# Supplementary material for: IBSEM: An Individual-Based Atlantic Salmon Population Model
Source: PLoS One. 2015 Sep 18;10(9):e0138444. doi: 10.1371/journal.pone.0138444 (PMC4575158; doi:10.1371/journal.pone.0138444)
Supplement: S1 Minimal dataset — (ZIP) [file pone.0138444.s003.zip › temp/scenario 1/wild - 6/runFiles/results/heritabilityFreshwater.txt]

month	parr0+_P_Average	parr0+_P_stDev	parr0+_G_Average	parr0+_G_stDev	parr1+_P_Average	parr1+_P_stDev	parr1+_G_Average	parr1+_G_stDev	parr2+_P_Average	parr2+_P_stDev	parr2+_G_Average	parr2+_G_stDev	parr3+_P_Average	parr3+_P_stDev	parr3+_G_Average	parr3+_G_stDev	parr4+_P_Average	parr4+_P_stDev	parr4+_G_Average	parr4+_G_stDev
21	3.00031	0.589887	2.99764	0.0215511	0	0	0	0	0	0	0	0	0	0	0	0	0	0	0	0
21	0	0	0	0	14.5253	14.7745	14.6406	0.665794	0	0	0	0	0	0	0	0	0	0	0	0
21	0	0	0	0	0	0	0	0	28.2387	24.8775	29.2787	15.5024	35.1754	50.4169	37.293	41.575	0	0	0	0
21	0	0	0	0	0	0	0	0	0	0	0	0	0	0	0	0	0	0	0	0
33	3.57288	0.853098	3.57391	0.0339406	0	0	0	0	0	0	0	0	0	0	0	0	0	0	0	0
33	0	0	0	0	13.8091	12.4702	13.9483	0.663263	0	0	0	0	0	0	0	0	0	0	0	0
33	0	0	0	0	0	0	0	0	26.6902	31.0424	31.5616	3.145	40.8928	51.272	49.2313	23.2097	51.6229	46.7225	59.7567	4.17009
33	0	0	0	0	0	0	0	0	0	0	0	0	0	0	0	0	0	0	0	0
45	3.00927	0.604314	3.01185	0.0256852	0	0	0	0	0	0	0	0	0	0	0	0	0	0	0	0
45	0	0	0	0	14.7972	15.3045	14.9706	0.79537	0	0	0	0	0	0	0	0	0	0	0	0
45	0	0	0	0	0	0	0	0	25.2764	27.6408	29.573	3.16411	35.2254	56.9267	55.9529	8.28276	0	0	0	0
45	0	0	0	0	0	0	0	0	0	0	0	0	0	0	0	0	0	0	0	0
57	2.90263	0.551956	2.8995	0.0180416	0	0	0	0	0	0	0	0	0	0	0	0	0	0	0	0
57	0	0	0	0	13.1217	11.8458	13.2684	0.618904	0	0	0	0	0	0	0	0	0	0	0	0
57	0	0	0	0	0	0	0	0	25.7597	29.8536	30.9859	3.49981	34.1482	42.1008	52.6476	8.92359	0	0	0	0
57	0	0	0	0	0	0	0	0	0	0	0	0	0	0	0	0	0	0	0	0
69	3.2574	0.695049	3.25442	0.0253438	0	0	0	0	0	0	0	0	0	0	0	0	0	0	0	0
69	0	0	0	0	14.0282	13.0121	14.1777	0.627848	0	0	0	0	0	0	0	0	0	0	0	0
69	0	0	0	0	0	0	0	0	25.8642	28.7997	30.0991	3.68875	36.1488	52.7511	56.56	10.2392	0	0	0	0
69	0	0	0	0	0	0	0	0	0	0	0	0	0	0	0	0	0	0	0	0
81	3.24872	0.690066	3.24219	0.0274675	0	0	0	0	0	0	0	0	0	0	0	0	0	0	0	0
81	0	0	0	0	14.8805	15.0284	15.0329	0.722446	0	0	0	0	0	0	0	0	0	0	0	0
81	0	0	0	0	0	0	0	0	26.5965	30.3108	31.331	3.7365	36.7263	50.0928	55.0504	14.6889	49.2684	0	96.6548	0
81	0	0	0	0	0	0	0	0	0	0	0	0	0	0	0	0	0	0	0	0
93	3.2786	0.712262	3.2758	0.0251449	0	0	0	0	0	0	0	0	0	0	0	0	0	0	0	0
93	0	0	0	0	14.7512	14.5443	14.8959	0.735362	0	0	0	0	0	0	0	0	0	0	0	0
93	0	0	0	0	0	0	0	0	27.0306	30.5807	32.5261	3.6927	37.1893	53.9869	57.3565	9.58411	0	0	0	0
93	0	0	0	0	0	0	0	0	0	0	0	0	0	0	0	0	0	0	0	0
105	3.47831	0.804639	3.47937	0.0312554	0	0	0	0	0	0	0	0	0	0	0	0	0	0	0	0
105	0	0	0	0	15.2202	15.3036	15.4113	0.747221	0	0	0	0	0	0	0	0	0	0	0	0
105	0	0	0	0	0	0	0	0	27.6735	31.7368	32.999	4.11091	38.7641	72.5058	60.3685	10.5394	0	0	0	0
105	0	0	0	0	0	0	0	0	0	0	0	0	0	0	0	0	0	0	0	0
117	3.0789	0.632078	3.07822	0.0249466	0	0	0	0	0	0	0	0	0	0	0	0	0	0	0	0
117	0	0	0	0	13.9232	13.5645	14.0952	0.680338	0	0	0	0	0	0	0	0	0	0	0	0
117	0	0	0	0	0	0	0	0	26.1369	29.9008	31.303	2.99562	36.4439	46.6646	57.5322	10.443	0	0	0	0
117	0	0	0	0	0	0	0	0	0	0	0	0	0	0	0	0	0	0	0	0
129	3.26512	0.702675	3.26208	0.0274055	0	0	0	0	0	0	0	0	0	0	0	0	0	0	0	0
129	0	0	0	0	13.1446	11.5745	13.3036	0.648544	0	0	0	0	0	0	0	0	0	0	0	0
129	0	0	0	0	0	0	0	0	25.1465	28.5187	29.3487	2.82382	35.6031	50.4488	55.6527	8.42427	0	0	0	0
129	0	0	0	0	0	0	0	0	0	0	0	0	0	0	0	0	0	0	0	0
141	3.43547	0.785435	3.43545	0.0313645	0	0	0	0	0	0	0	0	0	0	0	0	0	0	0	0
141	0	0	0	0	15.9356	16.9028	16.1117	0.920375	0	0	0	0	0	0	0	0	0	0	0	0
141	0	0	0	0	0	0	0	0	26.773	29.2594	31.0721	4.53533	37.4068	58.709	55.3753	11.3374	0	0	0	0
141	0	0	0	0	0	0	0	0	0	0	0	0	0	0	0	0	0	0	0	0
153	3.38248	0.757207	3.3801	0.0285694	0	0	0	0	0	0	0	0	0	0	0	0	0	0	0	0
153	0	0	0	0	14.5615	14.6078	14.695	0.744494	0	0	0	0	0	0	0	0	0	0	0	0
153	0	0	0	0	0	0	0	0	27.5461	32.9698	33.4635	3.76933	37.344	50.4285	56.1927	12.3015	0	0	0	0
153	0	0	0	0	0	0	0	0	0	0	0	0	0	0	0	0	0	0	0	0
165	3.16165	0.660278	3.15602	0.0258951	0	0	0	0	0	0	0	0	0	0	0	0	0	0	0	0
165	0	0	0	0	14.2305	13.7957	14.3989	0.679311	0	0	0	0	0	0	0	0	0	0	0	0
165	0	0	0	0	0	0	0	0	25.9293	29.562	30.7164	3.28104	37.4046	56.8047	58.647	8.9956	0	0	0	0
165	0	0	0	0	0	0	0	0	0	0	0	0	0	0	0	0	0	0	0	0
177	3.09609	0.629891	3.09691	0.0221346	0	0	0	0	0	0	0	0	0	0	0	0	0	0	0	0
177	0	0	0	0	13.0095	11.4794	13.1344	0.597731	0	0	0	0	0	0	0	0	0	0	0	0
177	0	0	0	0	0	0	0	0	25.0548	28.5485	29.3029	2.72192	34.7243	50.1081	53.8135	8.68367	0	0	0	0
177	0	0	0	0	0	0	0	0	0	0	0	0	0	0	0	0	0	0	0	0
189	3.23466	0.69093	3.23234	0.0279893	0	0	0	0	0	0	0	0	0	0	0	0	0	0	0	0
189	0	0	0	0	13.3846	12.0095	13.533	0.575559	0	0	0	0	0	0	0	0	0	0	0	0
189	0	0	0	0	0	0	0	0	24.5879	27.0597	28.0573	2.74639	34.6379	43.4109	52.6923	8.06538	52.422	0	84.8804	0
189	0	0	0	0	0	0	0	0	0	0	0	0	0	0	0	0	0	0	0	0
201	3.2112	0.674876	3.20669	0.0246566	0	0	0	0	0	0	0	0	0	0	0	0	0	0	0	0
201	0	0	0	0	13.872	13.1092	14.0132	0.720171	0	0	0	0	0	0	0	0	0	0	0	0
201	0	0	0	0	0	0	0	0	24.9576	27.4856	28.7623	2.5863	34.0387	42.1115	50.6134	6.97479	0	0	0	0
201	0	0	0	0	0	0	0	0	0	0	0	0	0	0	0	0	0	0	0	0
213	3.37389	0.748162	3.37424	0.0245262	0	0	0	0	0	0	0	0	0	0	0	0	0	0	0	0
213	0	0	0	0	13.9911	13.1602	14.1191	0.66448	0	0	0	0	0	0	0	0	0	0	0	0
213	0	0	0	0	0	0	0	0	25.7486	30.1402	29.8378	3.13259	35.4791	55.7232	52.4369	7.2603	0	0	0	0
213	0	0	0	0	0	0	0	0	0	0	0	0	0	0	0	0	0	0	0	0
225	3.45195	0.788469	3.45175	0.031728	0	0	0	0	0	0	0	0	0	0	0	0	0	0	0	0
225	0	0	0	0	14.4898	13.9708	14.6386	0.635779	0	0	0	0	0	0	0	0	0	0	0	0
225	0	0	0	0	0	0	0	0	25.9816	30.4959	30.1579	2.89043	35.7722	56.5379	54.1277	9.01559	0	0	0	0
225	0	0	0	0	0	0	0	0	0	0	0	0	0	0	0	0	0	0	0	0
237	3.19911	0.676348	3.19818	0.0269805	0	0	0	0	0	0	0	0	0	0	0	0	0	0	0	0
237	0	0	0	0	13.8246	13.0642	13.9814	0.672802	0	0	0	0	0	0	0	0	0	0	0	0
237	0	0	0	0	0	0	0	0	25.4579	29.338	29.7895	2.53805	35.0147	45.336	53.3486	7.44398	45.5762	0	83.4604	0
237	0	0	0	0	0	0	0	0	0	0	0	0	0	0	0	0	0	0	0	0
249	3.49184	0.815869	3.49197	0.0338641	0	0	0	0	0	0	0	0	0	0	0	0	0	0	0	0
249	0	0	0	0	13.8347	12.714	13.9757	0.679077	0	0	0	0	0	0	0	0	0	0	0	0
249	0	0	0	0	0	0	0	0	25.5539	29.1489	29.5358	2.92952	35.4084	47.644	54.2108	8.61547	0	0	0	0
249	0	0	0	0	0	0	0	0	0	0	0	0	0	0	0	0	0	0	0	0
261	3.30422	0.726694	3.30516	0.0291339	0	0	0	0	0	0	0	0	0	0	0	0	0	0	0	0
261	0	0	0	0	14.4437	14.5085	14.6381	0.787336	0	0	0	0	0	0	0	0	0	0	0	0
261	0	0	0	0	0	0	0	0	25.401	28.7275	29.4972	2.91679	35.432	57.6494	53.3309	9.07556	0	0	0	0
261	0	0	0	0	0	0	0	0	0	0	0	0	0	0	0	0	0	0	0	0
273	3.34885	0.74449	3.3487	0.0300762	0	0	0	0	0	0	0	0	0	0	0	0	0	0	0	0
273	0	0	0	0	14.8248	14.6639	15.0029	0.791234	0	0	0	0	0	0	0	0	0	0	0	0
273	0	0	0	0	0	0	0	0	26.5784	30.9562	31.7274	3.69944	36.4618	45.5091	54.0731	7.58635	48.8427	0	86.3577	0
273	0	0	0	0	0	0	0	0	0	0	0	0	0	0	0	0	0	0	0	0
285	3.43665	0.781759	3.43369	0.0331461	0	0	0	0	0	0	0	0	0	0	0	0	0	0	0	0
285	0	0	0	0	14.957	14.9043	15.1409	0.787995	0	0	0	0	0	0	0	0	0	0	0	0
285	0	0	0	0	0	0	0	0	27.2913	32.7611	32.4148	3.68873	37.1634	56.0173	57.9796	10.2919	0	0	0	0
285	0	0	0	0	0	0	0	0	0	0	0	0	0	0	0	0	0	0	0	0
297	3.33733	0.739691	3.34065	0.0307582	0	0	0	0	0	0	0	0	0	0	0	0	0	0	0	0
297	0	0	0	0	14.4642	14.327	14.6004	0.786551	0	0	0	0	0	0	0	0	0	0	0	0
297	0	0	0	0	0	0	0	0	26.4859	30.5438	31.52	3.27751	36.2722	52.2974	57.6652	8.55757	0	0	0	0
297	0	0	0	0	0	0	0	0	0	0	0	0	0	0	0	0	0	0	0	0
309	3.2212	0.6857	3.22015	0.0246744	0	0	0	0	0	0	0	0	0	0	0	0	0	0	0	0
309	0	0	0	0	14.9586	15.0726	15.1192	0.847675	0	0	0	0	0	0	0	0	0	0	0	0
309	0	0	0	0	0	0	0	0	26.6375	30.4901	31.866	3.99803	37.1564	56.6147	57.4117	11.1391	0	0	0	0
309	0	0	0	0	0	0	0	0	0	0	0	0	0	0	0	0	0	0	0	0
321	3.03447	0.605015	3.02928	0.0197914	0	0	0	0	0	0	0	0	0	0	0	0	0	0	0	0
321	0	0	0	0	13.8798	13.2372	14.0488	0.644073	0	0	0	0	0	0	0	0	0	0	0	0
321	0	0	0	0	0	0	0	0	26.411	30.3641	31.7894	3.9258	36.0992	51.7086	56.9417	11.2018	0	0	0	0
321	0	0	0	0	0	0	0	0	0	0	0	0	0	0	0	0	0	0	0	0
333	2.93726	0.56797	2.92992	0.0224709	0	0	0	0	0	0	0	0	0	0	0	0	0	0	0	0
333	0	0	0	0	13.441	12.2139	13.5441	0.568065	0	0	0	0	0	0	0	0	0	0	0	0
333	0	0	0	0	0	0	0	0	25.3761	28.026	30.0275	3.38765	36.2797	59.174	56.2507	12.8327	0	0	0	0
333	0	0	0	0	0	0	0	0	0	0	0	0	0	0	0	0	0	0	0	0
345	3.23306	0.691749	3.23116	0.026364	0	0	0	0	0	0	0	0	0	0	0	0	0	0	0	0
345	0	0	0	0	13.7453	12.5684	13.8714	0.699511	0	0	0	0	0	0	0	0	0	0	0	0
345	0	0	0	0	0	0	0	0	25.631	28.5337	29.8192	3.10329	35.9215	47.5567	54.9793	10.6908	0	0	0	0
345	0	0	0	0	0	0	0	0	0	0	0	0	0	0	0	0	0	0	0	0
357	3.45871	0.793455	3.45645	0.0350076	0	0	0	0	0	0	0	0	0	0	0	0	0	0	0	0
357	0	0	0	0	14.3511	13.8633	14.4803	0.707587	0	0	0	0	0	0	0	0	0	0	0	0
357	0	0	0	0	0	0	0	0	25.8428	28.9249	29.809	3.16067	35.9619	54.8578	54.4437	7.5012	0	0	0	0
357	0	0	0	0	0	0	0	0	0	0	0	0	0	0	0	0	0	0	0	0
369	3.2742	0.710371	3.27263	0.0254463	0	0	0	0	0	0	0	0	0	0	0	0	0	0	0	0
369	0	0	0	0	14.4765	14.4449	14.6214	0.82093	0	0	0	0	0	0	0	0	0	0	0	0
369	0	0	0	0	0	0	0	0	25.9351	29.5444	30.4277	3.01991	35.4115	56.9254	53.5003	8.48221	0	0	0	0
369	0	0	0	0	0	0	0	0	0	0	0	0	0	0	0	0	0	0	0	0
381	3.27442	0.709138	3.27098	0.0276461	0	0	0	0	0	0	0	0	0	0	0	0	0	0	0	0
381	0	0	0	0	14.5752	14.2185	14.7569	0.70676	0	0	0	0	0	0	0	0	0	0	0	0
381	0	0	0	0	0	0	0	0	26.6579	30.8906	31.7652	4.11644	37.2981	54.2454	55.3362	9.22206	46.2613	0	88.4828	0
381	0	0	0	0	0	0	0	0	0	0	0	0	0	0	0	0	0	0	0	0
393	3.03814	0.608117	3.0336	0.022522	0	0	0	0	0	0	0	0	0	0	0	0	0	0	0	0
393	0	0	0	0	14.3086	14.0296	14.487	0.729281	0	0	0	0	0	0	0	0	0	0	0	0
393	0	0	0	0	0	0	0	0	26.4087	30.517	31.5556	3.76843	37.4347	51.7057	56.486	10.7204	0	0	0	0
393	0	0	0	0	0	0	0	0	0	0	0	0	0	0	0	0	0	0	0	0
405	3.43984	0.78628	3.44164	0.0299817	0	0	0	0	0	0	0	0	0	0	0	0	0	0	0	0
405	0	0	0	0	13.4678	11.9887	13.6125	0.613732	0	0	0	0	0	0	0	0	0	0	0	0
405	0	0	0	0	0	0	0	0	26.0999	30.8837	30.6071	3.11457	37.4138	59.6709	57.3354	12.0754	0	0	0	0
405	0	0	0	0	0	0	0	0	0	0	0	0	0	0	0	0	0	0	0	0
417	3.42678	0.776692	3.42227	0.0292026	0	0	0	0	0	0	0	0	0	0	0	0	0	0	0	0
417	0	0	0	0	15.9166	17.0767	16.0901	0.868224	0	0	0	0	0	0	0	0	0	0	0	0
417	0	0	0	0	0	0	0	0	26.5128	29.3678	31.0199	3.8191	36.0955	61.574	56.7162	9.43773	0	0	0	0
417	0	0	0	0	0	0	0	0	0	0	0	0	0	0	0	0	0	0	0	0
429	3.29439	0.722363	3.29249	0.0278531	0	0	0	0	0	0	0	0	0	0	0	0	0	0	0	0
429	0	0	0	0	15.1253	15.5419	15.2773	0.803389	0	0	0	0	0	0	0	0	0	0	0	0
429	0	0	0	0	0	0	0	0	28.0199	34.1158	34.3499	4.25539	38.0566	51.9868	56.9029	11.2966	0	0	0	0
429	0	0	0	0	0	0	0	0	0	0	0	0	0	0	0	0	0	0	0	0
441	3.58534	0.850451	3.58086	0.035166	0	0	0	0	0	0	0	0	0	0	0	0	0	0	0	0
441	0	0	0	0	14.9205	14.7947	15.0906	0.817907	0	0	0	0	0	0	0	0	0	0	0	0
441	0	0	0	0	0	0	0	0	27.6475	33.1309	33.0611	3.66898	39.8166	57.5676	62.2624	11.4222	0	0	0	0
441	0	0	0	0	0	0	0	0	0	0	0	0	0	0	0	0	0	0	0	0
453	2.8787	0.547578	2.87568	0.0188155	0	0	0	0	0	0	0	0	0	0	0	0	0	0	0	0
453	0	0	0	0	14.1741	14.4699	14.325	0.73309	0	0	0	0	0	0	0	0	0	0	0	0
453	0	0	0	0	0	0	0	0	25.7686	29.4251	30.8176	3.51262	36.5344	66.5646	57.0804	9.85747	0	0	0	0
453	0	0	0	0	0	0	0	0	0	0	0	0	0	0	0	0	0	0	0	0
465	2.76991	0.511589	2.7697	0.0183083	0	0	0	0	0	0	0	0	0	0	0	0	0	0	0	0
465	0	0	0	0	12.2271	10.2923	12.373	0.477307	0	0	0	0	0	0	0	0	0	0	0	0
465	0	0	0	0	0	0	0	0	24.7053	28.9107	29.3904	3.20905	35.0561	54.6859	53.5685	10.3675	0	0	0	0
465	0	0	0	0	0	0	0	0	0	0	0	0	0	0	0	0	0	0	0	0
477	3.17687	0.66558	3.17593	0.0251834	0	0	0	0	0	0	0	0	0	0	0	0	0	0	0	0
477	0	0	0	0	12.6117	10.4725	12.7456	0.5433	0	0	0	0	0	0	0	0	0	0	0	0
477	0	0	0	0	0	0	0	0	23.7677	26.0947	26.7762	2.36644	34.4772	55.407	52.4327	8.32098	31.4092	0	89.2634	0
477	0	0	0	0	0	0	0	0	0	0	0	0	0	0	0	0	0	0	0	0
489	2.97312	0.583757	2.97392	0.0219703	0	0	0	0	0	0	0	0	0	0	0	0	0	0	0	0
489	0	0	0	0	13.9903	13.4315	14.1764	0.685947	0	0	0	0	0	0	0	0	0	0	0	0
489	0	0	0	0	0	0	0	0	24.5394	25.579	28.1163	3.10187	33.9365	50.0908	48.7565	8.3538	39.661	0	88.4732	0
489	0	0	0	0	0	0	0	0	0	0	0	0	0	0	0	0	0	0	0	0
501	2.97457	0.584552	2.97192	0.0233912	0	0	0	0	0	0	0	0	0	0	0	0	0	0	0	0
501	0	0	0	0	12.2286	10.2431	12.3682	0.512592	0	0	0	0	0	0	0	0	0	0	0	0
501	0	0	0	0	0	0	0	0	24.53	27.4765	28.6357	2.73942	33.8924	45.332	49.6155	7.35278	0	0	0	0
501	0	0	0	0	0	0	0	0	0	0	0	0	0	0	0	0	0	0	0	0
513	3.17906	0.666289	3.17943	0.0232025	0	0	0	0	0	0	0	0	0	0	0	0	0	0	0	0
513	0	0	0	0	13.1924	11.6522	13.3238	0.617674	0	0	0	0	0	0	0	0	0	0	0	0
513	0	0	0	0	0	0	0	0	23.6659	25.9678	26.6975	2.49449	34.3726	54.1521	51.352	7.68908	42.2915	0.0620031	79.8497	9.4144e-005
513	0	0	0	0	0	0	0	0	0	0	0	0	0	0	0	0	0	0	0	0
525	3.43427	0.776828	3.43497	0.0281399	0	0	0	0	0	0	0	0	0	0	0	0	0	0	0	0
525	0	0	0	0	14.5539	13.9343	14.7294	0.691687	0	0	0	0	0	0	0	0	0	0	0	0
525	0	0	0	0	0	0	0	0	25.6861	28.3885	29.4424	3.17909	34.6763	48.9569	49.8096	7.90404	46.1976	23.5794	82.4794	7.01079
525	0	0	0	0	0	0	0	0	0	0	0	0	0	0	0	0	0	0	0	0
537	3.32996	0.737269	3.32789	0.0315816	0	0	0	0	0	0	0	0	0	0	0	0	0	0	0	0
537	0	0	0	0	14.6286	14.5376	14.805	0.710554	0	0	0	0	0	0	0	0	0	0	0	0
537	0	0	0	0	0	0	0	0	26.4519	29.5807	31.3077	3.16424	36.371	56.5141	53.3813	8.6697	41.2376	42.1631	81.5902	0.556169
537	0	0	0	0	0	0	0	0	0	0	0	0	0	0	0	0	0	0	0	0
549	3.47796	0.799726	3.48054	0.0284749	0	0	0	0	0	0	0	0	0	0	0	0	0	0	0	0
549	0	0	0	0	15.1989	15.403	15.3459	0.890713	0	0	0	0	0	0	0	0	0	0	0	0
549	0	0	0	0	0	0	0	0	27.2886	32.181	32.4131	3.71557	37.3163	58.6564	57.8622	8.6523	0	0	0	0
549	0	0	0	0	0	0	0	0	0	0	0	0	0	0	0	0	0	0	0	0
561	3.38912	0.761215	3.38455	0.0292716	0	0	0	0	0	0	0	0	0	0	0	0	0	0	0	0
561	0	0	0	0	15.5708	16.3687	15.76	0.791287	0	0	0	0	0	0	0	0	0	0	0	0
561	0	0	0	0	0	0	0	0	27.8812	32.527	33.5653	4.65904	38.4949	58.328	59.815	13.2955	0	0	0	0
561	0	0	0	0	0	0	0	0	0	0	0	0	0	0	0	0	0	0	0	0
573	3.29982	0.724772	3.29898	0.027714	0	0	0	0	0	0	0	0	0	0	0	0	0	0	0	0
573	0	0	0	0	13.9613	13.3267	14.0826	0.661771	0	0	0	0	0	0	0	0	0	0	0	0
573	0	0	0	0	0	0	0	0	26.7725	31.5091	32.1674	3.20699	37.6202	69.8899	59.0806	11.1689	0	0	0	0
573	0	0	0	0	0	0	0	0	0	0	0	0	0	0	0	0	0	0	0	0
585	3.54893	0.834819	3.54395	0.0348966	0	0	0	0	0	0	0	0	0	0	0	0	0	0	0	0
585	0	0	0	0	14.0581	13.173	14.2269	0.693734	0	0	0	0	0	0	0	0	0	0	0	0
585	0	0	0	0	0	0	0	0	25.6438	30.0227	29.6063	2.83123	36.9075	52.2292	57.5416	10.4639	0	0	0	0
585	0	0	0	0	0	0	0	0	0	0	0	0	0	0	0	0	0	0	0	0
597	3.01955	0.604672	3.0203	0.0250344	0	0	0	0	0	0	0	0	0	0	0	0	0	0	0	0
597	0	0	0	0	14.3344	14.6093	14.4843	0.759966	0	0	0	0	0	0	0	0	0	0	0	0
597	0	0	0	0	0	0	0	0	25.2611	27.7774	29.6743	3.04959	34.9663	51.2731	52.5498	8.26578	0	0	0	0
597	0	0	0	0	0	0	0	0	0	0	0	0	0	0	0	0	0	0	0	0
609	3.04877	0.617627	3.0457	0.0220384	0	0	0	0	0	0	0	0	0	0	0	0	0	0	0	0
609	0	0	0	0	12.748	11.1079	12.8957	0.608365	0	0	0	0	0	0	0	0	0	0	0	0
609	0	0	0	0	0	0	0	0	25.2453	29.4421	29.7023	2.99282	34.9411	57.6941	52.413	8.27193	37.2526	0	80.7921	0
609	0	0	0	0	0	0	0	0	0	0	0	0	0	0	0	0	0	0	0	0
621	3.33922	0.742434	3.33934	0.0297545	0	0	0	0	0	0	0	0	0	0	0	0	0	0	0	0
621	0	0	0	0	13.4644	12.0691	13.6093	0.622842	0	0	0	0	0	0	0	0	0	0	0	0
621	0	0	0	0	0	0	0	0	24.4218	26.8198	27.7111	2.78868	35.4641	52.1212	53.3472	8.21801	0	0	0	0
621	0	0	0	0	0	0	0	0	0	0	0	0	0	0	0	0	0	0	0	0
633	3.42554	0.776475	3.4206	0.0319389	0	0	0	0	0	0	0	0	0	0	0	0	0	0	0	0
633	0	0	0	0	14.5641	14.3607	14.7174	0.789918	0	0	0	0	0	0	0	0	0	0	0	0
633	0	0	0	0	0	0	0	0	25.5137	28.6992	29.438	2.98376	34.9771	50.5947	51.132	8.51512	0	0	0	0
633	0	0	0	0	0	0	0	0	0	0	0	0	0	0	0	0	0	0	0	0
645	3.22201	0.689386	3.22455	0.0262641	0	0	0	0	0	0	0	0	0	0	0	0	0	0	0	0
645	0	0	0	0	14.0619	13.6438	14.2206	0.722183	0	0	0	0	0	0	0	0	0	0	0	0
645	0	0	0	0	0	0	0	0	25.7739	30.1043	30.3758	3.26627	35.3588	64.2473	52.6247	7.91507	51.8049	176.807	88.3078	1.80415
645	0	0	0	0	0	0	0	0	0	0	0	0	0	0	0	0	0	0	0	0
657	3.23022	0.698976	3.23022	0.0288834	0	0	0	0	0	0	0	0	0	0	0	0	0	0	0	0
657	0	0	0	0	14.3285	13.7706	14.5075	0.683905	0	0	0	0	0	0	0	0	0	0	0	0
657	0	0	0	0	0	0	0	0	26.0474	29.7098	30.6946	3.44633	35.4755	43.1161	54.8343	9.90171	0	0	0	0
657	0	0	0	0	0	0	0	0	0	0	0	0	0	0	0	0	0	0	0	0
669	3.06149	0.618574	3.05854	0.0251631	0	0	0	0	0	0	0	0	0	0	0	0	0	0	0	0
669	0	0	0	0	14.3663	14.1922	14.516	0.776511	0	0	0	0	0	0	0	0	0	0	0	0
669	0	0	0	0	0	0	0	0	26.1805	29.6154	31.206	3.49396	35.6466	51.505	55.3887	10.2399	0	0	0	0
669	0	0	0	0	0	0	0	0	0	0	0	0	0	0	0	0	0	0	0	0
681	3.21669	0.681652	3.21293	0.0286645	0	0	0	0	0	0	0	0	0	0	0	0	0	0	0	0
681	0	0	0	0	14.2852	13.7655	14.4593	0.785289	0	0	0	0	0	0	0	0	0	0	0	0
681	0	0	0	0	0	0	0	0	26.7779	30.7857	31.9218	4.37046	37.4978	56.6839	56.7844	13.8917	44.5548	0	92.0453	0
681	0	0	0	0	0	0	0	0	0	0	0	0	0	0	0	0	0	0	0	0
693	3.52486	0.822608	3.5232	0.032312	0	0	0	0	0	0	0	0	0	0	0	0	0	0	0	0
693	0	0	0	0	15.2204	15.0211	15.3565	0.885728	0	0	0	0	0	0	0	0	0	0	0	0
693	0	0	0	0	0	0	0	0	27.1852	31.2146	32.1509	4.06276	38.1506	67.4526	59.5307	12.4765	0	0	0	0
693	0	0	0	0	0	0	0	0	0	0	0	0	0	0	0	0	0	0	0	0
705	3.69843	0.907422	3.69902	0.0360475	0	0	0	0	0	0	0	0	0	0	0	0	0	0	0	0
705	0	0	0	0	15.7887	16.7785	15.9726	0.908475	0	0	0	0	0	0	0	0	0	0	0	0
705	0	0	0	0	0	0	0	0	28.0082	33.2597	33.4134	4.08671	38.9433	68.1777	59.4128	11.851	0	0	0	0
705	0	0	0	0	0	0	0	0	0	0	0	0	0	0	0	0	0	0	0	0
717	3.28591	0.716644	3.27705	0.033873	0	0	0	0	0	0	0	0	0	0	0	0	0	0	0	0
717	0	0	0	0	15.503	16.7622	15.668	0.856037	0	0	0	0	0	0	0	0	0	0	0	0
717	0	0	0	0	0	0	0	0	27.6598	32.7767	33.6977	4.18896	38.3694	52.3777	59.5384	9.39959	0	0	0	0
717	0	0	0	0	0	0	0	0	0	0	0	0	0	0	0	0	0	0	0	0
729	3.2867	0.712865	3.28726	0.0286692	0	0	0	0	0	0	0	0	0	0	0	0	0	0	0	0
729	0	0	0	0	15.1429	15.4227	15.3139	0.967484	0	0	0	0	0	0	0	0	0	0	0	0
729	0	0	0	0	0	0	0	0	27.7409	31.7094	34.1117	4.79798	38.0773	55.7047	60.4455	14.1782	0	0	0	0
729	0	0	0	0	0	0	0	0	0	0	0	0	0	0	0	0	0	0	0	0
741	3.17081	0.66426	3.17132	0.0243894	0	0	0	0	0	0	0	0	0	0	0	0	0	0	0	0
741	0	0	0	0	13.8973	13.0724	14.0792	0.709905	0	0	0	0	0	0	0	0	0	0	0	0
741	0	0	0	0	0	0	0	0	26.5571	31.1684	31.7511	3.98602	38.1211	51.3467	60.4317	10.3603	0	0	0	0
741	0	0	0	0	0	0	0	0	0	0	0	0	0	0	0	0	0	0	0	0
753	2.88848	0.551145	2.8847	0.0202041	0	0	0	0	0	0	0	0	0	0	0	0	0	0	0	0
753	0	0	0	0	13.0605	11.7704	13.1985	0.578286	0	0	0	0	0	0	0	0	0	0	0	0
753	0	0	0	0	0	0	0	0	24.8095	27.936	29.0389	3.04982	35.8811	59.8403	55.2592	9.97246	0	0	0	0
753	0	0	0	0	0	0	0	0	0	0	0	0	0	0	0	0	0	0	0	0
765	3.02212	0.599161	3.02366	0.0221138	0	0	0	0	0	0	0	0	0	0	0	0	0	0	0	0
765	0	0	0	0	12.4387	10.411	12.5673	0.523497	0	0	0	0	0	0	0	0	0	0	0	0
765	0	0	0	0	0	0	0	0	24.1091	26.5723	27.6757	2.53694	34.4977	45.5334	51.3485	8.51475	52.4039	0	91.4781	0
765	0	0	0	0	0	0	0	0	0	0	0	0	0	0	0	0	0	0	0	0
777	3.5125	0.817454	3.50965	0.0371178	0	0	0	0	0	0	0	0	0	0	0	0	0	0	0	0
777	0	0	0	0	14.6449	13.9858	14.8285	0.76221	0	0	0	0	0	0	0	0	0	0	0	0
777	0	0	0	0	0	0	0	0	25.4355	27.3518	28.8923	3.14603	35.6338	53.6707	52.1781	7.88923	0	0	0	0
777	0	0	0	0	0	0	0	0	0	0	0	0	0	0	0	0	0	0	0	0
789	3.17268	0.668345	3.17181	0.0270588	0	0	0	0	0	0	0	0	0	0	0	0	0	0	0	0
789	0	0	0	0	15.2985	16.0357	15.4699	0.960205	0	0	0	0	0	0	0	0	0	0	0	0
789	0	0	0	0	0	0	0	0	26.8683	29.5952	32.1622	4.24234	35.8801	45.634	52.9759	10.1022	0	0	0	0
789	0	0	0	0	0	0	0	0	0	0	0	0	0	0	0	0	0	0	0	0
801	3.31476	0.724638	3.31526	0.0285501	0	0	0	0	0	0	0	0	0	0	0	0	0	0	0	0
801	0	0	0	0	13.6393	12.4645	13.8	0.680078	0	0	0	0	0	0	0	0	0	0	0	0
801	0	0	0	0	0	0	0	0	26.6698	32.2245	31.9226	3.69877	37.4169	55.3584	57.5357	9.79747	0	0	0	0
801	0	0	0	0	0	0	0	0	0	0	0	0	0	0	0	0	0	0	0	0
813	3.22588	0.689277	3.22303	0.0274046	0	0	0	0	0	0	0	0	0	0	0	0	0	0	0	0
813	0	0	0	0	14.1799	13.4895	14.3437	0.720816	0	0	0	0	0	0	0	0	0	0	0	0
813	0	0	0	0	0	0	0	0	25.4001	28.2696	29.4763	3.03169	36.3118	53.3829	56.5794	7.72867	47.3327	0	104.132	0
813	0	0	0	0	0	0	0	0	0	0	0	0	0	0	0	0	0	0	0	0
825	3.21711	0.687606	3.21454	0.026683	0	0	0	0	0	0	0	0	0	0	0	0	0	0	0	0
825	0	0	0	0	13.7725	12.8764	13.9153	0.67352	0	0	0	0	0	0	0	0	0	0	0	0
825	0	0	0	0	0	0	0	0	25.7303	29.0258	30.2203	3.1264	35.3324	56.9418	53.3042	8.26862	49.3625	0	90.1129	0
825	0	0	0	0	0	0	0	0	0	0	0	0	0	0	0	0	0	0	0	0
837	3.30314	0.728227	3.30281	0.0316177	0	0	0	0	0	0	0	0	0	0	0	0	0	0	0	0
837	0	0	0	0	14.3064	13.7021	14.4468	0.741577	0	0	0	0	0	0	0	0	0	0	0	0
837	0	0	0	0	0	0	0	0	25.8383	29.0758	30.1622	3.23226	36.0528	48.892	54.6794	10.3312	0	0	0	0
837	0	0	0	0	0	0	0	0	0	0	0	0	0	0	0	0	0	0	0	0
849	3.21324	0.681837	3.21079	0.0264252	0	0	0	0	0	0	0	0	0	0	0	0	0	0	0	0
849	0	0	0	0	13.9839	13.4222	14.1474	0.766009	0	0	0	0	0	0	0	0	0	0	0	0
849	0	0	0	0	0	0	0	0	25.9098	29.6039	30.4046	3.28252	34.6855	60.1882	54.0361	9.82206	53.2104	0	81.8216	0
849	0	0	0	0	0	0	0	0	0	0	0	0	0	0	0	0	0	0	0	0
861	3.21659	0.681689	3.21756	0.0270689	0	0	0	0	0	0	0	0	0	0	0	0	0	0	0	0
861	0	0	0	0	13.8196	12.7818	13.9621	0.686477	0	0	0	0	0	0	0	0	0	0	0	0
861	0	0	0	0	0	0	0	0	25.5003	29.3391	29.8937	3.42444	35.771	46.9263	54.2194	9.80475	47.4163	0	85.0425	0
861	0	0	0	0	0	0	0	0	0	0	0	0	0	0	0	0	0	0	0	0
873	3.28545	0.712841	3.28313	0.0279724	0	0	0	0	0	0	0	0	0	0	0	0	0	0	0	0
873	0	0	0	0	14.127	13.2895	14.2903	0.724629	0	0	0	0	0	0	0	0	0	0	0	0
873	0	0	0	0	0	0	0	0	25.6882	29.2155	29.8817	3.31883	35.2754	56.4804	54.0341	10.1727	49.9826	0	83.7205	0
873	0	0	0	0	0	0	0	0	0	0	0	0	0	0	0	0	0	0	0	0
885	3.33734	0.738798	3.33178	0.0300463	0	0	0	0	0	0	0	0	0	0	0	0	0	0	0	0
885	0	0	0	0	14.3369	13.8649	14.5169	0.761011	0	0	0	0	0	0	0	0	0	0	0	0
885	0	0	0	0	0	0	0	0	26.1604	30.3755	30.59	3.3461	36.0928	54.2314	54.2958	8.35753	50.9505	0	89.1679	0
885	0	0	0	0	0	0	0	0	0	0	0	0	0	0	0	0	0	0	0	0
897	3.48183	0.804601	3.48197	0.0348131	0	0	0	0	0	0	0	0	0	0	0	0	0	0	0	0
897	0	0	0	0	14.0835	13.3446	14.2227	0.743205	0	0	0	0	0	0	0	0	0	0	0	0
897	0	0	0	0	0	0	0	0	25.9825	29.9678	30.3301	3.26544	36.7801	57.7228	55.152	9.85673	0	0	0	0
897	0	0	0	0	0	0	0	0	0	0	0	0	0	0	0	0	0	0	0	0
909	3.23846	0.698045	3.23906	0.0283831	0	0	0	0	0	0	0	0	0	0	0	0	0	0	0	0
909	0	0	0	0	14.2403	14.0065	14.4094	0.762263	0	0	0	0	0	0	0	0	0	0	0	0
909	0	0	0	0	0	0	0	0	25.4664	29.6422	29.5474	3.16126	36.4708	54.5035	53.9687	7.80796	0	0	0	0
909	0	0	0	0	0	0	0	0	0	0	0	0	0	0	0	0	0	0	0	0
921	3.16882	0.658201	3.1679	0.024191	0	0	0	0	0	0	0	0	0	0	0	0	0	0	0	0
921	0	0	0	0	14.1659	13.8375	14.3251	0.747824	0	0	0	0	0	0	0	0	0	0	0	0
921	0	0	0	0	0	0	0	0	26.0811	30.357	30.8295	3.5155	35.7492	46.0436	53.6588	9.08995	0	0	0	0
921	0	0	0	0	0	0	0	0	0	0	0	0	0	0	0	0	0	0	0	0
933	3.19423	0.679734	3.19412	0.0283794	0	0	0	0	0	0	0	0	0	0	0	0	0	0	0	0
933	0	0	0	0	14.5433	14.2286	14.7102	0.753055	0	0	0	0	0	0	0	0	0	0	0	0
933	0	0	0	0	0	0	0	0	26.5059	30.6467	31.6285	4.19175	36.7824	49.7226	56.1264	9.98169	0	0	0	0
933	0	0	0	0	0	0	0	0	0	0	0	0	0	0	0	0	0	0	0	0
945	2.90248	0.551303	2.90079	0.0192305	0	0	0	0	0	0	0	0	0	0	0	0	0	0	0	0
945	0	0	0	0	13.3912	12.6839	13.5447	0.698029	0	0	0	0	0	0	0	0	0	0	0	0
945	0	0	0	0	0	0	0	0	25.5499	28.3852	30.3708	3.31384	36.0499	53.1217	55.1775	10.1633	0	0	0	0
945	0	0	0	0	0	0	0	0	0	0	0	0	0	0	0	0	0	0	0	0
957	2.77378	0.511602	2.77623	0.0201981	0	0	0	0	0	0	0	0	0	0	0	0	0	0	0	0
957	0	0	0	0	12.4807	10.7895	12.6211	0.501702	0	0	0	0	0	0	0	0	0	0	0	0
957	0	0	0	0	0	0	0	0	24.292	26.9776	28.3453	3.30321	34.893	42.9463	53.1142	10.5555	0	0	0	0
957	0	0	0	0	0	0	0	0	0	0	0	0	0	0	0	0	0	0	0	0
969	3.24955	0.70212	3.24713	0.0275671	0	0	0	0	0	0	0	0	0	0	0	0	0	0	0	0
969	0	0	0	0	13.0686	11.1791	13.2381	0.628205	0	0	0	0	0	0	0	0	0	0	0	0
969	0	0	0	0	0	0	0	0	24.376	26.8407	27.6885	2.56239	34.3644	44.3122	51.8731	11.1689	47.3357	0	85.0911	0
969	0	0	0	0	0	0	0	0	0	0	0	0	0	0	0	0	0	0	0	0
981	3.05787	0.623074	3.06012	0.0250861	0	0	0	0	0	0	0	0	0	0	0	0	0	0	0	0
981	0	0	0	0	13.5338	12.6425	13.6565	0.665174	0	0	0	0	0	0	0	0	0	0	0	0
981	0	0	0	0	0	0	0	0	24.3626	26.1862	27.8515	2.79162	33.9848	45.3376	49.7775	7.83986	0	0	0	0
981	0	0	0	0	0	0	0	0	0	0	0	0	0	0	0	0	0	0	0	0
993	3.33155	0.729644	3.33095	0.0285202	0	0	0	0	0	0	0	0	0	0	0	0	0	0	0	0
993	0	0	0	0	13.6245	12.3847	13.7933	0.70382	0	0	0	0	0	0	0	0	0	0	0	0
993	0	0	0	0	0	0	0	0	25.3524	28.7695	29.299	3.04671	35.0947	57.5262	50.9651	7.84504	0	0	0	0
993	0	0	0	0	0	0	0	0	0	0	0	0	0	0	0	0	0	0	0	0
1005	3.42113	0.771191	3.41853	0.0282666	0	0	0	0	0	0	0	0	0	0	0	0	0	0	0	0
1005	0	0	0	0	14.2439	13.4934	14.3921	0.732885	0	0	0	0	0	0	0	0	0	0	0	0
1005	0	0	0	0	0	0	0	0	25.3854	28.5195	29.247	3.05588	35.4317	54.2734	53.1135	8.85333	0	0	0	0
1005	0	0	0	0	0	0	0	0	0	0	0	0	0	0	0	0	0	0	0	0
1017	3.42906	0.773407	3.42396	0.0282206	0	0	0	0	0	0	0	0	0	0	0	0	0	0	0	0
1017	0	0	0	0	15.1093	15.3269	15.2552	0.740516	0	0	0	0	0	0	0	0	0	0	0	0
1017	0	0	0	0	0	0	0	0	26.6657	30.867	31.2477	3.5749	36.2249	48.3332	53.8837	11.0701	0	0	0	0
1017	0	0	0	0	0	0	0	0	0	0	0	0	0	0	0	0	0	0	0	0
1029	2.98401	0.595898	2.98105	0.0234384	0	0	0	0	0	0	0	0	0	0	0	0	0	0	0	0
1029	0	0	0	0	14.1583	13.8788	14.3144	0.678758	0	0	0	0	0	0	0	0	0	0	0	0
1029	0	0	0	0	0	0	0	0	26.3068	29.8918	31.6671	3.45363	37.3909	67.5586	55.2175	11.5743	40.8912	0	89.5668	0
1029	0	0	0	0	0	0	0	0	0	0	0	0	0	0	0	0	0	0	0	0
1041	3.38583	0.760191	3.38364	0.0304736	0	0	0	0	0	0	0	0	0	0	0	0	0	0	0	0
1041	0	0	0	0	13.4468	11.9134	13.5938	0.671384	0	0	0	0	0	0	0	0	0	0	0	0
1041	0	0	0	0	0	0	0	0	26.0066	31.0013	30.4376	3.1036	36.79	58.2103	57.0827	9.06244	0	0	0	0
1041	0	0	0	0	0	0	0	0	0	0	0	0	0	0	0	0	0	0	0	0
1053	3.02076	0.601241	3.01649	0.0238722	0	0	0	0	0	0	0	0	0	0	0	0	0	0	0	0
1053	0	0	0	0	14.4446	14.4715	14.6011	0.759931	0	0	0	0	0	0	0	0	0	0	0	0
1053	0	0	0	0	0	0	0	0	25.1819	27.6091	29.3133	3.45677	35.918	52.0936	54.1975	9.53148	0	0	0	0
1053	0	0	0	0	0	0	0	0	0	0	0	0	0	0	0	0	0	0	0	0
1065	3.51664	0.810519	3.51408	0.0299117	0	0	0	0	0	0	0	0	0	0	0	0	0	0	0	0
1065	0	0	0	0	13.984	12.7434	14.1413	0.718769	0	0	0	0	0	0	0	0	0	0	0	0
1065	0	0	0	0	0	0	0	0	26.7307	32.3248	31.5356	3.50698	36.4824	48.6864	54.3946	10.4355	50.0855	0	89.5397	0
1065	0	0	0	0	0	0	0	0	0	0	0	0	0	0	0	0	0	0	0	0
1077	3.45349	0.787935	3.45433	0.0289088	0	0	0	0	0	0	0	0	0	0	0	0	0	0	0	0
1077	0	0	0	0	15.5894	16.0704	15.761	0.803951	0	0	0	0	0	0	0	0	0	0	0	0
1077	0	0	0	0	0	0	0	0	26.6078	29.7237	31.1146	3.6379	37.7093	62.9437	57.5594	9.75936	67.5505	0	91.2056	0
1077	0	0	0	0	0	0	0	0	0	0	0	0	0	0	0	0	0	0	0	0
1089	2.64203	0.460499	2.63783	0.0151899	0	0	0	0	0	0	0	0	0	0	0	0	0	0	0	0
1089	0	0	0	0	13.3271	12.847	13.4856	0.574766	0	0	0	0	0	0	0	0	0	0	0	0
1089	0	0	0	0	0	0	0	0	25.7264	29.031	31.2809	3.31915	35.1813	62.1903	53.8086	8.91697	53.4256	0	88.6795	0
1089	0	0	0	0	0	0	0	0	0	0	0	0	0	0	0	0	0	0	0	0
1101	3.60535	0.860864	3.60629	0.033215	0	0	0	0	0	0	0	0	0	0	0	0	0	0	0	0
1101	0	0	0	0	13.4428	11.3361	13.5652	0.57408	0	0	0	0	0	0	0	0	0	0	0	0
1101	0	0	0	0	0	0	0	0	26.1171	30.4745	30.2871	3.05709	37.8477	64.53	57.9898	12.254	0	0	0	0
1101	0	0	0	0	0	0	0	0	0	0	0	0	0	0	0	0	0	0	0	0
1113	2.55536	0.431734	2.55288	0.0152851	0	0	0	0	0	0	0	0	0	0	0	0	0	0	0	0
1113	0	0	0	0	13.5221	13.4695	13.6437	0.629746	0	0	0	0	0	0	0	0	0	0	0	0
1113	0	0	0	0	0	0	0	0	23.8511	24.7793	27.4813	2.58155	33.6386	51.9374	51.6472	8.8909	0	0	0	0
1113	0	0	0	0	0	0	0	0	0	0	0	0	0	0	0	0	0	0	0	0
1125	3.33104	0.732513	3.33033	0.0277887	0	0	0	0	0	0	0	0	0	0	0	0	0	0	0	0
1125	0	0	0	0	12.744	10.4321	12.8798	0.562814	0	0	0	0	0	0	0	0	0	0	0	0
1125	0	0	0	0	0	0	0	0	25.6335	30.6612	29.999	3.26723	34.6041	46.6903	51.0933	7.24133	36.6386	0	83.7002	0
1125	0	0	0	0	0	0	0	0	0	0	0	0	0	0	0	0	0	0	0	0
1137	3.16373	0.663582	3.15941	0.0246478	0	0	0	0	0	0	0	0	0	0	0	0	0	0	0	0
1137	0	0	0	0	14.1111	13.6188	14.2864	0.687439	0	0	0	0	0	0	0	0	0	0	0	0
1137	0	0	0	0	0	0	0	0	24.5401	25.4277	27.7598	2.76317	35.2077	51.0745	53.5805	8.85659	52.6982	0	81.3913	0
1137	0	0	0	0	0	0	0	0	0	0	0	0	0	0	0	0	0	0	0	0
1149	2.55275	0.431836	2.55165	0.0141253	0	0	0	0	0	0	0	0	0	0	0	0	0	0	0	0
1149	0	0	0	0	12.333	10.8992	12.4278	0.488997	0	0	0	0	0	0	0	0	0	0	0	0
1149	0	0	0	0	0	0	0	0	24.0655	26.558	28.5063	2.84024	33.1298	43.2645	47.9894	7.36484	56.925	0	85.7908	0
1149	0	0	0	0	0	0	0	0	0	0	0	0	0	0	0	0	0	0	0	0
1161	3.50321	0.816881	3.49973	0.0325287	0	0	0	0	0	0	0	0	0	0	0	0	0	0	0	0
1161	0	0	0	0	12.5872	9.99425	12.7253	0.522446	0	0	0	0	0	0	0	0	0	0	0	0
1161	0	0	0	0	0	0	0	0	24.3908	27.6398	27.4518	2.44456	34.1745	47.9398	52.4867	9.52874	50.9522	0	79.4137	0
1161	0	0	0	0	0	0	0	0	0	0	0	0	0	0	0	0	0	0	0	0
1173	2.94681	0.574355	2.9481	0.0228288	0	0	0	0	0	0	0	0	0	0	0	0	0	0	0	0
1173	0	0	0	0	14.3977	14.5707	14.5527	0.757707	0	0	0	0	0	0	0	0	0	0	0	0
1173	0	0	0	0	0	0	0	0	24.1618	24.421	27.434	2.65859	33.5261	48.8967	49.3374	6.90003	0	0	0	0
1173	0	0	0	0	0	0	0	0	0	0	0	0	0	0	0	0	0	0	0	0
1185	3.46555	0.796438	3.4639	0.0329855	0	0	0	0	0	0	0	0	0	0	0	0	0	0	0	0
1185	0	0	0	0	13.8274	12.533	13.9774	0.707201	0	0	0	0	0	0	0	0	0	0	0	0
1185	0	0	0	0	0	0	0	0	26.6476	31.6183	31.4624	3.56005	35.6816	51.6304	51.3225	7.59962	47.9266	0	83.7698	0
1185	0	0	0	0	0	0	0	0	0	0	0	0	0	0	0	0	0	0	0	0
1197	3.31337	0.73007	3.31379	0.0256744	0	0	0	0	0	0	0	0	0	0	0	0	0	0	0	0
1197	0	0	0	0	16.1195	17.7112	16.2945	0.993037	0	0	0	0	0	0	0	0	0	0	0	0
1197	0	0	0	0	0	0	0	0	27.0332	29.4839	31.8814	4.9124	37.3632	60.1559	57.624	13.7283	0	0	0	0
1197	0	0	0	0	0	0	0	0	0	0	0	0	0	0	0	0	0	0	0	0
1209	3.20235	0.682288	3.20214	0.0264711	0	0	0	0	0	0	0	0	0	0	0	0	0	0	0	0
1209	0	0	0	0	14.2324	13.8668	14.3842	0.645864	0	0	0	0	0	0	0	0	0	0	0	0
1209	0	0	0	0	0	0	0	0	27.4696	33.17	33.7085	4.06849	36.7696	59.7597	57.709	12.9944	0	0	0	0
1209	0	0	0	0	0	0	0	0	0	0	0	0	0	0	0	0	0	0	0	0
1221	3.21161	0.677061	3.20948	0.0223129	0	0	0	0	0	0	0	0	0	0	0	0	0	0	0	0
1221	0	0	0	0	14.3735	14.1134	14.56	0.76438	0	0	0	0	0	0	0	0	0	0	0	0
1221	0	0	0	0	0	0	0	0	26.3959	30.3892	31.1672	3.43428	36.8407	43.7686	59.9821	14.0359	0	0	0	0
1221	0	0	0	0	0	0	0	0	0	0	0	0	0	0	0	0	0	0	0	0
1233	3.24858	0.699904	3.24394	0.0273798	0	0	0	0	0	0	0	0	0	0	0	0	0	0	0	0
1233	0	0	0	0	14.1845	13.6102	14.332	0.615469	0	0	0	0	0	0	0	0	0	0	0	0
1233	0	0	0	0	0	0	0	0	26.3268	30.7619	31.1981	3.50223	36.2281	64.6655	56.7722	10.385	0	0	0	0
1233	0	0	0	0	0	0	0	0	0	0	0	0	0	0	0	0	0	0	0	0
1245	2.64692	0.465928	2.64748	0.0178533	0	0	0	0	0	0	0	0	0	0	0	0	0	0	0	0
1245	0	0	0	0	12.3825	11.1026	12.5103	0.534058	0	0	0	0	0	0	0	0	0	0	0	0
1245	0	0	0	0	0	0	0	0	24.2147	26.6508	28.3928	2.47959	34.3588	43.2128	52.9659	8.56682	0	0	0	0
1245	0	0	0	0	0	0	0	0	0	0	0	0	0	0	0	0	0	0	0	0
1257	3.54147	0.835323	3.53845	0.0339223	0	0	0	0	0	0	0	0	0	0	0	0	0	0	0	0
1257	0	0	0	0	12.7255	10.4051	12.8826	0.586714	0	0	0	0	0	0	0	0	0	0	0	0
1257	0	0	0	0	0	0	0	0	24.2832	27.7318	27.3336	2.51973	35.3289	51.3412	52.3857	8.15471	0	0	0	0
1257	0	0	0	0	0	0	0	0	0	0	0	0	0	0	0	0	0	0	0	0
1269	3.20733	0.674521	3.20319	0.0251838	0	0	0	0	0	0	0	0	0	0	0	0	0	0	0	0
1269	0	0	0	0	14.748	15.0786	14.9089	0.746969	0	0	0	0	0	0	0	0	0	0	0	0
1269	0	0	0	0	0	0	0	0	24.5779	25.7449	27.8765	2.85225	33.9713	51.0495	49.779	8.14083	42.2595	40.7066	81.4781	3.20702
1269	0	0	0	0	0	0	0	0	0	0	0	0	0	0	0	0	0	0	0	0
1281	3.09029	0.634389	3.08825	0.0254677	0	0	0	0	0	0	0	0	0	0	0	0	0	0	0	0
1281	0	0	0	0	12.9382	11.4889	13.082	0.570792	0	0	0	0	0	0	0	0	0	0	0	0
1281	0	0	0	0	0	0	0	0	25.2137	29.1712	29.9839	2.83424	34.1967	47.2011	49.4226	7.09982	0	0	0	0
1281	0	0	0	0	0	0	0	0	0	0	0	0	0	0	0	0	0	0	0	0
1293	3.16573	0.669048	3.16236	0.0278752	0	0	0	0	0	0	0	0	0	0	0	0	0	0	0	0
1293	0	0	0	0	13.8718	12.8641	14.0452	0.713158	0	0	0	0	0	0	0	0	0	0	0	0
1293	0	0	0	0	0	0	0	0	24.801	27.2912	28.5026	2.96541	35.0807	45.1663	54.1365	8.90588	31.3762	0	82.4356	0
1293	0	0	0	0	0	0	0	0	0	0	0	0	0	0	0	0	0	0	0	0
1305	3.10264	0.637197	3.10168	0.0236966	0	0	0	0	0	0	0	0	0	0	0	0	0	0	0	0
1305	0	0	0	0	12.8291	11.2818	12.9452	0.601081	0	0	0	0	0	0	0	0	0	0	0	0
1305	0	0	0	0	0	0	0	0	24.6951	28.2967	28.4824	2.70389	34.0948	47.8317	50.4388	6.52073	49.5105	0	89.2548	0
1305	0	0	0	0	0	0	0	0	0	0	0	0	0	0	0	0	0	0	0	0
1317	2.75248	0.504005	2.75176	0.0180299	0	0	0	0	0	0	0	0	0	0	0	0	0	0	0	0
1317	0	0	0	0	12.9393	11.7344	13.0485	0.583977	0	0	0	0	0	0	0	0	0	0	0	0
1317	0	0	0	0	0	0	0	0	23.6637	25.3869	27.1265	2.69927	33.7312	50.1318	50.0436	8.08749	0	0	0	0
1317	0	0	0	0	0	0	0	0	0	0	0	0	0	0	0	0	0	0	0	0
1329	3.55598	0.835751	3.55901	0.0329145	0	0	0	0	0	0	0	0	0	0	0	0	0	0	0	0
1329	0	0	0	0	13.1225	10.9412	13.2564	0.600692	0	0	0	0	0	0	0	0	0	0	0	0
1329	0	0	0	0	0	0	0	0	25.1335	28.4498	28.5489	2.79224	34.7671	49.7753	50.8314	7.44393	47.8896	36.3928	85.6626	0.0376139
1329	0	0	0	0	0	0	0	0	0	0	0	0	0	0	0	0	0	0	0	0
1341	3.61076	0.864952	3.60642	0.0352303	0	0	0	0	0	0	0	0	0	0	0	0	0	0	0	0
1341	0	0	0	0	15.4597	16.0602	15.642	0.864896	0	0	0	0	0	0	0	0	0	0	0	0
1341	0	0	0	0	0	0	0	0	25.755	28.4993	29.2123	2.89317	35.7869	48.679	52.9333	8.42914	47.2721	0	87.9873	0
1341	0	0	0	0	0	0	0	0	0	0	0	0	0	0	0	0	0	0	0	0
1353	3.11115	0.633187	3.10473	0.0227113	0	0	0	0	0	0	0	0	0	0	0	0	0	0	0	0
1353	0	0	0	0	15.3341	16.381	15.481	0.851805	0	0	0	0	0	0	0	0	0	0	0	0
1353	0	0	0	0	0	0	0	0	27.3852	31.2665	33.1708	4.48537	36.3446	52.7856	53.4041	8.47409	45.574	0	82.9258	0
1353	0	0	0	0	0	0	0	0	0	0	0	0	0	0	0	0	0	0	0	0
1365	3.32982	0.731766	3.32834	0.0316745	0	0	0	0	0	0	0	0	0	0	0	0	0	0	0	0
1365	0	0	0	0	14.3268	13.4492	14.4888	0.696811	0	0	0	0	0	0	0	0	0	0	0	0
1365	0	0	0	0	0	0	0	0	27.4443	32.693	33.3704	4.13597	38.7342	65.2892	60.4094	16.2697	0	0	0	0
1365	0	0	0	0	0	0	0	0	0	0	0	0	0	0	0	0	0	0	0	0
1377	3.16541	0.666721	3.16563	0.0272066	0	0	0	0	0	0	0	0	0	0	0	0	0	0	0	0
1377	0	0	0	0	14.2001	13.864	14.3485	0.778725	0	0	0	0	0	0	0	0	0	0	0	0
1377	0	0	0	0	0	0	0	0	26.1052	29.6779	30.6012	3.20574	37.5407	61.0216	58.9775	10.643	0	0	0	0
1377	0	0	0	0	0	0	0	0	0	0	0	0	0	0	0	0	0	0	0	0
1389	3.56492	0.84129	3.56097	0.0330796	0	0	0	0	0	0	0	0	0	0	0	0	0	0	0	0
1389	0	0	0	0	14.0965	13.192	14.2635	0.744546	0	0	0	0	0	0	0	0	0	0	0	0
1389	0	0	0	0	0	0	0	0	26.2274	30.442	30.5313	3.35476	36.7552	53.193	55.7588	7.8092	45.4338	0	94.4171	0
1389	0	0	0	0	0	0	0	0	0	0	0	0	0	0	0	0	0	0	0	0
1401	3.06127	0.620991	3.05687	0.0271088	0	0	0	0	0	0	0	0	0	0	0	0	0	0	0	0
1401	0	0	0	0	14.637	15.0107	14.8054	0.779634	0	0	0	0	0	0	0	0	0	0	0	0
1401	0	0	0	0	0	0	0	0	25.6163	28.3758	30.1249	3.48922	36.0175	57.3667	54.0134	8.85154	0	0	0	0
1401	0	0	0	0	0	0	0	0	0	0	0	0	0	0	0	0	0	0	0	0
1413	3.51225	0.819959	3.50366	0.0345293	0	0	0	0	0	0	0	0	0	0	0	0	0	0	0	0
1413	0	0	0	0	14.9534	14.7019	15.1123	0.8973	0	0	0	0	0	0	0	0	0	0	0	0
1413	0	0	0	0	0	0	0	0	27.5108	32.0687	33.0991	4.56259	37.0491	52.422	56.4728	12.2851	0	0	0	0
1413	0	0	0	0	0	0	0	0	0	0	0	0	0	0	0	0	0	0	0	0
1425	2.96309	0.584618	2.96402	0.021693	0	0	0	0	0	0	0	0	0	0	0	0	0	0	0	0
1425	0	0	0	0	14.6175	15.1029	14.748	0.766458	0	0	0	0	0	0	0	0	0	0	0	0
1425	0	0	0	0	0	0	0	0	26.5241	29.7929	31.6746	4.17215	37.1073	61.2137	58.0204	13.9864	56.0099	0	85.4631	0
1425	0	0	0	0	0	0	0	0	0	0	0	0	0	0	0	0	0	0	0	0
1437	3.02713	0.606971	3.02246	0.0226237	0	0	0	0	0	0	0	0	0	0	0	0	0	0	0	0
1437	0	0	0	0	12.3828	10.3911	12.5224	0.540984	0	0	0	0	0	0	0	0	0	0	0	0
1437	0	0	0	0	0	0	0	0	25.0394	29.4013	29.7569	2.89352	35.6155	61.5887	55.4192	9.44243	0	0	0	0
1437	0	0	0	0	0	0	0	0	0	0	0	0	0	0	0	0	0	0	0	0
1449	3.14037	0.656389	3.14001	0.0240175	0	0	0	0	0	0	0	0	0	0	0	0	0	0	0	0
1449	0	0	0	0	13.6072	12.647	13.741	0.655341	0	0	0	0	0	0	0	0	0	0	0	0
1449	0	0	0	0	0	0	0	0	24.3863	26.1929	27.6514	2.84071	34.3254	44.6533	53.6688	7.38115	41.3838	71.0346	89.1201	1.66641
1449	0	0	0	0	0	0	0	0	0	0	0	0	0	0	0	0	0	0	0	0
1461	3.07632	0.626392	3.07838	0.022464	0	0	0	0	0	0	0	0	0	0	0	0	0	0	0	0
1461	0	0	0	0	14.0431	13.5699	14.2007	0.690612	0	0	0	0	0	0	0	0	0	0	0	0
1461	0	0	0	0	0	0	0	0	25.6114	27.7336	29.9683	3.61386	34.6084	40.1236	50.4721	9.97344	0	0	0	0
1461	0	0	0	0	0	0	0	0	0	0	0	0	0	0	0	0	0	0	0	0
1473	3.14681	0.659131	3.14513	0.0260998	0	0	0	0	0	0	0	0	0	0	0	0	0	0	0	0
1473	0	0	0	0	13.2986	12.0708	13.445	0.583119	0	0	0	0	0	0	0	0	0	0	0	0
1473	0	0	0	0	0	0	0	0	25.3608	29.3474	29.7603	3.13749	36.2159	53.464	53.3492	8.66146	34.984	0	83.2833	0
1473	0	0	0	0	0	0	0	0	0	0	0	0	0	0	0	0	0	0	0	0
1485	3.36685	0.754038	3.36248	0.0274558	0	0	0	0	0	0	0	0	0	0	0	0	0	0	0	0
1485	0	0	0	0	14.8456	14.6641	14.9938	0.808214	0	0	0	0	0	0	0	0	0	0	0	0
1485	0	0	0	0	0	0	0	0	26.0076	29.4162	30.1943	3.45136	36.0868	51.1601	54.5881	9.8237	0	0	0	0
1485	0	0	0	0	0	0	0	0	0	0	0	0	0	0	0	0	0	0	0	0
1497	3.15294	0.667088	3.14979	0.0273684	0	0	0	0	0	0	0	0	0	0	0	0	0	0	0	0
1497	0	0	0	0	14.285	14.151	14.4347	0.67985	0	0	0	0	0	0	0	0	0	0	0	0
1497	0	0	0	0	0	0	0	0	26.5344	31.3984	31.5028	3.64747	36.3085	49.4783	54.1432	8.08386	34.1495	0	84.6091	0
1497	0	0	0	0	0	0	0	0	0	0	0	0	0	0	0	0	0	0	0	0
1509	3.1942	0.676868	3.19302	0.0267018	0	0	0	0	0	0	0	0	0	0	0	0	0	0	0	0
1509	0	0	0	0	14.1423	13.6478	14.2684	0.745057	0	0	0	0	0	0	0	0	0	0	0	0
1509	0	0	0	0	0	0	0	0	26.2621	30.0553	31.1598	3.49646	36.8563	53.8642	56.9724	12.6698	0	0	0	0
1509	0	0	0	0	0	0	0	0	0	0	0	0	0	0	0	0	0	0	0	0
1521	3.07296	0.627268	3.06507	0.0263691	0	0	0	0	0	0	0	0	0	0	0	0	0	0	0	0
1521	0	0	0	0	13.9798	13.4319	14.1229	0.712993	0	0	0	0	0	0	0	0	0	0	0	0
1521	0	0	0	0	0	0	0	0	25.7567	29.5061	30.4535	3.54378	36.3004	55.0583	55.8433	11.1306	60.4521	0	90.3674	0
1521	0	0	0	0	0	0	0	0	0	0	0	0	0	0	0	0	0	0	0	0
1533	3.11421	0.641257	3.11733	0.0220708	0	0	0	0	0	0	0	0	0	0	0	0	0	0	0	0
1533	0	0	0	0	13.3353	12.0469	13.4716	0.674547	0	0	0	0	0	0	0	0	0	0	0	0
1533	0	0	0	0	0	0	0	0	25.4312	28.8663	29.751	3.23021	36.0512	54.7002	53.9376	9.87318	0	0	0	0
1533	0	0	0	0	0	0	0	0	0	0	0	0	0	0	0	0	0	0	0	0
1545	3.17456	0.674813	3.17498	0.0266054	0	0	0	0	0	0	0	0	0	0	0	0	0	0	0	0
1545	0	0	0	0	14.3897	14.0143	14.554	0.671506	0	0	0	0	0	0	0	0	0	0	0	0
1545	0	0	0	0	0	0	0	0	25.7253	28.153	29.9602	3.84261	35.361	50.3779	54.4278	12.2214	0	0	0	0
1545	0	0	0	0	0	0	0	0	0	0	0	0	0	0	0	0	0	0	0	0
1557	3.57388	0.849162	3.56943	0.0346689	0	0	0	0	0	0	0	0	0	0	0	0	0	0	0	0
1557	0	0	0	0	14.881	14.5515	15.0717	0.796716	0	0	0	0	0	0	0	0	0	0	0	0
1557	0	0	0	0	0	0	0	0	27.2263	31.1652	32.194	3.62327	37.1384	53.91	55.9519	13.8222	0	0	0	0
1557	0	0	0	0	0	0	0	0	0	0	0	0	0	0	0	0	0	0	0	0
1569	3.4941	0.814294	3.4959	0.0365873	0	0	0	0	0	0	0	0	0	0	0	0	0	0	0	0
1569	0	0	0	0	15.7085	16.633	15.9082	0.909305	0	0	0	0	0	0	0	0	0	0	0	0
1569	0	0	0	0	0	0	0	0	27.4215	31.8346	32.6831	3.82575	39.6337	62.1951	58.9684	9.31246	0	0	0	0
1569	0	0	0	0	0	0	0	0	0	0	0	0	0	0	0	0	0	0	0	0
1581	3.49915	0.812232	3.49819	0.0325201	0	0	0	0	0	0	0	0	0	0	0	0	0	0	0	0
1581	0	0	0	0	15.7308	16.5465	15.9485	1.01704	0	0	0	0	0	0	0	0	0	0	0	0
1581	0	0	0	0	0	0	0	0	28.5087	35.3286	34.6787	4.66743	40.3776	56.3571	60.4276	12.8152	0	0	0	0
1581	0	0	0	0	0	0	0	0	0	0	0	0	0	0	0	0	0	0	0	0
1593	2.99616	0.591423	2.98906	0.0214434	0	0	0	0	0	0	0	0	0	0	0	0	0	0	0	0
1593	0	0	0	0	14.1249	13.9833	14.2919	0.728433	0	0	0	0	0	0	0	0	0	0	0	0
1593	0	0	0	0	0	0	0	0	26.6869	31.037	32.4495	4.06076	37.4448	50.7212	60.6895	13.2828	0	0	0	0
1593	0	0	0	0	0	0	0	0	0	0	0	0	0	0	0	0	0	0	0	0
1605	3.03668	0.609125	3.03824	0.0233403	0	0	0	0	0	0	0	0	0	0	0	0	0	0	0	0
1605	0	0	0	0	12.873	11.1608	12.9915	0.555049	0	0	0	0	0	0	0	0	0	0	0	0
1605	0	0	0	0	0	0	0	0	25.217	28.0611	29.6515	3.11963	36.3312	61.6078	56.8738	10.9374	40.204	0	95.9801	0
1605	0	0	0	0	0	0	0	0	0	0	0	0	0	0	0	0	0	0	0	0
1617	3.20852	0.682501	3.2085	0.0267717	0	0	0	0	0	0	0	0	0	0	0	0	0	0	0	0
1617	0	0	0	0	13.2531	11.7218	13.4131	0.637842	0	0	0	0	0	0	0	0	0	0	0	0
1617	0	0	0	0	0	0	0	0	24.4327	26.9828	27.7553	2.66012	34.4067	46.5501	53.1043	9.17666	0	0	0	0
1617	0	0	0	0	0	0	0	0	0	0	0	0	0	0	0	0	0	0	0	0
1629	3.59211	0.858192	3.58855	0.038894	0	0	0	0	0	0	0	0	0	0	0	0	0	0	0	0
1629	0	0	0	0	14.4818	13.8531	14.6397	0.761526	0	0	0	0	0	0	0	0	0	0	0	0
1629	0	0	0	0	0	0	0	0	25.6191	28.6797	29.3658	3.09557	35.2294	50.4543	51.469	7.92615	0	0	0	0
1629	0	0	0	0	0	0	0	0	0	0	0	0	0	0	0	0	0	0	0	0
1641	3.4382	0.783613	3.43613	0.0312455	0	0	0	0	0	0	0	0	0	0	0	0	0	0	0	0
1641	0	0	0	0	15.7675	16.9882	15.9031	1.03054	0	0	0	0	0	0	0	0	0	0	0	0
1641	0	0	0	0	0	0	0	0	27.0387	31.3764	31.8331	3.7141	37.1009	55.8598	54.3557	11.0484	44.08	0	99.8017	0
1641	0	0	0	0	0	0	0	0	0	0	0	0	0	0	0	0	0	0	0	0
1653	3.24426	0.692294	3.24371	0.0283156	0	0	0	0	0	0	0	0	0	0	0	0	0	0	0	0
1653	0	0	0	0	14.9097	15.1751	15.0991	0.793316	0	0	0	0	0	0	0	0	0	0	0	0
1653	0	0	0	0	0	0	0	0	27.6363	33.0587	33.7487	4.87334	37.2139	59.3072	57.5024	9.30512	51.1948	0	96.3388	0
1653	0	0	0	0	0	0	0	0	0	0	0	0	0	0	0	0	0	0	0	0
1665	3.15684	0.659548	3.15609	0.0252098	0	0	0	0	0	0	0	0	0	0	0	0	0	0	0	0
1665	0	0	0	0	14.0097	13.5182	14.1556	0.738855	0	0	0	0	0	0	0	0	0	0	0	0
1665	0	0	0	0	0	0	0	0	26.4656	30.7986	31.6602	3.5427	37.849	74.4703	60.028	11.4037	0	0	0	0
1665	0	0	0	0	0	0	0	0	0	0	0	0	0	0	0	0	0	0	0	0
1677	2.97847	0.593183	2.9755	0.0233734	0	0	0	0	0	0	0	0	0	0	0	0	0	0	0	0
1677	0	0	0	0	13.5365	12.5791	13.6796	0.648941	0	0	0	0	0	0	0	0	0	0	0	0
1677	0	0	0	0	0	0	0	0	25.5038	28.9775	29.9568	3.57801	35.9335	59.5819	55.9807	10.068	0	0	0	0
1677	0	0	0	0	0	0	0	0	0	0	0	0	0	0	0	0	0	0	0	0
1689	3.62143	0.871661	3.62203	0.0355823	0	0	0	0	0	0	0	0	0	0	0	0	0	0	0	0
1689	0	0	0	0	14.8413	14.4783	14.9762	0.807461	0	0	0	0	0	0	0	0	0	0	0	0
1689	0	0	0	0	0	0	0	0	26.9001	31.3513	31.4016	3.99276	37.1834	58.0274	56.27	10.0751	0	0	0	0
1689	0	0	0	0	0	0	0	0	0	0	0	0	0	0	0	0	0	0	0	0
1701	3.05319	0.625045	3.0544	0.0292673	0	0	0	0	0	0	0	0	0	0	0	0	0	0	0	0
1701	0	0	0	0	14.3678	14.638	14.5368	0.776094	0	0	0	0	0	0	0	0	0	0	0	0
1701	0	0	0	0	0	0	0	0	25.9324	29.7121	30.7039	3.36452	35.9155	54.2902	55.5314	11.1106	0	0	0	0
1701	0	0	0	0	0	0	0	0	0	0	0	0	0	0	0	0	0	0	0	0
1713	3.49816	0.814918	3.49358	0.0338638	0	0	0	0	0	0	0	0	0	0	0	0	0	0	0	0
1713	0	0	0	0	14.4848	13.9998	14.6531	0.921989	0	0	0	0	0	0	0	0	0	0	0	0
1713	0	0	0	0	0	0	0	0	26.9417	31.7925	31.9807	3.95414	37.3338	55.4985	56.2828	10.074	0	0	0	0
1713	0	0	0	0	0	0	0	0	0	0	0	0	0	0	0	0	0	0	0	0
1725	3.01839	0.60563	3.01419	0.0237561	0	0	0	0	0	0	0	0	0	0	0	0	0	0	0	0
1725	0	0	0	0	13.6599	13.1756	13.8132	0.696357	0	0	0	0	0	0	0	0	0	0	0	0
1725	0	0	0	0	0	0	0	0	25.1674	28.1351	29.5667	3.41383	34.8684	48.6669	55.5117	9.42744	0	0	0	0
1725	0	0	0	0	0	0	0	0	0	0	0	0	0	0	0	0	0	0	0	0
1737	3.49421	0.807976	3.49365	0.0308303	0	0	0	0	0	0	0	0	0	0	0	0	0	0	0	0
1737	0	0	0	0	13.7869	12.5646	13.9501	0.714225	0	0	0	0	0	0	0	0	0	0	0	0
1737	0	0	0	0	0	0	0	0	25.7453	29.5721	29.8677	3.33134	35.7498	45.5169	54.0093	9.56111	50.6893	0	100.553	0
1737	0	0	0	0	0	0	0	0	0	0	0	0	0	0	0	0	0	0	0	0
1749	3.33587	0.736686	3.33329	0.0305745	0	0	0	0	0	0	0	0	0	0	0	0	0	0	0	0
1749	0	0	0	0	15.5833	16.6138	15.7175	0.84455	0	0	0	0	0	0	0	0	0	0	0	0
1749	0	0	0	0	0	0	0	0	26.4215	29.4322	30.9011	3.96239	37.4174	55.0923	55.0736	11.8475	56.4144	0	93.4646	0
1749	0	0	0	0	0	0	0	0	0	0	0	0	0	0	0	0	0	0	0	0
1761	3.46234	0.798805	3.46066	0.0314568	0	0	0	0	0	0	0	0	0	0	0	0	0	0	0	0
1761	0	0	0	0	15.0665	15.0779	15.2416	0.868607	0	0	0	0	0	0	0	0	0	0	0	0
1761	0	0	0	0	0	0	0	0	28.0229	34.3508	33.8683	4.12464	38.4827	65.5244	57.4914	12.2363	0	0	0	0
1761	0	0	0	0	0	0	0	0	0	0	0	0	0	0	0	0	0	0	0	0
1773	3.49638	0.825631	3.4981	0.0434529	0	0	0	0	0	0	0	0	0	0	0	0	0	0	0	0
1773	0	0	0	0	14.9513	15.0479	15.1384	0.796566	0	0	0	0	0	0	0	0	0	0	0	0
1773	0	0	0	0	0	0	0	0	27.2212	32.0229	32.3471	3.77987	37.7695	54.3218	60.9799	9.57906	0	0	0	0
1773	0	0	0	0	0	0	0	0	0	0	0	0	0	0	0	0	0	0	0	0
1785	3.71209	0.917776	3.70888	0.0415307	0	0	0	0	0	0	0	0	0	0	0	0	0	0	0	0
1785	0	0	0	0	15.6401	16.4262	15.8196	1.14808	0	0	0	0	0	0	0	0	0	0	0	0
1785	0	0	0	0	0	0	0	0	27.6518	32.6906	32.8826	3.66214	39.2345	63.5511	59.1615	9.53336	0	0	0	0
1785	0	0	0	0	0	0	0	0	0	0	0	0	0	0	0	0	0	0	0	0
1797	3.41768	0.772555	3.41581	0.030709	0	0	0	0	0	0	0	0	0	0	0	0	0	0	0	0
1797	0	0	0	0	15.5047	16.5627	15.6637	0.97021	0	0	0	0	0	0	0	0	0	0	0	0
1797	0	0	0	0	0	0	0	0	27.6036	33.6344	33.3023	4.57708	38.281	52.5256	59.1453	11.6272	39.853	0	102.115	0
1797	0	0	0	0	0	0	0	0	0	0	0	0	0	0	0	0	0	0	0	0
1809	3.23674	0.693243	3.23778	0.0262466	0	0	0	0	0	0	0	0	0	0	0	0	0	0	0	0
1809	0	0	0	0	13.9288	13.2901	14.091	0.699643	0	0	0	0	0	0	0	0	0	0	0	0
1809	0	0	0	0	0	0	0	0	26.5676	32.2681	31.9534	3.76793	38.1247	71.7476	58.1931	10.2081	0	0	0	0
1809	0	0	0	0	0	0	0	0	0	0	0	0	0	0	0	0	0	0	0	0
1821	3.29106	0.722716	3.29104	0.0290914	0	0	0	0	0	0	0	0	0	0	0	0	0	0	0	0
1821	0	0	0	0	13.8322	12.9644	13.9835	0.65202	0	0	0	0	0	0	0	0	0	0	0	0
1821	0	0	0	0	0	0	0	0	25.5016	29.1965	29.6948	3.03458	36.2837	53.9496	56.853	9.0724	0	0	0	0
1821	0	0	0	0	0	0	0	0	0	0	0	0	0	0	0	0	0	0	0	0
1833	3.1907	0.675536	3.18699	0.0303319	0	0	0	0	0	0	0	0	0	0	0	0	0	0	0	0
1833	0	0	0	0	13.6256	12.8883	13.794	0.683754	0	0	0	0	0	0	0	0	0	0	0	0
1833	0	0	0	0	0	0	0	0	24.9966	28.1493	29.1312	2.82129	34.5822	50.8635	52.8435	7.8629	0	0	0	0
1833	0	0	0	0	0	0	0	0	0	0	0	0	0	0	0	0	0	0	0	0
1845	3.44582	0.788165	3.4462	0.029598	0	0	0	0	0	0	0	0	0	0	0	0	0	0	0	0
1845	0	0	0	0	14.9367	14.8019	15.0851	0.958827	0	0	0	0	0	0	0	0	0	0	0	0
1845	0	0	0	0	0	0	0	0	26.2634	30.4951	30.7473	3.60507	35.9604	51.3073	54.0904	9.74369	50.6536	0	88.402	0
1845	0	0	0	0	0	0	0	0	0	0	0	0	0	0	0	0	0	0	0	0
1857	3.38262	0.766675	3.38017	0.0337267	0	0	0	0	0	0	0	0	0	0	0	0	0	0	0	0
1857	0	0	0	0	15.8635	16.8969	16.0548	0.894331	0	0	0	0	0	0	0	0	0	0	0	0
1857	0	0	0	0	0	0	0	0	27.9863	31.8061	33.5245	5.31612	37.5156	60.0117	57.3298	12.6948	0	0	0	0
1857	0	0	0	0	0	0	0	0	0	0	0	0	0	0	0	0	0	0	0	0
1869	3.2092	0.688752	3.20791	0.030366	0	0	0	0	0	0	0	0	0	0	0	0	0	0	0	0
1869	0	0	0	0	15.1711	15.8006	15.3414	0.931957	0	0	0	0	0	0	0	0	0	0	0	0
1869	0	0	0	0	0	0	0	0	28.1465	33.8237	34.4779	5.00358	39.6991	68.8582	60.7061	15.8169	0	0	0	0
1869	0	0	0	0	0	0	0	0	0	0	0	0	0	0	0	0	0	0	0	0
1881	3.05077	0.620459	3.05022	0.0265843	0	0	0	0	0	0	0	0	0	0	0	0	0	0	0	0
1881	0	0	0	0	13.6057	12.935	13.7625	0.745323	0	0	0	0	0	0	0	0	0	0	0	0
1881	0	0	0	0	0	0	0	0	26.3562	31.1448	31.7239	4.03648	38.2954	61.9439	60.197	12.4271	0	0	0	0
1881	0	0	0	0	0	0	0	0	0	0	0	0	0	0	0	0	0	0	0	0
1893	3.22877	0.694412	3.22753	0.0275027	0	0	0	0	0	0	0	0	0	0	0	0	0	0	0	0
1893	0	0	0	0	13.7472	12.6474	13.898	0.757301	0	0	0	0	0	0	0	0	0	0	0	0
1893	0	0	0	0	0	0	0	0	25.4412	28.7292	29.6316	3.52305	36.3541	52.8732	56.4746	11.9468	0	0	0	0
1893	0	0	0	0	0	0	0	0	0	0	0	0	0	0	0	0	0	0	0	0
1905	3.21841	0.68842	3.22174	0.0262187	0	0	0	0	0	0	0	0	0	0	0	0	0	0	0	0
1905	0	0	0	0	14.3329	14.0219	14.4859	0.773904	0	0	0	0	0	0	0	0	0	0	0	0
1905	0	0	0	0	0	0	0	0	25.8799	29.4518	30.1662	3.77373	36.1271	56.9876	53.8584	10.3419	0	0	0	0
1905	0	0	0	0	0	0	0	0	0	0	0	0	0	0	0	0	0	0	0	0
1917	3.21727	0.690333	3.21637	0.0294994	0	0	0	0	0	0	0	0	0	0	0	0	0	0	0	0
1917	0	0	0	0	13.3646	12.3183	13.5328	0.631675	0	0	0	0	0	0	0	0	0	0	0	0
1917	0	0	0	0	0	0	0	0	25.5345	29.5806	29.8862	3.31959	35.2419	58.8467	53.4179	8.78647	0	0	0	0
1917	0	0	0	0	0	0	0	0	0	0	0	0	0	0	0	0	0	0	0	0
1929	2.98959	0.597958	2.98836	0.0259195	0	0	0	0	0	0	0	0	0	0	0	0	0	0	0	0
1929	0	0	0	0	13.336	12.447	13.4595	0.675651	0	0	0	0	0	0	0	0	0	0	0	0
1929	0	0	0	0	0	0	0	0	24.3339	27.6814	28.1454	2.7864	33.9767	47.3942	52.4095	9.71738	42.4213	0	92.6427	0
1929	0	0	0	0	0	0	0	0	0	0	0	0	0	0	0	0	0	0	0	0
1941	2.78958	0.517055	2.791	0.0194762	0	0	0	0	0	0	0	0	0	0	0	0	0	0	0	0
1941	0	0	0	0	12.0022	10.168	12.1281	0.571217	0	0	0	0	0	0	0	0	0	0	0	0
1941	0	0	0	0	0	0	0	0	23.4092	25.6952	27.0187	2.65547	32.6431	49.7509	48.8528	7.28896	0	0	0	0
1941	0	0	0	0	0	0	0	0	0	0	0	0	0	0	0	0	0	0	0	0
1953	3.29354	0.721067	3.29523	0.0291495	0	0	0	0	0	0	0	0	0	0	0	0	0	0	0	0
1953	0	0	0	0	13.12	11.3608	13.3044	0.632227	0	0	0	0	0	0	0	0	0	0	0	0
1953	0	0	0	0	0	0	0	0	24.0139	26.1041	26.9624	2.93991	34.1674	46.7001	49.7024	7.35184	49.201	39.5632	80.1207	1.40775
1953	0	0	0	0	0	0	0	0	0	0	0	0	0	0	0	0	0	0	0	0
1965	3.30713	0.727145	3.30713	0.0291887	0	0	0	0	0	0	0	0	0	0	0	0	0	0	0	0
1965	0	0	0	0	13.9969	13.2735	14.1636	0.741233	0	0	0	0	0	0	0	0	0	0	0	0
1965	0	0	0	0	0	0	0	0	24.7928	27.6658	28.2974	2.88937	33.763	43.5593	49.0167	7.14049	38.356	2.98738	83.4228	1.45938
1965	0	0	0	0	0	0	0	0	0	0	0	0	0	0	0	0	0	0	0	0
1977	3.16264	0.663076	3.16274	0.0251381	0	0	0	0	0	0	0	0	0	0	0	0	0	0	0	0
1977	0	0	0	0	14.3849	14.2125	14.5444	0.773242	0	0	0	0	0	0	0	0	0	0	0	0
1977	0	0	0	0	0	0	0	0	25.7828	28.8335	30.4306	3.69972	34.9215	48.3327	51.5625	10.8454	0	0	0	0
1977	0	0	0	0	0	0	0	0	0	0	0	0	0	0	0	0	0	0	0	0
1989	2.86797	0.547492	2.8641	0.023066	0	0	0	0	0	0	0	0	0	0	0	0	0	0	0	0
1989	0	0	0	0	12.9199	11.6566	13.0481	0.580232	0	0	0	0	0	0	0	0	0	0	0	0
1989	0	0	0	0	0	0	0	0	25.0007	28.4791	29.6388	3.22974	35.0035	43.3635	53.1941	9.74762	0	0	0	0
1989	0	0	0	0	0	0	0	0	0	0	0	0	0	0	0	0	0	0	0	0
2001	3.7052	0.919107	3.7029	0.0410489	0	0	0	0	0	0	0	0	0	0	0	0	0	0	0	0
2001	0	0	0	0	14.774	13.8709	14.9313	0.879741	0	0	0	0	0	0	0	0	0	0	0	0
2001	0	0	0	0	0	0	0	0	26.3252	29.9241	30.2629	3.57799	36.7816	62.5558	56.3333	10.2756	0	0	0	0
2001	0	0	0	0	0	0	0	0	0	0	0	0	0	0	0	0	0	0	0	0
2013	3.46833	0.799974	3.46354	0.0353274	0	0	0	0	0	0	0	0	0	0	0	0	0	0	0	0
2013	0	0	0	0	16.0193	17.5651	16.1855	1.05038	0	0	0	0	0	0	0	0	0	0	0	0
2013	0	0	0	0	0	0	0	0	27.5323	31.2297	32.464	4.20608	37.1766	56.6829	56.1162	10.9256	0	0	0	0
2013	0	0	0	0	0	0	0	0	0	0	0	0	0	0	0	0	0	0	0	0
2025	3.06085	0.624807	3.06057	0.0243255	0	0	0	0	0	0	0	0	0	0	0	0	0	0	0	0
2025	0	0	0	0	14.6311	14.8875	14.8189	0.852179	0	0	0	0	0	0	0	0	0	0	0	0
2025	0	0	0	0	0	0	0	0	27.2549	32.8749	33.7404	4.64664	38.201	61.857	57.6823	13.6452	0	0	0	0
2025	0	0	0	0	0	0	0	0	0	0	0	0	0	0	0	0	0	0	0	0
2037	3.56075	0.846006	3.56508	0.0388704	0	0	0	0	0	0	0	0	0	0	0	0	0	0	0	0
2037	0	0	0	0	15.1131	14.8884	15.3115	0.875761	0	0	0	0	0	0	0	0	0	0	0	0
2037	0	0	0	0	0	0	0	0	27.741	33.4758	33.4418	4.70362	39.2034	65.1874	61.6982	16.0845	0	0	0	0
2037	0	0	0	0	0	0	0	0	0	0	0	0	0	0	0	0	0	0	0	0
2049	3.09008	0.634204	3.08802	0.024635	0	0	0	0	0	0	0	0	0	0	0	0	0	0	0	0
2049	0	0	0	0	14.5766	14.8589	14.7585	0.886897	0	0	0	0	0	0	0	0	0	0	0	0
2049	0	0	0	0	0	0	0	0	26.6135	31.1085	31.8185	3.73444	37.6432	59.5799	58.6615	9.71626	0	0	0	0
2049	0	0	0	0	0	0	0	0	0	0	0	0	0	0	0	0	0	0	0	0
2061	3.15237	0.662762	3.14758	0.0292199	0	0	0	0	0	0	0	0	0	0	0	0	0	0	0	0
2061	0	0	0	0	13.2994	12.0837	13.4637	0.630759	0	0	0	0	0	0	0	0	0	0	0	0
2061	0	0	0	0	0	0	0	0	25.8857	30.0464	30.8378	3.77157	37.0458	52.6744	56.1856	9.05488	0	0	0	0
2061	0	0	0	0	0	0	0	0	0	0	0	0	0	0	0	0	0	0	0	0
2073	3.31979	0.737683	3.31907	0.0372056	0	0	0	0	0	0	0	0	0	0	0	0	0	0	0	0
2073	0	0	0	0	15.171	15.433	15.3334	0.972739	0	0	0	0	0	0	0	0	0	0	0	0
2073	0	0	0	0	0	0	0	0	26.2954	29.135	30.7775	4.13939	36.7799	62.5608	56.9817	12.7934	0	0	0	0
2073	0	0	0	0	0	0	0	0	0	0	0	0	0	0	0	0	0	0	0	0
2085	3.11248	0.641775	3.11062	0.0266045	0	0	0	0	0	0	0	0	0	0	0	0	0	0	0	0
2085	0	0	0	0	14.156	14.0863	14.322	0.903131	0	0	0	0	0	0	0	0	0	0	0	0
2085	0	0	0	0	0	0	0	0	26.6652	30.7166	32.0096	4.33824	35.9489	47.7438	55.3485	9.46028	0	0	0	0
2085	0	0	0	0	0	0	0	0	0	0	0	0	0	0	0	0	0	0	0	0
2097	2.68765	0.482652	2.68758	0.0189916	0	0	0	0	0	0	0	0	0	0	0	0	0	0	0	0
2097	0	0	0	0	12.5624	11.0899	12.7	0.579733	0	0	0	0	0	0	0	0	0	0	0	0
2097	0	0	0	0	0	0	0	0	24.436	27.3332	28.8929	3.40675	33.7148	41.7744	54.4124	11.594	0	0	0	0
2097	0	0	0	0	0	0	0	0	0	0	0	0	0	0	0	0	0	0	0	0
2109	3.04881	0.621057	3.05136	0.0249543	0	0	0	0	0	0	0	0	0	0	0	0	0	0	0	0
2109	0	0	0	0	12.0457	9.52799	12.1892	0.552788	0	0	0	0	0	0	0	0	0	0	0	0
2109	0	0	0	0	0	0	0	0	23.6588	25.7263	26.8298	2.66891	34.1378	45.01	51.4643	7.84565	0	0	0	0
2109	0	0	0	0	0	0	0	0	0	0	0	0	0	0	0	0	0	0	0	0
2121	3.40952	0.770804	3.41144	0.0319324	0	0	0	0	0	0	0	0	0	0	0	0	0	0	0	0
2121	0	0	0	0	14.0424	12.8356	14.2044	0.75764	0	0	0	0	0	0	0	0	0	0	0	0
2121	0	0	0	0	0	0	0	0	24.3636	26.6895	27.2467	2.88296	34.7546	51.5923	49.5266	7.26338	0	0	0	0
2121	0	0	0	0	0	0	0	0	0	0	0	0	0	0	0	0	0	0	0	0
2133	3.20648	0.681514	3.20375	0.0253378	0	0	0	0	0	0	0	0	0	0	0	0	0	0	0	0
2133	0	0	0	0	14.8422	15.2899	15.0191	0.863749	0	0	0	0	0	0	0	0	0	0	0	0
2133	0	0	0	0	0	0	0	0	26.2919	30.0285	30.7738	3.86386	34.892	47.2343	50.1584	8.34931	48.0397	0	89.3681	0
2133	0	0	0	0	0	0	0	0	0	0	0	0	0	0	0	0	0	0	0	0
2145	3.31594	0.736895	3.31439	0.0299781	0	0	0	0	0	0	0	0	0	0	0	0	0	0	0	0
2145	0	0	0	0	14.3536	13.7024	14.5095	0.730263	0	0	0	0	0	0	0	0	0	0	0	0
2145	0	0	0	0	0	0	0	0	26.8149	31.6463	32.1503	4.16101	37.3189	55.4397	55.8896	11.0261	45.0227	8.77567	85.5501	62.1732
2145	0	0	0	0	0	0	0	0	0	0	0	0	0	0	0	0	0	0	0	0
2157	3.0787	0.628545	3.08113	0.0220166	0	0	0	0	0	0	0	0	0	0	0	0	0	0	0	0
2157	0	0	0	0	13.5812	12.6651	13.7364	0.676543	0	0	0	0	0	0	0	0	0	0	0	0
2157	0	0	0	0	0	0	0	0	25.4298	29.2036	29.8021	3.04622	35.6722	58.3272	56.755	14.04	0	0	0	0
2157	0	0	0	0	0	0	0	0	0	0	0	0	0	0	0	0	0	0	0	0
2169	3.47053	0.808652	3.47761	0.0379668	0	0	0	0	0	0	0	0	0	0	0	0	0	0	0	0
2169	0	0	0	0	14.7417	14.4021	14.8871	0.736937	0	0	0	0	0	0	0	0	0	0	0	0
2169	0	0	0	0	0	0	0	0	26.4699	30.0151	30.9015	3.8814	36.3611	56.7665	55.2477	10.3437	41.8492	1.55763	93.814	8.09204
2169	0	0	0	0	0	0	0	0	0	0	0	0	0	0	0	0	0	0	0	0
2181	3.06278	0.621875	3.0649	0.0250258	0	0	0	0	0	0	0	0	0	0	0	0	0	0	0	0
2181	0	0	0	0	13.7559	13.458	13.914	0.799255	0	0	0	0	0	0	0	0	0	0	0	0
2181	0	0	0	0	0	0	0	0	25.5549	28.8832	30.1913	2.94253	35.5692	55.3027	54.1637	10.1614	0	0	0	0
2181	0	0	0	0	0	0	0	0	0	0	0	0	0	0	0	0	0	0	0	0
2193	3.42689	0.777894	3.42279	0.0305964	0	0	0	0	0	0	0	0	0	0	0	0	0	0	0	0
2193	0	0	0	0	14.0943	13.0443	14.2483	0.724943	0	0	0	0	0	0	0	0	0	0	0	0
2193	0	0	0	0	0	0	0	0	25.9153	30.2338	30.2632	3.78928	35.8837	42.9046	55.0737	8.18209	64.0623	0	90.0279	0
2193	0	0	0	0	0	0	0	0	0	0	0	0	0	0	0	0	0	0	0	0
2205	3.28306	0.713204	3.28331	0.0281162	0	0	0	0	0	0	0	0	0	0	0	0	0	0	0	0
2205	0	0	0	0	14.2847	13.9034	14.4217	0.719485	0	0	0	0	0	0	0	0	0	0	0	0
2205	0	0	0	0	0	0	0	0	25.8239	28.7457	29.9696	3.16421	35.4535	49.3612	54.3567	9.08162	0	0	0	0
2205	0	0	0	0	0	0	0	0	0	0	0	0	0	0	0	0	0	0	0	0
2217	3.25711	0.701902	3.25431	0.0251515	0	0	0	0	0	0	0	0	0	0	0	0	0	0	0	0
2217	0	0	0	0	14.5367	14.2392	14.7069	0.767564	0	0	0	0	0	0	0	0	0	0	0	0
2217	0	0	0	0	0	0	0	0	26.4034	29.9842	31.1974	3.50885	36.8433	61.661	54.52	9.61898	44.0943	26.9041	89.906	42.5572
2217	0	0	0	0	0	0	0	0	0	0	0	0	0	0	0	0	0	0	0	0
2229	2.80766	0.520637	2.80443	0.0197293	0	0	0	0	0	0	0	0	0	0	0	0	0	0	0	0
2229	0	0	0	0	13.0733	12.126	13.2084	0.560975	0	0	0	0	0	0	0	0	0	0	0	0
2229	0	0	0	0	0	0	0	0	25.0902	27.6457	29.8588	3.2741	35.4049	47.7442	54.2578	9.3967	50.8835	0	91.0084	0
2229	0	0	0	0	0	0	0	0	0	0	0	0	0	0	0	0	0	0	0	0
2241	3.19068	0.673372	3.19465	0.0278615	0	0	0	0	0	0	0	0	0	0	0	0	0	0	0	0
2241	0	0	0	0	12.831	10.833	12.9497	0.586513	0	0	0	0	0	0	0	0	0	0	0	0
2241	0	0	0	0	0	0	0	0	24.6168	27.7344	28.2668	2.6375	34.8328	52.941	53.9015	9.8696	0	0	0	0
2241	0	0	0	0	0	0	0	0	0	0	0	0	0	0	0	0	0	0	0	0
2253	3.23638	0.697804	3.23327	0.0323764	0	0	0	0	0	0	0	0	0	0	0	0	0	0	0	0
2253	0	0	0	0	13.7853	12.9803	13.9305	0.719185	0	0	0	0	0	0	0	0	0	0	0	0
2253	0	0	0	0	0	0	0	0	24.5381	26.5735	27.8231	2.79124	34.7328	53.1245	51.1174	7.51657	42.4539	0	85.7471	0
2253	0	0	0	0	0	0	0	0	0	0	0	0	0	0	0	0	0	0	0	0
2265	3.35266	0.748574	3.34949	0.0316657	0	0	0	0	0	0	0	0	0	0	0	0	0	0	0	0
2265	0	0	0	0	14.9439	14.9281	15.1118	0.95846	0	0	0	0	0	0	0	0	0	0	0	0
2265	0	0	0	0	0	0	0	0	26.3846	29.1022	31.0017	3.92785	36.2472	51.1239	51.9587	9.75296	0	0	0	0
2265	0	0	0	0	0	0	0	0	0	0	0	0	0	0	0	0	0	0	0	0
2277	3.31468	0.729029	3.31131	0.0285906	0	0	0	0	0	0	0	0	0	0	0	0	0	0	0	0
2277	0	0	0	0	14.353	14.037	14.4956	0.787103	0	0	0	0	0	0	0	0	0	0	0	0
2277	0	0	0	0	0	0	0	0	26.7255	31.65	31.6652	3.83321	38.0073	53.7918	55.8948	8.70079	0	0	0	0
2277	0	0	0	0	0	0	0	0	0	0	0	0	0	0	0	0	0	0	0	0
2289	3.74852	0.932299	3.74509	0.0368116	0	0	0	0	0	0	0	0	0	0	0	0	0	0	0	0
2289	0	0	0	0	15.7329	16.183	15.9146	0.922186	0	0	0	0	0	0	0	0	0	0	0	0
2289	0	0	0	0	0	0	0	0	27.5915	32.3996	32.5618	3.99232	38.3065	45.7073	59.3359	14.1171	0	0	0	0
2289	0	0	0	0	0	0	0	0	0	0	0	0	0	0	0	0	0	0	0	0
2301	2.88266	0.550605	2.88216	0.0223212	0	0	0	0	0	0	0	0	0	0	0	0	0	0	0	0
2301	0	0	0	0	14.6073	15.218	14.761	0.754461	0	0	0	0	0	0	0	0	0	0	0	0
2301	0	0	0	0	0	0	0	0	26.4882	30.3895	32.2485	3.72002	36.2925	53.8597	57.3508	12.2116	0	0	0	0
2301	0	0	0	0	0	0	0	0	0	0	0	0	0	0	0	0	0	0	0	0
2313	3.5474	0.833546	3.54373	0.0322677	0	0	0	0	0	0	0	0	0	0	0	0	0	0	0	0
2313	0	0	0	0	13.3376	11.564	13.491	0.689352	0	0	0	0	0	0	0	0	0	0	0	0
2313	0	0	0	0	0	0	0	0	26.584	32.516	31.3238	3.30502	36.9452	57.3332	58.5847	8.4441	0	0	0	0
2313	0	0	0	0	0	0	0	0	0	0	0	0	0	0	0	0	0	0	0	0
2325	3.40203	0.772615	3.40228	0.032542	0	0	0	0	0	0	0	0	0	0	0	0	0	0	0	0
2325	0	0	0	0	15.16	15.4513	15.2957	0.816196	0	0	0	0	0	0	0	0	0	0	0	0
2325	0	0	0	0	0	0	0	0	25.6122	27.9869	29.3643	3.27406	36.7202	55.2559	57.0127	8.82539	55.2888	0	100.294	0
2325	0	0	0	0	0	0	0	0	0	0	0	0	0	0	0	0	0	0	0	0
2337	3.37725	0.754499	3.37768	0.0317243	0	0	0	0	0	0	0	0	0	0	0	0	0	0	0	0
2337	0	0	0	0	14.1425	13.6684	14.3011	0.743967	0	0	0	0	0	0	0	0	0	0	0	0
2337	0	0	0	0	0	0	0	0	26.6	31.8418	31.5203	3.2968	35.8687	53.7131	53.3064	10.0479	0	0	0	0
2337	0	0	0	0	0	0	0	0	0	0	0	0	0	0	0	0	0	0	0	0
2349	3.41639	0.781314	3.4141	0.0328826	0	0	0	0	0	0	0	0	0	0	0	0	0	0	0	0
2349	0	0	0	0	15.6575	16.4652	15.8188	0.963471	0	0	0	0	0	0	0	0	0	0	0	0
2349	0	0	0	0	0	0	0	0	26.9529	31.1827	31.9805	4.15742	37.9752	53.098	57.966	11.4438	0	0	0	0
2349	0	0	0	0	0	0	0	0	0	0	0	0	0	0	0	0	0	0	0	0
2361	3.02528	0.607122	3.02326	0.0229164	0	0	0	0	0	0	0	0	0	0	0	0	0	0	0	0
2361	0	0	0	0	14.1958	14.0876	14.3341	0.777515	0	0	0	0	0	0	0	0	0	0	0	0
2361	0	0	0	0	0	0	0	0	26.9082	31.775	32.5663	4.09801	36.4201	45.4121	56.6519	11.3279	0	0	0	0
2361	0	0	0	0	0	0	0	0	0	0	0	0	0	0	0	0	0	0	0	0
2373	3.395	0.764138	3.39053	0.0310077	0	0	0	0	0	0	0	0	0	0	0	0	0	0	0	0
2373	0	0	0	0	14.8382	14.7549	14.9973	0.788926	0	0	0	0	0	0	0	0	0	0	0	0
2373	0	0	0	0	0	0	0	0	27.278	31.788	32.3351	4.71109	38.3949	55.8044	59.5893	12.4419	0	0	0	0
2373	0	0	0	0	0	0	0	0	0	0	0	0	0	0	0	0	0	0	0	0
2385	3.53934	0.832655	3.53267	0.036667	0	0	0	0	0	0	0	0	0	0	0	0	0	0	0	0
2385	0	0	0	0	14.4005	13.9878	14.5351	0.768051	0	0	0	0	0	0	0	0	0	0	0	0
2385	0	0	0	0	0	0	0	0	26.6885	31.5825	31.3146	3.25178	37.4987	56.6267	58.1425	13.0753	0	0	0	0
2385	0	0	0	0	0	0	0	0	0	0	0	0	0	0	0	0	0	0	0	0
2397	3.56238	0.848555	3.55752	0.0344057	0	0	0	0	0	0	0	0	0	0	0	0	0	0	0	0
2397	0	0	0	0	15.9011	17.079	16.0879	1.00259	0	0	0	0	0	0	0	0	0	0	0	0
2397	0	0	0	0	0	0	0	0	27.2752	31.0581	32.2624	4.00854	37.7373	52.7656	57.5114	9.82749	53.2913	0	94.5873	0
2397	0	0	0	0	0	0	0	0	0	0	0	0	0	0	0	0	0	0	0	0
