# Supplementary material for: IBSEM: An Individual-Based Atlantic Salmon Population Model
Source: PLoS One. 2015 Sep 18;10(9):e0138444. doi: 10.1371/journal.pone.0138444 (PMC4575158; doi:10.1371/journal.pone.0138444)
Supplement: S1 Minimal dataset — (ZIP) [file pone.0138444.s003.zip › temp/scenario 1/wild - 6/runFiles/results/heritabilitySea.txt]

month	f0s0_F_Average	f0s0_F_stDev	f0s0_G_Average	f0s0_G_stDev	f0s1_F_Average	f0s1_F_stDev	f0s1_G_Average	f0s1_G_stDev	f0s2_F_Average	f0s2_F_stDev	f0s2_G_Average	f0s2_G_stDev	f0s3_F_Average	f0s3_F_stDev	f0s3_G_Average	f0s3_G_stDev	f0s4_F_Average	f0s4_F_stDev	f0s4_G_Average	f0s4_G_stDev	f1s0_F_Average	f1s0_F_stDev	f1s0_G_Average	f1s0_G_stDev	f1s1_F_Average	f1s1_F_stDev	f1s1_G_Average	f1s1_G_stDev	f1s2_F_Average	f1s2_F_stDev	f1s2_G_Average	f1s2_G_stDev	f1s3_F_Average	f1s3_F_stDev	f1s3_G_Average	f1s3_G_stDev	f1s4_F_Average	f1s4_F_stDev	f1s4_G_Average	f1s4_G_stDev	f2s0_F_Average	f2s0_F_stDev	f2s0_G_Average	f2s0_G_stDev	f2s1_F_Average	f2s1_F_stDev	f2s1_G_Average	f2s1_G_stDev	f2s2_F_Average
21	0	0	0	0	3502.47	336962	3087.29	27498.3	8266.67	5.33157e+006	8317.42	2.3674e+006	13292	1.84768e+007	12750.2	5.96457e+006	20534.6	6.80419e+007	19152	1.77884e+007	494.572	4732.44	480.38	1101.61	0	0	0	0	0	0	0	0	0	0	0	0	0	0	0	0	589.882	7852.44	580.638	2865.07	0	0	0	0	0
33	0	0	0	0	0	0	0	0	6410.3	0	7075.52	0	13961.3	1.91883e+007	15392.8	5.01766e+006	32381.9	3.04652e+006	31527.3	1.75619e+006	512.33	4474.56	474.436	504.237	2710.79	257694	2626.39	20767.1	0	0	0	0	0	0	0	0	0	0	0	0	611.729	6928.44	610.36	1487.21	2928.37	303507	2913.58	33934.4	0
45	0	0	0	0	0	0	0	0	0	0	0	0	0	0	0	0	0	0	0	0	414.063	3558.78	379.316	375.199	2322.13	205986	2158.63	8512.82	5859.42	1.64766e+006	5551.96	67022	0	0	0	0	0	0	0	0	495.354	5117.65	512.486	509.81	2575.47	190755	2532.23	15205.4	6166.54
57	0	0	0	0	0	0	0	0	0	0	0	0	0	0	0	0	0	0	0	0	497.41	5020.68	463.71	641.502	2315.34	166692	2199.08	10336.7	5759.91	1.67981e+006	5099.56	41237	10895.4	4.69296e+006	10481.3	521329	0	0	0	0	574.183	7356.96	589.437	866.141	2560.36	221816	2625.13	11201.5	5852.23
69	0	0	0	0	0	0	0	0	0	0	0	0	0	0	0	0	0	0	0	0	345.051	2399.18	318.29	306.728	2022.21	166375	1870.29	7282.31	4542.35	1.01463e+006	4374.06	27089.4	9154.76	5.77935e+006	8488.28	135362	0	0	0	0	413.966	3961.03	434.882	545.763	2168.48	157839	2187.62	8840.08	4992.17
81	0	0	0	0	0	0	0	0	0	0	0	0	0	0	0	0	0	0	0	0	581.299	6229.26	547.124	724.577	2031.4	154631	1913.65	7430.78	4886.8	1.14154e+006	4620.61	48895.2	8589.78	2.01563e+006	8882.45	113015	0	0	0	0	676.027	9187.85	699.597	1283	2236.32	162639	2297.99	12824.7	5153.53
93	0	0	0	0	0	0	0	0	0	0	0	0	0	0	0	0	0	0	0	0	515.255	5100.07	475.487	537.808	3032.37	290769	2920.64	15406.1	4725.04	884750	4796.16	48764.7	9171.8	3.41656e+006	9538.73	176579	20857.5	0	14658.5	0	600.228	7354.04	615.444	891.6	3319.85	395051	3394.55	18044.8	5365.64
105	0	0	0	0	0	0	0	0	0	0	0	0	0	0	0	0	0	0	0	0	473.096	4084.87	441.192	506.585	2617.7	233700	2452.07	14253.3	6458.49	1.97865e+006	6299.4	86964.3	9236.96	6.80807e+006	9436.09	44760.6	16723.7	0	15268	0	560.75	6628.22	581.562	799.42	2818.13	313917	2867.33	13749.3	6992.76
117	0	0	0	0	0	0	0	0	0	0	0	0	0	0	0	0	0	0	0	0	439.349	3970.21	408.911	413.648	2400.16	198995	2303.79	11156.5	5621.28	1.48857e+006	5553.18	76304	11668.5	9.04415e+006	11560.2	461517	15079.2	0	15562.7	0	525.757	5873.08	544.051	674.195	2752.15	256421	2731.5	13267.5	6455.18
129	0	0	0	0	0	0	0	0	0	0	0	0	0	0	0	0	0	0	0	0	366.159	2727.97	327.133	272.045	2135.95	166695	2004.37	7531.29	5115.11	1.6148e+006	4943.88	38312.2	9865.38	3.02049e+006	10202.4	584491	19061.3	0	17524	0	433.262	4173.65	445.821	376.069	2359.58	227424	2397.16	9319.17	5708.17
141	0	0	0	0	0	0	0	0	0	0	0	0	0	0	0	0	0	0	0	0	472.331	4380.14	437.879	540.815	2169.7	178298	2023.98	8400.95	4880.07	1.1432e+006	4789.03	58002.2	11995	6.85091e+006	9792.69	64964.1	14984	0	18517.4	0	554.527	6136.26	568.559	764.918	2447.62	236876	2419.12	9193.12	5533.09
153	0	0	0	0	0	0	0	0	0	0	0	0	0	0	0	0	0	0	0	0	496.155	4806.24	460.117	465.378	2232.04	214258	2080.25	8243.86	5139.1	1.54793e+006	4728.63	35569	8924.22	1.85395e+006	9224.62	45195.2	0	0	0	0	571.512	6979.97	584.775	675.132	2428.69	191489	2454.26	10867.3	5410.2
165	0	0	0	0	0	0	0	0	0	0	0	0	0	0	0	0	0	0	0	0	432.099	3674.16	400.503	379.803	2729.59	259119	2540.94	11704.1	5334.4	1.14012e+006	5053.16	55215	9396.3	8.17265e+006	9614.2	153998	0	0	0	0	520.114	6097.76	543.512	719.318	2951.17	322221	2940.83	12738.3	5882.16
177	0	0	0	0	0	0	0	0	0	0	0	0	0	0	0	0	0	0	0	0	483.411	4288.94	446.65	438.037	2196.67	198356	2111.66	7633.04	6253.14	2.07632e+006	5691.18	65769.1	9607.25	9.10761e+006	9729.22	306594	0	0	0	0	566.682	6960.23	586.193	718.253	2495.87	213578	2533.41	11217.2	6412.58
189	0	0	0	0	0	0	0	0	0	0	0	0	0	0	0	0	0	0	0	0	453.613	3436.94	412.601	476.176	2835.63	299838	2724.2	12031.5	5556.81	1.48497e+006	5308.82	40309.2	12960.6	7.64779e+006	11523.2	407249	11572.4	0	17403.1	0	535.764	6010.88	543.613	571.961	3135.82	336480	3187	15560	6198.76
201	0	0	0	0	0	0	0	0	0	0	0	0	0	0	0	0	0	0	0	0	516.607	4544.63	475.668	519.65	2898.2	189622	2686.25	15973.4	6619.29	2.28052e+006	6563.6	72992.6	12707.6	7.231e+006	10902.3	302801	23531.4	0	21640.9	0	601.695	7393.08	611.107	810.411	3146.7	415005	3126.6	15585	7262.98
213	0	0	0	0	0	0	0	0	0	0	0	0	0	0	0	0	0	0	0	0	433.707	3857.56	402.404	426.241	2708.35	206794	2563.45	11488.6	6661.38	1.66372e+006	6207.11	123245	13276.7	1.00633e+007	12519.9	171850	21685.3	0	18180.3	0	515.346	5280.62	523.624	561.719	2953.41	317855	2998.95	16995	7226.97
225	0	0	0	0	0	0	0	0	0	0	0	0	0	0	0	0	0	0	0	0	572.813	5600.03	533.994	629.769	2766.58	249154	2614.08	12400.3	6796.6	1.77956e+006	6303.35	73741.5	13763	6.00622e+006	12634.2	408701	0	0	0	0	675.531	9493.45	683.859	1021.25	3010.28	298295	3044.51	13163.3	6747.36
237	0	0	0	0	0	0	0	0	0	0	0	0	0	0	0	0	0	0	0	0	401.512	3210.84	366.27	317.858	2729.07	284764	2601.42	11352.8	5947.61	1.26616e+006	5767.32	54368.4	13757.6	4.16302e+006	11533	352722	26194.2	0	20411.8	0	477.992	4816.43	482.528	470.758	2993.78	300078	3025.93	15634.9	6572.53
249	0	0	0	0	0	0	0	0	0	0	0	0	0	0	0	0	0	0	0	0	395.981	3401.68	360.826	328.996	1829	143677	1662.28	5381.93	5387.76	1.82293e+006	5314.14	60132	10915.5	1.03752e+007	10091.7	66585.9	0	0	0	0	470.171	5108.6	476.962	421.07	2018.28	138931	1983.36	6188.19	6002.11
261	0	0	0	0	0	0	0	0	0	0	0	0	0	0	0	0	0	0	0	0	460.51	3940.03	423.204	390.001	2173.86	162664	2050.44	7338.62	4503.12	1.18749e+006	4187.39	42363.5	11712.3	7.71571e+006	10268.2	201470	13330.2	633428	16449.3	101411	544.202	6245.49	557.543	682.492	2434.74	222101	2409.22	6902.28	4861.27
273	0	0	0	0	0	0	0	0	0	0	0	0	0	0	0	0	0	0	0	0	483.735	4771.59	451.185	477.524	2350.46	183733	2228.28	8140.42	5187.53	1.17326e+006	4935.24	43428.8	9065.25	4.55402e+006	8342.43	213893	0	0	0	0	556.132	6488.64	571.742	663.48	2628.71	275992	2645.23	11119.4	5662.52
285	0	0	0	0	0	0	0	0	0	0	0	0	0	0	0	0	0	0	0	0	475.352	4159.07	440.685	530.359	2622.56	233189	2501.65	13016.2	5456.78	1.19324e+006	5346.48	48433.7	10145.6	5.05923e+006	9963.86	171271	15206	0	13041.6	0	557.017	6291.29	575.939	723.261	2836.43	275956	2874	13756.3	5999.3
297	0	0	0	0	0	0	0	0	0	0	0	0	0	0	0	0	0	0	0	0	450.304	4206.3	414.864	388.005	2363.97	189759	2231.57	9085.02	5815.46	1.95839e+006	5419.94	40906.7	11399	1.01452e+007	9858.35	93595.6	0	0	0	0	530.972	6108.47	549.078	646.51	2576.61	239264	2632.4	11253.8	6064.77
309	0	0	0	0	0	0	0	0	0	0	0	0	0	0	0	0	0	0	0	0	583.305	6410.85	544.044	710.668	2770.36	244485	2579.54	12436.3	5865.11	1.3376e+006	5524.8	52268.6	10923.2	1.80578e+007	10911.3	233659	0	0	0	0	678.123	7904.31	697.087	957.796	2979	312786	3015.14	12587.1	6309.9
321	0	0	0	0	0	0	0	0	0	0	0	0	0	0	0	0	0	0	0	0	554.548	5947.44	520.001	718.097	2529.98	208587	2363.4	9629.08	6025.44	1.52602e+006	5638.27	51979.5	9035.54	5.88024e+006	10127.6	110155	16495.8	4.59159e+006	17640.4	1.52756e+006	643.108	8534.44	671.441	1128.25	2690.69	229780	2757.94	14267.4	6516.98
333	0	0	0	0	0	0	0	0	0	0	0	0	0	0	0	0	0	0	0	0	473.045	4559.25	440.697	447.353	2198.64	177398	2095.57	7962.62	5625.26	1.35971e+006	4986.05	35315.1	10476.6	5.82837e+006	10163.4	193228	0	0	0	0	570.02	6278.97	588.589	986.937	2403.33	212925	2487.29	13586	5416.13
345	0	0	0	0	0	0	0	0	0	0	0	0	0	0	0	0	0	0	0	0	472.593	4309.94	435.7	387.42	2522.33	199834	2368.78	8810.45	5137.37	1.55647e+006	4937.95	39585.4	10689.7	5.32271e+006	9664.35	250911	0	0	0	0	558.224	6459.3	575.399	690.595	2842.29	354340	2822.14	15820.2	5657.99
357	0	0	0	0	0	0	0	0	0	0	0	0	0	0	0	0	0	0	0	0	600.307	6059.77	553.227	651.291	2884.91	276929	2716.61	12423.9	6153.56	2.34372e+006	5922.17	57781.5	11380.7	9.24828e+006	10277.5	266338	0	0	0	0	693.065	9741.73	713.124	1011.19	3156.93	345733	3187.14	17210.3	6831.42
369	0	0	0	0	0	0	0	0	0	0	0	0	0	0	0	0	0	0	0	0	523.857	4990.83	483.703	543.327	3075.18	374339	2936.09	14696.9	6719.96	2.45917e+006	6388.14	64451.4	12135	6.46978e+006	11782.5	158575	21874.8	0	17903.1	0	601.73	7685.73	619.605	853.767	3374.59	437737	3427.12	17330.2	7191.13
381	0	0	0	0	0	0	0	0	0	0	0	0	0	0	0	0	0	0	0	0	542.326	5513.44	506.244	570.061	2554.81	264150	2424.91	9296.53	6685.51	2.42953e+006	6551.1	62841.5	12897.7	1.97846e+007	11912.2	256529	21192.5	0	20019.5	0	628.621	8029.27	645.057	822.531	2838.04	281460	2832.45	13065.4	7184.12
393	0	0	0	0	0	0	0	0	0	0	0	0	0	0	0	0	0	0	0	0	509.856	4832.26	475.487	584.79	2741.49	275818	2639.02	10611.8	5931.83	2.04186e+006	5601.99	37484	13082.7	1.94224e+007	12164.1	333357	20809.9	7.43006e+007	20046.3	189117	594.121	8052.47	620.602	1033.43	3000.69	316007	3064.06	14270.3	6345.88
405	0	0	0	0	0	0	0	0	0	0	0	0	0	0	0	0	0	0	0	0	599.721	6790.89	557.685	686.169	2773.8	255662	2656.69	11486.6	6680.78	2.54305e+006	6343.92	52443.4	9930.5	5.77761e+006	11088.5	320290	0	0	0	0	695.888	9847.53	723.996	1207.81	3108.32	345546	3105.26	15962.2	7126.46
417	0	0	0	0	0	0	0	0	0	0	0	0	0	0	0	0	0	0	0	0	436.504	3523.59	401.671	419.919	2855.57	269999	2705.43	13548.6	6198.55	2.13783e+006	5968.63	58218.5	11577.7	8.11148e+006	11769	118924	0	0	0	0	519.069	6206.98	535.113	666.268	3097.17	353851	3170.74	16170.2	6758.8
429	0	0	0	0	0	0	0	0	0	0	0	0	0	0	0	0	0	0	0	0	455.614	4290.2	421.732	369.282	2261.8	203686	2111.07	6576.63	6016.95	1.51805e+006	5968.68	78750.6	11827.5	1.2746e+007	10956.7	329241	0	0	0	0	522.709	6372.79	538.581	648.72	2489.59	238499	2517.48	9970.36	6695.71
441	0	0	0	0	0	0	0	0	0	0	0	0	0	0	0	0	0	0	0	0	510.172	4519.01	475.639	515.523	2900.51	297935	2714.2	11528.6	5564.4	1.413e+006	5310.45	53569.2	11176.9	7.65867e+006	11784.1	235530	0	0	0	0	603.079	7723.92	633.455	949.336	3093.33	337677	3122.08	14890.9	6049.47
453	0	0	0	0	0	0	0	0	0	0	0	0	0	0	0	0	0	0	0	0	516.492	4979.74	480.062	579.102	2718.41	256870	2594.63	9122.9	6507.44	2.16973e+006	6189.17	60417.8	11312.5	5.94659e+006	10366.7	307613	0	0	0	0	603.925	7104.27	629.033	783.731	2998.87	308921	3091.56	14947.6	6679.08
465	0	0	0	0	0	0	0	0	0	0	0	0	0	0	0	0	0	0	0	0	449.728	3700.68	414.37	489.865	3034.27	375761	2843.64	14172.5	6322.4	1.67995e+006	6079.42	51735.4	13593.7	6.01954e+006	11952.3	559081	0	0	0	0	525.414	5965.83	544.689	670.945	3288.61	400851	3329.93	15147.5	6920.76
477	0	0	0	0	0	0	0	0	0	0	0	0	0	0	0	0	0	0	0	0	418.846	3122.07	379.743	290.266	2266.66	175643	2147.16	8639.87	6564.22	2.22945e+006	6115.9	62555.2	10814.1	6.3097e+006	11078.2	230747	21427.3	0	19067.2	0	505.907	5544.58	517.321	602.185	2486.2	241958	2531.38	11280	6749.21
489	0	0	0	0	0	0	0	0	0	0	0	0	0	0	0	0	0	0	0	0	483.842	4684.5	447.946	505.876	2425.11	203699	2332.31	8324.44	5465.63	1.74726e+006	5203.81	40086.5	14302.6	1.55571e+007	12038.3	385710	17163.8	25586.2	18157.9	61671	561.976	6242.77	569.208	661.05	2763.9	271308	2788.79	12367	5937.96
501	0	0	0	0	0	0	0	0	0	0	0	0	0	0	0	0	0	0	0	0	525.847	5165.41	485.06	426.438	2837.34	278016	2678.8	11744.8	6030.04	2.23621e+006	5835.65	46989.6	10085.6	3.56915e+006	10719.5	299078	0	0	0	0	606.171	7518.21	613.637	760.405	3027.57	339715	3079.69	11949.6	6845
513	0	0	0	0	0	0	0	0	0	0	0	0	0	0	0	0	0	0	0	0	474.938	4287.99	434.747	408.862	2526.54	256711	2375.83	8348.69	6006.23	1.53523e+006	5950.67	53091.7	10938.2	4.05387e+006	11037.2	35917.6	0	0	0	0	569.798	6726.58	579.026	638.912	2703.49	273126	2740.26	11382.5	6620.5
525	0	0	0	0	0	0	0	0	0	0	0	0	0	0	0	0	0	0	0	0	493.838	4205.57	454.067	424.023	2673.72	292686	2598.46	8424.66	5816.57	1.93056e+006	5803.08	56514.4	12073	8.57882e+006	12082.5	329410	0	0	0	0	570.913	6980	575.301	633.138	3112.27	367195	3072.91	12162.6	6470.44
537	0	0	0	0	0	0	0	0	0	0	0	0	0	0	0	0	0	0	0	0	400.398	3162.91	368.616	307.132	2623.7	240884	2471.89	9076.55	6201.1	2.67344e+006	5888.32	49323.3	12046.3	1.15465e+007	11237.5	322690	0	0	0	0	470.619	4266.31	478.587	541.618	2874.89	299201	2845.65	11578.1	6641.85
549	0	0	0	0	0	0	0	0	0	0	0	0	0	0	0	0	0	0	0	0	464.165	4176.85	432.217	382.951	2303.29	196010	2139.56	6859.36	5763.31	1.59165e+006	5688.08	48480	9661.11	9.8448e+006	10865.4	192095	0	0	0	0	548.44	6040.63	566.456	669.132	2466.74	221433	2498.96	10381.7	6486.91
561	0	0	0	0	0	0	0	0	0	0	0	0	0	0	0	0	0	0	0	0	425.25	3829.27	397.073	398.332	2239.46	178974	2129.54	6495.18	5386.98	2.10334e+006	4847.48	33127.4	10056.1	6.99666e+006	10572.3	111936	0	0	0	0	512.089	6063.49	522.402	581.439	2489.68	223224	2523.52	9851.09	5610.91
573	0	0	0	0	0	0	0	0	0	0	0	0	0	0	0	0	0	0	0	0	553.911	5535.54	510.843	618.577	2525.42	223888	2406.77	8965.7	5332.15	1.38653e+006	5242.5	42872.7	13496.7	1.40944e+007	10006.3	213540	0	0	0	0	648.986	9373.06	667.826	944.403	2781.33	303753	2824.15	11564.3	5988.81
585	0	0	0	0	0	0	0	0	0	0	0	0	0	0	0	0	0	0	0	0	510.366	4930.38	462.989	402.772	2591.88	267489	2415.72	10174.7	5706.75	1.50728e+006	5501.24	47323.2	10892.5	1.02316e+007	10236.8	325187	33768.9	0	16557.9	0	604.512	7118.86	625.315	713.293	2798.2	282033	2869.29	14358	6062.27
597	0	0	0	0	0	0	0	0	0	0	0	0	0	0	0	0	0	0	0	0	507.831	5178.59	469.436	491.814	2858.23	272538	2732.59	11755.5	6397.85	1.88338e+006	5898.42	59105.9	10907.1	3.16803e+006	11107.5	193887	0	0	0	0	591.377	7446.92	602.515	687.25	3158.18	358093	3256.07	13031.5	6696.56
609	0	0	0	0	0	0	0	0	0	0	0	0	0	0	0	0	0	0	0	0	454.318	3695.94	416.984	356.061	2580.96	224862	2430.24	9715.69	6259.41	2.39528e+006	5980.27	50011.4	10531.3	5.76706e+006	10794	295629	0	0	0	0	524.644	5484.59	540.044	562.518	2753.18	305839	2821.21	10795.6	6979.84
621	0	0	0	0	0	0	0	0	0	0	0	0	0	0	0	0	0	0	0	0	465.671	3861.52	420.414	361.519	2261.91	158498	2155.75	7265.14	5722.53	2.09204e+006	5455.28	42712	11815.9	1.57753e+007	11274.5	210187	9322.81	0	16865.6	0	549.707	6267.18	569.311	747.45	2526.57	245338	2516.99	8054.14	6102.06
633	0	0	0	0	0	0	0	0	0	0	0	0	0	0	0	0	0	0	0	0	398.04	3034.15	365.829	268.332	1999.08	135983	1896.41	4652.14	4989.11	1.71863e+006	4604.69	32553.6	10168	6.88887e+006	9969.14	307544	14896.7	1.45444e+006	20764	1.65171e+007	470.703	4624.29	473.202	511.073	2288.34	194831	2315.65	7273.01	5370.77
645	0	0	0	0	0	0	0	0	0	0	0	0	0	0	0	0	0	0	0	0	407.243	3484.91	375.458	394.448	2263.41	167281	2147.93	6026.76	4848.92	1.43347e+006	4556.64	17412.3	10211.3	6.93427e+006	9166.43	412867	0	0	0	0	473.221	4765.79	486.279	548.841	2503.4	237145	2496.69	10265.7	5462.11
657	0	0	0	0	0	0	0	0	0	0	0	0	0	0	0	0	0	0	0	0	416.993	3615.66	389.798	438.009	2225.53	185744	2076.21	6950.94	5384.75	1.59518e+006	5019.63	35376.8	12025.3	2.53182e+007	8919.55	172560	0	0	0	0	494.477	5204.98	511.12	619.869	2384.47	218726	2429.52	10370.5	5690.56
669	0	0	0	0	0	0	0	0	0	0	0	0	0	0	0	0	0	0	0	0	549.581	5773.58	506.661	573.14	2048.97	136073	1977.71	7752.28	5147.21	1.60782e+006	4837.22	31186.2	10507.9	6.83429e+006	9607.57	242505	0	0	0	0	633.545	7801.1	651.811	1048.27	2287.12	177975	2331.78	8195.31	5430.04
681	0	0	0	0	0	0	0	0	0	0	0	0	0	0	0	0	0	0	0	0	392.401	2795.21	360.674	298.041	2207.06	211302	2147.03	7712.16	4757.22	1.27438e+006	4378.67	33225.5	8764.97	8.01066e+006	9032.07	167951	0	0	0	0	454.646	4091.27	475.661	480.518	2532.36	251357	2517.88	10940.9	4944.43
693	0	0	0	0	0	0	0	0	0	0	0	0	0	0	0	0	0	0	0	0	594.233	5905.47	558.659	715.399	2246.68	173038	2142.77	6531.75	5341.65	1.5284e+006	5244.96	43531.4	10351.5	1.87827e+006	8928	166006	0	0	0	0	700.749	8322.87	726.632	994.568	2507.15	265116	2516.21	8411.51	5982.87
705	0	0	0	0	0	0	0	0	0	0	0	0	0	0	0	0	0	0	0	0	428.307	3612.93	400.195	445.857	2925.04	285290	2856.5	10946.2	5415.99	1.56759e+006	5148.09	42556.7	10413.9	9.08449e+006	10434.1	109070	0	0	0	0	501.603	5626.27	525.475	753.519	3237.99	340882	3359.76	14339.6	5610.93
717	0	0	0	0	0	0	0	0	0	0	0	0	0	0	0	0	0	0	0	0	546.558	5830.84	516.249	743.23	2126.92	166826	2028.39	7523.05	6443.81	2.51725e+006	6085.83	49559.8	10243.7	6.8086e+006	9775.15	46287.8	0	0	0	0	642.926	8535.69	668.506	1121.95	2309.2	186435	2395.27	11098.7	6943.49
729	0	0	0	0	0	0	0	0	0	0	0	0	0	0	0	0	0	0	0	0	649.542	7691.19	609.334	894.033	3366.27	353394	3214.98	18557.1	5599.89	1.8889e+006	5515.46	82899.7	12467.1	5.86742e+006	12747.6	246175	0	0	0	0	745.688	13274.1	782.378	1645.64	3703.11	465424	3742.6	26850.7	5793.9
741	0	0	0	0	0	0	0	0	0	0	0	0	0	0	0	0	0	0	0	0	503.728	5428.56	473.802	652.872	3081.04	383611	2933.64	14038.2	7225.74	2.53906e+006	6998.51	86397.7	9627.56	9.28132e+006	10797.2	273715	0	0	0	0	599.232	8001.79	627.44	1031.08	3389.19	469466	3416.26	22993	7974.71
753	0	0	0	0	0	0	0	0	0	0	0	0	0	0	0	0	0	0	0	0	448.354	4142.85	414.133	358.038	3023.5	313640	2929.36	15571.8	7265.1	2.93729e+006	6883.26	77995.8	12899.5	6.66377e+006	13269	486400	0	0	0	0	531.171	5682.1	554.244	665.713	3412.17	405854	3449.28	20947.4	7870.21
765	0	0	0	0	0	0	0	0	0	0	0	0	0	0	0	0	0	0	0	0	571.624	5216.74	519.786	726.376	2523.47	209884	2360.6	8139.41	6931.77	2.31601e+006	6662.93	59466.3	13260.1	9.34651e+006	13287.5	369806	0	0	0	0	657.649	8779.93	673.414	880.162	2773.05	242726	2811.52	11455.6	7732.95
777	0	0	0	0	0	0	0	0	0	0	0	0	0	0	0	0	0	0	0	0	438.216	3278.94	405.29	458.587	3171.64	390670	2979.2	18570.9	6138.78	2.28815e+006	5755.87	42592.5	13500.9	1.02862e+007	13178.6	573243	19698.4	1.7253e+007	21872.4	1.00478e+006	520.814	5588.06	531.189	770.168	3426.53	377475	3471.2	18210.1	6603.31
789	0	0	0	0	0	0	0	0	0	0	0	0	0	0	0	0	0	0	0	0	517.537	5173.58	483.26	552.042	2667.55	256358	2544.16	11165	7431.15	3.16509e+006	7027.32	102981	12945.6	6.54928e+006	11729	55787.3	0	0	0	0	595.573	7007.81	604.323	849.232	2934.89	336197	2982.54	18626.7	7842.29
801	0	0	0	0	0	0	0	0	0	0	0	0	0	0	0	0	0	0	0	0	499.181	4820.68	463.974	555.952	2773.74	278464	2645.53	11264.9	6109.48	2.18149e+006	5921.88	57766	16060.2	1.95282e+007	13462.9	380652	0	0	0	0	579.596	7257.68	604.322	931.134	3043.99	325359	3019.96	13127.8	6649.62
813	0	0	0	0	0	0	0	0	0	0	0	0	0	0	0	0	0	0	0	0	620.257	6794.53	579.025	753.307	3130.65	384688	2949.63	14548.5	6877.78	2.34785e+006	6619.96	70662.9	13901.5	9.00711e+006	12129.5	244801	0	0	0	0	732.463	10508.6	759.964	1368.92	3393.48	362201	3427.22	18880.1	7448.38
825	358.78	0	304.026	0	0	0	0	0	0	0	0	0	0	0	0	0	0	0	0	0	490.24	4736.22	447.36	431.984	2861.22	313813	2752.13	11102.7	6887.15	2.45775e+006	6605.22	72592.6	13700.7	1.2133e+007	12474.2	181360	9653.96	0	21348.8	0	569.104	6753.52	576.599	569.378	3170.39	447645	3272.79	20162.3	7320.92
837	0	0	0	0	1993.46	0	2135.61	0	0	0	0	0	0	0	0	0	0	0	0	0	501.453	4719.78	468.837	508.365	2839.96	266394	2660.69	13195.3	6551.77	2.18849e+006	6394.55	52473.5	12406.5	1.59201e+007	12790.4	488258	19525.2	0	32839.6	0	598.25	7102.25	611.553	762.039	3050.42	316025	3082.24	11498.3	7251.54
849	0	0	0	0	0	0	0	0	5370.95	0	5109.59	0	0	0	0	0	0	0	0	0	577.353	6332.82	535.601	542.289	2451.11	221689	2350.89	9919.58	6281.37	1.57462e+006	6073.05	70100.6	12313.8	3.71197e+006	12269.1	296475	0	0	0	0	667.453	8682.56	683.665	878.077	2799.09	247645	2765.61	9953.16	6751.65
861	0	0	0	0	0	0	0	0	0	0	0	0	0	0	0	0	0	0	0	0	494.696	4463.64	455.711	454.038	2828.7	325578	2655.54	9141.03	5492.41	1.60521e+006	5442.44	64778.5	11427.4	6.96029e+006	11552.5	251285	0	0	0	0	580.34	7178.2	596.306	766.379	3048.77	311309	3087.2	13778	6221.23
873	0	0	0	0	0	0	0	0	0	0	0	0	0	0	0	0	0	0	0	0	396.68	2818.84	364.299	299.807	2619.57	250509	2485.84	9063.76	6566.58	2.40253e+006	5999.4	45690.1	10417.4	5.35725e+006	10639.4	402056	0	0	0	0	469.377	4633.35	482.472	508.807	2877.63	307392	2926.46	12864.3	6820.86
885	0	0	0	0	0	0	0	0	0	0	0	0	0	0	0	0	0	0	0	0	418.137	3264.76	386.493	381.426	1752.88	111277	1628.12	5402.63	5266.6	2.17761e+006	5054.95	39197.5	10090.7	4.70418e+006	10508.8	168846	0	0	0	0	494.397	5158.41	505.024	555.443	1928.7	148362	1945.68	4818.59	5700.12
897	0	0	0	0	0	0	0	0	0	0	0	0	0	0	0	0	0	0	0	0	595.333	6299.82	554.194	680.666	2849.22	311291	2650.52	11636.7	4760.38	1.77629e+006	4543.74	23165.3	10600.6	8.59536e+006	10838.3	393926	0	0	0	0	691.874	9004.75	710.243	1050.7	3036.58	301614	3060.91	12522.5	5211.34
909	0	0	0	0	0	0	0	0	0	0	0	0	0	0	0	0	0	0	0	0	523.407	4706.4	477.434	575.331	2975.3	320177	2841.8	12971.5	6464.92	1.74014e+006	6100.04	51042.3	10160	5.01436e+006	9226.58	110281	0	0	0	0	602.171	7886.89	620.707	728.629	3256.11	390793	3295.8	17833.4	6803.16
921	0	0	0	0	0	0	0	0	0	0	0	0	0	0	0	0	0	0	0	0	414.621	2998.2	380.652	308.273	2833.99	308869	2730.62	12886.6	6805.69	3.02906e+006	6586.95	79234.4	11726.7	1.00569e+007	11625.1	356879	18927.9	1.04929e+006	15875.4	14223.5	482.019	4925.11	496.228	491.857	3183.44	337486	3184.73	13730.4	7079.42
933	0	0	0	0	0	0	0	0	0	0	0	0	0	0	0	0	0	0	0	0	421.408	3631.26	388.12	435.85	2399.04	212681	2298.33	7277.97	6272.08	2.47958e+006	6181.16	57715.1	13177.2	1.16981e+007	12320.9	167120	0	0	0	0	494.21	5693.55	511.114	622.615	2696.19	242062	2700.02	12220.4	7250.74
945	0	0	0	0	0	0	0	0	0	0	0	0	0	0	0	0	0	0	0	0	434.041	3689.32	404.87	398.166	2508.08	228283	2389.81	9882.99	5313.3	1.30358e+006	5503.05	48852.1	12452.8	8.26326e+006	11462.3	232626	13883.5	0	20834.4	0	510.585	5123.92	534.901	663.621	2827.59	244677	2801.49	12321.9	6097.68
957	0	0	0	0	0	0	0	0	0	0	0	0	0	0	0	0	0	0	0	0	598.896	6865.24	554.99	828.369	2439.26	184551	2355.13	8585.93	5803.4	1.15787e+006	5748.1	56805.4	8907.9	6.12856e+006	10681.1	96148.2	0	0	0	0	688.881	8624.83	716.446	1120.34	2694.58	224907	2783.12	11515.4	6462.62
969	0	0	0	0	0	0	0	0	0	0	0	0	0	0	0	0	0	0	0	0	471.925	4144.53	431.644	371.053	2854.68	306742	2687.87	11685.8	5524.27	1.59675e+006	5480.6	54240.1	11413.3	8.38809e+006	10929.4	348482	0	0	0	0	559.096	5240.68	573.281	753.481	3109.89	366125	3157.39	14031.9	6256.49
981	0	0	0	0	0	0	0	0	0	0	0	0	0	0	0	0	0	0	0	0	392.464	2993.67	359.099	309.116	2331.21	176657	2194.58	7096.37	6058.43	1.90587e+006	5802.89	46564.5	10337.7	5.42828e+006	10027.9	239021	0	0	0	0	462.224	4812.13	468.036	390.296	2623.46	249174	2608.4	10182	6525.73
993	0	0	0	0	0	0	0	0	0	0	0	0	0	0	0	0	0	0	0	0	524.742	4871.34	481.086	607.891	2082.36	170991	1949.49	5478.17	5367.43	1.46956e+006	5000.46	33336.7	11021.1	8.77295e+006	10761.1	215710	0	0	0	0	602.968	7620.13	613.438	915.483	2293.89	173526	2283.38	5534.55	5801.99
1005	0	0	0	0	0	0	0	0	0	0	0	0	0	0	0	0	0	0	0	0	485.795	4172.77	447.462	572.767	2939.67	265502	2800.55	12113.2	5107.47	2.16666e+006	4934.25	30295.9	10551.1	9.18081e+006	10181.8	118800	0	0	0	0	571.994	7436.99	583.024	780.769	3216.43	418223	3230.97	16982.8	5556.47
1017	0	0	0	0	0	0	0	0	0	0	0	0	0	0	0	0	0	0	0	0	475.385	4873.58	438.486	553.577	2415.35	257062	2291.88	10788.6	6512.72	2.29433e+006	6171.02	49155.7	9641.77	7.57346e+006	9637.79	73129.4	0	0	0	0	547.944	6059.75	560.137	726.479	2675.69	248361	2688.23	10169.2	6758.04
1029	0	0	0	0	0	0	0	0	0	0	0	0	0	0	0	0	0	0	0	0	419.828	3149.79	387.599	235.45	2458.67	193381	2329.46	11385.7	5531.52	1.53936e+006	5274.49	49473	12878.9	1.25554e+007	11340.8	133738	0	0	0	0	499.678	5169.77	507.635	602.822	2694.51	263552	2705.39	13264	5848.47
1041	0	0	0	0	0	0	0	0	0	0	0	0	0	0	0	0	0	0	0	0	465.715	4366.34	427.677	479.627	2265.04	169909	2133.3	4689.71	5703.73	1.3623e+006	5460.73	71493.3	10104.2	4.53397e+006	10088	202876	0	0	0	0	544.809	6173.87	568.07	619.298	2462.95	219589	2512.65	9350.51	6028.97
1053	0	0	0	0	0	0	0	0	0	0	0	0	0	0	0	0	0	0	0	0	439.178	3895.33	402.944	409.859	2638.17	249810	2489.86	13517.4	5463.73	1.23343e+006	5113.85	27145.6	11463.8	1.00348e+007	10492.5	161442	0	0	0	0	523.676	5973.32	534.855	661.976	2837.27	318656	2940.78	11245.7	6104.59
1065	0	0	0	0	0	0	0	0	0	0	0	0	0	0	0	0	0	0	0	0	572.11	6282.42	533.727	710.088	2630.96	228087	2429.3	10235.1	6517.93	2.48637e+006	6060.39	70830.2	11066.9	8.2891e+006	10553.2	151922	18471.7	1.31423e+007	17623.8	153265	656.235	8236.68	672.274	895.253	2898.56	313135	2869.57	11618.9	6642.43
1077	0	0	0	0	0	0	0	0	0	0	0	0	0	0	0	0	0	0	0	0	479.771	4158.09	445.248	495.046	2742.38	280150	2566.72	10524.7	5934.38	1.77499e+006	5521.07	57084.5	12360.3	1.45698e+007	11408.3	237380	0	0	0	0	566.778	6024.06	588.61	720.724	2940.62	273004	2959.86	11089.6	6513.26
1089	0	0	0	0	0	0	0	0	0	0	0	0	0	0	0	0	0	0	0	0	557.379	5850.86	520.175	580.077	2373.69	199898	2240.16	8223.13	5935.48	1.63869e+006	5736	44457.3	12604.5	1.08277e+007	10702.7	298655	0	0	0	0	644.786	9308.93	656.585	1056.88	2647.84	250665	2663.65	10404.2	6225.63
1101	0	0	0	0	0	0	0	0	0	0	0	0	0	0	0	0	0	0	0	0	438.051	3252.41	403.708	342.517	2634.77	221416	2524.06	9296.45	5375.52	2.26281e+006	5140.29	45563.5	11435.9	6.56807e+006	10710.4	307755	0	0	0	0	527.788	5653.47	545.546	607.724	2899.2	292295	2921.03	17329.4	5839.75
1113	0	0	0	0	0	0	0	0	0	0	0	0	0	0	0	0	0	0	0	0	522.464	5059.45	482.58	523.6	2269.11	171415	2125.1	7234.84	5907.84	1.76657e+006	5693.68	53933.1	9008.62	4.96087e+006	10047.7	75284.6	0	0	0	0	610.957	7326.33	632.958	706.535	2507.37	218951	2555.66	8789.38	6550.89
1125	0	0	0	0	0	0	0	0	0	0	0	0	0	0	0	0	0	0	0	0	644.789	7329.33	597.288	765.988	2580.18	214083	2504.96	8225.85	5712	1.17727e+006	5233.78	28524.6	11980.5	1.10571e+007	11300.5	431854	0	0	0	0	727.454	9339.02	740.873	1008.04	2933.15	316805	2954.26	10895.6	6052.21
1137	0	0	0	0	0	0	0	0	0	0	0	0	0	0	0	0	0	0	0	0	512.695	4617.89	475.424	530.109	3075.56	345485	2886.66	14689.3	6221.09	1.81623e+006	5893.18	53886.6	7704.02	3.07145e+006	9878.21	126080	14686.2	0	18054.6	0	615.357	7446.01	630.153	849.924	3271.71	414711	3298.53	13689.3	6681.44
1149	0	0	0	0	0	0	0	0	0	0	0	0	0	0	0	0	0	0	0	0	514.351	4367.67	479.121	543.99	2420.76	177268	2304.9	10298.6	6638.78	2.48685e+006	6263.31	67716.9	11700.6	4.08882e+006	11094.8	294106	0	0	0	0	591.726	7197.53	600.386	869.778	2676.81	260343	2732.95	10835.4	7088.72
1161	0	0	0	0	0	0	0	0	0	0	0	0	0	0	0	0	0	0	0	0	436.325	3579.21	392.762	306.344	2847.68	300623	2693.26	11684.4	5438.51	790178	5457.31	44627.6	13208.9	7.49834e+006	12160.5	372627	0	0	0	0	515.833	5264.19	529.21	549.468	3107.51	347089	3077.05	14240.2	6208.61
1173	0	0	0	0	0	0	0	0	0	0	0	0	0	0	0	0	0	0	0	0	442.207	3430.74	405.25	468.703	2346.25	200821	2177.71	7299.39	6180.91	1.94708e+006	5999.66	51863	10944.6	4.25612e+006	10301.1	71851.2	27266	0	19210.8	0	522.875	5567.94	526.274	499.585	2551.75	256728	2599.44	7937.68	6763.19
1185	0	0	0	0	0	0	0	0	0	0	0	0	0	0	0	0	0	0	0	0	550.83	5848.41	510.674	550.858	2522.27	201135	2406.29	9889.37	5692.55	1.10997e+006	5371.22	61802.5	10496.6	3.53263e+006	11914.7	427385	0	0	0	0	625.747	7113.37	631.751	760.2	2802.33	306462	2809.46	10785.3	5942.71
1197	475.313	0	421.624	0	0	0	0	0	0	0	0	0	0	0	0	0	0	0	0	0	562.43	6002.3	529.038	676.649	2958.75	292159	2712.7	9045.76	6039.76	2.08702e+006	5860.96	62018.8	8170.89	259881	10283.4	205762	0	0	0	0	666.98	9277.74	688.398	999.068	3118.32	330432	3108.47	15041.7	6291.14
1209	0	0	0	0	0	0	0	0	0	0	0	0	0	0	0	0	0	0	0	0	437.128	3778.36	406.192	406.744	2808.67	259692	2655.13	11969.9	6420.38	2.06245e+006	5895.26	49065.2	11781.3	8.01523e+006	10741.3	212906	0	0	0	0	500.268	5517.38	522.168	651.266	3081.44	332989	3109.87	12726.9	6791.45
1221	0	0	0	0	0	0	0	0	0	0	0	0	0	0	0	0	0	0	0	0	552.542	5377.82	517.128	575.259	2712.16	197116	2568.41	9846.8	6990.96	2.55142e+006	6358.4	62409.6	12640.2	7.191e+006	11831.6	290550	0	0	0	0	660.423	8138.44	690.935	992.812	2908.57	301649	2970.93	12085	6972.34
1233	0	0	0	0	0	0	0	0	0	0	0	0	0	0	0	0	0	0	0	0	533.855	5542.65	495.253	563.496	2616.59	250938	2514.2	9737.44	5957.62	1.60961e+006	5842.11	57259.8	12694.9	1.2519e+007	11659.8	284184	17758.5	6.6891e+006	20103.1	108226	617.848	7349.37	642.894	881.571	2973.92	311355	3020.1	14318.8	6435.83
1245	0	0	0	0	0	0	0	0	0	0	0	0	0	0	0	0	0	0	0	0	537.34	5426.45	492.404	402.658	2845.77	282849	2703.91	12087	6143.69	2.6466e+006	5900.47	50143.2	11280.6	8.42993e+006	11324	176348	43208.6	0	19797.5	0	622.403	7652.79	646.219	788.87	3011.87	300567	3158.38	16841	6548.8
1257	0	0	0	0	0	0	0	0	0	0	0	0	0	0	0	0	0	0	0	0	403.059	2659.37	370.63	388.806	2585.56	235278	2449.17	7137.47	6178.65	1.71262e+006	5962.75	69329.4	10707.8	7.25526e+006	10966.7	274734	0	0	0	0	485.97	4646.65	498.893	404.21	2808.05	249558	2893.09	12580.3	6712.03
1269	0	0	0	0	0	0	0	0	0	0	0	0	0	0	0	0	0	0	0	0	374.528	2575.03	344.969	334.9	2081.07	133822	1998.07	6983.13	5611.58	1.46076e+006	5351.27	33489.7	10817.9	4.53015e+006	10818.8	267353	0	0	0	0	446.461	4544.44	451.033	482.26	2415.33	213760	2395.05	7716.62	6067.07
1281	0	0	0	0	0	0	0	0	0	0	0	0	0	0	0	0	0	0	0	0	399.862	2839.89	362.851	254.761	2277.64	195941	2193.32	11988.9	5116.79	1.72792e+006	4889.65	34624.9	10463.6	6.96386e+006	10455.2	83107.9	18330.9	0	19113.3	0	454.523	4074.27	463.111	405.077	2535.08	242191	2544.95	10251.1	5409.12
1293	0	0	0	0	0	0	0	0	0	0	0	0	0	0	0	0	0	0	0	0	577.095	6270.5	536.932	763.092	2161.83	148874	2027.57	4498.05	5145.64	1.55265e+006	5193.64	64978.9	9364.14	2.64071e+006	9565.57	305911	32972.2	0	17748.4	0	678.066	9478.28	697.971	983.766	2337.19	209900	2360.24	6625.24	5778.09
1305	0	0	0	0	0	0	0	0	0	0	0	0	0	0	0	0	0	0	0	0	507.872	4882.5	465.546	470.848	3260.43	395354	3169.09	18166.1	5572.3	2.35149e+006	5206.61	34980.6	10806.7	4.28573e+006	10740	233831	15492.3	0	15369.5	0	589.76	7303.13	597.822	782.184	3635.04	436198	3695.99	18116.7	5726.47
1317	0	0	0	0	0	0	0	0	0	0	0	0	0	0	0	0	0	0	0	0	522.311	4684.3	483.492	710.013	2624.13	235562	2443.06	8384.05	7393.76	2.71591e+006	6984.68	105797	10609.5	1.85432e+006	10629.7	260244	0	0	0	0	613.397	7526.48	624.372	752.749	2815.26	261795	2844.64	13121.1	7681.82
1329	0	0	0	0	0	0	0	0	0	0	0	0	0	0	0	0	0	0	0	0	497.392	3817.33	455.096	449.426	2517.11	210851	2342.96	10525.3	5666.49	1.55696e+006	5526.42	58126.1	12916.9	6.54276e+006	12579.6	422548	0	0	0	0	572.29	6276.25	582.95	743.62	2713.81	274771	2736.32	9423.39	6258.55
1341	0	0	0	0	0	0	0	0	0	0	0	0	0	0	0	0	0	0	0	0	480.63	4679.87	441.917	506.798	2776.71	243186	2650.98	11108.1	5930.04	1.95712e+006	5655.74	53175.7	11714	4.7626e+006	11087.6	206892	0	0	0	0	573.466	6691.81	576.137	666.045	3037.1	334972	3059.44	15164.5	6514.67
1353	0	0	0	0	0	0	0	0	0	0	0	0	0	0	0	0	0	0	0	0	485.744	4866.89	457.558	540.829	2512.57	212717	2361.22	9208.17	5830.42	2.11473e+006	5986.22	47622.7	12650.6	1.36253e+007	11143.5	280462	0	0	0	0	556.139	6620.39	568.523	660.338	2776.99	288571	2783.67	11588.9	6859.79
1365	0	0	0	0	0	0	0	0	0	0	0	0	0	0	0	0	0	0	0	0	586.09	6164.13	548.135	664.75	2593.11	228969	2484.12	9913.93	6010.42	1.67095e+006	5618.08	36988.9	10927.9	9.28077e+006	11472	206141	0	0	0	0	682.298	9942.12	709.327	1159.38	2813.78	224624	2833.2	11175.3	6250.36
1377	0	0	0	0	0	0	0	0	0	0	0	0	0	0	0	0	0	0	0	0	385.189	2928.34	349.552	267.942	2776.04	251562	2654.93	11023.9	5605.15	1.42506e+006	5586.36	43440.4	10394	7.43284e+006	10329.6	411618	21584.1	0	19264.2	0	468.436	4962.63	483.174	505.461	3038.62	362482	3098.47	12145.5	6218.44
1389	0	0	0	0	0	0	0	0	0	0	0	0	0	0	0	0	0	0	0	0	493.88	4768.55	454.002	457.26	2275.07	180243	2076.35	6527.04	6252.62	2.18564e+006	5964.88	52005.8	11368.7	6.70143e+006	10738.1	194059	0	0	0	0	577.583	6873.3	591.199	647.507	2503.02	265739	2507.68	10866.6	6774.19
1401	0	0	0	0	0	0	0	0	0	0	0	0	0	0	0	0	0	0	0	0	415.572	3833.6	387.235	392.592	2252.41	173888	2148.64	7586.91	4681.71	1.37362e+006	4617.3	37932.5	11093.5	1.0013e+007	10610.4	107595	23857	0	17223.3	0	502.662	5972.3	510.703	596.438	2513.02	271354	2521.24	8426.57	5298.92
1413	0	0	0	0	0	0	0	0	0	0	0	0	0	0	0	0	0	0	0	0	633.098	7647.57	588.986	795.238	2760.68	221792	2645.33	11841.6	6088.19	1.6418e+006	5686.37	64455.4	10863	5.98193e+006	10183.2	355142	0	0	0	0	717.031	9616.22	738.416	1269.02	3042.51	283502	3093.96	14181.8	6449.95
1425	0	0	0	0	0	0	0	0	0	0	0	0	0	0	0	0	0	0	0	0	471.903	3917.12	438.046	468.36	3271.34	375934	3105.12	15606.7	6546.69	2.14083e+006	6154.97	80913.4	14420.3	4.6059e+006	11360.1	403830	0	0	0	0	558.256	6251.2	579.385	738.381	3582.11	457244	3556.99	20105.5	6831.27
1437	0	0	0	0	0	0	0	0	0	0	0	0	0	0	0	0	0	0	0	0	527.625	5789.82	486.053	579.347	2711.27	265033	2585.85	11115.6	7304.55	2.25085e+006	7049.69	78389.1	11307.8	6.90708e+006	11753.4	316753	0	0	0	0	609.819	7240.14	637.82	833.731	3004.35	291942	3043.72	13600.5	7870.67
1449	0	0	0	0	0	0	0	0	0	0	0	0	0	0	0	0	0	0	0	0	366.642	2664.69	333.526	283.919	2620.97	241326	2508.39	10026.1	6011.1	1.95416e+006	5735	46943.6	11795.6	7.92765e+006	12775.2	723387	11092.9	0	18899	0	437.722	3956.79	458.348	415.332	2870.52	266687	2962.9	12926.1	6533.94
1461	0	0	0	0	0	0	0	0	0	0	0	0	0	0	0	0	0	0	0	0	558.329	5156.23	517.148	713.82	2297.71	128489	2207.14	8730.54	6249.05	1.75782e+006	6059.64	72049.5	13466.7	1.33625e+007	11763.3	257636	13083.9	0	21652.1	0	643.985	7983.87	649.808	848.113	2539.23	275633	2647.94	8976.31	6975.09
1473	0	0	0	0	0	0	0	0	0	0	0	0	0	0	0	0	0	0	0	0	444.766	3727.78	409.744	328.398	2622.19	231761	2568.18	12734.8	5160.77	949390	5109.81	45049.8	10954.5	7.76099e+006	11544.2	356611	15407.7	0	19566.5	0	523.135	6242.01	531.624	624.707	2944.08	308159	2973.99	13564.6	5908.63
1485	0	0	0	0	0	0	0	0	0	0	0	0	0	0	0	0	0	0	0	0	406.36	3360.66	372.02	325.682	2758.77	250334	2615.64	11570.5	6281.27	2.02729e+006	6164.28	68235.8	11401.5	1.3729e+007	10587.5	142120	16235.8	1.51465e+006	19775.5	1.86358e+006	473.716	5068.56	493.444	615.754	2986.27	308468	3016.22	13110.7	6864.52
1497	0	0	0	0	0	0	0	0	0	0	0	0	0	0	0	0	0	0	0	0	571.47	5848.62	533.94	647.077	2466.32	218107	2256.25	7386.41	6266.51	1.592e+006	6114.19	56376.7	11479	4.37547e+006	12061.4	304422	0	0	0	0	652.246	7656.64	670.923	893.581	2616.17	214552	2661.58	11574.7	6592.85
1509	0	0	0	0	0	0	0	0	0	0	0	0	0	0	0	0	0	0	0	0	452.311	4328.33	416.453	434.45	3162.28	399325	3018.89	15833.3	6038.54	1.90841e+006	5554.92	44409.1	13967.4	1.47758e+007	11640.3	185340	19437.2	0	21069.1	0	532.343	5737.29	551.18	622.816	3382.38	412306	3451.41	16066.8	6235.99
1521	0	0	0	0	0	0	0	0	0	0	0	0	0	0	0	0	0	0	0	0	517.152	5123.82	476.274	489.173	2391.1	201544	2222.65	7946.16	6911.78	2.60466e+006	6565.28	72104.1	10812.4	6.54349e+006	10669.9	392206	0	0	0	0	606.541	7263.7	623.421	774.832	2591.74	252205	2648.48	11684.3	7308.79
1533	0	0	0	0	0	0	0	0	0	0	0	0	0	0	0	0	0	0	0	0	468.948	4211.33	429.92	444.684	3177.37	356159	3001.93	15416.8	5982.11	1.64135e+006	5606.21	52477.4	15074.9	2.76712e+007	13100.5	205323	0	0	0	0	546.705	6413.21	562.397	628.032	3457.85	441557	3499.53	19028	6335.86
1545	0	0	0	0	0	0	0	0	0	0	0	0	0	0	0	0	0	0	0	0	472.746	4131.55	440.36	508.62	2315	160605	2155.97	10116	6719.93	2.1564e+006	6429.37	48185.9	11218.7	5.03122e+006	10314.3	328069	0	0	0	0	555.6	6598.88	576.516	799.807	2494.38	235561	2532.75	8982.13	7383.16
1557	0	0	0	0	0	0	0	0	0	0	0	0	0	0	0	0	0	0	0	0	477.023	3493.07	438.619	339.486	2914.33	337078	2781.22	14936.5	5933.93	1.37811e+006	5552.13	44460.1	15442.6	1.24143e+007	12655.8	85846.6	0	0	0	0	556.006	6187.07	566.814	635.326	3227.26	386627	3231.2	15380.2	6116.06
1569	0	0	0	0	0	0	0	0	0	0	0	0	0	0	0	0	0	0	0	0	501.824	4848.32	469.272	529.438	2354.75	196165	2212.22	7464.11	6371.84	2.48971e+006	6048.09	82419.6	12119.9	8.31603e+006	10541.1	341617	17678.2	0	20807	0	593.034	7315.46	611.618	695.295	2576.87	236081	2593.14	8934.66	6684.34
1581	0	0	0	0	0	0	0	0	0	0	0	0	0	0	0	0	0	0	0	0	529.294	5122.66	497.861	561.363	2608.21	253432	2499.72	10887.4	5266.42	1.42113e+006	5243.2	47568.1	11675.5	1.64775e+007	11693.7	319975	0	0	0	0	621.659	7983.82	637.475	861.705	2877.28	291409	2924.84	10157.9	6113.48
1593	0	0	0	0	0	0	0	0	0	0	0	0	0	0	0	0	0	0	0	0	566.343	5975.98	531.746	641.256	2598.54	205524	2467.36	10533.8	5922.89	1.80325e+006	5681.08	44381.6	9284.84	3.72463e+006	9930.97	152942	0	0	0	0	666.907	9209.73	695.216	946.566	2855.79	255931	2880.57	12900	6650.68
1605	0	0	0	0	0	0	0	0	0	0	0	0	0	0	0	0	0	0	0	0	421.265	3857.48	386.779	472.021	2593.18	252603	2522.11	9523.73	5590.6	1.44499e+006	5406.83	43002.7	11788.9	8.58859e+006	10535.3	237853	13169.5	0	15176.6	0	500.382	5353.98	523.405	588.743	2917.36	319254	2979.2	12067.4	6325.44
1617	0	0	0	0	0	0	0	0	0	0	0	0	0	0	0	0	0	0	0	0	454.618	3757.16	413.819	362.821	2231.14	170808	2111.35	9455.41	5656.18	1.83122e+006	5675.92	56692.6	10240.2	6.73735e+006	10384.6	404663	0	0	0	0	535.754	6106.4	555.189	636.022	2539.89	242948	2527.94	9194.93	6502.94
1629	0	0	0	0	0	0	0	0	0	0	0	0	0	0	0	0	0	0	0	0	554.248	4873.16	511.63	553.792	2161.73	164904	2074.62	7192.08	5151.6	1.40094e+006	4946.55	51374.8	10225.4	7.70775e+006	10672.5	310120	12400.7	0	15577.5	0	643.111	7746.22	650.852	791.131	2478.58	218349	2483.62	9067.99	5798.27
1641	0	0	0	0	0	0	0	0	0	0	0	0	0	0	0	0	0	0	0	0	585.422	6141.26	544.339	537.46	3193.4	324787	3049.55	13220.8	5372	1.5943e+006	5411.49	73924.6	11539.7	1.36473e+007	10670.8	216001	17810.9	0	17831.5	0	672.307	8449.34	685.387	919.49	3571.42	480759	3518.64	18348.9	6322.89
1653	0	0	0	0	0	0	0	0	0	0	0	0	0	0	0	0	0	0	0	0	561.054	6033.05	528.534	728.033	3144	342113	3023.83	10828.8	7236.19	2.32894e+006	7109.03	90291.3	12638.9	1.11798e+007	11543	533950	21998.8	0	17717	0	642.936	8201.65	665.653	796.073	3418.25	453732	3454.65	16457.8	8055.6
1665	324.627	0	315.474	0	0	0	0	0	0	0	0	0	0	0	0	0	0	0	0	0	481.828	4509.04	449.092	459.492	2811.57	282774	2705.48	11368	6876.22	2.25651e+006	6642.23	43395.8	13560.4	1.13971e+007	13087.8	484610	0	0	0	0	574.876	7172.36	603.073	1075.09	3036.9	348096	3111.62	11232.4	7181.94
1677	0	0	0	0	0	0	0	0	0	0	0	0	0	0	0	0	0	0	0	0	583.151	7003.71	545.069	758.222	2735.41	244599	2656.54	10964.4	6460.74	2.35812e+006	6373.6	53321.5	13631.5	7.27732e+006	12733.2	156878	0	0	0	0	677.062	8108.34	708.073	1011.52	3076.96	363628	3163.22	18310.6	6935.55
1689	0	0	0	0	0	0	0	0	0	0	0	0	0	0	0	0	0	0	0	0	489.198	4765.56	453.31	519.085	2460.75	246863	2314.04	9875.46	5873.82	1.99315e+006	5595.83	34334.1	10944.7	9.7498e+006	11392.3	300747	0	0	0	0	574.672	7031	589.057	828.639	2671.92	270124	2745.26	10684.6	6222.53
1701	0	0	0	0	0	0	0	0	0	0	0	0	0	0	0	0	0	0	0	0	490.201	4539.44	456.647	419.767	2554.21	258928	2445.02	10700.1	5795.15	2.27062e+006	5432.64	49097.5	9879.78	6.72961e+006	10507.3	196150	14694.7	0	20845.7	0	575.96	6409.85	595.509	755.658	2873.53	266685	2861.04	12134.3	6233.76
1713	0	0	0	0	0	0	0	0	0	0	0	0	0	0	0	0	0	0	0	0	494.447	4504.96	455.141	421.202	2735.31	259388	2645.88	9875.96	6209.39	2.20208e+006	5920.27	57116.8	11638.3	9.19776e+006	11047.1	414582	0	0	0	0	570.793	6743.35	588.158	606.159	3056.92	363961	3100.08	13666	6538.62
1725	0	0	0	0	0	0	0	0	0	0	0	0	0	0	0	0	0	0	0	0	453.753	3900.14	423.473	427.284	2690.29	258965	2553.63	11438.7	6226.06	1.89482e+006	6031.14	45298	12084.2	7.61083e+006	11370.3	323595	19195.9	0	17478.1	0	548.298	5966.17	564.569	629.314	2920.11	325081	2955.01	9834.55	6658.42
1737	0	0	0	0	0	0	0	0	0	0	0	0	0	0	0	0	0	0	0	0	545.603	5091.73	505.684	460.222	2736.99	274536	2661.41	11154.2	6639.07	2.40021e+006	6292.12	56399.5	12045.6	1.34826e+007	11995.8	209563	26307.4	0	19763.5	0	637.874	8244.4	655.824	871.794	3136.96	331614	3129.01	13409.2	6895.18
1749	0	0	0	0	0	0	0	0	0	0	0	0	0	0	0	0	0	0	0	0	438.412	3932.71	404.751	419.776	2442.34	218719	2302.19	5106.03	5768.06	1.33194e+006	5630.71	43541.5	10964.6	4.44118e+006	11690.2	210258	21601.8	2.83682e+007	18184.9	8731.44	520.284	5157.19	528.582	486.703	2664.79	259533	2725.34	10541.3	6694.1
1761	0	0	0	0	0	0	0	0	0	0	0	0	0	0	0	0	0	0	0	0	427.933	3675.52	398.094	356.872	2638.08	220387	2472.14	11796.8	5836.43	1.82784e+006	5502.42	38375.9	13371.1	5.92533e+006	10998.6	47818.6	20100	0	19571.4	0	497.365	5561.07	509.483	665.458	2895.1	327307	2875.95	8404.51	6189.31
1773	0	0	0	0	0	0	0	0	0	0	0	0	0	0	0	0	0	0	0	0	499.238	4394.9	466.302	486.524	2630.07	221686	2512.89	10485.4	6048.83	1.71855e+006	5903.92	52965.5	11581.6	4.62655e+006	11142.3	89030.8	0	0	0	0	590.131	7964.45	619.373	778.657	2914.22	283249	2887.64	12859.3	6400.13
1785	0	0	0	0	0	0	0	0	0	0	0	0	0	0	0	0	0	0	0	0	449.069	3810.51	415.204	353.565	2849.51	292662	2721.44	10838.8	6276.71	1.77641e+006	6034.99	68290.5	13264.1	8.3909e+006	11144.7	478095	0	0	0	0	524.851	5642.82	550.786	612.412	3202.11	413502	3216.9	12744.7	6814.1
1797	0	0	0	0	0	0	0	0	0	0	0	0	0	0	0	0	0	0	0	0	532.473	5222.7	497.645	629.017	2880.48	283588	2714.31	10517.2	6805.43	2.24504e+006	6620.7	58744.5	12678.8	7.54119e+006	12229.6	346059	0	0	0	0	622.141	7527.82	642.461	736.369	3136.85	367243	3186.47	13620.9	7471.72
1809	0	0	0	0	0	0	0	0	0	0	0	0	0	0	0	0	0	0	0	0	438.381	3495.07	404.27	425.852	2919.81	281747	2771.05	11365.4	6578.27	2.07602e+006	6253.21	63309.9	11264.3	1.02465e+007	12666.4	333360	20650.5	0	19834.7	0	520.349	6287.67	539.169	678.158	3188.87	321467	3231.29	13695.7	7039.45
1821	0	0	0	0	0	0	0	0	0	0	0	0	0	0	0	0	0	0	0	0	549.073	5237.83	510.189	616.249	2693.52	201950	2542.97	10214.9	7065.49	2.44722e+006	6582.15	77563.1	12383	4.25992e+006	12645.5	391469	0	0	0	0	649.58	8416.99	675.314	1033.5	2952.76	258157	3016.28	14277.3	7266.42
1833	0	0	0	0	0	0	0	0	0	0	0	0	0	0	0	0	0	0	0	0	486.665	4325.83	450.549	396.648	2752.93	311894	2634.57	11983.1	6072.39	1.93244e+006	5761.57	48149	16654.2	1.15586e+007	12147.3	635205	0	0	0	0	572.502	6746.12	587.915	760.204	3102.33	330295	3126.21	13777.3	6731.23
1845	0	0	0	0	0	0	0	0	0	0	0	0	0	0	0	0	0	0	0	0	509.618	4935.34	464.757	423.88	2520.98	209190	2418.99	7965.9	6264.77	3.07462e+006	6070.39	58081.4	10804.9	2.35298e+006	10827.7	161827	0	0	0	0	583.768	6538.75	597.104	703.416	2832.16	308832	2838.96	11667	6845.13
1857	0	0	0	0	0	0	0	0	0	0	0	0	0	0	0	0	0	0	0	0	426.612	3569.53	400.371	475.075	2331.33	177520	2188.92	6632.94	5523.67	1.78506e+006	5296.24	38859.5	12745.8	3.37103e+007	11141.9	440496	21577.6	0	17631.6	0	503.736	5613.05	516.489	718.249	2530.96	223180	2562.97	10666.6	6007.95
1869	0	0	0	0	0	0	0	0	0	0	0	0	0	0	0	0	0	0	0	0	548.329	5439.99	517.644	554.744	2245.53	194258	2150.95	7908.62	5370.75	1.79901e+006	5117.36	36514.3	9901.2	7.94029e+006	10171.3	215216	0	0	0	0	637.217	7139.89	670.267	1025.54	2507.14	238132	2506.94	10208	5853
1881	0	0	0	0	0	0	0	0	0	0	0	0	0	0	0	0	0	0	0	0	524.946	5658.92	485.062	488.127	3070.34	323842	2972.93	12678.8	5773.73	1.72378e+006	5455.74	39316.5	10009.1	4.45441e+006	10496	222407	0	0	0	0	613.212	7497.99	645.79	851.361	3421.78	370945	3444.9	12844.1	6209.55
1893	0	0	0	0	0	0	0	0	0	0	0	0	0	0	0	0	0	0	0	0	468.011	3790.19	431.004	512.607	2654.54	277516	2532.1	9349.5	6884.08	2.50293e+006	6640.27	64186.6	12099.8	1.68434e+007	10695	102857	0	0	0	0	554.969	6740.93	577.267	790.838	2910.35	274822	3008.76	12636.6	7564.38
1905	0	0	0	0	0	0	0	0	0	0	0	0	0	0	0	0	0	0	0	0	505.873	4980.69	470.028	480.82	2399.68	193743	2234.28	10742.2	5953.53	1.73769e+006	5654.11	39490.5	12352.6	1.17515e+007	12199.8	221506	11942.4	2.06037e+006	17781.7	24837.2	590.592	6962.94	607.636	775.711	2613.74	259797	2672.08	10382.6	6426.82
1917	0	0	0	0	0	0	0	0	0	0	0	0	0	0	0	0	0	0	0	0	566.143	5270.26	529.152	587.272	2984.38	266147	2786.39	11844.4	6051.34	1.99915e+006	5609.79	53717.6	11424.2	5.01822e+006	11479.4	301119	19794.4	0	21344.2	0	654.967	8277.5	674.899	873.302	3188.73	374677	3223.95	15030.3	6192.27
1929	0	0	0	0	0	0	0	0	0	0	0	0	0	0	0	0	0	0	0	0	570.287	6394.39	526.993	541.353	2501.99	181933	2408.84	8614.49	6360.97	1.7349e+006	6151.2	61095.7	9882.54	6.63148e+006	10611.8	186238	16269	0	19556.2	0	676.025	9172.84	684.941	982.373	2829.85	292454	2801.74	10563.7	6730.9
1941	0	0	0	0	0	0	0	0	0	0	0	0	0	0	0	0	0	0	0	0	609.52	5698.68	562.151	750.408	2854.43	256207	2708.73	10707.3	6129.81	1.55409e+006	5793.95	43536.8	11586.2	5.99729e+006	11729	259803	0	0	0	0	697.487	9745.27	713.604	1014.6	3175.43	366928	3175.47	15907	6458.59
1953	0	0	0	0	0	0	0	0	0	0	0	0	0	0	0	0	0	0	0	0	500.462	4648	457.743	625.495	2639.97	234205	2481.13	10653.7	6247.98	2.22712e+006	5941.93	49960.9	11372.7	3.20312e+006	10919.9	216551	13050.6	0	18936.4	0	585.104	7720.88	595.447	761.199	2850.42	280669	2880.47	10611.7	6869.91
1965	0	0	0	0	0	0	0	0	0	0	0	0	0	0	0	0	0	0	0	0	368.568	2467.35	332.579	276.648	2338.32	163935	2183.91	9977.83	5765.65	1.57065e+006	5356.13	42727	11065.9	1.14232e+007	11004.1	88395.9	14549.4	0	16859.5	0	430.71	4325.36	432.727	478.263	2592.4	305087	2574.42	11326.7	5854.54
1977	0	0	0	0	0	0	0	0	0	0	0	0	0	0	0	0	0	0	0	0	512.682	4847.65	473.918	537.963	2435.62	182329	2221.55	7675.03	5389.3	1.44649e+006	5355.36	42312.9	10342.8	6.21773e+006	11028.4	368390	10518.6	0	17773.4	0	594.679	7198.93	597.293	713.076	2583.13	224911	2573.12	10512.4	6037.1
1989	0	0	0	0	0	0	0	0	0	0	0	0	0	0	0	0	0	0	0	0	460.527	3965.35	430.209	404.415	2720.16	228768	2558.51	11004.3	5548.12	1.46695e+006	5298.79	66786.9	9652.72	702202	10220.5	192366	0	0	0	0	543.509	6660.58	562.515	657.34	2998.56	337616	2942.61	11509.9	5894.71
2001	0	0	0	0	0	0	0	0	0	0	0	0	0	0	0	0	0	0	0	0	554.247	5952.53	512.23	594.682	2191.54	167765	2115.04	7950.65	5987.6	1.41115e+006	5676.55	51646	9527.1	5.45548e+006	9985.28	857994	14023.7	0	17310.8	0	650.803	8306.22	666.879	932.7	2446.22	207694	2484.93	9445.72	6598.96
2013	0	0	0	0	0	0	0	0	0	0	0	0	0	0	0	0	0	0	0	0	495.682	5199.85	464.633	588.699	2879.25	300650	2765.67	13134.7	5277.18	1.39549e+006	5127.19	43151.6	11889.9	6.99643e+006	11070.3	343752	18119.6	0	17854.3	0	578.334	7316.24	592.893	771.333	3240.57	379634	3229.22	14399.3	6008.98
2025	0	0	0	0	0	0	0	0	0	0	0	0	0	0	0	0	0	0	0	0	503.631	5281.23	472.189	659.505	2561.74	257449	2434.25	11314.7	6533.9	2.59178e+006	6253.45	72410.7	11066.7	7.72684e+006	10264.7	181670	0	0	0	0	584.359	7000.1	603.839	922.293	2756.97	259895	2822.03	10905.6	6882.68
2037	0	0	0	0	0	0	0	0	0	0	0	0	0	0	0	0	0	0	0	0	559.914	5363.95	523.527	664.473	2556.02	217132	2441.5	10640.5	5996	1.98502e+006	5805.92	62371.2	13229.6	3.35772e+007	11882	179422	0	0	0	0	654.437	8416.56	688.409	1172.32	2829.76	303409	2847.69	12800.9	6501.77
2049	0	0	0	0	0	0	0	0	0	0	0	0	0	0	0	0	0	0	0	0	525.534	5132.27	491.324	569.192	2713.48	262704	2623.86	12138.6	5900.93	1.85213e+006	5704.7	54998	10886.6	1.153e+007	10936.9	43438.7	0	0	0	0	623.818	7928.62	648.835	996.157	2979.33	295811	3091.79	13625.4	6378.05
2061	0	0	0	0	0	0	0	0	0	0	0	0	0	0	0	0	0	0	0	0	380.494	3072.44	351.594	371.319	2360.6	220934	2232.53	8018.76	5624.53	1.73835e+006	5380.27	49007.3	10532.7	7.18806e+006	10188.8	559877	0	0	0	0	448.924	4121.56	470.018	500.404	2559.89	248335	2666.81	14296.1	6027.45
2073	0	0	0	0	0	0	0	0	0	0	0	0	0	0	0	0	0	0	0	0	432.569	3675.72	401.465	398.41	1743.59	119631	1667.53	4928.97	5216.12	1.43026e+006	4760.38	33725.7	11224.5	6.44132e+006	9776.83	147221	0	0	0	0	516.01	6101.04	535.695	817.822	1942.9	132638	1985.73	6185.89	5129.39
2085	0	0	0	0	0	0	0	0	0	0	0	0	0	0	0	0	0	0	0	0	525.15	4713.32	488.422	624.707	2200.64	167265	2093.3	7227.71	4276.59	1.16061e+006	4070.05	28358.2	9002.28	1.00042e+007	9159.72	186768	18992.2	0	15908.1	0	600.269	7161.81	618.709	770.761	2483.73	233476	2491.52	11269.3	4558.01
2097	0	0	0	0	0	0	0	0	0	0	0	0	0	0	0	0	0	0	0	0	440.363	3425.86	407.815	432.924	2451.88	242747	2326.5	10912.4	4923.75	1.39681e+006	4806.85	35504.3	7121.95	3.57628e+006	8135.52	315827	0	0	0	0	531.39	6128.28	550.607	799.292	2683.36	279798	2698.95	9685.71	5511.93
2109	0	0	0	0	0	0	0	0	0	0	0	0	0	0	0	0	0	0	0	0	554.339	4616.69	504.951	548.944	2810.99	239256	2726.26	12151.6	6143.44	1.99479e+006	5920.81	52282.1	9798.51	2.77275e+006	10342.8	209277	0	0	0	0	644.418	7546.35	660.758	1009.8	3155.21	361791	3222.72	17986.6	6545.76
2121	0	0	0	0	0	0	0	0	0	0	0	0	0	0	0	0	0	0	0	0	464.218	4165.66	427.636	364.008	2299.15	145852	2178.65	8416.3	6156.69	2.65295e+006	5722.43	50490.1	11805.2	1.1748e+007	10620.9	181235	15964.8	0	16000.9	0	558.953	6143.07	559.224	642.12	2596.33	242597	2570.96	10264.3	6484.73
2133	0	0	0	0	0	0	0	0	0	0	0	0	0	0	0	0	0	0	0	0	608.325	7385.46	565.982	778.299	2708.34	246052	2548.01	12577.3	5698.33	1.94735e+006	5494.07	52028.6	11899	1.74605e+007	11366.3	271992	0	0	0	0	690.253	9474.52	689.727	932.42	2963.9	335912	2979.68	12473.7	6057.65
2145	0	0	0	0	0	0	0	0	0	0	0	0	0	0	0	0	0	0	0	0	419.507	3242.47	385.255	356.329	3047.78	280440	2898.31	14741.1	6191.4	1.52042e+006	5954.56	79681.7	9981.69	1.81137e+006	10772.4	292132	0	0	0	0	488.063	5120.21	500.422	471.934	3254.85	384531	3247.79	13756.5	6652.47
2157	0	0	0	0	0	0	0	0	0	0	0	0	0	0	0	0	0	0	0	0	504.399	5202.8	468.358	498.296	2794.06	253172	2707.29	11779.1	7318.05	3.20224e+006	7046.51	86285.1	11888.8	3.37623e+006	12450.7	221460	0	0	0	0	597.977	7282.22	622.789	879.772	3105.67	311666	3130.79	11325.8	7656.48
2169	0	0	0	0	0	0	0	0	0	0	0	0	0	0	0	0	0	0	0	0	523.577	4155.49	487.792	479.441	2782.82	269090	2728.46	14478.6	6632.76	1.80543e+006	6530.57	69867.6	14773.8	1.39645e+007	13483.8	459496	13568.6	0	22389.2	0	620.024	8090.06	635.708	839.841	3137.47	354188	3221.46	15562.5	7293.58
2181	0	0	0	0	0	0	0	0	0	0	0	0	0	0	0	0	0	0	0	0	425.407	3729	392.051	406.591	2628.85	224240	2486.89	9733.06	6392.77	2.42233e+006	5967.42	77324.1	11062.6	5.40189e+006	11861.4	154592	0	0	0	0	498.303	4861.85	514.033	665.288	2938.86	309083	2923.87	12231.5	6600.5
2193	0	0	0	0	0	0	0	0	0	0	0	0	0	0	0	0	0	0	0	0	505.403	4323.68	471.103	581.65	2567.28	218132	2446.01	9051.32	6290.69	1.60855e+006	5943.6	56397.2	13147.6	7.35703e+006	11788.3	136007	13708.7	0	19930.4	0	602.743	6834.73	613.004	739.456	2796.17	298524	2861.1	11960.9	6556.6
2205	0	0	0	0	0	0	0	0	0	0	0	0	0	0	0	0	0	0	0	0	443.147	3609.04	406.653	354.554	2410.24	178449	2286.72	8308.18	5801.45	1.78515e+006	5466.9	38371.4	12261.9	9.79209e+006	11085.5	232836	0	0	0	0	521.389	5998.22	535.387	681.575	2728.97	275830	2691.71	9060.75	6233.58
2217	437.159	0	309.123	0	0	0	0	0	0	0	0	0	0	0	0	0	0	0	0	0	469.25	4075.47	434.627	438.438	2359.33	176851	2263.91	7385.61	5447.97	1.63932e+006	5300.48	39332.4	11813.6	6.7723e+006	10608.4	136726	0	0	0	0	550.704	6843.23	562.022	694.157	2644.89	243874	2669.4	12676.8	6173.03
2229	0	0	0	0	0	0	0	0	0	0	0	0	0	0	0	0	0	0	0	0	558.602	5896.42	520.598	601.12	2471.04	244253	2378.19	9465.55	5409.14	1.27989e+006	5348.14	39095.9	10824.8	4.23562e+006	10516.2	121784	14719.8	0	19150.1	0	655.176	8021.74	673.847	918.845	2747.57	284834	2760.52	11295.2	6106.48
2241	0	0	0	0	0	0	0	0	0	0	0	0	0	0	0	0	0	0	0	0	505.818	4482.87	465.754	464.143	2461.6	193739	2382.65	8161.49	5573.68	1.49051e+006	5382.41	45973.7	10041.8	4.24514e+006	10134	375936	0	0	0	0	596.095	6801.8	618.423	882.648	2768.25	294196	2805.96	10781.5	6070.62
2253	0	0	0	0	0	0	0	0	0	0	0	0	0	0	0	0	0	0	0	0	369.072	2858.99	332.946	233.614	2366.65	201547	2214.76	7691.23	5358.67	1.40743e+006	5183.44	41656	10043.2	8.41291e+006	9730.35	198718	23080.8	0	15714.5	0	438.286	3954.13	445.291	395.796	2610.61	258401	2637.87	10221.1	6040.02
2265	0	0	0	0	0	0	0	0	0	0	0	0	0	0	0	0	0	0	0	0	510.559	4537.92	476.227	531.878	2451.82	186614	2315.88	6131.42	5879.67	1.93625e+006	5516.37	50880.8	11557.7	9.6128e+006	10550.8	226248	17126.1	1.65604e+007	16725.9	208819	592.242	6990.98	598.231	784.982	2750.56	233610	2720.78	9398.22	6272.27
2277	0	0	0	0	0	0	0	0	0	0	0	0	0	0	0	0	0	0	0	0	522.033	4532.06	481.375	658.878	2457.13	224993	2326.98	9574.49	5642.13	1.04832e+006	5168.9	25123.5	11335.4	5.52456e+006	10109.5	280291	0	0	0	0	593.206	6970.03	614.635	808.552	2668.36	284389	2662.84	9088.14	5979.84
2289	0	0	0	0	0	0	0	0	0	0	0	0	0	0	0	0	0	0	0	0	514.534	5132.62	473.688	540.284	2518.14	201804	2364.7	11529	5446.41	1.41965e+006	5341.58	46716.6	11411.7	4.21546e+006	9969.71	92868.1	0	0	0	0	603	7509.13	619.261	755.796	2669.56	228247	2741.72	10512.4	5872.85
2301	0	0	0	0	0	0	0	0	0	0	0	0	0	0	0	0	0	0	0	0	492.82	4614.41	463.111	529.486	2921.06	311407	2781.7	11368.7	5975.13	1.66126e+006	5845.02	68235.6	10220.9	2.32799e+006	10845.9	265447	0	0	0	0	577.726	6862.63	596.475	784.538	3279.72	385069	3270.26	15113.9	6475.57
2313	0	0	0	0	0	0	0	0	0	0	0	0	0	0	0	0	0	0	0	0	442.285	3674.6	403.459	377.887	2467.81	199148	2383.63	9493.47	6212.03	1.98339e+006	6095.06	43901.5	10455.8	2.28032e+006	11000	499965	0	0	0	0	519.871	6053.55	541.641	667.702	2751.66	268615	2772.18	10315.8	7049.02
2325	0	0	0	0	0	0	0	0	0	0	0	0	0	0	0	0	0	0	0	0	438.851	3336.18	402.331	406.945	2062.5	137517	1943.1	5684.49	5280.83	1.22194e+006	5167.79	44184.9	12038.6	4.32632e+006	10912.6	149098	15234.3	0	19079.7	0	525.749	5380.28	544.259	504.944	2360.6	216496	2346.08	8582.64	5884.81
2337	0	0	0	0	0	0	0	0	0	0	0	0	0	0	0	0	0	0	0	0	526.531	5161.91	485.557	503.025	2797.85	242248	2652.81	9870.45	5299.41	1.61255e+006	5024.23	41219.1	10667.4	7.22266e+006	10720.6	717949	18884.7	3086.38	18567.8	31759.3	602.186	7877.78	609.299	804.102	3135.75	302871	3155.05	10868	5939.21
2349	0	0	0	0	0	0	0	0	0	0	0	0	0	0	0	0	0	0	0	0	519.917	5356.74	487.079	571.331	3092.46	331753	2941.63	11117.5	6913.55	2.42615e+006	6565.29	58969	10480.7	5.14962e+006	10702.2	352125	0	0	0	0	616.342	6974.94	633.172	780.66	3306.75	346987	3342.7	15564.5	7448.32
2361	0	0	0	0	0	0	0	0	0	0	0	0	0	0	0	0	0	0	0	0	359.367	2870.91	333.118	316.58	2697.24	243870	2584.31	11188.7	6904.62	2.4622e+006	6444.08	60420.4	11273	6.05756e+006	11770.2	296401	0	0	0	0	421.383	3894.54	438.982	414.042	3007.57	352287	3030.54	12929.8	6929.48
2373	0	0	0	0	0	0	0	0	0	0	0	0	0	0	0	0	0	0	0	0	403.427	3191.74	373.796	412.113	2173.31	167160	2104.18	8520.12	6064.21	2.07479e+006	5800.65	68873.8	12975.5	7.98002e+006	11884.2	233755	20170.6	0	19225.2	0	487.844	5446.79	502.498	636.683	2425.81	213850	2463.76	9220.1	6899.66
2385	0	0	0	0	0	0	0	0	0	0	0	0	0	0	0	0	0	0	0	0	422.758	3315.92	381.371	291.951	2001.39	121589	1920.93	6837.56	4755.24	1.11753e+006	4706.46	35619.1	9657.14	5.12762e+006	10441.3	68109.5	0	0	0	0	494.989	5280.37	514.776	608.784	2278.72	170923	2287.2	8485.15	5117.41
2397	0	0	0	0	0	0	0	0	0	0	0	0	0	0	0	0	0	0	0	0	459.463	4442.62	427.357	400.068	2157.69	169448	1955.32	5877.07	4787.14	1.18491e+006	4520.18	50557.4	8574.8	1.64523e+006	9074.51	235112	13788	0	17363.4	0	543.413	5894.03	558.802	675.68	2357.75	215365	2350.5	7926.83	5282.81
[truncated: 31 more columns]
