# Supplementary material for: IBSEM: An Individual-Based Atlantic Salmon Population Model
Source: PLoS One. 2015 Sep 18;10(9):e0138444. doi: 10.1371/journal.pone.0138444 (PMC4575158; doi:10.1371/journal.pone.0138444)
Supplement: S1 Minimal dataset — (ZIP) [file pone.0138444.s003.zip › temp/scenario 1/wild - 6/runFiles/results/parr0.txt]

month	averageAge	popSize	density	averageLength	stDevLength	averageWeight	stDevWeight	allele_0_0_Frequency	allele_0_1_Frequency	allele_0_2_Frequency	allele_0_3_Frequency	allele_0_4_Frequency	allele_0_5_Frequency	allele_0_6_Frequency	allele_0_7_Frequency	allele_0_8_Frequency	allele_0_9_Frequency	allele_0_10_Frequency	allele_0_11_Frequency	allele_0_12_Frequency	allele_0_13_Frequency	allele_0_14_Frequency	allele_0_15_Frequency	allele_0_16_Frequency	allele_0_17_Frequency	allele_0_18_Frequency	allele_0_19_Frequency	allele_0_20_Frequency	genotypicValueAverage	genotypicValueStDev
16	0	789912	3.15965	23.0205	0.840363	0.156892	0.0170874	0.883312	0.898701	0.910651	0.909068	0.898096	0.902238	0.905415	0.891401	0.896231	0.913501	0.894762	0.893793	0.877228	0.904549	0.897221	0.879143	0.885999	0.894061	0.89896	0.908209	1	0.898254	0.0640401
21	5	110779	0.443116	61.4267	5.52333	3.00031	0.768041	0.884843	0.898997	0.912772	0.909541	0.898699	0.90273	0.905781	0.892507	0.897715	0.913517	0.895513	0.893784	0.876813	0.904544	0.896433	0.879183	0.886102	0.893843	0.899516	0.907194	1	0.899014	0.0635777
22	6	69344	0.277376	62.926	7.80345	3.29248	1.17448	0.886868	0.900056	0.914102	0.912191	0.899624	0.903964	0.905911	0.892709	0.897936	0.913907	0.895954	0.894158	0.877307	0.904923	0.89648	0.879254	0.885707	0.894252	0.899941	0.906935	1	0.900088	0.0632025
26	10	61023	0.244092	62.9209	7.81278	3.29203	1.17527	0.888894	0.901201	0.91504	0.913451	0.900144	0.904937	0.906535	0.893049	0.898653	0.914213	0.896727	0.894654	0.877472	0.905118	0.896785	0.879398	0.886027	0.894106	0.899923	0.906888	1	0.901013	0.0629114
28	0	426579	1.70632	23.248	0.852978	0.161574	0.0176936	0.922617	0.906089	0.899156	0.88009	0.905892	0.868492	0.851676	0.908724	0.929705	0.926812	0.882243	0.885165	0.847761	0.883634	0.896578	0.890936	0.907182	0.90998	0.898884	0.879141	1	0.897536	0.0661508
33	5	83722	0.334888	65.1145	5.92062	3.57288	0.923633	0.92444	0.907079	0.900337	0.880933	0.907724	0.868189	0.852195	0.910239	0.930454	0.927659	0.88211	0.886016	0.847364	0.883901	0.897184	0.89108	0.907127	0.910006	0.897428	0.879213	1	0.89845	0.065778
34	6	54548	0.218192	67.9496	8.40892	4.14066	1.47204	0.926239	0.908906	0.902105	0.882745	0.908933	0.868483	0.854257	0.911179	0.930969	0.92887	0.882654	0.886733	0.847107	0.885065	0.898933	0.890454	0.908768	0.91062	0.897714	0.878786	1	0.899769	0.0650722
38	10	47989	0.191956	67.938	8.39479	4.138	1.46849	0.927817	0.910625	0.903332	0.884307	0.910198	0.868991	0.855832	0.91198	0.931099	0.929088	0.883692	0.886766	0.846986	0.886307	0.898737	0.889714	0.909115	0.911063	0.897226	0.878816	1	0.90083	0.064566
40	0	367266	1.46906	22.6633	0.904498	0.149849	0.0179993	0.887413	0.876245	0.87435	0.909127	0.914102	0.875217	0.912773	0.90918	0.920439	0.88132	0.90847	0.863075	0.883583	0.892238	0.891226	0.881064	0.876603	0.920087	0.891517	0.853226	1	0.891735	0.0625121
45	5	78543	0.314172	61.4794	5.57826	3.00927	0.777376	0.889284	0.877736	0.876157	0.910692	0.915225	0.874992	0.913213	0.909807	0.921018	0.881708	0.908114	0.863947	0.883974	0.891467	0.891531	0.881899	0.877876	0.920833	0.8912	0.855334	1	0.892778	0.0621772
46	6	51645	0.20658	64.0392	7.91704	3.4688	1.23853	0.890851	0.879291	0.876823	0.911937	0.915839	0.875893	0.914987	0.910078	0.921774	0.882273	0.908026	0.864392	0.884577	0.890977	0.892022	0.882389	0.878275	0.920002	0.891025	0.856259	1	0.893711	0.0620308
50	10	45655	0.18262	64.0508	7.92851	3.47106	1.24055	0.892389	0.880692	0.87791	0.911685	0.916679	0.876684	0.91577	0.911094	0.922418	0.882379	0.908575	0.864352	0.884788	0.891261	0.892301	0.882543	0.878348	0.91991	0.89045	0.856073	1	0.89449	0.0616928
52	0	535879	2.14352	22.7924	0.827954	0.152289	0.0164947	0.882437	0.891697	0.89974	0.91465	0.909035	0.902344	0.895025	0.911004	0.906048	0.877001	0.883881	0.904142	0.901273	0.87401	0.892897	0.891331	0.902704	0.904708	0.904927	0.909604	1	0.897306	0.0613415
57	5	95178	0.380712	60.749	5.46773	2.90263	0.742937	0.884748	0.89248	0.900539	0.916914	0.90895	0.903124	0.896667	0.910835	0.905798	0.87744	0.883844	0.904721	0.901479	0.873674	0.893542	0.892113	0.901527	0.904358	0.904526	0.909717	1	0.898198	0.0608969
58	6	61045	0.24418	64.5529	7.90167	3.5494	1.25062	0.88678	0.89457	0.900778	0.917209	0.90928	0.903235	0.89674	0.911148	0.907224	0.877361	0.884913	0.904488	0.90136	0.873659	0.894111	0.893161	0.90136	0.904464	0.904456	0.90969	1	0.898977	0.0607142
62	10	53876	0.215504	64.5342	7.88715	3.54585	1.24752	0.888383	0.896614	0.901468	0.918415	0.910396	0.904178	0.897626	0.911723	0.907723	0.877914	0.885636	0.904586	0.901941	0.873738	0.894471	0.893561	0.901691	0.904624	0.904586	0.909626	1	0.9	0.0603596
64	0	531072	2.12429	22.8569	0.878898	0.153652	0.0176455	0.896648	0.899411	0.914174	0.910467	0.890538	0.902419	0.916123	0.917722	0.89118	0.896008	0.904681	0.887881	0.880624	0.913532	0.904466	0.908748	0.90452	0.897318	0.884946	0.891007	1	0.902332	0.0611798
69	5	95642	0.382568	63.1409	5.67825	3.2574	0.833696	0.897812	0.90053	0.914948	0.911754	0.89124	0.90203	0.916888	0.91796	0.891559	0.896886	0.904529	0.888783	0.881438	0.914305	0.904362	0.909611	0.904697	0.897284	0.885432	0.890226	1	0.903053	0.0607482
70	6	61420	0.24568	66.9172	8.18267	3.95179	1.39473	0.899626	0.901677	0.916322	0.912333	0.892201	0.903419	0.917445	0.918569	0.892348	0.896581	0.905251	0.888831	0.882669	0.914124	0.904298	0.910339	0.905275	0.89803	0.885485	0.889181	1	0.903997	0.0603679
74	10	54163	0.216652	66.9088	8.18181	3.95036	1.39546	0.901861	0.903024	0.917259	0.913456	0.893165	0.904077	0.917397	0.918662	0.892934	0.896747	0.905831	0.889279	0.882946	0.914203	0.904049	0.910179	0.905221	0.89803	0.885023	0.88926	1	0.904887	0.0600921
76	0	457680	1.83072	22.7282	0.891058	0.151108	0.0177218	0.901296	0.903732	0.892989	0.888561	0.898317	0.897016	0.896952	0.891313	0.882997	0.883496	0.903669	0.89232	0.894392	0.889173	0.885993	0.876194	0.893102	0.875773	0.870057	0.892105	1	0.894675	0.0616529
81	5	88809	0.355236	63.0857	5.66604	3.24872	0.830702	0.902651	0.904013	0.894881	0.889566	0.898411	0.897206	0.897555	0.892128	0.883424	0.884938	0.90385	0.893198	0.895101	0.890721	0.885507	0.876764	0.892708	0.875852	0.871162	0.891908	1	0.895466	0.0612222
82	6	57233	0.228932	65.9481	8.07651	3.78376	1.33654	0.904592	0.905946	0.895759	0.891418	0.899236	0.898153	0.899036	0.893104	0.884341	0.885547	0.904461	0.892973	0.895532	0.89244	0.884516	0.877509	0.892518	0.87578	0.871481	0.89202	1	0.896651	0.0607647
86	10	50428	0.201712	65.9385	8.07931	3.78227	1.33638	0.906054	0.907621	0.896367	0.892907	0.89955	0.899005	0.899728	0.89367	0.884776	0.885827	0.904795	0.893779	0.895524	0.892907	0.884519	0.877786	0.892808	0.876101	0.871381	0.891856	1	0.897519	0.0605189
88	0	503669	2.01468	22.7427	0.85566	0.151342	0.0170218	0.918586	0.912274	0.910755	0.881277	0.88103	0.896715	0.920323	0.898104	0.894434	0.893962	0.871546	0.899238	0.862404	0.922399	0.872071	0.888642	0.889397	0.903085	0.90786	0.867647	1	0.900201	0.0596428
93	5	93219	0.372876	63.2715	5.72986	3.2786	0.843956	0.920692	0.913623	0.913076	0.882658	0.882224	0.897097	0.920987	0.898878	0.894388	0.894576	0.872408	0.899366	0.862818	0.922307	0.872923	0.887657	0.89006	0.903603	0.907648	0.869731	1	0.901354	0.0592668
94	6	60073	0.240292	66.0945	8.16574	3.81163	1.35525	0.92152	0.914229	0.915187	0.883417	0.883941	0.897583	0.921928	0.899647	0.89551	0.895477	0.872855	0.899622	0.864215	0.922919	0.87268	0.887728	0.889759	0.903501	0.907263	0.871173	1	0.902272	0.0591637
98	10	52798	0.211192	66.0687	8.16039	3.80708	1.35276	0.922402	0.915196	0.916664	0.884342	0.884854	0.898197	0.922743	0.900394	0.895375	0.89636	0.873622	0.900422	0.864578	0.923652	0.873168	0.88778	0.890072	0.9035	0.907847	0.87134	1	0.903093	0.0589229
100	0	517579	2.07032	22.6666	0.829047	0.1498	0.0163656	0.9164	0.890487	0.878839	0.88692	0.913979	0.854934	0.898548	0.910279	0.901939	0.900038	0.902184	0.871759	0.890141	0.883108	0.891372	0.888306	0.876324	0.897314	0.893723	0.869706	1	0.8939	0.0638363
105	5	94373	0.377492	64.5362	5.844	3.47831	0.897017	0.918186	0.892173	0.880072	0.888443	0.914907	0.856574	0.899108	0.911569	0.901831	0.900713	0.902891	0.87312	0.891452	0.883065	0.892475	0.888941	0.877163	0.896369	0.893402	0.869311	1	0.895075	0.0634527
106	6	60324	0.241296	65.2852	8.18055	3.67857	1.32901	0.919526	0.893782	0.881258	0.889215	0.91476	0.858174	0.900031	0.912348	0.902129	0.900222	0.903678	0.873632	0.892199	0.883131	0.892331	0.889323	0.876707	0.896152	0.893069	0.868974	1	0.895913	0.0632815
110	10	53051	0.212204	65.2681	8.17327	3.67548	1.32675	0.921085	0.895167	0.883537	0.890304	0.915553	0.859484	0.900341	0.913084	0.903122	0.901284	0.903593	0.874479	0.892566	0.883301	0.89283	0.889974	0.877118	0.89594	0.893301	0.869013	1	0.897018	0.0628074
112	0	676086	2.70434	22.862	0.83916	0.153694	0.0168269	0.881776	0.886203	0.869594	0.901586	0.909088	0.884828	0.884765	0.87609	0.898762	0.877482	0.891314	0.8961	0.891183	0.869814	0.885619	0.870499	0.892264	0.883134	0.881189	0.881489	1	0.88648	0.0672147
117	5	105020	0.42008	61.9518	5.62322	3.0789	0.795033	0.883922	0.888178	0.870482	0.903718	0.910498	0.886284	0.886217	0.877147	0.900133	0.878956	0.892363	0.896125	0.89084	0.870872	0.885746	0.870963	0.894225	0.884251	0.880637	0.881375	1	0.887902	0.0665769
118	6	66534	0.266136	62.2598	7.8125	3.19279	1.15266	0.886261	0.890334	0.871599	0.904808	0.910204	0.887441	0.887524	0.87837	0.900239	0.879911	0.891927	0.896512	0.89174	0.871449	0.886021	0.871494	0.894295	0.884443	0.881031	0.881459	1	0.88903	0.06637
122	10	58272	0.233088	62.2459	7.79761	3.19021	1.15042	0.887931	0.891715	0.873713	0.905915	0.911158	0.888531	0.888746	0.879728	0.90087	0.880912	0.892435	0.896597	0.892444	0.872014	0.886832	0.872289	0.894864	0.884464	0.881324	0.881924	1	0.890232	0.0659875
124	0	550954	2.20382	22.8141	0.85507	0.152759	0.0170922	0.899755	0.875418	0.891875	0.908687	0.910555	0.896937	0.906402	0.913378	0.878181	0.903864	0.88419	0.904095	0.869334	0.876738	0.906954	0.887677	0.90998	0.926458	0.893286	0.854343	1	0.895967	0.0638873
129	5	96783	0.387132	63.1871	5.70538	3.26512	0.838257	0.900974	0.876011	0.893494	0.910263	0.911296	0.898515	0.908274	0.913477	0.879602	0.90535	0.885006	0.905159	0.870086	0.877034	0.907143	0.888012	0.909958	0.926898	0.893473	0.855238	1	0.897052	0.063549
130	6	62334	0.249336	67.9526	8.28743	4.13612	1.45115	0.903207	0.87733	0.895378	0.911605	0.911613	0.899236	0.90956	0.913747	0.880057	0.905998	0.886868	0.905349	0.870777	0.877667	0.907242	0.888167	0.909375	0.927495	0.893662	0.856619	1	0.8982	0.063081
134	10	54770	0.21908	67.954	8.2738	4.13584	1.44918	0.904747	0.878565	0.89728	0.912388	0.912762	0.899754	0.910517	0.913958	0.880445	0.905733	0.887676	0.905897	0.871572	0.877825	0.907285	0.888945	0.909522	0.927259	0.893336	0.856947	1	0.89914	0.0626774
136	0	546893	2.18757	22.7061	0.854271	0.150615	0.0169223	0.896337	0.899948	0.885671	0.916126	0.913722	0.918018	0.930485	0.906034	0.881387	0.887706	0.891104	0.890147	0.860145	0.898371	0.877695	0.878874	0.882013	0.896195	0.875074	0.869833	1	0.899518	0.0635918
141	5	96991	0.387964	64.268	5.82659	3.43547	0.886248	0.898898	0.900542	0.887969	0.916874	0.915059	0.918616	0.931344	0.905904	0.881571	0.887799	0.890923	0.891011	0.86076	0.897702	0.877597	0.879597	0.882324	0.896295	0.874478	0.869246	1	0.900516	0.0632246
142	6	62084	0.248336	65.3046	8.15519	3.68068	1.32346	0.900127	0.902874	0.88969	0.918683	0.916379	0.919359	0.93185	0.907247	0.881693	0.888884	0.891671	0.891317	0.860294	0.898219	0.878527	0.880259	0.882506	0.896439	0.874928	0.869878	1	0.901723	0.0627393
146	10	54621	0.218484	65.2957	8.14415	3.67877	1.32094	0.901842	0.904753	0.891269	0.919582	0.917037	0.920598	0.932489	0.907993	0.881639	0.889502	0.891434	0.891827	0.861226	0.89861	0.878472	0.881016	0.88292	0.896532	0.875304	0.870187	1	0.902764	0.0623417
148	0	433967	1.73587	22.7631	0.854847	0.151745	0.0170166	0.896539	0.890403	0.914234	0.892476	0.886427	0.88858	0.904278	0.916556	0.875217	0.884536	0.869167	0.88459	0.880539	0.903133	0.881969	0.866022	0.915146	0.916067	0.901491	0.866802	1	0.894085	0.0620529
153	5	86193	0.344772	63.938	5.77493	3.38248	0.870177	0.898107	0.892619	0.914755	0.893773	0.888494	0.889776	0.904673	0.917534	0.875669	0.885443	0.868725	0.885095	0.88024	0.90309	0.883999	0.867663	0.916449	0.91649	0.901222	0.866335	1	0.895219	0.0616836
154	6	56053	0.224212	65.6107	8.089	3.72844	1.32821	0.900202	0.893306	0.91599	0.894805	0.889444	0.890425	0.906053	0.91723	0.876242	0.885028	0.870034	0.885617	0.880122	0.902164	0.884145	0.867393	0.916641	0.916534	0.901067	0.865547	1	0.896069	0.0613167
158	10	49478	0.197912	65.5878	8.07999	3.72431	1.32568	0.901977	0.894832	0.917438	0.896035	0.890669	0.891437	0.90609	0.917408	0.876935	0.88503	0.870549	0.887192	0.880604	0.902553	0.88407	0.868002	0.917165	0.91671	0.901492	0.865637	1	0.897108	0.0609362
160	0	412276	1.6491	22.6864	0.856127	0.150229	0.0169334	0.929252	0.887201	0.884149	0.892742	0.912767	0.871149	0.893044	0.888418	0.878773	0.891318	0.887321	0.869477	0.871303	0.866593	0.870418	0.880476	0.912545	0.88106	0.874283	0.889036	1	0.893132	0.0646287
165	5	83943	0.335772	62.51	5.63975	3.16165	0.812575	0.929935	0.888591	0.885369	0.894458	0.914293	0.872664	0.894142	0.888728	0.878447	0.89098	0.889222	0.869453	0.871949	0.8666	0.870787	0.881372	0.912762	0.881574	0.873903	0.889812	1	0.894091	0.0642836
166	6	54821	0.219284	62.5301	7.83609	3.23403	1.16736	0.930565	0.890316	0.887269	0.895834	0.914558	0.873835	0.894739	0.889841	0.878933	0.891091	0.890608	0.869129	0.871746	0.86725	0.870743	0.882481	0.913519	0.88312	0.874072	0.88996	1	0.895049	0.063905
170	10	48397	0.193588	62.5037	7.8349	3.2301	1.1675	0.93169	0.892101	0.888134	0.897442	0.915635	0.874941	0.895706	0.89084	0.879011	0.890851	0.891285	0.869372	0.872254	0.867698	0.870519	0.882596	0.913879	0.883009	0.874383	0.890293	1	0.896007	0.063604
172	0	506426	2.0257	22.7268	0.840024	0.151004	0.016666	0.925888	0.905827	0.892322	0.902704	0.899757	0.87671	0.90273	0.896428	0.901223	0.88292	0.88351	0.918184	0.886255	0.895264	0.898568	0.889604	0.891739	0.908608	0.895953	0.882453	1	0.900856	0.0625261
177	5	93743	0.374972	62.0755	5.58623	3.09609	0.793657	0.926683	0.907358	0.892883	0.904196	0.900142	0.878162	0.904836	0.897624	0.901763	0.883202	0.884557	0.919599	0.88629	0.895096	0.899182	0.889752	0.890541	0.908767	0.896211	0.883463	1	0.9018	0.0621758
178	6	60238	0.240952	63.136	7.92023	3.32876	1.20056	0.928085	0.908471	0.893921	0.905931	0.901889	0.879387	0.905948	0.89837	0.90306	0.883487	0.886002	0.920158	0.886807	0.895465	0.899333	0.890559	0.891713	0.909293	0.896652	0.883711	1	0.902946	0.0615942
182	10	53145	0.21258	63.0985	7.92305	3.32314	1.1996	0.929551	0.910161	0.895917	0.907677	0.903189	0.879594	0.906576	0.899294	0.903613	0.883987	0.886311	0.920548	0.887374	0.895983	0.899652	0.890667	0.891693	0.909578	0.896256	0.885126	1	0.904065	0.0610512
184	0	536233	2.14493	22.7881	0.857555	0.152246	0.0170985	0.886898	0.875759	0.881655	0.900886	0.90804	0.905725	0.891182	0.873539	0.87798	0.88107	0.895984	0.938112	0.852477	0.890155	0.888718	0.908444	0.874991	0.898934	0.881093	0.862667	1	0.889245	0.0669574
189	5	95651	0.382604	62.9887	5.68952	3.23466	0.831222	0.887696	0.87824	0.882761	0.902489	0.909133	0.907309	0.892014	0.87308	0.87871	0.881287	0.896514	0.93907	0.853499	0.889714	0.888799	0.908725	0.875877	0.898851	0.881826	0.863279	1	0.890298	0.066465
190	6	61111	0.244444	64.2181	8.02631	3.50096	1.25885	0.888621	0.878983	0.884325	0.902538	0.909877	0.908069	0.892654	0.873435	0.87823	0.880431	0.896393	0.939577	0.854012	0.890339	0.887843	0.908879	0.876454	0.898897	0.882476	0.863314	1	0.890853	0.0662075
194	10	53813	0.215252	64.2035	8.01517	3.4982	1.25546	0.89011	0.880958	0.886644	0.903889	0.91044	0.909501	0.893883	0.874231	0.879165	0.881098	0.897107	0.939977	0.854561	0.890556	0.887787	0.909213	0.877121	0.899067	0.882844	0.86297	1	0.892092	0.0657235
196	0	555495	2.22198	22.7679	0.84169	0.15182	0.0167593	0.914266	0.867332	0.923258	0.904734	0.895696	0.923664	0.903848	0.91207	0.843216	0.901715	0.884102	0.898277	0.867788	0.909375	0.890573	0.871344	0.891943	0.910477	0.876629	0.872469	1	0.89842	0.0641538
201	5	97057	0.388228	62.8403	5.64718	3.2112	0.821508	0.915302	0.867629	0.924446	0.906261	0.896901	0.92441	0.904757	0.912608	0.844571	0.902614	0.885227	0.899307	0.867176	0.909522	0.888741	0.8724	0.891775	0.910867	0.876861	0.872673	1	0.899249	0.0638399
202	6	61964	0.247856	63.6705	7.96968	3.41288	1.22643	0.917444	0.869674	0.925771	0.907487	0.897279	0.924827	0.905397	0.913345	0.845765	0.902766	0.886458	0.900265	0.869263	0.909673	0.887878	0.872458	0.891703	0.911239	0.876775	0.873104	1	0.900386	0.0631763
206	10	54836	0.219344	63.6559	7.98583	3.41124	1.22902	0.918539	0.871289	0.926818	0.9084	0.898871	0.92576	0.906567	0.914025	0.846834	0.902746	0.887255	0.900677	0.869757	0.90995	0.88834	0.873295	0.89216	0.910916	0.87686	0.873368	1	0.901375	0.0628189
208	0	603694	2.41478	22.9289	0.860922	0.15507	0.0173881	0.916454	0.917028	0.890199	0.896885	0.927459	0.902468	0.917631	0.90157	0.87893	0.89707	0.895853	0.895025	0.886939	0.925086	0.883661	0.864379	0.893111	0.905669	0.863819	0.866465	1	0.904094	0.0604861
213	5	100957	0.403828	63.8867	5.75289	3.37389	0.864964	0.919055	0.918178	0.890731	0.896926	0.928583	0.902478	0.918559	0.902335	0.878854	0.896931	0.8965	0.896134	0.887125	0.925652	0.883515	0.864621	0.893395	0.90542	0.865413	0.866592	1	0.904947	0.0601562
214	6	64397	0.257588	64.8294	8.07564	3.60041	1.29011	0.921495	0.919033	0.892076	0.898986	0.929119	0.902674	0.919344	0.902938	0.879257	0.89786	0.896113	0.896695	0.888551	0.925967	0.883302	0.864062	0.893846	0.904576	0.864807	0.866694	1	0.905962	0.0597704
218	10	56622	0.226488	64.8135	8.07226	3.59772	1.28869	0.922733	0.919872	0.893646	0.900136	0.929921	0.903465	0.91928	0.903112	0.87972	0.898264	0.896242	0.897337	0.889398	0.926363	0.883482	0.864779	0.893946	0.904604	0.865432	0.868081	1	0.906772	0.0596186
220	0	592231	2.36892	22.9249	0.883725	0.155024	0.0178453	0.915404	0.919845	0.885728	0.861471	0.890809	0.865448	0.905127	0.871408	0.888513	0.904149	0.878875	0.875251	0.861539	0.885207	0.873787	0.895571	0.887622	0.886919	0.874064	0.860873	1	0.890899	0.0636128
225	5	99475	0.3979	64.3753	5.80996	3.45195	0.887958	0.916291	0.921664	0.886972	0.86291	0.890636	0.866223	0.905308	0.87146	0.888731	0.905524	0.880156	0.875903	0.862357	0.885961	0.873717	0.895054	0.887198	0.886499	0.873305	0.861196	1	0.891715	0.0632733
226	6	63181	0.252724	64.3664	8.06312	3.52599	1.27244	0.917151	0.922809	0.888685	0.86439	0.892001	0.867508	0.906293	0.871876	0.888495	0.905557	0.880265	0.876442	0.86431	0.886873	0.874084	0.895158	0.887442	0.885915	0.873815	0.86101	1	0.892673	0.0629887
230	10	55616	0.222464	64.3474	8.06753	3.52316	1.27273	0.918513	0.923727	0.889699	0.866073	0.892935	0.868158	0.907356	0.872797	0.888827	0.905926	0.881014	0.877212	0.86503	0.886993	0.874101	0.895066	0.888467	0.88622	0.874209	0.861281	1	0.893603	0.0627711
232	0	591949	2.3678	22.896	0.856659	0.154401	0.0172452	0.90847	0.89897	0.890434	0.887376	0.900709	0.850933	0.915578	0.888599	0.878077	0.884651	0.87822	0.891795	0.881459	0.909216	0.899132	0.888397	0.897707	0.89365	0.897953	0.88339	1	0.892685	0.0647306
237	5	99879	0.399516	62.7547	5.67779	3.19911	0.822404	0.910407	0.90055	0.891964	0.888145	0.902147	0.853618	0.915403	0.887654	0.879089	0.885306	0.878258	0.893216	0.882253	0.909546	0.899819	0.889817	0.898067	0.894532	0.897201	0.882648	1	0.893821	0.0641979
238	6	63589	0.254356	62.684	7.90666	3.25958	1.17986	0.912312	0.902271	0.894431	0.889163	0.903993	0.854236	0.915261	0.887858	0.879932	0.885483	0.879185	0.893629	0.882322	0.910323	0.900022	0.889879	0.898858	0.894447	0.897183	0.883014	1	0.894995	0.0635502
242	10	56009	0.224036	62.6637	7.89977	3.25631	1.17868	0.913969	0.903908	0.896195	0.890071	0.904953	0.855523	0.915469	0.888063	0.881135	0.885956	0.879546	0.893883	0.882242	0.91055	0.900409	0.890152	0.898945	0.894222	0.897552	0.882965	1	0.896016	0.0632752
244	0	605001	2.42	22.8836	0.87685	0.154183	0.0176595	0.886466	0.899604	0.865089	0.911289	0.899101	0.8988	0.903375	0.878348	0.882182	0.880115	0.887127	0.914946	0.859836	0.906338	0.899251	0.908562	0.867446	0.910202	0.853868	0.869771	1	0.890873	0.0666822
249	5	100646	0.402584	64.6162	5.87574	3.49184	0.903255	0.888108	0.899951	0.866711	0.911238	0.900562	0.899042	0.904452	0.878684	0.884446	0.880547	0.887541	0.915307	0.860491	0.906752	0.899648	0.909246	0.868072	0.910066	0.853631	0.871431	1	0.891746	0.0661954
250	6	63943	0.255772	65.4151	8.21943	3.70123	1.33711	0.889792	0.901217	0.86789	0.912399	0.901522	0.898707	0.905979	0.8789	0.885343	0.881864	0.887978	0.915315	0.860626	0.907261	0.900607	0.909349	0.868828	0.910428	0.853409	0.87216	1	0.8927	0.0656666
254	10	56348	0.225392	65.3765	8.22501	3.6951	1.33595	0.891274	0.902978	0.869818	0.913333	0.902614	0.899136	0.906714	0.879863	0.884938	0.882986	0.888922	0.915915	0.860607	0.907991	0.900662	0.909207	0.869268	0.910245	0.853056	0.872702	1	0.893738	0.0653089
256	0	471753	1.88701	22.7467	0.855526	0.15142	0.0169924	0.906138	0.887987	0.889324	0.89634	0.924168	0.900242	0.888091	0.888653	0.858012	0.883639	0.87163	0.912253	0.859964	0.904635	0.896287	0.873861	0.895334	0.910521	0.852759	0.881641	1	0.893587	0.0637788
261	5	90322	0.361288	63.4349	5.75401	3.30422	0.852464	0.908051	0.889877	0.891582	0.89709	0.92447	0.901126	0.887796	0.887652	0.8586	0.883716	0.872606	0.912507	0.86051	0.90597	0.895856	0.874316	0.896088	0.910614	0.852234	0.883185	1	0.894565	0.0634588
262	6	58415	0.23366	65.8555	8.12396	3.7701	1.33809	0.909364	0.89311	0.893272	0.8978	0.925173	0.902576	0.889609	0.888359	0.859497	0.884747	0.873466	0.913464	0.861423	0.906402	0.895917	0.875426	0.89691	0.910759	0.852632	0.883215	1	0.895916	0.0629429
266	10	51520	0.20608	65.8514	8.11355	3.76906	1.33731	0.91086	0.894983	0.895274	0.899622	0.925446	0.903193	0.89079	0.887927	0.860054	0.885938	0.874563	0.913723	0.861957	0.906716	0.896128	0.875903	0.897108	0.910821	0.852232	0.882696	1	0.897011	0.0623956
268	0	484769	1.93908	22.7936	0.886452	0.152399	0.0177131	0.866732	0.909074	0.915526	0.910497	0.912289	0.919689	0.896061	0.882905	0.876993	0.878003	0.898253	0.900953	0.874585	0.89801	0.878069	0.859632	0.889138	0.916098	0.868254	0.873832	1	0.896124	0.0628071
273	5	91486	0.365944	63.7236	5.75968	3.34885	0.862838	0.870018	0.909866	0.918091	0.912396	0.913167	0.920042	0.89476	0.883775	0.877025	0.87938	0.898176	0.900651	0.875637	0.89905	0.877642	0.86023	0.887786	0.917015	0.868106	0.873822	1	0.897306	0.062338
274	6	58821	0.235284	65.8142	8.17245	3.76522	1.34577	0.870837	0.910619	0.919553	0.913058	0.913398	0.920955	0.895207	0.883689	0.877442	0.880179	0.899322	0.901251	0.876184	0.899883	0.877093	0.861869	0.887353	0.9169	0.868542	0.874271	1	0.897996	0.0621467
278	10	51882	0.207528	65.7992	8.16559	3.76245	1.34386	0.87381	0.911443	0.920377	0.914161	0.914007	0.9219	0.895956	0.884796	0.877761	0.881192	0.899676	0.902114	0.876855	0.899975	0.877221	0.861802	0.888487	0.916676	0.869116	0.87488	1	0.899076	0.0618232
280	0	433928	1.73571	22.7009	0.850819	0.150508	0.0168505	0.898379	0.906405	0.879806	0.886723	0.89949	0.877623	0.89939	0.892198	0.896607	0.897031	0.887759	0.897597	0.875906	0.883665	0.887154	0.88964	0.881499	0.897779	0.869498	0.877389	1	0.8923	0.0653553
285	5	86324	0.345296	64.2784	5.81003	3.43665	0.884171	0.900242	0.908229	0.881151	0.888536	0.899709	0.878157	0.900103	0.892498	0.897821	0.897427	0.88864	0.897056	0.877328	0.883653	0.886555	0.889857	0.881267	0.89858	0.869509	0.876906	1	0.893342	0.0648233
286	6	56001	0.224004	64.9612	8.13735	3.62404	1.30456	0.902162	0.910028	0.882422	0.889502	0.90052	0.880172	0.899645	0.893502	0.898948	0.899323	0.889377	0.897957	0.878708	0.885047	0.887279	0.890725	0.881815	0.899216	0.869734	0.878109	1	0.894595	0.0644285
290	10	49282	0.197128	64.9313	8.15856	3.62001	1.30624	0.904559	0.911459	0.883396	0.891035	0.901424	0.880798	0.900603	0.893288	0.898502	0.899933	0.889087	0.898239	0.879266	0.88509	0.886845	0.890832	0.881843	0.899781	0.870429	0.878658	1	0.895567	0.0641053
292	0	493131	1.97252	22.7045	0.839683	0.150563	0.0166273	0.893334	0.899379	0.882242	0.870718	0.909605	0.856221	0.891924	0.875008	0.870371	0.895959	0.882346	0.902082	0.864999	0.900497	0.888712	0.892887	0.890291	0.902896	0.857478	0.854681	1	0.886227	0.0665821
297	5	92263	0.369052	63.649	5.76045	3.33733	0.860053	0.895944	0.900421	0.884455	0.870934	0.910831	0.857153	0.893056	0.87624	0.872262	0.896703	0.884184	0.903141	0.864323	0.90074	0.887924	0.892546	0.888747	0.90365	0.859266	0.855896	1	0.887482	0.0661453
298	6	59619	0.238476	66.8303	8.1938	3.9372	1.38926	0.899059	0.90165	0.886429	0.872977	0.911547	0.858283	0.893868	0.87769	0.873153	0.897256	0.883963	0.90555	0.864808	0.900938	0.888106	0.893239	0.888752	0.904099	0.859265	0.858049	1	0.888932	0.0655808
302	10	52331	0.209324	66.8049	8.19038	3.93274	1.38829	0.901005	0.902973	0.887944	0.874558	0.912996	0.859577	0.894623	0.878132	0.874138	0.898397	0.884753	0.906432	0.865711	0.901168	0.888431	0.893084	0.889549	0.903967	0.859319	0.858822	1	0.890154	0.0650858
304	0	545597	2.18239	22.7887	0.854179	0.152254	0.0170423	0.901852	0.903923	0.889384	0.904901	0.896557	0.881187	0.915417	0.891603	0.89297	0.881255	0.913786	0.892954	0.850353	0.883057	0.909802	0.898365	0.871801	0.888677	0.835888	0.860205	1	0.895331	0.0621949
309	5	96216	0.384864	62.9004	5.68417	3.2212	0.82807	0.902438	0.905291	0.890912	0.90605	0.89785	0.882093	0.91663	0.892481	0.893396	0.88201	0.914718	0.892892	0.85002	0.882847	0.910051	0.898541	0.871399	0.889338	0.836425	0.859956	1	0.896223	0.0618139
310	6	61656	0.246624	65.5908	8.07593	3.72449	1.32091	0.903781	0.9073	0.892427	0.907268	0.898477	0.883418	0.917916	0.892711	0.893782	0.881966	0.915061	0.893425	0.850574	0.883369	0.90983	0.899823	0.871975	0.889873	0.836066	0.859341	1	0.897269	0.0615943
314	10	54330	0.21732	65.582	8.08029	3.72321	1.32138	0.905752	0.908586	0.893558	0.90808	0.898638	0.884438	0.91871	0.893604	0.894221	0.882395	0.915314	0.893862	0.851657	0.88302	0.910528	0.899825	0.872612	0.889812	0.835965	0.859139	1	0.898188	0.0613275
316	0	563391	2.25356	22.817	0.850981	0.152812	0.0170213	0.893064	0.902676	0.886089	0.906783	0.927404	0.899221	0.913517	0.886818	0.864454	0.87685	0.893956	0.906623	0.866109	0.893558	0.905307	0.892445	0.892975	0.912563	0.852199	0.856247	1	0.896495	0.0623229
321	5	98177	0.392708	61.6582	5.55511	3.03447	0.777827	0.895877	0.903725	0.887229	0.908869	0.928502	0.899982	0.913809	0.888207	0.864469	0.876656	0.894105	0.90701	0.867377	0.894084	0.905731	0.892938	0.893982	0.912597	0.852012	0.855577	1	0.897661	0.0621474
322	6	62901	0.251604	65.1092	7.97531	3.64185	1.28665	0.898316	0.904914	0.888046	0.910017	0.928276	0.901122	0.914516	0.888452	0.865415	0.877418	0.89466	0.907855	0.867236	0.893579	0.906067	0.893452	0.894016	0.91233	0.85257	0.855583	1	0.898596	0.0617207
326	10	55468	0.221872	65.1174	7.96843	3.64292	1.28573	0.900041	0.906937	0.888503	0.911057	0.928806	0.902304	0.915456	0.889828	0.865869	0.877758	0.894912	0.90828	0.867942	0.893569	0.906144	0.893894	0.894831	0.913211	0.852257	0.855502	1	0.899597	0.0612889
328	0	557785	2.23114	22.8028	0.859005	0.15254	0.0171578	0.884455	0.890704	0.901114	0.903994	0.891342	0.904047	0.90393	0.895448	0.880457	0.885078	0.902583	0.893302	0.869039	0.916055	0.889955	0.878615	0.9016	0.899981	0.869261	0.881153	1	0.893726	0.0661808
333	5	97829	0.391316	60.9894	5.4956	2.93726	0.753638	0.885709	0.891965	0.902135	0.905146	0.892552	0.904435	0.904292	0.896452	0.880772	0.885576	0.902984	0.894387	0.869742	0.917018	0.890257	0.877598	0.901844	0.900449	0.869032	0.881543	1	0.894597	0.0658756
334	6	62306	0.249224	64.0187	7.89402	3.46457	1.23071	0.887964	0.893028	0.903926	0.90586	0.894071	0.90472	0.904752	0.898011	0.882275	0.887306	0.902594	0.894914	0.87063	0.918186	0.889738	0.877484	0.901775	0.900018	0.868793	0.881344	1	0.895731	0.0655095
338	10	54912	0.219648	64.0016	7.88131	3.46137	1.22703	0.89037	0.894495	0.905522	0.907434	0.894932	0.905649	0.905012	0.899412	0.883204	0.888303	0.902936	0.89526	0.871157	0.918442	0.889933	0.877741	0.901497	0.900058	0.868872	0.881538	1	0.896935	0.0649618
340	0	489498	1.95799	22.716	0.854326	0.150812	0.0169278	0.892846	0.897891	0.884359	0.877971	0.907943	0.914527	0.900816	0.898667	0.875737	0.863309	0.889151	0.915988	0.855931	0.866965	0.895992	0.889884	0.884584	0.912623	0.905833	0.895746	1	0.892158	0.0634781
345	5	91472	0.365888	62.9771	5.69526	3.23306	0.831714	0.893443	0.899417	0.885998	0.880226	0.90889	0.914684	0.901801	0.89916	0.876629	0.864336	0.890562	0.915214	0.856612	0.866588	0.896575	0.890644	0.884292	0.913012	0.906409	0.89599	1	0.89314	0.0631334
346	6	59023	0.236092	64.0443	8.02267	3.47343	1.25118	0.895549	0.900928	0.888366	0.881589	0.910111	0.915228	0.901547	0.900327	0.876497	0.865061	0.891695	0.915321	0.856632	0.866459	0.897193	0.890958	0.883986	0.913551	0.90591	0.895897	1	0.894276	0.0624651
350	10	51998	0.207992	64.0335	8.01935	3.47161	1.25063	0.89739	0.902448	0.890169	0.882851	0.911612	0.915872	0.902208	0.900083	0.87687	0.866024	0.892236	0.916035	0.856889	0.866745	0.897285	0.891188	0.884005	0.913352	0.905487	0.896563	1	0.895352	0.0620805
352	0	517213	2.06885	22.7447	0.854014	0.151378	0.0169909	0.891199	0.8888	0.879129	0.891429	0.896062	0.887229	0.887831	0.873795	0.858305	0.876681	0.884478	0.908516	0.8813	0.894214	0.897689	0.893958	0.862907	0.894876	0.869038	0.874301	1	0.88618	0.0666085
357	5	94222	0.376888	64.4152	5.82851	3.45871	0.890761	0.891899	0.890413	0.881885	0.893273	0.89703	0.888481	0.887213	0.874711	0.859454	0.877895	0.885069	0.90819	0.881323	0.894558	0.898697	0.895263	0.863291	0.894855	0.868629	0.874095	1	0.887285	0.0662676
358	6	60343	0.241372	65.2734	8.16612	3.67601	1.32484	0.894114	0.892034	0.88253	0.894304	0.897668	0.889184	0.888429	0.875694	0.859884	0.877732	0.885737	0.909111	0.882696	0.895431	0.89863	0.895497	0.862254	0.895125	0.868651	0.874501	1	0.88831	0.0658768
362	10	53043	0.212172	65.2447	8.16902	3.67143	1.32397	0.895434	0.893379	0.884565	0.895726	0.898271	0.8904	0.888798	0.875903	0.860679	0.878862	0.885951	0.90962	0.883632	0.89616	0.898629	0.895651	0.862404	0.895679	0.868748	0.873763	1	0.889336	0.0655328
364	0	611450	2.4458	22.8948	0.853623	0.154373	0.0171816	0.905206	0.90914	0.88789	0.907777	0.904163	0.899406	0.882183	0.885707	0.897817	0.899715	0.897901	0.902642	0.872552	0.879386	0.879706	0.913376	0.882514	0.88116	0.850297	0.874085	1	0.897315	0.0618084
369	5	101125	0.4045	63.2442	5.71949	3.2742	0.842835	0.905632	0.910433	0.888628	0.908267	0.905019	0.900499	0.882932	0.885325	0.89958	0.900826	0.898062	0.902922	0.872633	0.879723	0.88134	0.913622	0.883342	0.882408	0.850967	0.873251	1	0.898036	0.0615618
370	6	64329	0.257316	65.9288	8.13154	3.78258	1.34231	0.907685	0.911976	0.890531	0.910048	0.905564	0.900916	0.883894	0.885689	0.900597	0.900379	0.898662	0.90261	0.87281	0.880435	0.882052	0.914121	0.884205	0.882666	0.851016	0.873727	1	0.899151	0.0611587
374	10	56572	0.226288	65.9018	8.13645	3.77827	1.34204	0.908974	0.913438	0.891784	0.910822	0.906376	0.902072	0.884165	0.886278	0.900569	0.901064	0.89973	0.903123	0.873816	0.880816	0.882645	0.914277	0.884139	0.883388	0.851419	0.873878	1	0.900057	0.0608742
376	0	626287	2.50515	22.8492	0.847596	0.153451	0.0169905	0.885065	0.892724	0.8876	0.911425	0.893745	0.881375	0.914178	0.886868	0.870009	0.898222	0.895004	0.88032	0.85111	0.88811	0.90623	0.901321	0.87881	0.875544	0.851195	0.858673	1	0.89019	0.0636106
381	5	102401	0.409604	63.2463	5.71594	3.27442	0.842103	0.886896	0.894845	0.890851	0.913072	0.894869	0.881969	0.913873	0.887604	0.872013	0.89858	0.896236	0.881559	0.850641	0.88878	0.906383	0.900992	0.879362	0.875162	0.851603	0.859787	1	0.891578	0.0631714
382	6	64860	0.25944	66.5666	8.18406	3.89202	1.37989	0.888737	0.896677	0.892445	0.914755	0.895652	0.88294	0.914932	0.888051	0.872641	0.899484	0.897425	0.882717	0.851264	0.88987	0.906244	0.90074	0.879171	0.875378	0.852575	0.860931	1	0.89281	0.0627208
386	10	56920	0.22768	66.5408	8.18044	3.88751	1.37849	0.890302	0.897611	0.894255	0.91561	0.896548	0.883907	0.915926	0.888449	0.873322	0.900035	0.897751	0.882871	0.85116	0.890153	0.906131	0.90108	0.879331	0.87587	0.852574	0.861797	1	0.89374	0.0623951
388	0	666480	2.66592	22.8923	0.870104	0.154347	0.017518	0.911132	0.917412	0.877519	0.884411	0.895715	0.91053	0.909627	0.895683	0.871192	0.878074	0.907023	0.905065	0.87848	0.892767	0.906811	0.882707	0.890435	0.910529	0.856988	0.884252	1	0.897553	0.063217
393	5	105137	0.420548	61.6823	5.56161	3.03814	0.779819	0.912681	0.918492	0.88038	0.885516	0.897386	0.912053	0.911059	0.896045	0.871829	0.877522	0.907492	0.905999	0.877855	0.892678	0.907288	0.883424	0.88973	0.910384	0.857001	0.884032	1	0.898713	0.062829
394	6	66606	0.266424	62.0451	7.78335	3.16004	1.14301	0.914317	0.919189	0.882368	0.88685	0.898282	0.913356	0.910428	0.895918	0.872316	0.878299	0.907298	0.90654	0.877631	0.893155	0.908267	0.883119	0.89028	0.910421	0.857115	0.883021	1	0.899577	0.0623419
398	10	58697	0.234788	62.0226	7.79361	3.15712	1.14475	0.916086	0.920371	0.88364	0.88835	0.899254	0.914263	0.911171	0.896264	0.87323	0.878869	0.907968	0.906154	0.877702	0.89318	0.908385	0.883716	0.890608	0.909902	0.857216	0.883188	1	0.900554	0.0618186
400	0	659132	2.63653	22.8775	0.878301	0.154065	0.0176877	0.884659	0.912722	0.888602	0.899917	0.910268	0.904203	0.912358	0.902634	0.880761	0.867244	0.886479	0.891242	0.865408	0.893692	0.887125	0.886455	0.893626	0.903871	0.889044	0.894083	1	0.895708	0.0617893
405	5	104778	0.419112	64.295	5.83221	3.43984	0.886724	0.88593	0.91409	0.890316	0.901015	0.910726	0.904589	0.913288	0.904097	0.880815	0.868617	0.886994	0.891246	0.866155	0.894171	0.887357	0.886594	0.894568	0.902861	0.888555	0.893899	1	0.89665	0.0614884
406	6	66264	0.265056	68.1777	8.37782	4.17985	1.47712	0.887677	0.915007	0.891381	0.902164	0.911928	0.906314	0.913271	0.904345	0.88081	0.869371	0.886726	0.890589	0.866994	0.895796	0.887435	0.886907	0.894951	0.901659	0.888997	0.894626	1	0.897536	0.0611629
410	10	58243	0.232972	68.1642	8.37471	4.17732	1.4762	0.889309	0.916556	0.892725	0.903491	0.912419	0.907491	0.91356	0.904881	0.881986	0.869401	0.886982	0.890279	0.867873	0.896056	0.887746	0.887429	0.894906	0.901344	0.889257	0.895035	1	0.898501	0.0607943
412	0	681449	2.7258	22.8414	0.849303	0.153296	0.0170101	0.894999	0.91156	0.888777	0.885448	0.897247	0.891677	0.89888	0.891455	0.863117	0.857692	0.887629	0.921233	0.871248	0.891385	0.903881	0.895799	0.85464	0.886747	0.869703	0.892206	1	0.891809	0.0642566
417	5	105723	0.422892	64.2161	5.8081	3.42678	0.881301	0.897066	0.911803	0.891121	0.886888	0.897662	0.892559	0.898593	0.892091	0.863284	0.857689	0.887773	0.920486	0.871159	0.89227	0.904217	0.895515	0.854842	0.887153	0.869702	0.892006	1	0.892657	0.063983
418	6	66606	0.266424	66.9536	8.24502	3.9605	1.40553	0.899056	0.913754	0.892675	0.889049	0.89883	0.892765	0.898545	0.89299	0.863563	0.859044	0.888276	0.920518	0.871979	0.892487	0.904648	0.895257	0.854946	0.887885	0.869794	0.892104	1	0.893838	0.0635639
422	10	58576	0.234304	66.9442	8.23612	3.95853	1.40366	0.900565	0.915093	0.893873	0.890288	0.900019	0.8936	0.899797	0.8936	0.864347	0.859678	0.88882	0.92059	0.872815	0.891901	0.905277	0.895631	0.855683	0.888222	0.870263	0.892336	1	0.894857	0.0631715
424	0	711954	2.84782	22.8869	0.853573	0.154216	0.0171712	0.896692	0.896382	0.880062	0.914492	0.904009	0.895071	0.886743	0.886403	0.888033	0.896829	0.893245	0.885535	0.86445	0.87101	0.88243	0.892943	0.870862	0.882925	0.850408	0.870998	1	0.892257	0.0655277
429	5	108050	0.4322	63.3727	5.7411	3.29439	0.84992	0.898422	0.897464	0.88168	0.91565	0.905826	0.896219	0.886802	0.887464	0.889042	0.897737	0.893998	0.885641	0.864581	0.871495	0.882106	0.893869	0.872124	0.882258	0.850194	0.871976	1	0.893358	0.0653723
430	6	67848	0.271392	64.891	8.09468	3.61108	1.29624	0.900071	0.899209	0.883268	0.91677	0.906497	0.896895	0.887277	0.888272	0.89052	0.898508	0.894212	0.885516	0.865538	0.872502	0.882635	0.894367	0.871986	0.883416	0.851749	0.871242	1	0.894448	0.0650222
434	10	59679	0.238716	64.8721	8.08148	3.60753	1.29343	0.901205	0.900551	0.88444	0.917509	0.907606	0.897368	0.888478	0.88878	0.890757	0.898892	0.894569	0.885973	0.866243	0.872702	0.88284	0.894134	0.872325	0.883745	0.851313	0.871219	1	0.895274	0.0646546
436	0	631235	2.52494	22.8297	0.86795	0.153091	0.0173817	0.90646	0.8862	0.89689	0.891363	0.908984	0.905721	0.901599	0.86736	0.850518	0.886732	0.877368	0.903322	0.872036	0.885157	0.870407	0.891788	0.880244	0.881836	0.844876	0.856706	1	0.891239	0.0645969
441	5	102848	0.411392	65.1962	5.89473	3.58534	0.922199	0.907961	0.88765	0.897173	0.891806	0.909891	0.905929	0.902502	0.867139	0.851947	0.887334	0.877397	0.902492	0.873386	0.885511	0.870357	0.892404	0.881563	0.881801	0.844824	0.857095	1	0.891976	0.0645148
442	6	64967	0.259868	67.3784	8.36695	4.03881	1.44208	0.909169	0.889328	0.898356	0.892684	0.910739	0.90723	0.903397	0.866932	0.851779	0.88812	0.878261	0.902412	0.873059	0.885134	0.87068	0.892915	0.882479	0.882032	0.844121	0.857235	1	0.892832	0.0642822
446	10	57034	0.228136	67.3611	8.36834	4.03583	1.44123	0.910755	0.891083	0.899613	0.894133	0.912	0.907853	0.903733	0.867395	0.852158	0.888417	0.878774	0.902865	0.873891	0.885568	0.870823	0.893379	0.882386	0.882202	0.843462	0.857953	1	0.893843	0.0639371
448	0	599980	2.39992	22.801	0.851779	0.152494	0.017023	0.895602	0.904417	0.895902	0.893237	0.904097	0.906384	0.8989	0.871223	0.888204	0.872156	0.904501	0.896337	0.86255	0.903658	0.895651	0.857649	0.8546	0.883265	0.868096	0.8477	1	0.893414	0.0619049
453	5	100772	0.403088	60.5766	5.47736	2.8787	0.739985	0.897814	0.905753	0.897134	0.894241	0.904691	0.907291	0.899372	0.871318	0.888838	0.872728	0.905167	0.896777	0.862045	0.904532	0.89639	0.857694	0.855109	0.884442	0.868014	0.847527	1	0.8944	0.0614957
454	6	64257	0.257028	62.9752	7.78175	3.29912	1.17136	0.899637	0.90717	0.898525	0.895786	0.905442	0.907745	0.8997	0.872909	0.889942	0.8742	0.905761	0.897054	0.862583	0.904259	0.896299	0.857728	0.856078	0.884293	0.868761	0.847939	1	0.895494	0.0611982
458	10	56607	0.226428	62.9591	7.78058	3.29664	1.17079	0.900931	0.908386	0.899553	0.896956	0.906425	0.908439	0.899871	0.873019	0.88974	0.874777	0.90646	0.896956	0.863427	0.904729	0.89655	0.85879	0.85621	0.884422	0.869336	0.848261	1	0.896297	0.0609187
460	0	663414	2.65366	22.8775	0.853531	0.154025	0.0171534	0.90471	0.902381	0.845108	0.892179	0.919828	0.902193	0.906738	0.902439	0.871012	0.874968	0.881583	0.916661	0.842604	0.88349	0.889619	0.887718	0.883769	0.861926	0.86016	0.891831	1	0.890983	0.0638277
465	5	104365	0.41746	59.7961	5.43123	2.76991	0.715254	0.906108	0.904978	0.847482	0.894002	0.921166	0.902352	0.906597	0.90173	0.872146	0.876323	0.881498	0.917496	0.841585	0.885436	0.889834	0.888564	0.884703	0.861702	0.861438	0.892397	1	0.8922	0.0633555
466	6	66031	0.264124	61.1986	7.64349	3.03174	1.0897	0.907415	0.905953	0.848685	0.894444	0.92218	0.903046	0.907483	0.902054	0.873279	0.877686	0.882139	0.918334	0.841067	0.88572	0.88962	0.888795	0.885834	0.860959	0.861451	0.891975	1	0.893028	0.0631323
470	10	58078	0.232312	61.1869	7.63814	3.02991	1.08944	0.909105	0.907099	0.85089	0.895701	0.923121	0.903698	0.90864	0.902424	0.873489	0.878457	0.882374	0.918635	0.840947	0.886497	0.889881	0.88902	0.886351	0.861221	0.861419	0.892136	1	0.894074	0.0627624
472	0	711531	2.84612	22.849	0.855304	0.153457	0.0171604	0.898914	0.893194	0.879619	0.901955	0.897326	0.917753	0.906868	0.906585	0.878006	0.866664	0.886172	0.913612	0.879269	0.883977	0.864244	0.903141	0.874398	0.911755	0.844159	0.880882	1	0.894058	0.0637011
477	5	107656	0.430624	62.6114	5.64401	3.17687	0.815831	0.900781	0.894873	0.88121	0.903057	0.897818	0.91777	0.908036	0.9068	0.878776	0.867699	0.886644	0.914022	0.879654	0.883987	0.863891	0.903494	0.87507	0.911408	0.845522	0.879895	1	0.89506	0.063357
478	6	67864	0.271456	66.2513	8.10374	3.83553	1.35268	0.901973	0.895703	0.88334	0.903852	0.899343	0.919471	0.908449	0.907654	0.879362	0.867478	0.88667	0.914248	0.879192	0.884998	0.863359	0.903999	0.875287	0.911477	0.845971	0.879141	1	0.895988	0.0629698
482	10	59674	0.238696	66.2231	8.08804	3.83015	1.34843	0.903702	0.897367	0.88469	0.905512	0.900166	0.919948	0.909173	0.908293	0.880032	0.867765	0.887707	0.914745	0.87968	0.885721	0.863492	0.903811	0.875314	0.911234	0.845485	0.879177	1	0.897036	0.0625142
484	0	718590	2.87436	22.8445	0.861146	0.153377	0.0172549	0.897192	0.906529	0.876608	0.911692	0.905397	0.914389	0.896595	0.890424	0.900591	0.87784	0.882532	0.892386	0.872504	0.894562	0.869602	0.884088	0.871768	0.867935	0.870859	0.893104	1	0.89544	0.0646919
489	5	108513	0.434052	61.2357	5.53044	2.97312	0.76404	0.899772	0.908771	0.877429	0.911858	0.906025	0.915227	0.897745	0.892022	0.901408	0.878139	0.882369	0.892511	0.872831	0.894469	0.870126	0.883217	0.872241	0.868071	0.871555	0.893197	1	0.896528	0.0643368
490	6	68285	0.27314	61.8361	7.75126	3.12804	1.1277	0.90164	0.909995	0.879952	0.913129	0.907337	0.91605	0.899487	0.89352	0.901787	0.878934	0.883313	0.893285	0.873633	0.895651	0.869744	0.882588	0.872234	0.867482	0.871224	0.893776	1	0.897814	0.0639025
494	10	60263	0.241052	61.823	7.74225	3.12582	1.12622	0.903382	0.911438	0.881677	0.914317	0.908219	0.916956	0.900304	0.894239	0.90198	0.879976	0.883469	0.893517	0.873845	0.895865	0.870493	0.88278	0.872542	0.867215	0.871264	0.894106	1	0.898859	0.0634928
496	0	597553	2.39021	22.8865	0.87484	0.154239	0.0176233	0.902859	0.897814	0.901887	0.892612	0.898407	0.898837	0.917166	0.888342	0.842989	0.89772	0.882168	0.904753	0.850984	0.887186	0.861028	0.887495	0.841536	0.878539	0.844489	0.823991	1	0.892258	0.0628765
501	5	100358	0.401432	61.2458	5.52971	2.97457	0.76456	0.904372	0.898334	0.902933	0.894493	0.900038	0.899246	0.916549	0.889984	0.843909	0.897666	0.882411	0.90499	0.851517	0.887473	0.860998	0.886815	0.8422	0.87861	0.845294	0.825176	1	0.893131	0.0628676
502	6	63938	0.255752	62.8255	7.82849	3.27821	1.17561	0.906065	0.899848	0.904446	0.895219	0.900341	0.900646	0.917381	0.890433	0.844615	0.8988	0.88223	0.90515	0.852201	0.888321	0.860904	0.887203	0.842621	0.878382	0.846171	0.825565	1	0.894123	0.0624659
506	10	56233	0.224932	62.8395	7.83146	3.28041	1.17627	0.90687	0.901197	0.905483	0.896084	0.900886	0.901517	0.918064	0.891478	0.844584	0.899801	0.882489	0.905536	0.853084	0.887646	0.861256	0.887726	0.842459	0.87879	0.846718	0.825698	1	0.894889	0.0622623
508	0	564469	2.25788	22.754	0.849508	0.151557	0.0168997	0.902235	0.890531	0.875915	0.902143	0.895731	0.905517	0.904891	0.873936	0.867573	0.878861	0.896215	0.900832	0.855516	0.877333	0.893626	0.870905	0.884717	0.892718	0.868328	0.854245	1	0.890274	0.0619888
513	5	98035	0.39214	62.6249	5.65278	3.17906	0.816265	0.903948	0.891641	0.877727	0.902963	0.897149	0.906518	0.906528	0.875289	0.868731	0.879864	0.897083	0.901494	0.85649	0.878992	0.895078	0.871066	0.885842	0.89439	0.868771	0.854669	1	0.891554	0.0615327
514	6	62639	0.250556	64.6312	8.00896	3.56602	1.2723	0.905458	0.893653	0.879412	0.90308	0.8977	0.907374	0.906927	0.874759	0.870129	0.881128	0.897564	0.901786	0.857764	0.879532	0.895105	0.870408	0.88575	0.895161	0.868157	0.854524	1	0.89249	0.0610771
518	10	55196	0.220784	64.6124	7.99575	3.56246	1.26872	0.90704	0.894911	0.881024	0.903879	0.899096	0.908155	0.907548	0.875408	0.870371	0.882039	0.898009	0.902892	0.858858	0.879973	0.895608	0.870996	0.885617	0.895146	0.868605	0.854256	1	0.893512	0.0608578
520	0	642034	2.56814	22.7986	0.838368	0.152426	0.0167182	0.899244	0.901965	0.865583	0.896551	0.900369	0.90469	0.903417	0.876438	0.886298	0.866266	0.876348	0.896119	0.878327	0.90927	0.902521	0.871278	0.861622	0.893887	0.855978	0.89665	1	0.890884	0.061907
525	5	103404	0.413616	64.2654	5.79882	3.43427	0.881378	0.900512	0.903679	0.867113	0.897871	0.901189	0.904607	0.903524	0.877848	0.886711	0.866678	0.877123	0.894985	0.878061	0.909244	0.902484	0.871093	0.861161	0.89291	0.854686	0.897693	1	0.89171	0.061758
526	6	65610	0.26244	65.7319	8.17917	3.75194	1.34566	0.902393	0.905068	0.868999	0.899025	0.903003	0.905068	0.904039	0.878471	0.888127	0.866857	0.877084	0.894338	0.878715	0.909709	0.902103	0.871757	0.86185	0.892897	0.854565	0.897714	1	0.892801	0.0613033
530	10	57650	0.2306	65.731	8.17686	3.75167	1.34478	0.903981	0.906704	0.869853	0.899913	0.904068	0.905048	0.904814	0.879306	0.888474	0.867164	0.877745	0.895265	0.879159	0.909991	0.902862	0.871388	0.862125	0.893036	0.854562	0.898118	1	0.893697	0.0610754
532	0	624481	2.49792	22.8906	0.861768	0.154302	0.0173471	0.880832	0.911715	0.858311	0.883081	0.899101	0.88873	0.908068	0.89648	0.885953	0.890233	0.858733	0.905044	0.867379	0.898557	0.897195	0.884083	0.866026	0.871789	0.836051	0.870531	1	0.887037	0.0662313
537	5	101577	0.406308	63.6005	5.76525	3.32996	0.858644	0.882975	0.913794	0.860259	0.884536	0.900612	0.888454	0.909295	0.898077	0.886963	0.892013	0.859092	0.90614	0.867918	0.898008	0.896743	0.884477	0.866161	0.872555	0.836159	0.870615	1	0.888385	0.0657363
538	6	64144	0.256576	65.9504	8.16679	3.78757	1.34879	0.885804	0.914895	0.863019	0.885344	0.901292	0.890122	0.910654	0.898019	0.886544	0.89158	0.859426	0.906967	0.867454	0.898915	0.897005	0.885133	0.866846	0.872358	0.83661	0.870923	1	0.889598	0.0652621
542	10	56386	0.225544	65.9306	8.1481	3.78356	1.34544	0.887836	0.916203	0.864337	0.886674	0.902751	0.891037	0.911326	0.898219	0.88678	0.892003	0.859699	0.907557	0.867742	0.89947	0.897288	0.885787	0.866838	0.872779	0.836981	0.870127	1	0.890646	0.0649029
544	0	597711	2.39084	22.8567	0.87058	0.153636	0.0174834	0.911545	0.906873	0.877746	0.893073	0.907393	0.91886	0.909655	0.905883	0.878796	0.86533	0.890657	0.89522	0.881945	0.897884	0.874002	0.898671	0.872452	0.879407	0.841172	0.886731	1	0.897316	0.061527
549	5	100109	0.400436	64.535	5.84133	3.47796	0.894274	0.91296	0.907526	0.879521	0.892957	0.909494	0.919398	0.910053	0.906442	0.879736	0.866251	0.891348	0.896333	0.882658	0.897756	0.873273	0.89886	0.872449	0.878457	0.840744	0.887902	1	0.898176	0.061349
550	6	63795	0.25518	67.5993	8.3185	4.07535	1.4433	0.915315	0.909679	0.880821	0.89507	0.910738	0.920785	0.910424	0.907618	0.879951	0.867599	0.892288	0.897304	0.883345	0.897359	0.87376	0.899812	0.872584	0.877765	0.841014	0.888784	1	0.899565	0.0608966
554	10	56106	0.224424	67.5659	8.32004	4.06955	1.44231	0.916257	0.911418	0.881947	0.895992	0.911828	0.921613	0.911329	0.908566	0.880227	0.867822	0.892828	0.897934	0.883542	0.897676	0.874015	0.900162	0.87275	0.878168	0.840534	0.888693	1	0.900457	0.0605792
556	0	626735	2.50694	22.8308	0.870332	0.153116	0.0174196	0.903967	0.886208	0.891607	0.879723	0.91355	0.923864	0.902791	0.879499	0.889083	0.88172	0.902829	0.918233	0.863031	0.86298	0.863939	0.889464	0.88157	0.862071	0.837918	0.872354	1	0.893318	0.0631137
561	5	102370	0.40948	63.978	5.79187	3.38912	0.872476	0.905573	0.887931	0.893348	0.879652	0.914477	0.924236	0.903072	0.879423	0.888996	0.881274	0.903795	0.918081	0.864355	0.862435	0.864697	0.888966	0.882764	0.861952	0.838869	0.872961	1	0.894128	0.0627279
562	6	65207	0.260828	64.0958	8.08344	3.48386	1.26309	0.907403	0.889973	0.895019	0.881416	0.914787	0.924839	0.903446	0.881263	0.889176	0.883072	0.903385	0.918283	0.86506	0.863144	0.865275	0.889015	0.881961	0.862775	0.838752	0.872636	1	0.89529	0.0623396
566	10	57426	0.229704	64.0771	8.07957	3.48079	1.26237	0.909492	0.891695	0.896249	0.882431	0.915761	0.925731	0.903815	0.882414	0.889876	0.884051	0.903998	0.918887	0.865227	0.863459	0.865523	0.888657	0.882344	0.86271	0.838923	0.872514	1	0.896383	0.0619682
568	0	563632	2.25453	22.7863	0.857366	0.152211	0.0171044	0.918252	0.890071	0.884238	0.885439	0.920319	0.901535	0.914661	0.883613	0.843691	0.889813	0.893049	0.911928	0.891187	0.874763	0.869731	0.887345	0.846017	0.867782	0.846019	0.875636	1	0.894056	0.0642445
573	5	97899	0.391596	63.4066	5.75097	3.29982	0.851336	0.920117	0.892026	0.88529	0.885724	0.922057	0.90219	0.915326	0.885162	0.845356	0.88983	0.893211	0.913554	0.892752	0.87481	0.869483	0.887221	0.84794	0.868421	0.846495	0.87601	1	0.895219	0.0635533
574	6	62687	0.250748	62.9426	7.95653	3.30062	1.19846	0.921403	0.893	0.886851	0.887154	0.922839	0.903409	0.915501	0.88575	0.844729	0.888916	0.894037	0.913882	0.892498	0.87554	0.868673	0.88784	0.847879	0.868131	0.846619	0.876809	1	0.896003	0.0633079
578	10	55294	0.221176	62.9149	7.93985	3.29577	1.19442	0.921899	0.894699	0.888849	0.888388	0.924097	0.904239	0.916013	0.886398	0.846321	0.889201	0.894347	0.914322	0.892339	0.875791	0.868675	0.887963	0.848446	0.868024	0.846783	0.876786	1	0.89696	0.0629058
580	0	559622	2.23849	22.7931	0.858066	0.152347	0.0171264	0.901916	0.91582	0.887953	0.878391	0.881962	0.920336	0.902512	0.875106	0.866038	0.865205	0.864548	0.900492	0.86952	0.90338	0.883114	0.911909	0.877055	0.886322	0.826142	0.859993	1	0.891495	0.0652237
585	5	97603	0.390412	64.973	5.87923	3.54893	0.913685	0.904004	0.91698	0.889542	0.880972	0.882601	0.921375	0.904009	0.876213	0.866321	0.865706	0.864594	0.901166	0.870737	0.903261	0.883984	0.9122	0.876249	0.886674	0.82686	0.860752	1	0.892737	0.0645028
586	6	62592	0.250368	66.7016	8.32606	3.9208	1.41091	0.905803	0.918544	0.891024	0.882461	0.88342	0.921907	0.905315	0.877069	0.867195	0.865103	0.864847	0.901265	0.871158	0.903422	0.883795	0.912377	0.876462	0.886974	0.827462	0.860885	1	0.893775	0.0640627
590	10	55055	0.22022	66.6913	8.31638	3.91867	1.4095	0.907874	0.919708	0.892235	0.883616	0.884388	0.922659	0.906239	0.87745	0.868114	0.864644	0.86558	0.901199	0.871329	0.902979	0.883725	0.911716	0.876651	0.887458	0.827182	0.861502	1	0.894709	0.0637898
592	0	621716	2.48686	22.7915	0.855765	0.152312	0.0170786	0.889885	0.89442	0.869838	0.883362	0.905644	0.920483	0.902093	0.885526	0.87925	0.864486	0.867371	0.90163	0.884105	0.914409	0.888	0.886422	0.873326	0.882694	0.829529	0.880346	1	0.889026	0.0667124
597	5	102188	0.408752	61.5521	5.57126	3.01955	0.777607	0.891636	0.896157	0.870993	0.885349	0.905987	0.921341	0.90264	0.887634	0.880358	0.864749	0.867675	0.902278	0.883744	0.915005	0.888749	0.887741	0.873517	0.882286	0.829094	0.880793	1	0.890163	0.0663267
598	6	64756	0.259024	62.5531	7.81629	3.23676	1.16476	0.892203	0.897932	0.872714	0.885733	0.907375	0.921791	0.903329	0.887655	0.881494	0.866576	0.867881	0.902063	0.883833	0.915614	0.88913	0.886891	0.873332	0.883378	0.828433	0.881177	1	0.891014	0.0659258
602	10	56999	0.227996	62.5421	7.80721	3.23483	1.16407	0.893638	0.899472	0.874217	0.887235	0.908253	0.922551	0.903516	0.888542	0.882358	0.867252	0.868085	0.902174	0.883989	0.915902	0.889542	0.887007	0.873691	0.883489	0.829348	0.880849	1	0.892007	0.0654058
604	0	546655	2.18662	22.7997	0.835016	0.152444	0.0166579	0.921256	0.900828	0.87925	0.885378	0.883986	0.906946	0.892351	0.905445	0.871065	0.877371	0.898765	0.898787	0.870643	0.882067	0.888648	0.891184	0.86053	0.880901	0.834807	0.883919	1	0.893457	0.0641339
609	5	96701	0.386804	61.7499	5.59473	3.04877	0.785893	0.921712	0.901956	0.881485	0.887421	0.885782	0.907762	0.893388	0.905156	0.873254	0.87981	0.898352	0.899241	0.872602	0.883264	0.889515	0.892302	0.861501	0.881077	0.834293	0.884851	1	0.894659	0.0636888
610	6	61708	0.246832	62.5748	7.86259	3.24161	1.17035	0.923308	0.90323	0.883629	0.887916	0.887746	0.907532	0.894576	0.905458	0.874579	0.88115	0.898798	0.899851	0.873193	0.882819	0.889982	0.892777	0.861809	0.881442	0.834325	0.885371	1	0.895736	0.0634275
614	10	54417	0.217668	62.5585	7.86076	3.23909	1.16958	0.924757	0.904258	0.884769	0.888785	0.889051	0.907988	0.894978	0.905958	0.875581	0.881609	0.899618	0.900537	0.873486	0.883345	0.89031	0.892644	0.861955	0.88103	0.834068	0.885449	1	0.896595	0.0631446
616	0	563867	2.25547	22.8388	0.850786	0.153247	0.0170312	0.9186	0.889721	0.886285	0.882776	0.872317	0.926491	0.912692	0.86077	0.882714	0.889618	0.874827	0.904983	0.89107	0.884451	0.852324	0.898026	0.894358	0.889511	0.842395	0.884343	1	0.892518	0.0666714
621	5	97730	0.39092	63.6589	5.77522	3.33922	0.861646	0.920638	0.892807	0.888038	0.883117	0.873775	0.927325	0.913721	0.860406	0.883393	0.888918	0.875473	0.905546	0.892648	0.884355	0.852082	0.897601	0.895022	0.889098	0.842904	0.8839	1	0.893718	0.0663713
622	6	62681	0.250724	64.9867	8.10685	3.62705	1.30229	0.921994	0.894569	0.889432	0.883745	0.875616	0.928471	0.913738	0.862614	0.883609	0.887972	0.876254	0.906144	0.892304	0.885244	0.853401	0.898055	0.895032	0.889408	0.843398	0.883769	1	0.894755	0.065952
626	10	55233	0.220932	64.9618	8.10586	3.62296	1.30071	0.923696	0.895751	0.890998	0.885485	0.877075	0.928892	0.914643	0.863279	0.884046	0.88811	0.876559	0.906885	0.893587	0.885612	0.854462	0.898168	0.895008	0.890319	0.843771	0.884154	1	0.895853	0.0654895
628	0	525607	2.10243	22.8103	0.858625	0.15269	0.0171577	0.913663	0.902458	0.867721	0.888385	0.890955	0.914731	0.886216	0.87091	0.86626	0.860857	0.882832	0.914011	0.871798	0.83524	0.860146	0.889908	0.854708	0.885123	0.82749	0.85912	1	0.887817	0.0648015
633	5	94842	0.379368	64.2072	5.81494	3.42554	0.881178	0.915354	0.905448	0.869457	0.889785	0.892263	0.91624	0.887761	0.872156	0.8673	0.862461	0.883364	0.914748	0.873627	0.835316	0.860405	0.889121	0.854853	0.88446	0.82735	0.858559	1	0.889299	0.0642641
634	6	60954	0.243816	64.828	8.15497	3.60331	1.30413	0.915937	0.90679	0.87137	0.890368	0.89269	0.917085	0.888424	0.872355	0.867433	0.862692	0.883994	0.915313	0.873601	0.834474	0.86019	0.890245	0.853652	0.884495	0.828305	0.85914	1	0.890004	0.06397
638	10	53531	0.214124	64.7977	8.13214	3.59757	1.29991	0.917739	0.908128	0.873419	0.891259	0.89352	0.91815	0.88927	0.873494	0.86802	0.86251	0.884142	0.916095	0.873671	0.834731	0.860473	0.890017	0.853982	0.884926	0.828483	0.859474	1	0.891061	0.063592
640	0	429690	1.71876	22.764	0.872382	0.15179	0.0173721	0.916095	0.917932	0.877509	0.866021	0.901411	0.918722	0.91559	0.886399	0.849767	0.89054	0.8722	0.914671	0.896762	0.886638	0.890812	0.889357	0.857882	0.849415	0.846928	0.90264	1	0.895245	0.0604679
645	5	85812	0.343248	62.9047	5.68857	3.22201	0.830293	0.916597	0.918922	0.878094	0.866982	0.901937	0.918957	0.916643	0.887044	0.850872	0.890645	0.873386	0.913771	0.897025	0.886088	0.89153	0.889695	0.85745	0.850633	0.847585	0.902683	1	0.895845	0.0604577
646	6	55883	0.223532	65.4749	8.10636	3.7066	1.3209	0.917828	0.920772	0.880966	0.868645	0.90294	0.920119	0.917086	0.887256	0.851305	0.891837	0.873316	0.914992	0.897384	0.886334	0.891998	0.890244	0.858445	0.85161	0.847771	0.902779	1	0.897079	0.0599528
650	10	49207	0.196828	65.4675	8.08957	3.7047	1.31756	0.919402	0.922105	0.882435	0.870364	0.904018	0.920987	0.917369	0.888166	0.852277	0.891906	0.873341	0.915266	0.897098	0.886063	0.89219	0.89026	0.859928	0.851403	0.848457	0.902412	1	0.898075	0.0595152
652	0	394245	1.57698	22.7035	0.855767	0.150567	0.0169509	0.903278	0.88138	0.864696	0.908027	0.901068	0.903923	0.886961	0.884791	0.871684	0.869656	0.876754	0.903518	0.866076	0.890423	0.863591	0.880782	0.89133	0.875969	0.839172	0.863728	1	0.887514	0.0649566
657	5	81636	0.326544	62.9536	5.72096	3.23022	0.836048	0.904779	0.88216	0.866223	0.908692	0.902696	0.904037	0.886839	0.886031	0.871638	0.870039	0.875864	0.903823	0.867111	0.890961	0.863332	0.880439	0.891322	0.875282	0.839434	0.864227	1	0.888273	0.0649288
658	6	53200	0.2128	66.2333	8.14186	3.83405	1.35903	0.90687	0.884568	0.867227	0.910414	0.903008	0.904286	0.886992	0.887274	0.87282	0.870705	0.87672	0.904117	0.866955	0.892218	0.864079	0.881071	0.891711	0.874737	0.839192	0.863844	1	0.889421	0.0644099
662	10	46826	0.187304	66.2199	8.14649	3.83195	1.3585	0.908256	0.886206	0.868438	0.911545	0.904124	0.905245	0.887285	0.888267	0.873372	0.872026	0.877312	0.904647	0.867424	0.892218	0.864146	0.880419	0.892122	0.875358	0.839341	0.86405	1	0.89042	0.0641212
664	0	474752	1.89901	22.7133	0.860914	0.150768	0.0170621	0.911114	0.893413	0.883218	0.884943	0.911141	0.912912	0.912648	0.884747	0.883596	0.88116	0.865147	0.884801	0.879908	0.882174	0.889441	0.889908	0.86235	0.888827	0.836144	0.847311	1	0.893413	0.0669127
669	5	90524	0.362096	61.8398	5.58057	3.06149	0.786495	0.913194	0.894956	0.884605	0.886489	0.911874	0.912995	0.913134	0.885417	0.884185	0.882893	0.865721	0.884765	0.881236	0.883059	0.889212	0.890626	0.862887	0.888825	0.835994	0.847151	1	0.894508	0.0665489
670	6	58494	0.233976	65.4388	8.01299	3.69705	1.30447	0.914829	0.897263	0.886185	0.887253	0.913051	0.913803	0.914333	0.887245	0.884433	0.883022	0.865542	0.885014	0.881791	0.883732	0.888946	0.889826	0.862935	0.888869	0.835616	0.847583	1	0.895626	0.0662183
674	10	51477	0.205908	65.4108	8.0183	3.69267	1.30464	0.916642	0.8998	0.887659	0.888358	0.914	0.914641	0.914729	0.887503	0.885347	0.883346	0.866659	0.88557	0.881695	0.88424	0.889271	0.889951	0.86356	0.888649	0.836238	0.848758	1	0.896789	0.0658624
676	0	447798	1.79119	22.6992	0.851454	0.150475	0.0168519	0.907916	0.896617	0.883376	0.872097	0.914181	0.910419	0.903212	0.893134	0.875198	0.870416	0.872993	0.913713	0.900199	0.874279	0.873767	0.870563	0.859224	0.886926	0.833229	0.847485	1	0.892053	0.0667096
681	5	88021	0.352084	62.8737	5.66418	3.21669	0.825622	0.909573	0.898865	0.885374	0.87403	0.915151	0.911368	0.903722	0.89298	0.876484	0.871025	0.874246	0.915355	0.900404	0.873877	0.874757	0.870707	0.861135	0.887737	0.833142	0.847196	1	0.893358	0.0661465
682	6	56973	0.227892	65.7028	8.05695	3.74216	1.32042	0.911432	0.900549	0.888052	0.875178	0.916373	0.912081	0.903481	0.893107	0.876863	0.872299	0.874309	0.916355	0.900181	0.873229	0.87495	0.870412	0.861206	0.888254	0.833263	0.847261	1	0.894465	0.0655994
686	10	50106	0.200424	65.6888	8.04453	3.73934	1.31742	0.913414	0.901429	0.889604	0.876562	0.917395	0.913144	0.904023	0.894085	0.877649	0.872311	0.874506	0.916916	0.90093	0.872899	0.875015	0.870435	0.862432	0.888586	0.833214	0.847194	1	0.895492	0.0651203
688	0	473703	1.89481	22.6622	0.846114	0.149737	0.0167022	0.901988	0.90955	0.89808	0.865231	0.886675	0.903393	0.90256	0.858685	0.8741	0.882717	0.882426	0.906127	0.882998	0.868148	0.860137	0.879117	0.845276	0.87527	0.836636	0.860173	1	0.888944	0.064761
693	5	90309	0.361236	64.8257	5.86214	3.52486	0.906977	0.902933	0.911199	0.899196	0.866431	0.887896	0.905353	0.904373	0.858718	0.873689	0.883483	0.882769	0.906931	0.883063	0.867549	0.859643	0.877587	0.845364	0.875511	0.836223	0.86039	1	0.889871	0.0643519
694	6	58400	0.2336	66.0581	8.26556	3.80968	1.37347	0.904675	0.912372	0.899795	0.868151	0.888921	0.906935	0.905034	0.859135	0.874675	0.882988	0.88286	0.906747	0.882628	0.866841	0.860017	0.876866	0.846361	0.874726	0.836909	0.860574	1	0.890758	0.0641665
698	10	51255	0.20502	66.0378	8.27306	3.80659	1.37388	0.906565	0.913667	0.901883	0.869223	0.890333	0.908302	0.906234	0.859741	0.875515	0.88405	0.883777	0.907472	0.882889	0.866852	0.860911	0.877056	0.846532	0.874783	0.837099	0.860433	1	0.891993	0.0637539
700	0	528942	2.11577	22.8	0.84269	0.152462	0.0168111	0.908037	0.916861	0.874759	0.88626	0.887894	0.921504	0.892343	0.876461	0.874618	0.832761	0.879213	0.904672	0.877848	0.834872	0.87644	0.888879	0.865593	0.882666	0.83977	0.840068	1	0.88966	0.0637286
705	5	95281	0.381124	65.8763	5.96331	3.69843	0.952587	0.911011	0.91724	0.876675	0.886278	0.890204	0.923017	0.893452	0.877037	0.874755	0.833561	0.879446	0.905868	0.877483	0.836368	0.876182	0.889689	0.866017	0.883172	0.838562	0.83937	1	0.890841	0.0634472
706	6	61456	0.245824	68.1025	8.43741	4.16912	1.48704	0.912897	0.918885	0.87836	0.887424	0.891093	0.924369	0.893932	0.877538	0.875667	0.834833	0.880036	0.906144	0.877791	0.836574	0.876172	0.889742	0.866262	0.883128	0.83895	0.838901	1	0.891965	0.0629957
710	10	54020	0.21608	68.0827	8.44028	4.1657	1.48606	0.914208	0.919928	0.880267	0.889374	0.891614	0.925148	0.894409	0.878767	0.876101	0.835959	0.88047	0.906785	0.878147	0.837273	0.875842	0.889883	0.866975	0.883265	0.838958	0.839347	1	0.892994	0.0626808
712	0	501954	2.00782	22.7654	0.849978	0.151784	0.0169351	0.902162	0.87438	0.899082	0.879685	0.908241	0.88775	0.916598	0.855746	0.85772	0.865488	0.884862	0.9082	0.868827	0.864248	0.8591	0.859076	0.843524	0.883751	0.855773	0.862784	1	0.885621	0.0679051
717	5	92893	0.371572	63.3181	5.73726	3.28591	0.846548	0.903658	0.876708	0.900913	0.880653	0.908825	0.888872	0.91825	0.856964	0.859812	0.866292	0.885024	0.908465	0.868698	0.863413	0.858665	0.859252	0.844768	0.883958	0.856222	0.862498	1	0.88684	0.0675399
718	6	59825	0.2393	66.9994	8.22073	3.96731	1.40171	0.905483	0.878354	0.902683	0.883109	0.909896	0.889219	0.91929	0.857902	0.860176	0.86626	0.886502	0.909636	0.869854	0.863527	0.859315	0.86102	0.846669	0.884062	0.855947	0.862482	1	0.888146	0.0669672
722	10	52467	0.209868	66.9863	8.20078	3.96424	1.39781	0.906913	0.879953	0.904054	0.884642	0.910763	0.890102	0.919702	0.85854	0.861265	0.867069	0.88711	0.909877	0.870642	0.864067	0.859921	0.861284	0.846751	0.883203	0.855662	0.862552	1	0.889178	0.0665291
724	0	514366	2.05746	22.778	0.861712	0.15205	0.0171594	0.900038	0.8946	0.86375	0.878245	0.909474	0.926358	0.921651	0.858051	0.86708	0.864912	0.880757	0.891543	0.88796	0.880172	0.882137	0.894978	0.880207	0.890049	0.811735	0.845242	1	0.888611	0.0659364
729	5	93664	0.374656	63.3273	5.7129	3.2867	0.844313	0.903293	0.89615	0.865738	0.880653	0.911572	0.926455	0.921603	0.858307	0.867244	0.866582	0.882308	0.892114	0.889419	0.880183	0.882164	0.895013	0.881278	0.891234	0.811299	0.846857	1	0.890122	0.0654091
730	6	60008	0.240032	64.516	7.98994	3.54694	1.26588	0.904829	0.89773	0.867568	0.881208	0.912845	0.927835	0.921835	0.859919	0.868034	0.868359	0.881966	0.892898	0.889906	0.879374	0.881191	0.895114	0.881632	0.890515	0.81035	0.846795	1	0.89117	0.0649815
734	10	52898	0.211592	64.511	8.00059	3.54656	1.2674	0.905668	0.89907	0.869447	0.882812	0.913636	0.92823	0.922133	0.861526	0.868814	0.869097	0.881479	0.893068	0.890015	0.879835	0.881782	0.894816	0.881234	0.890648	0.810768	0.8468	1	0.892077	0.0647978
736	0	600826	2.4033	22.7364	0.830527	0.15118	0.016497	0.902494	0.912307	0.880306	0.891285	0.899363	0.904347	0.90203	0.878331	0.871323	0.876312	0.880633	0.910472	0.863616	0.852372	0.850104	0.88185	0.859899	0.898932	0.824975	0.849535	1	0.890956	0.0643071
741	5	100840	0.40336	62.5683	5.66081	3.17081	0.815021	0.904279	0.913442	0.881877	0.892741	0.901721	0.903689	0.902876	0.877846	0.87259	0.876711	0.880266	0.909932	0.864141	0.852306	0.850461	0.882804	0.861305	0.899103	0.825352	0.849023	1	0.891933	0.0640055
742	6	64173	0.256692	64.1662	7.95808	3.49018	1.24584	0.906705	0.915564	0.883378	0.893623	0.901571	0.904477	0.903417	0.877573	0.873771	0.877815	0.880464	0.911069	0.865434	0.852609	0.850919	0.882474	0.862247	0.900301	0.825838	0.848449	1	0.893062	0.0633214
746	10	56466	0.225864	64.1458	7.95963	3.48701	1.24504	0.908857	0.917304	0.884523	0.895008	0.90295	0.905846	0.904279	0.87829	0.874606	0.878077	0.880388	0.911433	0.865698	0.853292	0.851539	0.882938	0.863139	0.90071	0.82648	0.847988	1	0.894258	0.0627648
748	0	812988	3.25195	22.8905	0.847536	0.154279	0.0170424	0.909294	0.902443	0.904207	0.880421	0.889688	0.898449	0.900785	0.865035	0.866941	0.881844	0.885155	0.903254	0.880492	0.881667	0.871348	0.866068	0.850112	0.883746	0.832359	0.838249	1	0.891137	0.0633343
753	5	113589	0.454356	60.6464	5.47735	2.88848	0.742391	0.910902	0.904154	0.905079	0.882123	0.891244	0.900703	0.901874	0.864604	0.867276	0.882634	0.886336	0.902997	0.881296	0.882423	0.871273	0.866017	0.850641	0.884157	0.831995	0.83818	1	0.892283	0.0629849
754	6	71057	0.284228	61.8088	7.70425	3.12236	1.12014	0.9125	0.905168	0.907173	0.883453	0.89189	0.901917	0.902402	0.867466	0.866903	0.883192	0.88676	0.902494	0.881405	0.881778	0.871286	0.866565	0.850697	0.883249	0.831698	0.839629	1	0.893313	0.0625154
758	10	62460	0.24984	61.8008	7.70092	3.12106	1.11893	0.914137	0.90634	0.908317	0.88499	0.892619	0.903218	0.903346	0.868564	0.867043	0.88379	0.887488	0.903274	0.881564	0.881844	0.871686	0.866402	0.851033	0.883726	0.831508	0.839649	1	0.894324	0.0621659
760	0	848980	3.39592	22.9345	0.856359	0.155177	0.0172923	0.907803	0.902891	0.878176	0.88054	0.908306	0.905028	0.901297	0.887375	0.862762	0.849447	0.883683	0.888741	0.870857	0.847486	0.863	0.877972	0.856788	0.895312	0.82324	0.839944	1	0.88865	0.0652957
765	5	114788	0.459152	61.5746	5.54487	3.02212	0.774055	0.910962	0.903757	0.878807	0.881521	0.908971	0.905526	0.902224	0.887549	0.862921	0.849597	0.884452	0.889339	0.87162	0.847894	0.864624	0.877823	0.856357	0.895655	0.822691	0.839691	1	0.889634	0.0650316
766	6	71389	0.285556	64.7671	7.94824	3.58551	1.26794	0.913103	0.905623	0.880696	0.882265	0.910224	0.906148	0.902205	0.888036	0.863922	0.84962	0.885564	0.890165	0.873146	0.847813	0.866506	0.877817	0.856014	0.895901	0.822669	0.839989	1	0.8908	0.0644461
770	10	62794	0.251176	64.7497	7.94742	3.58268	1.26676	0.914442	0.906974	0.882545	0.883484	0.911122	0.907061	0.90304	0.888493	0.864581	0.850002	0.886183	0.890523	0.873515	0.848759	0.866771	0.878197	0.856157	0.896097	0.823001	0.839778	1	0.891809	0.0640106
772	0	712306	2.84922	22.9456	0.861668	0.155408	0.0174114	0.919643	0.879131	0.88568	0.888842	0.895303	0.886991	0.916155	0.86359	0.862012	0.858729	0.870428	0.906064	0.877779	0.864415	0.878249	0.870391	0.850853	0.879762	0.854329	0.862156	1	0.887638	0.0686362
777	5	106891	0.427564	64.7501	5.85033	3.5125	0.904131	0.922089	0.881178	0.886889	0.890585	0.897695	0.887254	0.916705	0.864011	0.863066	0.859572	0.872052	0.905993	0.877614	0.865115	0.878638	0.870204	0.850801	0.879522	0.854698	0.862907	1	0.888965	0.0681949
778	6	66854	0.267416	68.4206	8.36212	4.22267	1.48746	0.923363	0.882961	0.887613	0.892056	0.899438	0.887927	0.916953	0.865625	0.863224	0.858729	0.872199	0.906318	0.877644	0.865408	0.879147	0.870142	0.850503	0.879663	0.853487	0.863479	1	0.889872	0.067634
782	10	58577	0.234308	68.3767	8.34672	4.21415	1.48255	0.924877	0.884767	0.889069	0.893482	0.900968	0.889479	0.917579	0.867277	0.864341	0.85974	0.873005	0.906832	0.877998	0.866091	0.878894	0.870632	0.851085	0.879688	0.853654	0.864128	1	0.891135	0.0670167
784	0	584787	2.33915	22.8826	0.864791	0.154146	0.017414	0.886494	0.904316	0.897225	0.883321	0.888778	0.916437	0.902318	0.829761	0.895193	0.846552	0.872187	0.901168	0.875957	0.846342	0.873279	0.877921	0.873268	0.895155	0.846863	0.865215	1	0.886603	0.066057
789	5	99013	0.396052	62.5802	5.66199	3.17268	0.817524	0.887394	0.906128	0.897922	0.88501	0.890161	0.917233	0.902902	0.830356	0.895781	0.848217	0.872916	0.901205	0.876789	0.847091	0.873486	0.877112	0.873638	0.895448	0.848974	0.864563	1	0.887593	0.0656899
790	6	62945	0.25178	63.121	7.92289	3.32669	1.20351	0.889133	0.908221	0.899523	0.886456	0.892501	0.917785	0.904687	0.831853	0.896711	0.848082	0.872794	0.901025	0.878553	0.84774	0.872937	0.878163	0.873207	0.895512	0.850171	0.865597	1	0.888936	0.0649399
794	10	55502	0.222008	63.1028	7.90775	3.32338	1.20116	0.891175	0.909706	0.900959	0.887635	0.893373	0.918471	0.905607	0.832916	0.897337	0.848942	0.873815	0.901148	0.878779	0.848357	0.873392	0.877581	0.873446	0.896211	0.850762	0.865933	1	0.89005	0.0644434
796	0	653930	2.61572	22.8996	0.860728	0.154481	0.0173176	0.894866	0.904884	0.881951	0.870771	0.905445	0.89858	0.919405	0.85059	0.859425	0.889666	0.876872	0.911559	0.87465	0.879473	0.860505	0.863782	0.86376	0.898908	0.804637	0.845677	1	0.887312	0.0641155
801	5	103868	0.415472	63.5066	5.73759	3.31476	0.851257	0.897399	0.905914	0.884555	0.872622	0.906574	0.899637	0.919927	0.851533	0.858705	0.890443	0.878124	0.911484	0.875063	0.879698	0.860453	0.863856	0.864713	0.898766	0.805118	0.845203	1	0.888576	0.0636708
802	6	65550	0.2622	64.9088	8.0548	3.6124	1.28959	0.899275	0.907094	0.885744	0.873387	0.907117	0.900015	0.920793	0.852349	0.859954	0.891686	0.877407	0.911869	0.875011	0.880343	0.860862	0.863646	0.86524	0.899199	0.806262	0.8454	1	0.889495	0.0635057
806	10	57587	0.230348	64.9152	8.04953	3.61322	1.28898	0.90062	0.908234	0.886841	0.87505	0.908156	0.900785	0.921258	0.853604	0.860897	0.891868	0.877828	0.912246	0.874607	0.881128	0.860889	0.863988	0.865751	0.899318	0.806415	0.845069	1	0.890432	0.0631655
808	0	731346	2.92538	22.835	0.870562	0.153202	0.0174553	0.914646	0.896766	0.884378	0.869993	0.90349	0.901445	0.905427	0.884645	0.877423	0.875056	0.87951	0.89896	0.878892	0.861478	0.876406	0.88044	0.876657	0.892212	0.83193	0.851883	1	0.890991	0.0647723
813	5	108404	0.433616	62.9306	5.68815	3.22588	0.830227	0.916677	0.897854	0.885724	0.871531	0.903883	0.902739	0.905432	0.885346	0.87804	0.87679	0.879045	0.898924	0.880087	0.862053	0.875996	0.879848	0.877168	0.892255	0.831265	0.851269	1	0.891971	0.0644292
814	6	67995	0.27198	64.1018	7.98108	3.48092	1.24791	0.918097	0.899191	0.887043	0.873322	0.905074	0.903338	0.906471	0.886484	0.877462	0.876403	0.879182	0.898904	0.879903	0.862306	0.875998	0.879881	0.877028	0.891735	0.832105	0.851783	1	0.892885	0.0640519
818	10	59682	0.238728	64.0903	7.97427	3.47888	1.24713	0.919842	0.900933	0.888576	0.875004	0.905734	0.904444	0.907334	0.887311	0.878121	0.87735	0.880517	0.89909	0.880768	0.862496	0.876185	0.881028	0.877476	0.891693	0.832244	0.851915	1	0.894076	0.0635174
820	0	797608	3.19043	22.9131	0.847801	0.154733	0.0170847	0.906536	0.896667	0.880312	0.87767	0.892527	0.8908	0.887979	0.879485	0.8814	0.869655	0.862685	0.896679	0.875804	0.870749	0.872161	0.860035	0.854879	0.899599	0.849757	0.842477	1	0.886116	0.0649607
825	5	111545	0.44618	62.8707	5.69861	3.21711	0.82922	0.907127	0.89918	0.882308	0.878878	0.894419	0.891878	0.888973	0.880497	0.881416	0.870779	0.863526	0.897768	0.877157	0.870985	0.871733	0.859415	0.85574	0.900202	0.848877	0.84132	1	0.887309	0.0646061
826	6	69654	0.278616	64.9656	8.06735	3.62212	1.29565	0.908548	0.9003	0.883589	0.880115	0.895462	0.892339	0.889741	0.881378	0.882189	0.871644	0.863863	0.897378	0.878076	0.871127	0.871709	0.859139	0.854832	0.900846	0.847984	0.841746	1	0.888198	0.0641624
830	10	61098	0.244392	64.9561	8.06031	3.62029	1.29385	0.910333	0.901715	0.885021	0.881035	0.896691	0.893491	0.89016	0.882394	0.882377	0.8716	0.864676	0.897583	0.87858	0.872033	0.87178	0.85948	0.855527	0.901192	0.84871	0.841902	1	0.889234	0.0638448
832	0	782047	3.12819	22.958	0.874816	0.155678	0.0177099	0.928664	0.887229	0.849191	0.870364	0.894511	0.915999	0.912129	0.862589	0.884419	0.861145	0.883959	0.898777	0.865911	0.848471	0.868217	0.86967	0.855953	0.898204	0.814853	0.865345	1	0.88637	0.0672975
837	5	111257	0.445028	63.428	5.75145	3.30314	0.853362	0.929308	0.888789	0.851744	0.871258	0.895189	0.916715	0.912805	0.86346	0.885836	0.862687	0.88381	0.899418	0.867056	0.848311	0.86897	0.869325	0.855492	0.898308	0.814326	0.864867	1	0.887364	0.066952
838	6	69508	0.278032	64.7438	8.07846	3.58676	1.28759	0.931296	0.890128	0.853211	0.873461	0.896264	0.917916	0.913262	0.864498	0.885855	0.863771	0.883409	0.899515	0.86836	0.847895	0.86972	0.869965	0.855304	0.89917	0.814539	0.863944	1	0.888519	0.0664719
842	10	61031	0.244124	64.7374	8.08444	3.58594	1.28782	0.932805	0.891449	0.855115	0.87481	0.897388	0.918713	0.913667	0.864872	0.886844	0.864012	0.884002	0.900174	0.869075	0.848274	0.869927	0.870254	0.855819	0.899944	0.815397	0.864085	1	0.889579	0.0661607
844	0	751578	3.00631	22.9382	0.852951	0.155245	0.0172293	0.912924	0.886904	0.876183	0.878923	0.913235	0.899341	0.896915	0.85973	0.879274	0.868408	0.876978	0.906747	0.858534	0.888532	0.85876	0.890834	0.862757	0.901668	0.836717	0.848563	1	0.888115	0.0650962
849	5	109094	0.436376	62.8496	5.67048	3.21324	0.825734	0.914015	0.889705	0.877505	0.879783	0.913817	0.901021	0.897235	0.860295	0.879049	0.86904	0.876524	0.906993	0.859612	0.888912	0.859809	0.891044	0.862573	0.902703	0.836132	0.848883	1	0.889132	0.0648801
850	6	68654	0.274616	64.3744	7.9544	3.52305	1.25419	0.914659	0.891703	0.878689	0.880451	0.91506	0.901827	0.898178	0.862237	0.879745	0.869826	0.876497	0.907274	0.860489	0.888586	0.859812	0.891747	0.862288	0.902038	0.83553	0.849506	1	0.890062	0.0644743
854	10	60303	0.241212	64.374	7.93691	3.52235	1.25192	0.916032	0.893231	0.88052	0.881349	0.916032	0.902468	0.898703	0.863373	0.879906	0.870637	0.876358	0.907791	0.860853	0.889359	0.859891	0.891962	0.862751	0.902385	0.835099	0.849585	1	0.891035	0.0641369
856	0	671889	2.68756	22.8552	0.861461	0.153591	0.0172859	0.895097	0.899306	0.87273	0.872318	0.890218	0.907704	0.908122	0.832114	0.885961	0.867326	0.880655	0.904584	0.856065	0.852985	0.886319	0.879492	0.871234	0.883886	0.81053	0.85613	1	0.8836	0.0651984
861	5	104920	0.41968	62.8724	5.66899	3.21659	0.825645	0.897117	0.900162	0.873651	0.873051	0.891479	0.909126	0.908192	0.833425	0.888253	0.868447	0.880447	0.904842	0.856877	0.85436	0.887419	0.87958	0.871107	0.884269	0.811866	0.856352	1	0.884675	0.0649539
862	6	65988	0.263952	64.5722	7.98481	3.55553	1.26271	0.898648	0.901346	0.875371	0.874121	0.892662	0.909832	0.909052	0.834303	0.889245	0.869696	0.881198	0.905051	0.857194	0.855163	0.886904	0.87941	0.871651	0.884426	0.812693	0.856678	1	0.88573	0.0646846
866	10	57986	0.231944	64.5734	7.98661	3.55576	1.26243	0.900295	0.902252	0.876393	0.875185	0.893673	0.910668	0.909651	0.835176	0.890241	0.870736	0.881997	0.904649	0.856965	0.855482	0.887206	0.879609	0.871883	0.884265	0.812722	0.857379	1	0.886632	0.0644209
868	0	602363	2.40945	22.764	0.846511	0.151752	0.0168543	0.907199	0.907886	0.864061	0.883155	0.901584	0.893638	0.900235	0.872915	0.89019	0.875881	0.871679	0.901235	0.869841	0.856498	0.873018	0.880951	0.859241	0.89228	0.837961	0.83402	1	0.888425	0.0664315
873	5	100669	0.402676	63.3178	5.72199	3.28545	0.844299	0.909466	0.909197	0.866225	0.884811	0.90206	0.894675	0.900883	0.872821	0.890224	0.875622	0.871187	0.901275	0.871698	0.856336	0.874673	0.881816	0.858666	0.893647	0.836936	0.834443	1	0.88952	0.0661555
874	6	64188	0.256752	64.7941	8.06449	3.59438	1.28935	0.911448	0.910552	0.867545	0.886762	0.903175	0.895907	0.902225	0.874151	0.89054	0.876036	0.87137	0.90157	0.873021	0.857816	0.874704	0.881785	0.859171	0.893687	0.837937	0.834276	1	0.890753	0.0657701
878	10	56470	0.22588	64.7658	8.07316	3.59018	1.29008	0.913636	0.912077	0.869347	0.888932	0.903772	0.89706	0.903046	0.875164	0.891686	0.876589	0.872268	0.902355	0.874101	0.85842	0.875341	0.881964	0.859501	0.894316	0.838631	0.834186	1	0.892087	0.0652579
880	0	681192	2.72477	22.8311	0.844756	0.153084	0.0168962	0.890077	0.913154	0.886914	0.860752	0.90602	0.890024	0.904762	0.881897	0.866607	0.861877	0.851631	0.908763	0.893423	0.863484	0.863725	0.879182	0.867211	0.890479	0.833168	0.843498	1	0.886429	0.0662022
885	5	105743	0.422972	63.6495	5.75858	3.33734	0.859534	0.891936	0.914949	0.889213	0.860951	0.906608	0.89161	0.905734	0.882229	0.867632	0.862435	0.85191	0.909015	0.894088	0.863972	0.864431	0.879652	0.868119	0.889969	0.833133	0.844448	1	0.887571	0.0658609
886	6	66754	0.267016	63.4882	8.01525	3.38655	1.23135	0.894186	0.916762	0.891048	0.86257	0.907961	0.892224	0.90671	0.882816	0.869161	0.86272	0.85314	0.909166	0.894478	0.864772	0.865132	0.879258	0.869776	0.889317	0.833036	0.843552	1	0.888882	0.0654889
890	10	58628	0.234512	63.4496	8.01808	3.38072	1.23077	0.89644	0.91771	0.891733	0.864416	0.908602	0.893285	0.907612	0.883733	0.870088	0.862762	0.854293	0.909003	0.895178	0.865303	0.865269	0.879153	0.870028	0.888526	0.833518	0.843488	1	0.889908	0.0651253
892	0	537234	2.14894	22.7901	0.872883	0.152308	0.0173993	0.908554	0.897646	0.863302	0.858364	0.910094	0.903916	0.882951	0.873015	0.901506	0.890581	0.882195	0.904931	0.867823	0.845926	0.847673	0.85987	0.843005	0.906342	0.816019	0.855992	1	0.885675	0.066063
897	5	95765	0.38306	64.5581	5.8472	3.48183	0.896995	0.911105	0.899071	0.863781	0.860748	0.91228	0.904689	0.884692	0.874766	0.901681	0.891813	0.88252	0.905252	0.86789	0.84687	0.848123	0.860831	0.84275	0.906239	0.815971	0.85714	1	0.88705	0.0656775
898	6	61247	0.244988	64.9943	8.17894	3.63108	1.31425	0.913245	0.901114	0.865242	0.86303	0.912886	0.904877	0.885227	0.876361	0.902003	0.892297	0.8829	0.905269	0.867626	0.84756	0.848809	0.861112	0.843225	0.90762	0.815926	0.855707	1	0.888248	0.0650428
902	10	53853	0.215412	64.9533	8.17515	3.6243	1.31225	0.914759	0.902949	0.866266	0.864464	0.913292	0.905716	0.886125	0.876989	0.902819	0.892708	0.883767	0.905781	0.867565	0.848532	0.849173	0.86127	0.843723	0.908464	0.815786	0.855978	1	0.889263	0.0646571
904	0	581518	2.32607	22.7537	0.848997	0.15155	0.0168981	0.909144	0.884868	0.886103	0.899926	0.900526	0.900313	0.914315	0.864675	0.90368	0.863634	0.865386	0.905858	0.862897	0.830912	0.871882	0.895247	0.854919	0.878729	0.813074	0.847271	1	0.889769	0.0663646
909	5	98813	0.395252	63.0104	5.70835	3.23846	0.835491	0.91067	0.886295	0.888082	0.900443	0.902649	0.902644	0.914212	0.866657	0.903196	0.86482	0.867173	0.907037	0.861774	0.831065	0.872669	0.895297	0.854675	0.879692	0.813243	0.847363	1	0.89098	0.0659644
910	6	62936	0.251744	65.1831	8.10559	3.65888	1.31004	0.912943	0.887314	0.8893	0.901741	0.903871	0.904371	0.913992	0.868946	0.903728	0.865721	0.868001	0.908733	0.861907	0.833672	0.873236	0.895259	0.856052	0.880561	0.813541	0.847702	1	0.892251	0.065278
914	10	55332	0.221328	65.1775	8.1174	3.65847	1.31286	0.91476	0.889594	0.891003	0.90238	0.904594	0.906293	0.914986	0.870789	0.904151	0.866199	0.869054	0.909889	0.86187	0.83402	0.873554	0.895269	0.856611	0.881217	0.813824	0.848225	1	0.893533	0.0646684
916	0	704264	2.81706	22.8401	0.843697	0.153262	0.0168981	0.923104	0.89938	0.878083	0.886557	0.905606	0.911092	0.912395	0.868862	0.877165	0.892019	0.878392	0.918518	0.876131	0.866013	0.845202	0.872027	0.866909	0.899587	0.819401	0.838321	1	0.894071	0.065507
921	5	107764	0.431056	62.5608	5.62548	3.16882	0.811296	0.924001	0.900862	0.879473	0.88807	0.906889	0.910903	0.91158	0.870151	0.878234	0.892534	0.878624	0.918312	0.876777	0.866746	0.844201	0.871293	0.868268	0.900069	0.819281	0.83797	1	0.894879	0.0652246
922	6	67846	0.271384	66.4256	8.12023	3.86556	1.36235	0.925943	0.902176	0.880708	0.889426	0.907224	0.911962	0.912382	0.87095	0.878799	0.893369	0.879145	0.918389	0.876522	0.867634	0.845945	0.870715	0.868997	0.900473	0.819135	0.838988	1	0.895911	0.06474
926	10	59697	0.238788	66.4103	8.11343	3.86269	1.36037	0.927526	0.904057	0.88254	0.890706	0.908094	0.912609	0.91291	0.871911	0.880128	0.89373	0.879458	0.919192	0.877766	0.867983	0.847363	0.871032	0.869416	0.900498	0.819455	0.839221	1	0.897079	0.0644369
928	0	714764	2.85906	22.9156	0.855495	0.154794	0.017245	0.907088	0.89139	0.870107	0.893568	0.891943	0.908337	0.890895	0.870915	0.866932	0.852758	0.873928	0.894558	0.867948	0.864364	0.868523	0.857198	0.861601	0.878011	0.828505	0.834543	1	0.88497	0.0677596
933	5	107379	0.429516	62.7195	5.69167	3.19423	0.82446	0.907859	0.893834	0.872047	0.893759	0.892567	0.909181	0.891725	0.871371	0.867162	0.852881	0.87465	0.896381	0.86862	0.864387	0.868596	0.857752	0.861165	0.87858	0.829855	0.834218	1	0.88593	0.0674834
934	6	67560	0.27024	65.2009	8.10497	3.66174	1.31023	0.909029	0.895619	0.872476	0.894642	0.893539	0.909525	0.892244	0.872994	0.869494	0.85504	0.875185	0.896818	0.869723	0.865179	0.868724	0.8578	0.863107	0.87856	0.829004	0.835265	1	0.886959	0.0670436
938	10	59213	0.236852	65.1808	8.1053	3.65847	1.30942	0.910298	0.897489	0.874175	0.896079	0.895031	0.910687	0.893486	0.873904	0.869877	0.855927	0.875585	0.8977	0.869919	0.865443	0.869091	0.858105	0.864574	0.879309	0.828593	0.835391	1	0.888156	0.066547
940	0	608962	2.43585	22.9057	0.860626	0.154603	0.0173366	0.92104	0.916973	0.887647	0.883531	0.919805	0.91827	0.899401	0.881521	0.886974	0.870801	0.858636	0.878218	0.897311	0.8448	0.857372	0.870865	0.888757	0.892427	0.811146	0.832582	1	0.896454	0.0620713
945	5	100961	0.403844	60.7503	5.45256	2.90248	0.742498	0.921663	0.918241	0.888145	0.885084	0.920786	0.919117	0.900031	0.882588	0.887001	0.871609	0.859688	0.877784	0.897847	0.846213	0.857158	0.871728	0.887734	0.892439	0.811452	0.832282	1	0.897227	0.0614758
946	6	64377	0.257508	63.8842	7.83455	3.44131	1.21646	0.922488	0.919824	0.890201	0.886163	0.921882	0.919855	0.900042	0.884066	0.887056	0.873161	0.860074	0.877192	0.898139	0.846622	0.857837	0.873076	0.888555	0.892695	0.810856	0.831625	1	0.898196	0.0610941
950	10	56730	0.22692	63.877	7.83757	3.4403	1.2169	0.9237	0.92125	0.891636	0.887335	0.922096	0.920509	0.900802	0.884955	0.887511	0.874017	0.860947	0.87786	0.898431	0.846977	0.858135	0.872572	0.888622	0.893143	0.811123	0.83202	1	0.899096	0.0608094
952	0	533059	2.13224	22.802	0.86978	0.15254	0.0173855	0.900637	0.9053	0.870338	0.865258	0.902921	0.896412	0.892152	0.873594	0.867037	0.885288	0.867202	0.901016	0.869695	0.835815	0.859615	0.84781	0.865433	0.884486	0.822585	0.841394	1	0.883898	0.0664251
957	5	95234	0.380936	59.8256	5.42492	2.77378	0.715263	0.902162	0.905916	0.873008	0.866734	0.904367	0.896754	0.892423	0.874656	0.868734	0.886999	0.868456	0.902073	0.870823	0.835899	0.859131	0.847596	0.865657	0.884689	0.82301	0.84054	1	0.885068	0.0659675
958	6	61191	0.244764	62.0117	7.69623	3.15183	1.12442	0.904283	0.907053	0.875194	0.867987	0.904994	0.897763	0.892762	0.874982	0.870063	0.888652	0.868322	0.902093	0.870847	0.836553	0.860797	0.847241	0.865953	0.884427	0.822801	0.840941	1	0.886193	0.0656562
962	10	53926	0.215704	61.9782	7.69727	3.14694	1.12345	0.906177	0.908245	0.877044	0.868718	0.905945	0.89863	0.893549	0.875079	0.870888	0.889209	0.868857	0.90283	0.87111	0.836526	0.860577	0.848162	0.866715	0.884397	0.822803	0.840828	1	0.887199	0.0652685
964	0	563871	2.25548	22.7467	0.834327	0.15139	0.01656	0.904882	0.888576	0.87085	0.892133	0.896668	0.893322	0.906073	0.867983	0.895508	0.885576	0.867275	0.89715	0.880716	0.858035	0.877111	0.855298	0.861992	0.889206	0.829186	0.840285	1	0.887188	0.065857
969	5	98532	0.394128	63.0831	5.7116	3.24955	0.837926	0.906817	0.890939	0.872214	0.893085	0.898302	0.893425	0.905315	0.870808	0.896364	0.887793	0.867764	0.896556	0.882388	0.858579	0.876548	0.854337	0.863379	0.888813	0.829578	0.839372	1	0.888404	0.0653156
970	6	62973	0.251892	64.4149	8.02608	3.53223	1.26743	0.907976	0.891581	0.873462	0.894272	0.899489	0.893939	0.905237	0.871159	0.89594	0.888301	0.869611	0.89725	0.882164	0.858098	0.876558	0.854755	0.864243	0.888611	0.83057	0.839495	1	0.889137	0.0649852
974	10	55391	0.221564	64.4067	8.00781	3.53026	1.26475	0.909697	0.893602	0.874763	0.895461	0.900471	0.895064	0.905653	0.871911	0.896211	0.888854	0.870484	0.897158	0.88267	0.858389	0.875864	0.854336	0.86468	0.889125	0.831119	0.839613	1	0.890194	0.0645175
976	0	592529	2.37012	22.7896	0.847967	0.152262	0.016919	0.912299	0.886301	0.858573	0.894352	0.925143	0.912532	0.882761	0.849212	0.889194	0.883962	0.878627	0.911349	0.879881	0.854421	0.848608	0.853018	0.87293	0.894042	0.814352	0.83605	1	0.887939	0.0674645
981	5	99726	0.398904	61.8105	5.60574	3.05787	0.78935	0.913398	0.888705	0.860728	0.896361	0.926338	0.914065	0.884729	0.851197	0.889733	0.884925	0.877514	0.912149	0.881174	0.854005	0.849563	0.853469	0.873213	0.895178	0.814913	0.835559	1	0.889358	0.0670264
982	6	63572	0.254288	63.1192	7.86606	3.32423	1.19271	0.915175	0.890895	0.862439	0.898218	0.926548	0.915741	0.886334	0.851428	0.890911	0.885885	0.879703	0.91217	0.882244	0.854842	0.850272	0.854102	0.873396	0.895087	0.814903	0.83617	1	0.890727	0.0664143
986	10	56110	0.22444	63.1213	7.86536	3.32453	1.19271	0.916682	0.892283	0.864712	0.899136	0.927232	0.916708	0.886856	0.851969	0.891312	0.886411	0.88028	0.912983	0.883122	0.8545	0.850713	0.854794	0.874131	0.895295	0.815069	0.836518	1	0.891766	0.0660396
988	0	578768	2.31507	22.8046	0.84065	0.15255	0.0167794	0.903384	0.905942	0.861768	0.886395	0.916985	0.897639	0.906371	0.846553	0.885528	0.895968	0.854126	0.895508	0.854882	0.851801	0.849924	0.831611	0.845892	0.882168	0.826664	0.842234	1	0.886054	0.0650445
993	5	99429	0.397716	63.6166	5.73205	3.33155	0.854192	0.904625	0.907758	0.863496	0.887161	0.917268	0.898395	0.907783	0.847449	0.885758	0.896132	0.854389	0.895951	0.85462	0.851009	0.849672	0.831277	0.845453	0.882016	0.828008	0.841435	1	0.886933	0.0645866
994	6	63146	0.252584	64.0924	8.01438	3.48068	1.25221	0.905386	0.910406	0.865763	0.88818	0.918031	0.899606	0.908569	0.847932	0.886572	0.89632	0.855747	0.896652	0.855604	0.851725	0.849848	0.832293	0.845145	0.882075	0.826877	0.842429	1	0.888096	0.0642512
998	10	55575	0.2223	64.0789	8.00292	3.47814	1.25048	0.907278	0.911696	0.866955	0.889249	0.918632	0.900342	0.909429	0.848304	0.88762	0.896239	0.856023	0.896635	0.856329	0.852632	0.850112	0.832659	0.845173	0.882528	0.827287	0.842969	1	0.889048	0.0639604
1000	0	486455	1.94582	22.8125	0.859335	0.152734	0.0171745	0.921699	0.903319	0.893434	0.896689	0.899415	0.892758	0.91779	0.882995	0.884936	0.837657	0.861477	0.898834	0.880186	0.864287	0.85026	0.857463	0.874103	0.885321	0.832637	0.856363	1	0.893568	0.0601526
1005	5	92026	0.368104	64.1834	5.78823	3.42113	0.878175	0.923538	0.904538	0.895089	0.898208	0.901218	0.893563	0.917599	0.883663	0.88557	0.839122	0.862126	0.899545	0.880403	0.864457	0.851374	0.858801	0.875253	0.88651	0.832553	0.856589	1	0.894741	0.0600147
1006	6	59639	0.238556	66.0463	8.19245	3.80458	1.35621	0.924865	0.90616	0.896502	0.898992	0.902212	0.893996	0.917445	0.883969	0.8865	0.839644	0.861986	0.89994	0.880867	0.865717	0.851532	0.858256	0.876172	0.886291	0.833624	0.857434	1	0.895611	0.0597858
1010	10	52415	0.20966	66.019	8.18985	3.79995	1.35573	0.92568	0.907565	0.89751	0.900372	0.902308	0.894458	0.918144	0.88468	0.886941	0.840036	0.862826	0.900067	0.881084	0.866355	0.851951	0.859315	0.876047	0.886636	0.83437	0.85797	1	0.896386	0.0594997
1012	0	525021	2.10008	22.7311	0.840858	0.15109	0.0166982	0.908205	0.91331	0.890983	0.875681	0.912201	0.905317	0.892836	0.882352	0.875317	0.868521	0.892943	0.899119	0.871308	0.845535	0.854954	0.860247	0.875607	0.878894	0.840527	0.841004	1	0.8922	0.0634359
1017	5	95399	0.381596	64.2326	5.79778	3.42906	0.879436	0.909595	0.916089	0.892625	0.877441	0.913589	0.905015	0.892032	0.883647	0.874931	0.86904	0.892929	0.898542	0.871671	0.844553	0.854149	0.86145	0.875151	0.879417	0.840234	0.84091	1	0.893181	0.0631332
1018	6	61386	0.245544	66.632	8.20232	3.90372	1.38244	0.911429	0.917204	0.8936	0.878963	0.914019	0.905337	0.892581	0.884599	0.876706	0.868977	0.892459	0.899309	0.872487	0.845038	0.854698	0.861809	0.874988	0.879508	0.842277	0.84046	1	0.894119	0.0626756
1022	10	53915	0.21566	66.6115	8.20988	3.90055	1.38298	0.913076	0.917704	0.89515	0.880812	0.915014	0.905778	0.893054	0.885459	0.876732	0.869721	0.89272	0.89974	0.873161	0.845702	0.855578	0.862348	0.87535	0.879904	0.842354	0.840369	1	0.895062	0.0623105
1024	0	618716	2.47486	22.8147	0.846327	0.15276	0.0169064	0.899294	0.896161	0.842623	0.88992	0.9096	0.897573	0.893013	0.87889	0.865682	0.87664	0.88399	0.90231	0.868304	0.867796	0.842189	0.857555	0.881178	0.876181	0.836877	0.835699	1	0.883659	0.0657714
1029	5	101454	0.405816	61.3035	5.5787	2.98401	0.771944	0.902163	0.89887	0.844506	0.891862	0.910605	0.897653	0.894573	0.879157	0.867304	0.876673	0.885638	0.903922	0.868615	0.868428	0.841756	0.858034	0.882429	0.876023	0.837498	0.836985	1	0.885225	0.0650774
1030	6	64438	0.257752	62.2446	7.81608	3.19061	1.15112	0.903302	0.900447	0.846946	0.893254	0.911597	0.899624	0.894953	0.879667	0.868633	0.877456	0.886643	0.90435	0.868602	0.868408	0.842802	0.857537	0.882662	0.875974	0.838581	0.837673	1	0.886414	0.0647717
1034	10	56564	0.226256	62.2309	7.79174	3.18766	1.1461	0.904657	0.902164	0.848764	0.894748	0.912108	0.899936	0.895861	0.88056	0.869254	0.878386	0.886925	0.905187	0.868202	0.868415	0.843399	0.857763	0.883062	0.875946	0.838723	0.838325	1	0.887441	0.0644337
1036	0	576497	2.30599	22.7752	0.857883	0.151991	0.0171025	0.899144	0.892572	0.860275	0.908961	0.891745	0.906613	0.882086	0.865252	0.900261	0.889628	0.864491	0.900359	0.851112	0.844076	0.855593	0.85244	0.860259	0.871501	0.834311	0.854047	1	0.885096	0.0654066
1041	5	98486	0.393944	63.9587	5.77919	3.38583	0.87189	0.900356	0.894315	0.86162	0.91019	0.892	0.907327	0.882821	0.864656	0.901001	0.889837	0.865138	0.900544	0.852644	0.84476	0.857178	0.85301	0.86032	0.872093	0.833926	0.853771	1	0.885995	0.0649581
1042	6	63048	0.252192	67.1153	8.25422	3.98867	1.4128	0.902273	0.89558	0.863223	0.911678	0.892725	0.908435	0.883462	0.865008	0.901995	0.890702	0.865777	0.90144	0.852446	0.84488	0.856696	0.852953	0.860781	0.872494	0.833484	0.853493	1	0.887055	0.0645814
1046	10	55395	0.22158	67.0894	8.2653	3.98466	1.41392	0.90371	0.897382	0.865204	0.912122	0.893528	0.909387	0.884701	0.866739	0.902536	0.89184	0.866811	0.902509	0.853389	0.845365	0.856873	0.852739	0.861576	0.872859	0.833974	0.853615	1	0.888228	0.0640849
1048	0	565118	2.26047	22.8495	0.862615	0.153479	0.0172962	0.91113	0.879341	0.84815	0.89588	0.918443	0.911518	0.909663	0.87547	0.909601	0.866148	0.867335	0.907969	0.864489	0.872127	0.877449	0.842965	0.860434	0.8606	0.848298	0.832394	1	0.888114	0.0656781
1053	5	97878	0.391512	61.5632	5.55615	3.02076	0.775397	0.913658	0.881444	0.848807	0.897766	0.919711	0.912657	0.910429	0.875529	0.910664	0.866058	0.865797	0.90856	0.864842	0.873623	0.877649	0.843448	0.860183	0.860663	0.849864	0.833292	1	0.889308	0.0653224
1054	6	62707	0.250828	62.8376	7.83636	3.28032	1.1769	0.914388	0.883299	0.850575	0.899014	0.920567	0.913782	0.911326	0.876433	0.911174	0.86649	0.865422	0.908431	0.865956	0.874177	0.877438	0.842713	0.86059	0.860382	0.849993	0.833934	1	0.89026	0.0650096
1058	10	55365	0.22146	62.8243	7.83214	3.27816	1.17603	0.915822	0.885171	0.852416	0.899846	0.921187	0.914585	0.912689	0.876727	0.912625	0.866622	0.866504	0.908841	0.866522	0.874334	0.8781	0.842879	0.860318	0.860778	0.849734	0.833225	1	0.891325	0.0646847
1060	0	493301	1.9732	22.74	0.855733	0.151288	0.017014	0.904882	0.916557	0.8934	0.909852	0.908151	0.876139	0.919359	0.874049	0.877949	0.870955	0.869587	0.907505	0.868382	0.864835	0.870701	0.832221	0.875962	0.879902	0.843631	0.817855	1	0.8941	0.061994
1065	5	92549	0.370196	64.7815	5.81951	3.51664	0.900288	0.906617	0.917865	0.895034	0.909745	0.908627	0.877973	0.919853	0.873791	0.878616	0.871609	0.87008	0.908978	0.869421	0.864088	0.871506	0.833348	0.875396	0.879361	0.842705	0.817356	1	0.894994	0.0614478
1066	6	59678	0.238712	67.0585	8.28143	3.97986	1.41181	0.908233	0.919711	0.894526	0.909833	0.909648	0.878473	0.920699	0.874786	0.879177	0.872256	0.871753	0.910201	0.869458	0.864003	0.871402	0.834822	0.875314	0.879445	0.843016	0.816482	1	0.895789	0.0611591
1070	10	52681	0.210724	67.0446	8.28208	3.97745	1.41076	0.909778	0.920882	0.896092	0.910613	0.909825	0.879188	0.921148	0.875743	0.880128	0.873123	0.87168	0.910404	0.869792	0.864059	0.871158	0.834732	0.874841	0.879738	0.843473	0.816158	1	0.896627	0.0609803
1072	0	517013	2.06805	22.7901	0.864086	0.152296	0.0172533	0.907777	0.911626	0.902678	0.892159	0.901105	0.905523	0.905543	0.87485	0.88767	0.883956	0.878195	0.882775	0.870846	0.86382	0.84514	0.849255	0.889228	0.882029	0.839447	0.836084	1	0.894607	0.0615686
1077	5	94093	0.376372	64.3837	5.82088	3.45349	0.887657	0.909106	0.912783	0.90393	0.893637	0.901257	0.905625	0.906343	0.876303	0.887595	0.884779	0.879274	0.883063	0.871393	0.864246	0.846503	0.850557	0.88979	0.882042	0.838591	0.836879	1	0.895507	0.0612635
1078	6	60432	0.241728	66.7281	8.23539	3.92144	1.3927	0.909957	0.914135	0.905555	0.895006	0.901915	0.905878	0.906564	0.877929	0.888354	0.884581	0.880419	0.882637	0.871326	0.864798	0.845694	0.850766	0.889595	0.882008	0.838993	0.836999	1	0.896326	0.0608311
1082	10	53248	0.212992	66.7056	8.22675	3.91729	1.39105	0.911518	0.915565	0.90672	0.895677	0.902325	0.906635	0.906898	0.877864	0.889517	0.88439	0.881132	0.882963	0.872418	0.864821	0.8456	0.850858	0.889254	0.881883	0.839327	0.837506	1	0.897131	0.0605569
1084	0	587938	2.35175	22.7932	0.856932	0.152347	0.0171117	0.912134	0.915102	0.870417	0.892602	0.91658	0.900283	0.893119	0.860318	0.892132	0.875238	0.884608	0.906145	0.875685	0.877042	0.853978	0.889175	0.866238	0.881886	0.83616	0.836413	1	0.893183	0.0615731
1089	5	99469	0.397876	58.8632	5.31041	2.64203	0.678601	0.914546	0.916607	0.873111	0.893449	0.916778	0.90115	0.893741	0.861243	0.892188	0.875801	0.884492	0.905518	0.87575	0.878063	0.856322	0.890514	0.866406	0.883069	0.834642	0.836386	1	0.894348	0.0613397
1090	6	63349	0.253396	60.9712	7.55037	2.99603	1.06945	0.917007	0.917236	0.874734	0.893976	0.91711	0.901853	0.8931	0.861063	0.892816	0.876328	0.885223	0.905602	0.87572	0.877441	0.855728	0.890164	0.867441	0.882824	0.834733	0.83744	1	0.895106	0.0610289
1094	10	55847	0.223388	60.9674	7.5485	2.99541	1.06858	0.918509	0.918644	0.876377	0.894909	0.917748	0.903325	0.893916	0.861917	0.893772	0.877111	0.885535	0.906047	0.87643	0.878122	0.855265	0.891122	0.867477	0.882617	0.83462	0.837923	1	0.896149	0.0607889
1096	0	621818	2.48727	22.8328	0.857067	0.153137	0.0171556	0.900669	0.872796	0.869001	0.906624	0.920297	0.906362	0.877167	0.868469	0.884815	0.865648	0.891213	0.909228	0.867538	0.849593	0.839133	0.865719	0.892676	0.879531	0.852465	0.829713	1	0.886154	0.0646066
1101	5	102044	0.408176	65.317	5.91084	3.60535	0.927827	0.901993	0.874662	0.870399	0.906766	0.920956	0.907001	0.877146	0.869605	0.885775	0.866572	0.891277	0.909711	0.86742	0.849188	0.839927	0.866273	0.892027	0.879596	0.852103	0.83046	1	0.887002	0.0642385
1102	6	64683	0.258732	67.9305	8.38407	4.13634	1.46894	0.902857	0.876397	0.871612	0.90792	0.92154	0.908253	0.878515	0.870035	0.88572	0.866194	0.892228	0.909443	0.868134	0.84928	0.840739	0.866835	0.891772	0.880262	0.851553	0.830396	1	0.887873	0.0639229
1106	10	56663	0.226652	67.9256	8.39272	4.13585	1.47072	0.905044	0.878086	0.873224	0.909059	0.922145	0.908565	0.879728	0.870895	0.886143	0.86703	0.892902	0.909818	0.868715	0.850555	0.841043	0.867136	0.891667	0.880601	0.851455	0.831257	1	0.889017	0.0635926
1108	0	591300	2.3652	22.8107	0.856701	0.152695	0.0171297	0.912374	0.89043	0.844929	0.886137	0.914986	0.898985	0.901803	0.875391	0.914433	0.862672	0.888872	0.903458	0.844986	0.861671	0.857307	0.855924	0.859052	0.852034	0.857786	0.856946	1	0.886808	0.0644806
1113	5	99803	0.399212	58.208	5.26071	2.55536	0.657065	0.913455	0.893039	0.847755	0.888004	0.915473	0.900173	0.902012	0.877564	0.914046	0.865219	0.890329	0.90343	0.844168	0.862569	0.856778	0.857494	0.860801	0.851102	0.859248	0.858601	1	0.888204	0.0640433
1114	6	63487	0.253948	60.7312	7.51019	2.96057	1.05496	0.9154	0.894002	0.850087	0.889662	0.915298	0.90146	0.902279	0.879196	0.914258	0.866122	0.890804	0.903925	0.843716	0.862838	0.856664	0.857758	0.861444	0.851253	0.860294	0.859656	1	0.889293	0.0638576
1118	10	55722	0.222888	60.726	7.50027	2.95952	1.05358	0.917151	0.895759	0.851764	0.890734	0.91655	0.90231	0.903288	0.880299	0.915043	0.866839	0.891102	0.904302	0.844307	0.863411	0.856601	0.858727	0.861536	0.85119	0.86071	0.86028	1	0.890462	0.0634071
1120	0	570313	2.28125	22.8648	0.853842	0.153771	0.0171373	0.898658	0.899912	0.890711	0.89579	0.912321	0.909842	0.893966	0.874572	0.909264	0.861357	0.88185	0.890419	0.840936	0.841558	0.856061	0.818634	0.882308	0.873007	0.851982	0.847829	1	0.89032	0.0638564
1125	5	97895	0.39158	63.6109	5.74661	3.33104	0.85587	0.902237	0.900695	0.892334	0.897227	0.914286	0.911257	0.89432	0.875724	0.909051	0.863052	0.881209	0.890904	0.841258	0.842101	0.855202	0.818208	0.882256	0.874039	0.852541	0.848348	1	0.891656	0.0633314
1126	6	62567	0.250268	65.3833	8.12002	3.69213	1.32015	0.903088	0.902329	0.894401	0.898205	0.915571	0.911351	0.895272	0.87662	0.908778	0.863658	0.88227	0.891133	0.84145	0.842545	0.855906	0.818698	0.88243	0.874622	0.853277	0.84889	1	0.892623	0.0630015
1130	10	54862	0.219448	65.3547	8.11209	3.68712	1.31777	0.904706	0.903768	0.895429	0.898992	0.91639	0.912316	0.896458	0.876773	0.90919	0.864761	0.883289	0.891683	0.841347	0.843334	0.855939	0.81942	0.882523	0.875342	0.853596	0.849368	1	0.893589	0.0626136
1132	0	567113	2.26845	22.8744	0.898232	0.154033	0.0180978	0.917151	0.913457	0.88724	0.903509	0.900552	0.895251	0.897461	0.865479	0.873769	0.86591	0.886917	0.907741	0.868759	0.87335	0.864365	0.832938	0.899854	0.871035	0.845824	0.862073	1	0.894107	0.0620155
1137	5	98417	0.393668	62.5215	5.65464	3.16373	0.814605	0.917616	0.914751	0.888962	0.905209	0.901719	0.894911	0.897477	0.866217	0.875301	0.866761	0.887088	0.908837	0.868153	0.873909	0.865557	0.833408	0.900317	0.871592	0.845398	0.861909	1	0.894962	0.0618197
1138	6	62806	0.251224	64.8129	8.01817	3.59547	1.27936	0.919801	0.916274	0.890305	0.906944	0.90313	0.895543	0.898147	0.866326	0.877082	0.866414	0.887877	0.909451	0.868261	0.874853	0.866287	0.833145	0.90083	0.871374	0.844657	0.861001	1	0.896115	0.0613727
1142	10	55334	0.221336	64.8086	8.01899	3.5948	1.27912	0.921459	0.917754	0.89211	0.908158	0.904128	0.89623	0.898471	0.867758	0.878538	0.866547	0.888044	0.910227	0.868842	0.875538	0.867188	0.833493	0.900712	0.871318	0.844887	0.861523	1	0.897225	0.0611155
1144	0	569469	2.27788	22.7825	0.836135	0.152104	0.0166606	0.920677	0.89811	0.874683	0.89615	0.89569	0.905802	0.883753	0.875465	0.879687	0.88162	0.853675	0.888397	0.860764	0.864863	0.853168	0.881742	0.8936	0.880767	0.843872	0.872518	1	0.890177	0.0629024
1149	5	98443	0.393772	58.1867	5.26712	2.55275	0.657142	0.922366	0.899414	0.875344	0.897748	0.896702	0.905189	0.884024	0.875801	0.879849	0.882048	0.854611	0.888824	0.861534	0.865059	0.853189	0.882074	0.894055	0.880103	0.844484	0.872297	1	0.890979	0.062521
1150	6	62668	0.250672	59.2263	7.40352	2.74937	0.989181	0.923326	0.900324	0.877306	0.89876	0.897117	0.906029	0.885181	0.876739	0.87962	0.88301	0.855149	0.889752	0.862394	0.865609	0.854383	0.882021	0.893502	0.880521	0.844434	0.872503	1	0.891873	0.0624616
1154	10	55383	0.221532	59.2161	7.41272	2.7483	0.990022	0.924038	0.902181	0.87878	0.899717	0.898299	0.906831	0.886418	0.877887	0.880261	0.883583	0.855353	0.889614	0.863144	0.865744	0.854224	0.882527	0.893632	0.881038	0.844736	0.87284	1	0.892837	0.0621888
1156	0	666345	2.66538	22.8896	0.853082	0.154268	0.0171544	0.910005	0.888188	0.868288	0.89237	0.922554	0.91112	0.867737	0.847854	0.879231	0.879771	0.880157	0.914994	0.85927	0.887678	0.842191	0.857315	0.870462	0.895631	0.861848	0.824376	1	0.887492	0.0654523
1161	5	104543	0.418172	64.6903	5.85939	3.50321	0.903815	0.911553	0.890031	0.869848	0.89325	0.923916	0.912338	0.869226	0.848063	0.879791	0.880733	0.88124	0.915489	0.859627	0.88808	0.842739	0.85758	0.870843	0.894866	0.862459	0.825455	1	0.88865	0.0652574
1162	6	65757	0.263028	67.4832	8.31213	4.0549	1.4393	0.913127	0.891487	0.871603	0.895099	0.924997	0.912526	0.869892	0.84918	0.879884	0.88107	0.881868	0.916176	0.859429	0.888537	0.843454	0.857392	0.871246	0.894566	0.863566	0.82503	1	0.889705	0.0647721
1166	10	57655	0.23062	67.4514	8.30692	4.04915	1.43696	0.914804	0.893374	0.872682	0.896193	0.925566	0.913217	0.870696	0.849675	0.880314	0.881329	0.88276	0.916972	0.859726	0.888908	0.843136	0.856916	0.87139	0.894788	0.863013	0.825444	1	0.89066	0.0643789
1168	0	583688	2.33475	22.8034	0.854757	0.152547	0.0170793	0.908171	0.886552	0.864683	0.90233	0.924849	0.924514	0.89947	0.855699	0.906638	0.872829	0.884112	0.889183	0.868422	0.85026	0.862688	0.854887	0.865596	0.876457	0.872285	0.854837	1	0.89116	0.0656196
1173	5	99744	0.398976	61.0529	5.5188	2.94681	0.757862	0.910546	0.887843	0.866308	0.903603	0.925564	0.925981	0.898996	0.857034	0.907899	0.873376	0.884775	0.889422	0.868403	0.850277	0.863024	0.854162	0.865746	0.876734	0.872408	0.854633	1	0.89227	0.0652795
1174	6	63483	0.253932	62.7854	7.78774	3.27069	1.16899	0.912032	0.88975	0.868248	0.904455	0.926815	0.926177	0.899595	0.857356	0.908511	0.872501	0.885402	0.890089	0.868177	0.849708	0.863058	0.854646	0.866736	0.876833	0.872958	0.854591	1	0.893228	0.0649191
1178	10	55856	0.223424	62.7774	7.79192	3.26964	1.16974	0.913537	0.891462	0.869826	0.905695	0.927573	0.927376	0.900628	0.857911	0.90932	0.873004	0.886485	0.890245	0.868671	0.84964	0.862933	0.854922	0.867391	0.876692	0.871948	0.854617	1	0.894291	0.0645209
1180	0	655821	2.62328	22.938	0.85697	0.155247	0.0173155	0.906242	0.900157	0.861353	0.885549	0.906977	0.912417	0.891346	0.8729	0.91686	0.878985	0.891213	0.884863	0.843966	0.837939	0.855457	0.843594	0.889607	0.869436	0.870126	0.835361	1	0.888481	0.0658765
1185	5	103773	0.415092	64.4583	5.82941	3.46555	0.892434	0.907673	0.902846	0.861876	0.886526	0.908998	0.911412	0.890309	0.874172	0.91691	0.880475	0.890501	0.885977	0.843972	0.837385	0.855136	0.843837	0.888969	0.8688	0.870347	0.836721	1	0.889326	0.0653033
1186	6	65224	0.260896	69.4282	8.47586	4.41062	1.55022	0.909474	0.904521	0.864659	0.887909	0.910508	0.912134	0.890876	0.876449	0.917638	0.880895	0.890286	0.885725	0.844704	0.837498	0.856288	0.844497	0.889719	0.869841	0.869726	0.836625	1	0.890655	0.0647325
1190	10	57167	0.228668	69.4118	8.47127	4.40739	1.54832	0.911059	0.90603	0.865875	0.889464	0.911654	0.913018	0.892158	0.877132	0.918143	0.881925	0.890557	0.885747	0.844351	0.838534	0.857033	0.844587	0.889937	0.870047	0.869986	0.836129	1	0.891722	0.0643896
1192	0	498503	1.99401	22.8244	0.872442	0.152992	0.0174721	0.919521	0.906171	0.891892	0.885834	0.928782	0.895937	0.890089	0.849199	0.907756	0.85693	0.860131	0.890021	0.86042	0.851969	0.868963	0.855022	0.893978	0.852404	0.844456	0.874501	1	0.892793	0.0607289
1197	5	92087	0.368348	63.4937	5.7593	3.31337	0.854441	0.919875	0.907995	0.892954	0.886803	0.930218	0.896967	0.890419	0.849897	0.908673	0.857021	0.86067	0.889018	0.86175	0.853828	0.869645	0.856304	0.893818	0.852552	0.843778	0.87559	1	0.893661	0.0605167
1198	6	59441	0.237764	65.3186	8.12342	3.6817	1.31898	0.921166	0.909011	0.893516	0.888974	0.930696	0.897529	0.891556	0.850953	0.908531	0.857842	0.861384	0.889866	0.862216	0.853544	0.870317	0.854923	0.893861	0.852467	0.844426	0.875557	1	0.894516	0.0603555
1202	10	52272	0.209088	65.3064	8.12487	3.67981	1.31959	0.922128	0.910794	0.895527	0.889798	0.93133	0.898454	0.89282	0.851431	0.909378	0.857792	0.861369	0.8904	0.862115	0.854329	0.870743	0.855353	0.894169	0.852942	0.844104	0.876129	1	0.895482	0.0600078
1204	0	518448	2.07379	22.7229	0.831447	0.150915	0.0164824	0.919821	0.896899	0.899813	0.906543	0.899167	0.892978	0.87085	0.846502	0.874692	0.877778	0.861785	0.881189	0.854587	0.851025	0.853656	0.841371	0.894543	0.876039	0.845817	0.846813	1	0.889138	0.0659141
1209	5	94714	0.378856	62.7738	5.69027	3.20235	0.826007	0.920408	0.897465	0.901952	0.906893	0.900152	0.893675	0.87202	0.848924	0.876011	0.878561	0.862592	0.882209	0.855518	0.851648	0.853865	0.842922	0.895955	0.876465	0.846153	0.84724	1	0.890119	0.0659678
1210	6	60675	0.2427	65.4813	8.14	3.70887	1.32468	0.921846	0.89981	0.902892	0.908026	0.900816	0.8941	0.872501	0.849922	0.877157	0.878377	0.863214	0.882851	0.856621	0.852452	0.854536	0.843774	0.896185	0.876621	0.846675	0.848455	1	0.891167	0.0655382
1214	10	53330	0.21332	65.4529	8.14085	3.70421	1.32341	0.923026	0.901322	0.904444	0.908588	0.9024	0.894918	0.873289	0.851134	0.877874	0.878633	0.863801	0.883602	0.856807	0.853028	0.854697	0.84384	0.896934	0.876439	0.847	0.848322	1	0.892158	0.065146
1216	0	650315	2.60126	22.8107	0.845557	0.152679	0.0168902	0.931616	0.895188	0.882534	0.887874	0.927131	0.893704	0.860417	0.869052	0.8761	0.87718	0.859558	0.913779	0.872061	0.863725	0.862051	0.863448	0.865729	0.876827	0.875743	0.84347	1	0.891821	0.0598775
1221	5	104201	0.416804	62.8411	5.65845	3.21161	0.822837	0.932875	0.896882	0.884224	0.888504	0.928748	0.894094	0.861854	0.869301	0.876378	0.876743	0.859699	0.913369	0.872017	0.862948	0.861484	0.863768	0.865462	0.877304	0.876263	0.843682	1	0.892692	0.0596693
1222	6	66004	0.264016	64.9392	8.08368	3.61839	1.29494	0.933966	0.898574	0.884908	0.889446	0.929179	0.89587	0.863008	0.869902	0.876167	0.877144	0.860077	0.914778	0.871281	0.863054	0.861137	0.864251	0.865167	0.877273	0.877045	0.84435	1	0.893538	0.0592714
1226	10	57952	0.231808	64.9379	8.10151	3.61892	1.29856	0.935214	0.899822	0.885906	0.890599	0.929735	0.896535	0.86412	0.870798	0.876122	0.877908	0.860281	0.915559	0.871678	0.862869	0.860988	0.864586	0.865639	0.877097	0.877459	0.844354	1	0.89437	0.0590876
1228	0	763387	3.05355	22.904	0.862313	0.154572	0.0173747	0.90555	0.910729	0.859552	0.899922	0.89447	0.907472	0.891596	0.871142	0.902281	0.868261	0.872796	0.899122	0.852555	0.853279	0.874496	0.860958	0.88783	0.87858	0.854667	0.840004	1	0.889291	0.0641238
1233	5	110548	0.442192	63.0771	5.71063	3.24858	0.836603	0.906452	0.911559	0.861553	0.900772	0.896176	0.908013	0.892449	0.87187	0.902766	0.868672	0.873634	0.900319	0.852037	0.855063	0.873571	0.86087	0.887085	0.879451	0.853959	0.839011	1	0.890178	0.0637773
1234	6	69191	0.276764	64.3636	8.04429	3.52478	1.26881	0.907582	0.912799	0.863234	0.901114	0.8968	0.909461	0.893238	0.872823	0.903933	0.869369	0.874319	0.900327	0.852741	0.856441	0.873697	0.861044	0.886604	0.879312	0.853261	0.839726	1	0.891103	0.0634607
1238	10	60766	0.243064	64.3463	8.03582	3.52168	1.26592	0.908847	0.914566	0.864406	0.90219	0.898183	0.909917	0.893575	0.873153	0.90391	0.869894	0.875432	0.900849	0.853545	0.857387	0.873679	0.860975	0.886302	0.879464	0.853981	0.840478	1	0.892038	0.0630934
1240	0	699703	2.79881	22.8647	0.872113	0.153797	0.0175316	0.90061	0.909622	0.851429	0.871569	0.913161	0.920904	0.873057	0.858013	0.886791	0.853015	0.855527	0.874128	0.834487	0.869062	0.841856	0.854488	0.869435	0.88006	0.857235	0.823647	1	0.881883	0.0663114
1245	5	106292	0.425168	58.8955	5.33841	2.64692	0.682589	0.902895	0.909626	0.854594	0.871194	0.915704	0.921396	0.873255	0.859251	0.887372	0.854627	0.856396	0.874243	0.83543	0.868113	0.841818	0.854509	0.870018	0.879784	0.856753	0.823924	1	0.882965	0.0658899
1246	6	66817	0.267268	59.3659	7.47744	2.77063	1.00407	0.905077	0.911579	0.856391	0.872832	0.916788	0.922542	0.874628	0.86035	0.888374	0.854416	0.857117	0.874298	0.836576	0.869217	0.843206	0.854633	0.869614	0.880143	0.857649	0.82494	1	0.884339	0.065207
1250	10	58785	0.23514	59.3412	7.47457	2.76719	1.00272	0.906685	0.912843	0.858136	0.873862	0.917607	0.923484	0.875317	0.861181	0.888815	0.854895	0.857455	0.875036	0.837195	0.869397	0.843489	0.854674	0.870384	0.880054	0.858399	0.825117	1	0.885347	0.06485
1252	0	671207	2.68483	22.9131	0.879436	0.154781	0.0177851	0.925181	0.900059	0.86825	0.897567	0.92082	0.898873	0.882895	0.853965	0.892707	0.876489	0.880417	0.865033	0.849587	0.829093	0.867217	0.841809	0.893019	0.875475	0.866397	0.846329	1	0.890051	0.061223
1257	5	104696	0.418784	64.9253	5.88549	3.54147	0.91396	0.927571	0.901333	0.870334	0.898544	0.921969	0.901109	0.883706	0.852535	0.892503	0.876332	0.880678	0.866413	0.850161	0.82964	0.867196	0.840882	0.893215	0.875683	0.866069	0.84509	1	0.891137	0.0606778
1258	6	66100	0.2644	66.7784	8.3062	3.93299	1.40845	0.929024	0.903646	0.872239	0.899153	0.922474	0.901747	0.884743	0.85295	0.892557	0.876369	0.881014	0.866286	0.850787	0.830227	0.867284	0.840393	0.89323	0.876513	0.86556	0.845703	1	0.892116	0.0603445
1262	10	58107	0.232428	66.7668	8.30589	3.93098	1.4075	0.929905	0.905743	0.87418	0.899866	0.923064	0.902628	0.885788	0.85371	0.89324	0.877115	0.881013	0.867288	0.851662	0.830563	0.867099	0.841207	0.893842	0.876065	0.865558	0.845879	1	0.893125	0.0599805
1264	0	624985	2.49994	22.8782	0.851609	0.154038	0.017109	0.920526	0.904498	0.897715	0.874777	0.896178	0.917223	0.866696	0.859871	0.879661	0.864159	0.870518	0.870881	0.856129	0.850712	0.86809	0.840709	0.89779	0.855673	0.862642	0.843126	1	0.888801	0.0640881
1269	5	101241	0.404964	62.8148	5.64441	3.20733	0.821292	0.922359	0.905913	0.898416	0.875959	0.89769	0.917578	0.867297	0.860284	0.879856	0.863741	0.871203	0.871594	0.857034	0.850881	0.868235	0.840322	0.897433	0.856481	0.86345	0.843542	1	0.889711	0.063744
1270	6	64350	0.2574	62.9594	7.91005	3.30158	1.19491	0.923559	0.907786	0.899169	0.877949	0.898796	0.919285	0.868096	0.861966	0.879308	0.865082	0.871383	0.871298	0.857521	0.850241	0.868718	0.840117	0.89805	0.856472	0.863908	0.843621	1	0.890774	0.0634934
1274	10	56675	0.2267	62.9364	7.89876	3.29767	1.19233	0.925249	0.909325	0.900273	0.879303	0.899903	0.920309	0.868513	0.862523	0.880115	0.86547	0.872166	0.872289	0.858403	0.85094	0.868831	0.840573	0.89805	0.856392	0.864614	0.843538	1	0.89183	0.0631433
1276	0	497143	1.98857	22.7665	0.851497	0.151808	0.016949	0.90854	0.896971	0.879352	0.900375	0.910267	0.868288	0.857623	0.860657	0.917202	0.841963	0.845975	0.896992	0.844748	0.808422	0.860668	0.855963	0.868106	0.86464	0.82883	0.841023	1	0.882786	0.0668162
1281	5	92155	0.36862	62.0311	5.61376	3.09029	0.796485	0.910401	0.899913	0.881363	0.901904	0.910911	0.870436	0.858038	0.861858	0.916982	0.842342	0.845429	0.898014	0.845055	0.809679	0.862319	0.856503	0.869833	0.865422	0.830009	0.840779	1	0.884207	0.066236
1282	6	59108	0.236432	64.5529	7.9401	3.55085	1.25743	0.912939	0.901325	0.88208	0.905089	0.912406	0.871777	0.859283	0.862878	0.917482	0.84393	0.846264	0.899108	0.844996	0.810178	0.862514	0.856974	0.870271	0.865306	0.8307	0.838905	1	0.885628	0.0652795
1286	10	52047	0.208188	64.534	7.94314	3.54792	1.25651	0.914491	0.902665	0.883644	0.906046	0.913271	0.873105	0.86029	0.863124	0.917411	0.844468	0.847196	0.899994	0.845361	0.810815	0.862682	0.856764	0.870684	0.865833	0.830682	0.839328	1	0.886627	0.0647814
1288	0	516325	2.0653	22.7493	0.875825	0.151504	0.0174366	0.915813	0.892375	0.866263	0.911371	0.91468	0.907402	0.859281	0.871489	0.892929	0.866723	0.880838	0.908964	0.862948	0.848178	0.852125	0.881237	0.843027	0.900533	0.851987	0.824062	1	0.889612	0.0668449
1293	5	93985	0.37594	62.5305	5.68039	3.16573	0.817954	0.91745	0.894015	0.868979	0.912092	0.916194	0.909241	0.85993	0.873075	0.8936	0.867314	0.881284	0.90998	0.862861	0.848215	0.852173	0.882157	0.844087	0.899904	0.852487	0.824296	1	0.890913	0.0662617
1294	6	60649	0.242596	62.3622	7.87842	3.21035	1.16491	0.919314	0.89614	0.870872	0.912958	0.917229	0.910831	0.861564	0.874235	0.894434	0.867607	0.881803	0.910419	0.862891	0.848464	0.851127	0.883139	0.843699	0.900815	0.853056	0.823822	1	0.892178	0.0656138
1298	10	53309	0.213236	62.3456	7.88346	3.20803	1.16442	0.921008	0.89786	0.872779	0.914264	0.918316	0.911807	0.862903	0.875152	0.895046	0.868165	0.882543	0.910231	0.863119	0.848759	0.851348	0.88319	0.84421	0.901124	0.852558	0.824214	1	0.893346	0.0648967
1300	0	504344	2.01738	22.738	0.844742	0.151232	0.0167619	0.908807	0.929323	0.867533	0.872329	0.905651	0.93171	0.865349	0.827166	0.881687	0.876106	0.864118	0.88488	0.82203	0.863706	0.851446	0.871968	0.870322	0.873122	0.857804	0.831178	1	0.886759	0.0651068
1305	5	93357	0.373428	62.1144	5.62051	3.10264	0.798246	0.910714	0.929807	0.868457	0.873561	0.90659	0.932597	0.867557	0.828251	0.88228	0.877556	0.864938	0.884631	0.823559	0.864081	0.851543	0.872029	0.870385	0.873641	0.857515	0.831303	1	0.887793	0.0647445
1306	6	59914	0.239656	64.8044	8.02419	3.59424	1.27767	0.911882	0.930851	0.869747	0.874554	0.906942	0.933171	0.868194	0.829264	0.882665	0.878192	0.865457	0.884968	0.82434	0.864214	0.851829	0.872142	0.870297	0.874186	0.856678	0.831851	1	0.888584	0.0646001
1310	10	52793	0.211172	64.7977	8.02247	3.59311	1.27736	0.913066	0.932112	0.871129	0.876073	0.908141	0.933647	0.868638	0.830053	0.88363	0.878687	0.865863	0.885809	0.825081	0.864168	0.852045	0.872303	0.869954	0.874463	0.856771	0.832222	1	0.88953	0.0642007
1312	0	607967	2.43187	22.7723	0.83721	0.151903	0.0166788	0.910915	0.906945	0.881715	0.881522	0.910145	0.893939	0.869808	0.849576	0.885321	0.847567	0.866998	0.863497	0.845955	0.837241	0.873469	0.844128	0.878082	0.874382	0.850966	0.849517	1	0.884572	0.065089
1317	5	101041	0.404164	59.6716	5.40849	2.75248	0.709933	0.91255	0.908389	0.882488	0.883141	0.911061	0.894667	0.870553	0.851402	0.886224	0.848161	0.866935	0.863105	0.846369	0.837304	0.872715	0.844128	0.879123	0.875115	0.850551	0.849843	1	0.88556	0.0647704
1318	6	64042	0.256168	60.3721	7.55145	2.91147	1.04901	0.91408	0.910348	0.883787	0.884474	0.911527	0.895787	0.870757	0.851722	0.886551	0.84924	0.867899	0.863496	0.847132	0.838294	0.872732	0.844141	0.879805	0.875394	0.850567	0.850301	1	0.886594	0.064203
1322	10	56448	0.225792	60.3439	7.53919	2.90712	1.04639	0.916304	0.911804	0.885443	0.886046	0.912592	0.89671	0.871262	0.852723	0.886976	0.849135	0.868011	0.863609	0.848011	0.83817	0.87298	0.844653	0.879429	0.875965	0.851128	0.850216	1	0.887721	0.0637724
1324	0	662111	2.64844	22.9084	0.848243	0.154638	0.0170776	0.908691	0.906157	0.881548	0.853827	0.888322	0.908311	0.876849	0.85139	0.895744	0.886563	0.866136	0.864001	0.836263	0.828116	0.864213	0.825318	0.880858	0.872104	0.844679	0.818341	1	0.882023	0.0658523
1329	5	104993	0.419972	65.0182	5.87035	3.55598	0.914194	0.911499	0.907475	0.882816	0.856248	0.889969	0.909323	0.876277	0.852638	0.897627	0.886873	0.866658	0.863724	0.836546	0.829484	0.863681	0.825736	0.880759	0.871434	0.843637	0.819536	1	0.883325	0.0652301
1330	6	66167	0.264668	66.0553	8.25355	3.80877	1.37276	0.912509	0.908338	0.885328	0.857089	0.891434	0.910295	0.876404	0.854248	0.898378	0.887278	0.867608	0.865001	0.83726	0.830066	0.864305	0.825502	0.881225	0.871673	0.843978	0.8196	1	0.884374	0.0647634
1334	10	58016	0.232064	66.0489	8.26238	3.80808	1.37506	0.914213	0.909611	0.886928	0.858582	0.89284	0.911007	0.877818	0.855393	0.899407	0.887557	0.868071	0.865839	0.837416	0.830331	0.865201	0.826108	0.882291	0.871923	0.844241	0.82011	1	0.885557	0.0642963
1336	0	584634	2.33854	22.8308	0.870724	0.153118	0.0174394	0.90995	0.898912	0.859539	0.901042	0.914644	0.907586	0.838225	0.850548	0.893596	0.856148	0.863636	0.887767	0.864007	0.859444	0.852614	0.84256	0.863538	0.888552	0.82618	0.83741	1	0.883696	0.064348
1341	5	99400	0.3976	65.3477	5.92697	3.61076	0.930028	0.911202	0.9	0.861102	0.902399	0.914351	0.907671	0.838758	0.852153	0.895231	0.856846	0.862933	0.888461	0.864185	0.85924	0.854195	0.842606	0.863073	0.887802	0.825543	0.837128	1	0.884511	0.0642514
1342	6	63386	0.253544	68.6368	8.40624	4.26328	1.50194	0.912591	0.901453	0.862643	0.903236	0.91532	0.908836	0.839223	0.853564	0.895671	0.857871	0.862817	0.889944	0.864734	0.859922	0.854132	0.842828	0.862777	0.888083	0.825419	0.837369	1	0.885529	0.0638717
1346	10	55644	0.222576	68.6345	8.41388	4.26321	1.5034	0.913953	0.903134	0.864271	0.904419	0.915822	0.910224	0.839947	0.854665	0.896269	0.857999	0.86366	0.890446	0.864864	0.860344	0.853497	0.842867	0.863175	0.887877	0.825201	0.837754	1	0.886542	0.0634218
1348	0	585539	2.34216	22.8646	0.842436	0.153752	0.0169027	0.906344	0.916618	0.892942	0.911836	0.905461	0.900651	0.868824	0.856972	0.888873	0.841399	0.862136	0.904964	0.849498	0.834464	0.844328	0.856263	0.872155	0.86536	0.848317	0.836366	1	0.889888	0.0628782
1353	5	98924	0.395696	62.1777	5.58934	3.11115	0.795731	0.908066	0.917982	0.894252	0.912741	0.90659	0.901096	0.869905	0.856819	0.889466	0.842581	0.862723	0.90571	0.850527	0.833407	0.844027	0.855323	0.872159	0.865523	0.849162	0.837148	1	0.890828	0.0625795
1354	6	62855	0.25142	64.9703	7.99891	3.62016	1.2831	0.909665	0.919386	0.895307	0.913483	0.906929	0.901416	0.870997	0.858086	0.890319	0.843298	0.863249	0.906205	0.851436	0.833601	0.84508	0.855708	0.873057	0.86554	0.849821	0.837992	1	0.891776	0.0622946
1358	10	55188	0.220752	64.9561	7.9805	3.61717	1.28012	0.910941	0.920807	0.896998	0.914755	0.907226	0.902388	0.872065	0.858701	0.8909	0.843336	0.863485	0.906592	0.851933	0.833804	0.845564	0.856282	0.873641	0.865723	0.850221	0.838253	1	0.892727	0.0619609
1360	0	562096	2.24838	22.8683	0.866492	0.153862	0.0173998	0.914346	0.912543	0.863241	0.896465	0.917971	0.937436	0.848978	0.859632	0.886948	0.879955	0.861143	0.866487	0.821356	0.831046	0.85635	0.826962	0.843585	0.897968	0.858854	0.850018	1	0.887879	0.0669791
1365	5	97242	0.388968	63.6048	5.73413	3.32982	0.855433	0.916127	0.914327	0.865161	0.898233	0.91896	0.938283	0.851566	0.860431	0.887857	0.880232	0.862148	0.86837	0.821173	0.831066	0.856276	0.825621	0.844892	0.899431	0.857706	0.849607	1	0.889202	0.0665649
1366	6	62015	0.24806	65.5567	8.12316	3.72076	1.32892	0.916802	0.915569	0.867395	0.899323	0.919068	0.939313	0.853245	0.862138	0.88893	0.88069	0.863049	0.868274	0.822954	0.831355	0.856914	0.82609	0.845553	0.899694	0.858349	0.850746	1	0.890257	0.0663789
1370	10	54466	0.217864	65.5256	8.1171	3.71541	1.32665	0.919179	0.916673	0.868992	0.900296	0.919711	0.93988	0.854221	0.862841	0.890032	0.881219	0.863474	0.869184	0.824267	0.831243	0.857719	0.825882	0.845482	0.899699	0.857764	0.851247	1	0.891341	0.0659694
1372	0	578614	2.31446	22.7649	0.853227	0.151779	0.0169918	0.90056	0.888963	0.866218	0.884575	0.898009	0.908486	0.883437	0.822647	0.897798	0.8624	0.864387	0.866775	0.844035	0.824307	0.8759	0.851849	0.879302	0.864088	0.863196	0.823644	1	0.879617	0.0664625
1377	5	99536	0.398144	62.5307	5.66648	3.16541	0.81653	0.902879	0.890753	0.867294	0.885649	0.897645	0.909736	0.885353	0.824089	0.898323	0.863898	0.864054	0.867319	0.843609	0.825576	0.876211	0.852365	0.879189	0.865129	0.862412	0.823511	1	0.880762	0.0659859
1378	6	63184	0.252736	62.7479	7.92149	3.26985	1.18707	0.904074	0.892876	0.868883	0.887044	0.897909	0.909265	0.886	0.825209	0.899729	0.86366	0.865148	0.86787	0.844185	0.826008	0.8761	0.852399	0.878268	0.865433	0.862592	0.823729	1	0.881713	0.0654107
1382	10	55401	0.221604	62.7078	7.9187	3.26366	1.18423	0.90594	0.894722	0.870544	0.887538	0.89909	0.910083	0.887204	0.82596	0.900218	0.864091	0.865111	0.868351	0.844127	0.826176	0.87687	0.85336	0.878161	0.866248	0.862972	0.823749	1	0.882801	0.0649972
1384	0	645235	2.58094	22.8008	0.844728	0.15248	0.0168678	0.911283	0.894968	0.858149	0.874026	0.919737	0.906079	0.850332	0.836546	0.877283	0.868945	0.870702	0.867642	0.858441	0.840475	0.862502	0.823605	0.880857	0.875177	0.830387	0.833162	1	0.879894	0.0646264
1389	5	103412	0.413648	65.0717	5.88269	3.56492	0.917219	0.912742	0.895636	0.859538	0.874807	0.920353	0.906607	0.85082	0.836702	0.877959	0.868231	0.871248	0.868125	0.858498	0.840009	0.862642	0.823546	0.88102	0.876509	0.830165	0.833428	1	0.880584	0.0643996
1390	6	65259	0.261036	67.5052	8.31157	4.05872	1.44008	0.914372	0.896152	0.860985	0.876078	0.921168	0.907545	0.852059	0.83826	0.878798	0.86821	0.871872	0.867811	0.857767	0.840865	0.862417	0.82384	0.880844	0.876515	0.82974	0.834437	1	0.881499	0.0642181
1394	10	56970	0.22788	67.4864	8.30883	4.0553	1.43834	0.916026	0.897894	0.86241	0.877295	0.921827	0.908627	0.853423	0.838669	0.878971	0.869703	0.872661	0.867808	0.857548	0.841364	0.862998	0.823925	0.881499	0.876988	0.829893	0.834193	1	0.882581	0.0639536
1396	0	610784	2.44314	22.9042	0.871748	0.15459	0.0175672	0.880711	0.896219	0.876713	0.888732	0.898778	0.897852	0.85233	0.864115	0.899473	0.866464	0.839195	0.849471	0.828698	0.853287	0.845224	0.819546	0.876126	0.872901	0.842419	0.82746	1	0.876737	0.0670072
1401	5	100429	0.401716	61.8355	5.59729	3.06127	0.78803	0.883709	0.897151	0.878203	0.890311	0.89982	0.898884	0.852986	0.864437	0.900591	0.868185	0.84035	0.850671	0.827644	0.853772	0.845582	0.820445	0.874593	0.872826	0.842416	0.825758	1	0.87797	0.0664847
1402	6	63700	0.2548	65.3346	8.02681	3.68054	1.30296	0.885039	0.898689	0.87854	0.891044	0.900942	0.898987	0.853846	0.864851	0.901648	0.868116	0.840989	0.850926	0.828108	0.853799	0.845973	0.820322	0.875008	0.873218	0.843187	0.826232	1	0.878745	0.0662669
1406	10	55788	0.223152	65.3234	8.01229	3.67814	1.30013	0.886696	0.899907	0.88027	0.893221	0.901888	0.899423	0.854691	0.865966	0.902613	0.868672	0.842036	0.851473	0.828019	0.85409	0.845961	0.821019	0.875457	0.873835	0.843111	0.826728	1	0.879891	0.0659996
1408	0	475578	1.90231	22.7847	0.888456	0.152225	0.0177415	0.921323	0.901975	0.869661	0.902301	0.910939	0.921459	0.845877	0.867325	0.917025	0.879473	0.856638	0.864869	0.850954	0.840897	0.839214	0.832478	0.861954	0.869761	0.813847	0.857928	1	0.888711	0.063652
1413	5	90252	0.361008	64.7454	5.87035	3.51225	0.905516	0.92198	0.902617	0.871432	0.903548	0.910833	0.922423	0.846829	0.868158	0.917365	0.879233	0.856546	0.865178	0.851915	0.840657	0.838868	0.832536	0.862191	0.871061	0.813899	0.859	1	0.889407	0.0636387
1414	6	58487	0.233948	67.8316	8.4045	4.11965	1.46583	0.923026	0.903816	0.873211	0.904517	0.911596	0.922538	0.848471	0.868167	0.917819	0.878614	0.858165	0.865586	0.852916	0.840315	0.838768	0.832219	0.862764	0.870715	0.813899	0.859883	1	0.890245	0.063138
1418	10	51531	0.206124	67.834	8.40319	4.12006	1.46642	0.924783	0.905533	0.875095	0.906008	0.912024	0.923037	0.850255	0.868322	0.918884	0.878908	0.859124	0.865896	0.853312	0.840164	0.838864	0.83182	0.863276	0.870641	0.814092	0.860657	1	0.891361	0.062734
1420	0	499800	1.9992	22.7481	0.842065	0.15143	0.0167382	0.8897	0.895432	0.876287	0.90763	0.917415	0.916138	0.855609	0.85148	0.880227	0.869921	0.847803	0.874525	0.832018	0.840104	0.847005	0.82148	0.867185	0.883223	0.832037	0.843982	1	0.882161	0.0655027
1425	5	92355	0.36942	61.1625	5.54605	2.96309	0.764603	0.892209	0.896974	0.877289	0.909875	0.91812	0.916361	0.855671	0.852352	0.881582	0.869937	0.84885	0.875448	0.8329	0.840333	0.84716	0.820773	0.866894	0.883114	0.833101	0.844795	1	0.883314	0.0650832
1426	6	59139	0.236556	61.3793	7.72017	3.06048	1.10862	0.893336	0.898147	0.878591	0.910702	0.918573	0.917821	0.856736	0.854267	0.882091	0.870652	0.849524	0.875936	0.833215	0.840647	0.847478	0.82082	0.865968	0.882472	0.832505	0.844586	1	0.884224	0.0650189
1430	10	52036	0.208144	61.3694	7.70887	3.05865	1.10641	0.89514	0.900156	0.879468	0.911878	0.918893	0.918845	0.857954	0.855513	0.882197	0.871128	0.84995	0.876499	0.833798	0.841417	0.847327	0.820278	0.865958	0.882504	0.832404	0.844262	1	0.885248	0.0647046
1432	0	686281	2.74512	22.8371	0.851444	0.153215	0.0170657	0.902801	0.896869	0.866126	0.888452	0.92678	0.918813	0.858176	0.85525	0.899411	0.879527	0.865645	0.878881	0.836584	0.821942	0.851368	0.824322	0.867353	0.862467	0.845605	0.861889	1	0.884474	0.065507
1437	5	106000	0.424	61.6038	5.57622	3.02713	0.779083	0.904604	0.897307	0.86859	0.888717	0.927788	0.920948	0.859571	0.856189	0.899434	0.88133	0.866297	0.878481	0.837623	0.823259	0.851656	0.824491	0.868472	0.862995	0.845481	0.861561	1	0.885603	0.0648461
1438	6	66788	0.267152	64.0834	7.93232	3.47627	1.24102	0.906997	0.899391	0.869288	0.8901	0.928775	0.92167	0.85984	0.856905	0.900019	0.882	0.865769	0.877815	0.838242	0.823269	0.850871	0.825335	0.869647	0.863074	0.846237	0.862138	1	0.886663	0.0643913
1442	10	58523	0.234092	64.0621	7.92882	3.47282	1.24053	0.908651	0.901295	0.870948	0.892008	0.929071	0.922663	0.860431	0.857372	0.900928	0.882029	0.86636	0.877595	0.838773	0.823881	0.851836	0.825855	0.869872	0.863327	0.846086	0.86261	1	0.88777	0.0639988
1444	0	788237	3.15295	22.9264	0.850922	0.155004	0.0171576	0.915398	0.891595	0.881833	0.882522	0.898394	0.896421	0.860597	0.847623	0.89859	0.863769	0.87289	0.870633	0.827047	0.831336	0.861667	0.848703	0.872713	0.864624	0.849027	0.829142	1	0.882474	0.0649178
1449	5	111052	0.444208	62.3637	5.65789	3.14037	0.810178	0.91676	0.893788	0.882726	0.882605	0.899416	0.898399	0.861876	0.84831	0.899218	0.864491	0.873649	0.871439	0.828324	0.833006	0.861493	0.849971	0.872888	0.86545	0.849057	0.829008	1	0.883582	0.0645458
1450	6	69212	0.276848	65.8476	8.12531	3.76887	1.33882	0.918937	0.894787	0.883734	0.884081	0.900516	0.899013	0.863521	0.848509	0.899707	0.865132	0.874422	0.872009	0.829163	0.834306	0.862148	0.850972	0.872378	0.865796	0.84809	0.828903	1	0.884662	0.064084
1454	10	60632	0.242528	65.8184	8.11764	3.76376	1.3373	0.920364	0.89621	0.885019	0.886149	0.90143	0.900399	0.864296	0.849898	0.900671	0.865747	0.875173	0.872485	0.830436	0.834765	0.86296	0.851366	0.872815	0.86555	0.84871	0.829009	1	0.885846	0.0636056
1456	0	649183	2.59673	22.8981	0.87026	0.154465	0.0175327	0.903718	0.891903	0.8706	0.894892	0.90624	0.923359	0.863011	0.856733	0.900503	0.885839	0.857633	0.871163	0.833548	0.836435	0.872672	0.806002	0.8817	0.873824	0.798494	0.829926	1	0.883819	0.063408
1461	5	103233	0.412932	61.9366	5.61035	3.07632	0.791449	0.904381	0.893188	0.872972	0.895949	0.907685	0.923876	0.863886	0.858693	0.902943	0.885899	0.859376	0.872216	0.835184	0.837445	0.874415	0.807058	0.882547	0.873742	0.799405	0.830684	1	0.88507	0.0629624
1462	6	65322	0.261288	63.6683	7.91805	3.41058	1.2176	0.905905	0.896428	0.873534	0.897094	0.908545	0.925109	0.864938	0.860277	0.903723	0.88621	0.860055	0.872929	0.836747	0.838607	0.873381	0.807584	0.882344	0.873963	0.800305	0.829606	1	0.886309	0.0625517
1466	10	57302	0.229208	63.6518	7.92687	3.40837	1.21856	0.90756	0.89804	0.875816	0.897569	0.909104	0.925884	0.866148	0.861488	0.904218	0.886383	0.860258	0.872858	0.837144	0.83826	0.874062	0.808253	0.881994	0.873983	0.800496	0.829526	1	0.887335	0.0621831
1468	0	527227	2.10891	22.9226	0.866365	0.154952	0.0174734	0.896223	0.892237	0.871637	0.907501	0.895756	0.908896	0.842087	0.856392	0.918192	0.849042	0.879394	0.856225	0.842506	0.855539	0.819296	0.828813	0.838937	0.863604	0.846567	0.851725	1	0.880601	0.064319
1473	5	93972	0.375888	62.4061	5.66433	3.14681	0.811869	0.89765	0.894187	0.872957	0.908627	0.896464	0.910117	0.843549	0.85609	0.919189	0.849806	0.87932	0.857106	0.842256	0.856457	0.819627	0.828694	0.838266	0.863007	0.846486	0.851589	1	0.881613	0.0640168
1474	6	60044	0.240176	65.8134	8.11627	3.76284	1.33545	0.898783	0.896284	0.874817	0.908401	0.897867	0.910299	0.843798	0.857171	0.919001	0.850776	0.87983	0.857904	0.842432	0.856155	0.821298	0.828651	0.838169	0.862584	0.846263	0.850684	1	0.882499	0.0637735
1478	10	52601	0.210404	65.7847	8.11586	3.75804	1.33372	0.900477	0.89754	0.875991	0.909213	0.89926	0.91081	0.844813	0.858216	0.919887	0.851619	0.880116	0.858301	0.842208	0.856419	0.821078	0.82969	0.838577	0.862712	0.847208	0.851296	1	0.883496	0.0635354
1480	0	536476	2.1459	22.7752	0.856665	0.151989	0.0170747	0.891645	0.902045	0.86766	0.906796	0.898987	0.900297	0.846536	0.877555	0.893829	0.885971	0.840333	0.866922	0.84315	0.8168	0.842842	0.831423	0.863339	0.873345	0.814065	0.840921	1	0.880731	0.0632392
1485	5	96047	0.384188	63.8347	5.7925	3.36685	0.868353	0.892599	0.902818	0.869257	0.908321	0.900632	0.900851	0.847595	0.878101	0.893599	0.887217	0.84063	0.866565	0.84303	0.816845	0.843639	0.831161	0.862869	0.873343	0.814242	0.842036	1	0.881596	0.0627932
1486	6	61289	0.245156	65.7093	8.17844	3.748	1.34059	0.894957	0.904583	0.870336	0.909723	0.901369	0.902185	0.848301	0.878396	0.893651	0.887778	0.841326	0.867121	0.843871	0.817023	0.843104	0.831495	0.862267	0.87244	0.813923	0.841994	1	0.882681	0.062343
1490	10	53679	0.214716	65.6769	8.19432	3.74322	1.34071	0.896878	0.906658	0.871989	0.910542	0.90228	0.902951	0.849746	0.879962	0.893888	0.888951	0.841549	0.866428	0.84412	0.817741	0.843291	0.831619	0.862032	0.872604	0.814099	0.842229	1	0.883845	0.0619259
1492	0	621571	2.48628	22.8322	0.851211	0.153116	0.0170397	0.902786	0.891481	0.870649	0.887088	0.918428	0.908838	0.870023	0.870934	0.879203	0.869305	0.831902	0.870802	0.863373	0.827531	0.847791	0.808372	0.853526	0.867911	0.847328	0.84804	1	0.881925	0.0657643
1497	5	101809	0.407236	62.4435	5.68601	3.15294	0.816754	0.904218	0.893899	0.871755	0.88804	0.919049	0.909561	0.871067	0.872305	0.879662	0.870625	0.832132	0.87201	0.863499	0.827054	0.847312	0.807866	0.853977	0.868592	0.847302	0.849272	1	0.882995	0.0653985
1498	6	64335	0.25734	65.3535	8.11293	3.6869	1.31646	0.905899	0.896448	0.873102	0.890161	0.919437	0.910492	0.873187	0.873164	0.880586	0.870832	0.832836	0.872154	0.863169	0.827093	0.847672	0.808805	0.854807	0.869737	0.848325	0.849196	1	0.884296	0.0648689
1502	10	56469	0.225876	65.3366	8.11305	3.68415	1.31595	0.907365	0.897705	0.874595	0.891463	0.919903	0.91127	0.874179	0.874161	0.881218	0.87131	0.833103	0.872647	0.863784	0.827365	0.848102	0.8094	0.855602	0.869698	0.84874	0.849254	1	0.885276	0.0645585
1504	0	563270	2.25308	22.8499	0.85918	0.153481	0.0172208	0.90494	0.882224	0.848542	0.8914	0.918262	0.91024	0.855374	0.85659	0.892591	0.871636	0.874714	0.860165	0.860134	0.820423	0.842497	0.842045	0.848937	0.877369	0.851399	0.853457	1	0.879663	0.066394
1509	5	97612	0.390448	62.7212	5.6814	3.1942	0.82272	0.906584	0.883139	0.851596	0.893154	0.92021	0.910754	0.855663	0.85595	0.893343	0.872664	0.875435	0.862522	0.860396	0.820647	0.841613	0.842955	0.849127	0.878242	0.851222	0.85405	1	0.880879	0.0659282
1510	6	62227	0.248908	65.5038	8.10391	3.71121	1.32092	0.907998	0.884447	0.852556	0.895198	0.921706	0.911357	0.857377	0.85679	0.893655	0.87311	0.876059	0.863202	0.860993	0.821549	0.841966	0.842994	0.848731	0.878092	0.850017	0.854581	1	0.88195	0.0655804
1514	10	54564	0.218256	65.4981	8.09606	3.70995	1.31908	0.910435	0.886583	0.854437	0.896626	0.922458	0.911563	0.858341	0.857149	0.894647	0.873094	0.876173	0.863582	0.861548	0.821769	0.841837	0.843597	0.848627	0.878125	0.8498	0.855179	1	0.883149	0.0649263
1516	0	627794	2.51118	22.8477	0.865902	0.153448	0.0173899	0.89755	0.870651	0.874843	0.894359	0.911595	0.905229	0.856537	0.854505	0.891235	0.883392	0.864539	0.865029	0.842606	0.867595	0.839601	0.849259	0.880029	0.855634	0.836789	0.834601	1	0.880001	0.0669774
1521	5	101981	0.407924	61.9136	5.6091	3.07296	0.792003	0.899138	0.872319	0.87606	0.897383	0.911709	0.906262	0.858346	0.855782	0.891249	0.883694	0.865637	0.86521	0.842525	0.868167	0.839343	0.848732	0.881645	0.8559	0.836038	0.834935	1	0.881184	0.0666111
1522	6	64516	0.258064	63.5882	7.91739	3.39824	1.21685	0.901412	0.873613	0.87817	0.899041	0.912836	0.906698	0.860321	0.857198	0.891469	0.883525	0.865103	0.865708	0.842582	0.868777	0.839381	0.849347	0.880782	0.856253	0.835839	0.836296	1	0.882402	0.0660447
1526	10	56774	0.227096	63.5579	7.92579	3.39386	1.21697	0.903063	0.875753	0.880368	0.900298	0.913596	0.907387	0.861944	0.858236	0.891632	0.883838	0.865713	0.866647	0.843053	0.86876	0.840147	0.849553	0.880773	0.857056	0.836466	0.83636	1	0.883638	0.0656847
1528	0	689357	2.75743	22.937	0.862201	0.155236	0.0174184	0.894734	0.908006	0.877274	0.887856	0.910303	0.903577	0.864094	0.878115	0.919434	0.859058	0.83937	0.849966	0.840447	0.794167	0.834077	0.792377	0.876668	0.884275	0.826512	0.85431	1	0.882261	0.061988
1533	5	105586	0.422344	62.193	5.62085	3.11421	0.800786	0.896487	0.908733	0.879653	0.88955	0.91076	0.904201	0.86637	0.878781	0.920297	0.859574	0.839965	0.849772	0.840424	0.793822	0.833434	0.793131	0.877721	0.884241	0.826056	0.855388	1	0.883359	0.0615964
1534	6	66761	0.267044	66.0296	8.06081	3.79657	1.33422	0.897103	0.910329	0.881593	0.890505	0.911558	0.90454	0.866891	0.879773	0.920433	0.859843	0.841225	0.849658	0.840903	0.794663	0.834252	0.793659	0.878425	0.885405	0.825669	0.855589	1	0.884247	0.0614344
1538	10	58488	0.233952	65.9953	8.06867	3.79118	1.3345	0.898253	0.911546	0.882976	0.89132	0.911537	0.905357	0.867528	0.880565	0.921232	0.86039	0.841891	0.849756	0.841865	0.794907	0.834351	0.79377	0.877924	0.885677	0.825674	0.855107	1	0.885034	0.0611909
1540	0	625199	2.5008	22.8774	0.87409	0.154055	0.0175933	0.904757	0.902976	0.857917	0.897051	0.91268	0.938811	0.827878	0.868935	0.905568	0.877848	0.86417	0.872802	0.831901	0.846798	0.834126	0.830377	0.869781	0.841498	0.802285	0.844645	1	0.883988	0.0639845
1545	5	101524	0.406096	62.5874	5.69397	3.17456	0.82147	0.907391	0.903772	0.860998	0.898196	0.912833	0.938911	0.828996	0.869139	0.905609	0.87892	0.86354	0.873138	0.831784	0.847578	0.833704	0.829779	0.869725	0.842023	0.802264	0.844145	1	0.885041	0.0636203
1546	6	64273	0.257092	65.052	8.06963	3.63618	1.29933	0.909379	0.904859	0.863605	0.899235	0.913906	0.939228	0.82989	0.870163	0.906967	0.880121	0.863909	0.874092	0.831313	0.847525	0.834557	0.830722	0.869844	0.841279	0.802927	0.844274	1	0.886226	0.0631254
1550	10	56575	0.2263	65.0256	8.0534	3.63128	1.29578	0.911136	0.906478	0.864914	0.900504	0.914211	0.939611	0.83042	0.871463	0.907901	0.880592	0.864516	0.874521	0.831551	0.847963	0.834856	0.83103	0.869412	0.842139	0.803367	0.844596	1	0.887226	0.0627921
1552	0	585271	2.34108	22.9186	0.877145	0.154886	0.0176835	0.886079	0.883874	0.855237	0.885146	0.888765	0.894744	0.849526	0.861484	0.895864	0.878659	0.874292	0.886187	0.833125	0.830849	0.862144	0.812712	0.884487	0.862302	0.845343	0.844927	1	0.874466	0.0651003
1557	5	98574	0.394296	65.1239	5.90288	3.57388	0.9215	0.887699	0.88607	0.856935	0.886091	0.889875	0.895662	0.851061	0.862378	0.896712	0.879172	0.874866	0.887095	0.832593	0.83099	0.862301	0.812826	0.884325	0.860577	0.845872	0.844919	1	0.875622	0.0645792
1558	6	62559	0.250236	67.1029	8.31841	3.98913	1.4227	0.889336	0.887322	0.857766	0.887386	0.890847	0.896793	0.850925	0.862402	0.897041	0.879993	0.876293	0.888082	0.83235	0.831863	0.863081	0.81165	0.884101	0.861147	0.846473	0.844083	1	0.876512	0.0642884
1562	10	54723	0.218892	67.0727	8.30236	3.98329	1.41891	0.891124	0.888621	0.859127	0.888913	0.892075	0.898114	0.851589	0.863065	0.897986	0.880197	0.876588	0.889123	0.833123	0.831332	0.863302	0.812446	0.884327	0.861274	0.84702	0.844645	1	0.877619	0.0638922
1564	0	641779	2.56712	22.8608	0.875042	0.153724	0.0175968	0.882794	0.88344	0.840407	0.89534	0.914043	0.920186	0.866495	0.85998	0.898822	0.86586	0.857512	0.847586	0.868628	0.833535	0.863538	0.833994	0.850879	0.88118	0.83023	0.867456	1	0.877091	0.0681784
1569	5	102985	0.41194	64.6324	5.86375	3.4941	0.902382	0.883643	0.885731	0.84186	0.896805	0.914925	0.920474	0.867413	0.859994	0.89917	0.867141	0.858538	0.849099	0.868379	0.835656	0.863427	0.834772	0.851527	0.882085	0.830704	0.86735	1	0.878157	0.0679158
1570	6	65210	0.26084	67.3419	8.3247	4.03075	1.43347	0.885217	0.887188	0.844962	0.898052	0.916416	0.920281	0.868172	0.861064	0.900184	0.86703	0.860574	0.849471	0.868969	0.835815	0.864476	0.834788	0.853113	0.882219	0.830087	0.867168	1	0.879401	0.0675929
1574	10	56923	0.227692	67.3158	8.32399	4.02619	1.43249	0.886223	0.888999	0.847382	0.89918	0.917046	0.92012	0.869069	0.861884	0.901051	0.867444	0.860803	0.850447	0.868832	0.836797	0.865072	0.835058	0.853267	0.88228	0.830464	0.866803	1	0.880405	0.0672601
1576	0	599744	2.39898	22.8714	0.853307	0.153904	0.0171338	0.898612	0.879539	0.876126	0.904957	0.918609	0.899877	0.839816	0.849753	0.91646	0.866358	0.855763	0.842718	0.846847	0.813756	0.828153	0.827974	0.874188	0.837476	0.860325	0.864935	1	0.879562	0.0663888
1581	5	100014	0.400056	64.6671	5.8457	3.49915	0.901239	0.900739	0.882007	0.877287	0.905058	0.919496	0.901694	0.841017	0.850431	0.917127	0.865249	0.85578	0.843172	0.847481	0.813486	0.829179	0.828719	0.873833	0.837183	0.859565	0.866009	1	0.880658	0.0662324
1582	6	63231	0.252924	66.364	8.20062	3.85843	1.37444	0.903481	0.883048	0.878446	0.90575	0.920806	0.902991	0.843202	0.850991	0.917588	0.866213	0.856566	0.84374	0.847709	0.813422	0.829791	0.827774	0.874239	0.837777	0.859404	0.867154	1	0.881856	0.0657576
1586	10	55536	0.222144	66.3377	8.18946	3.85352	1.37101	0.905368	0.884705	0.879871	0.906826	0.921186	0.904089	0.845037	0.852294	0.91799	0.867212	0.856895	0.844002	0.847765	0.813715	0.830299	0.828057	0.874118	0.837556	0.858929	0.867077	1	0.882965	0.065299
1588	0	575000	2.3	22.7434	0.853888	0.151353	0.0169766	0.907689	0.907013	0.866258	0.909659	0.907306	0.897087	0.844232	0.85941	0.899225	0.90199	0.87263	0.858566	0.864137	0.812123	0.825726	0.802663	0.865217	0.872751	0.818975	0.846043	1	0.884641	0.0631559
1593	5	98656	0.394624	61.3961	5.53243	2.99616	0.76904	0.909468	0.908262	0.867312	0.910365	0.908556	0.898521	0.845321	0.858574	0.900325	0.902748	0.873312	0.858539	0.865208	0.811902	0.825373	0.802734	0.864281	0.872816	0.818572	0.846801	1	0.885568	0.0630526
1594	6	63188	0.252752	62.8276	7.78064	3.27682	1.16911	0.911273	0.909065	0.868693	0.911827	0.908203	0.898818	0.845596	0.860195	0.900931	0.903328	0.873639	0.858699	0.866383	0.812417	0.826011	0.803127	0.863843	0.873481	0.819483	0.846798	1	0.886443	0.0627447
1598	10	55589	0.222356	62.7944	7.78637	3.27197	1.16805	0.912177	0.910144	0.870568	0.912789	0.908813	0.899845	0.846741	0.860341	0.901392	0.904208	0.87413	0.858326	0.867204	0.812409	0.826566	0.803468	0.864551	0.873437	0.820216	0.846732	1	0.887311	0.0624461
1600	0	654381	2.61752	22.7798	0.841207	0.152056	0.0167605	0.895888	0.903379	0.848981	0.884069	0.896319	0.916869	0.860735	0.879478	0.899089	0.846084	0.847852	0.863404	0.825519	0.842042	0.84028	0.826895	0.88357	0.849222	0.831831	0.839529	1	0.878249	0.065952
1605	5	104247	0.416988	61.6703	5.57314	3.03668	0.780464	0.898717	0.90451	0.850317	0.884774	0.896812	0.917389	0.861862	0.880946	0.900165	0.846797	0.848446	0.86461	0.826316	0.842825	0.840182	0.828062	0.883733	0.848629	0.831751	0.84001	1	0.879414	0.0656307
1606	6	65860	0.26344	62.8517	7.84259	3.28265	1.17705	0.90082	0.905231	0.85208	0.886433	0.897829	0.918084	0.863195	0.882835	0.900865	0.847183	0.848808	0.865525	0.827035	0.843532	0.8407	0.828743	0.884232	0.849165	0.831438	0.840935	1	0.880619	0.0654187
1610	10	57830	0.23132	62.8252	7.84347	3.27863	1.17557	0.902819	0.906649	0.853666	0.887593	0.898452	0.918961	0.864465	0.883521	0.900968	0.847864	0.84898	0.865822	0.826466	0.843913	0.841613	0.828575	0.88378	0.849792	0.831722	0.84106	1	0.88165	0.065198
1612	0	601974	2.4079	22.7939	0.852812	0.152355	0.0170176	0.885517	0.901009	0.867402	0.897167	0.896201	0.913202	0.853471	0.870077	0.889829	0.855853	0.839003	0.895804	0.847988	0.843391	0.8587	0.818657	0.861208	0.862382	0.822629	0.840266	1	0.879605	0.0646145
1617	5	100755	0.40302	62.8156	5.68723	3.20852	0.826136	0.887544	0.901543	0.87024	0.898144	0.896943	0.913349	0.853595	0.870215	0.890561	0.856096	0.840226	0.896407	0.848022	0.842658	0.858955	0.818461	0.861595	0.861307	0.822421	0.83909	1	0.88052	0.0644299
1618	6	64101	0.256404	63.9354	7.99737	3.45536	1.24366	0.889994	0.903714	0.87139	0.899409	0.897498	0.913699	0.853934	0.870525	0.890797	0.856757	0.84019	0.896983	0.847857	0.841968	0.859136	0.818958	0.86242	0.861476	0.822546	0.838715	1	0.881556	0.0642135
1622	10	56206	0.224824	63.9221	7.99401	3.45316	1.2428	0.891426	0.904814	0.873074	0.900687	0.898721	0.914707	0.855042	0.871909	0.891738	0.857569	0.840951	0.897013	0.84749	0.842641	0.859784	0.818792	0.862186	0.861981	0.82291	0.838834	1	0.882631	0.0638817
1624	0	586551	2.3462	22.8336	0.854322	0.153149	0.017102	0.869313	0.87878	0.832181	0.891445	0.892539	0.908326	0.828046	0.869721	0.887765	0.845224	0.875572	0.818064	0.825152	0.829918	0.857001	0.808732	0.86067	0.847139	0.821025	0.841744	1	0.86521	0.0694228
1629	5	98988	0.395952	65.2366	5.90058	3.59211	0.926386	0.871924	0.88139	0.833793	0.892351	0.893315	0.908807	0.828893	0.869752	0.888815	0.846128	0.873773	0.818827	0.826272	0.831333	0.857488	0.808517	0.861347	0.846007	0.822226	0.84193	1	0.866444	0.0690177
1630	6	62616	0.250464	67.4764	8.37343	4.05617	1.44764	0.874058	0.884239	0.836927	0.894819	0.894292	0.909296	0.829285	0.870864	0.889206	0.847794	0.874369	0.819527	0.826857	0.831353	0.857289	0.808979	0.860906	0.846764	0.822633	0.84274	1	0.868032	0.0685897
1634	10	54597	0.218388	67.4753	8.36165	4.05549	1.44584	0.876037	0.886065	0.839387	0.895773	0.895196	0.909803	0.83043	0.87111	0.890076	0.849589	0.874215	0.820018	0.82695	0.83239	0.857492	0.808863	0.860908	0.846915	0.823699	0.842729	1	0.86925	0.0682465
1636	0	509132	2.03653	22.8491	0.87926	0.153496	0.0176505	0.911482	0.905686	0.850587	0.882895	0.93163	0.926556	0.833711	0.863377	0.907371	0.860283	0.8488	0.850155	0.827301	0.820349	0.831532	0.827595	0.878841	0.856137	0.856454	0.842997	1	0.882261	0.0639176
1641	5	93065	0.37226	64.2865	5.82158	3.4382	0.885219	0.912207	0.907753	0.851996	0.884468	0.931999	0.927336	0.834841	0.864777	0.907822	0.860302	0.850078	0.851383	0.826036	0.820658	0.831924	0.828389	0.879606	0.856493	0.856955	0.84369	1	0.883269	0.063537
1642	6	60028	0.240112	66.86	8.24215	3.94431	1.40032	0.913557	0.909201	0.854193	0.884729	0.932873	0.927959	0.83561	0.864896	0.90776	0.861415	0.850436	0.851844	0.82554	0.820992	0.833503	0.828122	0.880056	0.856559	0.856259	0.844189	1	0.884165	0.063249
1646	10	52753	0.211012	66.8318	8.23852	3.93931	1.39823	0.915057	0.909844	0.855601	0.885589	0.933663	0.928668	0.836237	0.866301	0.908185	0.862197	0.851421	0.851961	0.826313	0.820437	0.834	0.828882	0.880187	0.857278	0.855601	0.844852	1	0.885042	0.0630266
1648	0	568225	2.2729	22.8351	0.85327	0.153177	0.0171054	0.892869	0.900594	0.859614	0.875821	0.901637	0.890204	0.852144	0.854998	0.886716	0.869685	0.82235	0.847426	0.851194	0.827706	0.854028	0.849473	0.870182	0.862408	0.85418	0.853525	1	0.874949	0.0669776
1653	5	97650	0.3906	63.0536	5.68157	3.24426	0.832042	0.89447	0.902176	0.861393	0.877179	0.903466	0.892181	0.852453	0.856216	0.888146	0.870456	0.822171	0.847445	0.8517	0.826626	0.85363	0.84849	0.869698	0.863262	0.855269	0.854347	1	0.876144	0.0665782
1654	6	62047	0.248188	64.8173	8.05996	3.59787	1.2879	0.895249	0.903267	0.862008	0.877125	0.904516	0.892984	0.853393	0.856891	0.888544	0.87138	0.822844	0.847511	0.851749	0.827091	0.854473	0.848035	0.870227	0.862572	0.853966	0.854634	1	0.876773	0.0661941
1658	10	54321	0.217284	64.8066	8.07185	3.59661	1.28927	0.897277	0.904503	0.863644	0.878767	0.905534	0.893577	0.854522	0.857504	0.890006	0.872987	0.82353	0.847812	0.852313	0.827654	0.854633	0.84876	0.870851	0.86288	0.853998	0.854973	1	0.87799	0.0658709
1660	0	772951	3.0918	22.9128	0.851223	0.154731	0.0171596	0.916733	0.888521	0.85098	0.878349	0.908981	0.904601	0.850044	0.860963	0.90114	0.846591	0.8588	0.856769	0.831216	0.82883	0.820599	0.817206	0.874905	0.849111	0.821982	0.813463	1	0.876901	0.0648535
1665	5	110417	0.441668	62.4759	5.65102	3.15684	0.812126	0.918033	0.890261	0.852314	0.879593	0.908868	0.905925	0.851087	0.861869	0.901483	0.847397	0.859786	0.856603	0.830746	0.828871	0.820816	0.817614	0.876133	0.849661	0.821812	0.813675	1	0.877859	0.0647266
1666	6	68881	0.275524	64.907	8.01604	3.61058	1.28278	0.919608	0.891102	0.853675	0.880671	0.909467	0.906701	0.850706	0.862908	0.901577	0.847244	0.859177	0.856695	0.831093	0.829162	0.821192	0.817308	0.875757	0.850285	0.822607	0.813294	1	0.878581	0.064432
1670	10	60196	0.240784	64.8987	8.0215	3.60946	1.28328	0.921822	0.892892	0.854941	0.88226	0.910002	0.908142	0.851136	0.863172	0.901887	0.847905	0.859766	0.857416	0.831733	0.829989	0.820827	0.81723	0.87588	0.850771	0.822987	0.813061	1	0.879712	0.0639946
1672	0	842911	3.37164	22.9416	0.880151	0.155356	0.0178179	0.904193	0.901021	0.8692	0.890946	0.89804	0.92443	0.832288	0.886116	0.894903	0.827856	0.848407	0.866945	0.854189	0.829484	0.825038	0.839378	0.871261	0.857951	0.816523	0.846423	1	0.880751	0.0651415
1677	5	113653	0.454612	61.2663	5.56894	2.97847	0.770184	0.906338	0.901811	0.870369	0.891952	0.898573	0.925127	0.83308	0.887258	0.895427	0.828262	0.847905	0.867936	0.856431	0.829529	0.824809	0.839674	0.871926	0.857465	0.815817	0.846348	1	0.881684	0.0647548
1678	6	70681	0.282724	64.4776	7.99369	3.54087	1.26262	0.907818	0.903326	0.871939	0.893515	0.89974	0.925376	0.834673	0.888181	0.895425	0.830025	0.849097	0.868437	0.857104	0.828617	0.825399	0.840028	0.872505	0.857847	0.816492	0.846309	1	0.882814	0.0643618
1682	10	61901	0.247604	64.4708	7.99456	3.53983	1.26253	0.909913	0.904573	0.872797	0.894864	0.900155	0.926172	0.836028	0.888435	0.896262	0.831319	0.849607	0.86879	0.85707	0.829284	0.82615	0.840673	0.872797	0.858225	0.816239	0.846683	1	0.883838	0.0640093
1684	0	741906	2.96762	22.8973	0.859241	0.154433	0.0173016	0.878585	0.906767	0.854475	0.867598	0.906163	0.9143	0.849195	0.873954	0.876816	0.848403	0.858518	0.855767	0.822101	0.84998	0.876738	0.849089	0.871679	0.859849	0.83324	0.835337	1	0.8751	0.0665787
1689	5	109208	0.436832	65.4131	5.92567	3.62143	0.933628	0.880219	0.908006	0.856315	0.869108	0.908143	0.915066	0.849645	0.875536	0.878672	0.849567	0.858806	0.856238	0.8226	0.850483	0.876525	0.849993	0.8725	0.860491	0.833497	0.835589	1	0.876362	0.066315
1690	6	67807	0.271228	66.782	8.3113	3.93381	1.40935	0.881723	0.909685	0.857183	0.870176	0.908512	0.915105	0.85076	0.875994	0.879319	0.850967	0.860022	0.857183	0.823757	0.850583	0.877704	0.850532	0.872852	0.861681	0.832237	0.836241	1	0.87733	0.0661543
1694	10	59246	0.236984	66.7526	8.32063	3.92922	1.41085	0.883714	0.911192	0.858742	0.871561	0.909116	0.915994	0.85145	0.87665	0.879815	0.851796	0.860438	0.857442	0.823836	0.850952	0.878009	0.850403	0.873088	0.861771	0.832318	0.836951	1	0.878394	0.0658346
1696	0	633488	2.53395	22.8471	0.863769	0.153433	0.0173159	0.892418	0.908856	0.837705	0.896643	0.897306	0.880008	0.832987	0.868122	0.88334	0.852468	0.834922	0.859656	0.830271	0.847989	0.848145	0.812227	0.871034	0.854989	0.850659	0.84461	1	0.872973	0.0708442
1701	5	102611	0.410444	61.7768	5.61309	3.05319	0.790598	0.894256	0.910146	0.840051	0.897672	0.898783	0.880763	0.832757	0.869712	0.883565	0.853213	0.83531	0.860234	0.831621	0.848808	0.85023	0.812345	0.871144	0.855132	0.851069	0.843029	1	0.874145	0.0702952
1702	6	64983	0.259932	64.137	7.99106	3.48682	1.25007	0.895596	0.911677	0.841966	0.899835	0.901205	0.881384	0.833449	0.870928	0.884085	0.854123	0.836311	0.860664	0.832095	0.849615	0.850638	0.812628	0.872067	0.854185	0.851715	0.842905	1	0.875435	0.0698534
1706	10	56817	0.227268	64.1116	7.99231	3.48289	1.24987	0.897434	0.913292	0.843093	0.900593	0.901834	0.882799	0.834794	0.87201	0.884568	0.855281	0.837135	0.861124	0.833149	0.849798	0.850749	0.813269	0.873031	0.854515	0.852139	0.842908	1	0.876553	0.0696218
1708	0	619157	2.47663	22.7855	0.848992	0.152182	0.0169254	0.905085	0.91299	0.841751	0.880041	0.898195	0.908896	0.82643	0.878746	0.89211	0.850884	0.843619	0.850873	0.835182	0.832544	0.873715	0.820416	0.871487	0.864114	0.834714	0.836352	1	0.877095	0.0658121
1713	5	101488	0.405952	64.6584	5.86072	3.49816	0.902728	0.907221	0.914753	0.845671	0.880794	0.899914	0.91027	0.82696	0.879237	0.891608	0.852815	0.843528	0.850234	0.83571	0.831926	0.875192	0.819772	0.871349	0.863747	0.835818	0.836286	1	0.878468	0.0653539
1714	6	64241	0.256964	65.0955	8.14661	3.64632	1.315	0.908112	0.916883	0.847691	0.881976	0.900336	0.910703	0.827711	0.880248	0.891199	0.852905	0.84513	0.850532	0.836024	0.832132	0.875959	0.820193	0.871655	0.863156	0.835487	0.836646	1	0.879433	0.0652428
1718	10	56330	0.22532	65.0945	8.13586	3.64576	1.3139	0.909462	0.917708	0.84913	0.88294	0.901766	0.911175	0.82891	0.880525	0.891497	0.853417	0.845802	0.850772	0.836845	0.831928	0.875945	0.820833	0.872439	0.863341	0.835931	0.837591	1	0.880327	0.0649284
1720	0	638568	2.55427	22.8169	0.841986	0.152797	0.0168303	0.904356	0.885665	0.84386	0.86859	0.909663	0.915551	0.834445	0.88559	0.878129	0.861108	0.847192	0.855256	0.8574	0.822764	0.842301	0.840753	0.87151	0.866781	0.846232	0.830571	1	0.875103	0.0670225
1725	5	102386	0.409544	61.5426	5.57932	3.01839	0.778222	0.906052	0.887504	0.845326	0.870055	0.910647	0.916732	0.83592	0.884408	0.878914	0.861187	0.848202	0.855024	0.858086	0.821372	0.84366	0.840564	0.871164	0.867072	0.847098	0.82984	1	0.876142	0.0667809
1726	6	64797	0.259188	62.5071	7.83488	3.23053	1.16566	0.908676	0.889092	0.847362	0.870943	0.91093	0.916979	0.836574	0.885959	0.879508	0.862694	0.849299	0.855549	0.858713	0.821427	0.845093	0.842539	0.871823	0.867062	0.847578	0.830162	1	0.877413	0.0662151
1730	10	56933	0.227732	62.4795	7.84177	3.22667	1.16647	0.910193	0.890459	0.848146	0.87192	0.91209	0.917912	0.837528	0.886762	0.879929	0.863234	0.849367	0.855874	0.857701	0.822309	0.845582	0.842121	0.872104	0.867906	0.847733	0.830564	1	0.878305	0.0659319
1732	0	595594	2.38238	22.8757	0.854695	0.153992	0.0171693	0.896879	0.901508	0.865788	0.897621	0.91171	0.908654	0.864052	0.868153	0.877421	0.848481	0.837746	0.82153	0.83266	0.860459	0.835331	0.814005	0.8664	0.860469	0.806741	0.840636	1	0.879093	0.0637377
1737	5	99743	0.398972	64.637	5.84104	3.49421	0.898875	0.899808	0.903266	0.867484	0.899657	0.912661	0.909126	0.864813	0.870141	0.878673	0.84841	0.837923	0.821932	0.833803	0.859504	0.835813	0.814604	0.866557	0.861619	0.80732	0.843322	1	0.880514	0.063288
1738	6	63448	0.253792	67.9113	8.37784	4.13273	1.46849	0.901754	0.904536	0.867821	0.900777	0.91311	0.910013	0.864858	0.870075	0.87894	0.84823	0.837111	0.821807	0.834542	0.859862	0.836559	0.814935	0.86719	0.861911	0.807882	0.843328	1	0.881234	0.062984
1742	10	55430	0.22172	67.8852	8.39383	4.12877	1.46994	0.903229	0.905782	0.869439	0.902481	0.913846	0.9105	0.865714	0.871478	0.880435	0.848079	0.83812	0.822533	0.834539	0.859977	0.836442	0.814848	0.867752	0.862187	0.807821	0.842784	1	0.882276	0.0626557
1744	0	605506	2.42202	22.9064	0.871227	0.154633	0.0175725	0.896351	0.904156	0.854333	0.880508	0.883735	0.910949	0.848697	0.898282	0.895731	0.843731	0.875942	0.844501	0.848634	0.818652	0.862521	0.848013	0.846715	0.848325	0.840495	0.808258	1	0.877755	0.0662607
1749	5	99973	0.399892	63.6411	5.75181	3.33587	0.858304	0.898288	0.90619	0.855946	0.881983	0.885389	0.910966	0.85044	0.897857	0.897527	0.844638	0.876022	0.844998	0.848039	0.819396	0.863053	0.849234	0.846609	0.848954	0.839707	0.808248	1	0.878982	0.065819
1750	6	63320	0.25328	65.9562	8.15381	3.78812	1.34939	0.900213	0.907091	0.856333	0.882802	0.886244	0.9119	0.850798	0.898168	0.898895	0.845428	0.876966	0.846139	0.848223	0.820025	0.863527	0.848808	0.847292	0.848792	0.840153	0.807762	1	0.879848	0.0655095
1754	10	55499	0.221996	65.9328	8.15255	3.78416	1.34784	0.902341	0.90817	0.857709	0.884016	0.887683	0.913143	0.851646	0.898764	0.899944	0.846114	0.87725	0.846574	0.8487	0.81979	0.864088	0.848907	0.847619	0.848349	0.839943	0.808006	1	0.880953	0.0651408
1756	0	546513	2.18605	22.8294	0.867145	0.153084	0.017349	0.894454	0.911381	0.851942	0.884833	0.914128	0.90309	0.843591	0.88401	0.889509	0.838284	0.848991	0.868491	0.834191	0.871512	0.846758	0.848023	0.878231	0.84607	0.81221	0.850452	1	0.879651	0.0649387
1761	5	95493	0.381972	64.4357	5.84163	3.46234	0.893759	0.896458	0.912386	0.854309	0.885327	0.91503	0.903883	0.844303	0.884337	0.891181	0.839507	0.848418	0.868891	0.834229	0.872221	0.84657	0.84812	0.878441	0.844936	0.812782	0.851382	1	0.880692	0.0643291
1762	6	60768	0.243072	65.4461	8.18861	3.70512	1.33409	0.898754	0.913482	0.857153	0.885853	0.916148	0.904522	0.844951	0.884372	0.890872	0.840352	0.847099	0.869619	0.834016	0.87226	0.846984	0.848851	0.877995	0.845708	0.812459	0.852644	1	0.88172	0.0639026
1766	10	53244	0.212976	65.4173	8.18568	3.70023	1.3316	0.901031	0.913896	0.858745	0.887471	0.917324	0.905576	0.845532	0.884898	0.891753	0.841156	0.848086	0.869863	0.834009	0.872436	0.847382	0.848997	0.877648	0.845588	0.812908	0.852199	1	0.882775	0.063467
1768	0	613123	2.45249	22.8876	0.879991	0.154269	0.0177213	0.872383	0.894656	0.853036	0.868628	0.884615	0.886496	0.85836	0.89562	0.87688	0.850748	0.875158	0.84209	0.845151	0.835383	0.832353	0.814187	0.871903	0.820999	0.863788	0.855018	1	0.869797	0.072589
1773	5	100795	0.40318	64.6406	5.89724	3.49638	0.908643	0.873947	0.895436	0.856302	0.871001	0.885937	0.887971	0.859031	0.896493	0.878263	0.850479	0.875683	0.841525	0.846441	0.834208	0.834263	0.81388	0.872052	0.82206	0.865187	0.854179	1	0.871104	0.0721038
1774	6	63566	0.254264	65.5826	8.22164	3.72888	1.34473	0.875932	0.897091	0.857951	0.872801	0.886866	0.889469	0.859791	0.896934	0.878158	0.850407	0.875303	0.840992	0.846309	0.834338	0.836217	0.812974	0.872762	0.823978	0.867232	0.853499	1	0.872229	0.071497
1778	10	55613	0.222452	65.5703	8.22516	3.72698	1.3446	0.87814	0.898684	0.860096	0.874013	0.888201	0.890493	0.860338	0.897569	0.878599	0.85026	0.876414	0.841593	0.846097	0.834535	0.837223	0.813551	0.872755	0.824097	0.867288	0.853496	1	0.873438	0.0709878
1780	0	602657	2.41063	22.7947	0.858588	0.152378	0.0171413	0.892645	0.898903	0.877936	0.868704	0.899089	0.912965	0.852479	0.885852	0.87976	0.861168	0.870591	0.821167	0.841858	0.842253	0.873806	0.812468	0.869635	0.858353	0.846485	0.819679	1	0.878653	0.0685359
1785	5	100785	0.40314	65.956	5.98019	3.71209	0.958006	0.893655	0.9007	0.880523	0.869901	0.899013	0.913102	0.85288	0.886947	0.881054	0.861512	0.871156	0.822067	0.841524	0.840919	0.874272	0.812214	0.870125	0.857732	0.846649	0.819983	1	0.87959	0.0681903
1786	6	63587	0.254348	67.0758	8.3829	3.98711	1.43249	0.896473	0.902716	0.881619	0.871129	0.900632	0.914299	0.854223	0.88743	0.882374	0.862849	0.871979	0.821292	0.842114	0.841721	0.874573	0.813437	0.86947	0.858257	0.846714	0.821229	1	0.880988	0.0677786
1790	10	55625	0.2225	67.0631	8.38884	3.98513	1.43202	0.898787	0.904018	0.883263	0.872503	0.901519	0.914948	0.8552	0.888845	0.883146	0.863452	0.872449	0.821807	0.843272	0.842301	0.87502	0.81324	0.869213	0.858472	0.847452	0.821402	1	0.882185	0.0671674
1792	0	697108	2.78843	22.9022	0.861267	0.154535	0.0173579	0.904391	0.899866	0.860858	0.894343	0.918165	0.903339	0.847321	0.888496	0.887233	0.850803	0.849523	0.842637	0.841559	0.827848	0.820498	0.835334	0.874932	0.853424	0.828419	0.834637	1	0.880638	0.0659288
1797	5	105775	0.4231	64.1594	5.79939	3.41768	0.878951	0.905819	0.902033	0.862477	0.895193	0.918766	0.90468	0.848315	0.888792	0.888083	0.850929	0.84996	0.843843	0.842586	0.829185	0.821068	0.835958	0.874389	0.853136	0.827946	0.836327	1	0.881754	0.0657551
1798	6	66349	0.265396	64.4599	8.08198	3.54148	1.27723	0.908054	0.903563	0.86409	0.897157	0.919765	0.904754	0.849644	0.889004	0.889034	0.851844	0.849975	0.843683	0.841927	0.829621	0.820887	0.835431	0.874957	0.85372	0.828309	0.836139	1	0.88288	0.0652442
1802	10	58032	0.232128	64.4342	8.085	3.53753	1.27737	0.909067	0.905311	0.866074	0.897608	0.921121	0.9055	0.850936	0.889949	0.889966	0.852443	0.851065	0.845137	0.842604	0.830249	0.821616	0.835849	0.875586	0.853693	0.828715	0.836125	1	0.883994	0.0648256
1804	0	671114	2.68446	22.8979	0.850455	0.154431	0.0171154	0.886983	0.90389	0.858982	0.902252	0.912525	0.910085	0.852813	0.868044	0.883632	0.850522	0.857213	0.851603	0.857936	0.830071	0.857547	0.824038	0.864169	0.847013	0.836881	0.834656	1	0.879556	0.0635795
1809	5	104901	0.419604	63.001	5.69808	3.23674	0.832612	0.889339	0.906078	0.861255	0.902904	0.912784	0.910635	0.853324	0.868252	0.884663	0.851956	0.857423	0.851894	0.859072	0.830683	0.858147	0.824215	0.86514	0.847323	0.837962	0.835764	1	0.88079	0.0631586
1810	6	66143	0.264572	63.8172	8.008	3.43728	1.24044	0.890858	0.906967	0.863062	0.903497	0.914103	0.911397	0.853318	0.869722	0.885173	0.852781	0.859222	0.852411	0.860552	0.831622	0.85777	0.824252	0.86573	0.848571	0.838947	0.836521	1	0.881825	0.0628134
1814	10	58043	0.232172	63.7944	8.01356	3.43393	1.24079	0.892511	0.908611	0.864531	0.904717	0.915235	0.912151	0.854177	0.871035	0.885576	0.853264	0.859707	0.851937	0.861086	0.831659	0.85857	0.825181	0.865376	0.848914	0.839645	0.836931	1	0.882902	0.0623369
1816	0	706621	2.82648	22.8821	0.855639	0.154122	0.0172014	0.892768	0.911134	0.862592	0.865472	0.881095	0.910339	0.84891	0.872785	0.893225	0.835886	0.879246	0.855882	0.829488	0.834705	0.834926	0.855225	0.856163	0.838998	0.844496	0.82918	1	0.875794	0.0665937
1821	5	106806	0.427224	63.3485	5.7561	3.29106	0.850127	0.893737	0.913582	0.864081	0.866927	0.882993	0.910871	0.849685	0.873879	0.893817	0.837181	0.880391	0.8566	0.82949	0.835384	0.835182	0.856918	0.85748	0.839625	0.843553	0.828689	1	0.877023	0.065961
1822	6	67033	0.268132	64.1801	8.04946	3.4959	1.26215	0.895193	0.915094	0.866961	0.867356	0.883125	0.911379	0.850633	0.875233	0.894134	0.837983	0.880343	0.856869	0.830076	0.836707	0.835275	0.85672	0.857712	0.839974	0.84392	0.829114	1	0.878057	0.0655078
1826	10	58596	0.234384	64.1414	8.0552	3.49002	1.26192	0.897118	0.91595	0.868634	0.868745	0.883678	0.91176	0.852012	0.876067	0.894148	0.839238	0.880751	0.856825	0.830628	0.837233	0.835586	0.857362	0.858147	0.839767	0.84388	0.829152	1	0.879058	0.0651923
1828	0	635332	2.54133	22.8947	0.853689	0.154371	0.0171742	0.848322	0.905186	0.857993	0.856358	0.894004	0.896977	0.868896	0.864955	0.863773	0.840046	0.862909	0.857381	0.851597	0.848435	0.842888	0.818917	0.869905	0.837361	0.817551	0.856236	1	0.866977	0.0717266
1833	5	102202	0.408808	62.6991	5.67246	3.1907	0.82191	0.851544	0.905858	0.858892	0.858437	0.894513	0.896685	0.870888	0.865624	0.864024	0.841745	0.863261	0.858349	0.851921	0.847801	0.842415	0.818966	0.870492	0.837322	0.818105	0.855673	1	0.868109	0.071373
1834	6	64494	0.257976	65.415	8.05704	3.69486	1.3113	0.854242	0.906767	0.860871	0.860049	0.895913	0.897246	0.87112	0.866026	0.86346	0.842303	0.863747	0.858413	0.852203	0.84718	0.842699	0.819084	0.869631	0.837776	0.818409	0.855545	1	0.869181	0.070796
1838	10	56382	0.225528	65.3685	8.06409	3.68754	1.3109	0.857277	0.907683	0.862678	0.861534	0.897609	0.897228	0.871803	0.866908	0.864389	0.843088	0.863973	0.858856	0.852675	0.847114	0.842503	0.819277	0.869497	0.838672	0.818781	0.855388	1	0.870409	0.0704497
1840	0	637939	2.55176	22.8772	0.863032	0.154034	0.0173565	0.879633	0.894238	0.895605	0.897521	0.919666	0.899358	0.851108	0.887167	0.863108	0.852545	0.864673	0.83992	0.871064	0.857346	0.886332	0.826402	0.871137	0.830489	0.871161	0.860483	1	0.882493	0.0643467
1845	5	102775	0.4111	64.3333	5.83058	3.44582	0.887787	0.88164	0.896614	0.896332	0.899105	0.921007	0.899985	0.852148	0.88792	0.865483	0.853739	0.864811	0.840574	0.871389	0.857699	0.886602	0.826612	0.872172	0.830805	0.872425	0.860866	1	0.883795	0.0638674
1846	6	64847	0.259388	68.3162	8.33953	4.20298	1.47858	0.883079	0.898368	0.897374	0.901391	0.921577	0.901815	0.853625	0.888622	0.865692	0.854974	0.864388	0.841334	0.871528	0.857542	0.886957	0.827964	0.872168	0.830409	0.871868	0.860549	1	0.884929	0.0635305
1850	10	56764	0.227056	68.2984	8.32853	4.1994	1.47737	0.8855	0.899364	0.898545	0.902385	0.922187	0.902429	0.854318	0.889208	0.866976	0.855569	0.864395	0.841757	0.872261	0.857859	0.887015	0.82821	0.872005	0.830597	0.87175	0.860572	1	0.885912	0.063112
1852	0	600691	2.40276	22.7545	0.854717	0.151574	0.0170021	0.875906	0.898768	0.864221	0.900963	0.902596	0.916863	0.849537	0.878344	0.878755	0.864655	0.857328	0.811206	0.859377	0.835088	0.83281	0.812127	0.855551	0.842914	0.831284	0.856821	1	0.876409	0.0675274
1857	5	100622	0.402488	63.932	5.81529	3.38262	0.8756	0.877641	0.89948	0.865874	0.90196	0.903629	0.918149	0.85126	0.879972	0.878531	0.865064	0.85698	0.81266	0.8602	0.836109	0.832805	0.812824	0.855901	0.843931	0.832373	0.857109	1	0.877501	0.0672524
1858	6	63757	0.255028	67.6046	8.28962	4.07529	1.44353	0.879025	0.901846	0.868438	0.902811	0.904473	0.919625	0.851828	0.881127	0.878805	0.866109	0.857969	0.813511	0.860949	0.836308	0.833869	0.813299	0.856706	0.844299	0.833132	0.856824	1	0.8788	0.0668961
1862	10	55934	0.223736	67.5991	8.28078	4.07395	1.44152	0.881101	0.903198	0.870061	0.903851	0.905192	0.920058	0.853461	0.882156	0.879563	0.866191	0.858896	0.814272	0.861828	0.836566	0.83409	0.814084	0.857242	0.844629	0.832633	0.856831	1	0.879924	0.0664473
1864	0	606173	2.42469	22.8394	0.861595	0.153276	0.0172628	0.877655	0.901984	0.883165	0.887151	0.924334	0.881883	0.862969	0.878461	0.894536	0.866422	0.887494	0.868417	0.848654	0.832307	0.809444	0.813084	0.859316	0.847298	0.855214	0.834263	1	0.880754	0.0683526
1869	5	100714	0.402856	62.8162	5.70849	3.2092	0.829911	0.880151	0.903489	0.884981	0.887622	0.925964	0.883502	0.864855	0.880017	0.896236	0.866816	0.887925	0.868276	0.848715	0.832526	0.810146	0.81371	0.858997	0.846913	0.854122	0.835212	1	0.882104	0.0678732
1870	6	63812	0.255248	64.8211	8.07001	3.59881	1.28857	0.882028	0.904187	0.886769	0.88908	0.926722	0.883486	0.866193	0.880595	0.8956	0.868066	0.888485	0.86852	0.850295	0.832735	0.809973	0.81364	0.858216	0.848022	0.854902	0.835611	1	0.883063	0.0674946
1874	10	56017	0.224068	64.7856	8.07891	3.59343	1.28842	0.884874	0.905448	0.888445	0.890194	0.926933	0.884696	0.867139	0.881456	0.896826	0.868085	0.889016	0.8697	0.850554	0.832649	0.810558	0.814226	0.858927	0.848341	0.854785	0.83638	1	0.884275	0.067136
1876	0	581281	2.32512	22.7223	0.862543	0.150948	0.0171126	0.886434	0.894689	0.847785	0.884784	0.899012	0.908327	0.848648	0.879994	0.898137	0.856999	0.87553	0.855225	0.837708	0.845943	0.84571	0.831945	0.850595	0.837726	0.835837	0.833396	1	0.875652	0.0685472
1881	5	99058	0.396232	61.7612	5.60947	3.05077	0.787692	0.887955	0.896591	0.850047	0.886334	0.899655	0.90926	0.850184	0.880686	0.899251	0.856362	0.876325	0.855973	0.838196	0.8461	0.846484	0.832366	0.851001	0.837731	0.836626	0.832871	1	0.876865	0.0682197
1882	6	62899	0.251596	63.8115	7.90953	3.43272	1.22524	0.88875	0.89763	0.852009	0.887415	0.901151	0.910046	0.850864	0.881254	0.898806	0.857152	0.876834	0.857255	0.839147	0.846166	0.846905	0.833121	0.851428	0.838598	0.836961	0.832613	1	0.877795	0.0679361
1886	10	55011	0.220044	63.7937	7.89549	3.42945	1.22287	0.890231	0.898657	0.853802	0.888886	0.902347	0.910809	0.85203	0.882369	0.899229	0.857828	0.877188	0.857865	0.839932	0.846494	0.847321	0.833342	0.852266	0.839705	0.837932	0.832588	1	0.878893	0.0676695
1888	0	706948	2.82779	22.793	0.839964	0.152318	0.0167629	0.871673	0.893442	0.854292	0.863452	0.895393	0.908675	0.867041	0.882129	0.865451	0.856199	0.871802	0.836756	0.864623	0.844574	0.854357	0.859288	0.872578	0.836862	0.841069	0.835669	1	0.872421	0.0667229
1893	5	106847	0.427388	62.9445	5.72063	3.22877	0.833314	0.873838	0.893937	0.856828	0.863571	0.897456	0.909913	0.866515	0.882449	0.865279	0.856856	0.872191	0.837969	0.864989	0.845279	0.854591	0.858489	0.871274	0.83774	0.84168	0.835938	1	0.873405	0.0665348
1894	6	67070	0.26828	65.3852	8.1418	3.69319	1.32159	0.875317	0.894647	0.85826	0.864977	0.899232	0.911384	0.868063	0.882921	0.865648	0.857805	0.872626	0.838519	0.865439	0.845922	0.854711	0.858924	0.87185	0.837804	0.842657	0.836074	1	0.874494	0.0662689
1898	10	58776	0.235104	65.3696	8.13988	3.69051	1.31981	0.876268	0.895952	0.859288	0.865957	0.90007	0.912133	0.868994	0.883456	0.86617	0.85825	0.872695	0.839007	0.865898	0.846664	0.855111	0.859245	0.871776	0.838718	0.842767	0.835792	1	0.875307	0.06611
1900	0	760349	3.0414	22.9864	0.868957	0.156244	0.0176295	0.888146	0.895637	0.892912	0.883603	0.903386	0.895285	0.859867	0.867467	0.863042	0.862562	0.880717	0.84221	0.859665	0.824402	0.84822	0.846319	0.860419	0.815	0.833008	0.830843	1	0.878924	0.0658304
1905	5	109260	0.43704	62.8793	5.69912	3.21841	0.829711	0.890788	0.896765	0.893831	0.885599	0.9054	0.895511	0.859976	0.868749	0.862045	0.863834	0.880336	0.842715	0.860594	0.824716	0.848792	0.847227	0.859995	0.814511	0.832972	0.831782	1	0.880045	0.0653582
1906	6	68197	0.272788	63.3689	7.96996	3.36627	1.21555	0.893082	0.898837	0.895545	0.886769	0.90589	0.895963	0.860346	0.868711	0.863154	0.864657	0.881358	0.843512	0.85995	0.825579	0.8494	0.846745	0.859503	0.814684	0.83283	0.832353	1	0.881171	0.064954
1910	10	59870	0.23948	63.3534	7.98457	3.36441	1.2165	0.894989	0.900393	0.896826	0.887648	0.906698	0.897135	0.861383	0.869467	0.863997	0.865141	0.881953	0.843853	0.860473	0.825756	0.8499	0.847277	0.860047	0.814506	0.832487	0.832587	1	0.882236	0.0646012
1912	0	580133	2.32053	22.9631	0.894161	0.155811	0.0181134	0.881471	0.912369	0.888531	0.881719	0.926881	0.883637	0.841079	0.889137	0.880516	0.852282	0.868691	0.82064	0.86137	0.845099	0.858501	0.844747	0.878452	0.833336	0.836823	0.862519	1	0.881249	0.0674911
1917	5	98116	0.392464	62.8698	5.7105	3.21727	0.830863	0.883286	0.913511	0.888999	0.882089	0.927463	0.884805	0.842951	0.891063	0.881212	0.853316	0.869109	0.820162	0.862703	0.845046	0.857791	0.843298	0.87844	0.832688	0.83784	0.862122	1	0.882148	0.0670569
1918	6	62187	0.248748	64.4795	8.04171	3.54309	1.27235	0.885402	0.914998	0.890685	0.883014	0.928747	0.88574	0.84508	0.891979	0.881784	0.853458	0.868341	0.820356	0.864176	0.845949	0.857092	0.84266	0.877981	0.833221	0.838897	0.862415	1	0.883314	0.0666454
1922	10	54671	0.218684	64.4809	8.04	3.54324	1.27175	0.887674	0.91651	0.892759	0.883997	0.92946	0.887006	0.845777	0.892713	0.882232	0.85399	0.869236	0.820883	0.865047	0.845448	0.85742	0.842412	0.878354	0.833385	0.839028	0.862148	1	0.884481	0.0662247
1924	0	546459	2.18584	22.8076	0.849174	0.152622	0.0169704	0.864814	0.896362	0.873134	0.900693	0.909851	0.894592	0.829458	0.873043	0.907106	0.870123	0.890483	0.856208	0.838686	0.840878	0.813051	0.830945	0.859932	0.848299	0.843798	0.832483	1	0.876398	0.069579
1929	5	95777	0.383108	61.3442	5.56596	2.98959	0.773277	0.867045	0.898399	0.874756	0.901662	0.90967	0.895173	0.831484	0.874067	0.907561	0.871864	0.890417	0.856025	0.838698	0.839972	0.814042	0.831494	0.859126	0.849552	0.844723	0.832549	1	0.877548	0.068999
1930	6	60993	0.243972	62.0335	7.81182	3.1593	1.14605	0.869165	0.899661	0.877871	0.903571	0.911228	0.896546	0.831923	0.875379	0.907498	0.872051	0.891266	0.856606	0.839654	0.841219	0.813429	0.83203	0.860345	0.84972	0.845253	0.832751	1	0.878968	0.0684596
1934	10	53598	0.214392	62.0135	7.81066	3.15629	1.14492	0.870788	0.901022	0.879081	0.904857	0.912366	0.89744	0.833259	0.876264	0.908756	0.872346	0.892272	0.856758	0.839658	0.841701	0.813239	0.831673	0.860685	0.850806	0.84617	0.83269	1	0.880039	0.0680086
1936	0	622697	2.49079	22.8181	0.850778	0.152834	0.0170032	0.875882	0.89072	0.871685	0.884028	0.917767	0.891753	0.864322	0.872712	0.878929	0.875496	0.869555	0.860402	0.849858	0.81504	0.851147	0.843992	0.84257	0.833184	0.84913	0.829354	1	0.876728	0.0654152
1941	5	101677	0.406708	59.9402	5.42957	2.78958	0.719065	0.878153	0.892399	0.873103	0.885176	0.918212	0.892626	0.863612	0.873747	0.880484	0.875763	0.869617	0.862127	0.850404	0.815779	0.851461	0.844286	0.842182	0.833684	0.849578	0.82886	1	0.87781	0.0651976
1942	6	64316	0.257264	61.9872	7.72864	3.14951	1.1316	0.880115	0.893316	0.874316	0.886669	0.918768	0.894606	0.864816	0.874922	0.881188	0.876096	0.870203	0.863875	0.851172	0.816298	0.852424	0.844976	0.841532	0.835313	0.84919	0.828876	1	0.878974	0.0649214
1946	10	56367	0.225468	61.9581	7.73053	3.1453	1.13084	0.882121	0.894344	0.875778	0.887461	0.919048	0.895329	0.866376	0.875974	0.881775	0.876568	0.870598	0.864131	0.851012	0.817189	0.85331	0.845885	0.842097	0.835906	0.849185	0.829244	1	0.879976	0.0647399
1948	0	640638	2.56255	22.8388	0.854137	0.153251	0.0171157	0.87228	0.905359	0.874341	0.88143	0.894473	0.905581	0.836489	0.865425	0.88082	0.846073	0.879689	0.823058	0.845535	0.796866	0.858276	0.833137	0.873828	0.828788	0.852354	0.84029	1	0.873355	0.0672489
1953	5	102859	0.411436	63.368	5.73541	3.29354	0.849156	0.875086	0.906382	0.875057	0.88283	0.895775	0.906139	0.83805	0.866429	0.881683	0.847442	0.880015	0.82355	0.845347	0.79589	0.858491	0.833836	0.874061	0.828814	0.852351	0.839761	1	0.874495	0.066744
1954	6	65093	0.260372	64.1491	8.03532	3.49037	1.25608	0.877045	0.907609	0.877483	0.884765	0.896848	0.906726	0.839222	0.867067	0.881262	0.847126	0.879772	0.824213	0.845575	0.796299	0.858733	0.834552	0.874856	0.828968	0.853448	0.84019	1	0.875648	0.0663719
1958	10	57003	0.228012	64.13	8.03445	3.48732	1.25517	0.878419	0.908531	0.878813	0.886059	0.897637	0.907636	0.841008	0.867542	0.881506	0.848175	0.880761	0.824755	0.846043	0.796739	0.859183	0.835202	0.874735	0.829562	0.853025	0.840982	1	0.876633	0.0660714
1960	0	610057	2.44023	22.8289	0.847117	0.153044	0.0169452	0.85654	0.898029	0.868701	0.893794	0.908163	0.906147	0.842265	0.896114	0.868196	0.841662	0.884744	0.840664	0.858434	0.831713	0.851256	0.848451	0.87271	0.846689	0.834202	0.828957	1	0.874726	0.0659227
1965	5	100615	0.40246	63.4549	5.74714	3.30713	0.852728	0.859743	0.899334	0.870318	0.894534	0.909179	0.906912	0.841877	0.897262	0.868956	0.842081	0.88534	0.841112	0.860056	0.832918	0.852269	0.849356	0.872683	0.848204	0.834786	0.830413	1	0.875989	0.0653284
1966	6	63853	0.255412	65.9507	8.17743	3.78811	1.35212	0.862003	0.900639	0.871447	0.895776	0.910474	0.907365	0.842936	0.897663	0.870766	0.843155	0.886066	0.841942	0.860304	0.832976	0.852959	0.850007	0.87306	0.847501	0.834941	0.830869	1	0.877143	0.0651815
1970	10	55951	0.223804	65.9392	8.16733	3.78578	1.34917	0.863327	0.901816	0.872844	0.896141	0.911396	0.907902	0.843774	0.898563	0.870708	0.843417	0.886687	0.842228	0.860968	0.833622	0.853282	0.850861	0.873398	0.847626	0.835356	0.831764	1	0.87798	0.06494
1972	0	619814	2.47926	22.8281	0.85895	0.153046	0.0171949	0.888793	0.914617	0.873496	0.854815	0.913934	0.881998	0.869098	0.870906	0.861239	0.850946	0.885871	0.83191	0.850729	0.833717	0.858973	0.82863	0.856137	0.833004	0.831812	0.827506	1	0.876633	0.0654635
1977	5	101666	0.406664	62.5132	5.66104	3.16264	0.814295	0.890126	0.915242	0.874255	0.856496	0.914667	0.884352	0.870134	0.871378	0.862943	0.851484	0.88533	0.83222	0.850501	0.833691	0.858999	0.829181	0.855807	0.833415	0.830484	0.827996	1	0.877536	0.0652767
1978	6	64503	0.258012	64.3785	7.99738	3.52516	1.25727	0.892524	0.916578	0.875455	0.856852	0.915756	0.884936	0.871448	0.872239	0.863952	0.851689	0.886044	0.831682	0.851519	0.834845	0.860286	0.829651	0.856255	0.833147	0.830644	0.828481	1	0.878618	0.0647235
1982	10	56482	0.225928	64.3585	7.99727	3.52196	1.25613	0.894471	0.917806	0.876899	0.858778	0.916009	0.886282	0.872499	0.872933	0.864913	0.852351	0.886628	0.832168	0.851811	0.835461	0.861221	0.829822	0.857618	0.833203	0.83061	0.828751	1	0.879768	0.0642549
1984	0	502774	2.0111	22.8221	0.859189	0.152926	0.0171832	0.846341	0.900388	0.887485	0.898349	0.899727	0.891535	0.836837	0.876533	0.879348	0.862817	0.864419	0.823282	0.868977	0.839726	0.833839	0.845625	0.877894	0.854813	0.84094	0.848637	1	0.87358	0.0692384
1989	5	91942	0.367768	60.4973	5.49121	2.86797	0.739927	0.848355	0.901269	0.889099	0.899741	0.901846	0.892215	0.839094	0.876944	0.880365	0.86355	0.866149	0.823264	0.870016	0.840437	0.834515	0.846164	0.878026	0.855104	0.842983	0.849166	1	0.874884	0.0688019
1990	6	59089	0.236356	63.5447	7.84812	3.38896	1.20459	0.851284	0.903561	0.890623	0.900667	0.901911	0.894202	0.840816	0.877304	0.881898	0.865127	0.867403	0.82396	0.869443	0.839919	0.83469	0.846427	0.877811	0.855083	0.843211	0.84927	1	0.876289	0.0682136
1994	10	51936	0.207744	63.5265	7.84567	3.38608	1.20401	0.854003	0.905172	0.891617	0.901292	0.902794	0.895785	0.841873	0.878235	0.882702	0.866162	0.867943	0.82491	0.869695	0.840015	0.834845	0.846503	0.877956	0.854975	0.843452	0.849786	1	0.877487	0.0677707
1996	0	475357	1.90143	22.7335	0.846794	0.151147	0.0168178	0.877444	0.899449	0.881404	0.880357	0.908525	0.920352	0.85158	0.884755	0.896371	0.878659	0.890781	0.859961	0.860853	0.824596	0.841043	0.848922	0.863513	0.84774	0.835963	0.846672	1	0.882261	0.0694064
2001	5	90075	0.3603	65.9114	5.99717	3.7052	0.958701	0.878762	0.901005	0.883203	0.881482	0.910008	0.920866	0.853428	0.885379	0.897097	0.879323	0.891457	0.861998	0.861471	0.824857	0.842981	0.849709	0.86388	0.848576	0.837274	0.845967	1	0.883473	0.0691538
2002	6	58276	0.233104	68.0135	8.47106	4.15465	1.48714	0.881855	0.903382	0.885013	0.882576	0.910478	0.92146	0.855146	0.886892	0.897788	0.879753	0.892331	0.863657	0.86304	0.824336	0.844353	0.850393	0.86491	0.847587	0.838699	0.844807	1	0.884975	0.0686932
2006	10	51204	0.204816	67.9846	8.47352	4.14958	1.48493	0.884325	0.905173	0.886884	0.884638	0.91156	0.922779	0.856544	0.887694	0.898035	0.880507	0.893309	0.864024	0.863849	0.824525	0.844582	0.851408	0.865294	0.848342	0.839554	0.845071	1	0.886412	0.0679045
2008	0	588930	2.35572	22.7834	0.86073	0.152158	0.0171512	0.887089	0.903745	0.876233	0.879155	0.913474	0.868875	0.854433	0.89141	0.869256	0.829954	0.856096	0.83567	0.846399	0.817015	0.847956	0.831884	0.871476	0.857342	0.844377	0.844307	1	0.875652	0.0678238
2013	5	98953	0.395812	64.4733	5.84474	3.46833	0.894412	0.888295	0.905233	0.877563	0.880443	0.913787	0.868448	0.854092	0.891969	0.870095	0.830111	0.856356	0.835963	0.846649	0.817949	0.848009	0.831809	0.872131	0.857119	0.843936	0.845326	1	0.876381	0.0674399
2014	6	62534	0.250136	67.2798	8.30797	4.01923	1.42717	0.890604	0.906059	0.879106	0.881592	0.91511	0.87047	0.854631	0.89389	0.870798	0.830132	0.857014	0.836345	0.847403	0.817491	0.847131	0.831044	0.872637	0.856974	0.844804	0.845668	1	0.877538	0.066906
2018	10	54890	0.21956	67.2143	8.28598	4.00697	1.41979	0.892275	0.907388	0.88027	0.883185	0.915731	0.871024	0.855383	0.894826	0.87137	0.830588	0.857715	0.836819	0.847285	0.817899	0.846675	0.831682	0.8729	0.856686	0.844626	0.846429	1	0.878498	0.0665136
2020	0	546667	2.18667	22.7619	0.837926	0.151697	0.0166804	0.867358	0.8987	0.878055	0.903065	0.896169	0.897823	0.846015	0.880532	0.877877	0.846577	0.857568	0.852569	0.849298	0.799343	0.859844	0.852505	0.880957	0.843606	0.833815	0.825785	1	0.875586	0.0675363
2025	5	96227	0.384908	61.8295	5.61521	3.06085	0.790447	0.870618	0.901374	0.879488	0.904237	0.897799	0.89888	0.847252	0.880839	0.878522	0.84694	0.858361	0.853326	0.850541	0.799672	0.860678	0.852344	0.881379	0.844103	0.833903	0.824384	1	0.8771	0.0668001
2026	6	61439	0.245756	65.2985	8.04643	3.67535	1.30392	0.87254	0.90235	0.880304	0.904686	0.897923	0.899754	0.848508	0.882143	0.878758	0.847694	0.858543	0.853204	0.85121	0.799924	0.859967	0.852374	0.88172	0.845115	0.834706	0.823492	1	0.877915	0.066555
2030	10	53836	0.215344	65.2827	8.03747	3.67242	1.30187	0.875279	0.903689	0.881622	0.905593	0.899147	0.900773	0.849432	0.883071	0.879746	0.848364	0.858505	0.853379	0.850723	0.80057	0.860474	0.852413	0.882616	0.845122	0.835426	0.824198	1	0.879094	0.0660479
2032	0	663929	2.65572	22.8534	0.86047	0.153554	0.0172546	0.875246	0.893881	0.868435	0.88402	0.893548	0.871544	0.853831	0.857595	0.866334	0.846786	0.883293	0.845503	0.858141	0.828907	0.851657	0.855011	0.886487	0.843514	0.832498	0.817642	1	0.871423	0.0694026
2037	5	103791	0.415164	65.0422	5.90273	3.56075	0.919786	0.877441	0.895299	0.868794	0.88473	0.895111	0.872783	0.856124	0.858032	0.86587	0.847068	0.883723	0.846109	0.860026	0.828092	0.851712	0.855281	0.886801	0.843329	0.830867	0.818568	1	0.872448	0.0692845
2038	6	65369	0.261476	66.6843	8.30165	3.91664	1.40097	0.878436	0.897551	0.870772	0.886919	0.895371	0.873824	0.857654	0.858396	0.866932	0.847955	0.884142	0.84729	0.860721	0.828696	0.852086	0.854947	0.88786	0.844376	0.830791	0.819593	1	0.873693	0.0690675
2042	10	57065	0.22826	66.6735	8.30515	3.91498	1.40191	0.880566	0.898581	0.872496	0.888189	0.896486	0.874906	0.858845	0.859695	0.867756	0.848471	0.884132	0.847087	0.861859	0.828923	0.852212	0.855016	0.886953	0.844441	0.830982	0.819846	1	0.874822	0.0686575
2044	0	731583	2.92633	22.8555	0.876122	0.15362	0.0176005	0.887804	0.89433	0.893078	0.885538	0.928101	0.883362	0.853886	0.892935	0.870687	0.828628	0.879696	0.854634	0.85012	0.831627	0.857679	0.843852	0.8806	0.85562	0.835609	0.836001	1	0.881238	0.0658413
2049	5	108964	0.435856	62.0295	5.61511	3.09008	0.796369	0.888486	0.895713	0.893653	0.887087	0.928279	0.884476	0.853548	0.892497	0.870517	0.829338	0.880552	0.855443	0.849675	0.832018	0.858655	0.844036	0.880584	0.856902	0.835446	0.835849	1	0.881869	0.065735
2050	6	67996	0.271984	63.5188	7.9035	3.38711	1.21523	0.890369	0.897251	0.894266	0.888714	0.929231	0.885942	0.854249	0.892744	0.870595	0.828961	0.881662	0.856999	0.850425	0.833086	0.859153	0.844542	0.881317	0.857139	0.834652	0.836682	1	0.882928	0.0650242
2054	10	59514	0.238056	63.5079	7.91332	3.38582	1.21691	0.892294	0.898957	0.895915	0.890614	0.929773	0.886976	0.855547	0.893806	0.871198	0.829099	0.882246	0.857118	0.850707	0.83335	0.859378	0.84549	0.881759	0.85742	0.83503	0.836375	1	0.884125	0.0645271
2056	0	661752	2.64701	22.847	0.844788	0.153403	0.0169346	0.840642	0.903876	0.877792	0.900918	0.907751	0.896111	0.850541	0.870648	0.876888	0.855333	0.864426	0.834603	0.871805	0.821629	0.839937	0.861623	0.862879	0.821117	0.815435	0.862103	1	0.8731	0.0704096
2061	5	103930	0.41572	62.444	5.65946	3.15237	0.814102	0.842817	0.905239	0.879207	0.900981	0.907755	0.896863	0.85192	0.871207	0.878149	0.855874	0.864774	0.835144	0.873261	0.821943	0.839738	0.861748	0.863374	0.821837	0.816641	0.863745	1	0.874098	0.0701384
2062	6	65293	0.261172	67.079	8.18677	3.97955	1.39713	0.84532	0.906981	0.881136	0.901827	0.90914	0.89832	0.852787	0.873064	0.879244	0.857289	0.865445	0.836866	0.873394	0.821635	0.840266	0.862122	0.863768	0.822515	0.817798	0.863822	1	0.875542	0.0694897
2066	10	57010	0.22804	67.0868	8.18953	3.98101	1.39794	0.847851	0.908192	0.882521	0.903113	0.910296	0.899255	0.853701	0.874145	0.879267	0.857639	0.865734	0.837151	0.873531	0.822049	0.840353	0.862024	0.863313	0.823119	0.818251	0.86419	1	0.876656	0.0691459
2068	0	544645	2.17858	22.8166	0.859515	0.152818	0.0171862	0.88221	0.902843	0.864738	0.891651	0.888416	0.904197	0.855007	0.881437	0.869938	0.855462	0.886679	0.857646	0.850821	0.812949	0.855923	0.843696	0.86478	0.848546	0.857805	0.829716	1	0.877481	0.0721727
2073	5	96116	0.384464	63.5339	5.76576	3.31979	0.858885	0.885175	0.904069	0.865127	0.893119	0.888744	0.904683	0.854811	0.882673	0.870849	0.856065	0.887896	0.857911	0.851294	0.814089	0.856325	0.844714	0.865454	0.849125	0.857693	0.829695	1	0.878544	0.071457
2074	6	61346	0.245384	65.7842	8.16912	3.76019	1.34547	0.886529	0.905625	0.865876	0.894459	0.889455	0.90552	0.855345	0.883578	0.87282	0.856299	0.88811	0.858499	0.852003	0.814364	0.857326	0.845776	0.865818	0.850023	0.856869	0.8295	1	0.879521	0.0709479
2078	10	53933	0.215732	65.7616	8.17048	3.7565	1.3445	0.88914	0.907218	0.867947	0.896344	0.890549	0.907274	0.855951	0.884301	0.872518	0.856285	0.888871	0.85965	0.852474	0.814631	0.857481	0.845688	0.865657	0.850166	0.857555	0.828954	1	0.880852	0.0702991
2080	0	471104	1.88442	22.7512	0.872891	0.151537	0.0173523	0.887735	0.926323	0.883352	0.900314	0.890411	0.892109	0.85544	0.869347	0.873505	0.836288	0.888825	0.836722	0.876282	0.833138	0.851733	0.842133	0.85293	0.844225	0.841772	0.819078	1	0.882207	0.0671466
2085	5	89594	0.358376	62.1814	5.61857	3.11248	0.801109	0.888145	0.926842	0.885372	0.902471	0.891795	0.892934	0.857513	0.869991	0.874824	0.836552	0.88925	0.838767	0.8768	0.83543	0.851329	0.842238	0.854131	0.844465	0.841675	0.819302	1	0.883293	0.0668278
2086	6	58187	0.232748	64.3664	7.96365	3.52203	1.2531	0.890491	0.927449	0.886323	0.903595	0.893816	0.893	0.858585	0.871071	0.876673	0.83639	0.890096	0.838512	0.876691	0.834448	0.85239	0.842662	0.853447	0.844097	0.842585	0.819229	1	0.884302	0.0662508
2090	10	51202	0.204808	64.3313	7.96688	3.51658	1.25189	0.892953	0.928333	0.888315	0.904799	0.894692	0.894155	0.859595	0.871841	0.877222	0.836286	0.890776	0.839381	0.876997	0.834665	0.85231	0.843385	0.854107	0.844205	0.842116	0.819411	1	0.885448	0.0657216
2092	0	449159	1.79664	22.6479	0.851275	0.149463	0.016799	0.89417	0.905936	0.861129	0.906692	0.906515	0.90784	0.834763	0.88059	0.87413	0.846999	0.865387	0.840812	0.866873	0.808363	0.85311	0.873865	0.88442	0.852612	0.828641	0.820392	1	0.88044	0.0680953
2097	5	87953	0.351812	59.1952	5.37801	2.68765	0.694731	0.895461	0.907843	0.86212	0.907854	0.907098	0.91081	0.834957	0.882159	0.875775	0.847942	0.865752	0.8422	0.867435	0.809665	0.854951	0.872557	0.884302	0.852711	0.829398	0.821501	1	0.88166	0.0678051
2098	6	56897	0.227588	60.3746	7.54505	2.91153	1.04578	0.897139	0.909292	0.863499	0.909951	0.90786	0.910698	0.836512	0.882419	0.876531	0.848481	0.86625	0.843753	0.868156	0.810614	0.854957	0.873227	0.884853	0.852549	0.829666	0.822767	1	0.882775	0.0674991
2102	10	50035	0.20014	60.3717	7.5368	2.91083	1.04408	0.898931	0.910243	0.865164	0.911472	0.908414	0.911642	0.837344	0.883162	0.876886	0.849026	0.867463	0.844099	0.868932	0.811322	0.856131	0.873389	0.884791	0.852453	0.830099	0.822784	1	0.883823	0.0672239
2104	0	506043	2.02417	22.6415	0.829475	0.149307	0.0163317	0.886729	0.884267	0.875924	0.903606	0.905573	0.893691	0.831941	0.870469	0.892079	0.852497	0.881143	0.842818	0.854656	0.809801	0.845658	0.842777	0.899995	0.845494	0.8498	0.829381	1	0.877294	0.0672574
2109	5	93394	0.373576	61.7484	5.60379	3.04881	0.788072	0.887225	0.886144	0.877026	0.905058	0.906172	0.894458	0.833887	0.871046	0.892295	0.852956	0.881705	0.843678	0.855296	0.810475	0.8456	0.84348	0.900176	0.845408	0.849814	0.830112	1	0.878223	0.0668924
2110	6	59951	0.239804	63.5078	7.83821	3.38292	1.20269	0.888993	0.887208	0.879001	0.906424	0.906424	0.895398	0.835316	0.871195	0.89353	0.852363	0.882346	0.844456	0.855657	0.810804	0.846475	0.843314	0.901178	0.846224	0.850987	0.829628	1	0.87927	0.0666706
2114	10	52688	0.210752	63.4868	7.85196	3.38015	1.20319	0.890829	0.888855	0.880931	0.907465	0.907787	0.896798	0.836699	0.871906	0.894369	0.853126	0.882345	0.845117	0.856637	0.81102	0.845885	0.842507	0.902122	0.847043	0.851332	0.830398	1	0.880501	0.0659865
2116	0	608539	2.43416	22.853	0.841114	0.153517	0.0168632	0.879866	0.910709	0.86899	0.897632	0.90066	0.885417	0.849562	0.873484	0.848407	0.839528	0.889263	0.835624	0.852325	0.830562	0.849003	0.846896	0.85712	0.845741	0.8199	0.821896	1	0.875766	0.0686247
2121	5	100686	0.402744	64.1066	5.80349	3.40952	0.877954	0.882084	0.91186	0.870449	0.898879	0.902792	0.887099	0.850938	0.874844	0.849011	0.839963	0.888366	0.836795	0.852149	0.831903	0.85056	0.847864	0.858476	0.845073	0.819603	0.820516	1	0.87706	0.0683002
2122	6	63538	0.254152	66.9632	8.26737	3.96295	1.407	0.884549	0.913713	0.871903	0.899839	0.9046	0.889192	0.853214	0.87502	0.849311	0.841268	0.888185	0.838435	0.852506	0.831557	0.850711	0.848469	0.858958	0.845919	0.821076	0.821178	1	0.878491	0.0677504
2126	10	55526	0.222104	66.9225	8.27391	3.95622	1.40639	0.886197	0.914986	0.87324	0.901199	0.905504	0.890484	0.853699	0.875275	0.850133	0.841426	0.887899	0.839192	0.852565	0.831493	0.850701	0.848053	0.858607	0.846612	0.821264	0.821381	1	0.879424	0.0675158
2128	0	537335	2.14934	22.9009	0.857326	0.154502	0.0172576	0.888757	0.895224	0.890663	0.902432	0.91179	0.89975	0.854191	0.859483	0.876135	0.850471	0.868227	0.836342	0.865551	0.810505	0.849056	0.884447	0.904774	0.802295	0.832991	0.849219	1	0.881316	0.0646862
2133	5	94627	0.378508	62.803	5.68088	3.20648	0.825538	0.89158	0.896642	0.892911	0.903447	0.912831	0.900108	0.85586	0.85901	0.877049	0.850529	0.868373	0.836215	0.865678	0.81082	0.848764	0.884853	0.903558	0.803106	0.833721	0.848558	1	0.882481	0.0643747
2134	6	60502	0.242008	65.089	8.01784	3.6401	1.29087	0.893466	0.897921	0.894442	0.90583	0.912953	0.90045	0.85698	0.860839	0.878211	0.85065	0.86955	0.836245	0.866409	0.809734	0.848121	0.8854	0.903565	0.803568	0.834055	0.848055	1	0.883593	0.0641703
2138	10	53159	0.212636	65.0718	8.01759	3.63731	1.29025	0.895295	0.899274	0.895709	0.90694	0.913241	0.901061	0.858058	0.861792	0.878704	0.851145	0.869806	0.837027	0.866683	0.810004	0.848577	0.885984	0.903638	0.804163	0.834534	0.84869	1	0.884571	0.06384
2140	0	504539	2.01816	22.8754	0.881904	0.154028	0.017759	0.917736	0.927177	0.868694	0.885134	0.887367	0.856417	0.843882	0.871308	0.88642	0.830595	0.873702	0.835935	0.891775	0.784682	0.870394	0.844551	0.831123	0.840101	0.83235	0.814224	1	0.8795	0.0668231
2145	5	92620	0.37048	63.507	5.77783	3.31594	0.858426	0.920071	0.928169	0.871351	0.887443	0.888788	0.859355	0.844769	0.87202	0.888555	0.830031	0.873035	0.83476	0.893176	0.786628	0.871081	0.845595	0.831214	0.839846	0.831861	0.812735	1	0.880981	0.0663712
2146	6	59230	0.23692	64.3157	8.05508	3.51755	1.26789	0.922244	0.928499	0.873063	0.888891	0.890149	0.861413	0.845298	0.871948	0.889001	0.830263	0.874244	0.836485	0.893086	0.787464	0.871096	0.846058	0.832146	0.84063	0.831335	0.813177	1	0.882101	0.0658665
2150	10	51967	0.207868	64.3029	8.05018	3.51533	1.26633	0.923673	0.928686	0.875382	0.889795	0.891912	0.863365	0.846403	0.873025	0.89044	0.831383	0.87469	0.837108	0.893432	0.787865	0.871832	0.846451	0.832317	0.840582	0.831701	0.812333	1	0.883241	0.0653476
2152	0	555290	2.22116	22.7757	0.838197	0.151971	0.0166936	0.898558	0.900565	0.899202	0.904608	0.895443	0.885344	0.84441	0.890835	0.87023	0.850381	0.867737	0.854816	0.858068	0.812828	0.860629	0.8405	0.85511	0.818132	0.853175	0.835209	1	0.882507	0.0631704
2157	5	97455	0.38982	61.9525	5.61186	3.0787	0.792808	0.89923	0.901467	0.900867	0.905551	0.896014	0.885634	0.844292	0.891247	0.870438	0.851342	0.868165	0.854625	0.85854	0.812914	0.861536	0.839675	0.855379	0.81846	0.853722	0.834303	1	0.883145	0.0629492
2158	6	62011	0.248044	64.9998	8.04666	3.62674	1.29105	0.901243	0.902912	0.902404	0.906912	0.896018	0.887512	0.845157	0.891632	0.871337	0.851913	0.869209	0.855211	0.858025	0.812437	0.86175	0.840859	0.856009	0.819895	0.853502	0.834279	1	0.884252	0.0627305
2162	10	54326	0.217304	64.9754	8.05312	3.62306	1.29152	0.90268	0.904677	0.90418	0.907705	0.897103	0.88823	0.846243	0.89239	0.872142	0.852483	0.86997	0.855695	0.8583	0.81172	0.862147	0.841319	0.855815	0.819792	0.853937	0.834564	1	0.885298	0.0624279
2164	0	651271	2.60508	22.945	0.850113	0.155378	0.0171723	0.857304	0.889125	0.869702	0.906206	0.906594	0.889312	0.838094	0.881052	0.873449	0.831569	0.885532	0.857635	0.878162	0.8161	0.843547	0.861233	0.863631	0.842588	0.843946	0.847723	1	0.873322	0.0706519
2169	5	102628	0.410512	64.4825	5.87088	3.47053	0.899251	0.859517	0.891686	0.87235	0.906658	0.906561	0.890741	0.838821	0.882001	0.874016	0.832731	0.885329	0.857875	0.877855	0.816059	0.843712	0.862513	0.862728	0.842158	0.843191	0.847035	1	0.874541	0.0701896
2170	6	64609	0.258436	65.2565	8.20755	3.67488	1.33031	0.861412	0.893273	0.873694	0.906662	0.907761	0.891602	0.839604	0.883368	0.874236	0.835317	0.885542	0.858216	0.878763	0.816496	0.844263	0.863084	0.862782	0.842739	0.84229	0.846809	1	0.875609	0.0697495
2174	10	56559	0.226236	65.2505	8.18563	3.67304	1.32654	0.864045	0.895224	0.875404	0.907857	0.908679	0.892793	0.841617	0.883838	0.874901	0.835871	0.885491	0.858944	0.878481	0.816263	0.844313	0.863753	0.863408	0.84289	0.84304	0.846797	1	0.876925	0.0694079
2176	0	529922	2.11969	22.9683	0.875397	0.155887	0.0177452	0.858473	0.910691	0.882421	0.905974	0.911585	0.887706	0.843695	0.868989	0.860368	0.836676	0.881753	0.846502	0.865268	0.816126	0.867991	0.852821	0.870909	0.849211	0.843201	0.8147	1	0.87664	0.0653221
2181	5	94649	0.378596	61.8469	5.58976	3.06278	0.788591	0.8618	0.912339	0.882598	0.908398	0.912339	0.888831	0.844187	0.8718	0.861161	0.837336	0.881531	0.848134	0.864785	0.815666	0.867415	0.853834	0.871029	0.848963	0.843559	0.814383	1	0.877976	0.0649734
2182	6	60453	0.241812	63.5245	7.90047	3.38788	1.21505	0.864225	0.914206	0.883579	0.908689	0.913693	0.889476	0.845673	0.872703	0.863423	0.836625	0.882413	0.849213	0.865185	0.816767	0.868394	0.853837	0.871338	0.850132	0.844276	0.812706	1	0.879182	0.0645716
2186	10	53093	0.212372	63.5099	7.88237	3.38497	1.21179	0.866272	0.915695	0.885512	0.910016	0.914819	0.890372	0.846373	0.873505	0.863993	0.836513	0.883026	0.850498	0.865839	0.817537	0.868947	0.853578	0.871461	0.85015	0.843906	0.812584	1	0.880352	0.0642051
2188	0	573903	2.29561	22.8429	0.864064	0.15335	0.0173336	0.919461	0.869445	0.877278	0.915838	0.90544	0.87354	0.847857	0.877113	0.892525	0.842965	0.874974	0.829117	0.862634	0.850457	0.870536	0.847509	0.864084	0.816103	0.855309	0.83641	1	0.881327	0.0644842
2193	5	98465	0.39386	64.2169	5.80622	3.42689	0.881983	0.921373	0.870705	0.878749	0.916422	0.906053	0.874666	0.84884	0.878312	0.89378	0.844229	0.876154	0.830331	0.863936	0.849043	0.869619	0.847905	0.864612	0.816427	0.854314	0.836724	1	0.882399	0.0642926
2194	6	62625	0.2505	64.9162	8.13479	3.61669	1.3034	0.924136	0.871337	0.880814	0.918228	0.905836	0.876232	0.849852	0.879297	0.893876	0.845102	0.876559	0.830619	0.863737	0.849756	0.869493	0.847649	0.864798	0.816176	0.854323	0.838451	1	0.883556	0.0638188
2198	10	55029	0.220116	64.91	8.12885	3.61549	1.30287	0.925866	0.873094	0.882507	0.919106	0.905931	0.876956	0.850588	0.8802	0.894256	0.846081	0.877201	0.831271	0.86459	0.849761	0.870396	0.848035	0.864853	0.81547	0.853832	0.838749	1	0.884572	0.0634397
2200	0	636623	2.54649	22.835	0.859653	0.153185	0.0172119	0.898282	0.905588	0.898649	0.871028	0.905636	0.895341	0.858741	0.860384	0.878705	0.814107	0.864146	0.836496	0.870049	0.832902	0.875025	0.863804	0.861269	0.815187	0.832674	0.83909	1	0.880275	0.0654931
2205	5	102982	0.411928	63.3017	5.72386	3.28306	0.844514	0.899997	0.907955	0.900118	0.872983	0.905843	0.895992	0.860485	0.861495	0.879115	0.813463	0.865428	0.837642	0.870312	0.833243	0.874415	0.864855	0.861529	0.815973	0.832029	0.839098	1	0.881483	0.0649473
2206	6	65033	0.260132	65.7991	8.15071	3.76178	1.33955	0.902765	0.908808	0.901581	0.874533	0.906855	0.897314	0.861778	0.861755	0.880253	0.815255	0.86593	0.838013	0.870604	0.832816	0.874418	0.86503	0.861663	0.815417	0.833	0.839351	1	0.882716	0.0643546
2210	10	57038	0.228152	65.7765	8.16027	3.75843	1.34061	0.90438	0.910393	0.903108	0.875855	0.907605	0.897489	0.862451	0.862294	0.881044	0.815693	0.866159	0.838064	0.871384	0.833032	0.87532	0.866019	0.862232	0.816026	0.833646	0.839668	1	0.883722	0.0640202
2212	0	624442	2.49777	22.8106	0.851707	0.152685	0.017013	0.913102	0.914208	0.889206	0.902939	0.865803	0.887047	0.838911	0.891494	0.880737	0.840116	0.881754	0.848577	0.875304	0.810878	0.863915	0.860371	0.86056	0.840961	0.857838	0.828988	1	0.883985	0.0625345
2217	5	101451	0.405804	63.1338	5.70843	3.25711	0.837796	0.914328	0.914816	0.890154	0.903303	0.867473	0.888399	0.839721	0.891662	0.881391	0.840834	0.882633	0.848755	0.874856	0.811633	0.864245	0.86042	0.861436	0.84181	0.858927	0.829179	1	0.884798	0.0624404
2218	6	64385	0.25754	65.1069	8.10425	3.64633	1.30428	0.916425	0.915633	0.891861	0.90403	0.867896	0.889136	0.842059	0.892436	0.881075	0.842456	0.88297	0.850035	0.874272	0.811625	0.864402	0.860806	0.86274	0.842401	0.859284	0.830061	1	0.885851	0.0621533
2222	10	56284	0.225136	65.0966	8.10471	3.64466	1.30349	0.917836	0.917161	0.893318	0.905399	0.869697	0.88988	0.843384	0.89322	0.881609	0.842815	0.883288	0.849504	0.875	0.812371	0.865068	0.861835	0.863585	0.842922	0.859241	0.829774	1	0.88696	0.0617914
2224	0	574959	2.29984	22.8213	0.858313	0.15291	0.017163	0.882187	0.910474	0.893732	0.890499	0.909698	0.88597	0.845626	0.855305	0.891711	0.837373	0.868693	0.847066	0.848373	0.820312	0.871699	0.844515	0.853683	0.815874	0.851475	0.849865	1	0.879396	0.0653803
2229	5	98504	0.394016	60.072	5.43152	2.80766	0.721551	0.883898	0.910664	0.894289	0.891898	0.910379	0.887142	0.847945	0.856168	0.891385	0.837448	0.868949	0.847494	0.848341	0.822185	0.872498	0.844681	0.852691	0.816561	0.85161	0.850981	1	0.88025	0.0650586
2230	6	62858	0.251432	61.6461	7.65053	3.09672	1.10655	0.885806	0.911618	0.895908	0.892186	0.911324	0.887715	0.848858	0.857226	0.892066	0.839352	0.87012	0.847076	0.849184	0.822672	0.872355	0.844546	0.853034	0.815887	0.850854	0.85161	1	0.881227	0.0646204
2234	10	55097	0.220388	61.6595	7.64731	3.09857	1.10684	0.88778	0.912845	0.897454	0.893179	0.912173	0.888841	0.850128	0.858078	0.892036	0.840236	0.869866	0.847415	0.850074	0.823638	0.87287	0.844175	0.853213	0.816524	0.850536	0.851571	1	0.882283	0.0644328
2236	0	592836	2.37134	22.7409	0.840419	0.151284	0.0166855	0.873382	0.912364	0.882408	0.930966	0.903365	0.871829	0.845483	0.876161	0.8678	0.856547	0.880633	0.854548	0.862578	0.80401	0.870861	0.860408	0.858418	0.813126	0.846649	0.825291	1	0.880754	0.0666045
2241	5	99710	0.39884	62.7001	5.66698	3.19068	0.820593	0.874752	0.913208	0.883337	0.930754	0.904513	0.872626	0.845808	0.877023	0.868825	0.85698	0.881607	0.85508	0.86207	0.80355	0.871021	0.861283	0.859678	0.81548	0.846625	0.826427	1	0.88151	0.0663736
2242	6	63306	0.253224	63.9876	7.99017	3.46335	1.24509	0.877208	0.915379	0.885264	0.930939	0.905593	0.873235	0.846357	0.87746	0.868077	0.857802	0.882815	0.855717	0.862549	0.803668	0.870913	0.862233	0.860377	0.815847	0.846839	0.826667	1	0.882654	0.0659098
2246	10	55671	0.222684	63.9615	7.9966	3.45953	1.24605	0.879129	0.916986	0.886575	0.931877	0.906271	0.874207	0.847174	0.878563	0.868244	0.858104	0.883216	0.856281	0.862774	0.804	0.871315	0.8629	0.860116	0.816134	0.846922	0.826975	1	0.883677	0.0655822
2248	0	604836	2.41934	22.7639	0.85021	0.151755	0.0169232	0.895049	0.886116	0.87717	0.909003	0.895492	0.895639	0.859106	0.853383	0.890839	0.857196	0.86835	0.845876	0.847944	0.82078	0.865645	0.871428	0.869084	0.827763	0.846593	0.832293	1	0.879492	0.070255
2253	5	100817	0.403268	62.9959	5.71278	3.23638	0.835347	0.89595	0.886567	0.877213	0.909589	0.896114	0.896793	0.859309	0.85374	0.891025	0.857474	0.867899	0.847114	0.847893	0.821622	0.865231	0.872115	0.869377	0.828397	0.848379	0.832816	1	0.879992	0.0702841
2254	6	63970	0.25588	66.2549	8.15492	3.8381	1.36042	0.898069	0.887893	0.87824	0.911107	0.897233	0.898155	0.860302	0.855292	0.891348	0.858387	0.867868	0.846827	0.848132	0.821072	0.865023	0.871885	0.869603	0.82924	0.848476	0.832625	1	0.881085	0.0697336
2258	10	56068	0.224272	66.2352	8.14546	3.83445	1.35839	0.899854	0.889304	0.879691	0.912624	0.898418	0.899024	0.861302	0.856888	0.892381	0.859064	0.868419	0.846365	0.848969	0.821146	0.86536	0.872744	0.869453	0.829457	0.848496	0.833318	1	0.882245	0.0693986
2260	0	553005	2.21202	22.7703	0.848324	0.151878	0.0168888	0.922575	0.888478	0.876856	0.902267	0.907891	0.88222	0.844338	0.874686	0.86872	0.825406	0.871832	0.859195	0.870966	0.850276	0.864251	0.846897	0.879523	0.80158	0.844347	0.847669	1	0.882462	0.0666641
2265	5	97101	0.388404	63.7458	5.7749	3.35266	0.865202	0.924259	0.890856	0.879023	0.902488	0.909053	0.884342	0.847514	0.875434	0.869661	0.827128	0.872143	0.859497	0.870537	0.850831	0.863642	0.846917	0.880022	0.801109	0.844476	0.848539	1	0.883859	0.0662529
2266	6	61891	0.247564	65.0394	8.11414	3.63587	1.30653	0.926379	0.893272	0.880346	0.905212	0.910851	0.886001	0.847627	0.876541	0.870385	0.827099	0.87213	0.860036	0.872251	0.851303	0.864092	0.8477	0.880104	0.800197	0.844848	0.848847	1	0.88531	0.0656658
2270	10	54451	0.217804	65.0231	8.10846	3.63302	1.30513	0.92777	0.895374	0.882527	0.906595	0.912104	0.887284	0.848102	0.877082	0.871435	0.827579	0.872886	0.860517	0.872656	0.851325	0.86475	0.847661	0.880094	0.800399	0.845448	0.849406	1	0.886528	0.065332
2272	0	548386	2.19354	22.7911	0.854509	0.152302	0.0170555	0.894313	0.889251	0.906772	0.906501	0.902277	0.895393	0.828744	0.891402	0.86746	0.827004	0.879846	0.844477	0.856773	0.816225	0.84996	0.85988	0.849979	0.818126	0.858666	0.838793	1	0.881055	0.0656995
2277	5	96883	0.387532	63.5041	5.74755	3.31468	0.853832	0.896225	0.891575	0.907584	0.906568	0.902986	0.896556	0.828747	0.891369	0.867872	0.828928	0.880578	0.846051	0.857844	0.815607	0.849695	0.859542	0.851104	0.81825	0.859077	0.838491	1	0.88204	0.0651679
2278	6	61666	0.246664	65.7493	8.14897	3.7535	1.33876	0.897853	0.89311	0.908637	0.907064	0.904104	0.896888	0.829679	0.89195	0.868582	0.829306	0.881531	0.846974	0.858439	0.816657	0.850623	0.860028	0.85192	0.818887	0.859623	0.839304	1	0.883025	0.0649904
2282	10	54109	0.216436	65.7389	8.15442	3.75199	1.33934	0.899416	0.894241	0.910255	0.907566	0.904997	0.897623	0.830546	0.893003	0.869541	0.829511	0.881877	0.847641	0.859256	0.817553	0.85057	0.859968	0.85203	0.818672	0.859838	0.839066	1	0.883964	0.0646377
2284	0	533373	2.13349	22.7984	0.8589	0.152452	0.0171478	0.89463	0.914127	0.88613	0.895794	0.903846	0.884795	0.852994	0.890453	0.886518	0.846752	0.881086	0.87129	0.842952	0.823362	0.856887	0.851081	0.861542	0.824641	0.860668	0.802723	1	0.883919	0.0645635
2289	5	94854	0.379416	66.173	5.99467	3.74852	0.965556	0.895887	0.915064	0.887127	0.895392	0.905212	0.88515	0.854097	0.890258	0.887538	0.846722	0.881059	0.871713	0.843275	0.823033	0.856595	0.851039	0.860649	0.826186	0.862373	0.80208	1	0.884549	0.0643233
2290	6	60619	0.242476	68.3411	8.4597	4.21247	1.49865	0.897664	0.916866	0.887511	0.896782	0.906374	0.885663	0.855433	0.891907	0.888443	0.847655	0.881687	0.872086	0.843787	0.822465	0.857009	0.851045	0.860951	0.827142	0.862329	0.802413	1	0.885634	0.0639652
2294	10	53076	0.212304	68.3314	8.45681	4.21061	1.49792	0.899917	0.918023	0.888895	0.898118	0.907152	0.886531	0.856366	0.892842	0.888641	0.848642	0.881905	0.87223	0.845505	0.822114	0.857384	0.851581	0.860982	0.827182	0.86232	0.803282	1	0.886726	0.063568
2296	0	584606	2.33842	22.7656	0.843026	0.151778	0.0167795	0.87974	0.905537	0.892632	0.899049	0.900023	0.869486	0.833809	0.861427	0.871469	0.853797	0.874288	0.856652	0.859957	0.829412	0.865591	0.854173	0.848713	0.835629	0.820568	0.836738	1	0.877222	0.0677255
2301	5	99797	0.399188	60.6038	5.48251	2.88266	0.742028	0.882081	0.907136	0.893704	0.900974	0.900253	0.869966	0.833918	0.861704	0.872832	0.854455	0.87463	0.857861	0.860326	0.830125	0.865131	0.853092	0.849439	0.836102	0.821618	0.836769	1	0.878291	0.0671708
2302	6	63184	0.252736	60.8414	7.63496	2.98048	1.07702	0.882779	0.908149	0.894902	0.901692	0.901352	0.872222	0.835362	0.862647	0.873219	0.855668	0.875206	0.858089	0.860463	0.829846	0.863826	0.852668	0.84864	0.836944	0.823737	0.837277	1	0.879177	0.0670155
2306	10	55379	0.221516	60.8392	7.6354	2.98019	1.0772	0.884234	0.909623	0.896062	0.902517	0.902508	0.873345	0.836472	0.863631	0.874167	0.856669	0.87665	0.858719	0.86085	0.830531	0.864263	0.853302	0.849013	0.837005	0.823986	0.837465	1	0.880263	0.0667748
2308	0	621910	2.48764	22.828	0.83676	0.153011	0.0167395	0.901287	0.878955	0.906487	0.92794	0.911102	0.876391	0.848136	0.855287	0.880532	0.851416	0.870558	0.833114	0.848679	0.821693	0.881545	0.827135	0.867875	0.830178	0.837887	0.842681	1	0.882513	0.0640942
2313	5	102066	0.408264	64.9643	5.87406	3.5474	0.912987	0.903156	0.880347	0.906707	0.929242	0.912601	0.876604	0.849715	0.856372	0.88021	0.85141	0.871563	0.833451	0.849436	0.820685	0.882502	0.827528	0.867071	0.829733	0.837507	0.843038	1	0.883425	0.0640672
2314	6	64916	0.259664	66.4563	8.26929	3.87658	1.38504	0.90423	0.882625	0.908035	0.930402	0.913334	0.877195	0.850299	0.857963	0.88006	0.852556	0.871534	0.834294	0.849829	0.820429	0.883342	0.827777	0.867675	0.830165	0.83739	0.843814	1	0.88444	0.0639005
2318	10	56783	0.227132	66.4507	8.26693	3.87554	1.38432	0.90587	0.884182	0.909119	0.930816	0.914323	0.878177	0.851707	0.859007	0.880563	0.852456	0.872022	0.83422	0.850527	0.820686	0.883275	0.8281	0.867848	0.82994	0.837266	0.843184	1	0.88537	0.0634951
2320	0	641067	2.56427	22.833	0.863894	0.15315	0.0172932	0.884715	0.889488	0.883625	0.91771	0.888806	0.887263	0.853152	0.862326	0.881439	0.838783	0.85996	0.841081	0.878103	0.829196	0.846129	0.842235	0.850871	0.822457	0.849295	0.825285	1	0.877148	0.0661793
2325	5	103000	0.412	64.0574	5.80904	3.40203	0.878985	0.886646	0.890165	0.885024	0.91834	0.888903	0.889141	0.85501	0.86418	0.881689	0.83968	0.860646	0.840665	0.878966	0.829675	0.844913	0.842044	0.850155	0.823049	0.850223	0.826141	1	0.878146	0.065692
2326	6	65015	0.26006	64.2224	8.09312	3.50427	1.27144	0.88861	0.892225	0.885242	0.918696	0.889956	0.890533	0.855818	0.865339	0.881896	0.840191	0.861155	0.841244	0.879366	0.830585	0.844843	0.841913	0.851034	0.823956	0.849196	0.82624	1	0.87914	0.0652305
2330	10	57091	0.228364	64.1973	8.09589	3.5004	1.27102	0.890315	0.893819	0.886847	0.919707	0.890902	0.891436	0.856484	0.866117	0.882933	0.840465	0.860906	0.842112	0.879324	0.831147	0.845247	0.841709	0.851281	0.824351	0.849127	0.826304	1	0.880173	0.0648787
2332	0	535233	2.14093	22.8006	0.869118	0.152512	0.0173629	0.896268	0.880337	0.884314	0.881078	0.91266	0.872236	0.854178	0.879705	0.873647	0.807382	0.860105	0.839077	0.873447	0.80949	0.863601	0.845641	0.876691	0.812233	0.866751	0.841729	1	0.87496	0.0677887
2337	5	95338	0.381352	63.9057	5.76657	3.37725	0.868619	0.89898	0.882161	0.886346	0.88139	0.913644	0.873272	0.855205	0.879938	0.875144	0.807784	0.861346	0.839455	0.874043	0.810836	0.864676	0.845455	0.878375	0.812153	0.866653	0.84191	1	0.876275	0.0673442
2338	6	60671	0.242684	67.4582	8.23905	4.04757	1.42682	0.900669	0.884039	0.886354	0.882539	0.913608	0.873993	0.856175	0.880503	0.876168	0.807791	0.861787	0.841209	0.875402	0.810939	0.864828	0.846129	0.878896	0.812274	0.867713	0.842528	1	0.877183	0.0671293
2342	10	53062	0.212248	67.4698	8.2426	4.04972	1.42758	0.902746	0.885794	0.887895	0.883834	0.914572	0.875024	0.857026	0.881931	0.877134	0.809054	0.862463	0.842477	0.875919	0.811664	0.86479	0.846642	0.879452	0.812983	0.867551	0.842269	1	0.878465	0.0666802
2344	0	521498	2.08599	22.7922	0.854119	0.152322	0.0170526	0.915925	0.872595	0.869306	0.87196	0.897327	0.908107	0.860138	0.889513	0.868216	0.828135	0.879241	0.878024	0.859319	0.809912	0.848079	0.825125	0.873788	0.844784	0.85523	0.832355	1	0.877974	0.0675795
2349	5	94391	0.377564	64.1453	5.83269	3.41639	0.88392	0.918292	0.874702	0.870496	0.872382	0.898709	0.908609	0.860771	0.889952	0.868531	0.830137	0.879353	0.878648	0.859123	0.810337	0.848068	0.825667	0.874856	0.844625	0.855039	0.832563	1	0.879098	0.0671765
2350	6	60244	0.240976	66.2761	8.25132	3.84544	1.37471	0.920714	0.876511	0.8709	0.873954	0.899733	0.909045	0.861239	0.889997	0.869547	0.831203	0.880677	0.880337	0.860467	0.810396	0.849636	0.825958	0.873514	0.844748	0.855089	0.832871	1	0.880244	0.0666756
2354	10	52655	0.21062	66.2493	8.24984	3.84088	1.37348	0.921992	0.878473	0.872937	0.875653	0.900418	0.910047	0.862311	0.89059	0.86987	0.831535	0.881217	0.881312	0.861352	0.811015	0.850024	0.826996	0.873573	0.844488	0.854506	0.832836	1	0.881399	0.0663221
2356	0	599747	2.39899	22.8844	0.856113	0.154168	0.01722	0.893378	0.881146	0.916712	0.892418	0.886359	0.878757	0.852118	0.868156	0.894707	0.858395	0.886315	0.821907	0.875291	0.829882	0.876151	0.81002	0.852666	0.819366	0.854961	0.837347	1	0.879833	0.063878
2361	5	99819	0.399276	61.5897	5.58493	3.02528	0.77918	0.895942	0.882577	0.917345	0.894244	0.888123	0.879682	0.853871	0.869559	0.894479	0.858454	0.887526	0.822844	0.8758	0.829321	0.876476	0.810452	0.853044	0.819203	0.856305	0.838077	1	0.881105	0.0634485
2362	6	63136	0.252544	65.704	8.07425	3.74306	1.32412	0.897309	0.883996	0.918272	0.894989	0.889714	0.88067	0.855574	0.870446	0.894743	0.858971	0.888637	0.823421	0.876988	0.82936	0.875705	0.810742	0.853079	0.8192	0.856762	0.837494	1	0.882103	0.0631396
2366	10	55415	0.22166	65.6948	8.06442	3.74119	1.32285	0.899179	0.885672	0.918813	0.89594	0.890932	0.881521	0.856185	0.871668	0.895155	0.859217	0.889317	0.82373	0.87719	0.829748	0.875539	0.811351	0.853235	0.819291	0.856564	0.837824	1	0.883074	0.0629027
2368	0	663598	2.65439	22.8557	0.861319	0.153601	0.0172862	0.878016	0.88129	0.884763	0.897693	0.907355	0.873068	0.868327	0.872286	0.865947	0.838798	0.864917	0.83281	0.857815	0.837191	0.86231	0.838369	0.842237	0.80762	0.82307	0.838471	1	0.874029	0.0659066
2373	5	104465	0.41786	64.0156	5.79094	3.395	0.87415	0.880099	0.882846	0.887532	0.897894	0.907902	0.87413	0.868918	0.872259	0.866003	0.839554	0.865596	0.83337	0.857096	0.837534	0.863169	0.83786	0.842818	0.809467	0.823453	0.83919	1	0.875107	0.0657121
2374	6	65693	0.262772	63.8065	8.06555	3.43795	1.25193	0.882156	0.884409	0.889318	0.898612	0.908986	0.875641	0.86924	0.872582	0.86596	0.840729	0.865412	0.832836	0.857892	0.837114	0.863578	0.837662	0.842221	0.809721	0.823155	0.838666	1	0.876119	0.065309
2378	10	57661	0.230644	63.8073	8.06268	3.43796	1.25118	0.883691	0.886223	0.890585	0.899629	0.909367	0.876138	0.869921	0.873199	0.866131	0.842207	0.865706	0.832885	0.858709	0.837455	0.864189	0.837282	0.843204	0.8104	0.823347	0.839016	1	0.877075	0.0650398
2380	0	591428	2.36571	22.8492	0.858169	0.153466	0.0171942	0.902259	0.897991	0.872583	0.902035	0.903707	0.890141	0.850987	0.844668	0.876471	0.842227	0.871746	0.822954	0.868807	0.831093	0.866843	0.820107	0.844946	0.803384	0.84142	0.830689	1	0.877794	0.0670818
2385	5	99458	0.397832	64.9137	5.8754	3.53934	0.912499	0.904045	0.899329	0.87461	0.902667	0.904276	0.892558	0.852702	0.844563	0.877345	0.840998	0.872102	0.823468	0.868286	0.831818	0.866421	0.820281	0.845256	0.805355	0.841787	0.830617	1	0.878859	0.0668386
2386	6	63286	0.253144	67.4785	8.3426	4.05522	1.44203	0.906306	0.900381	0.877027	0.905145	0.904979	0.893057	0.853056	0.844942	0.877896	0.841339	0.873211	0.823365	0.868549	0.831053	0.86655	0.820276	0.84476	0.806497	0.841695	0.830705	1	0.880018	0.0661552
2390	10	55522	0.222088	67.4604	8.34301	4.05213	1.44253	0.907721	0.901489	0.878706	0.906497	0.9061	0.893763	0.854301	0.846241	0.878273	0.842099	0.873789	0.823683	0.868683	0.83068	0.866882	0.821458	0.844629	0.806248	0.841585	0.829977	1	0.881035	0.0657955
2392	0	470295	1.88118	22.7439	0.865917	0.151382	0.01722	0.883762	0.879491	0.897316	0.9004	0.884524	0.877604	0.8817	0.87948	0.871705	0.8218	0.860376	0.814223	0.867605	0.797223	0.846487	0.853647	0.871083	0.797258	0.873223	0.826638	1	0.874855	0.0646161
2397	5	89663	0.358652	65.0495	5.92119	3.56238	0.92117	0.885856	0.881495	0.899005	0.901035	0.886358	0.878428	0.883531	0.879727	0.872322	0.823461	0.862775	0.813792	0.867175	0.796928	0.846687	0.853301	0.871134	0.79893	0.873075	0.827331	1	0.876147	0.0643405
2398	6	57950	0.2318	67.2927	8.34554	4.02324	1.43923	0.887446	0.8822	0.900673	0.901665	0.887921	0.878594	0.883727	0.880699	0.873184	0.824504	0.863831	0.815574	0.867731	0.798171	0.846342	0.853296	0.870595	0.798619	0.872683	0.827412	1	0.877089	0.0641626
2402	10	50678	0.202712	67.2775	8.34891	4.02078	1.44009	0.88861	0.884792	0.902413	0.90267	0.889508	0.879839	0.884891	0.881931	0.874058	0.825486	0.863994	0.816123	0.868671	0.79866	0.846827	0.853378	0.871197	0.799509	0.872361	0.827272	1	0.87837	0.0637559
