# Supplementary material for: IBSEM: An Individual-Based Atlantic Salmon Population Model
Source: PLoS One. 2015 Sep 18;10(9):e0138444. doi: 10.1371/journal.pone.0138444 (PMC4575158; doi:10.1371/journal.pone.0138444)
Supplement: S1 Minimal dataset — (ZIP) [file pone.0138444.s003.zip › temp/scenario 1/wild - 6/runFiles/results/parr1.txt]

month	averageAge	popSize	density	averageLength	stDevLength	averageWeight	stDevWeight	allele_0_0_Frequency	allele_0_1_Frequency	allele_0_2_Frequency	allele_0_3_Frequency	allele_0_4_Frequency	allele_0_5_Frequency	allele_0_6_Frequency	allele_0_7_Frequency	allele_0_8_Frequency	allele_0_9_Frequency	allele_0_10_Frequency	allele_0_11_Frequency	allele_0_12_Frequency	allele_0_13_Frequency	allele_0_14_Frequency	allele_0_15_Frequency	allele_0_16_Frequency	allele_0_17_Frequency	allele_0_18_Frequency	allele_0_19_Frequency	allele_0_20_Frequency	genotypicValueAverage	genotypicValueStDev
16	12	52821	0.211284	67.2201	8.53399	4.01882	1.47616	0.906363	0.90535	0.904763	0.905132	0.904716	0.902671	0.903523	0.90163	0.902236	0.900513	0.901327	0.901479	0.901867	0.901763	0.9018	0.901109	0.900721	0.901791	0.89985	0.901043	1	0.903835	0.0597202
21	17	45205	0.18082	104.147	9.35553	14.5253	3.84376	0.907621	0.90667	0.905199	0.906006	0.905254	0.903108	0.904137	0.902124	0.903053	0.900863	0.90146	0.901814	0.90198	0.901394	0.902378	0.900531	0.900852	0.901958	0.900044	0.902113	1	0.904524	0.0595178
22	18	18174	0.072696	98.8534	7.72441	12.3584	2.83132	0.92415	0.919198	0.916144	0.915236	0.914823	0.911027	0.910339	0.906515	0.908771	0.905524	0.905855	0.905167	0.905194	0.90181	0.905882	0.901673	0.903681	0.903764	0.900957	0.904039	1	0.913411	0.0558545
26	22	16668	0.066672	98.8713	7.71582	12.3646	2.82905	0.925666	0.920476	0.916637	0.915617	0.916007	0.912167	0.910787	0.907307	0.910037	0.905898	0.906437	0.905298	0.905748	0.902808	0.905898	0.901878	0.903228	0.903828	0.900708	0.904248	1	0.91425	0.055637
26	10	61023	0.244092	62.9209	7.81278	3.29203	1.17527	0.888894	0.901201	0.91504	0.913451	0.900144	0.904937	0.906535	0.893049	0.898653	0.914213	0.896727	0.894654	0.877472	0.905118	0.896785	0.879398	0.886027	0.894106	0.899923	0.906888	1	0.901013	0.0629114
28	12	57265	0.22906	62.868	8.00815	3.29155	1.21195	0.890754	0.902881	0.91624	0.914424	0.900454	0.90537	0.907247	0.89367	0.899441	0.914861	0.896857	0.894953	0.877988	0.905422	0.896848	0.879621	0.886065	0.894316	0.899965	0.907221	1	0.901949	0.0625354
28	12	57265	0.22906	62.868	8.00815	3.29155	1.21195	0.890754	0.902881	0.91624	0.914424	0.900454	0.90537	0.907247	0.89367	0.899441	0.914861	0.896857	0.894953	0.877988	0.905422	0.896848	0.879621	0.886065	0.894316	0.899965	0.907221	1	0.901949	0.0625354
33	17	48986	0.195944	102.453	8.88764	13.8091	3.53132	0.891959	0.904177	0.917936	0.915578	0.901421	0.906565	0.90827	0.894419	0.899829	0.91568	0.897583	0.895133	0.877832	0.905269	0.896756	0.880354	0.887019	0.894245	0.900114	0.907239	1	0.902935	0.0621752
34	18	19963	0.079852	98.8446	7.42709	12.3388	2.72339	0.911186	0.918574	0.929169	0.924836	0.910059	0.915193	0.917272	0.900817	0.903522	0.922156	0.904548	0.901042	0.882933	0.909082	0.898237	0.882307	0.886014	0.896759	0.899239	0.908906	1	0.912896	0.0577973
38	22	18364	0.073456	98.8318	7.41518	12.3334	2.71958	0.912247	0.919761	0.929454	0.926187	0.910777	0.915541	0.918128	0.901601	0.903616	0.922212	0.905032	0.900811	0.883522	0.90966	0.898252	0.883141	0.886653	0.896727	0.899613	0.908707	1	0.913597	0.0574204
38	10	47989	0.191956	67.938	8.39479	4.138	1.46849	0.927817	0.910625	0.903332	0.884307	0.910198	0.868991	0.855832	0.91198	0.931099	0.929088	0.883692	0.886766	0.846986	0.886307	0.898737	0.889714	0.909115	0.911063	0.897226	0.878816	1	0.90083	0.064566
40	12	45068	0.180272	67.8699	8.58618	4.13452	1.50949	0.929118	0.912721	0.904688	0.885695	0.911578	0.86942	0.857549	0.912943	0.931049	0.929518	0.884863	0.887337	0.846354	0.887037	0.899186	0.889167	0.91008	0.911678	0.897255	0.879072	1	0.901945	0.0639597
40	12	45068	0.180272	67.8699	8.58618	4.13452	1.50949	0.929118	0.912721	0.904688	0.885695	0.911578	0.86942	0.857549	0.912943	0.931049	0.929518	0.884863	0.887337	0.846354	0.887037	0.899186	0.889167	0.91008	0.911678	0.897255	0.879072	1	0.901945	0.0639597
45	17	38617	0.154468	104.796	9.41751	14.7972	3.9121	0.930225	0.914571	0.906583	0.887342	0.913315	0.86998	0.86023	0.913976	0.93108	0.929824	0.886022	0.888171	0.846234	0.888171	0.898918	0.888663	0.91136	0.912202	0.896794	0.879949	1	0.9032	0.0632099
46	18	13740	0.05496	99.6318	7.73432	12.6488	2.89209	0.942067	0.931004	0.924891	0.901419	0.923144	0.87762	0.878311	0.922162	0.933151	0.932242	0.893632	0.894469	0.847962	0.894032	0.901019	0.887555	0.922999	0.914447	0.89294	0.883333	1	0.914097	0.0581626
50	22	12643	0.050572	99.6274	7.73033	12.6469	2.89042	0.943328	0.931622	0.926442	0.902397	0.92391	0.879103	0.879222	0.922487	0.934074	0.931939	0.894012	0.89508	0.84703	0.894606	0.902199	0.887092	0.923475	0.914498	0.892787	0.884165	1	0.914929	0.0577545
50	10	45655	0.18262	64.0508	7.92851	3.47106	1.24055	0.892389	0.880692	0.87791	0.911685	0.916679	0.876684	0.91577	0.911094	0.922418	0.882379	0.908575	0.864352	0.884788	0.891261	0.892301	0.882543	0.878348	0.91991	0.89045	0.856073	1	0.89449	0.0616928
52	12	42780	0.17112	64.0004	8.1067	3.47016	1.27355	0.894028	0.882188	0.879254	0.912214	0.917169	0.87763	0.916503	0.911805	0.923305	0.882749	0.908976	0.865334	0.885566	0.891889	0.892812	0.882702	0.878191	0.920033	0.890825	0.856054	1	0.895439	0.0614404
52	12	42780	0.17112	64.0004	8.1067	3.47016	1.27355	0.894028	0.882188	0.879254	0.912214	0.917169	0.87763	0.916503	0.911805	0.923305	0.882749	0.908976	0.865334	0.885566	0.891889	0.892812	0.882702	0.878191	0.920033	0.890825	0.856054	1	0.895439	0.0614404
57	17	36602	0.146408	100.678	8.95857	13.1217	3.44178	0.89603	0.883244	0.880758	0.912382	0.917846	0.878436	0.917313	0.912314	0.92346	0.883804	0.908898	0.865144	0.885088	0.892806	0.892861	0.882288	0.878094	0.920482	0.891618	0.855418	1	0.896277	0.0611562
58	18	15898	0.063592	98.225	7.50843	12.1163	2.72633	0.914329	0.896276	0.892282	0.917411	0.922915	0.88747	0.92477	0.915776	0.926217	0.890584	0.90936	0.871965	0.892156	0.893351	0.893855	0.885803	0.87901	0.920147	0.892659	0.858661	1	0.904868	0.0579863
62	22	14543	0.058172	98.1796	7.50491	12.0995	2.71975	0.916558	0.89727	0.893866	0.918208	0.923503	0.889294	0.925737	0.916661	0.927181	0.892044	0.9092	0.872447	0.893248	0.894417	0.894279	0.885993	0.87867	0.920615	0.892526	0.858282	1	0.906005	0.0574979
62	10	53876	0.215504	64.5342	7.88715	3.54585	1.24752	0.888383	0.896614	0.901468	0.918415	0.910396	0.904178	0.897626	0.911723	0.907723	0.877914	0.885636	0.904586	0.901941	0.873738	0.894471	0.893561	0.901691	0.904624	0.904586	0.909626	1	0.9	0.0603596
64	12	50570	0.20228	64.4683	8.09887	3.54377	1.28764	0.889964	0.89822	0.90265	0.919073	0.91142	0.905349	0.898299	0.912142	0.908236	0.878288	0.886128	0.90524	0.902403	0.873858	0.89478	0.894087	0.902126	0.904538	0.904766	0.910006	1	0.900958	0.0599426
64	12	50570	0.20228	64.4683	8.09887	3.54377	1.28764	0.889964	0.89822	0.90265	0.919073	0.91142	0.905349	0.898299	0.912142	0.908236	0.878288	0.886128	0.90524	0.902403	0.873858	0.89478	0.894087	0.902126	0.904538	0.904766	0.910006	1	0.900958	0.0599426
69	17	43312	0.173248	102.985	8.98713	14.0282	3.60722	0.891878	0.899347	0.903537	0.920692	0.912391	0.905915	0.899162	0.911964	0.908697	0.878994	0.886579	0.905442	0.903341	0.874354	0.894948	0.893805	0.902279	0.904784	0.904137	0.90939	1	0.90188	0.0596706
70	18	16544	0.066176	99.6459	7.39625	12.635	2.76018	0.910481	0.914743	0.915528	0.928252	0.922238	0.915831	0.907489	0.913745	0.913262	0.885487	0.891471	0.910421	0.904286	0.877871	0.900024	0.898029	0.90075	0.904709	0.904044	0.909121	1	0.911602	0.0556329
74	22	15128	0.060512	99.6195	7.38404	12.6245	2.75319	0.911984	0.91562	0.915356	0.928345	0.923024	0.916744	0.908084	0.913637	0.913174	0.885973	0.891658	0.910167	0.905044	0.877909	0.90002	0.898334	0.900119	0.905242	0.904151	0.909076	1	0.912115	0.0555681
74	10	54163	0.216652	66.9088	8.18181	3.95036	1.39546	0.901861	0.903024	0.917259	0.913456	0.893165	0.904077	0.917397	0.918662	0.892934	0.896747	0.905831	0.889279	0.882946	0.914203	0.904049	0.910179	0.905221	0.89803	0.885023	0.88926	1	0.904887	0.0600921
76	12	50887	0.203548	66.8707	8.37257	3.95204	1.43665	0.903129	0.904239	0.918113	0.914222	0.894099	0.904956	0.918172	0.918948	0.893568	0.897105	0.906646	0.88952	0.884135	0.914369	0.904062	0.910527	0.905595	0.898343	0.885049	0.889746	1	0.905714	0.0598425
76	12	50887	0.203548	66.8707	8.37257	3.95204	1.43665	0.903129	0.904239	0.918113	0.914222	0.894099	0.904956	0.918172	0.918948	0.893568	0.897105	0.906646	0.88952	0.884135	0.914369	0.904062	0.910527	0.905595	0.898343	0.885049	0.889746	1	0.905714	0.0598425
81	17	43472	0.173888	105.023	9.25504	14.8805	3.87665	0.904479	0.905111	0.919074	0.915221	0.894426	0.906043	0.918833	0.919005	0.893575	0.897923	0.907527	0.890309	0.884972	0.914566	0.904318	0.910943	0.905939	0.898555	0.885133	0.889814	1	0.90649	0.0595031
82	18	14764	0.059056	100.094	7.56046	12.8128	2.85274	0.920279	0.920618	0.9301	0.921938	0.906902	0.91398	0.927052	0.925224	0.898639	0.90023	0.914115	0.893186	0.892035	0.913303	0.907512	0.916012	0.908832	0.90189	0.884686	0.893322	1	0.91594	0.0552673
86	22	13592	0.054368	100.085	7.57223	12.8103	2.85658	0.920725	0.92124	0.931173	0.922418	0.907041	0.914656	0.927273	0.925287	0.899242	0.899941	0.914913	0.892952	0.89354	0.91392	0.907887	0.916716	0.909763	0.901854	0.885006	0.894313	1	0.916445	0.0549933
86	10	50428	0.201712	65.9385	8.07931	3.78227	1.33638	0.906054	0.907621	0.896367	0.892907	0.89955	0.899005	0.899728	0.89367	0.884776	0.885827	0.904795	0.893779	0.895524	0.892907	0.884519	0.877786	0.892808	0.876101	0.871381	0.891856	1	0.897519	0.0605189
88	12	47175	0.1887	65.8541	8.27057	3.77625	1.37547	0.908214	0.908903	0.897488	0.894436	0.899809	0.899587	0.900382	0.894234	0.885596	0.886518	0.905395	0.894255	0.896163	0.893121	0.884102	0.8777	0.893259	0.876142	0.871691	0.89221	1	0.89851	0.0601849
88	12	47175	0.1887	65.8541	8.27057	3.77625	1.37547	0.908214	0.908903	0.897488	0.894436	0.899809	0.899587	0.900382	0.894234	0.885596	0.886518	0.905395	0.894255	0.896163	0.893121	0.884102	0.8777	0.893259	0.876142	0.871691	0.89221	1	0.89851	0.0601849
93	17	40374	0.161496	104.727	9.1688	14.7512	3.8137	0.909732	0.910165	0.898041	0.89622	0.900555	0.899948	0.901013	0.89497	0.8864	0.887489	0.905843	0.895378	0.897298	0.89336	0.884901	0.878164	0.893397	0.875749	0.871229	0.89227	1	0.899445	0.0597241
94	18	14105	0.05642	100.035	7.4646	12.7852	2.81577	0.925133	0.922793	0.911911	0.90911	0.909819	0.905388	0.908968	0.902021	0.893194	0.893832	0.911166	0.899291	0.904147	0.895144	0.884686	0.879972	0.897696	0.878518	0.873059	0.896242	1	0.909158	0.0567532
98	22	12910	0.05164	100.032	7.47299	12.7846	2.81688	0.925368	0.923393	0.91282	0.909218	0.910302	0.906468	0.909876	0.902169	0.894539	0.892912	0.909915	0.898993	0.905267	0.894578	0.885205	0.880287	0.897057	0.878466	0.874284	0.897018	1	0.909566	0.0567792
98	10	52798	0.211192	66.0687	8.16039	3.80708	1.35276	0.922402	0.915196	0.916664	0.884342	0.884854	0.898197	0.922743	0.900394	0.895375	0.89636	0.873622	0.900422	0.864578	0.923652	0.873168	0.88778	0.890072	0.9035	0.907847	0.87134	1	0.903093	0.0589229
100	12	49539	0.198156	65.9876	8.35103	3.80158	1.39006	0.923232	0.916349	0.918065	0.885706	0.885262	0.899402	0.923454	0.900735	0.895769	0.896869	0.874594	0.901078	0.865026	0.923616	0.873372	0.888149	0.890763	0.903591	0.907588	0.871455	1	0.903931	0.0586864
100	12	49539	0.198156	65.9876	8.35103	3.80158	1.39006	0.923232	0.916349	0.918065	0.885706	0.885262	0.899402	0.923454	0.900735	0.895769	0.896869	0.874594	0.901078	0.865026	0.923616	0.873372	0.888149	0.890763	0.903591	0.907588	0.871455	1	0.903931	0.0586864
105	17	42383	0.169532	105.837	9.23213	15.2202	3.91198	0.925383	0.91775	0.919284	0.887254	0.88552	0.899901	0.924498	0.9016	0.896043	0.897813	0.875504	0.901706	0.865524	0.923743	0.873534	0.887974	0.891195	0.904266	0.907699	0.871352	1	0.904986	0.0581903
106	18	15217	0.060868	99.4453	7.64491	12.5739	2.84374	0.939213	0.931327	0.932575	0.898995	0.898173	0.90803	0.929552	0.909082	0.897877	0.907242	0.883946	0.905008	0.868009	0.924328	0.874614	0.887724	0.896892	0.906059	0.909016	0.873102	1	0.914554	0.0547334
110	22	14059	0.056236	99.4315	7.6375	12.5683	2.83796	0.940714	0.932534	0.933174	0.899388	0.899175	0.908493	0.929689	0.910058	0.89825	0.907248	0.884771	0.905683	0.868092	0.924603	0.874742	0.887937	0.897219	0.906572	0.909524	0.874066	1	0.915298	0.0544783
110	10	53051	0.212204	65.2681	8.17327	3.67548	1.32675	0.921085	0.895167	0.883537	0.890304	0.915553	0.859484	0.900341	0.913084	0.903122	0.901284	0.903593	0.874479	0.892566	0.883301	0.89283	0.889974	0.877118	0.89594	0.893301	0.869013	1	0.897018	0.0628074
112	12	49694	0.198776	65.1893	8.34595	3.66979	1.35869	0.922637	0.896637	0.885197	0.891667	0.916449	0.860587	0.901376	0.913078	0.903469	0.901537	0.90361	0.874975	0.893005	0.883799	0.892884	0.889705	0.877722	0.896326	0.893146	0.869652	1	0.898023	0.0623201
112	12	49694	0.198776	65.1893	8.34595	3.66979	1.35869	0.922637	0.896637	0.885197	0.891667	0.916449	0.860587	0.901376	0.913078	0.903469	0.901537	0.90361	0.874975	0.893005	0.883799	0.892884	0.889705	0.877722	0.896326	0.893146	0.869652	1	0.898023	0.0623201
117	17	42489	0.169956	102.684	9.20441	13.9232	3.68299	0.924074	0.898056	0.887441	0.892619	0.917073	0.861482	0.901928	0.913519	0.903905	0.901633	0.904458	0.875709	0.893467	0.884429	0.892808	0.889654	0.877839	0.896314	0.89249	0.86979	1	0.899002	0.0618495
118	18	19686	0.078744	97.2694	7.68119	11.7808	2.72679	0.934776	0.911282	0.901859	0.905339	0.923474	0.873235	0.909784	0.917733	0.906152	0.904678	0.908844	0.880981	0.897872	0.88662	0.895306	0.891065	0.878137	0.895509	0.895383	0.873108	1	0.907785	0.058476
122	22	17984	0.071936	97.2728	7.6877	11.7824	2.72871	0.936249	0.912978	0.903692	0.905638	0.9246	0.87386	0.911004	0.918344	0.906361	0.904637	0.910003	0.882562	0.89802	0.886844	0.896185	0.890764	0.879337	0.895157	0.895407	0.873387	1	0.908804	0.0577791
122	10	58272	0.233088	62.2459	7.79761	3.19021	1.15042	0.887931	0.891715	0.873713	0.905915	0.911158	0.888531	0.888746	0.879728	0.90087	0.880912	0.892435	0.896597	0.892444	0.872014	0.886832	0.872289	0.894864	0.884464	0.881324	0.881924	1	0.890232	0.0659875
124	12	54603	0.218412	62.1824	7.95818	3.18687	1.17868	0.889969	0.892945	0.875364	0.907029	0.911855	0.889612	0.889924	0.880602	0.90169	0.881417	0.892991	0.897002	0.892964	0.872214	0.887222	0.872388	0.89474	0.884732	0.881646	0.882534	1	0.891335	0.0655347
124	12	54603	0.218412	62.1824	7.95818	3.18687	1.17868	0.889969	0.892945	0.875364	0.907029	0.911855	0.889612	0.889924	0.880602	0.90169	0.881417	0.892991	0.897002	0.892964	0.872214	0.887222	0.872388	0.89474	0.884732	0.881646	0.882534	1	0.891335	0.0655347
129	17	46620	0.18648	100.759	8.83378	13.1446	3.40213	0.892181	0.895056	0.876244	0.907958	0.912452	0.890959	0.891441	0.880856	0.902059	0.881682	0.893265	0.897169	0.893479	0.87249	0.887731	0.873037	0.894927	0.88521	0.881746	0.882304	1	0.892437	0.065093
130	18	19500	0.078	99.005	7.31998	12.3923	2.6955	0.910103	0.910256	0.891026	0.917846	0.918744	0.901282	0.898795	0.888462	0.907821	0.888154	0.898	0.898179	0.895846	0.877641	0.892513	0.87441	0.896538	0.885564	0.88359	0.88559	1	0.902588	0.0612051
134	22	17812	0.071248	98.9883	7.3167	12.386	2.69453	0.912531	0.911661	0.891983	0.918229	0.919661	0.902425	0.900067	0.88912	0.908236	0.889204	0.899225	0.898159	0.895885	0.877976	0.893639	0.875056	0.897625	0.885527	0.883927	0.885667	1	0.903677	0.060813
134	10	54770	0.21908	67.954	8.2738	4.13584	1.44918	0.904747	0.878565	0.89728	0.912388	0.912762	0.899754	0.910517	0.913958	0.880445	0.905733	0.887676	0.905897	0.871572	0.877825	0.907285	0.888945	0.909522	0.927259	0.893336	0.856947	1	0.89914	0.0626774
136	12	51328	0.205312	67.9011	8.48112	4.13559	1.49371	0.906308	0.880387	0.89872	0.913507	0.913381	0.900532	0.911501	0.913887	0.881147	0.906377	0.888414	0.906162	0.872506	0.878127	0.907312	0.889388	0.909767	0.927057	0.89309	0.85731	1	0.900144	0.0624175
136	12	51328	0.205312	67.9011	8.48112	4.13559	1.49371	0.906308	0.880387	0.89872	0.913507	0.913381	0.900532	0.911501	0.913887	0.881147	0.906377	0.888414	0.906162	0.872506	0.878127	0.907312	0.889388	0.909767	0.927057	0.89309	0.85731	1	0.900144	0.0624175
141	17	43666	0.174664	107.471	9.40997	15.9356	4.1113	0.908063	0.881658	0.90093	0.914029	0.914682	0.90109	0.912632	0.914132	0.881555	0.906334	0.888174	0.907125	0.87291	0.878819	0.907938	0.889365	0.909678	0.927438	0.893017	0.857257	1	0.901146	0.0620438
142	18	13624	0.054496	100.419	7.69807	12.9439	2.92249	0.92638	0.903039	0.917352	0.925866	0.924361	0.91126	0.922563	0.917315	0.888652	0.909681	0.896653	0.912617	0.878817	0.882487	0.910012	0.892506	0.912434	0.925866	0.8939	0.863513	1	0.912915	0.0571643
146	22	12474	0.049896	100.403	7.69355	12.9378	2.91833	0.927128	0.904121	0.918511	0.925605	0.925245	0.911576	0.922519	0.91835	0.888408	0.910253	0.897868	0.913019	0.87959	0.882395	0.910454	0.892136	0.912257	0.925605	0.893739	0.864157	1	0.913486	0.0568631
146	10	54621	0.218484	65.2957	8.14415	3.67877	1.32094	0.901842	0.904753	0.891269	0.919582	0.917037	0.920598	0.932489	0.907993	0.881639	0.889502	0.891434	0.891827	0.861226	0.89861	0.878472	0.881016	0.88292	0.896532	0.875304	0.870187	1	0.902764	0.0623417
148	12	51345	0.20538	65.2483	8.32866	3.67869	1.35732	0.903476	0.906018	0.893047	0.920645	0.917752	0.921209	0.932817	0.908725	0.881829	0.889765	0.891654	0.892317	0.862051	0.899396	0.878567	0.881478	0.882958	0.896835	0.874934	0.870757	1	0.903702	0.0619137
148	12	51345	0.20538	65.2483	8.32866	3.67869	1.35732	0.903476	0.906018	0.893047	0.920645	0.917752	0.921209	0.932817	0.908725	0.881829	0.889765	0.891654	0.892317	0.862051	0.899396	0.878567	0.881478	0.882958	0.896835	0.874934	0.870757	1	0.903702	0.0619137
153	17	43917	0.175668	104.249	9.27902	14.5615	3.82201	0.905037	0.907712	0.894574	0.921557	0.918483	0.921966	0.933556	0.908726	0.882631	0.889712	0.892183	0.892604	0.86257	0.899925	0.878919	0.882471	0.883314	0.896714	0.874889	0.871576	1	0.904665	0.0613445
154	18	17031	0.068124	98.9963	7.62038	12.4056	2.80805	0.92361	0.924931	0.909283	0.931272	0.926957	0.928072	0.939757	0.916329	0.887206	0.894986	0.897011	0.898567	0.869415	0.901356	0.881393	0.888263	0.890259	0.899037	0.876754	0.876872	1	0.91517	0.0572472
158	22	15621	0.062484	98.9686	7.62045	12.3953	2.80643	0.924301	0.925805	0.910793	0.931695	0.927117	0.928718	0.940241	0.916075	0.888035	0.895781	0.897638	0.898438	0.869759	0.901575	0.880898	0.889636	0.89082	0.899014	0.87632	0.877249	1	0.915773	0.0572482
158	10	49478	0.197912	65.5878	8.07999	3.72431	1.32568	0.901977	0.894832	0.917438	0.896035	0.890669	0.891437	0.90609	0.917408	0.876935	0.88503	0.870549	0.887192	0.880604	0.902553	0.88407	0.868002	0.917165	0.91671	0.901492	0.865637	1	0.897108	0.0609362
160	12	46338	0.185352	65.5194	8.2524	3.7201	1.35736	0.903405	0.896305	0.918609	0.896996	0.891946	0.892507	0.906686	0.917681	0.877671	0.885332	0.871078	0.887673	0.880983	0.902542	0.8849	0.8681	0.917055	0.91699	0.901107	0.865801	1	0.898046	0.0606
160	12	46338	0.185352	65.5194	8.2524	3.7201	1.35736	0.903405	0.896305	0.918609	0.896996	0.891946	0.892507	0.906686	0.917681	0.877671	0.885332	0.871078	0.887673	0.880983	0.902542	0.8849	0.8681	0.917055	0.91699	0.901107	0.865801	1	0.898046	0.0606
165	17	39686	0.158744	103.459	9.15386	14.2305	3.71425	0.905773	0.897836	0.919317	0.897382	0.89262	0.893048	0.907411	0.918611	0.879088	0.885539	0.871957	0.887744	0.881785	0.903291	0.884922	0.867674	0.917376	0.917187	0.900595	0.866401	1	0.899018	0.0602281
166	18	17900	0.0716	97.6857	7.68768	11.9305	2.75306	0.918715	0.91095	0.930894	0.90757	0.899385	0.901173	0.911676	0.920391	0.886089	0.888631	0.879581	0.893743	0.885196	0.903352	0.884665	0.870279	0.918268	0.914944	0.900922	0.870196	1	0.907218	0.0570225
170	22	16442	0.065768	97.6717	7.70015	11.9262	2.75821	0.920296	0.912054	0.93173	0.908953	0.899647	0.902262	0.911994	0.920508	0.88648	0.888365	0.880063	0.895451	0.885598	0.904543	0.885172	0.870515	0.918927	0.914639	0.900894	0.870393	1	0.908056	0.0567252
170	10	48397	0.193588	62.5037	7.8349	3.2301	1.1675	0.93169	0.892101	0.888134	0.897442	0.915635	0.874941	0.895706	0.89084	0.879011	0.890851	0.891285	0.869372	0.872254	0.867698	0.870519	0.882596	0.913879	0.883009	0.874383	0.890293	1	0.896007	0.063604
172	12	45349	0.181396	62.4519	8.01933	3.22933	1.19947	0.933207	0.893239	0.889446	0.898818	0.916371	0.875466	0.896767	0.891001	0.879545	0.891221	0.89196	0.869644	0.872621	0.868398	0.870383	0.882787	0.914188	0.883151	0.87444	0.890163	1	0.896908	0.0632993
172	12	45349	0.181396	62.4519	8.01933	3.22933	1.19947	0.933207	0.893239	0.889446	0.898818	0.916371	0.875466	0.896767	0.891001	0.879545	0.891221	0.89196	0.869644	0.872621	0.868398	0.870383	0.882787	0.914188	0.883151	0.87444	0.890163	1	0.896908	0.0632993
177	17	38906	0.155624	100.4	8.86537	13.0095	3.38813	0.934303	0.895607	0.890865	0.899617	0.917121	0.876716	0.897638	0.89224	0.880083	0.891623	0.892446	0.871022	0.873554	0.868953	0.871074	0.883321	0.914563	0.882936	0.874916	0.890467	1	0.898017	0.0628989
178	18	20024	0.080096	96.5639	7.61527	11.5268	2.66272	0.943942	0.90861	0.903216	0.909958	0.923042	0.886886	0.906362	0.901468	0.884189	0.894002	0.894701	0.877197	0.876948	0.872578	0.874501	0.885388	0.917249	0.88294	0.875849	0.893478	1	0.906394	0.0595001
182	22	18360	0.07344	96.545	7.61358	11.5201	2.66267	0.944717	0.910022	0.905338	0.910948	0.924237	0.888126	0.907516	0.902151	0.884722	0.895207	0.895343	0.878785	0.877478	0.872467	0.874864	0.884831	0.917892	0.883061	0.876797	0.894499	1	0.907466	0.0590986
182	10	53145	0.21258	63.0985	7.92305	3.32314	1.1996	0.929551	0.910161	0.895917	0.907677	0.903189	0.879594	0.906576	0.899294	0.903613	0.883987	0.886311	0.920548	0.887374	0.895983	0.899652	0.890667	0.891693	0.909578	0.896256	0.885126	1	0.904065	0.0610512
184	12	49957	0.199828	63.0428	8.09686	3.32145	1.23185	0.930931	0.911484	0.897212	0.908872	0.904368	0.881238	0.90721	0.900134	0.903957	0.88421	0.886612	0.921322	0.888154	0.896481	0.899674	0.890806	0.892067	0.910013	0.896171	0.885371	1	0.905074	0.0605122
184	12	49957	0.199828	63.0428	8.09686	3.32145	1.23185	0.930931	0.911484	0.897212	0.908872	0.904368	0.881238	0.90721	0.900134	0.903957	0.88421	0.886612	0.921322	0.888154	0.896481	0.899674	0.890806	0.892067	0.910013	0.896171	0.885371	1	0.905074	0.0605122
189	17	42890	0.17156	101.367	8.9153	13.3846	3.46547	0.931872	0.912987	0.898636	0.910166	0.905875	0.882	0.907473	0.900921	0.904535	0.88453	0.887048	0.921765	0.888226	0.89726	0.899557	0.889928	0.892492	0.909326	0.896631	0.887176	1	0.905992	0.0599739
190	18	20614	0.082456	97.2362	7.57793	11.7633	2.68923	0.941351	0.922383	0.910716	0.917459	0.915155	0.889662	0.913166	0.906447	0.909018	0.891287	0.893155	0.926555	0.891918	0.898613	0.902178	0.890511	0.895217	0.910352	0.895993	0.889614	1	0.913486	0.0558262
194	22	18845	0.07538	97.2284	7.58583	11.761	2.6928	0.942266	0.923057	0.911382	0.918838	0.916583	0.889785	0.912974	0.907456	0.90849	0.891483	0.893261	0.927142	0.892279	0.899814	0.901778	0.89013	0.895357	0.910321	0.895436	0.890608	1	0.914099	0.055696
194	10	53813	0.215252	64.2035	8.01517	3.4982	1.25546	0.89011	0.880958	0.886644	0.903889	0.91044	0.909501	0.893883	0.874231	0.879165	0.881098	0.897107	0.939977	0.854561	0.890556	0.887787	0.909213	0.877121	0.899067	0.882844	0.86297	1	0.892092	0.0657235
196	12	50308	0.201232	64.1525	8.20158	3.49759	1.29005	0.891906	0.88314	0.888338	0.905134	0.911078	0.910561	0.894858	0.874265	0.879333	0.88146	0.897641	0.940387	0.855063	0.890892	0.88801	0.909418	0.877733	0.89939	0.882981	0.863461	1	0.893209	0.0653315
196	12	50308	0.201232	64.1525	8.20158	3.49759	1.29005	0.891906	0.88314	0.888338	0.905134	0.911078	0.910561	0.894858	0.874265	0.879333	0.88146	0.897641	0.940387	0.855063	0.890892	0.88801	0.909418	0.877733	0.89939	0.882981	0.863461	1	0.893209	0.0653315
201	17	42906	0.171624	102.576	9.09434	13.872	3.62067	0.894735	0.884853	0.890283	0.905608	0.912122	0.911562	0.895551	0.874528	0.879842	0.882056	0.898604	0.940253	0.855137	0.890831	0.888256	0.909325	0.87856	0.900131	0.883524	0.863364	1	0.894404	0.0648978
202	18	19691	0.078764	97.6767	7.72382	11.9293	2.76379	0.910391	0.899015	0.907242	0.915266	0.9191	0.921741	0.904652	0.878193	0.885227	0.886725	0.903331	0.941572	0.857752	0.890204	0.890432	0.912498	0.881672	0.901376	0.885252	0.864888	1	0.904058	0.0607069
206	22	18052	0.072208	97.666	7.71389	11.9249	2.75966	0.911866	0.900593	0.908791	0.916048	0.91976	0.922779	0.905274	0.878518	0.885691	0.886799	0.903169	0.941945	0.858298	0.891619	0.889846	0.912863	0.882506	0.901479	0.885968	0.86561	1	0.904985	0.0603568
206	10	54836	0.219344	63.6559	7.98583	3.41124	1.22902	0.918539	0.871289	0.926818	0.9084	0.898871	0.92576	0.906567	0.914025	0.846834	0.902746	0.887255	0.900677	0.869757	0.90995	0.88834	0.873295	0.89216	0.910916	0.87686	0.873368	1	0.901375	0.0628189
208	12	51500	0.206	63.5826	8.16541	3.40696	1.26097	0.920068	0.873058	0.927738	0.909417	0.900039	0.92633	0.907311	0.914699	0.847456	0.903485	0.887845	0.900796	0.869786	0.909864	0.888126	0.873087	0.892107	0.911	0.877243	0.873757	1	0.902307	0.0624781
208	12	51500	0.206	63.5826	8.16541	3.40696	1.26097	0.920068	0.873058	0.927738	0.909417	0.900039	0.92633	0.907311	0.914699	0.847456	0.903485	0.887845	0.900796	0.869786	0.909864	0.888126	0.873087	0.892107	0.911	0.877243	0.873757	1	0.902307	0.0624781
213	17	44022	0.176088	102.878	9.07331	13.9911	3.6277	0.921641	0.875176	0.928831	0.910726	0.901447	0.927707	0.908466	0.915361	0.847747	0.9039	0.888022	0.901163	0.870338	0.910715	0.888669	0.873029	0.89294	0.911999	0.877493	0.873529	1	0.903465	0.0620476
214	18	19730	0.07892	97.9147	7.66756	12.012	2.75078	0.936011	0.892727	0.937481	0.921566	0.908363	0.935023	0.91817	0.921465	0.856057	0.905727	0.895819	0.904055	0.874455	0.913735	0.890471	0.874886	0.893715	0.916219	0.881221	0.877826	1	0.912822	0.0574463
218	22	18114	0.072456	97.8924	7.67629	12.0044	2.75363	0.937645	0.894943	0.938363	0.922049	0.908993	0.935216	0.918709	0.922518	0.857762	0.905377	0.896434	0.903969	0.875704	0.914403	0.890057	0.875593	0.894225	0.916777	0.881721	0.87805	1	0.913779	0.0569878
218	10	56622	0.226488	64.8135	8.07226	3.59772	1.28869	0.922733	0.919872	0.893646	0.900136	0.929921	0.903465	0.91928	0.903112	0.87972	0.898264	0.896242	0.897337	0.889398	0.926363	0.883482	0.864779	0.893946	0.904604	0.865432	0.868081	1	0.906772	0.0596186
220	12	53248	0.212992	64.7477	8.23751	3.59391	1.32087	0.924166	0.921612	0.894757	0.901377	0.930598	0.903949	0.920006	0.903733	0.880427	0.898813	0.897273	0.897996	0.889442	0.926852	0.883489	0.865075	0.894372	0.904513	0.865723	0.868352	1	0.907732	0.0591239
220	12	53248	0.212992	64.7477	8.23751	3.59391	1.32087	0.924166	0.921612	0.894757	0.901377	0.930598	0.903949	0.920006	0.903733	0.880427	0.898813	0.897273	0.897996	0.889442	0.926852	0.883489	0.865075	0.894372	0.904513	0.865723	0.868352	1	0.907732	0.0591239
225	17	45673	0.182692	104.102	9.11655	14.4898	3.73775	0.925218	0.923007	0.896153	0.902273	0.931174	0.904977	0.920653	0.904068	0.880411	0.898726	0.898375	0.898649	0.890143	0.926795	0.883585	0.865522	0.89462	0.904046	0.865621	0.868478	1	0.908543	0.0586873
226	18	19836	0.079344	98.1922	7.63778	12.1113	2.76323	0.939075	0.933202	0.909105	0.914222	0.937387	0.910264	0.926094	0.908752	0.888561	0.90003	0.902727	0.903584	0.894434	0.930177	0.886519	0.869656	0.897056	0.903358	0.867211	0.871849	1	0.916865	0.0550012
230	22	18216	0.072864	98.1484	7.63783	12.0954	2.76215	0.9403	0.934453	0.910326	0.91513	0.938653	0.910985	0.926521	0.909063	0.88952	0.900582	0.90308	0.903574	0.894488	0.930144	0.886995	0.86973	0.896986	0.902586	0.866793	0.87124	1	0.917679	0.0546139
230	10	55616	0.222464	64.3474	8.06753	3.52316	1.27273	0.918513	0.923727	0.889699	0.866073	0.892935	0.868158	0.907356	0.872797	0.888827	0.905926	0.881014	0.877212	0.86503	0.886993	0.874101	0.895066	0.888467	0.88622	0.874209	0.861281	1	0.893603	0.0627711
232	12	52096	0.208384	64.3123	8.23071	3.52421	1.3049	0.919936	0.924553	0.891076	0.868416	0.893859	0.868762	0.90816	0.873378	0.889253	0.906615	0.881066	0.87786	0.865479	0.8874	0.874827	0.895174	0.888398	0.886719	0.874405	0.861333	1	0.894585	0.0623277
232	12	52096	0.208384	64.3123	8.23071	3.52421	1.3049	0.919936	0.924553	0.891076	0.868416	0.893859	0.868762	0.90816	0.873378	0.889253	0.906615	0.881066	0.87786	0.865479	0.8874	0.874827	0.895174	0.888398	0.886719	0.874405	0.861333	1	0.894585	0.0623277
237	17	44362	0.177448	102.458	9.08611	13.8246	3.61444	0.920698	0.92586	0.892442	0.86981	0.895169	0.869674	0.908728	0.87425	0.890323	0.907195	0.88134	0.878984	0.865809	0.887291	0.874972	0.895395	0.887967	0.886277	0.874476	0.862112	1	0.895505	0.0620274
238	18	21302	0.085208	97.0044	7.68684	11.6868	2.71774	0.933199	0.934936	0.907732	0.881138	0.904281	0.878814	0.91475	0.880035	0.892428	0.911041	0.883016	0.886067	0.869965	0.890644	0.877805	0.898742	0.889212	0.886795	0.872782	0.863088	1	0.904004	0.0585479
242	22	19485	0.07794	96.9963	7.68372	11.6837	2.7162	0.933872	0.93572	0.909033	0.882089	0.905389	0.880087	0.915166	0.880806	0.892481	0.911599	0.883372	0.886451	0.870285	0.89107	0.878265	0.899153	0.889607	0.88717	0.87321	0.863639	1	0.904769	0.0582105
242	10	56009	0.224036	62.6637	7.89977	3.25631	1.17868	0.913969	0.903908	0.896195	0.890071	0.904953	0.855523	0.915469	0.888063	0.881135	0.885956	0.879546	0.893883	0.882242	0.91055	0.900409	0.890152	0.898945	0.894222	0.897552	0.882965	1	0.896016	0.0632752
244	12	52578	0.210312	62.6091	8.07279	3.25474	1.20879	0.915335	0.905445	0.897733	0.891019	0.906044	0.856784	0.915915	0.888261	0.881852	0.886397	0.880159	0.894519	0.882879	0.910628	0.900348	0.890382	0.899064	0.894157	0.8974	0.882527	1	0.896979	0.0629132
244	12	52578	0.210312	62.6091	8.07279	3.25474	1.20879	0.915335	0.905445	0.897733	0.891019	0.906044	0.856784	0.915915	0.888261	0.881852	0.886397	0.880159	0.894519	0.882879	0.910628	0.900348	0.890382	0.899064	0.894157	0.8974	0.882527	1	0.896979	0.0629132
249	17	44898	0.179592	102.502	8.97635	13.8347	3.56567	0.917268	0.906822	0.899272	0.892735	0.907234	0.858424	0.91631	0.88906	0.883313	0.887089	0.880128	0.895452	0.883035	0.911722	0.900363	0.890908	0.899071	0.894594	0.897701	0.882344	1	0.898195	0.0621943
250	18	20211	0.080844	97.5955	7.57322	11.8919	2.70984	0.930162	0.917594	0.912795	0.904631	0.916011	0.867226	0.921132	0.895082	0.890332	0.891124	0.8863	0.90186	0.889837	0.913834	0.901341	0.89147	0.901588	0.895626	0.896665	0.883999	1	0.907067	0.0584538
254	22	18506	0.074024	97.5723	7.5779	11.8837	2.70984	0.931239	0.919053	0.914082	0.905895	0.916514	0.868394	0.921485	0.895304	0.891522	0.892116	0.887145	0.902113	0.89117	0.915325	0.902329	0.891576	0.901059	0.895547	0.89706	0.884443	1	0.908028	0.0578879
254	10	56348	0.225392	65.3765	8.22501	3.6951	1.33595	0.891274	0.902978	0.869818	0.913333	0.902614	0.899136	0.906714	0.879863	0.884938	0.882986	0.888922	0.915915	0.860607	0.907991	0.900662	0.909207	0.869268	0.910245	0.853056	0.872702	1	0.893738	0.0653089
256	12	52733	0.210932	65.3125	8.40042	3.69196	1.36972	0.892989	0.904784	0.87121	0.914077	0.903618	0.900233	0.907297	0.88072	0.885574	0.883697	0.889519	0.915869	0.860761	0.908615	0.900489	0.909431	0.869493	0.91036	0.853555	0.872566	1	0.894772	0.0649104
256	12	52733	0.210932	65.3125	8.40042	3.69196	1.36972	0.892989	0.904784	0.87121	0.914077	0.903618	0.900233	0.907297	0.88072	0.885574	0.883697	0.889519	0.915869	0.860761	0.908615	0.900489	0.909431	0.869493	0.91036	0.853555	0.872566	1	0.894772	0.0649104
261	17	45020	0.18008	103.957	9.30654	14.4437	3.809	0.89478	0.905875	0.87259	0.915493	0.904642	0.901266	0.908496	0.881042	0.886351	0.884029	0.889927	0.916348	0.860917	0.908418	0.900144	0.909951	0.869891	0.910395	0.853676	0.873179	1	0.895783	0.0645012
262	18	16828	0.067312	99.1188	7.67698	12.4541	2.83444	0.913715	0.920519	0.892055	0.927026	0.912675	0.91113	0.916063	0.889143	0.892441	0.891639	0.895531	0.920549	0.86573	0.911695	0.898829	0.912348	0.874317	0.912764	0.853132	0.873366	1	0.906935	0.0592155
266	22	15409	0.061636	99.1016	7.67373	12.4476	2.83312	0.915439	0.921767	0.893796	0.927802	0.913719	0.911643	0.91638	0.889383	0.892563	0.891784	0.896262	0.921637	0.865501	0.911967	0.897884	0.912129	0.874976	0.912064	0.852554	0.873548	1	0.907799	0.0587747
266	10	51520	0.20608	65.8514	8.11355	3.76906	1.33731	0.91086	0.894983	0.895274	0.899622	0.925446	0.903193	0.89079	0.887927	0.860054	0.885938	0.874563	0.913723	0.861957	0.906716	0.896128	0.875903	0.897108	0.910821	0.852232	0.882696	1	0.897011	0.0623956
268	12	48343	0.193372	65.7713	8.29649	3.76341	1.37301	0.912211	0.896397	0.896593	0.900482	0.925873	0.903699	0.891877	0.888236	0.860642	0.886902	0.874935	0.914052	0.862493	0.907008	0.896366	0.876373	0.897265	0.911259	0.85245	0.882496	1	0.897883	0.0621164
268	12	48343	0.193372	65.7713	8.29649	3.76341	1.37301	0.912211	0.896397	0.896593	0.900482	0.925873	0.903699	0.891877	0.888236	0.860642	0.886902	0.874935	0.914052	0.862493	0.907008	0.896366	0.876373	0.897265	0.911259	0.85245	0.882496	1	0.897883	0.0621164
273	17	41167	0.164668	104.902	9.18238	14.8248	3.82934	0.914361	0.897321	0.897904	0.901268	0.92658	0.904547	0.892122	0.888102	0.861564	0.888029	0.876418	0.914155	0.863191	0.908009	0.896628	0.876479	0.898074	0.910414	0.852831	0.88294	1	0.898842	0.0616663
274	18	15125	0.0605	99.7862	7.54379	12.6961	2.83743	0.930479	0.913289	0.91286	0.91319	0.931736	0.914314	0.899802	0.892364	0.865719	0.895207	0.883702	0.918314	0.869157	0.910612	0.897421	0.879107	0.902446	0.912364	0.857124	0.884	1	0.908922	0.0565386
278	22	13886	0.055544	99.7595	7.55954	12.6869	2.83989	0.931694	0.914734	0.913654	0.914518	0.932126	0.91423	0.900547	0.89259	0.866592	0.896262	0.883984	0.918299	0.869977	0.910917	0.898027	0.879519	0.903104	0.912214	0.856654	0.88402	1	0.909708	0.0561684
278	10	51882	0.207528	65.7992	8.16559	3.76245	1.34386	0.87381	0.911443	0.920377	0.914161	0.914007	0.9219	0.895956	0.884796	0.877761	0.881192	0.899676	0.902114	0.876855	0.899975	0.877221	0.861802	0.888487	0.916676	0.869116	0.87488	1	0.899076	0.0618232
280	12	48565	0.19426	65.7356	8.34058	3.75926	1.37865	0.876444	0.912602	0.921445	0.915598	0.914774	0.922475	0.896252	0.885607	0.8777	0.881726	0.899938	0.902316	0.877257	0.900196	0.877422	0.862524	0.888716	0.916535	0.869546	0.874838	1	0.900086	0.0614057
280	12	48565	0.19426	65.7356	8.34058	3.75926	1.37865	0.876444	0.912602	0.921445	0.915598	0.914774	0.922475	0.896252	0.885607	0.8777	0.881726	0.899938	0.902316	0.877257	0.900196	0.877422	0.862524	0.888716	0.916535	0.869546	0.874838	1	0.900086	0.0614057
285	17	41497	0.165988	105.213	9.22107	14.957	3.86061	0.877943	0.913668	0.922669	0.916247	0.915102	0.924067	0.897535	0.886233	0.878618	0.882389	0.900981	0.902764	0.877847	0.900222	0.877461	0.862291	0.888076	0.917018	0.870039	0.874437	1	0.901001	0.0609671
286	18	15842	0.063368	99.0189	7.67144	12.4165	2.81856	0.89935	0.926367	0.933089	0.928986	0.919139	0.931985	0.904305	0.895057	0.885873	0.890986	0.904526	0.908597	0.883979	0.902885	0.878519	0.868198	0.889534	0.917498	0.870376	0.875458	1	0.911072	0.057053
290	22	14570	0.05828	98.9915	7.66992	12.4063	2.81611	0.900995	0.927968	0.93418	0.929719	0.919149	0.932636	0.904564	0.895745	0.886651	0.891833	0.905113	0.907756	0.884832	0.903089	0.878689	0.868771	0.890048	0.917708	0.869732	0.876115	1	0.911906	0.0567091
290	10	49282	0.197128	64.9313	8.15856	3.62001	1.30624	0.904559	0.911459	0.883396	0.891035	0.901424	0.880798	0.900603	0.893288	0.898502	0.899933	0.889087	0.898239	0.879266	0.88509	0.886845	0.890832	0.881843	0.899781	0.870429	0.878658	1	0.895567	0.0641053
292	12	46225	0.1849	64.8592	8.3296	3.6154	1.33788	0.906165	0.912926	0.884727	0.892039	0.902747	0.881525	0.900887	0.893899	0.899124	0.899816	0.889724	0.898853	0.880065	0.885657	0.887236	0.891617	0.882336	0.899859	0.870936	0.878886	1	0.896557	0.0637474
292	12	46225	0.1849	64.8592	8.3296	3.6154	1.33788	0.906165	0.912926	0.884727	0.892039	0.902747	0.881525	0.900887	0.893899	0.899124	0.899816	0.889724	0.898853	0.880065	0.885657	0.887236	0.891617	0.882336	0.899859	0.870936	0.878886	1	0.896557	0.0637474
297	17	39548	0.158192	104.017	9.25158	14.4642	3.78511	0.907796	0.91456	0.886834	0.893016	0.903206	0.882358	0.900981	0.895077	0.89935	0.900577	0.889653	0.899704	0.880361	0.8861	0.887769	0.892081	0.882371	0.899742	0.871334	0.878161	1	0.897573	0.063452
298	18	13844	0.055376	99.5721	7.58749	12.618	2.82752	0.92755	0.929247	0.901943	0.905302	0.912164	0.891867	0.907938	0.899668	0.90588	0.907433	0.892914	0.903027	0.888905	0.890277	0.887713	0.894684	0.887027	0.908516	0.875253	0.87612	1	0.908407	0.0589552
302	22	12679	0.050716	99.5572	7.59284	12.6127	2.82628	0.928425	0.930318	0.903936	0.908431	0.912296	0.891592	0.90851	0.899598	0.906105	0.907919	0.89313	0.904369	0.888753	0.890646	0.887728	0.895418	0.886702	0.908747	0.87503	0.875976	1	0.909285	0.0585731
302	10	52331	0.209324	66.8049	8.19038	3.93274	1.38829	0.901005	0.902973	0.887944	0.874558	0.912996	0.859577	0.894623	0.878132	0.874138	0.898397	0.884753	0.906432	0.865711	0.901168	0.888431	0.893084	0.889549	0.903967	0.859319	0.858822	1	0.890154	0.0650858
304	12	49011	0.196044	66.7342	8.3747	3.92857	1.42604	0.902552	0.904226	0.889331	0.875946	0.914468	0.860827	0.895381	0.878833	0.874436	0.898829	0.885281	0.906939	0.865999	0.901461	0.888209	0.892963	0.889535	0.904419	0.85947	0.858746	1	0.89118	0.0646699
304	12	49011	0.196044	66.7342	8.3747	3.92857	1.42604	0.902552	0.904226	0.889331	0.875946	0.914468	0.860827	0.895381	0.878833	0.874436	0.898829	0.885281	0.906939	0.865999	0.901461	0.888209	0.892963	0.889535	0.904419	0.85947	0.858746	1	0.89118	0.0646699
309	17	41850	0.1674	105.209	9.26567	14.9586	3.88234	0.90454	0.90546	0.891254	0.878029	0.916189	0.861517	0.89589	0.879379	0.874803	0.899343	0.88589	0.907216	0.867204	0.901493	0.887945	0.89264	0.890382	0.904038	0.860167	0.858973	1	0.892374	0.0640697
310	18	14363	0.057452	100.135	7.54983	12.8279	2.85092	0.924389	0.920142	0.902179	0.897062	0.928497	0.874365	0.901135	0.887419	0.882685	0.905347	0.890448	0.910081	0.873912	0.90204	0.88916	0.896435	0.893546	0.904825	0.861206	0.859082	1	0.903829	0.0596356
314	22	13174	0.052696	100.116	7.52856	12.8193	2.8395	0.925801	0.921208	0.904205	0.898019	0.92933	0.875095	0.901017	0.88853	0.882799	0.905534	0.89077	0.910961	0.874829	0.902725	0.888948	0.895742	0.894261	0.903826	0.861394	0.859572	1	0.904721	0.0593905
314	10	54330	0.21732	65.582	8.08029	3.72321	1.32138	0.905752	0.908586	0.893558	0.90808	0.898638	0.884438	0.91871	0.893604	0.894221	0.882395	0.915314	0.893862	0.851657	0.88302	0.910528	0.899825	0.872612	0.889812	0.835965	0.859139	1	0.898188	0.0613275
316	12	50888	0.203552	65.5279	8.27324	3.72227	1.35892	0.907719	0.909468	0.894897	0.909301	0.899387	0.884943	0.919451	0.894553	0.89471	0.883018	0.916012	0.893894	0.852175	0.883047	0.910765	0.899711	0.87331	0.889748	0.836818	0.858984	1	0.899136	0.0610157
316	12	50888	0.203552	65.5279	8.27324	3.72227	1.35892	0.907719	0.909468	0.894897	0.909301	0.899387	0.884943	0.919451	0.894553	0.89471	0.883018	0.916012	0.893894	0.852175	0.883047	0.910765	0.899711	0.87331	0.889748	0.836818	0.858984	1	0.899136	0.0610157
321	17	43516	0.174064	102.59	9.12096	13.8798	3.63829	0.909079	0.91047	0.895464	0.910435	0.900508	0.886858	0.920075	0.894855	0.895303	0.883859	0.916674	0.89451	0.852893	0.883261	0.911343	0.899232	0.873782	0.890259	0.83675	0.858546	1	0.900035	0.0607524
322	18	17442	0.069768	99.1347	7.53187	12.452	2.78513	0.922371	0.923833	0.908669	0.924292	0.909443	0.895912	0.924636	0.899008	0.90004	0.885277	0.921941	0.899839	0.856381	0.884761	0.912195	0.90004	0.877709	0.891842	0.839325	0.858015	1	0.909049	0.0570555
326	22	15936	0.063744	99.0995	7.51723	12.4382	2.78082	0.92495	0.925264	0.910015	0.92473	0.909952	0.896994	0.924856	0.899755	0.900163	0.88435	0.92222	0.900728	0.856583	0.885511	0.911678	0.90032	0.878169	0.892288	0.839232	0.858591	1	0.909997	0.0565444
326	10	55468	0.221872	65.1174	7.96843	3.64292	1.28573	0.900041	0.906937	0.888503	0.911057	0.928806	0.902304	0.915456	0.889828	0.865869	0.877758	0.894912	0.90828	0.867942	0.893569	0.906144	0.893894	0.894831	0.913211	0.852257	0.855502	1	0.899597	0.0612889
328	12	52079	0.208316	65.0708	8.15274	3.64281	1.32188	0.901448	0.908063	0.889322	0.912181	0.929329	0.903598	0.915657	0.89081	0.866808	0.878127	0.895467	0.908812	0.868421	0.89369	0.906229	0.89395	0.894958	0.913775	0.852349	0.855326	1	0.900446	0.0609743
328	12	52079	0.208316	65.0708	8.15274	3.64281	1.32188	0.901448	0.908063	0.889322	0.912181	0.929329	0.903598	0.915657	0.89081	0.866808	0.878127	0.895467	0.908812	0.868421	0.89369	0.906229	0.89395	0.894958	0.913775	0.852349	0.855326	1	0.900446	0.0609743
333	17	44380	0.17752	101.505	8.95464	13.441	3.49484	0.902839	0.909689	0.890604	0.913125	0.929383	0.904743	0.916685	0.891911	0.867699	0.878504	0.895798	0.909126	0.869265	0.893657	0.906039	0.89502	0.895764	0.913644	0.852557	0.855329	1	0.901401	0.060801
334	18	19213	0.076852	98.2761	7.47869	12.1331	2.70976	0.920132	0.920366	0.90241	0.921069	0.936111	0.913132	0.922084	0.898766	0.873705	0.883152	0.89835	0.914095	0.870817	0.898454	0.906444	0.900068	0.899131	0.915162	0.853224	0.854395	1	0.910053	0.0573596
338	22	17626	0.070504	98.2619	7.45894	12.1269	2.70298	0.921366	0.921905	0.903495	0.922047	0.936968	0.914331	0.922387	0.899268	0.874504	0.884035	0.899353	0.915097	0.870504	0.898332	0.906105	0.899977	0.899467	0.914785	0.852547	0.853852	1	0.910934	0.0570528
338	10	54912	0.219648	64.0016	7.88131	3.46137	1.22703	0.89037	0.894495	0.905522	0.907434	0.894932	0.905649	0.905012	0.899412	0.883204	0.888303	0.902936	0.89526	0.871157	0.918442	0.889933	0.877741	0.901497	0.900058	0.868872	0.881538	1	0.896935	0.0649618
340	12	51536	0.206144	63.9401	8.05501	3.45857	1.25921	0.891872	0.895655	0.907026	0.908695	0.895917	0.905978	0.905406	0.900565	0.883819	0.888466	0.903213	0.895345	0.871585	0.91894	0.889563	0.878124	0.901486	0.900206	0.869441	0.882218	1	0.897845	0.0647073
340	12	51536	0.206144	63.9401	8.05501	3.45857	1.25921	0.891872	0.895655	0.907026	0.908695	0.895917	0.905978	0.905406	0.900565	0.883819	0.888466	0.903213	0.895345	0.871585	0.91894	0.889563	0.878124	0.901486	0.900206	0.869441	0.882218	1	0.897845	0.0647073
345	17	43878	0.175512	102.28	8.95883	13.7453	3.5452	0.893865	0.897432	0.90828	0.909932	0.896816	0.906969	0.905796	0.901044	0.884589	0.889193	0.903619	0.896178	0.871507	0.91939	0.890503	0.87757	0.901716	0.899768	0.869194	0.882584	1	0.898915	0.0641957
346	18	20416	0.081664	97.7227	7.56149	11.9367	2.70159	0.911981	0.911344	0.919377	0.91923	0.906813	0.916071	0.910266	0.907107	0.89109	0.892682	0.908087	0.899687	0.876788	0.922683	0.891066	0.878747	0.902258	0.900838	0.870788	0.882249	1	0.908334	0.0601158
350	22	18730	0.07492	97.7051	7.54911	11.9296	2.694	0.914042	0.912627	0.920155	0.920155	0.907368	0.916311	0.910945	0.907421	0.891191	0.892178	0.908703	0.900294	0.877496	0.923305	0.891511	0.879365	0.901949	0.900481	0.871383	0.882194	1	0.909154	0.0597596
350	10	51998	0.207992	64.0335	8.01935	3.47161	1.25063	0.89739	0.902448	0.890169	0.882851	0.911612	0.915872	0.902208	0.900083	0.87687	0.866024	0.892236	0.916035	0.856889	0.866745	0.897285	0.891188	0.884005	0.913352	0.905487	0.896563	1	0.895352	0.0620805
352	12	48760	0.19504	63.982	8.20746	3.47103	1.28536	0.899016	0.904153	0.891602	0.884301	0.912644	0.916643	0.902789	0.900769	0.877235	0.866438	0.89273	0.916756	0.857557	0.867248	0.89757	0.891202	0.883798	0.913628	0.905435	0.896934	1	0.896406	0.0617413
352	12	48760	0.19504	63.982	8.20746	3.47103	1.28536	0.899016	0.904153	0.891602	0.884301	0.912644	0.916643	0.902789	0.900769	0.877235	0.866438	0.89273	0.916756	0.857557	0.867248	0.89757	0.891202	0.883798	0.913628	0.905435	0.896934	1	0.896406	0.0617413
357	17	41777	0.167108	103.761	9.12615	14.3511	3.72334	0.900567	0.905438	0.891854	0.88502	0.91384	0.917814	0.902949	0.900926	0.877947	0.867607	0.892728	0.917275	0.857948	0.867152	0.897922	0.890909	0.884566	0.913541	0.905175	0.897408	1	0.897196	0.0614028
358	18	17408	0.069632	98.3831	7.63394	12.1808	2.77516	0.915556	0.918716	0.904929	0.898782	0.92311	0.924202	0.908375	0.905503	0.882554	0.876379	0.896427	0.919836	0.863511	0.869342	0.899902	0.892664	0.885024	0.915097	0.907313	0.896628	1	0.906532	0.0573102
362	22	15951	0.063804	98.3769	7.64288	12.179	2.77928	0.916432	0.919754	0.906714	0.900665	0.92408	0.924299	0.908595	0.905774	0.882421	0.877625	0.897436	0.920695	0.863425	0.869193	0.900476	0.892922	0.885211	0.915209	0.906996	0.896025	1	0.907376	0.0570682
362	10	53043	0.212172	65.2447	8.16902	3.67143	1.32397	0.895434	0.893379	0.884565	0.895726	0.898271	0.8904	0.888798	0.875903	0.860679	0.878862	0.885951	0.90962	0.883632	0.89616	0.898629	0.895651	0.862404	0.895679	0.868748	0.873763	1	0.889336	0.0655328
364	12	49725	0.1989	65.1985	8.34392	3.67116	1.35773	0.898039	0.894369	0.885993	0.896621	0.899759	0.891463	0.889583	0.876531	0.861549	0.879336	0.886204	0.910236	0.883912	0.89638	0.898713	0.895817	0.862303	0.895817	0.868949	0.873544	1	0.890451	0.0651488
364	12	49725	0.1989	65.1985	8.34392	3.67116	1.35773	0.898039	0.894369	0.885993	0.896621	0.899759	0.891463	0.889583	0.876531	0.861549	0.879336	0.886204	0.910236	0.883912	0.89638	0.898713	0.895817	0.862303	0.895817	0.868949	0.873544	1	0.890451	0.0651488
369	17	42489	0.169956	104.044	9.26761	14.4765	3.80064	0.899456	0.895867	0.887771	0.89808	0.901092	0.891854	0.890866	0.876721	0.862141	0.880334	0.886641	0.910706	0.8845	0.89695	0.899327	0.894985	0.862223	0.89622	0.869025	0.873355	1	0.891517	0.0648563
370	18	15498	0.061992	99.3455	7.60869	12.5345	2.81983	0.915118	0.910279	0.904568	0.908924	0.913505	0.902794	0.900148	0.884985	0.873629	0.887953	0.893793	0.914828	0.890244	0.900729	0.899148	0.89547	0.865144	0.898019	0.873822	0.875952	1	0.9027	0.0608143
374	22	14148	0.056592	99.3446	7.603	12.5338	2.81766	0.916561	0.910729	0.90617	0.909846	0.914794	0.905322	0.90193	0.885638	0.873657	0.888712	0.894296	0.914688	0.89009	0.901541	0.899102	0.895604	0.86567	0.897759	0.874258	0.876272	1	0.903715	0.0606496
374	10	56572	0.226288	65.9018	8.13645	3.77827	1.34204	0.908974	0.913438	0.891784	0.910822	0.906376	0.902072	0.884165	0.886278	0.900569	0.901064	0.89973	0.903123	0.873816	0.880816	0.882645	0.914277	0.884139	0.883388	0.851419	0.873878	1	0.900057	0.0608742
376	12	53049	0.212196	65.8341	8.31092	3.77429	1.37559	0.910215	0.914504	0.893278	0.911638	0.907227	0.902279	0.884654	0.887152	0.900677	0.901327	0.900177	0.903278	0.874126	0.881138	0.883127	0.914456	0.884154	0.883325	0.851298	0.873984	1	0.900827	0.0606275
376	12	53049	0.212196	65.8341	8.31092	3.77429	1.37559	0.910215	0.914504	0.893278	0.911638	0.907227	0.902279	0.884654	0.887152	0.900677	0.901327	0.900177	0.903278	0.874126	0.881138	0.883127	0.914456	0.884154	0.883325	0.851298	0.873984	1	0.900827	0.0606275
381	17	45262	0.181048	104.302	9.16804	14.5752	3.77075	0.911394	0.915702	0.89447	0.91273	0.908146	0.903937	0.885246	0.888715	0.900656	0.901993	0.900325	0.90481	0.874641	0.881512	0.883302	0.914487	0.884362	0.883313	0.851608	0.873382	1	0.901784	0.0602305
382	18	15859	0.063436	100.064	7.54749	12.8004	2.83207	0.929598	0.926855	0.908033	0.923608	0.920392	0.911407	0.894098	0.895611	0.90466	0.906551	0.908727	0.908222	0.88032	0.881676	0.885617	0.917113	0.888549	0.887036	0.853616	0.875875	1	0.911816	0.0559429
386	22	14561	0.058244	100.035	7.55041	12.7897	2.83241	0.930877	0.927718	0.908935	0.923803	0.920747	0.912437	0.893895	0.895715	0.904299	0.906256	0.909896	0.908179	0.880468	0.881567	0.88531	0.918344	0.889225	0.886409	0.852929	0.874906	1	0.912333	0.0556881
386	10	56920	0.22768	66.5408	8.18044	3.88751	1.37849	0.890302	0.897611	0.894255	0.91561	0.896548	0.883907	0.915926	0.888449	0.873322	0.900035	0.897751	0.882871	0.85116	0.890153	0.906131	0.90108	0.879331	0.87587	0.852574	0.861797	1	0.89374	0.0623951
388	12	53159	0.212636	66.4795	8.37462	3.88535	1.41717	0.891787	0.899001	0.895756	0.916543	0.897317	0.884582	0.916618	0.888975	0.874292	0.900986	0.898446	0.883011	0.851841	0.890329	0.906375	0.901099	0.880096	0.875854	0.852687	0.862356	1	0.894707	0.0620807
388	12	53159	0.212636	66.4795	8.37462	3.88535	1.41717	0.891787	0.899001	0.895756	0.916543	0.897317	0.884582	0.916618	0.888975	0.874292	0.900986	0.898446	0.883011	0.851841	0.890329	0.906375	0.901099	0.880096	0.875854	0.852687	0.862356	1	0.894707	0.0620807
393	17	45354	0.181416	103.641	9.21359	14.3086	3.74561	0.893471	0.899932	0.897142	0.918067	0.897793	0.885611	0.916292	0.889635	0.874587	0.901497	0.898807	0.882888	0.851843	0.890759	0.905697	0.901299	0.879294	0.876461	0.852207	0.862162	1	0.895518	0.0617643
394	18	19686	0.078744	97.9537	7.76017	12.0316	2.79925	0.909428	0.914051	0.911612	0.925836	0.906964	0.894468	0.922889	0.895662	0.880143	0.907676	0.903688	0.886747	0.856726	0.893198	0.907193	0.901173	0.882505	0.877959	0.851493	0.865666	1	0.905015	0.0577426
398	22	17983	0.071932	97.9392	7.76058	12.0263	2.79743	0.910805	0.915587	0.912584	0.927292	0.908719	0.895485	0.923622	0.896263	0.880748	0.907802	0.904132	0.886671	0.858172	0.893427	0.90744	0.900906	0.882667	0.87833	0.852277	0.866624	1	0.906045	0.0574496
398	10	58697	0.234788	62.0226	7.79361	3.15712	1.14475	0.916086	0.920371	0.88364	0.88835	0.899254	0.914263	0.911171	0.896264	0.87323	0.878869	0.907968	0.906154	0.877702	0.89318	0.908385	0.883716	0.890608	0.909902	0.857216	0.883188	1	0.900554	0.0618186
400	12	55132	0.220528	61.9664	7.97747	3.15576	1.17662	0.917516	0.921298	0.884795	0.88932	0.900131	0.91534	0.911431	0.896956	0.873884	0.879453	0.907794	0.906443	0.878192	0.894127	0.908719	0.88416	0.891161	0.910025	0.857152	0.883017	1	0.901398	0.0616048
400	12	55132	0.220528	61.9664	7.97747	3.15576	1.17662	0.917516	0.921298	0.884795	0.88932	0.900131	0.91534	0.911431	0.896956	0.873884	0.879453	0.907794	0.906443	0.878192	0.894127	0.908719	0.88416	0.891161	0.910025	0.857152	0.883017	1	0.901398	0.0616048
405	17	47149	0.188596	101.592	8.84718	13.4678	3.46248	0.919044	0.922766	0.885576	0.890231	0.901016	0.916244	0.91249	0.897304	0.874282	0.879298	0.907856	0.906785	0.877717	0.894643	0.909054	0.883889	0.891567	0.909627	0.857017	0.883645	1	0.902221	0.0613648
406	18	19366	0.077464	98.8883	7.41071	12.3542	2.73036	0.935067	0.93233	0.901425	0.904523	0.909506	0.925746	0.91862	0.901064	0.881597	0.887483	0.911856	0.908809	0.878808	0.897449	0.909558	0.889575	0.892569	0.908835	0.856656	0.884927	1	0.911748	0.0577522
410	22	17737	0.070948	98.8518	7.41967	12.3413	2.73182	0.936038	0.932965	0.903281	0.906072	0.909821	0.926397	0.91949	0.901674	0.882787	0.887636	0.912697	0.909145	0.878277	0.898404	0.90906	0.889609	0.892936	0.908694	0.856261	0.884281	1	0.912558	0.0575842
410	10	58243	0.232972	68.1642	8.37471	4.17732	1.4762	0.889309	0.916556	0.892725	0.903491	0.912419	0.907491	0.91356	0.904881	0.881986	0.869401	0.886982	0.890279	0.867873	0.896056	0.887746	0.887429	0.894906	0.901344	0.889257	0.895035	1	0.898501	0.0607943
412	12	54492	0.217968	68.0897	8.57253	4.17296	1.51931	0.890901	0.917942	0.893975	0.904619	0.912987	0.907941	0.914703	0.905381	0.882983	0.86977	0.887488	0.890305	0.867806	0.896398	0.887763	0.887598	0.895058	0.901252	0.889654	0.895104	1	0.899411	0.0604594
412	12	54492	0.217968	68.0897	8.57253	4.17296	1.51931	0.890901	0.917942	0.893975	0.904619	0.912987	0.907941	0.914703	0.905381	0.882983	0.86977	0.887488	0.890305	0.867806	0.896398	0.887763	0.887598	0.895058	0.901252	0.889654	0.895104	1	0.899411	0.0604594
417	17	46375	0.1855	107.416	9.4744	15.9166	4.13239	0.892787	0.919137	0.895493	0.905574	0.913919	0.908906	0.915364	0.905574	0.883849	0.870933	0.888032	0.890523	0.868561	0.896377	0.888097	0.887849	0.895267	0.901089	0.889606	0.895493	1	0.900421	0.060203
418	18	13293	0.053172	101.329	7.64488	13.2904	2.95738	0.91157	0.932182	0.914391	0.916272	0.921726	0.919619	0.921312	0.912886	0.889867	0.879786	0.892349	0.895095	0.872978	0.901903	0.890431	0.892688	0.899759	0.902956	0.88761	0.89675	1	0.911255	0.0558904
422	22	12213	0.048852	101.29	7.6483	13.2755	2.9561	0.913739	0.932981	0.914886	0.916892	0.922828	0.920003	0.921887	0.912839	0.890076	0.879636	0.892451	0.895726	0.874314	0.901949	0.89155	0.893106	0.90068	0.90416	0.887374	0.897896	1	0.912051	0.0552784
422	10	58576	0.234304	66.9442	8.23612	3.95853	1.40366	0.900565	0.915093	0.893873	0.890288	0.900019	0.8936	0.899797	0.8936	0.864347	0.859678	0.88882	0.92059	0.872815	0.891901	0.905277	0.895631	0.855683	0.888222	0.870263	0.892336	1	0.894857	0.0631715
424	12	54850	0.2194	66.8902	8.43583	3.95786	1.44479	0.902242	0.916363	0.89557	0.891705	0.900775	0.894886	0.900556	0.894631	0.865169	0.860246	0.889389	0.920893	0.873327	0.892261	0.905652	0.895606	0.855852	0.888341	0.870283	0.892534	1	0.895944	0.0627598
424	12	54850	0.2194	66.8902	8.43583	3.95786	1.44479	0.902242	0.916363	0.89557	0.891705	0.900775	0.894886	0.900556	0.894631	0.865169	0.860246	0.889389	0.920893	0.873327	0.892261	0.905652	0.895606	0.855852	0.888341	0.870283	0.892534	1	0.895944	0.0627598
429	17	46875	0.1875	105.594	9.33685	15.1253	3.94232	0.904043	0.917184	0.896565	0.892811	0.901781	0.896779	0.901184	0.895125	0.866315	0.861525	0.890059	0.921088	0.873941	0.892096	0.905781	0.895147	0.855893	0.888683	0.869323	0.892448	1	0.896926	0.0625064
430	18	16657	0.066628	99.704	7.61255	12.6686	2.83544	0.921174	0.929759	0.910038	0.907756	0.91331	0.909197	0.909678	0.900582	0.874707	0.871405	0.894519	0.923065	0.880591	0.89614	0.907967	0.89686	0.858558	0.889896	0.874347	0.893168	1	0.907821	0.0575544
434	22	15231	0.060924	99.7026	7.62968	12.6691	2.84267	0.922461	0.93093	0.910676	0.908969	0.913926	0.910905	0.910282	0.901845	0.874696	0.871709	0.894951	0.923577	0.880277	0.896264	0.908345	0.897709	0.858972	0.889994	0.874992	0.893966	1	0.908683	0.0573143
434	10	59679	0.238716	64.8721	8.08148	3.60753	1.29343	0.901205	0.900551	0.88444	0.917509	0.907606	0.897368	0.888478	0.88878	0.890757	0.898892	0.894569	0.885973	0.866243	0.872702	0.88284	0.894134	0.872325	0.883745	0.851313	0.871219	1	0.895274	0.0646546
436	12	55921	0.223684	64.8149	8.26125	3.60564	1.32778	0.903095	0.901897	0.885535	0.918671	0.908514	0.898088	0.889639	0.889621	0.891409	0.900091	0.89529	0.88625	0.866329	0.872928	0.883005	0.894333	0.872481	0.8838	0.851237	0.870988	1	0.896302	0.0643268
436	12	55921	0.223684	64.8149	8.26125	3.60564	1.32778	0.903095	0.901897	0.885535	0.918671	0.908514	0.898088	0.889639	0.889621	0.891409	0.900091	0.89529	0.88625	0.866329	0.872928	0.883005	0.894333	0.872481	0.8838	0.851237	0.870988	1	0.896302	0.0643268
441	17	47786	0.191144	105.13	9.194	14.9205	3.84639	0.903999	0.903863	0.887561	0.919202	0.90989	0.898862	0.889936	0.890679	0.89205	0.900839	0.895283	0.887049	0.866708	0.87331	0.88392	0.895388	0.872714	0.884757	0.851934	0.870611	1	0.897335	0.0640039
442	18	16992	0.067968	99.9318	7.58945	12.7532	2.84691	0.920669	0.921051	0.904808	0.930408	0.920404	0.908486	0.898423	0.898658	0.898658	0.908751	0.900483	0.89189	0.872028	0.879237	0.888742	0.902219	0.875147	0.889213	0.854343	0.871557	1	0.908754	0.0597969
446	22	15565	0.06226	99.9058	7.57035	12.7423	2.83839	0.92194	0.92284	0.906425	0.930581	0.921041	0.908545	0.899968	0.899904	0.899904	0.909573	0.901221	0.891391	0.871796	0.879859	0.888757	0.902795	0.875426	0.890042	0.854963	0.872952	1	0.909713	0.0595251
446	10	57034	0.228136	67.3611	8.36834	4.03583	1.44123	0.910755	0.891083	0.899613	0.894133	0.912	0.907853	0.903733	0.867395	0.852158	0.888417	0.878774	0.902865	0.873891	0.885568	0.870823	0.893379	0.882386	0.882202	0.843462	0.857953	1	0.893843	0.0639371
448	12	53385	0.21354	67.2782	8.55966	4.02982	1.47886	0.912494	0.892976	0.901396	0.895551	0.912672	0.908542	0.90443	0.868146	0.852796	0.888967	0.880013	0.903025	0.874347	0.885736	0.871434	0.893987	0.882607	0.882448	0.843701	0.858462	1	0.894986	0.0634762
448	12	53385	0.21354	67.2782	8.55966	4.02982	1.47886	0.912494	0.892976	0.901396	0.895551	0.912672	0.908542	0.90443	0.868146	0.852796	0.888967	0.880013	0.903025	0.874347	0.885736	0.871434	0.893987	0.882607	0.882448	0.843701	0.858462	1	0.894986	0.0634762
453	17	45583	0.182332	103.272	9.4265	14.1741	3.80393	0.914036	0.894643	0.902804	0.896332	0.913795	0.909111	0.905985	0.869611	0.853103	0.889696	0.880888	0.903473	0.874328	0.885758	0.871564	0.894182	0.882687	0.88295	0.843823	0.858237	1	0.89604	0.0630498
454	18	18351	0.073404	98.7056	7.80434	12.3085	2.85313	0.929622	0.91273	0.912839	0.906953	0.92341	0.916135	0.912621	0.8778	0.859326	0.896191	0.887063	0.906054	0.875756	0.889843	0.873794	0.897199	0.885102	0.887581	0.845649	0.860253	1	0.905888	0.0587135
458	22	16792	0.067168	98.6664	7.82415	12.2953	2.85988	0.930711	0.91493	0.914215	0.90829	0.924786	0.916359	0.913024	0.878305	0.860023	0.897034	0.888459	0.905759	0.875596	0.890216	0.874494	0.898374	0.885541	0.88831	0.845939	0.861243	1	0.906935	0.0583282
458	10	56607	0.226428	62.9591	7.78058	3.29664	1.17079	0.900931	0.908386	0.899553	0.896956	0.906425	0.908439	0.899871	0.873019	0.88974	0.874777	0.90646	0.896956	0.863427	0.904729	0.89655	0.85879	0.85621	0.884422	0.869336	0.848261	1	0.896297	0.0609187
460	12	52991	0.211964	62.9022	7.96185	3.29489	1.20281	0.902465	0.909702	0.900672	0.897898	0.906946	0.909249	0.900238	0.873469	0.890434	0.875167	0.907201	0.897124	0.863864	0.904908	0.896416	0.85891	0.856834	0.884414	0.86994	0.848059	1	0.897141	0.0606573
460	12	52991	0.211964	62.9022	7.96185	3.29489	1.20281	0.902465	0.909702	0.900672	0.897898	0.906946	0.909249	0.900238	0.873469	0.890434	0.875167	0.907201	0.897124	0.863864	0.904908	0.896416	0.85891	0.856834	0.884414	0.86994	0.848059	1	0.897141	0.0606573
465	17	45228	0.180912	98.3222	8.77304	12.2271	3.20816	0.90444	0.911228	0.901709	0.899498	0.908033	0.910144	0.90088	0.873961	0.891671	0.875674	0.908221	0.897796	0.864288	0.905446	0.897132	0.859468	0.857234	0.884308	0.86997	0.848656	1	0.898277	0.0601194
466	18	25760	0.10304	95.3929	7.62009	11.1194	2.59721	0.917314	0.922224	0.907803	0.906444	0.914363	0.916401	0.9033	0.881793	0.897089	0.880881	0.911646	0.901708	0.869371	0.906852	0.896991	0.859511	0.857958	0.884841	0.871953	0.851184	1	0.905218	0.0573685
470	22	23506	0.094024	95.3834	7.61968	11.116	2.59475	0.91868	0.922786	0.909449	0.906471	0.915341	0.917829	0.903535	0.881988	0.897877	0.881243	0.912682	0.90228	0.869778	0.907641	0.897239	0.859844	0.858313	0.88454	0.871714	0.850783	1	0.906002	0.0570677
470	10	58078	0.232312	61.1869	7.63814	3.02991	1.08944	0.909105	0.907099	0.85089	0.895701	0.923121	0.903698	0.90864	0.902424	0.873489	0.878457	0.882374	0.918635	0.840947	0.886497	0.889881	0.88902	0.886351	0.861221	0.861419	0.892136	1	0.894074	0.0627624
472	12	54442	0.217768	61.1253	7.8084	3.02732	1.11892	0.910722	0.908425	0.852779	0.89678	0.923745	0.903907	0.909316	0.902878	0.873976	0.879275	0.88282	0.919263	0.841281	0.886953	0.89014	0.888817	0.886347	0.861568	0.861871	0.892454	1	0.895027	0.0624069
472	12	54442	0.217768	61.1253	7.8084	3.02732	1.11892	0.910722	0.908425	0.852779	0.89678	0.923745	0.903907	0.909316	0.902878	0.873976	0.879275	0.88282	0.919263	0.841281	0.886953	0.89014	0.888817	0.886347	0.861568	0.861871	0.892454	1	0.895027	0.0624069
477	17	46613	0.186452	99.3852	8.63943	12.6117	3.23613	0.912256	0.909371	0.854461	0.898001	0.924034	0.904984	0.910229	0.902924	0.874552	0.879261	0.883563	0.919486	0.841042	0.887349	0.889902	0.889258	0.886974	0.86227	0.861766	0.892315	1	0.895898	0.0621344
478	18	22421	0.089684	97.6171	7.32108	11.886	2.61806	0.926698	0.919897	0.870256	0.906605	0.929441	0.912983	0.916306	0.907587	0.88174	0.88542	0.888453	0.924713	0.845413	0.890705	0.891709	0.892757	0.889233	0.862718	0.864078	0.891999	1	0.904629	0.0585435
482	22	20466	0.081864	97.5916	7.30666	11.876	2.61112	0.9281	0.920942	0.872447	0.907896	0.930739	0.913515	0.9174	0.908262	0.882048	0.886421	0.889158	0.924387	0.845085	0.890037	0.891088	0.892382	0.889035	0.862553	0.865118	0.891992	1	0.905598	0.0581773
482	10	59674	0.238696	66.2231	8.08804	3.83015	1.34843	0.903702	0.897367	0.88469	0.905512	0.900166	0.919948	0.909173	0.908293	0.880032	0.867765	0.887707	0.914745	0.87968	0.885721	0.863492	0.903811	0.875314	0.911234	0.845485	0.879177	1	0.897036	0.0625142
484	12	55838	0.223352	66.1485	8.2725	3.82534	1.38475	0.905423	0.898644	0.886314	0.906578	0.901223	0.920798	0.909945	0.908172	0.880494	0.86828	0.888553	0.914986	0.880162	0.885866	0.86434	0.904456	0.875954	0.911351	0.845589	0.879526	1	0.898037	0.0620943
484	12	55838	0.223352	66.1485	8.2725	3.82534	1.38475	0.905423	0.898644	0.886314	0.906578	0.901223	0.920798	0.909945	0.908172	0.880494	0.86828	0.888553	0.914986	0.880162	0.885866	0.86434	0.904456	0.875954	0.911351	0.845589	0.879526	1	0.898037	0.0620943
489	17	47559	0.190236	102.864	9.13814	13.9903	3.66491	0.907252	0.899756	0.887361	0.907757	0.901554	0.921865	0.910101	0.908713	0.881053	0.86891	0.889853	0.915126	0.880559	0.886593	0.865052	0.90454	0.875828	0.911352	0.846559	0.879245	1	0.898947	0.0619039
490	18	21820	0.08728	97.7603	7.66809	11.9564	2.75255	0.922044	0.91313	0.899427	0.919569	0.910678	0.928804	0.915238	0.913955	0.887489	0.874221	0.897892	0.920165	0.88396	0.88813	0.866338	0.906714	0.876604	0.909235	0.848579	0.882562	1	0.908103	0.0585138
494	22	20029	0.080116	97.7631	7.65882	11.9569	2.74886	0.922837	0.914274	0.900295	0.920415	0.911304	0.929228	0.915073	0.914	0.887363	0.874382	0.898872	0.920141	0.884368	0.889136	0.866544	0.90656	0.876604	0.909132	0.84832	0.88262	1	0.90867	0.0584538
494	10	60263	0.241052	61.823	7.74225	3.12582	1.12622	0.903382	0.911438	0.881677	0.914317	0.908219	0.916956	0.900304	0.894239	0.90198	0.879976	0.883469	0.893517	0.873845	0.895865	0.870493	0.88278	0.872542	0.867215	0.871264	0.894106	1	0.898859	0.0634928
496	12	56565	0.22626	61.7594	7.91149	3.12284	1.15603	0.905277	0.912852	0.882666	0.915381	0.909219	0.917732	0.900707	0.895421	0.902334	0.880332	0.884169	0.893892	0.874295	0.896217	0.87091	0.883081	0.872978	0.867347	0.871643	0.894299	1	0.899847	0.063103
496	12	56565	0.22626	61.7594	7.91149	3.12284	1.15603	0.905277	0.912852	0.882666	0.915381	0.909219	0.917732	0.900707	0.895421	0.902334	0.880332	0.884169	0.893892	0.874295	0.896217	0.87091	0.883081	0.872978	0.867347	0.871643	0.894299	1	0.899847	0.063103
501	17	48447	0.193788	98.3325	8.73438	12.2286	3.20048	0.906991	0.913968	0.883667	0.916176	0.910892	0.918808	0.901635	0.897021	0.902192	0.88055	0.884461	0.894225	0.875606	0.896774	0.870456	0.883718	0.873398	0.867009	0.871179	0.89503	1	0.900838	0.0625811
502	18	27245	0.10898	95.5106	7.57301	11.1575	2.59053	0.919215	0.924004	0.892255	0.924206	0.91771	0.9245	0.907855	0.902826	0.904973	0.887869	0.889393	0.897009	0.880859	0.89978	0.871536	0.886199	0.874711	0.869536	0.872931	0.895394	1	0.908145	0.0597485
506	22	24944	0.099776	95.5008	7.58135	11.1546	2.59325	0.920883	0.925293	0.893301	0.925132	0.918738	0.924892	0.908134	0.903043	0.905208	0.888971	0.890174	0.897691	0.881294	0.900337	0.870831	0.886947	0.874038	0.87063	0.872595	0.895686	1	0.909011	0.0593445
506	10	56233	0.224932	62.8395	7.83146	3.28041	1.17627	0.90687	0.901197	0.905483	0.896084	0.900886	0.901517	0.918064	0.891478	0.844584	0.899801	0.882489	0.905536	0.853084	0.887646	0.861256	0.887726	0.842459	0.87879	0.846718	0.825698	1	0.894889	0.0622623
508	12	52719	0.210876	62.7767	7.99505	3.27722	1.20653	0.908155	0.902255	0.906438	0.89739	0.9018	0.902597	0.918473	0.892335	0.845559	0.900055	0.882794	0.905727	0.853402	0.887773	0.861302	0.88819	0.843055	0.879294	0.846934	0.826163	1	0.89576	0.0620146
508	12	52719	0.210876	62.7767	7.99505	3.27722	1.20653	0.908155	0.902255	0.906438	0.89739	0.9018	0.902597	0.918473	0.892335	0.845559	0.900055	0.882794	0.905727	0.853402	0.887773	0.861302	0.88819	0.843055	0.879294	0.846934	0.826163	1	0.89576	0.0620146
513	17	45011	0.180044	100.879	8.86411	13.1924	3.41353	0.9097	0.903324	0.907167	0.898358	0.90259	0.903601	0.919253	0.893104	0.846837	0.900269	0.882706	0.906478	0.853536	0.887094	0.861323	0.888905	0.843083	0.880085	0.847171	0.826209	1	0.896606	0.061771
514	18	21718	0.086872	97.4389	7.49174	11.831	2.66393	0.923036	0.914725	0.917304	0.91042	0.909545	0.910926	0.925154	0.898609	0.856893	0.905263	0.885187	0.90791	0.86007	0.890321	0.862395	0.890022	0.847293	0.881872	0.85146	0.830463	1	0.9051	0.05883
518	22	19926	0.079704	97.4366	7.48499	11.8297	2.65911	0.924144	0.916943	0.918473	0.911422	0.910419	0.911974	0.925399	0.898324	0.857121	0.905801	0.884849	0.908185	0.861488	0.89067	0.862868	0.889943	0.84736	0.881988	0.852856	0.829896	1	0.905993	0.0584091
518	10	55196	0.220784	64.6124	7.99575	3.56246	1.26872	0.90704	0.894911	0.881024	0.903879	0.899096	0.908155	0.907548	0.875408	0.870371	0.882039	0.898009	0.902892	0.858858	0.879973	0.895608	0.870996	0.885617	0.895146	0.868605	0.854256	1	0.893512	0.0608578
520	12	51698	0.206792	64.559	8.17021	3.56099	1.30317	0.908198	0.896563	0.882645	0.905248	0.899619	0.908952	0.908256	0.87602	0.870508	0.882104	0.898333	0.903313	0.858805	0.880382	0.895692	0.871136	0.885673	0.895044	0.868331	0.85423	1	0.894404	0.0606011
520	12	51698	0.206792	64.559	8.17021	3.56099	1.30317	0.908198	0.896563	0.882645	0.905248	0.899619	0.908952	0.908256	0.87602	0.870508	0.882104	0.898333	0.903313	0.858805	0.880382	0.895692	0.871136	0.885673	0.895044	0.868331	0.85423	1	0.894404	0.0606011
525	17	44311	0.177244	104.267	9.06629	14.5539	3.73287	0.909447	0.897678	0.884148	0.906254	0.90086	0.909842	0.908443	0.87669	0.870698	0.882997	0.898558	0.903794	0.859177	0.880808	0.895477	0.871104	0.885096	0.894665	0.867618	0.853987	1	0.895247	0.0602586
526	18	17325	0.0693	99.0643	7.53689	12.426	2.77561	0.922828	0.913016	0.899625	0.916566	0.90886	0.918759	0.912698	0.885512	0.875786	0.887388	0.900866	0.90733	0.864964	0.886147	0.896681	0.87619	0.887388	0.896364	0.865945	0.856537	1	0.904729	0.0565953
530	22	15855	0.06342	99.0164	7.5317	12.4079	2.77087	0.924219	0.913623	0.900284	0.917155	0.909398	0.920214	0.913497	0.886345	0.876411	0.887039	0.900946	0.90801	0.864775	0.886408	0.8965	0.876664	0.887764	0.897067	0.866162	0.856481	1	0.905427	0.0561718
530	10	57650	0.2306	65.731	8.17686	3.75167	1.34478	0.903981	0.906704	0.869853	0.899913	0.904068	0.905048	0.904814	0.879306	0.888474	0.867164	0.877745	0.895265	0.879159	0.909991	0.902862	0.871388	0.862125	0.893036	0.854562	0.898118	1	0.893697	0.0610754
532	12	54028	0.216112	65.6596	8.36985	3.74798	1.38298	0.905308	0.907529	0.871613	0.900626	0.904744	0.905512	0.905447	0.879507	0.889446	0.867384	0.878591	0.8956	0.879562	0.909963	0.903115	0.871465	0.862358	0.893333	0.854548	0.898414	1	0.8945	0.060859
532	12	54028	0.216112	65.6596	8.36985	3.74798	1.38298	0.905308	0.907529	0.871613	0.900626	0.904744	0.905512	0.905447	0.879507	0.889446	0.867384	0.878591	0.8956	0.879562	0.909963	0.903115	0.871465	0.862358	0.893333	0.854548	0.898414	1	0.8945	0.060859
537	17	46144	0.184576	104.421	9.22817	14.6286	3.81282	0.906033	0.908861	0.873266	0.901775	0.906066	0.906933	0.90638	0.88058	0.890365	0.867697	0.878706	0.89678	0.879984	0.910021	0.90301	0.871977	0.863222	0.894038	0.854055	0.897679	1	0.895493	0.0604625
538	18	17281	0.069124	99.6018	7.59365	12.6294	2.83025	0.92023	0.921793	0.887304	0.915167	0.915688	0.912187	0.913315	0.884816	0.896563	0.873213	0.881373	0.901279	0.886494	0.915601	0.903102	0.873879	0.869394	0.896129	0.854985	0.89746	1	0.904866	0.0569375
542	22	15869	0.063476	99.5918	7.58756	12.6253	2.82481	0.920726	0.923152	0.889281	0.915622	0.916819	0.912376	0.913605	0.885626	0.897883	0.874315	0.880774	0.901538	0.887674	0.915527	0.902955	0.874252	0.869809	0.896055	0.855158	0.89782	1	0.905657	0.0567946
542	10	56386	0.225544	65.9306	8.1481	3.78356	1.34544	0.887836	0.916203	0.864337	0.886674	0.902751	0.891037	0.911326	0.898219	0.88678	0.892003	0.859699	0.907557	0.867742	0.89947	0.897288	0.885787	0.866838	0.872779	0.836981	0.870127	1	0.890646	0.0649029
544	12	52806	0.211224	65.87	8.32995	3.78113	1.38268	0.889889	0.917812	0.866057	0.887409	0.903714	0.891849	0.912074	0.898922	0.887011	0.892711	0.860309	0.908098	0.868055	0.89951	0.897559	0.885922	0.867108	0.873244	0.837263	0.870611	1	0.891724	0.0645395
544	12	52806	0.211224	65.87	8.32995	3.78113	1.38268	0.889889	0.917812	0.866057	0.887409	0.903714	0.891849	0.912074	0.898922	0.887011	0.892711	0.860309	0.908098	0.868055	0.89951	0.897559	0.885922	0.867108	0.873244	0.837263	0.870611	1	0.891724	0.0645395
549	17	45113	0.180452	105.782	9.25851	15.1989	3.92467	0.891916	0.919613	0.868031	0.888247	0.904872	0.893335	0.913163	0.899685	0.886751	0.893589	0.861271	0.908164	0.868552	0.89953	0.89789	0.886452	0.867776	0.872764	0.837752	0.87139	1	0.892937	0.064133
550	18	14067	0.056268	100.689	7.54786	13.0385	2.87675	0.910073	0.933746	0.888818	0.904564	0.914303	0.903675	0.92031	0.905097	0.894185	0.90236	0.867562	0.915192	0.872539	0.905488	0.902822	0.891235	0.868522	0.876804	0.84325	0.874565	1	0.904929	0.0599707
554	22	12956	0.051824	100.68	7.52314	13.0334	2.86542	0.911315	0.934471	0.890244	0.905372	0.91529	0.90406	0.920925	0.905295	0.894142	0.9024	0.868208	0.91556	0.873109	0.905526	0.903288	0.891788	0.869597	0.877431	0.844474	0.873611	1	0.905674	0.0596717
554	10	56106	0.224424	67.5659	8.32004	4.06955	1.44231	0.916257	0.911418	0.881947	0.895992	0.911828	0.921613	0.911329	0.908566	0.880227	0.867822	0.892828	0.897934	0.883542	0.897676	0.874015	0.900162	0.87275	0.878168	0.840534	0.888693	1	0.900457	0.0605792
556	12	52642	0.210568	67.4906	8.51352	4.06493	1.48304	0.917404	0.91256	0.882974	0.896945	0.912845	0.922296	0.911506	0.909188	0.881131	0.868565	0.89288	0.89819	0.883885	0.898	0.874226	0.900365	0.873029	0.878139	0.840973	0.889014	1	0.901252	0.0602596
556	12	52642	0.210568	67.4906	8.51352	4.06493	1.48304	0.917404	0.91256	0.882974	0.896945	0.912845	0.922296	0.911506	0.909188	0.881131	0.868565	0.89288	0.89819	0.883885	0.898	0.874226	0.900365	0.873029	0.878139	0.840973	0.889014	1	0.901252	0.0602596
561	17	45100	0.1804	106.63	9.40113	15.5708	4.04583	0.919302	0.913559	0.8848	0.897749	0.913248	0.923337	0.912317	0.910166	0.882095	0.869468	0.893259	0.898381	0.884823	0.898647	0.874302	0.900299	0.873692	0.878182	0.840831	0.8899	1	0.902279	0.0598768
562	18	16258	0.065032	99.5398	7.72413	12.6135	2.87344	0.930711	0.926375	0.900388	0.910905	0.921854	0.930342	0.91924	0.91801	0.888147	0.877937	0.897681	0.901525	0.890085	0.902633	0.875846	0.905985	0.877199	0.880059	0.841924	0.89313	1	0.911738	0.0563695
566	22	14876	0.059504	99.5321	7.7113	12.6099	2.86776	0.931534	0.927064	0.901519	0.911972	0.921753	0.930257	0.919669	0.917585	0.888747	0.878529	0.897318	0.902528	0.890091	0.902628	0.876445	0.906494	0.877655	0.880243	0.841624	0.893453	1	0.91225	0.0562684
566	10	57426	0.229704	64.0771	8.07957	3.48079	1.26237	0.909492	0.891695	0.896249	0.882431	0.915761	0.925731	0.903815	0.882414	0.889876	0.884051	0.903998	0.918887	0.865227	0.863459	0.865523	0.888657	0.882344	0.86271	0.838923	0.872514	1	0.896383	0.0619682
568	12	53788	0.215152	64.0278	8.24671	3.47978	1.29416	0.91117	0.893638	0.897793	0.883645	0.916357	0.926638	0.904486	0.883589	0.890701	0.883943	0.904049	0.918969	0.865927	0.86378	0.865797	0.888897	0.882985	0.862572	0.839128	0.872295	1	0.897442	0.0615172
568	12	53788	0.215152	64.0278	8.24671	3.47978	1.29416	0.91117	0.893638	0.897793	0.883645	0.916357	0.926638	0.904486	0.883589	0.890701	0.883943	0.904049	0.918969	0.865927	0.86378	0.865797	0.888897	0.882985	0.862572	0.839128	0.872295	1	0.897442	0.0615172
573	17	45774	0.183096	102.794	9.12932	13.9613	3.65058	0.912527	0.894405	0.899572	0.884618	0.916645	0.92688	0.904848	0.884629	0.891729	0.883963	0.904553	0.920053	0.866311	0.86346	0.865983	0.8889	0.882805	0.862444	0.839844	0.871958	1	0.898236	0.0612025
574	18	22198	0.088792	97.0234	7.80001	11.6998	2.75828	0.925849	0.907131	0.912762	0.895666	0.922944	0.933192	0.909722	0.890553	0.895328	0.888323	0.906118	0.922921	0.873457	0.865664	0.867713	0.892175	0.88526	0.86456	0.841788	0.872489	1	0.906636	0.0573881
578	22	20276	0.081104	97.0136	7.79568	11.696	2.7557	0.926983	0.908093	0.913617	0.897712	0.923555	0.933443	0.909893	0.891374	0.895616	0.888686	0.906145	0.923037	0.874507	0.866838	0.868465	0.892015	0.886146	0.865309	0.842375	0.872608	1	0.907445	0.0570603
578	10	55294	0.221176	62.9149	7.93985	3.29577	1.19442	0.921899	0.894699	0.888849	0.888388	0.924097	0.904239	0.916013	0.886398	0.846321	0.889201	0.894347	0.914322	0.892339	0.875791	0.868675	0.887963	0.848446	0.868024	0.846783	0.876786	1	0.89696	0.0629058
580	12	51876	0.207504	62.86	8.11083	3.29416	1.22641	0.923009	0.896667	0.890171	0.889544	0.925013	0.904821	0.916599	0.886894	0.847637	0.889766	0.894595	0.915163	0.892243	0.875626	0.868562	0.888388	0.848446	0.867868	0.846779	0.876658	1	0.897904	0.0625672
580	12	51876	0.207504	62.86	8.11083	3.29416	1.22641	0.923009	0.896667	0.890171	0.889544	0.925013	0.904821	0.916599	0.886894	0.847637	0.889766	0.894595	0.915163	0.892243	0.875626	0.868562	0.888388	0.848446	0.867868	0.846779	0.876658	1	0.897904	0.0625672
585	17	44224	0.176896	103.052	9.03506	14.0581	3.62946	0.924995	0.898076	0.891597	0.890727	0.925945	0.905786	0.917002	0.887742	0.847978	0.890229	0.89474	0.916007	0.892095	0.875904	0.868375	0.888759	0.849075	0.868442	0.846848	0.877205	1	0.898934	0.0622393
586	18	18138	0.072552	98.4184	7.54467	12.1885	2.73752	0.938527	0.913993	0.906825	0.902773	0.934888	0.915316	0.92433	0.895551	0.858722	0.893787	0.90043	0.921491	0.892739	0.87846	0.870217	0.893924	0.852161	0.866744	0.850342	0.878873	1	0.909124	0.0583888
590	22	16620	0.06648	98.4092	7.52961	12.1843	2.72974	0.93917	0.914801	0.907431	0.903039	0.935409	0.916095	0.92497	0.89654	0.860018	0.894525	0.900903	0.921751	0.892479	0.878851	0.87142	0.894043	0.852437	0.867268	0.850842	0.87864	1	0.909742	0.058106
590	10	55055	0.22022	66.6913	8.31638	3.91867	1.4095	0.907874	0.919708	0.892235	0.883616	0.884388	0.922659	0.906239	0.87745	0.868114	0.864644	0.86558	0.901199	0.871329	0.902979	0.883725	0.911716	0.876651	0.887458	0.827182	0.861502	1	0.894709	0.0637898
592	12	51572	0.206288	66.646	8.49959	3.9189	1.44812	0.909399	0.9208	0.893198	0.88487	0.885325	0.923747	0.907013	0.878287	0.869154	0.865431	0.866536	0.901652	0.87149	0.903281	0.883852	0.912007	0.877075	0.887672	0.827561	0.861921	1	0.895684	0.0634074
592	12	51572	0.206288	66.646	8.49959	3.9189	1.44812	0.909399	0.9208	0.893198	0.88487	0.885325	0.923747	0.907013	0.878287	0.869154	0.865431	0.866536	0.901652	0.87149	0.903281	0.883852	0.912007	0.877075	0.887672	0.827561	0.861921	1	0.895684	0.0634074
597	17	43925	0.1757	103.676	9.37759	14.3344	3.82221	0.910632	0.921742	0.895014	0.886796	0.887353	0.924246	0.90782	0.879738	0.870552	0.866352	0.867285	0.901662	0.871508	0.902584	0.883802	0.912225	0.877029	0.887888	0.827558	0.8628	1	0.8968	0.063066
598	18	18667	0.074668	98.2968	7.7894	12.158	2.83054	0.924251	0.934082	0.907403	0.901055	0.898645	0.930573	0.913564	0.887636	0.877966	0.874458	0.873761	0.903707	0.874163	0.904243	0.887448	0.913805	0.88185	0.889806	0.831601	0.867279	1	0.906384	0.0583415
602	22	17080	0.06832	98.2913	7.78921	12.156	2.82916	0.924824	0.935187	0.908958	0.902049	0.899883	0.930767	0.913144	0.888173	0.879128	0.874444	0.873858	0.903542	0.874268	0.903893	0.887881	0.914139	0.881938	0.89031	0.831762	0.867008	1	0.907048	0.0582313
602	10	56999	0.227996	62.5421	7.80721	3.23483	1.16407	0.893638	0.899472	0.874217	0.887235	0.908253	0.922551	0.903516	0.888542	0.882358	0.867252	0.868085	0.902174	0.883989	0.915902	0.889542	0.887007	0.873691	0.883489	0.829348	0.880849	1	0.892007	0.0654058
604	12	53318	0.213272	62.4869	7.99058	3.23353	1.19643	0.895954	0.901009	0.875717	0.888377	0.909158	0.923065	0.904263	0.889615	0.883351	0.867943	0.868243	0.902162	0.884364	0.915966	0.889878	0.887027	0.874161	0.88336	0.830067	0.881231	1	0.893125	0.0648774
604	12	53318	0.213272	62.4869	7.99058	3.23353	1.19643	0.895954	0.901009	0.875717	0.888377	0.909158	0.923065	0.904263	0.889615	0.883351	0.867943	0.868243	0.902162	0.884364	0.915966	0.889878	0.887027	0.874161	0.88336	0.830067	0.881231	1	0.893125	0.0648774
609	17	45379	0.181516	99.7136	8.84453	12.748	3.33286	0.898169	0.902929	0.877201	0.889277	0.910135	0.924216	0.904791	0.890037	0.88422	0.868001	0.867923	0.90305	0.884231	0.916316	0.889619	0.887283	0.873884	0.884109	0.830439	0.880958	1	0.894213	0.0644378
610	18	24632	0.098528	95.9687	7.62334	11.3189	2.63452	0.912248	0.916044	0.889859	0.896354	0.918825	0.926011	0.908189	0.896517	0.889798	0.871001	0.870961	0.905996	0.885961	0.917445	0.891178	0.88927	0.874838	0.886854	0.833083	0.880643	1	0.90206	0.0611876
614	22	22460	0.08984	95.9312	7.60527	11.3048	2.62605	0.914069	0.918121	0.891028	0.897952	0.919323	0.926558	0.908882	0.897863	0.890205	0.871839	0.871995	0.906612	0.886198	0.917765	0.891897	0.889314	0.87549	0.886977	0.833192	0.881144	1	0.903196	0.0608275
614	10	54417	0.217668	62.5585	7.86076	3.23909	1.16958	0.924757	0.904258	0.884769	0.888785	0.889051	0.907988	0.894978	0.905958	0.875581	0.881609	0.899618	0.900537	0.873486	0.883345	0.89031	0.892644	0.861955	0.88103	0.834068	0.885449	1	0.896595	0.0631446
616	12	50959	0.203836	62.5091	8.02703	3.23807	1.19995	0.926196	0.905826	0.886046	0.890039	0.889853	0.908544	0.895485	0.906876	0.876303	0.882425	0.900194	0.900655	0.874134	0.883426	0.890559	0.892757	0.862429	0.881778	0.833866	0.885545	1	0.897562	0.0628419
616	12	50959	0.203836	62.5091	8.02703	3.23807	1.19995	0.926196	0.905826	0.886046	0.890039	0.889853	0.908544	0.895485	0.906876	0.876303	0.882425	0.900194	0.900655	0.874134	0.883426	0.890559	0.892757	0.862429	0.881778	0.833866	0.885545	1	0.897562	0.0628419
621	17	43599	0.174396	101.573	8.91297	13.4644	3.47406	0.927487	0.906947	0.88728	0.892199	0.890846	0.909608	0.896466	0.906672	0.877451	0.883472	0.900468	0.900755	0.874481	0.882979	0.891328	0.893209	0.862657	0.882314	0.832313	0.885857	1	0.898549	0.0623586
622	18	20753	0.083012	97.3966	7.54546	11.8189	2.68609	0.938852	0.920132	0.900159	0.903171	0.899003	0.917193	0.904399	0.913868	0.881704	0.890064	0.908134	0.904929	0.877078	0.886836	0.893991	0.89428	0.867224	0.886956	0.831012	0.886161	1	0.907444	0.0587759
626	22	19006	0.076024	97.3901	7.56108	11.8173	2.6892	0.939808	0.920946	0.901794	0.903399	0.900426	0.917552	0.904688	0.914395	0.882721	0.890824	0.908213	0.905793	0.877986	0.887457	0.893455	0.895165	0.867252	0.887457	0.831606	0.886773	1	0.908226	0.0585106
626	10	55233	0.220932	64.9618	8.10586	3.62296	1.30071	0.923696	0.895751	0.890998	0.885485	0.877075	0.928892	0.914643	0.863279	0.884046	0.88811	0.876559	0.906885	0.893587	0.885612	0.854462	0.898168	0.895008	0.890319	0.843771	0.884154	1	0.895853	0.0654895
628	12	51662	0.206648	64.9042	8.30349	3.62178	1.33898	0.925216	0.897313	0.892813	0.886503	0.878199	0.929803	0.915441	0.864562	0.885099	0.888603	0.877434	0.907717	0.894623	0.886445	0.855261	0.898049	0.895968	0.890345	0.84446	0.884161	1	0.897024	0.0650137
628	12	51662	0.206648	64.9042	8.30349	3.62178	1.33898	0.925216	0.897313	0.892813	0.886503	0.878199	0.929803	0.915441	0.864562	0.885099	0.888603	0.877434	0.907717	0.894623	0.886445	0.855261	0.898049	0.895968	0.890345	0.84446	0.884161	1	0.897024	0.0650137
633	17	44135	0.17654	104.268	9.20402	14.5641	3.78955	0.926555	0.899105	0.893554	0.887629	0.879574	0.930463	0.91603	0.866512	0.886371	0.889464	0.877693	0.907647	0.894528	0.887436	0.855908	0.898742	0.896307	0.889861	0.845225	0.883732	1	0.898062	0.0645556
634	18	18245	0.07298	98.5471	7.70899	12.245	2.81186	0.938559	0.912442	0.906714	0.900466	0.893176	0.937106	0.922061	0.87624	0.894026	0.892409	0.88479	0.913072	0.900384	0.889614	0.865169	0.902028	0.898602	0.891943	0.845766	0.88342	1	0.907843	0.060152
638	22	16730	0.06692	98.5121	7.70419	12.2319	2.81021	0.938822	0.913509	0.908667	0.901674	0.894053	0.937806	0.923042	0.877286	0.894232	0.893186	0.884907	0.913389	0.901584	0.88939	0.866647	0.901704	0.897938	0.892499	0.846324	0.883025	1	0.908669	0.060055
638	10	53531	0.214124	64.7977	8.13214	3.59757	1.29991	0.917739	0.908128	0.873419	0.891259	0.89352	0.91815	0.88927	0.873494	0.86802	0.86251	0.884142	0.916095	0.873671	0.834731	0.860473	0.890017	0.853982	0.884926	0.828483	0.859474	1	0.891061	0.063592
640	12	50203	0.200812	64.7197	8.29146	3.59163	1.33161	0.919138	0.909786	0.874689	0.892198	0.894767	0.919467	0.890186	0.874579	0.868325	0.862887	0.884559	0.916469	0.874161	0.835129	0.860785	0.890066	0.854321	0.884957	0.828606	0.8595	1	0.892087	0.063198
640	12	50203	0.200812	64.7197	8.29146	3.59163	1.33161	0.919138	0.909786	0.874689	0.892198	0.894767	0.919467	0.890186	0.874579	0.868325	0.862887	0.884559	0.916469	0.874161	0.835129	0.860785	0.890066	0.854321	0.884957	0.828606	0.8595	1	0.892087	0.063198
645	17	42661	0.170644	103.036	9.17571	14.0619	3.69375	0.920864	0.910281	0.875718	0.893275	0.895806	0.92056	0.891575	0.875272	0.868557	0.863447	0.885024	0.917348	0.874769	0.835658	0.861654	0.890907	0.854492	0.885399	0.828919	0.859345	1	0.893028	0.0629155
646	18	17046	0.068184	98.8733	7.60849	12.3594	2.79628	0.93365	0.924821	0.886894	0.903936	0.905667	0.930864	0.900974	0.887364	0.873929	0.871407	0.896281	0.921184	0.88047	0.837557	0.863634	0.89059	0.856594	0.888742	0.831397	0.858325	1	0.90294	0.0586017
650	22	15621	0.062484	98.8769	7.62165	12.3615	2.79982	0.934799	0.926189	0.88938	0.905512	0.906024	0.931727	0.901767	0.888163	0.875808	0.872351	0.896389	0.921708	0.881154	0.837494	0.863933	0.890884	0.856955	0.889092	0.831861	0.858204	1	0.90405	0.0580403
650	10	49207	0.196828	65.4675	8.08957	3.7047	1.31756	0.919402	0.922105	0.882435	0.870364	0.904018	0.920987	0.917369	0.888166	0.852277	0.891906	0.873341	0.915266	0.897098	0.886063	0.89219	0.89026	0.859928	0.851403	0.848457	0.902412	1	0.898075	0.0595152
652	12	46157	0.184628	65.4133	8.26727	3.70311	1.35194	0.920348	0.923544	0.883615	0.871818	0.904771	0.921702	0.917878	0.888641	0.853175	0.892649	0.873995	0.915614	0.896917	0.886139	0.892562	0.890732	0.859913	0.851388	0.848864	0.90229	1	0.898937	0.059277
652	12	46157	0.184628	65.4133	8.26727	3.70311	1.35194	0.920348	0.923544	0.883615	0.871818	0.904771	0.921702	0.917878	0.888641	0.853175	0.892649	0.873995	0.915614	0.896917	0.886139	0.892562	0.890732	0.859913	0.851388	0.848864	0.90229	1	0.898937	0.059277
657	17	39446	0.157784	103.708	9.11086	14.3285	3.71088	0.921488	0.925037	0.884412	0.87398	0.905263	0.922134	0.918851	0.8899	0.852875	0.892866	0.873954	0.915809	0.896593	0.8854	0.892537	0.890673	0.860113	0.851772	0.849186	0.901435	1	0.899751	0.0589899
658	18	14435	0.05774	99.6231	7.49519	12.6319	2.79499	0.930724	0.938033	0.901489	0.890544	0.91292	0.930724	0.924073	0.899065	0.86027	0.897229	0.880568	0.918254	0.89567	0.887288	0.895462	0.889955	0.863318	0.857984	0.852338	0.902009	1	0.909125	0.0551401
662	22	13252	0.053008	99.6107	7.5009	12.6276	2.79817	0.931444	0.939217	0.902468	0.891375	0.915296	0.931482	0.924691	0.899336	0.861078	0.897374	0.88115	0.918163	0.895487	0.887074	0.895865	0.890847	0.863304	0.857871	0.853003	0.902468	1	0.909937	0.054683
662	10	46826	0.187304	66.2199	8.14649	3.83195	1.3585	0.908256	0.886206	0.868438	0.911545	0.904124	0.905245	0.887285	0.888267	0.873372	0.872026	0.877312	0.904647	0.867424	0.892218	0.864146	0.880419	0.892122	0.875358	0.839341	0.86405	1	0.89042	0.0641212
664	12	43872	0.175488	66.1737	8.32035	3.8315	1.3932	0.909475	0.888631	0.869769	0.912746	0.904837	0.906364	0.887639	0.888893	0.874031	0.872766	0.877815	0.904894	0.867535	0.892335	0.864401	0.880527	0.892141	0.876071	0.838587	0.864196	1	0.891443	0.063705
664	12	43872	0.175488	66.1737	8.32035	3.8315	1.3932	0.909475	0.888631	0.869769	0.912746	0.904837	0.906364	0.887639	0.888893	0.874031	0.872766	0.877815	0.904894	0.867535	0.892335	0.864401	0.880527	0.892141	0.876071	0.838587	0.864196	1	0.891443	0.063705
669	17	37484	0.149936	103.78	9.23171	14.3663	3.76725	0.911122	0.88986	0.870972	0.91331	0.905586	0.906827	0.888459	0.889846	0.873746	0.872546	0.877561	0.905266	0.867877	0.892421	0.865129	0.880389	0.892221	0.876467	0.838664	0.864169	1	0.892222	0.063486
670	18	13672	0.054688	99.8141	7.47819	12.7027	2.80321	0.925614	0.906524	0.886739	0.923969	0.913144	0.917678	0.898442	0.897967	0.880851	0.881327	0.878438	0.906853	0.875293	0.893651	0.868161	0.882387	0.894748	0.882022	0.836747	0.869697	1	0.902665	0.0591463
674	22	12533	0.050132	99.8292	7.48297	12.7087	2.80567	0.926753	0.907125	0.886819	0.924878	0.913588	0.918615	0.899306	0.898947	0.881832	0.881792	0.87864	0.906926	0.876207	0.892364	0.867869	0.881992	0.894359	0.882829	0.83723	0.870183	1	0.90327	0.0588752
674	10	51477	0.205908	65.4108	8.0183	3.69267	1.30464	0.916642	0.8998	0.887659	0.888358	0.914	0.914641	0.914729	0.887503	0.885347	0.883346	0.866659	0.88557	0.881695	0.88424	0.889271	0.889951	0.86356	0.888649	0.836238	0.848758	1	0.896789	0.0658624
676	12	48235	0.19294	65.3523	8.2182	3.69128	1.34404	0.917943	0.9017	0.88951	0.889904	0.915165	0.915259	0.915114	0.888463	0.886151	0.883332	0.867451	0.886182	0.88215	0.884897	0.889074	0.88981	0.864124	0.889095	0.836405	0.849829	1	0.897894	0.0654901
676	12	48235	0.19294	65.3523	8.2182	3.69128	1.34404	0.917943	0.9017	0.88951	0.889904	0.915165	0.915259	0.915114	0.888463	0.886151	0.883332	0.867451	0.886182	0.88215	0.884897	0.889074	0.88981	0.864124	0.889095	0.836405	0.849829	1	0.897894	0.0654901
681	17	41088	0.164352	103.599	9.12568	14.2852	3.71019	0.919466	0.903719	0.891233	0.890686	0.915462	0.915523	0.916034	0.890004	0.886378	0.88353	0.867699	0.886548	0.882764	0.885076	0.888593	0.889676	0.865861	0.889432	0.836497	0.848885	1	0.898872	0.065101
682	18	15830	0.06332	99.3101	7.46983	12.5136	2.76797	0.934997	0.918667	0.907549	0.905907	0.926595	0.92331	0.922173	0.900726	0.895009	0.892419	0.875142	0.892009	0.890556	0.887808	0.893178	0.890556	0.871478	0.893209	0.838945	0.850916	1	0.910197	0.0598452
686	22	14513	0.058052	99.2933	7.50516	12.5093	2.78088	0.935816	0.919693	0.908565	0.90698	0.927375	0.923482	0.922793	0.902157	0.895921	0.892682	0.875078	0.893096	0.891167	0.88748	0.893234	0.891856	0.872252	0.892889	0.839213	0.851512	1	0.910964	0.059572
686	10	50106	0.200424	65.6888	8.04453	3.73934	1.31742	0.913414	0.901429	0.889604	0.876562	0.917395	0.913144	0.904023	0.894085	0.877649	0.872311	0.874506	0.916916	0.90093	0.872899	0.875015	0.870435	0.862432	0.888586	0.833214	0.847194	1	0.895492	0.0651203
688	12	46940	0.18776	65.6386	8.22511	3.73848	1.35295	0.914817	0.903014	0.890861	0.877929	0.918737	0.914678	0.90474	0.894919	0.878419	0.873179	0.875043	0.917341	0.901417	0.873402	0.87549	0.870409	0.863187	0.88921	0.833617	0.847113	1	0.896609	0.0646393
688	12	46940	0.18776	65.6386	8.22511	3.73848	1.35295	0.914817	0.903014	0.890861	0.877929	0.918737	0.914678	0.90474	0.894919	0.878419	0.873179	0.875043	0.917341	0.901417	0.873402	0.87549	0.870409	0.863187	0.88921	0.833617	0.847113	1	0.896609	0.0646393
693	17	40070	0.16028	105.85	9.16236	15.2204	3.8757	0.916446	0.904442	0.892588	0.879037	0.91989	0.915797	0.905353	0.895346	0.879586	0.874008	0.875143	0.918168	0.901647	0.873821	0.875668	0.871175	0.864088	0.89023	0.834527	0.848403	1	0.897731	0.0642443
694	18	13817	0.055268	99.7386	7.54201	12.6777	2.81455	0.931534	0.920677	0.908048	0.893501	0.928023	0.928747	0.912137	0.908012	0.885865	0.884924	0.878447	0.925346	0.905949	0.87718	0.880292	0.871318	0.874502	0.895165	0.83741	0.847724	1	0.909106	0.0594072
698	22	12753	0.051012	99.7406	7.52329	12.6775	2.80792	0.932604	0.921156	0.909237	0.894378	0.929311	0.929938	0.911746	0.908492	0.886262	0.885517	0.879989	0.925821	0.906218	0.878068	0.881557	0.871716	0.874618	0.894143	0.83647	0.847879	1	0.909861	0.0590669
698	10	51255	0.20502	66.0378	8.27306	3.80659	1.37388	0.906565	0.913667	0.901883	0.869223	0.890333	0.908302	0.906234	0.859741	0.875515	0.88405	0.883777	0.907472	0.882889	0.866852	0.860911	0.877056	0.846532	0.874783	0.837099	0.860433	1	0.891993	0.0637539
700	12	47926	0.191704	65.9742	8.47092	3.80433	1.41184	0.908035	0.915077	0.903528	0.870394	0.891072	0.909444	0.906898	0.86065	0.875944	0.884739	0.884572	0.908129	0.883122	0.866711	0.861474	0.877426	0.846847	0.87584	0.837562	0.860723	1	0.893031	0.0634186
700	12	47926	0.191704	65.9742	8.47092	3.80433	1.41184	0.908035	0.915077	0.903528	0.870394	0.891072	0.909444	0.906898	0.86065	0.875944	0.884739	0.884572	0.908129	0.883122	0.866711	0.861474	0.877426	0.846847	0.87584	0.837562	0.860723	1	0.893031	0.0634186
705	17	41027	0.164108	107.13	9.42424	15.7887	4.09616	0.909645	0.916238	0.905453	0.871182	0.892108	0.910315	0.907853	0.862542	0.876569	0.885319	0.885551	0.908914	0.882614	0.866222	0.862554	0.877897	0.84732	0.876862	0.837668	0.860896	1	0.894122	0.0629955
706	18	12098	0.048392	100.86	7.63677	13.1088	2.91766	0.93003	0.932592	0.921227	0.886469	0.905894	0.917259	0.917342	0.875434	0.883824	0.892958	0.891759	0.914531	0.887791	0.865226	0.868367	0.87965	0.85386	0.881799	0.840469	0.862002	1	0.906521	0.058398
710	22	11134	0.044536	100.848	7.62902	13.1039	2.91673	0.931741	0.934076	0.92222	0.886743	0.907401	0.917909	0.918358	0.877268	0.884094	0.894512	0.892087	0.916337	0.888809	0.865547	0.869589	0.880322	0.854545	0.882118	0.840848	0.862493	1	0.90763	0.0579744
710	10	54020	0.21608	68.0827	8.44028	4.1657	1.48606	0.914208	0.919928	0.880267	0.889374	0.891614	0.925148	0.894409	0.878767	0.876101	0.835959	0.88047	0.906785	0.878147	0.837273	0.875842	0.889883	0.866975	0.883265	0.838958	0.839347	1	0.892994	0.0626808
712	12	50481	0.201924	68.0254	8.65864	4.16528	1.53146	0.916434	0.92096	0.881777	0.890781	0.89291	0.925923	0.894762	0.879618	0.877241	0.837266	0.881203	0.906896	0.879133	0.838018	0.876538	0.8898	0.867217	0.883729	0.839088	0.839276	1	0.894156	0.0622383
712	12	50481	0.201924	68.0254	8.65864	4.16528	1.53146	0.916434	0.92096	0.881777	0.890781	0.89291	0.925923	0.894762	0.879618	0.877241	0.837266	0.881203	0.906896	0.879133	0.838018	0.876538	0.8898	0.867217	0.883729	0.839088	0.839276	1	0.894156	0.0622383
717	17	42967	0.171868	106.447	9.53982	15.503	4.09417	0.918379	0.923034	0.883795	0.892627	0.893407	0.926769	0.894966	0.880478	0.876812	0.837852	0.881805	0.90772	0.87921	0.838027	0.876359	0.889601	0.867259	0.883504	0.840133	0.839877	1	0.895305	0.0618353
718	18	12408	0.049632	101.074	7.53772	13.1855	2.89538	0.9348	0.935163	0.902563	0.911267	0.906431	0.935767	0.902482	0.88854	0.883986	0.84643	0.885517	0.913725	0.885074	0.842682	0.880642	0.894987	0.870608	0.883301	0.846148	0.843891	1	0.907023	0.057842
722	22	11358	0.045432	101.03	7.50954	13.1674	2.88497	0.936036	0.935596	0.903592	0.912749	0.90685	0.936741	0.90302	0.889373	0.883826	0.847332	0.885939	0.914245	0.885983	0.843811	0.881713	0.895096	0.869431	0.88255	0.846892	0.843987	1	0.907791	0.0574567
722	10	52467	0.209868	66.9863	8.20078	3.96424	1.39781	0.906913	0.879953	0.904054	0.884642	0.910763	0.890102	0.919702	0.85854	0.861265	0.867069	0.88711	0.909877	0.870642	0.864067	0.859921	0.861284	0.846751	0.883203	0.855662	0.862552	1	0.889178	0.0665291
724	12	49132	0.196528	66.9271	8.38931	3.96216	1.43688	0.907952	0.882225	0.905306	0.886357	0.911534	0.890957	0.920337	0.860071	0.862208	0.868161	0.887639	0.910364	0.871011	0.864345	0.860112	0.861424	0.846933	0.883365	0.855624	0.862798	1	0.890292	0.0661579
724	12	49132	0.196528	66.9271	8.38931	3.96216	1.43688	0.907952	0.882225	0.905306	0.886357	0.911534	0.890957	0.920337	0.860071	0.862208	0.868161	0.887639	0.910364	0.871011	0.864345	0.860112	0.861424	0.846933	0.883365	0.855624	0.862798	1	0.890292	0.0661579
729	17	41916	0.167664	105.642	9.30207	15.1429	3.92717	0.909903	0.884078	0.906265	0.887119	0.91211	0.892774	0.920913	0.861807	0.862642	0.868487	0.88774	0.910344	0.871553	0.865087	0.859624	0.86189	0.847039	0.883231	0.855377	0.862737	1	0.891341	0.0658615
730	18	15269	0.061076	99.6698	7.6701	12.6592	2.86195	0.924946	0.904709	0.919805	0.903563	0.919346	0.899731	0.926092	0.874157	0.872225	0.876285	0.893019	0.91784	0.876809	0.869409	0.862696	0.864988	0.852053	0.88254	0.853265	0.864071	1	0.902635	0.0613142
734	22	14002	0.056008	99.637	7.6816	12.6475	2.86572	0.926261	0.906013	0.92044	0.904656	0.918547	0.900443	0.926403	0.874839	0.872982	0.877875	0.893837	0.918726	0.87766	0.86959	0.862698	0.865198	0.852592	0.883374	0.852735	0.863769	1	0.903384	0.061344
734	10	52898	0.211592	64.511	8.00059	3.54656	1.2674	0.905668	0.89907	0.869447	0.882812	0.913636	0.92823	0.922133	0.861526	0.868814	0.869097	0.881479	0.893068	0.890015	0.879835	0.881782	0.894816	0.881234	0.890648	0.810768	0.8468	1	0.892077	0.0647978
736	12	49531	0.198124	64.4346	8.17031	3.54125	1.29964	0.907321	0.901001	0.871323	0.88384	0.914215	0.928146	0.922624	0.862712	0.869304	0.870647	0.881498	0.893521	0.890079	0.880398	0.882478	0.895046	0.881064	0.891068	0.811078	0.8465	1	0.893121	0.0642603
736	12	49531	0.198124	64.4346	8.17031	3.54125	1.29964	0.907321	0.901001	0.871323	0.88384	0.914215	0.928146	0.922624	0.862712	0.869304	0.870647	0.881498	0.893521	0.890079	0.880398	0.882478	0.895046	0.881064	0.891068	0.811078	0.8465	1	0.893121	0.0642603
741	17	42298	0.169192	102.645	9.06143	13.8973	3.61558	0.909334	0.902324	0.873103	0.885444	0.914819	0.929016	0.922656	0.863646	0.869592	0.872204	0.882323	0.893553	0.890917	0.880834	0.882465	0.894605	0.881484	0.890751	0.811256	0.846648	1	0.894211	0.0639445
742	18	18224	0.072896	98.0899	7.61516	12.073	2.75608	0.922794	0.91577	0.887895	0.897909	0.924001	0.936073	0.929708	0.871214	0.876536	0.879939	0.883835	0.897223	0.892504	0.884685	0.884905	0.898348	0.884273	0.893959	0.816149	0.847893	1	0.903795	0.0600897
746	22	16675	0.0667	98.0778	7.60093	12.0678	2.74893	0.924168	0.917301	0.891004	0.89931	0.925157	0.936762	0.930585	0.872024	0.878201	0.88024	0.883838	0.896762	0.893013	0.884498	0.886447	0.898771	0.885187	0.894603	0.817931	0.846867	1	0.905036	0.0594981
746	10	56466	0.225864	64.1458	7.95963	3.48701	1.24504	0.908857	0.917304	0.884523	0.895008	0.90295	0.905846	0.904279	0.87829	0.874606	0.878077	0.880388	0.911433	0.865698	0.853292	0.851539	0.882938	0.863139	0.90071	0.82648	0.847988	1	0.894258	0.0627648
748	12	52842	0.211368	64.0797	8.1439	3.4839	1.27848	0.910772	0.918474	0.885896	0.896115	0.903628	0.90658	0.904924	0.879234	0.875317	0.879206	0.881032	0.911567	0.866158	0.853573	0.851709	0.883057	0.863196	0.900912	0.826625	0.848208	1	0.895258	0.0624247
748	12	52842	0.211368	64.0797	8.1439	3.4839	1.27848	0.910772	0.918474	0.885896	0.896115	0.903628	0.90658	0.904924	0.879234	0.875317	0.879206	0.881032	0.911567	0.866158	0.853573	0.851709	0.883057	0.863196	0.900912	0.826625	0.848208	1	0.895258	0.0624247
753	17	45197	0.180788	100.515	8.97564	13.0605	3.4308	0.912306	0.919032	0.887316	0.896686	0.904031	0.906952	0.906321	0.879926	0.875799	0.880291	0.881629	0.911963	0.866374	0.853962	0.852136	0.882957	0.863188	0.900945	0.82657	0.8477	1	0.896046	0.062152
754	18	23221	0.092884	96.6022	7.64838	11.542	2.67134	0.926467	0.928685	0.899681	0.906744	0.910512	0.913893	0.912278	0.885298	0.880259	0.886073	0.885405	0.914668	0.870397	0.859351	0.854421	0.880991	0.867038	0.902674	0.825632	0.848736	1	0.904163	0.0580177
758	22	21192	0.084768	96.5847	7.64722	11.5357	2.66966	0.92726	0.929525	0.900057	0.907607	0.910721	0.914024	0.913505	0.886325	0.881535	0.886844	0.8859	0.915322	0.870965	0.859971	0.854261	0.880898	0.866742	0.902628	0.825429	0.849	1	0.904797	0.0577712
758	10	62460	0.24984	61.8008	7.70092	3.12106	1.11893	0.914137	0.90634	0.908317	0.88499	0.892619	0.903218	0.903346	0.868564	0.867043	0.88379	0.887488	0.903274	0.881564	0.881844	0.871686	0.866402	0.851033	0.883726	0.831508	0.839649	1	0.894324	0.0621659
760	12	58491	0.233964	61.7336	7.8657	3.11735	1.1473	0.915449	0.90755	0.909439	0.886453	0.89389	0.903985	0.903746	0.869023	0.867535	0.884538	0.887615	0.903669	0.881931	0.881982	0.872348	0.866646	0.851652	0.884042	0.831837	0.839813	1	0.895239	0.0618644
760	12	58491	0.233964	61.7336	7.8657	3.11735	1.1473	0.915449	0.90755	0.909439	0.886453	0.89389	0.903985	0.903746	0.869023	0.867535	0.884538	0.887615	0.903669	0.881931	0.881982	0.872348	0.866646	0.851652	0.884042	0.831837	0.839813	1	0.895239	0.0618644
765	17	50016	0.200064	98.9094	8.70015	12.4387	3.22661	0.917017	0.909069	0.910239	0.887686	0.895164	0.904191	0.90514	0.869202	0.868782	0.885257	0.887836	0.904341	0.882048	0.882468	0.873031	0.867163	0.852597	0.884657	0.831624	0.839831	1	0.896231	0.0615114
766	18	25655	0.10262	96.9969	7.41091	11.669	2.61476	0.929565	0.920698	0.919372	0.898792	0.902865	0.913116	0.912044	0.875346	0.874625	0.890782	0.891581	0.90801	0.883707	0.883648	0.875268	0.868778	0.855896	0.885305	0.832099	0.840285	1	0.904415	0.0583019
770	22	23401	0.093604	96.9905	7.38946	11.6655	2.60584	0.931114	0.921606	0.919832	0.899748	0.903188	0.914192	0.912269	0.875796	0.874963	0.890539	0.892077	0.908124	0.883573	0.884022	0.874535	0.8696	0.856352	0.885304	0.831845	0.840947	1	0.905072	0.0579574
770	10	62794	0.251176	64.7497	7.94742	3.58268	1.26676	0.914442	0.906974	0.882545	0.883484	0.911122	0.907061	0.90304	0.888493	0.864581	0.850002	0.886183	0.890523	0.873515	0.848759	0.866771	0.878197	0.856157	0.896097	0.823001	0.839778	1	0.891809	0.0640106
772	12	58798	0.235192	64.6844	8.13097	3.57963	1.30313	0.915984	0.908713	0.884052	0.88446	0.912335	0.907803	0.90424	0.889027	0.86548	0.85042	0.88651	0.890821	0.874222	0.849476	0.86724	0.878287	0.856203	0.896297	0.823106	0.839918	1	0.892879	0.0636822
772	12	58798	0.235192	64.6844	8.13097	3.57963	1.30313	0.915984	0.908713	0.884052	0.88446	0.912335	0.907803	0.90424	0.889027	0.86548	0.85042	0.88651	0.890821	0.874222	0.849476	0.86724	0.878287	0.856203	0.896297	0.823106	0.839918	1	0.892879	0.0636822
777	17	50077	0.200308	104.492	9.04011	14.6449	3.73976	0.917697	0.910318	0.885736	0.885217	0.912734	0.908381	0.904198	0.88981	0.866126	0.851589	0.886904	0.891447	0.875102	0.849831	0.867304	0.878038	0.856271	0.896649	0.823522	0.840615	1	0.89384	0.0633701
778	18	16498	0.065992	100.453	7.38617	12.9393	2.80537	0.931628	0.925961	0.900897	0.901382	0.924779	0.918293	0.912505	0.897897	0.873318	0.857013	0.892381	0.89529	0.881228	0.855043	0.871106	0.879258	0.857165	0.900442	0.822342	0.841557	1	0.904786	0.0592445
782	22	15081	0.060324	100.439	7.3925	12.9343	2.80724	0.932796	0.927259	0.902526	0.902427	0.926265	0.91907	0.91287	0.899244	0.873152	0.857337	0.892978	0.895531	0.881672	0.85611	0.872489	0.879119	0.856873	0.900073	0.823719	0.841191	1	0.905749	0.0587417
782	10	58577	0.234308	68.3767	8.34672	4.21415	1.48255	0.924877	0.884767	0.889069	0.893482	0.900968	0.889479	0.917579	0.867277	0.864341	0.85974	0.873005	0.906832	0.877998	0.866091	0.878894	0.870632	0.851085	0.879688	0.853654	0.864128	1	0.891135	0.0670167
784	12	54879	0.219516	68.3284	8.51153	4.21287	1.51908	0.926165	0.886414	0.891224	0.894741	0.902021	0.890404	0.918384	0.868219	0.864875	0.859974	0.873968	0.907068	0.878487	0.866115	0.879061	0.87087	0.850917	0.879462	0.854134	0.864447	1	0.892221	0.0666847
784	12	54879	0.219516	68.3284	8.51153	4.21287	1.51908	0.926165	0.886414	0.891224	0.894741	0.902021	0.890404	0.918384	0.868219	0.864875	0.859974	0.873968	0.907068	0.878487	0.866115	0.879061	0.87087	0.850917	0.879462	0.854134	0.864447	1	0.892221	0.0666847
789	17	46767	0.187068	105.989	9.4168	15.2985	4.00446	0.927513	0.888586	0.893301	0.895696	0.903094	0.891751	0.91896	0.869502	0.865621	0.860179	0.874345	0.907884	0.878365	0.866573	0.879146	0.871362	0.851733	0.87999	0.854213	0.864776	1	0.893399	0.0661862
790	18	16849	0.067396	99.3099	7.79741	12.532	2.89395	0.940471	0.910915	0.910173	0.908214	0.915455	0.901181	0.925663	0.881625	0.87658	0.866669	0.880201	0.913378	0.882753	0.866372	0.880853	0.874325	0.852899	0.881002	0.857232	0.869458	1	0.905139	0.0605563
794	22	15436	0.061744	99.2808	7.80582	12.5217	2.89412	0.94231	0.912672	0.911149	0.909271	0.916462	0.902403	0.926438	0.882094	0.878012	0.867129	0.880831	0.913514	0.883292	0.866902	0.880863	0.874449	0.853297	0.881349	0.857444	0.869753	1	0.906216	0.0600683
794	10	55502	0.222008	63.1028	7.90775	3.32338	1.20116	0.891175	0.909706	0.900959	0.887635	0.893373	0.918471	0.905607	0.832916	0.897337	0.848942	0.873815	0.901148	0.878779	0.848357	0.873392	0.877581	0.873446	0.896211	0.850762	0.865933	1	0.89005	0.0644434
796	12	51875	0.2075	63.0603	8.08214	3.32373	1.23445	0.893166	0.910834	0.902458	0.888453	0.894188	0.919181	0.906159	0.833542	0.897822	0.849465	0.874371	0.90106	0.87919	0.848376	0.873716	0.877619	0.873696	0.896627	0.85121	0.866265	1	0.890993	0.0640959
796	12	51875	0.2075	63.0603	8.08214	3.32373	1.23445	0.893166	0.910834	0.902458	0.888453	0.894188	0.919181	0.906159	0.833542	0.897822	0.849465	0.874371	0.90106	0.87919	0.848376	0.873716	0.877619	0.873696	0.896627	0.85121	0.866265	1	0.890993	0.0640959
801	17	44249	0.176996	102.012	8.95022	13.6393	3.53051	0.89489	0.912269	0.903896	0.89002	0.895297	0.92071	0.906292	0.833544	0.898133	0.850132	0.874935	0.901478	0.879037	0.848302	0.874336	0.877636	0.874054	0.897365	0.851567	0.865805	1	0.89202	0.0636936
802	18	20115	0.08046	97.6699	7.49979	11.9146	2.68689	0.911385	0.92518	0.915884	0.902013	0.903008	0.927318	0.911757	0.842804	0.904375	0.858464	0.884439	0.904922	0.882426	0.851951	0.877529	0.87999	0.875565	0.901491	0.854164	0.866642	1	0.901721	0.0592644
806	22	18442	0.073768	97.6729	7.48757	11.915	2.68201	0.913458	0.926472	0.917119	0.90218	0.903969	0.927746	0.91297	0.843672	0.904511	0.858773	0.885045	0.905081	0.882903	0.852321	0.878321	0.879623	0.875827	0.90218	0.854002	0.867124	1	0.902645	0.0586308
806	10	57587	0.230348	64.9152	8.04953	3.61322	1.28898	0.90062	0.908234	0.886841	0.87505	0.908156	0.900785	0.921258	0.853604	0.860897	0.891868	0.877828	0.912246	0.874607	0.881128	0.860889	0.863988	0.865751	0.899318	0.806415	0.845069	1	0.890432	0.0631655
808	12	53891	0.215564	64.8552	8.21868	3.61045	1.32168	0.902525	0.90928	0.888117	0.876389	0.908853	0.901774	0.921926	0.853862	0.861053	0.892589	0.878301	0.912583	0.874645	0.881381	0.86147	0.864189	0.866184	0.899408	0.806331	0.844983	1	0.891369	0.0628102
808	12	53891	0.215564	64.8552	8.21868	3.61045	1.32168	0.902525	0.90928	0.888117	0.876389	0.908853	0.901774	0.921926	0.853862	0.861053	0.892589	0.878301	0.912583	0.874645	0.881381	0.86147	0.864189	0.866184	0.899408	0.806331	0.844983	1	0.891369	0.0628102
813	17	45871	0.183484	103.347	9.07886	14.1799	3.6728	0.903926	0.910793	0.889658	0.878769	0.909649	0.902673	0.921835	0.854647	0.861808	0.892982	0.878801	0.912941	0.875433	0.882093	0.861983	0.864762	0.866125	0.899315	0.80698	0.845632	1	0.892453	0.0625933
814	18	19172	0.076688	98.2956	7.55844	12.1447	2.74668	0.920926	0.923899	0.901262	0.893517	0.917823	0.910703	0.925934	0.86522	0.869236	0.897611	0.881624	0.915215	0.87959	0.885901	0.86595	0.86921	0.871088	0.898576	0.812852	0.845582	1	0.902333	0.0585237
818	22	17500	0.07	98.2885	7.56031	12.1423	2.74755	0.922314	0.9246	0.902514	0.895	0.919	0.911029	0.9262	0.865314	0.869086	0.897771	0.881571	0.915457	0.880143	0.886171	0.866171	0.869029	0.871086	0.899057	0.813229	0.844971	1	0.903066	0.0582431
818	10	59682	0.238728	64.0903	7.97427	3.47888	1.24713	0.919842	0.900933	0.888576	0.875004	0.905734	0.904444	0.907334	0.887311	0.878121	0.87735	0.880517	0.89909	0.880768	0.862496	0.876185	0.881028	0.877476	0.891693	0.832244	0.851915	1	0.894076	0.0635174
820	12	55883	0.223532	64.028	8.16277	3.47659	1.28212	0.921362	0.902457	0.890137	0.87608	0.906805	0.905338	0.908237	0.888097	0.878872	0.878192	0.881252	0.899433	0.88161	0.862731	0.876537	0.881923	0.878129	0.891255	0.832579	0.851744	1	0.895153	0.0631793
820	12	55883	0.223532	64.028	8.16277	3.47659	1.28212	0.921362	0.902457	0.890137	0.87608	0.906805	0.905338	0.908237	0.888097	0.878872	0.878192	0.881252	0.899433	0.88161	0.862731	0.876537	0.881923	0.878129	0.891255	0.832579	0.851744	1	0.895153	0.0631793
825	17	47632	0.190528	102.333	9.04677	13.7725	3.58837	0.923024	0.90456	0.891523	0.877257	0.907636	0.906586	0.90899	0.888489	0.879199	0.879115	0.881865	0.899857	0.882453	0.863548	0.876554	0.882086	0.878684	0.891082	0.832959	0.851749	1	0.896272	0.062637
826	18	20582	0.082328	98.1937	7.57849	12.1085	2.74214	0.935818	0.916966	0.903678	0.889272	0.917331	0.914926	0.915582	0.895345	0.882689	0.884948	0.887402	0.902803	0.887863	0.867068	0.878923	0.884972	0.883272	0.89311	0.834588	0.852007	1	0.905292	0.0594263
830	22	18801	0.075204	98.1614	7.58329	12.097	2.74245	0.936599	0.918701	0.905298	0.890139	0.918063	0.915882	0.916999	0.89575	0.883969	0.885112	0.888915	0.903356	0.888783	0.867401	0.879235	0.885751	0.883597	0.894155	0.834663	0.852508	1	0.906309	0.058849
830	10	61098	0.244392	64.9561	8.06031	3.62029	1.29385	0.910333	0.901715	0.885021	0.881035	0.896691	0.893491	0.89016	0.882394	0.882377	0.8716	0.864676	0.897583	0.87858	0.872033	0.87178	0.85948	0.855527	0.901192	0.84871	0.841902	1	0.889234	0.0638448
832	12	57118	0.228472	64.8814	8.23181	3.61525	1.3265	0.911902	0.90313	0.886332	0.882253	0.897633	0.894639	0.890639	0.882454	0.882769	0.871818	0.865314	0.898167	0.87855	0.872361	0.871967	0.859878	0.855632	0.901292	0.848848	0.84237	1	0.890172	0.0633999
832	12	57118	0.228472	64.8814	8.23181	3.61525	1.3265	0.911902	0.90313	0.886332	0.882253	0.897633	0.894639	0.890639	0.882454	0.882769	0.871818	0.865314	0.898167	0.87855	0.872361	0.871967	0.859878	0.855632	0.901292	0.848848	0.84237	1	0.890172	0.0633999
837	17	48560	0.19424	103.655	9.10059	14.3064	3.70164	0.913355	0.904428	0.887634	0.883443	0.898414	0.895511	0.891588	0.882949	0.882362	0.873116	0.865713	0.898703	0.879397	0.872992	0.872364	0.85971	0.856827	0.901647	0.848435	0.842319	1	0.891119	0.0632663
838	18	19900	0.0796	98.6267	7.60031	12.268	2.77239	0.927236	0.918392	0.901508	0.896382	0.907337	0.903065	0.898291	0.888467	0.886256	0.877638	0.870427	0.902789	0.885528	0.878794	0.876784	0.860653	0.859598	0.902714	0.848015	0.842613	1	0.90058	0.059685
842	22	18180	0.07272	98.604	7.60097	12.2597	2.77192	0.928878	0.92027	0.902063	0.8967	0.907893	0.904455	0.899422	0.888229	0.887569	0.877448	0.870462	0.903438	0.886359	0.87874	0.877008	0.860974	0.859268	0.903465	0.84846	0.843674	1	0.901459	0.0592677
842	10	61031	0.244124	64.7374	8.08444	3.58594	1.28782	0.932805	0.891449	0.855115	0.87481	0.897388	0.918713	0.913667	0.864872	0.886844	0.864012	0.884002	0.900174	0.869075	0.848274	0.869927	0.870254	0.855819	0.899944	0.815397	0.864085	1	0.889579	0.0661607
844	12	57010	0.22804	64.668	8.27119	3.58239	1.32247	0.934222	0.893317	0.856832	0.876943	0.898535	0.91983	0.914419	0.865839	0.887923	0.864664	0.884924	0.901009	0.869453	0.848965	0.870488	0.86997	0.855508	0.90021	0.815366	0.864024	1	0.890825	0.0656605
844	12	57010	0.22804	64.668	8.27119	3.58239	1.32247	0.934222	0.893317	0.856832	0.876943	0.898535	0.91983	0.914419	0.865839	0.887923	0.864664	0.884924	0.901009	0.869453	0.848965	0.870488	0.86997	0.855508	0.90021	0.815366	0.864024	1	0.890825	0.0656605
849	17	48650	0.1946	102.846	9.15465	13.9839	3.66363	0.935324	0.894892	0.857924	0.878931	0.899866	0.920935	0.914738	0.867071	0.888284	0.865108	0.885468	0.901603	0.869126	0.849959	0.871059	0.870493	0.855632	0.900349	0.815252	0.863977	1	0.891856	0.0652714
850	18	21223	0.084892	98.1966	7.63461	12.1127	2.7608	0.944848	0.912053	0.875654	0.892899	0.91104	0.927791	0.920157	0.874217	0.89608	0.87	0.895726	0.905103	0.872214	0.856052	0.87556	0.871507	0.855511	0.902582	0.81937	0.866607	1	0.902061	0.0608398
854	22	19467	0.077868	98.1843	7.6444	12.1087	2.7646	0.945703	0.91257	0.877151	0.894745	0.911697	0.928238	0.921072	0.874429	0.896491	0.870473	0.895284	0.905199	0.872451	0.855884	0.876072	0.871244	0.855319	0.902116	0.819412	0.867673	1	0.902769	0.0606476
854	10	60303	0.241212	64.374	7.93691	3.52235	1.25192	0.916032	0.893231	0.88052	0.881349	0.916032	0.902468	0.898703	0.863373	0.879906	0.870637	0.876358	0.907791	0.860853	0.889359	0.859891	0.891962	0.862751	0.902385	0.835099	0.849585	1	0.891035	0.0641369
856	12	56467	0.225868	64.3142	8.12156	3.52021	1.28606	0.917598	0.894682	0.882197	0.882418	0.916978	0.903094	0.899348	0.864168	0.880824	0.871837	0.877397	0.907778	0.861725	0.889564	0.860246	0.892424	0.862946	0.902492	0.834948	0.849638	1	0.89209	0.0638788
856	12	56467	0.225868	64.3142	8.12156	3.52021	1.28606	0.917598	0.894682	0.882197	0.882418	0.916978	0.903094	0.899348	0.864168	0.880824	0.871837	0.877397	0.907778	0.861725	0.889564	0.860246	0.892424	0.862946	0.902492	0.834948	0.849638	1	0.89209	0.0638788
861	17	48063	0.192252	102.461	8.99622	13.8196	3.57516	0.918825	0.896251	0.883299	0.883965	0.917639	0.904698	0.899757	0.864678	0.881603	0.873239	0.878742	0.90861	0.861702	0.889853	0.860797	0.892828	0.862431	0.902264	0.834311	0.84924	1	0.893104	0.0635852
862	18	21556	0.086224	98.1821	7.55532	12.1031	2.73586	0.93046	0.910071	0.896804	0.895018	0.92436	0.913365	0.907102	0.874907	0.887178	0.880915	0.885276	0.910883	0.867763	0.892559	0.862034	0.895319	0.866789	0.904296	0.834872	0.850019	1	0.90233	0.0605322
866	22	19767	0.079068	98.1665	7.55077	12.0972	2.73295	0.931477	0.911797	0.897835	0.895508	0.925254	0.913821	0.908256	0.874943	0.887894	0.880913	0.885567	0.911924	0.867178	0.892826	0.862928	0.895381	0.866823	0.904892	0.835407	0.850635	1	0.903125	0.0602909
866	10	57986	0.231944	64.5734	7.98661	3.55576	1.26243	0.900295	0.902252	0.876393	0.875185	0.893673	0.910668	0.909651	0.835176	0.890241	0.870736	0.881997	0.904649	0.856965	0.855482	0.887206	0.879609	0.871883	0.884265	0.812722	0.857379	1	0.886632	0.0644209
868	12	54259	0.217036	64.5108	8.17329	3.55326	1.29762	0.901924	0.903528	0.877642	0.8765	0.894838	0.911139	0.910586	0.835953	0.890967	0.871413	0.882536	0.905131	0.857646	0.856254	0.887539	0.880158	0.872261	0.88448	0.812943	0.857673	1	0.88766	0.0640552
868	12	54259	0.217036	64.5108	8.17329	3.55326	1.29762	0.901924	0.903528	0.877642	0.8765	0.894838	0.911139	0.910586	0.835953	0.890967	0.871413	0.882536	0.905131	0.857646	0.856254	0.887539	0.880158	0.872261	0.88448	0.812943	0.857673	1	0.88766	0.0640552
873	17	46305	0.18522	103.219	9.06158	14.127	3.64547	0.90379	0.904265	0.87875	0.878015	0.896717	0.911597	0.911251	0.837307	0.891405	0.873091	0.88349	0.905842	0.85805	0.8567	0.888198	0.880877	0.872303	0.885293	0.812936	0.85751	1	0.888765	0.0635986
874	18	19544	0.078176	98.4937	7.67369	12.2233	2.79225	0.920103	0.916752	0.891143	0.891936	0.910177	0.919924	0.917954	0.846577	0.897897	0.877916	0.888252	0.909844	0.863462	0.860469	0.893139	0.882675	0.874181	0.885259	0.816184	0.861773	1	0.899071	0.0597283
878	22	17856	0.071424	98.4752	7.67424	12.2166	2.79075	0.920951	0.918123	0.892893	0.892473	0.910338	0.920811	0.918347	0.847586	0.898409	0.878108	0.889393	0.909834	0.864807	0.859991	0.893229	0.883345	0.87374	0.885977	0.817568	0.861531	1	0.899874	0.0593477
878	10	56470	0.22588	64.7658	8.07316	3.59018	1.29008	0.913636	0.912077	0.869347	0.888932	0.903772	0.89706	0.903046	0.875164	0.891686	0.876589	0.872268	0.902355	0.874101	0.85842	0.875341	0.881964	0.859501	0.894316	0.838631	0.834186	1	0.892087	0.0652579
880	12	52868	0.211472	64.6749	8.24127	3.58248	1.32195	0.915298	0.913	0.871085	0.890406	0.904772	0.89766	0.903779	0.876144	0.891929	0.877383	0.873222	0.902711	0.874565	0.858317	0.875359	0.88233	0.860161	0.894312	0.83927	0.83386	1	0.893099	0.0649761
880	12	52868	0.211472	64.6749	8.24127	3.58248	1.32195	0.915298	0.913	0.871085	0.890406	0.904772	0.89766	0.903779	0.876144	0.891929	0.877383	0.873222	0.902711	0.874565	0.858317	0.875359	0.88233	0.860161	0.894312	0.83927	0.83386	1	0.893099	0.0649761
885	17	45213	0.180852	103.725	9.12961	14.3369	3.72355	0.916938	0.914394	0.872835	0.891934	0.905801	0.897939	0.904707	0.877004	0.892166	0.878099	0.873344	0.903236	0.875113	0.858271	0.875534	0.882589	0.859896	0.894698	0.839913	0.833654	1	0.894131	0.0645706
886	18	20199	0.080796	97.7701	7.64267	11.9588	2.75292	0.929303	0.924674	0.88747	0.905441	0.916357	0.905268	0.911109	0.884796	0.898856	0.883039	0.880019	0.907693	0.880489	0.860166	0.880093	0.884772	0.862122	0.897742	0.842542	0.837022	1	0.903462	0.0607543
890	22	18466	0.073864	97.7538	7.64257	11.9528	2.74891	0.930602	0.92627	0.889148	0.906423	0.916793	0.905285	0.911676	0.885898	0.899491	0.883407	0.880294	0.908264	0.881972	0.859634	0.880402	0.885249	0.8618	0.897541	0.841763	0.83735	1	0.904347	0.0605219
890	10	58628	0.234512	63.4496	8.01808	3.38072	1.23077	0.89644	0.91771	0.891733	0.864416	0.908602	0.893285	0.907612	0.883733	0.870088	0.862762	0.854293	0.909003	0.895178	0.865303	0.865269	0.879153	0.870028	0.888526	0.833518	0.843488	1	0.889908	0.0651253
892	12	54940	0.21976	63.4072	8.19063	3.38102	1.26344	0.898307	0.91964	0.892801	0.865326	0.909501	0.894185	0.908436	0.884283	0.870923	0.863442	0.855515	0.909256	0.895886	0.865262	0.866172	0.879669	0.870277	0.888733	0.833573	0.843639	1	0.890996	0.0647215
892	12	54940	0.21976	63.4072	8.19063	3.38102	1.26344	0.898307	0.91964	0.892801	0.865326	0.909501	0.894185	0.908436	0.884283	0.870923	0.863442	0.855515	0.909256	0.895886	0.865262	0.866172	0.879669	0.870277	0.888733	0.833573	0.843639	1	0.890996	0.0647215
897	17	46750	0.187	103.108	9.0714	14.0835	3.65303	0.899989	0.921123	0.894053	0.866706	0.910267	0.895904	0.909176	0.884481	0.870759	0.864257	0.856257	0.909134	0.896417	0.865861	0.866984	0.879048	0.870717	0.888481	0.834021	0.843861	1	0.892013	0.0644022
898	18	21122	0.084488	97.8406	7.66683	11.9853	2.75621	0.917479	0.93315	0.904933	0.877142	0.915633	0.904957	0.91703	0.888647	0.878492	0.868739	0.862963	0.911893	0.903631	0.870277	0.870017	0.880433	0.874633	0.888126	0.834414	0.843623	1	0.901194	0.060611
902	22	19290	0.07716	97.8339	7.67175	11.9832	2.75636	0.919155	0.933955	0.904977	0.876827	0.916382	0.90591	0.917729	0.888258	0.880093	0.869492	0.863867	0.912105	0.904406	0.870762	0.870295	0.879575	0.874909	0.888103	0.834163	0.842639	1	0.901812	0.0603705
902	10	53853	0.215412	64.9533	8.17515	3.6243	1.31225	0.914759	0.902949	0.866266	0.864464	0.913292	0.905716	0.886125	0.876989	0.902819	0.892708	0.883767	0.905781	0.867565	0.848532	0.849173	0.86127	0.843723	0.908464	0.815786	0.855978	1	0.889263	0.0646571
904	12	50470	0.20188	64.8925	8.35244	3.62187	1.34744	0.916436	0.904131	0.867941	0.865603	0.913721	0.906657	0.887091	0.87768	0.90315	0.893481	0.884288	0.905984	0.86813	0.84896	0.84996	0.861532	0.843511	0.908698	0.815722	0.855984	1	0.890246	0.0642956
904	12	50470	0.20188	64.8925	8.35244	3.62187	1.34744	0.916436	0.904131	0.867941	0.865603	0.913721	0.906657	0.887091	0.87768	0.90315	0.893481	0.884288	0.905984	0.86813	0.84896	0.84996	0.861532	0.843511	0.908698	0.815722	0.855984	1	0.890246	0.0642956
909	17	43033	0.172132	103.468	9.24317	14.2403	3.74253	0.918179	0.905445	0.8696	0.867532	0.914531	0.907025	0.88783	0.878547	0.903504	0.894279	0.885018	0.905863	0.86852	0.849546	0.850498	0.861269	0.844515	0.909198	0.815583	0.856134	1	0.891319	0.0639061
910	18	16987	0.067948	98.8117	7.66037	12.3396	2.81034	0.936098	0.919438	0.883587	0.881821	0.92247	0.9152	0.898305	0.885824	0.906988	0.899953	0.892035	0.907311	0.875375	0.852711	0.855007	0.865986	0.851386	0.909666	0.817978	0.858068	1	0.901931	0.0596092
914	22	15529	0.062116	98.7907	7.65264	12.3314	2.80577	0.937633	0.920536	0.885472	0.882349	0.923305	0.916672	0.899543	0.886986	0.907431	0.901056	0.891783	0.90785	0.876006	0.852502	0.856044	0.866637	0.851568	0.910265	0.818211	0.857525	1	0.902966	0.0592351
914	10	55332	0.221328	65.1775	8.1174	3.65847	1.31286	0.91476	0.889594	0.891003	0.90238	0.904594	0.906293	0.914986	0.870789	0.904151	0.866199	0.869054	0.909889	0.86187	0.83402	0.873554	0.895269	0.856611	0.881217	0.813824	0.848225	1	0.893533	0.0646684
916	12	51825	0.2073	65.1107	8.30386	3.65528	1.34767	0.916691	0.891095	0.892185	0.903512	0.905509	0.907091	0.915562	0.871934	0.904399	0.867332	0.869928	0.910034	0.862894	0.834665	0.87396	0.895157	0.857019	0.881737	0.814269	0.847988	1	0.894606	0.0643063
916	12	51825	0.2073	65.1107	8.30386	3.65528	1.34767	0.916691	0.891095	0.892185	0.903512	0.905509	0.907091	0.915562	0.871934	0.904399	0.867332	0.869928	0.910034	0.862894	0.834665	0.87396	0.895157	0.857019	0.881737	0.814269	0.847988	1	0.894606	0.0643063
921	17	44212	0.176848	103.289	9.21322	14.1659	3.71988	0.918846	0.892574	0.894011	0.905195	0.906213	0.907322	0.915464	0.872376	0.903985	0.868441	0.869379	0.91085	0.862797	0.835746	0.874186	0.895051	0.856464	0.881706	0.814462	0.849159	1	0.895609	0.0641093
922	18	16056	0.064224	99.5848	7.52172	12.6193	2.81256	0.936005	0.911217	0.908072	0.91349	0.916604	0.916542	0.921369	0.881633	0.908601	0.877211	0.875218	0.915546	0.864973	0.84171	0.877398	0.898511	0.858589	0.885027	0.817825	0.853482	1	0.906365	0.0593793
926	22	14743	0.058972	99.5969	7.53497	12.6246	2.81867	0.936817	0.912196	0.908669	0.914197	0.917283	0.917045	0.92159	0.882453	0.90972	0.878146	0.875025	0.915892	0.864614	0.842942	0.876925	0.899512	0.859628	0.884589	0.818049	0.853659	1	0.907008	0.0591404
926	10	59697	0.238788	66.4103	8.11343	3.86269	1.36037	0.927526	0.904057	0.88254	0.890706	0.908094	0.912609	0.91291	0.871911	0.880128	0.89373	0.879458	0.919192	0.877766	0.867983	0.847363	0.871032	0.869416	0.900498	0.819455	0.839221	1	0.897079	0.0644369
928	12	55899	0.223596	66.3435	8.2973	3.85914	1.39659	0.928979	0.905678	0.883925	0.891698	0.909167	0.913648	0.913549	0.872171	0.880883	0.893969	0.880034	0.919408	0.878459	0.869014	0.848504	0.871456	0.869783	0.901107	0.81963	0.83963	1	0.898099	0.0640106
928	12	55899	0.223596	66.3435	8.2973	3.85914	1.39659	0.928979	0.905678	0.883925	0.891698	0.909167	0.913648	0.913549	0.872171	0.880883	0.893969	0.880034	0.919408	0.878459	0.869014	0.848504	0.871456	0.869783	0.901107	0.81963	0.83963	1	0.898099	0.0640106
933	17	47694	0.190776	104.223	9.16887	14.5433	3.77209	0.930065	0.906844	0.884891	0.892953	0.909905	0.914518	0.91436	0.873391	0.881495	0.894851	0.880425	0.919938	0.879146	0.869334	0.848943	0.871902	0.870026	0.901088	0.819747	0.839749	1	0.898989	0.063662
934	18	18062	0.072248	99.5774	7.58516	12.62	2.8336	0.943472	0.924621	0.901727	0.907347	0.91997	0.923375	0.921216	0.881215	0.890295	0.901977	0.886391	0.925202	0.884813	0.873962	0.855996	0.870695	0.870861	0.905769	0.820507	0.843096	1	0.91005	0.0583442
938	22	16580	0.06632	99.5371	7.56346	12.6036	2.81886	0.944692	0.926116	0.903679	0.908565	0.920959	0.924367	0.920959	0.881785	0.890712	0.902021	0.886641	0.925513	0.885826	0.875151	0.857117	0.87117	0.871261	0.906001	0.820748	0.843366	1	0.911031	0.0579493
938	10	59213	0.236852	65.1808	8.1053	3.65847	1.30942	0.910298	0.897489	0.874175	0.896079	0.895031	0.910687	0.893486	0.873904	0.869877	0.855927	0.875585	0.8977	0.869919	0.865443	0.869091	0.858105	0.864574	0.879309	0.828593	0.835391	1	0.888156	0.066547
940	12	55271	0.221084	65.1266	8.28527	3.65706	1.34482	0.911491	0.89869	0.875939	0.897243	0.8966	0.911065	0.894158	0.874636	0.87099	0.856706	0.876147	0.898183	0.86985	0.865915	0.869525	0.858443	0.864694	0.879268	0.828762	0.83552	1	0.889148	0.0663088
940	12	55271	0.221084	65.1266	8.28527	3.65706	1.34482	0.911491	0.89869	0.875939	0.897243	0.8966	0.911065	0.894158	0.874636	0.87099	0.856706	0.876147	0.898183	0.86985	0.865915	0.869525	0.858443	0.864694	0.879268	0.828762	0.83552	1	0.889148	0.0663088
945	17	47059	0.188236	101.344	9.14305	13.3912	3.56145	0.912663	0.900816	0.877197	0.897469	0.897979	0.911367	0.895079	0.87504	0.87147	0.857902	0.876474	0.898553	0.870492	0.865286	0.869844	0.859198	0.865541	0.879343	0.829246	0.834888	1	0.890073	0.0659851
946	18	20865	0.08346	98.1481	7.61741	12.0943	2.76191	0.928349	0.916151	0.892931	0.907501	0.908267	0.918452	0.904481	0.883369	0.878361	0.866068	0.881572	0.901701	0.875102	0.865445	0.874407	0.859358	0.870309	0.879583	0.832758	0.837791	1	0.900454	0.0616345
950	22	19061	0.076244	98.108	7.63387	12.0806	2.76565	0.930303	0.917921	0.89392	0.908504	0.909868	0.918656	0.905304	0.884056	0.8802	0.866953	0.881879	0.90095	0.875269	0.865484	0.874692	0.859189	0.871203	0.879912	0.832695	0.837181	1	0.901513	0.0612519
950	10	56730	0.22692	63.877	7.83757	3.4403	1.2169	0.9237	0.92125	0.891636	0.887335	0.922096	0.920509	0.900802	0.884955	0.887511	0.874017	0.860947	0.87786	0.898431	0.846977	0.858135	0.872572	0.888622	0.893143	0.811123	0.83202	1	0.899096	0.0608094
952	12	53123	0.212492	63.7969	8.02302	3.43499	1.24949	0.925334	0.92267	0.892777	0.888711	0.92299	0.921277	0.901022	0.885727	0.887789	0.874311	0.861388	0.878565	0.89882	0.847401	0.858206	0.872748	0.888692	0.893332	0.811334	0.832897	1	0.900038	0.0605164
952	12	53123	0.212492	63.7969	8.02302	3.43499	1.24949	0.925334	0.92267	0.892777	0.888711	0.92299	0.921277	0.901022	0.885727	0.887789	0.874311	0.861388	0.878565	0.89882	0.847401	0.858206	0.872748	0.888692	0.893332	0.811334	0.832897	1	0.900038	0.0605164
957	17	45445	0.18178	98.9976	8.84542	12.4807	3.28473	0.926373	0.923457	0.89484	0.889856	0.924645	0.922302	0.901089	0.886236	0.88814	0.875091	0.862537	0.878667	0.899021	0.846826	0.858532	0.872593	0.889911	0.89407	0.811354	0.833183	1	0.900964	0.0602691
958	18	24312	0.097248	96.2788	7.52745	11.4219	2.61527	0.936369	0.934559	0.906692	0.901695	0.929932	0.926991	0.905623	0.893324	0.892461	0.881149	0.87064	0.880532	0.903073	0.846516	0.858753	0.874383	0.89279	0.897499	0.812006	0.836295	1	0.90858	0.0571907
962	22	22258	0.089032	96.2457	7.54058	11.4109	2.61698	0.936854	0.935664	0.907876	0.903563	0.930699	0.927869	0.906326	0.894083	0.892263	0.881975	0.87236	0.880447	0.903585	0.847291	0.859174	0.874944	0.892623	0.898037	0.812382	0.837137	1	0.909433	0.0568219
962	10	53926	0.215704	61.9782	7.69727	3.14694	1.12345	0.906177	0.908245	0.877044	0.868718	0.905945	0.89863	0.893549	0.875079	0.870888	0.889209	0.868857	0.90283	0.87111	0.836526	0.860577	0.848162	0.866715	0.884397	0.822803	0.840828	1	0.887199	0.0652685
964	12	50477	0.201908	61.915	7.87814	3.14438	1.15527	0.908235	0.910088	0.879549	0.870624	0.90673	0.899618	0.89408	0.875409	0.871971	0.890089	0.869753	0.90354	0.870822	0.836559	0.861323	0.847871	0.866929	0.884145	0.823316	0.841017	1	0.888503	0.0646696
964	12	50477	0.201908	61.915	7.87814	3.14438	1.15527	0.908235	0.910088	0.879549	0.870624	0.90673	0.899618	0.89408	0.875409	0.871971	0.890089	0.869753	0.90354	0.870822	0.836559	0.861323	0.847871	0.866929	0.884145	0.823316	0.841017	1	0.888503	0.0646696
969	17	42915	0.17166	100.577	8.74622	13.0686	3.34352	0.909927	0.911232	0.881848	0.87177	0.907492	0.900419	0.894489	0.876151	0.873296	0.890504	0.870209	0.903985	0.871269	0.837027	0.862647	0.848095	0.867016	0.884458	0.822941	0.841128	1	0.889583	0.0641625
970	18	21693	0.086772	96.926	7.46768	11.6467	2.62491	0.923962	0.922671	0.895197	0.882151	0.91299	0.908081	0.902618	0.882543	0.880307	0.895104	0.876711	0.907205	0.872424	0.837436	0.866754	0.848937	0.869935	0.886692	0.822593	0.842299	1	0.898271	0.060761
974	22	19800	0.0792	96.911	7.48144	11.6421	2.6293	0.925657	0.924343	0.896111	0.883838	0.912828	0.909571	0.904091	0.882551	0.881288	0.896086	0.878106	0.907348	0.8725	0.837929	0.867879	0.849242	0.869924	0.887045	0.822702	0.842399	1	0.899339	0.0604341
974	10	55391	0.221564	64.4067	8.00781	3.53026	1.26475	0.909697	0.893602	0.874763	0.895461	0.900471	0.895064	0.905653	0.871911	0.896211	0.888854	0.870484	0.897158	0.88267	0.858389	0.875864	0.854336	0.86468	0.889125	0.831119	0.839613	1	0.890194	0.0645175
976	12	51902	0.207608	64.3423	8.18134	3.52705	1.29833	0.911044	0.89538	0.876132	0.896526	0.901699	0.895871	0.90614	0.872847	0.896921	0.889609	0.870968	0.89799	0.882692	0.859013	0.876026	0.854697	0.865294	0.889234	0.831326	0.839765	1	0.89123	0.0641779
976	12	51902	0.207608	64.3423	8.18134	3.52705	1.29833	0.911044	0.89538	0.876132	0.896526	0.901699	0.895871	0.90614	0.872847	0.896921	0.889609	0.870968	0.89799	0.882692	0.859013	0.876026	0.854697	0.865294	0.889234	0.831326	0.839765	1	0.89123	0.0641779
981	17	44301	0.177204	101.723	9.06821	13.5338	3.55563	0.912801	0.897181	0.877655	0.898038	0.902339	0.897429	0.906831	0.873874	0.897531	0.890194	0.870951	0.898411	0.882813	0.858784	0.876696	0.85462	0.86559	0.889325	0.8319	0.840489	1	0.89236	0.0637749
982	18	20984	0.083936	97.3586	7.60531	11.8087	2.7126	0.92723	0.911695	0.890011	0.908311	0.911361	0.905071	0.914316	0.881576	0.903236	0.895182	0.873141	0.904308	0.886699	0.861895	0.878336	0.858082	0.868567	0.892394	0.831991	0.840926	1	0.901706	0.0597318
986	22	19213	0.076852	97.3416	7.61123	11.803	2.71598	0.92885	0.913288	0.890257	0.909228	0.911961	0.905611	0.915214	0.881851	0.904101	0.895878	0.874148	0.904336	0.887368	0.862359	0.879118	0.85882	0.86811	0.893041	0.831104	0.841644	1	0.902558	0.0592429
986	10	56110	0.22444	63.1213	7.86536	3.32453	1.19271	0.916682	0.892283	0.864712	0.899136	0.927232	0.916708	0.886856	0.851969	0.891312	0.886411	0.88028	0.912983	0.883122	0.8545	0.850713	0.854794	0.874131	0.895295	0.815069	0.836518	1	0.891766	0.0660396
988	12	52584	0.210336	63.0378	8.0371	3.31845	1.22313	0.918083	0.893808	0.866575	0.900683	0.928086	0.917437	0.887589	0.852931	0.89202	0.887304	0.880582	0.913215	0.883491	0.854794	0.851713	0.855251	0.874135	0.895501	0.815257	0.836576	1	0.892849	0.0656855
988	12	52584	0.210336	63.0378	8.0371	3.31845	1.22313	0.918083	0.893808	0.866575	0.900683	0.928086	0.917437	0.887589	0.852931	0.89202	0.887304	0.880582	0.913215	0.883491	0.854794	0.851713	0.855251	0.874135	0.895501	0.815257	0.836576	1	0.892849	0.0656855
993	17	44975	0.1799	101.979	8.92592	13.6245	3.51919	0.9196	0.896231	0.868394	0.901456	0.92846	0.918088	0.889205	0.853641	0.892952	0.888872	0.881556	0.913352	0.88438	0.854586	0.85154	0.855186	0.874086	0.89542	0.815431	0.836253	1	0.894002	0.0651754
994	18	22051	0.088204	97.2444	7.56782	11.7657	2.68955	0.932475	0.910299	0.884404	0.912657	0.93218	0.926171	0.897692	0.864337	0.898145	0.892	0.885946	0.918122	0.889053	0.857263	0.856673	0.856628	0.875334	0.894789	0.816834	0.838783	1	0.903317	0.0611976
998	22	20200	0.0808	97.2502	7.56707	11.7677	2.68791	0.933663	0.911436	0.885619	0.91349	0.933243	0.926782	0.898267	0.865347	0.897847	0.892946	0.88646	0.91849	0.888688	0.858119	0.857351	0.857475	0.875495	0.895718	0.817302	0.839109	1	0.904163	0.0608987
998	10	55575	0.2223	64.0789	8.00292	3.47814	1.25048	0.907278	0.911696	0.866955	0.889249	0.918632	0.900342	0.909429	0.848304	0.88762	0.896239	0.856023	0.896635	0.856329	0.852632	0.850112	0.832659	0.845173	0.882528	0.827287	0.842969	1	0.889048	0.0639604
1000	12	52097	0.208388	64.0151	8.16776	3.47468	1.28064	0.908555	0.912701	0.868054	0.890061	0.919314	0.901328	0.910139	0.849195	0.888631	0.89629	0.856969	0.897163	0.856978	0.852775	0.850145	0.833004	0.845202	0.88222	0.82762	0.84287	1	0.889885	0.0637395
1000	12	52097	0.208388	64.0151	8.16776	3.47468	1.28064	0.908555	0.912701	0.868054	0.890061	0.919314	0.901328	0.910139	0.849195	0.888631	0.89629	0.856969	0.897163	0.856978	0.852775	0.850145	0.833004	0.845202	0.88222	0.82762	0.84287	1	0.889885	0.0637395
1005	17	44450	0.1778	103.508	9.06476	14.2439	3.67333	0.910034	0.914162	0.869584	0.890607	0.920034	0.902227	0.911147	0.851339	0.888583	0.89631	0.858099	0.897885	0.858459	0.853251	0.850855	0.833161	0.845546	0.882058	0.828268	0.843026	1	0.890921	0.0634207
1006	18	17943	0.071772	98.837	7.5548	12.3429	2.76861	0.926489	0.92897	0.886279	0.899766	0.928412	0.908599	0.918659	0.858524	0.894889	0.899236	0.866856	0.904615	0.866828	0.856769	0.854372	0.836176	0.848743	0.885415	0.831438	0.843365	1	0.901168	0.0594622
1010	22	16455	0.06582	98.8227	7.56155	12.338	2.76956	0.928289	0.9299	0.887754	0.90079	0.92911	0.909936	0.919295	0.859587	0.894591	0.899483	0.867639	0.904163	0.866727	0.857247	0.85433	0.837071	0.849164	0.885506	0.831267	0.842996	1	0.902078	0.0591015
1010	10	52415	0.20966	66.019	8.18985	3.79995	1.35573	0.92568	0.907565	0.89751	0.900372	0.902308	0.894458	0.918144	0.88468	0.886941	0.840036	0.862826	0.900067	0.881084	0.866355	0.851951	0.859315	0.876047	0.886636	0.83437	0.85797	1	0.896386	0.0594997
1012	12	49126	0.196504	65.9596	8.38599	3.79829	1.3942	0.926862	0.908796	0.89872	0.901712	0.903188	0.89531	0.919075	0.885376	0.887605	0.840695	0.863555	0.90046	0.881499	0.866283	0.852542	0.859474	0.876288	0.88729	0.834141	0.858598	1	0.897316	0.0592022
1012	12	49126	0.196504	65.9596	8.38599	3.79829	1.3942	0.926862	0.908796	0.89872	0.901712	0.903188	0.89531	0.919075	0.885376	0.887605	0.840695	0.863555	0.90046	0.881499	0.866283	0.852542	0.859474	0.876288	0.88729	0.834141	0.858598	1	0.897316	0.0592022
1017	17	41951	0.167804	105.565	9.28118	15.1093	3.91496	0.928214	0.910252	0.900288	0.902648	0.904067	0.896296	0.919549	0.885831	0.888215	0.841112	0.864068	0.900884	0.882172	0.867	0.853984	0.859312	0.876296	0.887512	0.835189	0.858084	1	0.898282	0.0587571
1018	18	14044	0.056176	100.179	7.53398	12.8434	2.84172	0.941968	0.925057	0.914519	0.916477	0.913842	0.907612	0.926267	0.894937	0.896468	0.849722	0.873077	0.901951	0.885218	0.870336	0.860367	0.858908	0.880518	0.888814	0.837689	0.861507	1	0.908834	0.0547753
1022	22	12923	0.051692	100.15	7.52635	12.8319	2.83612	0.943357	0.925675	0.914339	0.91666	0.915074	0.907955	0.927184	0.896386	0.896502	0.850035	0.873752	0.901261	0.886056	0.870812	0.861062	0.86021	0.881142	0.889074	0.838621	0.861216	1	0.909462	0.0545644
1022	10	53915	0.21566	66.6115	8.20988	3.90055	1.38298	0.913076	0.917704	0.89515	0.880812	0.915014	0.905778	0.893054	0.885459	0.876732	0.869721	0.89272	0.89974	0.873161	0.845702	0.855578	0.862348	0.87535	0.879904	0.842354	0.840369	1	0.895062	0.0623105
1024	12	50542	0.202168	66.5393	8.39804	3.89626	1.41955	0.914665	0.918968	0.896215	0.882177	0.915684	0.906375	0.893752	0.885956	0.877448	0.870702	0.893742	0.899717	0.873897	0.84592	0.855674	0.86252	0.875678	0.880535	0.842389	0.840816	1	0.896004	0.0619276
1024	12	50542	0.202168	66.5393	8.39804	3.89626	1.41955	0.914665	0.918968	0.896215	0.882177	0.915684	0.906375	0.893752	0.885956	0.877448	0.870702	0.893742	0.899717	0.873897	0.84592	0.855674	0.86252	0.875678	0.880535	0.842389	0.840816	1	0.896004	0.0619276
1029	17	43153	0.172612	103.266	9.23884	14.1583	3.72543	0.916031	0.919565	0.897829	0.882951	0.916495	0.906878	0.894665	0.886439	0.877946	0.870936	0.894503	0.900563	0.874493	0.846001	0.856476	0.863231	0.875559	0.880704	0.842931	0.84088	1	0.896834	0.0616643
1030	18	18845	0.07538	98.1038	7.76329	12.0862	2.80545	0.930141	0.928549	0.910135	0.895038	0.925285	0.913903	0.902972	0.895543	0.882117	0.87957	0.897798	0.902123	0.877925	0.848421	0.861581	0.866596	0.877182	0.883736	0.844415	0.844548	1	0.905701	0.0580691
1034	22	17275	0.0691	98.077	7.76152	12.0763	2.80279	0.931027	0.930043	0.911201	0.896353	0.926425	0.913864	0.903213	0.895861	0.883444	0.879884	0.898611	0.9022	0.878003	0.849146	0.861274	0.867757	0.877771	0.884544	0.844631	0.846397	1	0.906541	0.0578226
1034	10	56564	0.226256	62.2309	7.79174	3.18766	1.1461	0.904657	0.902164	0.848764	0.894748	0.912108	0.899936	0.895861	0.88056	0.869254	0.878386	0.886925	0.905187	0.868202	0.868415	0.843399	0.857763	0.883062	0.875946	0.838723	0.838325	1	0.887441	0.0644337
1036	12	52918	0.211672	62.1667	7.95081	3.18416	1.17474	0.90627	0.903369	0.850155	0.896094	0.91313	0.90044	0.896718	0.880995	0.870252	0.878765	0.88776	0.905854	0.868476	0.868967	0.843768	0.857733	0.883631	0.876687	0.838533	0.838533	1	0.888442	0.0640854
1036	12	52918	0.211672	62.1667	7.95081	3.18416	1.17474	0.90627	0.903369	0.850155	0.896094	0.91313	0.90044	0.896718	0.880995	0.870252	0.878765	0.88776	0.905854	0.868476	0.868967	0.843768	0.857733	0.883631	0.876687	0.838533	0.838533	1	0.888442	0.0640854
1041	17	45085	0.18034	101.538	8.84944	13.4468	3.45158	0.907386	0.904225	0.852057	0.897483	0.913519	0.900466	0.897937	0.881191	0.871265	0.879417	0.888488	0.906532	0.869336	0.868992	0.843972	0.858168	0.883453	0.876522	0.839237	0.838749	1	0.889314	0.0639787
1042	18	19298	0.077192	98.4303	7.39753	12.1849	2.68681	0.922116	0.919448	0.867136	0.90841	0.922142	0.911131	0.907089	0.890092	0.877604	0.882579	0.896336	0.912374	0.87123	0.871956	0.848974	0.860115	0.886465	0.87706	0.840761	0.84159	1	0.899621	0.0602098
1046	22	17623	0.070492	98.4338	7.42713	12.1879	2.69996	0.923112	0.920218	0.869148	0.909522	0.922856	0.912643	0.907649	0.890314	0.87749	0.88288	0.896272	0.913011	0.871446	0.872496	0.849288	0.859871	0.887845	0.878596	0.840975	0.842479	1	0.90048	0.0597883
1046	10	55395	0.22158	67.0894	8.2653	3.98466	1.41392	0.90371	0.897382	0.865204	0.912122	0.893528	0.909387	0.884701	0.866739	0.902536	0.89184	0.866811	0.902509	0.853389	0.845365	0.856873	0.852739	0.861576	0.872859	0.833974	0.853615	1	0.888228	0.0640849
1048	12	51748	0.206992	67.0205	8.43881	3.98026	1.44873	0.904972	0.89903	0.866806	0.913369	0.893861	0.910509	0.885744	0.867618	0.902721	0.89246	0.867222	0.903078	0.853714	0.845685	0.857067	0.853086	0.861492	0.872913	0.834341	0.853598	1	0.88921	0.0637358
1048	12	51748	0.206992	67.0205	8.43881	3.98026	1.44873	0.904972	0.89903	0.866806	0.913369	0.893861	0.910509	0.885744	0.867618	0.902721	0.89246	0.867222	0.903078	0.853714	0.845685	0.857067	0.853086	0.861492	0.872913	0.834341	0.853598	1	0.88921	0.0637358
1053	17	44075	0.1763	103.96	9.30153	14.4446	3.80414	0.906387	0.900805	0.86861	0.913942	0.894282	0.911696	0.885615	0.868758	0.902564	0.893069	0.867794	0.903517	0.854759	0.846228	0.857073	0.854033	0.86169	0.873046	0.835088	0.853761	1	0.890169	0.06328
1054	18	18102	0.072408	98.6217	7.71661	12.2727	2.81575	0.922246	0.915037	0.884239	0.919346	0.901585	0.917716	0.894625	0.875594	0.907524	0.900398	0.870456	0.907745	0.858552	0.85079	0.862695	0.854243	0.865457	0.875124	0.840073	0.855099	1	0.899513	0.0592764
1058	22	16561	0.066244	98.5723	7.71942	12.2548	2.81566	0.923435	0.916642	0.885725	0.920627	0.902542	0.918393	0.894692	0.876457	0.908007	0.901274	0.872381	0.908309	0.859489	0.850553	0.862388	0.854206	0.866735	0.874736	0.84071	0.855202	1	0.900508	0.0589073
1058	10	55365	0.22146	62.8243	7.83214	3.27816	1.17603	0.915822	0.885171	0.852416	0.899846	0.921187	0.914585	0.912689	0.876727	0.912625	0.866622	0.866504	0.908841	0.866522	0.874334	0.8781	0.842879	0.860318	0.860778	0.849734	0.833225	1	0.891325	0.0646847
1060	12	51776	0.207104	62.7719	8.00536	3.27689	1.20798	0.917442	0.887071	0.853977	0.901006	0.922194	0.915917	0.913522	0.877501	0.913097	0.867043	0.866936	0.909688	0.866569	0.874459	0.878206	0.84291	0.860244	0.8615	0.850046	0.833195	1	0.892434	0.0642594
1060	12	51776	0.207104	62.7719	8.00536	3.27689	1.20798	0.917442	0.887071	0.853977	0.901006	0.922194	0.915917	0.913522	0.877501	0.913097	0.867043	0.866936	0.909688	0.866569	0.874459	0.878206	0.84291	0.860244	0.8615	0.850046	0.833195	1	0.892434	0.0642594
1065	17	44216	0.176864	102.888	8.91026	13.984	3.56979	0.919283	0.888762	0.855776	0.902128	0.922992	0.916026	0.914748	0.87837	0.91399	0.867785	0.866836	0.910553	0.867356	0.875486	0.878155	0.843597	0.860164	0.861702	0.850201	0.833239	1	0.893549	0.0638401
1066	18	18369	0.073476	98.8246	7.41002	12.3303	2.71008	0.934781	0.903043	0.874245	0.911835	0.930862	0.925146	0.920709	0.887365	0.918667	0.873836	0.87155	0.915673	0.873319	0.877076	0.879362	0.845637	0.861724	0.86616	0.851407	0.835593	1	0.903686	0.0598176
1070	22	16838	0.067352	98.792	7.40522	12.318	2.70519	0.935384	0.904977	0.876589	0.912905	0.930989	0.925733	0.921398	0.887932	0.918933	0.873619	0.871333	0.915489	0.874243	0.878014	0.87938	0.844845	0.86284	0.865542	0.851823	0.835461	1	0.904526	0.0595244
1070	10	52681	0.210724	67.0446	8.28208	3.97745	1.41076	0.909778	0.920882	0.896092	0.910613	0.909825	0.879188	0.921148	0.875743	0.880128	0.873123	0.87168	0.910404	0.869792	0.864059	0.871158	0.834732	0.874841	0.879738	0.843473	0.816158	1	0.896627	0.0609803
1072	12	49310	0.19724	66.9981	8.46165	3.97725	1.44863	0.91086	0.922176	0.897516	0.911691	0.910921	0.880237	0.921892	0.876658	0.880582	0.873484	0.87247	0.910708	0.870381	0.86447	0.871324	0.835104	0.875613	0.879984	0.84423	0.81594	1	0.897575	0.0604875
1072	12	49310	0.19724	66.9981	8.46165	3.97725	1.44863	0.91086	0.922176	0.897516	0.911691	0.910921	0.880237	0.921892	0.876658	0.880582	0.873484	0.87247	0.910708	0.870381	0.86447	0.871324	0.835104	0.875613	0.879984	0.84423	0.81594	1	0.897575	0.0604875
1077	17	42111	0.168444	106.686	9.32911	15.5894	4.00879	0.912671	0.923892	0.898269	0.912707	0.912648	0.881361	0.922621	0.87698	0.881112	0.873632	0.87318	0.911163	0.87039	0.864418	0.872029	0.835589	0.876469	0.879924	0.843544	0.815939	1	0.898598	0.0598762
1078	18	13095	0.05238	100.773	7.61853	13.0747	2.91831	0.929439	0.938908	0.917526	0.922375	0.922451	0.894158	0.929897	0.887323	0.883772	0.878809	0.878847	0.912371	0.87457	0.865827	0.877701	0.837763	0.885567	0.882512	0.84517	0.820924	1	0.909593	0.0549663
1082	22	12079	0.048316	100.771	7.61112	13.0734	2.91388	0.92992	0.940724	0.918992	0.923752	0.923048	0.89461	0.930292	0.887822	0.884469	0.878963	0.87855	0.912327	0.876066	0.866711	0.878425	0.838728	0.886042	0.882565	0.84709	0.820515	1	0.91044	0.0545851
1082	10	53248	0.212992	66.7056	8.22675	3.91729	1.39105	0.911518	0.915565	0.90672	0.895677	0.902325	0.906635	0.906898	0.877864	0.889517	0.88439	0.881132	0.882963	0.872418	0.864821	0.8456	0.850858	0.889254	0.881883	0.839327	0.837506	1	0.897131	0.0605569
1084	12	49912	0.199648	66.6316	8.40981	3.91253	1.42781	0.913007	0.916974	0.907958	0.896808	0.90348	0.907167	0.907657	0.878045	0.889956	0.885038	0.881632	0.883224	0.872746	0.865363	0.84657	0.851639	0.889786	0.882393	0.840069	0.837664	1	0.89809	0.0602287
1084	12	49912	0.199648	66.6316	8.40981	3.91253	1.42781	0.913007	0.916974	0.907958	0.896808	0.90348	0.907167	0.907657	0.878045	0.889956	0.885038	0.881632	0.883224	0.872746	0.865363	0.84657	0.851639	0.889786	0.882393	0.840069	0.837664	1	0.89809	0.0602287
1089	17	42661	0.170644	101.163	9.23212	13.3271	3.58427	0.914383	0.918169	0.909144	0.897201	0.904655	0.907937	0.909179	0.878589	0.890368	0.885727	0.882668	0.884356	0.872354	0.866635	0.846429	0.852066	0.89045	0.881824	0.840604	0.837252	1	0.89901	0.0599704
1090	18	20157	0.080628	97.4082	7.71379	11.832	2.73793	0.925287	0.930372	0.918093	0.906186	0.911966	0.915141	0.915985	0.884234	0.896636	0.890956	0.888079	0.888972	0.875428	0.869499	0.850747	0.856799	0.892047	0.88282	0.842462	0.839808	1	0.906881	0.0567946
1094	22	18429	0.073716	97.383	7.72519	11.8236	2.73973	0.926529	0.930951	0.918715	0.907673	0.912638	0.915405	0.916517	0.884937	0.89739	0.89153	0.889115	0.88982	0.875414	0.869472	0.850752	0.857751	0.892886	0.883526	0.843616	0.839139	1	0.907635	0.0564835
1094	10	55847	0.223388	60.9674	7.5485	2.99541	1.06858	0.918509	0.918644	0.876377	0.894909	0.917748	0.903325	0.893916	0.861917	0.893772	0.877111	0.885535	0.906047	0.87643	0.878122	0.855265	0.891122	0.867477	0.882617	0.83462	0.837923	1	0.896149	0.0607889
1096	12	52281	0.209124	60.912	7.71949	2.99367	1.09787	0.920449	0.920287	0.877451	0.895918	0.918173	0.904497	0.894618	0.862541	0.894388	0.877843	0.885848	0.906161	0.876896	0.87813	0.855674	0.891203	0.867887	0.883552	0.833783	0.838756	1	0.897144	0.060456
1096	12	52281	0.209124	60.912	7.71949	2.99367	1.09787	0.920449	0.920287	0.877451	0.895918	0.918173	0.904497	0.894618	0.862541	0.894388	0.877843	0.885848	0.906161	0.876896	0.87813	0.855674	0.891203	0.867887	0.883552	0.833783	0.838756	1	0.897144	0.060456
1101	17	44709	0.178836	101.567	8.61845	13.4428	3.36691	0.921973	0.921649	0.878157	0.897124	0.918965	0.904952	0.895122	0.863092	0.894518	0.87961	0.885963	0.906529	0.877172	0.878123	0.856013	0.890928	0.867991	0.884386	0.833345	0.83859	1	0.897983	0.0600784
1102	18	19963	0.079852	98.4774	7.28844	12.1964	2.65245	0.935831	0.932675	0.889471	0.906151	0.927741	0.914392	0.900817	0.869108	0.899063	0.883935	0.891424	0.909332	0.88376	0.882232	0.857762	0.891574	0.870936	0.886014	0.833216	0.844412	1	0.906501	0.056344
1106	22	18289	0.073156	98.4626	7.28826	12.191	2.65212	0.93682	0.933621	0.890262	0.906884	0.928017	0.915414	0.901854	0.870551	0.89942	0.884493	0.891957	0.909481	0.88422	0.88288	0.857565	0.89059	0.871316	0.886681	0.833506	0.844278	1	0.907227	0.0559078
1106	10	56663	0.226652	67.9256	8.39272	4.13585	1.47072	0.905044	0.878086	0.873224	0.909059	0.922145	0.908565	0.879728	0.870895	0.886143	0.86703	0.892902	0.909818	0.868715	0.850555	0.841043	0.867136	0.891667	0.880601	0.851455	0.831257	1	0.889017	0.0635926
1108	12	52901	0.211604	67.8804	8.58626	4.13649	1.51233	0.906486	0.880191	0.874879	0.910266	0.922771	0.909198	0.881165	0.871817	0.886552	0.867725	0.893282	0.910077	0.868859	0.851128	0.841033	0.867261	0.891836	0.880692	0.8516	0.831676	1	0.890103	0.0632271
1108	12	52901	0.211604	67.8804	8.58626	4.13649	1.51233	0.906486	0.880191	0.874879	0.910266	0.922771	0.909198	0.881165	0.871817	0.886552	0.867725	0.893282	0.910077	0.868859	0.851128	0.841033	0.867261	0.891836	0.880692	0.8516	0.831676	1	0.890103	0.0632271
1113	17	45178	0.180712	101.638	9.37485	13.5221	3.67008	0.907599	0.881801	0.876422	0.911594	0.923912	0.909834	0.882199	0.872482	0.887102	0.867779	0.893145	0.909812	0.870103	0.851443	0.841748	0.866993	0.892758	0.880794	0.851808	0.831622	1	0.891068	0.0628082
1114	18	20053	0.080212	97.7354	7.83294	11.9566	2.8075	0.921009	0.89827	0.893108	0.92273	0.930384	0.914626	0.888944	0.879694	0.893158	0.872588	0.89635	0.912058	0.875081	0.85289	0.842069	0.870892	0.894579	0.883409	0.85284	0.836309	1	0.900528	0.0590515
1118	22	18372	0.073488	97.7067	7.83186	11.9462	2.80666	0.922845	0.900011	0.894513	0.923552	0.930819	0.915061	0.889234	0.879599	0.89318	0.87285	0.896527	0.912693	0.875953	0.853772	0.842206	0.871435	0.89435	0.883981	0.852765	0.836245	1	0.901411	0.0587428
1118	10	55722	0.222888	60.726	7.50027	2.95952	1.05358	0.917151	0.895759	0.851764	0.890734	0.91655	0.90231	0.903288	0.880299	0.915043	0.866839	0.891102	0.904302	0.844307	0.863411	0.856601	0.858727	0.861536	0.85119	0.86071	0.86028	1	0.890462	0.0634071
1120	12	52187	0.208748	60.6779	7.66302	2.95853	1.08148	0.918687	0.897149	0.853316	0.891429	0.917384	0.902744	0.904057	0.881168	0.915228	0.867017	0.891046	0.904354	0.844741	0.863922	0.856765	0.858854	0.861824	0.851314	0.86123	0.860329	1	0.891335	0.0630799
1120	12	52187	0.208748	60.6779	7.66302	2.95853	1.08148	0.918687	0.897149	0.853316	0.891429	0.917384	0.902744	0.904057	0.881168	0.915228	0.867017	0.891046	0.904354	0.844741	0.863922	0.856765	0.858854	0.861824	0.851314	0.86123	0.860329	1	0.891335	0.0630799
1125	17	44454	0.177816	99.7503	8.56757	12.744	3.22988	0.919805	0.898963	0.854614	0.892754	0.917949	0.903979	0.905262	0.882035	0.915834	0.866975	0.891258	0.903934	0.844795	0.864388	0.857594	0.859282	0.862847	0.852409	0.861778	0.859574	1	0.892318	0.0628587
1126	18	23197	0.092788	96.8273	7.33469	11.6048	2.57681	0.932211	0.909924	0.870694	0.902897	0.923632	0.91098	0.910678	0.888757	0.918502	0.872958	0.89462	0.906195	0.848472	0.867052	0.857007	0.863991	0.86634	0.854378	0.863668	0.859443	1	0.900636	0.0593573
1130	22	21151	0.084604	96.8292	7.3222	11.6048	2.57353	0.933549	0.910737	0.873127	0.90322	0.924779	0.911872	0.911139	0.888823	0.919035	0.874001	0.895844	0.906316	0.849652	0.86724	0.85717	0.864498	0.866838	0.854711	0.863813	0.859368	1	0.901575	0.0589657
1130	10	54862	0.219448	65.3547	8.11209	3.68712	1.31777	0.904706	0.903768	0.895429	0.898992	0.91639	0.912316	0.896458	0.876773	0.90919	0.864761	0.883289	0.891683	0.841347	0.843334	0.855939	0.81942	0.882523	0.875342	0.853596	0.849368	1	0.893589	0.0626136
1132	12	51409	0.205636	65.2935	8.27444	3.68385	1.34948	0.90666	0.905124	0.896273	0.899823	0.917349	0.913264	0.897226	0.877307	0.909374	0.865325	0.883707	0.891906	0.841876	0.843724	0.856231	0.819458	0.883017	0.875849	0.853401	0.849384	1	0.894519	0.0622483
1132	12	51409	0.205636	65.2935	8.27444	3.68385	1.34948	0.90666	0.905124	0.896273	0.899823	0.917349	0.913264	0.897226	0.877307	0.909374	0.865325	0.883707	0.891906	0.841876	0.843724	0.856231	0.819458	0.883017	0.875849	0.853401	0.849384	1	0.894519	0.0622483
1137	17	43801	0.175204	103.162	9.15748	14.1111	3.69037	0.908724	0.906897	0.896726	0.900459	0.918541	0.914294	0.89813	0.878485	0.910093	0.865243	0.884101	0.892023	0.842424	0.844672	0.856601	0.819605	0.883256	0.875528	0.854353	0.84965	1	0.895533	0.0617565
1138	18	17631	0.070524	98.6737	7.58776	12.2845	2.7676	0.922324	0.922239	0.90891	0.909676	0.927259	0.923118	0.906103	0.887981	0.913079	0.870455	0.889229	0.896234	0.843458	0.850377	0.858857	0.824967	0.883728	0.876354	0.855992	0.85032	1	0.904843	0.0581311
1142	22	16182	0.064728	98.6537	7.59485	12.2775	2.76691	0.924608	0.923619	0.910672	0.910147	0.927141	0.924299	0.906594	0.888302	0.913855	0.870473	0.889785	0.896335	0.843993	0.851749	0.85833	0.825701	0.883914	0.876066	0.856291	0.849988	1	0.905804	0.0575137
1142	10	55334	0.221336	64.8086	8.01899	3.5948	1.27912	0.921459	0.917754	0.89211	0.908158	0.904128	0.89623	0.898471	0.867758	0.878538	0.866547	0.888044	0.910227	0.868842	0.875538	0.867188	0.833493	0.900712	0.871318	0.844887	0.861523	1	0.897225	0.0611155
1144	12	51871	0.207484	64.7367	8.19281	3.59034	1.31327	0.922847	0.918885	0.893553	0.909188	0.905034	0.896898	0.899298	0.867913	0.879547	0.867286	0.888473	0.910499	0.86931	0.875933	0.867074	0.833819	0.90111	0.871315	0.845347	0.86156	1	0.898128	0.0608332
1144	12	51871	0.207484	64.7367	8.19281	3.59034	1.31327	0.922847	0.918885	0.893553	0.909188	0.905034	0.896898	0.899298	0.867913	0.879547	0.867286	0.888473	0.910499	0.86931	0.875933	0.867074	0.833819	0.90111	0.871315	0.845347	0.86156	1	0.898128	0.0608332
1149	17	44320	0.17728	98.5748	8.97781	12.333	3.30139	0.92368	0.920059	0.895183	0.910232	0.905945	0.897067	0.899571	0.869325	0.880314	0.868287	0.889136	0.910966	0.869393	0.876365	0.868039	0.833066	0.901297	0.871762	0.846142	0.861214	1	0.898983	0.0604574
1150	18	25493	0.101972	95.2372	7.76505	11.0736	2.63099	0.932648	0.930177	0.905817	0.916722	0.913545	0.901973	0.903954	0.875652	0.885773	0.872847	0.891931	0.913427	0.872122	0.87881	0.869396	0.834504	0.902503	0.872867	0.847135	0.864002	1	0.905673	0.0578292
1154	22	23256	0.093024	95.1785	7.76084	11.0532	2.62482	0.933888	0.930663	0.90654	0.917677	0.915097	0.903337	0.904691	0.876118	0.887298	0.873302	0.893124	0.913807	0.872098	0.879558	0.870464	0.834989	0.901875	0.872549	0.846749	0.864831	1	0.906538	0.0574984
1154	10	55383	0.221532	59.2161	7.41272	2.7483	0.990022	0.924038	0.902181	0.87878	0.899717	0.898299	0.906831	0.886418	0.877887	0.880261	0.883583	0.855353	0.889614	0.863144	0.865744	0.854224	0.882527	0.893632	0.881038	0.844736	0.87284	1	0.892837	0.0621888
1156	12	51861	0.207444	59.1575	7.56781	2.74575	1.01469	0.925117	0.903714	0.880392	0.900648	0.899211	0.907416	0.887044	0.879177	0.881182	0.883728	0.855778	0.889782	0.863635	0.86592	0.854216	0.882792	0.89388	0.880884	0.844479	0.872978	1	0.893752	0.0618519
1156	12	51861	0.207444	59.1575	7.56781	2.74575	1.01469	0.925117	0.903714	0.880392	0.900648	0.899211	0.907416	0.887044	0.879177	0.881182	0.883728	0.855778	0.889782	0.863635	0.86592	0.854216	0.882792	0.89388	0.880884	0.844479	0.872978	1	0.893752	0.0618519
1161	17	44358	0.177432	99.3498	8.46218	12.5872	3.16137	0.925786	0.905474	0.881453	0.902058	0.900142	0.908483	0.888216	0.879447	0.88187	0.88355	0.856418	0.889603	0.864478	0.866597	0.855077	0.882817	0.894292	0.881081	0.845236	0.872932	1	0.894656	0.0614884
1162	18	22444	0.089776	97.1706	7.25479	11.7226	2.57077	0.935863	0.919377	0.894939	0.912137	0.910511	0.914899	0.895473	0.887899	0.889235	0.886874	0.863215	0.88957	0.86894	0.869364	0.856175	0.887052	0.897189	0.881817	0.845772	0.875468	1	0.903436	0.0580451
1166	22	20582	0.082328	97.1463	7.26886	11.7147	2.57345	0.936789	0.920416	0.896414	0.913565	0.910893	0.915752	0.896001	0.888495	0.889126	0.887499	0.864323	0.890001	0.869255	0.869522	0.856744	0.887669	0.898018	0.882057	0.846152	0.874769	1	0.904259	0.0576406
1166	10	57655	0.23062	67.4514	8.30692	4.04915	1.43696	0.914804	0.893374	0.872682	0.896193	0.925566	0.913217	0.870696	0.849675	0.880314	0.881329	0.88276	0.916972	0.859726	0.888908	0.843136	0.856916	0.87139	0.894788	0.863013	0.825444	1	0.89066	0.0643789
1168	12	53990	0.21596	67.3904	8.49091	4.04663	1.47636	0.916281	0.895129	0.87406	0.897777	0.926042	0.914364	0.87193	0.850491	0.881219	0.881923	0.88358	0.917651	0.859446	0.888933	0.843415	0.857177	0.871254	0.895314	0.863215	0.825977	1	0.891751	0.0640158
1168	12	53990	0.21596	67.3904	8.49091	4.04663	1.47636	0.916281	0.895129	0.87406	0.897777	0.926042	0.914364	0.87193	0.850491	0.881219	0.881923	0.88358	0.917651	0.859446	0.888933	0.843415	0.857177	0.871254	0.895314	0.863215	0.825977	1	0.891751	0.0640158
1173	17	46050	0.1842	103.837	9.34121	14.3977	3.81716	0.91772	0.896308	0.875092	0.898795	0.92671	0.915309	0.873637	0.852595	0.882172	0.882226	0.884213	0.917818	0.860195	0.889403	0.843713	0.856102	0.871531	0.894582	0.863746	0.825831	1	0.892742	0.0637477
1174	18	18658	0.074632	98.7173	7.7163	12.308	2.82785	0.932978	0.912638	0.886724	0.910682	0.936569	0.923947	0.88308	0.859658	0.886617	0.886965	0.891735	0.922125	0.862043	0.892245	0.845482	0.859042	0.876059	0.895005	0.86542	0.829081	1	0.902764	0.0594934
1178	22	17095	0.06838	98.6667	7.72716	12.29	2.82763	0.934396	0.91439	0.888564	0.911729	0.936941	0.924539	0.883826	0.860983	0.886575	0.887628	0.891196	0.92258	0.863147	0.891401	0.84513	0.858906	0.876075	0.894706	0.866247	0.829365	1	0.9037	0.0590877
1178	10	55856	0.223424	62.7774	7.79192	3.26964	1.16974	0.913537	0.891462	0.869826	0.905695	0.927573	0.927376	0.900628	0.857911	0.90932	0.873004	0.886485	0.890245	0.868671	0.84964	0.862933	0.854922	0.867391	0.876692	0.871948	0.854617	1	0.894291	0.0645209
1180	12	52251	0.209004	62.7111	7.95493	3.26588	1.19914	0.915332	0.892882	0.871955	0.906729	0.928509	0.928413	0.901428	0.858644	0.909916	0.873371	0.887112	0.891036	0.86939	0.850529	0.863151	0.854787	0.867754	0.877103	0.872108	0.854893	1	0.895428	0.0639971
1180	12	52251	0.209004	62.7111	7.95493	3.26588	1.19914	0.915332	0.892882	0.871955	0.906729	0.928509	0.928413	0.901428	0.858644	0.909916	0.873371	0.887112	0.891036	0.86939	0.850529	0.863151	0.854787	0.867754	0.877103	0.872108	0.854893	1	0.895428	0.0639971
1185	17	44784	0.179136	102.497	8.89884	13.8274	3.5402	0.916432	0.894125	0.873482	0.907634	0.929584	0.92935	0.902688	0.859838	0.910537	0.874196	0.887828	0.891714	0.870188	0.851074	0.862886	0.855305	0.869105	0.878204	0.872711	0.855529	1	0.896461	0.0637403
1186	18	16141	0.064564	100.019	7.32771	12.7717	2.75146	0.933028	0.912459	0.89282	0.92042	0.937117	0.938015	0.914008	0.869401	0.917787	0.880677	0.894554	0.898117	0.871755	0.85097	0.86429	0.858373	0.872313	0.883217	0.874884	0.862648	1	0.90813	0.059035
1190	22	14754	0.059016	99.992	7.31102	12.7604	2.74315	0.934221	0.914633	0.893554	0.922496	0.937576	0.938898	0.915718	0.870171	0.917954	0.881863	0.894402	0.898299	0.87112	0.851769	0.864037	0.858276	0.872102	0.883083	0.87583	0.862546	1	0.909145	0.0586719
1190	10	57167	0.228668	69.4118	8.47127	4.40739	1.54832	0.911059	0.90603	0.865875	0.889464	0.911654	0.913018	0.892158	0.877132	0.918143	0.881925	0.890557	0.885747	0.844351	0.838534	0.857033	0.844587	0.889937	0.870047	0.869986	0.836129	1	0.891722	0.0643896
1192	12	53494	0.213976	69.3429	8.66957	4.4038	1.59172	0.912757	0.907616	0.867602	0.890287	0.912672	0.914046	0.892754	0.877949	0.918318	0.882688	0.890735	0.885903	0.844646	0.839309	0.856975	0.844805	0.890137	0.869957	0.869901	0.836393	1	0.892742	0.0639847
1192	12	53494	0.213976	69.3429	8.66957	4.4038	1.59172	0.912757	0.907616	0.867602	0.890287	0.912672	0.914046	0.892754	0.877949	0.918318	0.882688	0.890735	0.885903	0.844646	0.839309	0.856975	0.844805	0.890137	0.869957	0.869901	0.836393	1	0.892742	0.0639847
1197	17	45589	0.182356	107.866	9.55501	16.1195	4.20847	0.914464	0.909627	0.869179	0.891092	0.914365	0.914563	0.894503	0.878414	0.919103	0.883492	0.890313	0.885488	0.845368	0.839797	0.85672	0.845335	0.889995	0.870506	0.869563	0.836616	1	0.893866	0.0635271
1198	18	13270	0.05308	100.923	7.76359	13.1407	2.97694	0.933685	0.927882	0.891447	0.90682	0.927732	0.921891	0.904333	0.886812	0.922494	0.889148	0.895215	0.887453	0.8448	0.844273	0.859231	0.853353	0.891334	0.870422	0.869668	0.842464	1	0.906371	0.0574128
1202	22	12144	0.048576	100.919	7.75138	13.1384	2.96856	0.934536	0.92906	0.893322	0.907897	0.927783	0.921772	0.904191	0.88871	0.922101	0.890028	0.895339	0.887599	0.844862	0.844491	0.85919	0.854661	0.891304	0.870224	0.870636	0.842309	1	0.907089	0.0572345
1202	10	52272	0.209088	65.3064	8.12487	3.67981	1.31959	0.922128	0.910794	0.895527	0.889798	0.93133	0.898454	0.89282	0.851431	0.909378	0.857792	0.861369	0.8904	0.862115	0.854329	0.870743	0.855353	0.894169	0.852942	0.844104	0.876129	1	0.895482	0.0600078
1204	12	49045	0.19618	65.2475	8.30687	3.67768	1.35384	0.922918	0.912407	0.896993	0.890672	0.932531	0.899358	0.893435	0.852646	0.909705	0.8581	0.861535	0.890519	0.862534	0.854919	0.870741	0.855388	0.894434	0.853257	0.844327	0.876358	1	0.896369	0.0596619
1204	12	49045	0.19618	65.2475	8.30687	3.67768	1.35384	0.922918	0.912407	0.896993	0.890672	0.932531	0.899358	0.893435	0.852646	0.909705	0.8581	0.861535	0.890519	0.862534	0.854919	0.870741	0.855388	0.894434	0.853257	0.844327	0.876358	1	0.896369	0.0596619
1209	17	41903	0.167612	103.458	9.18367	14.2324	3.72381	0.924039	0.913694	0.898683	0.891726	0.933489	0.899578	0.893671	0.854139	0.909959	0.858328	0.863089	0.890867	0.862695	0.855392	0.870642	0.85575	0.894494	0.853722	0.844403	0.876799	1	0.89727	0.0594138
1210	18	16606	0.066424	99.2266	7.55878	12.4876	2.79875	0.937282	0.927466	0.910454	0.9038	0.942069	0.911598	0.901481	0.866133	0.913224	0.862068	0.867126	0.894285	0.866374	0.858093	0.873479	0.855745	0.896152	0.854902	0.844032	0.876099	1	0.906696	0.0561524
1214	22	15230	0.06092	99.2266	7.57608	12.4885	2.80504	0.938148	0.928759	0.911622	0.905318	0.942285	0.912377	0.902659	0.867564	0.913198	0.862738	0.867761	0.894879	0.866907	0.858667	0.872751	0.855614	0.89675	0.855483	0.843106	0.87587	1	0.907545	0.0558522
1214	10	53330	0.21332	65.4529	8.14085	3.70421	1.32341	0.923026	0.901322	0.904444	0.908588	0.9024	0.894918	0.873289	0.851134	0.877874	0.878633	0.863801	0.883602	0.856807	0.853028	0.854697	0.84384	0.896934	0.876439	0.847	0.848322	1	0.892158	0.065146
1216	12	49934	0.199736	65.379	8.32582	3.69976	1.35855	0.9243	0.902541	0.905756	0.909771	0.903983	0.895762	0.874464	0.852195	0.879461	0.879251	0.864631	0.884037	0.85638	0.853346	0.854989	0.844124	0.896954	0.876767	0.847108	0.84846	1	0.893207	0.0646527
1216	12	49934	0.199736	65.379	8.32582	3.69976	1.35855	0.9243	0.902541	0.905756	0.909771	0.903983	0.895762	0.874464	0.852195	0.879461	0.879251	0.864631	0.884037	0.85638	0.853346	0.854989	0.844124	0.896954	0.876767	0.847108	0.84846	1	0.893207	0.0646527
1221	17	42687	0.170748	103.801	9.21158	14.3735	3.75678	0.925867	0.904948	0.907091	0.91091	0.905123	0.89744	0.87645	0.853351	0.879097	0.880045	0.865205	0.884461	0.856373	0.85396	0.856338	0.845538	0.897732	0.876836	0.846522	0.84842	1	0.894485	0.0640301
1222	18	16823	0.067292	99.0454	7.66752	12.4262	2.81858	0.940736	0.920882	0.919842	0.923616	0.915859	0.906378	0.886138	0.866908	0.887892	0.883879	0.871277	0.889764	0.860637	0.858765	0.858081	0.847917	0.902514	0.878143	0.846133	0.85178	1	0.90526	0.059004
1226	22	15386	0.061544	99.0403	7.67204	12.4245	2.81904	0.941603	0.92204	0.92074	0.924152	0.916548	0.908163	0.886748	0.868289	0.889185	0.884408	0.872546	0.890582	0.861497	0.859093	0.858443	0.848401	0.902769	0.878591	0.846809	0.852333	1	0.90617	0.0584311
1226	10	57952	0.231808	64.9379	8.10151	3.61892	1.29856	0.935214	0.899822	0.885906	0.890599	0.929735	0.896535	0.86412	0.870798	0.876122	0.877908	0.860281	0.915559	0.871678	0.862869	0.860988	0.864586	0.865639	0.877097	0.877459	0.844354	1	0.89437	0.0590876
1228	12	54277	0.217108	64.868	8.26888	3.6145	1.33071	0.936492	0.901561	0.887595	0.891086	0.930145	0.897535	0.865578	0.871198	0.876688	0.878116	0.860687	0.915323	0.871843	0.862981	0.86158	0.864666	0.866057	0.87678	0.877517	0.844465	1	0.895277	0.0587997
1228	12	54277	0.217108	64.868	8.26888	3.6145	1.33071	0.936492	0.901561	0.887595	0.891086	0.930145	0.897535	0.865578	0.871198	0.876688	0.878116	0.860687	0.915323	0.871843	0.862981	0.86158	0.864666	0.866057	0.87678	0.877517	0.844465	1	0.895277	0.0587997
1233	17	46466	0.185864	103.351	9.12165	14.1845	3.6892	0.937277	0.903306	0.888886	0.89205	0.931057	0.898506	0.866827	0.871874	0.877631	0.878782	0.861114	0.915885	0.872175	0.863653	0.862114	0.865224	0.867215	0.876716	0.877717	0.844585	1	0.896247	0.0584817
1234	18	19621	0.078484	98.4585	7.63462	12.2084	2.77931	0.947097	0.914658	0.900234	0.902579	0.938153	0.90658	0.877096	0.878396	0.884257	0.882957	0.86568	0.916594	0.876026	0.866189	0.865756	0.865629	0.868865	0.876663	0.881199	0.845803	1	0.904316	0.0556275
1238	22	17907	0.071628	98.4406	7.6348	12.2019	2.78012	0.948456	0.915983	0.901575	0.904032	0.93899	0.907048	0.878707	0.87907	0.884654	0.882979	0.865751	0.917518	0.876166	0.866309	0.866533	0.865388	0.868906	0.876529	0.882141	0.845814	1	0.905265	0.0552123
1238	10	60766	0.243064	64.3463	8.03582	3.52168	1.26592	0.908847	0.914566	0.864406	0.90219	0.898183	0.909917	0.893575	0.873153	0.90391	0.869894	0.875432	0.900849	0.853545	0.857387	0.873679	0.860975	0.886302	0.879464	0.853981	0.840478	1	0.892038	0.0630934
1240	12	56749	0.226996	64.287	8.21729	3.5196	1.30032	0.910501	0.915884	0.866086	0.903258	0.899514	0.910853	0.894007	0.873302	0.904289	0.870306	0.876368	0.901496	0.853663	0.857989	0.873751	0.861354	0.886421	0.879408	0.854271	0.841099	1	0.893047	0.0627784
1240	12	56749	0.226996	64.287	8.21729	3.5196	1.30032	0.910501	0.915884	0.866086	0.903258	0.899514	0.910853	0.894007	0.873302	0.904289	0.870306	0.876368	0.901496	0.853663	0.857989	0.873751	0.861354	0.886421	0.879408	0.854271	0.841099	1	0.893047	0.0627784
1245	17	48342	0.193368	98.7023	9.01149	12.3825	3.33205	0.91195	0.916905	0.868075	0.904596	0.901038	0.91164	0.894636	0.873443	0.904731	0.870299	0.87755	0.90139	0.853161	0.858187	0.874136	0.861497	0.886848	0.878967	0.855219	0.840594	1	0.894013	0.062491
1246	18	28213	0.112852	94.9666	7.77028	10.9816	2.62715	0.923032	0.925017	0.880002	0.913178	0.909138	0.91947	0.899497	0.876759	0.908322	0.874473	0.88321	0.906373	0.854748	0.861252	0.875607	0.862599	0.89076	0.880073	0.85675	0.842236	1	0.901294	0.0592219
1250	22	25734	0.102936	94.965	7.75777	10.9804	2.62248	0.924458	0.926032	0.88146	0.914685	0.910255	0.919834	0.899588	0.877166	0.908642	0.875359	0.884647	0.906738	0.854648	0.861934	0.875748	0.863352	0.891	0.880994	0.857601	0.843009	1	0.902232	0.0588882
1250	10	58785	0.23514	59.3412	7.47457	2.76719	1.00272	0.906685	0.912843	0.858136	0.873862	0.917607	0.923484	0.875317	0.861181	0.888815	0.854895	0.857455	0.875036	0.837195	0.869397	0.843489	0.854674	0.870384	0.880054	0.858399	0.825117	1	0.885347	0.06485
1252	12	54950	0.2198	59.2799	7.64654	2.76487	1.03046	0.907962	0.914404	0.859117	0.875086	0.918308	0.923904	0.87616	0.862357	0.889345	0.855314	0.858116	0.875086	0.837807	0.869227	0.844086	0.855268	0.870155	0.880373	0.858635	0.825378	1	0.886247	0.0645496
1252	12	54950	0.2198	59.2799	7.64654	2.76487	1.03046	0.907962	0.914404	0.859117	0.875086	0.918308	0.923904	0.87616	0.862357	0.889345	0.855314	0.858116	0.875086	0.837807	0.869227	0.844086	0.855268	0.870155	0.880373	0.858635	0.825378	1	0.886247	0.0645496
1257	17	46742	0.186968	99.7015	8.56664	12.7255	3.2257	0.910594	0.915568	0.860714	0.876396	0.920414	0.924736	0.877305	0.863292	0.889585	0.855419	0.858243	0.87554	0.838336	0.869293	0.844647	0.855376	0.871026	0.8806	0.859281	0.826013	1	0.887502	0.0640461
1258	18	24564	0.098256	96.8388	7.37366	11.611	2.5951	0.924259	0.926234	0.873901	0.888129	0.928147	0.931017	0.885279	0.873249	0.893849	0.858818	0.861606	0.880475	0.843572	0.871479	0.849536	0.857291	0.872537	0.883305	0.862054	0.830056	1	0.896392	0.0604725
1262	22	22444	0.089776	96.8206	7.35997	11.6038	2.58786	0.925169	0.927553	0.875045	0.88948	0.929291	0.932343	0.886027	0.873752	0.894337	0.859116	0.862279	0.881037	0.845504	0.87177	0.850405	0.8572	0.872705	0.883599	0.86277	0.830757	1	0.897353	0.0600635
1262	10	58107	0.232428	66.7668	8.30589	3.93098	1.4075	0.929905	0.905743	0.87418	0.899866	0.923064	0.902628	0.885788	0.85371	0.89324	0.877115	0.881013	0.867288	0.851662	0.830563	0.867099	0.841207	0.893842	0.876065	0.865558	0.845879	1	0.893125	0.0599805
1264	12	54480	0.21792	66.7107	8.49112	3.92941	1.44523	0.931122	0.907452	0.875441	0.900477	0.923917	0.903809	0.886105	0.854938	0.894191	0.877469	0.881287	0.867364	0.852487	0.830782	0.867373	0.841217	0.894255	0.875771	0.865455	0.846035	1	0.894044	0.0596511
1264	12	54480	0.21792	66.7107	8.49112	3.92941	1.44523	0.931122	0.907452	0.875441	0.900477	0.923917	0.903809	0.886105	0.854938	0.894191	0.877469	0.881287	0.867364	0.852487	0.830782	0.867373	0.841217	0.894255	0.875771	0.865455	0.846035	1	0.894044	0.0596511
1269	17	46567	0.186268	104.687	9.35495	14.748	3.88312	0.932785	0.908326	0.877274	0.901368	0.924088	0.90489	0.886862	0.857324	0.89499	0.877821	0.882191	0.867739	0.853104	0.831147	0.86819	0.841433	0.89484	0.87504	0.865527	0.846769	1	0.895072	0.0592312
1270	18	18790	0.07516	98.2506	7.72916	12.1376	2.79736	0.942842	0.921554	0.891538	0.909101	0.929404	0.912879	0.894305	0.868281	0.903699	0.88297	0.884726	0.87166	0.857557	0.84082	0.869186	0.846195	0.897499	0.873097	0.866844	0.850985	1	0.90371	0.0555502
1274	22	17202	0.068808	98.242	7.74285	12.1352	2.80096	0.943379	0.922916	0.893414	0.909691	0.929921	0.913411	0.895361	0.868998	0.903732	0.88295	0.885159	0.87266	0.857168	0.841559	0.869463	0.846965	0.897425	0.872486	0.865917	0.849988	1	0.904438	0.0553474
1274	10	56675	0.2267	62.9364	7.89876	3.29767	1.19233	0.925249	0.909325	0.900273	0.879303	0.899903	0.920309	0.868513	0.862523	0.880115	0.86547	0.872166	0.872289	0.858403	0.85094	0.868831	0.840573	0.89805	0.856392	0.864614	0.843538	1	0.89183	0.0631433
1276	12	53003	0.212012	62.878	8.07246	3.29559	1.22442	0.926863	0.910779	0.901109	0.880639	0.900987	0.921014	0.869583	0.863234	0.880997	0.866319	0.87312	0.872583	0.859263	0.851386	0.868772	0.840905	0.89861	0.856584	0.864677	0.843679	1	0.892859	0.0627911
1276	12	53003	0.212012	62.878	8.07246	3.29559	1.22442	0.926863	0.910779	0.901109	0.880639	0.900987	0.921014	0.869583	0.863234	0.880997	0.866319	0.87312	0.872583	0.859263	0.851386	0.868772	0.840905	0.89861	0.856584	0.864677	0.843679	1	0.892859	0.0627911
1281	17	45251	0.181004	100.206	8.90557	12.9382	3.38953	0.928631	0.91188	0.902168	0.882467	0.901649	0.921295	0.870268	0.863771	0.881804	0.866909	0.874257	0.873174	0.859815	0.851418	0.86945	0.841341	0.898433	0.856324	0.865694	0.84449	1	0.89384	0.0623194
1282	18	22123	0.088492	97.2648	7.53692	11.7713	2.67623	0.941396	0.924603	0.91371	0.892126	0.911088	0.926457	0.87739	0.87235	0.888419	0.870565	0.881707	0.876938	0.867536	0.853117	0.867423	0.845455	0.899539	0.856891	0.865592	0.846653	1	0.902523	0.058894
1286	22	20205	0.08082	97.2632	7.5273	11.7702	2.67342	0.942366	0.925761	0.914501	0.893269	0.911284	0.927023	0.877431	0.872779	0.888914	0.870874	0.881267	0.877926	0.868028	0.852734	0.868869	0.844741	0.899555	0.857733	0.865999	0.847439	1	0.90317	0.0586728
1286	10	52047	0.208188	64.534	7.94314	3.54792	1.25651	0.914491	0.902665	0.883644	0.906046	0.913271	0.873105	0.86029	0.863124	0.917411	0.844468	0.847196	0.899994	0.845361	0.810815	0.862682	0.856764	0.870684	0.865833	0.830682	0.839328	1	0.886627	0.0647814
1288	12	48631	0.194524	64.4679	8.12377	3.54458	1.28947	0.916123	0.904022	0.884672	0.907209	0.914077	0.874381	0.860799	0.864397	0.917748	0.84477	0.847484	0.900763	0.845613	0.811057	0.862886	0.856419	0.870854	0.866032	0.830869	0.839413	1	0.887581	0.0644064
1288	12	48631	0.194524	64.4679	8.12377	3.54458	1.28947	0.916123	0.904022	0.884672	0.907209	0.914077	0.874381	0.860799	0.864397	0.917748	0.84477	0.847484	0.900763	0.845613	0.811057	0.862886	0.856419	0.870854	0.866032	0.830869	0.839413	1	0.887581	0.0644064
1293	17	41535	0.16614	102.591	9.00096	13.8718	3.58666	0.917238	0.904912	0.886156	0.908378	0.914927	0.876129	0.861707	0.865186	0.917901	0.845287	0.848477	0.901336	0.846154	0.811544	0.863585	0.856844	0.871542	0.866269	0.831323	0.839437	1	0.888545	0.0640318
1294	18	20187	0.080748	97.2023	7.68643	11.7573	2.73237	0.932234	0.917373	0.89575	0.917496	0.921336	0.885174	0.869297	0.873334	0.920989	0.849978	0.853421	0.905137	0.849532	0.816119	0.865012	0.859712	0.875266	0.86947	0.833185	0.840566	1	0.897166	0.0595384
1298	22	18376	0.073504	97.1658	7.71683	11.7459	2.74089	0.93418	0.919732	0.896686	0.917828	0.922208	0.886945	0.871136	0.874401	0.921827	0.849995	0.853668	0.905257	0.849804	0.816527	0.86466	0.859627	0.875463	0.869613	0.833859	0.840716	1	0.898308	0.0590905
1298	10	53309	0.213236	62.3456	7.88346	3.20803	1.16442	0.921008	0.89786	0.872779	0.914264	0.918316	0.911807	0.862903	0.875152	0.895046	0.868165	0.882543	0.910231	0.863119	0.848759	0.851348	0.88319	0.84421	0.901124	0.852558	0.824214	1	0.893346	0.0648967
1300	12	49941	0.199764	62.2831	8.04393	3.20488	1.1929	0.922408	0.899451	0.874282	0.915721	0.919305	0.913238	0.86419	0.876765	0.895036	0.868585	0.882541	0.910504	0.863509	0.849052	0.851665	0.883603	0.845057	0.901143	0.853227	0.823922	1	0.894456	0.06432
1300	12	49941	0.199764	62.2831	8.04393	3.20488	1.1929	0.922408	0.899451	0.874282	0.915721	0.919305	0.913238	0.86419	0.876765	0.895036	0.868585	0.882541	0.910504	0.863509	0.849052	0.851665	0.883603	0.845057	0.901143	0.853227	0.823922	1	0.894456	0.06432
1305	17	42581	0.170324	99.9212	8.89148	12.8291	3.35883	0.923393	0.901646	0.875402	0.916947	0.920011	0.913905	0.865398	0.87788	0.89446	0.868862	0.882518	0.911228	0.863695	0.849052	0.851647	0.884209	0.846528	0.901576	0.854395	0.82511	1	0.89541	0.0640022
1306	18	21097	0.084388	97.1634	7.58677	11.7376	2.68274	0.935773	0.915604	0.888112	0.924989	0.92653	0.921956	0.874129	0.886974	0.898374	0.872754	0.885837	0.914253	0.865407	0.851875	0.855524	0.8865	0.850927	0.901763	0.859103	0.826919	1	0.904029	0.0594456
1310	22	19376	0.077504	97.1362	7.58959	11.728	2.68113	0.936571	0.916649	0.890741	0.925733	0.927307	0.923075	0.874432	0.887851	0.898354	0.873426	0.886225	0.914275	0.86651	0.851879	0.856162	0.886174	0.851208	0.902121	0.859414	0.827596	1	0.904924	0.0590384
1310	10	52793	0.211172	64.7977	8.02247	3.59311	1.27736	0.913066	0.932112	0.871129	0.876073	0.908141	0.933647	0.868638	0.830053	0.88363	0.878687	0.865863	0.885809	0.825081	0.864168	0.852045	0.872303	0.869954	0.874463	0.856771	0.832222	1	0.88953	0.0642007
1312	12	49456	0.197824	64.7479	8.19732	3.59224	1.3125	0.91449	0.933678	0.872179	0.877548	0.909394	0.934265	0.869389	0.831598	0.884786	0.879145	0.865992	0.885919	0.825956	0.864324	0.851798	0.872533	0.870046	0.874616	0.857196	0.8327	1	0.890566	0.063872
1312	12	49456	0.197824	64.7479	8.19732	3.59224	1.3125	0.91449	0.933678	0.872179	0.877548	0.909394	0.934265	0.869389	0.831598	0.884786	0.879145	0.865992	0.885919	0.825956	0.864324	0.851798	0.872533	0.870046	0.874616	0.857196	0.8327	1	0.890566	0.063872
1317	17	42248	0.168992	100.19	9.01538	12.9393	3.42554	0.916576	0.935027	0.873864	0.878562	0.909948	0.935133	0.871012	0.833282	0.885142	0.879509	0.865982	0.88629	0.82669	0.863828	0.851413	0.872917	0.869733	0.874834	0.857615	0.833105	1	0.89166	0.0633318
1318	18	22766	0.091064	96.1006	7.7231	11.37	2.66717	0.927084	0.943424	0.884718	0.888716	0.917838	0.941667	0.879755	0.838224	0.889638	0.884872	0.868378	0.890363	0.832382	0.866907	0.854454	0.87444	0.865501	0.874769	0.862426	0.835105	1	0.899132	0.059972
1322	22	20823	0.083292	96.1186	7.69957	11.375	2.66083	0.928733	0.944869	0.885559	0.889713	0.918912	0.942684	0.880277	0.83936	0.889785	0.885103	0.868367	0.890674	0.832805	0.866254	0.854584	0.875018	0.865821	0.875138	0.863252	0.834894	1	0.900033	0.0595298
1322	10	56448	0.225792	60.3439	7.53919	2.90712	1.04639	0.916304	0.911804	0.885443	0.886046	0.912592	0.89671	0.871262	0.852723	0.886976	0.849135	0.868011	0.863609	0.848011	0.83817	0.87298	0.844653	0.879429	0.875965	0.851128	0.850216	1	0.887721	0.0637724
1324	12	52810	0.21124	60.2844	7.7101	2.90488	1.07432	0.918103	0.913113	0.886707	0.887218	0.913946	0.897652	0.872344	0.853371	0.887872	0.849877	0.868084	0.864457	0.848059	0.838459	0.872818	0.844509	0.879739	0.876103	0.851638	0.850398	1	0.888777	0.0633096
1324	12	52810	0.21124	60.2844	7.7101	2.90488	1.07432	0.918103	0.913113	0.886707	0.887218	0.913946	0.897652	0.872344	0.853371	0.887872	0.849877	0.868084	0.864457	0.848059	0.838459	0.872818	0.844509	0.879739	0.876103	0.851638	0.850398	1	0.888777	0.0633096
1329	17	45141	0.180564	100.739	8.61576	13.1225	3.30775	0.919596	0.914003	0.888217	0.888527	0.914867	0.898806	0.873474	0.854478	0.888505	0.84987	0.868235	0.864624	0.849217	0.838428	0.872599	0.844808	0.880851	0.876066	0.852595	0.850457	1	0.889762	0.0630764
1330	18	22838	0.091352	96.9546	7.45283	11.6561	2.62288	0.931233	0.92519	0.897255	0.899991	0.922498	0.905333	0.878076	0.862422	0.893686	0.854409	0.874157	0.869428	0.854125	0.840441	0.874332	0.847425	0.882411	0.874814	0.8543	0.853512	1	0.897692	0.0593237
1334	22	20881	0.083524	96.9259	7.46495	11.6465	2.62565	0.932211	0.927015	0.898496	0.901202	0.923687	0.906207	0.878406	0.864422	0.893731	0.855227	0.874767	0.870001	0.855419	0.840716	0.874958	0.847397	0.882549	0.875126	0.854653	0.854437	1	0.898726	0.0589358
1334	10	58016	0.232064	66.0489	8.26238	3.80808	1.37506	0.914213	0.909611	0.886928	0.858582	0.89284	0.911007	0.877818	0.855393	0.899407	0.887557	0.868071	0.865839	0.837416	0.830331	0.865201	0.826108	0.882291	0.871923	0.844241	0.82011	1	0.885557	0.0642963
1336	12	54145	0.21658	65.9842	8.4476	3.80518	1.41204	0.915431	0.91098	0.888106	0.859996	0.893914	0.911792	0.878992	0.85682	0.900129	0.887774	0.868141	0.866322	0.83763	0.830557	0.865583	0.82582	0.883055	0.871853	0.844085	0.820473	1	0.886531	0.0640023
1336	12	54145	0.21658	65.9842	8.4476	3.80518	1.41204	0.915431	0.91098	0.888106	0.859996	0.893914	0.911792	0.878992	0.85682	0.900129	0.887774	0.868141	0.866322	0.83763	0.830557	0.865583	0.82582	0.883055	0.871853	0.844085	0.820473	1	0.886531	0.0640023
1341	17	46145	0.18458	106.379	9.34892	15.4597	4.00752	0.916394	0.912482	0.890161	0.861437	0.895341	0.912396	0.879716	0.857514	0.901008	0.888525	0.868653	0.867223	0.837891	0.830534	0.86563	0.826623	0.882988	0.872641	0.843883	0.820566	1	0.88759	0.0635749
1342	18	14051	0.056204	101.166	7.53792	13.2212	2.89859	0.933528	0.929578	0.905665	0.874244	0.905879	0.919792	0.885916	0.868337	0.910789	0.89289	0.871966	0.869582	0.844602	0.836916	0.869191	0.827521	0.885489	0.870934	0.851398	0.824319	1	0.89869	0.0589046
1346	22	12860	0.05144	101.12	7.52996	13.203	2.89106	0.934292	0.930443	0.906843	0.874883	0.906765	0.920801	0.887092	0.868585	0.911742	0.893274	0.871851	0.870101	0.845257	0.837947	0.869946	0.828616	0.884876	0.870607	0.851011	0.824106	1	0.899441	0.0587415
1346	10	55644	0.222576	68.6345	8.41388	4.26321	1.5034	0.913953	0.903134	0.864271	0.904419	0.915822	0.910224	0.839947	0.854665	0.896269	0.857999	0.86366	0.890446	0.864864	0.860344	0.853497	0.842867	0.863175	0.887877	0.825201	0.837754	1	0.886542	0.0634218
1348	12	51891	0.207564	68.5654	8.6282	4.26039	1.54855	0.915255	0.904704	0.865998	0.905841	0.916286	0.911449	0.841109	0.855726	0.8974	0.858675	0.863946	0.891166	0.865092	0.860168	0.853414	0.843422	0.863098	0.887794	0.825538	0.838199	1	0.887617	0.0631568
1348	12	51891	0.207564	68.5654	8.6282	4.26039	1.54855	0.915255	0.904704	0.865998	0.905841	0.916286	0.911449	0.841109	0.855726	0.8974	0.858675	0.863946	0.891166	0.865092	0.860168	0.853414	0.843422	0.863098	0.887794	0.825538	0.838199	1	0.887617	0.0631568
1353	17	44231	0.176924	106.056	9.51462	15.3341	4.04734	0.916778	0.906333	0.868701	0.906864	0.916314	0.912584	0.842463	0.857566	0.897911	0.858493	0.863105	0.891468	0.865275	0.860833	0.854231	0.843763	0.863455	0.887534	0.825145	0.838654	1	0.888727	0.0626339
1354	18	14153	0.056612	100.374	7.6528	12.9243	2.90017	0.9333	0.923726	0.888504	0.919982	0.922879	0.921077	0.851975	0.864658	0.907687	0.862538	0.869462	0.898149	0.869957	0.865929	0.859076	0.844591	0.86812	0.884936	0.829012	0.839751	1	0.900148	0.057655
1358	22	12955	0.05182	100.34	7.66493	12.9119	2.90299	0.934041	0.924624	0.889888	0.921227	0.923157	0.921343	0.853223	0.866191	0.907372	0.862486	0.869896	0.898881	0.870783	0.866036	0.85851	0.844153	0.867194	0.884948	0.829371	0.839599	1	0.900845	0.0574952
1358	10	55188	0.220752	64.9561	7.9805	3.61717	1.28012	0.910941	0.920807	0.896998	0.914755	0.907226	0.902388	0.872065	0.858701	0.8909	0.843336	0.863485	0.906592	0.851933	0.833804	0.845564	0.856282	0.873641	0.865723	0.850221	0.838253	1	0.892727	0.0619609
1360	12	51649	0.206596	64.89	8.14939	3.61337	1.31355	0.912777	0.922312	0.897946	0.915739	0.908391	0.903706	0.873124	0.859688	0.891518	0.844982	0.863947	0.907171	0.85234	0.834489	0.845467	0.856048	0.873908	0.866116	0.850859	0.838535	1	0.893836	0.061598
1360	12	51649	0.206596	64.89	8.14939	3.61337	1.31355	0.912777	0.922312	0.897946	0.915739	0.908391	0.903706	0.873124	0.859688	0.891518	0.844982	0.863947	0.907171	0.85234	0.834489	0.845467	0.856048	0.873908	0.866116	0.850859	0.838535	1	0.893836	0.061598
1365	17	43988	0.175952	103.722	9.00554	14.3268	3.66731	0.914283	0.923445	0.898688	0.917034	0.908577	0.904326	0.874091	0.860564	0.89205	0.845299	0.864781	0.90669	0.852141	0.834603	0.84531	0.856393	0.873761	0.866611	0.851244	0.839206	1	0.894625	0.0612847
1366	18	17735	0.07094	99.1641	7.55599	12.4641	2.79036	0.927995	0.936171	0.912236	0.925796	0.919368	0.909755	0.881872	0.870341	0.898703	0.854074	0.870623	0.910262	0.858951	0.837017	0.846123	0.85757	0.875782	0.868847	0.853792	0.842487	1	0.904012	0.0570413
1370	22	16181	0.064724	99.1658	7.5419	12.4639	2.78468	0.928867	0.937365	0.913541	0.926673	0.920833	0.910945	0.88125	0.872381	0.899883	0.855015	0.870249	0.910327	0.859588	0.836907	0.846301	0.857951	0.875904	0.86892	0.853841	0.843026	1	0.904889	0.0565835
1370	10	54466	0.217864	65.5256	8.1171	3.71541	1.32665	0.919179	0.916673	0.868992	0.900296	0.919711	0.93988	0.854221	0.862841	0.890032	0.881219	0.863474	0.869184	0.824267	0.831243	0.857719	0.825882	0.845482	0.899699	0.857764	0.851247	1	0.891341	0.0659694
1372	12	50909	0.203636	65.4643	8.29887	3.71292	1.36372	0.920888	0.918246	0.871064	0.90153	0.920603	0.940256	0.855409	0.864405	0.890766	0.881524	0.86412	0.87016	0.824835	0.831474	0.858335	0.825836	0.846088	0.900008	0.857805	0.851392	1	0.892514	0.0654961
1372	12	50909	0.203636	65.4643	8.29887	3.71292	1.36372	0.920888	0.918246	0.871064	0.90153	0.920603	0.940256	0.855409	0.864405	0.890766	0.881524	0.86412	0.87016	0.824835	0.831474	0.858335	0.825836	0.846088	0.900008	0.857805	0.851392	1	0.892514	0.0654961
1377	17	43507	0.174028	103.378	9.18653	14.2001	3.72345	0.922955	0.919599	0.873411	0.902361	0.92207	0.940538	0.857345	0.865321	0.891408	0.88203	0.864298	0.870147	0.82589	0.83182	0.858161	0.825614	0.846439	0.900993	0.858103	0.851668	1	0.89372	0.0649199
1378	18	19479	0.077916	97.7389	7.65138	11.9477	2.74045	0.93896	0.93226	0.889548	0.911802	0.929257	0.94702	0.867729	0.877945	0.898891	0.887109	0.871015	0.876174	0.833975	0.834694	0.861338	0.828431	0.849197	0.903152	0.86121	0.856281	1	0.903993	0.0604467
1382	22	17822	0.071288	97.7079	7.66216	11.9371	2.74178	0.94027	0.933369	0.891651	0.912832	0.929918	0.947368	0.869291	0.879166	0.900095	0.8882	0.871928	0.876866	0.834839	0.835512	0.861435	0.828442	0.849961	0.90335	0.860453	0.856357	1	0.905072	0.0600557
1382	10	55401	0.221604	62.7078	7.9187	3.26366	1.18423	0.90594	0.894722	0.870544	0.887538	0.89909	0.910083	0.887204	0.82596	0.900218	0.864091	0.865111	0.868351	0.844127	0.826176	0.87687	0.85336	0.878161	0.866248	0.862972	0.823749	1	0.882801	0.0649972
1384	12	51785	0.20714	62.6421	8.10381	3.26092	1.21656	0.907782	0.895877	0.872106	0.888742	0.899981	0.911219	0.887844	0.826967	0.900994	0.864758	0.865415	0.868611	0.844511	0.826736	0.877706	0.85377	0.878227	0.866361	0.863677	0.823366	1	0.883864	0.0646476
1384	12	51785	0.20714	62.6421	8.10381	3.26092	1.21656	0.907782	0.895877	0.872106	0.888742	0.899981	0.911219	0.887844	0.826967	0.900994	0.864758	0.865415	0.868611	0.844511	0.826736	0.877706	0.85377	0.878227	0.866361	0.863677	0.823366	1	0.883864	0.0646476
1389	17	44118	0.176472	103.149	9.02836	14.0965	3.63208	0.90964	0.897819	0.873396	0.89009	0.90012	0.912065	0.888436	0.827621	0.902273	0.865327	0.865327	0.869282	0.844803	0.827508	0.878553	0.854005	0.877692	0.866676	0.863344	0.82353	1	0.884917	0.0642523
1390	18	18024	0.072096	99.0091	7.5122	12.404	2.75874	0.926237	0.912922	0.888482	0.902602	0.908178	0.919801	0.899662	0.833971	0.908067	0.870118	0.870561	0.874528	0.851587	0.831059	0.882435	0.856275	0.875555	0.865901	0.863099	0.825178	1	0.895316	0.0598095
1394	22	16451	0.065804	98.9887	7.50376	12.396	2.75281	0.927634	0.91502	0.890007	0.903501	0.909215	0.920096	0.899489	0.835147	0.908425	0.871072	0.870585	0.875236	0.851468	0.831804	0.882925	0.855723	0.875266	0.866786	0.862896	0.826211	1	0.896288	0.0594573
1394	10	56970	0.22788	67.4864	8.30883	4.0553	1.43834	0.916026	0.897894	0.86241	0.877295	0.921827	0.908627	0.853423	0.838669	0.878971	0.869703	0.872661	0.867808	0.857548	0.841364	0.862998	0.823925	0.881499	0.876988	0.829893	0.834193	1	0.882581	0.0639536
1396	12	53265	0.21306	67.3976	8.49075	4.04779	1.47489	0.917263	0.899287	0.863569	0.878898	0.922801	0.909378	0.854426	0.839463	0.879349	0.869839	0.872975	0.86814	0.857533	0.841425	0.863109	0.824369	0.88178	0.876814	0.830198	0.834629	1	0.883504	0.0637377
1396	12	53265	0.21306	67.3976	8.49075	4.04779	1.47489	0.917263	0.899287	0.863569	0.878898	0.922801	0.909378	0.854426	0.839463	0.879349	0.869839	0.872975	0.86814	0.857533	0.841425	0.863109	0.824369	0.88178	0.876814	0.830198	0.834629	1	0.883504	0.0637377
1401	17	45393	0.181572	104.414	9.38327	14.637	3.87436	0.919007	0.900778	0.865277	0.8804	0.923347	0.91014	0.85544	0.839513	0.880819	0.870509	0.873945	0.868118	0.858524	0.841617	0.863184	0.823772	0.88148	0.876688	0.830932	0.834016	1	0.884572	0.0634398
1402	18	15734	0.062936	99.9002	7.57355	12.7404	2.8431	0.932948	0.918997	0.88331	0.892939	0.931772	0.919347	0.868406	0.846415	0.887441	0.873522	0.881149	0.871806	0.864084	0.84667	0.86847	0.824457	0.885185	0.879624	0.834848	0.838089	1	0.895734	0.0590683
1406	22	14390	0.05756	99.8467	7.56793	12.7199	2.83638	0.933739	0.920361	0.88419	0.894371	0.931689	0.9205	0.868172	0.846908	0.888117	0.874079	0.881063	0.872272	0.864559	0.846421	0.86911	0.826511	0.885754	0.880299	0.834573	0.839229	1	0.89647	0.0589688
1406	10	55788	0.223152	65.3234	8.01229	3.67814	1.30013	0.886696	0.899907	0.88027	0.893221	0.901888	0.899423	0.854691	0.865966	0.902613	0.868672	0.842036	0.851473	0.828019	0.85409	0.845961	0.821019	0.875457	0.873835	0.843111	0.826728	1	0.879891	0.0659996
1408	12	51948	0.207792	65.2449	8.19954	3.67301	1.33672	0.888552	0.901363	0.881574	0.894443	0.90271	0.900006	0.855471	0.865904	0.903384	0.869389	0.842718	0.852054	0.827963	0.854653	0.845499	0.821244	0.875837	0.873749	0.843613	0.827578	1	0.880874	0.0657082
1408	12	51948	0.207792	65.2449	8.19954	3.67301	1.33672	0.888552	0.901363	0.881574	0.894443	0.90271	0.900006	0.855471	0.865904	0.903384	0.869389	0.842718	0.852054	0.827963	0.854653	0.845499	0.821244	0.875837	0.873749	0.843613	0.827578	1	0.880874	0.0657082
1413	17	44291	0.177164	105.217	9.14689	14.9534	3.83431	0.889718	0.902791	0.882561	0.895927	0.903649	0.901097	0.857296	0.866621	0.904947	0.870053	0.842711	0.851685	0.828441	0.854812	0.845905	0.821679	0.876499	0.873247	0.844765	0.828091	1	0.881899	0.0654312
1414	18	14863	0.059452	100.579	7.4507	12.9908	2.8351	0.909978	0.919666	0.896892	0.911088	0.914587	0.908699	0.86786	0.874352	0.914486	0.877649	0.851275	0.858676	0.832133	0.858575	0.847305	0.819888	0.880004	0.870316	0.850064	0.832133	1	0.893855	0.0605359
1418	22	13567	0.054268	100.554	7.4615	12.982	2.83856	0.91096	0.921169	0.898835	0.910739	0.915199	0.909413	0.869094	0.876096	0.915051	0.879229	0.852325	0.858443	0.832645	0.860286	0.847792	0.820889	0.880224	0.869942	0.852547	0.831982	1	0.894836	0.0602018
1418	10	51531	0.206124	67.834	8.40319	4.12006	1.46642	0.924783	0.905533	0.875095	0.906008	0.912024	0.923037	0.850255	0.868322	0.918884	0.878908	0.859124	0.865896	0.853312	0.840164	0.838864	0.83182	0.863276	0.870641	0.814092	0.860657	1	0.891361	0.062734
1420	12	48138	0.192552	67.7788	8.60749	4.11943	1.50997	0.926752	0.906633	0.877041	0.907672	0.912792	0.92319	0.85151	0.869064	0.919419	0.879565	0.859955	0.86626	0.85364	0.839919	0.838599	0.832077	0.86358	0.871235	0.814357	0.8609	1	0.892445	0.0621981
1420	12	48138	0.192552	67.7788	8.60749	4.11943	1.50997	0.926752	0.906633	0.877041	0.907672	0.912792	0.92319	0.85151	0.869064	0.919419	0.879565	0.859955	0.86626	0.85364	0.839919	0.838599	0.832077	0.86358	0.871235	0.814357	0.8609	1	0.892445	0.0621981
1425	17	41118	0.164472	104.358	9.43429	14.6175	3.88624	0.928122	0.907656	0.87846	0.909334	0.913578	0.923938	0.852631	0.869643	0.919962	0.880271	0.861119	0.867053	0.854127	0.840496	0.838769	0.8323	0.864135	0.871978	0.81423	0.860876	1	0.893451	0.0617551
1426	18	17032	0.068128	98.0033	7.8521	12.0548	2.83663	0.938938	0.920092	0.895227	0.921442	0.92106	0.928488	0.863434	0.87729	0.925141	0.881723	0.866105	0.871242	0.857034	0.844587	0.836631	0.835868	0.868835	0.873503	0.81796	0.860938	1	0.902366	0.057867
1430	22	15615	0.06246	97.968	7.85442	12.0422	2.83819	0.939705	0.920173	0.896798	0.922638	0.921518	0.929043	0.864329	0.878162	0.926033	0.882805	0.866443	0.87195	0.856612	0.844092	0.836663	0.837144	0.8691	0.873807	0.817931	0.860903	1	0.903062	0.0576372
1430	10	52036	0.208144	61.3694	7.70887	3.05865	1.10641	0.89514	0.900156	0.879468	0.911878	0.918893	0.918845	0.857954	0.855513	0.882197	0.871128	0.84995	0.876499	0.833798	0.841417	0.847327	0.820278	0.865958	0.882504	0.832404	0.844262	1	0.885248	0.0647046
1432	12	48636	0.194544	61.2961	7.88125	3.05445	1.1358	0.896774	0.902058	0.881415	0.912297	0.919658	0.919854	0.85961	0.856002	0.883409	0.871484	0.850461	0.877118	0.834536	0.842246	0.84715	0.819948	0.866313	0.882772	0.832213	0.844991	1	0.886374	0.0643587
1432	12	48636	0.194544	61.2961	7.88125	3.05445	1.1358	0.896774	0.902058	0.881415	0.912297	0.919658	0.919854	0.85961	0.856002	0.883409	0.871484	0.850461	0.877118	0.834536	0.842246	0.84715	0.819948	0.866313	0.882772	0.832213	0.844991	1	0.886374	0.0643587
1437	17	41455	0.16582	98.7541	8.72471	12.3828	3.22353	0.898396	0.903329	0.882668	0.913774	0.920263	0.920275	0.859957	0.857629	0.884441	0.871849	0.852286	0.876854	0.835448	0.842685	0.848185	0.820154	0.86729	0.882837	0.831781	0.845459	1	0.887406	0.0638647
1438	18	21815	0.08726	96.4292	7.4839	11.4722	2.60478	0.910589	0.914692	0.893835	0.923608	0.926702	0.926541	0.86727	0.865276	0.891222	0.875063	0.855948	0.88038	0.841233	0.848865	0.851089	0.821614	0.867408	0.884162	0.834288	0.847078	1	0.895578	0.0603921
1442	22	19924	0.079696	96.4322	7.47408	11.4727	2.60219	0.912292	0.91588	0.895302	0.924287	0.927374	0.926972	0.868751	0.866894	0.892466	0.875878	0.856555	0.879894	0.841448	0.85008	0.851385	0.821697	0.867747	0.883884	0.834044	0.847746	1	0.89659	0.0599778
1442	10	58523	0.234092	64.0621	7.92882	3.47282	1.24053	0.908651	0.901295	0.870948	0.892008	0.929071	0.922663	0.860431	0.857372	0.900928	0.882029	0.86636	0.877595	0.838773	0.823881	0.851836	0.825855	0.869872	0.863327	0.846086	0.86261	1	0.88777	0.0639988
1444	12	54778	0.219112	64.0043	8.11287	3.47109	1.27622	0.910302	0.902561	0.872029	0.892758	0.929397	0.923345	0.861386	0.858182	0.901731	0.882708	0.866598	0.87777	0.83926	0.824008	0.85203	0.826746	0.870678	0.863449	0.845924	0.863056	1	0.888651	0.0636498
1444	12	54778	0.219112	64.0043	8.11287	3.47109	1.27622	0.910302	0.902561	0.872029	0.892758	0.929397	0.923345	0.861386	0.858182	0.901731	0.882708	0.866598	0.87777	0.83926	0.824008	0.85203	0.826746	0.870678	0.863449	0.845924	0.863056	1	0.888651	0.0636498
1449	17	46663	0.186652	101.919	9.0127	13.6072	3.55626	0.911879	0.904271	0.873637	0.893706	0.930062	0.923976	0.862364	0.85915	0.902246	0.883269	0.866232	0.87878	0.83997	0.823833	0.851938	0.82679	0.870636	0.863864	0.845616	0.863596	1	0.889645	0.0633963
1450	18	19199	0.076796	98.7986	7.41634	12.3213	2.72161	0.927574	0.916324	0.887755	0.904969	0.937419	0.929996	0.873978	0.8658	0.908823	0.888119	0.870488	0.881062	0.846971	0.825746	0.852831	0.834783	0.87166	0.862102	0.844653	0.866347	1	0.899129	0.0595385
1454	22	17519	0.070076	98.7706	7.43458	12.312	2.72473	0.928877	0.917347	0.88855	0.906273	0.937268	0.930761	0.874479	0.866631	0.910041	0.889463	0.871054	0.881472	0.847965	0.826674	0.852931	0.834665	0.871796	0.86215	0.844198	0.86546	1	0.899939	0.0592299
1454	10	60632	0.242528	65.8184	8.11764	3.76376	1.3373	0.920364	0.89621	0.885019	0.886149	0.90143	0.900399	0.864296	0.849898	0.900671	0.865747	0.875173	0.872485	0.830436	0.834765	0.86296	0.851366	0.872815	0.86555	0.84871	0.829009	1	0.885846	0.0636056
1456	12	56656	0.226624	65.7663	8.29166	3.76235	1.37122	0.921906	0.896992	0.886155	0.887161	0.901952	0.901158	0.86486	0.850916	0.901176	0.866192	0.875468	0.872661	0.830883	0.834634	0.86358	0.851278	0.872723	0.866545	0.848913	0.829312	1	0.886655	0.0633835
1456	12	56656	0.226624	65.7663	8.29166	3.76235	1.37122	0.921906	0.896992	0.886155	0.887161	0.901952	0.901158	0.86486	0.850916	0.901176	0.866192	0.875468	0.872661	0.830883	0.834634	0.86358	0.851278	0.872723	0.866545	0.848913	0.829312	1	0.886655	0.0633835
1461	17	48086	0.192344	102.991	9.16528	14.0431	3.68374	0.923252	0.898422	0.887628	0.887608	0.902591	0.902238	0.865897	0.85189	0.901583	0.867706	0.876024	0.872978	0.830834	0.834682	0.864316	0.852046	0.872593	0.866177	0.849603	0.829732	1	0.887605	0.0630979
1462	18	20416	0.081664	98.3241	7.65917	12.1607	2.7842	0.934831	0.91296	0.900617	0.89834	0.913034	0.911099	0.874094	0.86131	0.908675	0.871767	0.882445	0.877694	0.838582	0.834223	0.86949	0.854085	0.874633	0.869514	0.851489	0.832288	1	0.897194	0.0599264
1466	22	18733	0.074932	98.2904	7.67171	12.1491	2.78771	0.936262	0.914456	0.901564	0.899589	0.913762	0.912267	0.875194	0.861795	0.909358	0.872711	0.883521	0.878396	0.839641	0.834677	0.869402	0.853868	0.875033	0.870416	0.852266	0.832888	1	0.898221	0.0595667
1466	10	57302	0.229208	63.6518	7.92687	3.40837	1.21856	0.90756	0.89804	0.875816	0.897569	0.909104	0.925884	0.866148	0.861488	0.904218	0.886383	0.860258	0.872858	0.837144	0.83826	0.874062	0.808253	0.881994	0.873983	0.800496	0.829526	1	0.887335	0.0621831
1468	12	53596	0.214384	63.59	8.11759	3.40631	1.25422	0.90949	0.899153	0.87737	0.898351	0.910049	0.926524	0.866977	0.862163	0.904853	0.886829	0.860577	0.87389	0.83746	0.838934	0.874636	0.808409	0.88237	0.874226	0.801086	0.829595	1	0.888337	0.0618397
1468	12	53596	0.214384	63.59	8.11759	3.40631	1.25422	0.90949	0.899153	0.87737	0.898351	0.910049	0.926524	0.866977	0.862163	0.904853	0.886829	0.860577	0.87389	0.83746	0.838934	0.874636	0.808409	0.88237	0.874226	0.801086	0.829595	1	0.888337	0.0618397
1473	17	45780	0.18312	101.134	8.97677	13.2986	3.47431	0.910496	0.900448	0.879401	0.899159	0.910965	0.927152	0.867355	0.862571	0.905068	0.887418	0.861522	0.874487	0.837953	0.839657	0.874924	0.808901	0.88211	0.874574	0.800524	0.829325	1	0.889217	0.06155
1474	18	20017	0.080068	98.2697	7.49263	12.1314	2.71196	0.922691	0.913598	0.892766	0.908078	0.919269	0.931508	0.873657	0.868212	0.909852	0.892317	0.869111	0.875806	0.842059	0.842534	0.876905	0.81226	0.883224	0.87623	0.804966	0.832492	1	0.897618	0.0585079
1478	22	18305	0.07322	98.2485	7.5028	12.1243	2.715	0.92401	0.914723	0.894646	0.90956	0.920841	0.932314	0.874215	0.868806	0.910462	0.893171	0.8705	0.877411	0.842529	0.842529	0.876919	0.812428	0.883229	0.876892	0.804698	0.832614	1	0.898712	0.0581733
1478	10	52601	0.210404	65.7847	8.11586	3.75804	1.33372	0.900477	0.89754	0.875991	0.909213	0.89926	0.91081	0.844813	0.858216	0.919887	0.851619	0.880116	0.858301	0.842208	0.856419	0.821078	0.82969	0.838577	0.862712	0.847208	0.851296	1	0.883496	0.0635354
1480	12	49113	0.196452	65.7273	8.30206	3.75627	1.37033	0.902276	0.898958	0.877792	0.91037	0.899955	0.911459	0.845805	0.858469	0.92053	0.852432	0.880215	0.858703	0.842231	0.856871	0.820852	0.830625	0.838851	0.862236	0.847586	0.851434	1	0.884513	0.0632018
1480	12	49113	0.196452	65.7273	8.30206	3.75627	1.37033	0.902276	0.898958	0.877792	0.91037	0.899955	0.911459	0.845805	0.858469	0.92053	0.852432	0.880215	0.858703	0.842231	0.856871	0.820852	0.830625	0.838851	0.862236	0.847586	0.851434	1	0.884513	0.0632018
1485	17	41807	0.167228	104.952	9.18283	14.8456	3.82938	0.903222	0.900591	0.879183	0.911247	0.901308	0.912419	0.846581	0.858971	0.921078	0.853529	0.879912	0.858241	0.842203	0.85756	0.821406	0.831033	0.838819	0.861483	0.848183	0.851137	1	0.885405	0.0629563
1486	18	15247	0.060988	99.6638	7.58333	12.6522	2.83377	0.920411	0.916475	0.89552	0.918771	0.910441	0.920935	0.857382	0.868236	0.926904	0.862268	0.883748	0.862301	0.844232	0.860038	0.824687	0.834918	0.842953	0.861579	0.849643	0.851085	1	0.895969	0.0594494
1490	22	13951	0.055804	99.6851	7.59015	12.6606	2.83924	0.920866	0.918321	0.895599	0.919181	0.910437	0.922335	0.857501	0.868862	0.927389	0.862483	0.883521	0.86363	0.84571	0.86087	0.825855	0.836392	0.842843	0.861408	0.851014	0.851301	1	0.896619	0.059198
1490	10	53679	0.214716	65.6769	8.19432	3.74322	1.34071	0.896878	0.906658	0.871989	0.910542	0.90228	0.902951	0.849746	0.879962	0.893888	0.888951	0.841549	0.866428	0.84412	0.817741	0.843291	0.831619	0.862032	0.872604	0.814099	0.842229	1	0.883845	0.0619259
1492	12	50208	0.200832	65.6074	8.37155	3.73921	1.37571	0.898522	0.908361	0.873158	0.911259	0.902984	0.903571	0.850841	0.880497	0.89417	0.889759	0.842077	0.866406	0.844447	0.818625	0.843391	0.83162	0.862492	0.872192	0.814312	0.842426	1	0.88478	0.0616115
1492	12	50208	0.200832	65.6074	8.37155	3.73921	1.37571	0.898522	0.908361	0.873158	0.911259	0.902984	0.903571	0.850841	0.880497	0.89417	0.889759	0.842077	0.866406	0.844447	0.818625	0.843391	0.83162	0.862492	0.872192	0.814312	0.842426	1	0.88478	0.0616115
1497	17	42770	0.17108	103.575	9.26107	14.285	3.76179	0.899895	0.909703	0.873498	0.912193	0.904244	0.90339	0.851286	0.880933	0.895043	0.889619	0.841863	0.867314	0.844166	0.819207	0.843161	0.831786	0.863082	0.871358	0.814812	0.842167	1	0.885469	0.061286
1498	18	16412	0.065648	99.2366	7.58111	12.4925	2.80988	0.918383	0.924141	0.884779	0.922161	0.910035	0.9136	0.862783	0.887064	0.89858	0.894315	0.844504	0.870369	0.849683	0.824793	0.847855	0.832318	0.862296	0.873081	0.823178	0.843925	1	0.895287	0.0575438
1502	22	15012	0.060048	99.2133	7.58157	12.4839	2.80945	0.920197	0.925127	0.886158	0.922629	0.910871	0.914035	0.863842	0.88719	0.899314	0.893918	0.845857	0.870437	0.850153	0.823941	0.848288	0.831934	0.862843	0.873035	0.823008	0.84569	1	0.896117	0.0571316
1502	10	56469	0.225876	65.3366	8.11305	3.68415	1.31595	0.907365	0.897705	0.874595	0.891463	0.919903	0.91127	0.874179	0.874161	0.881218	0.87131	0.833103	0.872647	0.863784	0.827365	0.848102	0.8094	0.855602	0.869698	0.84874	0.849254	1	0.885276	0.0645585
1504	12	52684	0.210736	65.2788	8.30332	3.68254	1.352	0.9091	0.899505	0.876129	0.892263	0.92101	0.91225	0.875456	0.875095	0.881947	0.872058	0.834001	0.873282	0.864409	0.828012	0.848445	0.809354	0.85582	0.870188	0.849091	0.849746	1	0.886438	0.0640901
1504	12	52684	0.210736	65.2788	8.30332	3.68254	1.352	0.9091	0.899505	0.876129	0.892263	0.92101	0.91225	0.875456	0.875095	0.881947	0.872058	0.834001	0.873282	0.864409	0.828012	0.848445	0.809354	0.85582	0.870188	0.849091	0.849746	1	0.886438	0.0640901
1509	17	44895	0.17958	103.239	9.16212	14.1423	3.69429	0.911081	0.900523	0.877637	0.893708	0.921784	0.912707	0.876022	0.876122	0.882682	0.872848	0.835026	0.873471	0.864918	0.827453	0.848914	0.809266	0.856008	0.87042	0.849115	0.849827	1	0.887451	0.0635979
1510	18	17484	0.069936	99.0476	7.60336	12.4235	2.80199	0.926075	0.91538	0.892931	0.906028	0.930822	0.920613	0.885781	0.884895	0.890986	0.879547	0.839081	0.879976	0.870968	0.828872	0.853266	0.811828	0.85827	0.871797	0.852408	0.851464	1	0.897966	0.0592991
1514	22	15914	0.063656	99.036	7.60567	12.4193	2.80182	0.926857	0.916771	0.894998	0.907471	0.931978	0.921767	0.886798	0.884693	0.892328	0.879948	0.840109	0.880514	0.871842	0.829396	0.853808	0.812461	0.858992	0.873131	0.852237	0.852551	1	0.899045	0.0587507
1514	10	54564	0.218256	65.4981	8.09606	3.70995	1.31908	0.910435	0.886583	0.854437	0.896626	0.922458	0.911563	0.858341	0.857149	0.894647	0.873094	0.876173	0.863582	0.861548	0.821769	0.841837	0.843597	0.848627	0.878125	0.8498	0.855179	1	0.883149	0.0649263
1516	12	50855	0.20342	65.4324	8.28712	3.70706	1.35625	0.912339	0.888025	0.857241	0.897739	0.923262	0.912103	0.859247	0.857389	0.8953	0.873454	0.876099	0.864084	0.861734	0.821974	0.842041	0.843899	0.848225	0.878547	0.849985	0.855599	1	0.884264	0.0643797
1516	12	50855	0.20342	65.4324	8.28712	3.70706	1.35625	0.912339	0.888025	0.857241	0.897739	0.923262	0.912103	0.859247	0.857389	0.8953	0.873454	0.876099	0.864084	0.861734	0.821974	0.842041	0.843899	0.848225	0.878547	0.849985	0.855599	1	0.884264	0.0643797
1521	17	43272	0.173088	102.836	9.14986	13.9798	3.66495	0.913408	0.889478	0.859655	0.898676	0.923704	0.912911	0.860383	0.857853	0.896099	0.87411	0.876329	0.864381	0.861874	0.822229	0.841988	0.844253	0.847846	0.878559	0.850007	0.856166	1	0.885226	0.0641442
1522	18	18597	0.074388	98.2621	7.60666	12.135	2.75495	0.928859	0.905872	0.875813	0.90977	0.930688	0.918589	0.869925	0.860892	0.902699	0.877722	0.882347	0.86729	0.866161	0.825241	0.846776	0.848255	0.849035	0.878529	0.850003	0.857692	1	0.895081	0.0599887
1526	22	17020	0.06808	98.2479	7.58585	12.1286	2.74437	0.930229	0.907256	0.876763	0.9104	0.931933	0.919066	0.870035	0.861516	0.904113	0.878026	0.882403	0.868243	0.866363	0.825999	0.847239	0.848237	0.849266	0.878907	0.849853	0.857844	1	0.895929	0.0598328
1526	10	56774	0.227096	63.5579	7.92579	3.39386	1.21697	0.903063	0.875753	0.880368	0.900298	0.913596	0.907387	0.861944	0.858236	0.891632	0.883838	0.865713	0.866647	0.843053	0.86876	0.840147	0.849553	0.880773	0.857056	0.836466	0.83636	1	0.883638	0.0656847
1528	12	53042	0.212168	63.4942	8.08656	3.39032	1.24633	0.904792	0.877493	0.881509	0.901352	0.914238	0.908695	0.863005	0.859178	0.89185	0.884054	0.8662	0.867332	0.844124	0.869066	0.840457	0.849893	0.880566	0.858084	0.836224	0.836629	1	0.884693	0.0653473
1528	12	53042	0.212168	63.4942	8.08656	3.39032	1.24633	0.904792	0.877493	0.881509	0.901352	0.914238	0.908695	0.863005	0.859178	0.89185	0.884054	0.8662	0.867332	0.844124	0.869066	0.840457	0.849893	0.880566	0.858084	0.836224	0.836629	1	0.884693	0.0653473
1533	17	45191	0.180764	101.234	8.95171	13.3353	3.47087	0.906851	0.879301	0.882709	0.902569	0.915603	0.908953	0.863845	0.859983	0.892379	0.884302	0.86671	0.867507	0.844007	0.869211	0.841694	0.850468	0.88064	0.858368	0.836549	0.837014	1	0.885782	0.0647987
1534	18	19294	0.077176	98.5992	7.45436	12.2499	2.7177	0.92153	0.897714	0.898855	0.91233	0.92223	0.915259	0.874365	0.869519	0.896367	0.8881	0.875376	0.87167	0.848917	0.870607	0.84503	0.852493	0.881958	0.864543	0.837385	0.838369	1	0.896077	0.0608765
1538	22	17592	0.070368	98.6016	7.42682	12.2494	2.71066	0.924255	0.899415	0.900637	0.913654	0.922777	0.91516	0.876194	0.870282	0.896658	0.888387	0.875824	0.872101	0.850529	0.869884	0.845498	0.852262	0.881992	0.86437	0.837085	0.838961	1	0.897273	0.0604091
1538	10	58488	0.233952	65.9953	8.06867	3.79118	1.3345	0.898253	0.911546	0.882976	0.89132	0.911537	0.905357	0.867528	0.880565	0.921232	0.86039	0.841891	0.849756	0.841865	0.794907	0.834351	0.79377	0.877924	0.885677	0.825674	0.855107	1	0.885034	0.0611909
1540	12	54662	0.218648	65.9389	8.25338	3.78944	1.3709	0.899528	0.913148	0.884774	0.892229	0.912672	0.905885	0.868382	0.881261	0.921829	0.861074	0.84223	0.850353	0.842468	0.79558	0.834538	0.793906	0.878206	0.885908	0.825994	0.855357	1	0.886043	0.0608357
1540	12	54662	0.218648	65.9389	8.25338	3.78944	1.3709	0.899528	0.913148	0.884774	0.892229	0.912672	0.905885	0.868382	0.881261	0.921829	0.861074	0.84223	0.850353	0.842468	0.79558	0.834538	0.793906	0.878206	0.885908	0.825994	0.855357	1	0.886043	0.0608357
1545	17	46651	0.186604	103.849	9.16173	14.3897	3.74357	0.900549	0.914375	0.886155	0.893947	0.913399	0.906165	0.869467	0.8822	0.922531	0.862029	0.842072	0.851675	0.842565	0.795664	0.835363	0.794163	0.878138	0.886069	0.826692	0.855512	1	0.88698	0.0605344
1546	18	17949	0.071796	99.3373	7.51904	12.5262	2.77724	0.918185	0.928018	0.898629	0.906569	0.920413	0.911861	0.877681	0.88849	0.925344	0.86782	0.84612	0.858154	0.84729	0.801521	0.838515	0.795615	0.880188	0.888406	0.82974	0.856009	1	0.896656	0.0571075
1550	22	16379	0.065516	99.3291	7.51196	12.5227	2.77215	0.919928	0.929086	0.900391	0.90674	0.920935	0.91196	0.87774	0.889157	0.92527	0.868124	0.846541	0.858752	0.847243	0.801392	0.838574	0.795439	0.879877	0.888424	0.829324	0.855883	1	0.897364	0.0569605
1550	10	56575	0.2263	65.0256	8.0534	3.63128	1.29578	0.911136	0.906478	0.864914	0.900504	0.914211	0.939611	0.83042	0.871463	0.907901	0.880592	0.864516	0.874521	0.831551	0.847963	0.834856	0.83103	0.869412	0.842139	0.803367	0.844596	1	0.887226	0.0627921
1552	12	52908	0.211632	64.9731	8.23289	3.63003	1.32835	0.912877	0.907859	0.86606	0.901489	0.914824	0.940264	0.831368	0.872023	0.908218	0.880765	0.865049	0.874546	0.831982	0.848312	0.835176	0.831528	0.869831	0.842585	0.803801	0.844872	1	0.888139	0.0624514
1552	12	52908	0.211632	64.9731	8.23289	3.63003	1.32835	0.912877	0.907859	0.86606	0.901489	0.914824	0.940264	0.831368	0.872023	0.908218	0.880765	0.865049	0.874546	0.831982	0.848312	0.835176	0.831528	0.869831	0.842585	0.803801	0.844872	1	0.888139	0.0624514
1557	17	45085	0.18034	105.045	9.13793	14.881	3.81465	0.914428	0.909194	0.867084	0.903094	0.91526	0.940767	0.831485	0.872751	0.908905	0.880415	0.866297	0.874637	0.833027	0.849229	0.835733	0.831851	0.869602	0.842276	0.805013	0.843762	1	0.889026	0.0620901
1558	18	16168	0.064672	99.768	7.50741	12.6869	2.80561	0.930727	0.922656	0.888762	0.914801	0.922687	0.947922	0.843704	0.878711	0.913997	0.886009	0.87234	0.881061	0.838137	0.853723	0.839467	0.839652	0.872402	0.845652	0.809036	0.845064	1	0.900036	0.0579316
1562	22	14830	0.05932	99.7542	7.5325	12.6831	2.81472	0.931861	0.923129	0.889784	0.914396	0.922758	0.948213	0.844336	0.880984	0.913924	0.886851	0.873365	0.881187	0.838705	0.854518	0.840661	0.839987	0.87151	0.845651	0.808429	0.844673	1	0.900617	0.0577078
1562	10	54723	0.218892	67.0727	8.30236	3.98329	1.41891	0.891124	0.888621	0.859127	0.888913	0.892075	0.898114	0.851589	0.863065	0.897986	0.880197	0.876588	0.889123	0.833123	0.831332	0.863302	0.812446	0.884327	0.861274	0.84702	0.844645	1	0.877619	0.0638922
1564	12	51090	0.20436	67.0038	8.5146	3.98062	1.46167	0.892699	0.890517	0.86099	0.889773	0.892895	0.898894	0.852701	0.86331	0.898689	0.880397	0.877178	0.889626	0.833324	0.832002	0.863721	0.813055	0.88486	0.860795	0.847181	0.844666	1	0.878682	0.063575
1564	12	51090	0.20436	67.0038	8.5146	3.98062	1.46167	0.892699	0.890517	0.86099	0.889773	0.892895	0.898894	0.852701	0.86331	0.898689	0.880397	0.877178	0.889626	0.833324	0.832002	0.863721	0.813055	0.88486	0.860795	0.847181	0.844666	1	0.878682	0.063575
1569	17	43335	0.17334	106.945	9.42873	15.7085	4.07836	0.894243	0.891139	0.863124	0.890643	0.894116	0.899862	0.85349	0.863413	0.898546	0.881251	0.877593	0.890262	0.833841	0.832641	0.864036	0.813523	0.885185	0.860575	0.847467	0.844375	1	0.879616	0.0632962
1570	18	12663	0.050652	101.042	7.68314	13.1819	2.95933	0.913488	0.908118	0.879255	0.901761	0.906618	0.91183	0.868633	0.872976	0.904486	0.888297	0.882492	0.894377	0.841072	0.836058	0.865948	0.815683	0.889797	0.860025	0.852247	0.849167	1	0.891861	0.0595415
1574	22	11544	0.046176	100.995	7.68272	13.1638	2.95477	0.914934	0.90965	0.881584	0.902503	0.907354	0.911946	0.870495	0.873701	0.904323	0.889553	0.882277	0.894621	0.841563	0.835716	0.865991	0.815575	0.889336	0.860404	0.852997	0.849619	1	0.892858	0.0592228
1574	10	56923	0.227692	67.3158	8.32399	4.02619	1.43249	0.886223	0.888999	0.847382	0.89918	0.917046	0.92012	0.869069	0.861884	0.901051	0.867444	0.860803	0.850447	0.868832	0.836797	0.865072	0.835058	0.853267	0.88228	0.830464	0.866803	1	0.880405	0.0672601
1576	12	53052	0.212208	67.2483	8.51375	4.02276	1.47093	0.888006	0.890598	0.849308	0.900296	0.917958	0.920634	0.870372	0.862578	0.90187	0.867639	0.861598	0.850873	0.869166	0.837424	0.865736	0.835463	0.854105	0.882427	0.831147	0.866782	1	0.881544	0.0668621
1576	12	53052	0.212208	67.2483	8.51375	4.02276	1.47093	0.888006	0.890598	0.849308	0.900296	0.917958	0.920634	0.870372	0.862578	0.90187	0.867639	0.861598	0.850873	0.869166	0.837424	0.865736	0.835463	0.854105	0.882427	0.831147	0.866782	1	0.881544	0.0668621
1581	17	45108	0.180432	107.001	9.40203	15.7308	4.06774	0.889465	0.892447	0.85088	0.900749	0.919272	0.921056	0.872406	0.864004	0.901913	0.867673	0.862364	0.851323	0.869735	0.838011	0.86611	0.835229	0.854915	0.883236	0.831915	0.866942	1	0.882633	0.0665964
1582	18	13906	0.055624	100.512	7.64652	12.9766	2.90767	0.90781	0.913742	0.875881	0.917841	0.926758	0.927693	0.884726	0.874191	0.908133	0.870524	0.869085	0.859917	0.873328	0.843629	0.868366	0.843521	0.861175	0.885229	0.830073	0.867	1	0.895946	0.0614347
1586	22	12734	0.050936	100.505	7.65161	12.9742	2.90778	0.908709	0.915384	0.878711	0.918879	0.927831	0.928656	0.88515	0.87553	0.908984	0.870858	0.869326	0.861512	0.874117	0.844511	0.868855	0.843843	0.86163	0.884443	0.828923	0.867599	1	0.897081	0.0609743
1586	10	55536	0.222144	66.3377	8.18946	3.85352	1.37101	0.905368	0.884705	0.879871	0.906826	0.921186	0.904089	0.845037	0.852294	0.91799	0.867212	0.856895	0.844002	0.847765	0.813715	0.830299	0.828057	0.874118	0.837556	0.858929	0.867077	1	0.882965	0.065299
1588	12	51825	0.2073	66.2661	8.38332	3.84974	1.41101	0.906869	0.886281	0.88193	0.908413	0.921688	0.905615	0.846667	0.853198	0.91864	0.867805	0.857607	0.844805	0.848509	0.814028	0.830854	0.828307	0.873777	0.837395	0.859151	0.866879	1	0.884175	0.0648454
1588	12	51825	0.2073	66.2661	8.38332	3.84974	1.41101	0.906869	0.886281	0.88193	0.908413	0.921688	0.905615	0.846667	0.853198	0.91864	0.867805	0.857607	0.844805	0.848509	0.814028	0.830854	0.828307	0.873777	0.837395	0.859151	0.866879	1	0.884175	0.0648454
1593	17	44147	0.176588	103.179	9.25449	14.1249	3.73943	0.909054	0.887852	0.883129	0.909405	0.922316	0.906392	0.847906	0.854452	0.919077	0.868666	0.85879	0.844859	0.849424	0.812954	0.831767	0.828176	0.873683	0.837803	0.859016	0.866684	1	0.885266	0.0643639
1594	18	19118	0.076472	98.2796	7.6219	12.1423	2.76311	0.922508	0.901925	0.898525	0.919971	0.929229	0.912726	0.8594	0.862381	0.923397	0.87653	0.864029	0.851501	0.85226	0.814651	0.834868	0.832095	0.872659	0.842714	0.856496	0.865807	1	0.894838	0.0598945
1598	22	17472	0.069888	98.269	7.61265	12.1378	2.7581	0.923907	0.903674	0.900298	0.920215	0.930346	0.912717	0.859461	0.863897	0.923249	0.877976	0.864125	0.853108	0.85265	0.814932	0.834478	0.83236	0.873998	0.843807	0.855912	0.865499	1	0.895781	0.0597518
1598	10	55589	0.222356	62.7944	7.78637	3.27197	1.16805	0.912177	0.910144	0.870568	0.912789	0.908813	0.899845	0.846741	0.860341	0.901392	0.904208	0.87413	0.858326	0.867204	0.812409	0.826566	0.803468	0.864551	0.873437	0.820216	0.846732	1	0.887311	0.0624461
1600	12	52005	0.20802	62.7183	7.97484	3.26767	1.20125	0.913758	0.911614	0.872272	0.913566	0.910018	0.900827	0.847322	0.860802	0.902221	0.904836	0.874666	0.858292	0.867522	0.812941	0.82692	0.804038	0.865311	0.873974	0.820536	0.847207	1	0.888344	0.062131
1600	12	52005	0.20802	62.7183	7.97484	3.26767	1.20125	0.913758	0.911614	0.872272	0.913566	0.910018	0.900827	0.847322	0.860802	0.902221	0.904836	0.874666	0.858292	0.867522	0.812941	0.82692	0.804038	0.865311	0.873974	0.820536	0.847207	1	0.888344	0.062131
1605	17	44326	0.177304	100.051	8.81048	12.873	3.34078	0.915287	0.912365	0.874318	0.914824	0.910075	0.90192	0.848475	0.861345	0.90245	0.905496	0.874994	0.857939	0.868508	0.81318	0.827799	0.804923	0.866094	0.873742	0.820715	0.846794	1	0.88928	0.0618359
1606	18	23379	0.093516	96.5053	7.56732	11.5035	2.64073	0.927328	0.920441	0.887484	0.921917	0.916314	0.910561	0.856367	0.866526	0.909106	0.908486	0.877989	0.860559	0.870546	0.81879	0.831344	0.811198	0.868365	0.87724	0.822982	0.849544	1	0.897015	0.0592195
1610	22	21404	0.085616	96.4691	7.58779	11.4918	2.644	0.928868	0.921043	0.88918	0.923215	0.916651	0.911372	0.857036	0.867034	0.908802	0.90976	0.878925	0.860937	0.871987	0.818702	0.831433	0.810363	0.86923	0.877172	0.823257	0.849327	1	0.897881	0.0590256
1610	10	57830	0.23132	62.8252	7.84347	3.27863	1.17557	0.902819	0.906649	0.853666	0.887593	0.898452	0.918961	0.864465	0.883521	0.900968	0.847864	0.84898	0.865822	0.826466	0.843913	0.841613	0.828575	0.88378	0.849792	0.831722	0.84106	1	0.88165	0.065198
1612	12	53972	0.215888	62.7688	8.01444	3.27669	1.20663	0.904395	0.908184	0.855379	0.888813	0.899503	0.919606	0.865171	0.884607	0.901356	0.848486	0.849246	0.86682	0.826957	0.844456	0.841946	0.828745	0.883894	0.850441	0.831514	0.840732	1	0.882716	0.0648157
1612	12	53972	0.215888	62.7688	8.01444	3.27669	1.20663	0.904395	0.908184	0.855379	0.888813	0.899503	0.919606	0.865171	0.884607	0.901356	0.848486	0.849246	0.86682	0.826957	0.844456	0.841946	0.828745	0.883894	0.850441	0.831514	0.840732	1	0.882716	0.0648157
1617	17	45859	0.183436	101.035	8.86987	13.2531	3.42371	0.906005	0.909592	0.85704	0.889836	0.90075	0.920168	0.866068	0.885442	0.902342	0.849779	0.849234	0.867387	0.827111	0.84472	0.84267	0.829227	0.884232	0.851523	0.832247	0.841318	1	0.883808	0.0643338
1618	18	22595	0.09038	96.9708	7.56681	11.6682	2.67235	0.919872	0.920137	0.871454	0.900487	0.906019	0.925891	0.873512	0.894335	0.908011	0.853861	0.852069	0.870215	0.833769	0.845585	0.846426	0.831312	0.886833	0.853684	0.832662	0.84366	1	0.892392	0.061167
1622	22	20628	0.082512	96.9442	7.57408	11.6591	2.6719	0.921224	0.921393	0.873231	0.90113	0.906729	0.926653	0.874588	0.895021	0.908983	0.85527	0.85207	0.871219	0.834061	0.846544	0.847586	0.831564	0.887241	0.853403	0.832509	0.844265	1	0.893393	0.060839
1622	10	56206	0.224824	63.9221	7.99401	3.45316	1.2428	0.891426	0.904814	0.873074	0.900687	0.898721	0.914707	0.855042	0.871909	0.891738	0.857569	0.840951	0.897013	0.84749	0.842641	0.859784	0.818792	0.862186	0.861981	0.82291	0.838834	1	0.882631	0.0638817
1624	12	52488	0.209952	63.8551	8.17622	3.4499	1.27532	0.893271	0.906331	0.874667	0.901739	0.899749	0.9154	0.855596	0.872476	0.892337	0.85832	0.841745	0.897577	0.847841	0.843402	0.860111	0.819825	0.862883	0.862559	0.822864	0.838839	1	0.883716	0.0634787
1624	12	52488	0.209952	63.8551	8.17622	3.4499	1.27532	0.893271	0.906331	0.874667	0.901739	0.899749	0.9154	0.855596	0.872476	0.892337	0.85832	0.841745	0.897577	0.847841	0.843402	0.860111	0.819825	0.862883	0.862559	0.822864	0.838839	1	0.883716	0.0634787
1629	17	44792	0.179168	104.089	9.07822	14.4818	3.72197	0.89478	0.907461	0.876507	0.902829	0.901366	0.916269	0.856805	0.872421	0.893385	0.859283	0.842237	0.898218	0.848723	0.84418	0.859808	0.820593	0.863357	0.863402	0.823685	0.839302	1	0.88483	0.0632205
1630	18	16975	0.0679	99.4373	7.57128	12.5667	2.81516	0.910987	0.922504	0.891252	0.9119	0.908041	0.924418	0.865125	0.880236	0.902062	0.868041	0.850427	0.90327	0.853991	0.845125	0.862739	0.828071	0.868895	0.866303	0.822828	0.837909	1	0.895079	0.0594404
1634	22	15548	0.062192	99.4426	7.58272	12.5693	2.8201	0.9124	0.923591	0.893041	0.912465	0.909056	0.925392	0.865063	0.881142	0.901981	0.868986	0.850656	0.90391	0.853422	0.844996	0.862876	0.827566	0.86889	0.865931	0.823064	0.838339	1	0.8959	0.0590038
1634	10	54597	0.218388	67.4753	8.36165	4.05549	1.44584	0.876037	0.886065	0.839387	0.895773	0.895196	0.909803	0.83043	0.87111	0.890076	0.849589	0.874215	0.820018	0.82695	0.83239	0.857492	0.808863	0.860908	0.846915	0.823699	0.842729	1	0.86925	0.0682465
1636	12	50814	0.203256	67.4003	8.54531	4.05048	1.48278	0.877239	0.887255	0.841756	0.896958	0.896121	0.910389	0.831483	0.871748	0.890503	0.850523	0.874198	0.820443	0.82739	0.833373	0.858356	0.809196	0.860875	0.847247	0.823976	0.84338	1	0.870285	0.0680603
1636	12	50814	0.203256	67.4003	8.54531	4.05048	1.48278	0.877239	0.887255	0.841756	0.896958	0.896121	0.910389	0.831483	0.871748	0.890503	0.850523	0.874198	0.820443	0.82739	0.833373	0.858356	0.809196	0.860875	0.847247	0.823976	0.84338	1	0.870285	0.0680603
1641	17	43048	0.172192	107.068	9.50199	15.7675	4.12168	0.879425	0.889089	0.843396	0.898102	0.896975	0.910751	0.833244	0.871597	0.891145	0.852072	0.874071	0.821745	0.827785	0.833918	0.857961	0.80912	0.86155	0.84767	0.823755	0.844464	1	0.871466	0.0675816
1642	18	12282	0.049128	100.792	7.70257	13.0868	2.95288	0.903314	0.908321	0.867489	0.915323	0.908688	0.919638	0.847338	0.877422	0.899853	0.865942	0.874084	0.83427	0.830362	0.843837	0.861871	0.817334	0.867285	0.850065	0.828367	0.848803	1	0.886233	0.0629154
1646	22	11190	0.04476	100.775	7.67487	13.0788	2.94044	0.904424	0.909205	0.870107	0.916086	0.909339	0.920107	0.846917	0.878239	0.901072	0.866979	0.874754	0.835344	0.831457	0.844191	0.862958	0.817918	0.868499	0.850402	0.828954	0.850536	1	0.887213	0.0625252
1646	10	52753	0.211012	66.8318	8.23852	3.93931	1.39823	0.915057	0.909844	0.855601	0.885589	0.933663	0.928668	0.836237	0.866301	0.908185	0.862197	0.851421	0.851961	0.826313	0.820437	0.834	0.828882	0.880187	0.857278	0.855601	0.844852	1	0.885042	0.0630266
1648	12	49297	0.197188	66.7417	8.42574	3.93195	1.4349	0.91679	0.911597	0.857243	0.886971	0.934286	0.929012	0.837323	0.867811	0.908757	0.862771	0.851877	0.852598	0.827129	0.820851	0.83502	0.829564	0.88053	0.857912	0.855894	0.845133	1	0.886196	0.0625906
1648	12	49297	0.197188	66.7417	8.42574	3.93195	1.4349	0.91679	0.911597	0.857243	0.886971	0.934286	0.929012	0.837323	0.867811	0.908757	0.862771	0.851877	0.852598	0.827129	0.820851	0.83502	0.829564	0.88053	0.857912	0.855894	0.845133	1	0.886196	0.0625906
1653	17	41805	0.16722	105.085	9.30467	14.9097	3.89553	0.918957	0.913192	0.858534	0.887956	0.934493	0.929889	0.83844	0.868796	0.908671	0.863665	0.852231	0.853821	0.82764	0.822115	0.835749	0.830714	0.88023	0.85796	0.855376	0.845892	1	0.887285	0.0622274
1654	18	15197	0.060788	99.4908	7.64437	12.5908	2.8449	0.934362	0.926861	0.876818	0.899947	0.940087	0.934856	0.847503	0.878956	0.914095	0.871554	0.856649	0.859841	0.831941	0.823189	0.843851	0.836777	0.8807	0.863295	0.856156	0.850563	1	0.897563	0.0587572
1658	22	13910	0.05564	99.4641	7.65153	12.5812	2.84698	0.935802	0.928613	0.878073	0.901438	0.940403	0.935514	0.848958	0.878684	0.914127	0.871783	0.857728	0.860568	0.832962	0.824299	0.844788	0.837958	0.88138	0.86348	0.857189	0.850827	1	0.898587	0.0582769
1658	10	54321	0.217284	64.8066	8.07185	3.59661	1.28927	0.897277	0.904503	0.863644	0.878767	0.905534	0.893577	0.854522	0.857504	0.890006	0.872987	0.82353	0.847812	0.852313	0.827654	0.854633	0.84876	0.870851	0.86288	0.853998	0.854973	1	0.87799	0.0658709
1660	12	50670	0.20268	64.7225	8.26567	3.59094	1.32467	0.899418	0.905536	0.865384	0.880225	0.906917	0.894602	0.855595	0.85819	0.890714	0.874206	0.824413	0.848273	0.853029	0.827511	0.854667	0.848569	0.871028	0.863006	0.853562	0.854677	1	0.879169	0.0655494
1660	12	50670	0.20268	64.7225	8.26567	3.59094	1.32467	0.899418	0.905536	0.865384	0.880225	0.906917	0.894602	0.855595	0.85819	0.890714	0.874206	0.824413	0.848273	0.853029	0.827511	0.854667	0.848569	0.871028	0.863006	0.853562	0.854677	1	0.879169	0.0655494
1665	17	42988	0.171952	102.909	9.16026	14.0097	3.67672	0.900961	0.907451	0.866975	0.88142	0.908021	0.895296	0.856413	0.85803	0.891074	0.87386	0.824788	0.849563	0.854052	0.827778	0.854611	0.848946	0.871476	0.863683	0.853878	0.85439	1	0.8802	0.0652645
1666	18	17481	0.069924	98.7123	7.59527	12.2992	2.77662	0.919198	0.919284	0.881958	0.8948	0.917968	0.905898	0.865025	0.861564	0.897088	0.881614	0.832618	0.853126	0.858875	0.829901	0.857159	0.85161	0.87412	0.865483	0.85387	0.858761	1	0.89073	0.0618943
1670	22	15960	0.06384	98.7035	7.61833	12.2972	2.78256	0.919893	0.920645	0.882832	0.896648	0.918515	0.906485	0.866416	0.862813	0.898152	0.882456	0.833678	0.852663	0.859273	0.829511	0.858615	0.852193	0.874499	0.86604	0.853352	0.85849	1	0.891645	0.0616726
1670	10	60196	0.240784	64.8987	8.0215	3.60946	1.28328	0.921822	0.892892	0.854941	0.88226	0.910002	0.908142	0.851136	0.863172	0.901887	0.847905	0.859766	0.857416	0.831733	0.829989	0.820827	0.81723	0.87588	0.850771	0.822987	0.813061	1	0.879712	0.0639946
1672	12	56203	0.224812	64.8198	8.19206	3.60369	1.31574	0.923162	0.894312	0.856235	0.883494	0.910761	0.908955	0.851983	0.863682	0.902479	0.848745	0.860399	0.857855	0.831922	0.830027	0.820828	0.817839	0.875736	0.8512	0.823159	0.813346	1	0.88065	0.0636912
1672	12	56203	0.224812	64.8198	8.19206	3.60369	1.31574	0.923162	0.894312	0.856235	0.883494	0.910761	0.908955	0.851983	0.863682	0.902479	0.848745	0.860399	0.857855	0.831922	0.830027	0.820828	0.817839	0.875736	0.8512	0.823159	0.813346	1	0.88065	0.0636912
1677	17	47751	0.191004	101.731	9.06289	13.5365	3.5467	0.924944	0.895971	0.85772	0.885133	0.911614	0.90952	0.852914	0.864348	0.902965	0.849008	0.86015	0.858495	0.832401	0.83037	0.821637	0.818297	0.876034	0.851302	0.823857	0.81392	1	0.881731	0.0633954
1678	18	20328	0.081312	98.4809	7.59072	12.2141	2.76109	0.93718	0.910321	0.871532	0.896866	0.917749	0.915609	0.8613	0.872835	0.910788	0.858643	0.864325	0.864645	0.835793	0.835547	0.826692	0.818674	0.877337	0.854388	0.825512	0.81646	1	0.891181	0.0599078
1682	22	18486	0.073944	98.4372	7.59958	12.1985	2.76166	0.93844	0.911284	0.873688	0.898328	0.917505	0.916072	0.862896	0.873823	0.910662	0.859921	0.864871	0.864925	0.836309	0.836011	0.825625	0.819458	0.87761	0.85462	0.824976	0.816726	1	0.892103	0.0595436
1682	10	61901	0.247604	64.4708	7.99456	3.53983	1.26253	0.909913	0.904573	0.872797	0.894864	0.900155	0.926172	0.836028	0.888435	0.896262	0.831319	0.849607	0.86879	0.85707	0.829284	0.82615	0.840673	0.872797	0.858225	0.816239	0.846683	1	0.883838	0.0640093
1684	12	57789	0.231156	64.4116	8.18859	3.53825	1.30042	0.911765	0.905717	0.874838	0.896174	0.901236	0.926742	0.836976	0.889071	0.896684	0.832217	0.849928	0.869101	0.857845	0.829699	0.826671	0.841224	0.873081	0.858624	0.816098	0.847082	1	0.884941	0.0635885
1684	12	57789	0.231156	64.4116	8.18859	3.53825	1.30042	0.911765	0.905717	0.874838	0.896174	0.901236	0.926742	0.836976	0.889071	0.896684	0.832217	0.849928	0.869101	0.857845	0.829699	0.826671	0.841224	0.873081	0.858624	0.816098	0.847082	1	0.884941	0.0635885
1689	17	49104	0.196416	104.953	9.11725	14.8413	3.80503	0.91349	0.906891	0.875621	0.897004	0.902096	0.926941	0.837691	0.889948	0.897035	0.833048	0.849921	0.869563	0.858036	0.830442	0.827529	0.841703	0.873686	0.858209	0.816156	0.847365	1	0.885784	0.0633367
1690	18	18638	0.074552	99.4883	7.53978	12.5841	2.8104	0.928775	0.923221	0.889366	0.907984	0.910371	0.932128	0.847596	0.895563	0.905381	0.84317	0.855939	0.874665	0.861278	0.832707	0.831661	0.845772	0.877294	0.859642	0.81755	0.850547	1	0.895969	0.0593944
1694	22	17037	0.068148	99.4818	7.55687	12.5827	2.81767	0.929859	0.923754	0.890004	0.908611	0.911105	0.932471	0.848242	0.896373	0.905969	0.843899	0.856958	0.87536	0.861801	0.833157	0.832952	0.846334	0.877766	0.859159	0.817896	0.849886	1	0.896645	0.0591913
1694	10	59246	0.236984	66.7526	8.32063	3.92922	1.41085	0.883714	0.911192	0.858742	0.871561	0.909116	0.915994	0.85145	0.87665	0.879815	0.851796	0.860438	0.857442	0.823836	0.850952	0.878009	0.850403	0.873088	0.861771	0.832318	0.836951	1	0.878394	0.0658346
1696	12	55302	0.221208	66.6884	8.50195	3.9261	1.44703	0.885872	0.912074	0.860529	0.872744	0.909967	0.916667	0.852817	0.877428	0.880827	0.852492	0.860882	0.85807	0.824699	0.851642	0.878241	0.851081	0.873413	0.861687	0.832954	0.837194	1	0.879528	0.0655034
1696	12	55302	0.221208	66.6884	8.50195	3.9261	1.44703	0.885872	0.912074	0.860529	0.872744	0.909967	0.916667	0.852817	0.877428	0.880827	0.852492	0.860882	0.85807	0.824699	0.851642	0.878241	0.851081	0.873413	0.861687	0.832954	0.837194	1	0.879528	0.0655034
1701	17	46961	0.187844	103.757	9.38317	14.3678	3.82596	0.88746	0.913992	0.861704	0.874076	0.910713	0.917868	0.853836	0.877441	0.88138	0.853336	0.861396	0.858649	0.824546	0.852324	0.878303	0.850993	0.873416	0.861076	0.833042	0.837344	1	0.880554	0.0653345
1702	18	17959	0.071836	98.9574	7.73408	12.3976	2.84813	0.908542	0.928587	0.877916	0.886993	0.917451	0.92327	0.86213	0.887772	0.888802	0.860209	0.867587	0.863801	0.83092	0.854446	0.879531	0.853221	0.877053	0.864441	0.832953	0.839579	1	0.891691	0.0613239
1706	22	16404	0.065616	98.9517	7.71911	12.3945	2.83952	0.909931	0.929834	0.878841	0.888076	0.917825	0.924348	0.863204	0.88771	0.889783	0.86168	0.868599	0.864484	0.831565	0.853938	0.880121	0.853328	0.877256	0.86421	0.832724	0.840009	1	0.892589	0.0610194
1706	10	56817	0.227268	64.1116	7.99231	3.48289	1.24987	0.897434	0.913292	0.843093	0.900593	0.901834	0.882799	0.834794	0.87201	0.884568	0.855281	0.837135	0.861124	0.833149	0.849798	0.850749	0.813269	0.873031	0.854515	0.852139	0.842908	1	0.876553	0.0696218
1708	12	52905	0.21162	64.0555	8.17387	3.48132	1.28433	0.899329	0.914725	0.845043	0.902174	0.903308	0.883867	0.835583	0.873273	0.885275	0.855741	0.837709	0.861629	0.83408	0.850099	0.850619	0.814346	0.873604	0.855099	0.852245	0.842973	1	0.877817	0.0692576
1708	12	52905	0.21162	64.0555	8.17387	3.48132	1.28433	0.899329	0.914725	0.845043	0.902174	0.903308	0.883867	0.835583	0.873273	0.885275	0.855741	0.837709	0.861629	0.83408	0.850099	0.850619	0.814346	0.873604	0.855099	0.852245	0.842973	1	0.877817	0.0692576
1713	17	44995	0.17998	104.09	9.11735	14.4848	3.74164	0.901078	0.915957	0.846927	0.9033	0.904045	0.885276	0.837193	0.873953	0.885598	0.856106	0.837649	0.86254	0.834437	0.850895	0.850795	0.815179	0.874008	0.855128	0.852461	0.843105	1	0.878928	0.0689216
1714	18	18804	0.075216	98.3726	7.63147	12.1768	2.77424	0.921214	0.930095	0.867794	0.914859	0.915842	0.893108	0.850564	0.886939	0.890077	0.866066	0.840539	0.869549	0.838332	0.853675	0.855164	0.820703	0.878483	0.856972	0.853994	0.842454	1	0.891239	0.0634516
1718	22	17149	0.068596	98.3832	7.63276	12.1807	2.77263	0.923028	0.931366	0.869322	0.91533	0.916876	0.893726	0.852061	0.887311	0.890256	0.866814	0.840778	0.869847	0.838912	0.853082	0.854598	0.820485	0.878973	0.857776	0.854365	0.841653	1	0.892163	0.0630002
1718	10	56330	0.22532	65.0945	8.13586	3.64576	1.3139	0.909462	0.917708	0.84913	0.88294	0.901766	0.911175	0.82891	0.880525	0.891497	0.853417	0.845802	0.850772	0.836845	0.831928	0.875945	0.820833	0.872439	0.863341	0.835931	0.837591	1	0.880327	0.0649284
1720	12	52527	0.210108	65.0182	8.31206	3.64061	1.34582	0.911246	0.919004	0.850477	0.884269	0.902888	0.912064	0.830468	0.881099	0.89196	0.85438	0.846669	0.851105	0.837493	0.83162	0.876616	0.821606	0.872742	0.863185	0.836094	0.83835	1	0.881434	0.0644642
1720	12	52527	0.210108	65.0182	8.31206	3.64061	1.34582	0.911246	0.919004	0.850477	0.884269	0.902888	0.912064	0.830468	0.881099	0.89196	0.85438	0.846669	0.851105	0.837493	0.83162	0.876616	0.821606	0.872742	0.863185	0.836094	0.83835	1	0.881434	0.0644642
1725	17	44593	0.178372	102.021	9.1989	13.6599	3.62982	0.912699	0.919943	0.851804	0.884769	0.904413	0.912879	0.83207	0.881943	0.892091	0.855684	0.84696	0.851243	0.838461	0.832227	0.877043	0.821059	0.872805	0.863331	0.836678	0.838428	1	0.882388	0.064274
1726	18	20802	0.083208	97.305	7.73286	11.7964	2.7484	0.924959	0.93056	0.86994	0.894866	0.912172	0.922483	0.844775	0.885588	0.901404	0.863018	0.854605	0.856504	0.844582	0.833093	0.880468	0.822205	0.875373	0.868162	0.837371	0.83903	1	0.892106	0.0611155
1730	22	18953	0.075812	97.2825	7.72036	11.7877	2.74419	0.925553	0.931488	0.871472	0.895768	0.912204	0.922624	0.84604	0.886456	0.901731	0.863373	0.854192	0.857516	0.845987	0.832771	0.881655	0.822957	0.875218	0.867198	0.836332	0.838469	1	0.892768	0.0610787
1730	10	56933	0.227732	62.4795	7.84177	3.22667	1.16647	0.910193	0.890459	0.848146	0.87192	0.91209	0.917912	0.837528	0.886762	0.879929	0.863234	0.849367	0.855874	0.857701	0.822309	0.845582	0.842121	0.872104	0.867906	0.847733	0.830564	1	0.878305	0.0659319
1732	12	53148	0.212592	62.4165	8.00328	3.22342	1.19497	0.91185	0.892235	0.849496	0.873514	0.913308	0.918558	0.838301	0.887493	0.880456	0.864144	0.849458	0.856476	0.858508	0.822731	0.846015	0.842496	0.872498	0.868029	0.848357	0.830972	1	0.87943	0.0655425
1732	12	53148	0.212592	62.4165	8.00328	3.22342	1.19497	0.91185	0.892235	0.849496	0.873514	0.913308	0.918558	0.838301	0.887493	0.880456	0.864144	0.849458	0.856476	0.858508	0.822731	0.846015	0.842496	0.872498	0.868029	0.848357	0.830972	1	0.87943	0.0655425
1737	17	45272	0.181088	102.39	8.9238	13.7869	3.54465	0.913611	0.894471	0.850945	0.874647	0.914053	0.919188	0.838775	0.8878	0.881041	0.864685	0.85015	0.857064	0.858467	0.822639	0.84708	0.842198	0.872902	0.86834	0.848449	0.831264	1	0.88049	0.0652597
1738	18	18344	0.073376	98.9789	7.38758	12.3864	2.72324	0.93213	0.909371	0.868159	0.88822	0.92458	0.924417	0.847607	0.89269	0.885249	0.873474	0.853712	0.862952	0.863579	0.826565	0.854857	0.845072	0.876445	0.869194	0.851314	0.831035	1	0.891484	0.06116
1742	22	16700	0.0668	98.9831	7.39161	12.3882	2.72449	0.933114	0.91012	0.868713	0.89021	0.925749	0.92476	0.848144	0.893683	0.885659	0.874132	0.853952	0.862934	0.863413	0.826108	0.855838	0.845689	0.876168	0.869162	0.851946	0.831497	1	0.89224	0.0609568
1742	10	55430	0.22172	67.8852	8.39383	4.12877	1.46994	0.903229	0.905782	0.869439	0.902481	0.913846	0.9105	0.865714	0.871478	0.880435	0.848079	0.83812	0.822533	0.834539	0.859977	0.836442	0.814848	0.867752	0.862187	0.807821	0.842784	1	0.882276	0.0626557
1744	12	51702	0.206808	67.82	8.56674	4.12495	1.50572	0.904568	0.907141	0.871601	0.903572	0.914326	0.911183	0.866688	0.872017	0.881678	0.848043	0.838672	0.823208	0.834562	0.859764	0.836718	0.815365	0.867887	0.863071	0.807812	0.843169	1	0.883267	0.0623133
1744	12	51702	0.206808	67.82	8.56674	4.12495	1.50572	0.904568	0.907141	0.871601	0.903572	0.914326	0.911183	0.866688	0.872017	0.881678	0.848043	0.838672	0.823208	0.834562	0.859764	0.836718	0.815365	0.867887	0.863071	0.807812	0.843169	1	0.883267	0.0623133
1749	17	43981	0.175924	106.646	9.47776	15.5833	4.076	0.906107	0.908688	0.872365	0.904607	0.915282	0.911621	0.868023	0.872706	0.882381	0.84815	0.839567	0.822912	0.834861	0.860065	0.83635	0.816057	0.868364	0.862895	0.807621	0.843114	1	0.884165	0.061922
1750	18	13838	0.055352	100.682	7.7338	13.0464	2.94744	0.925061	0.926543	0.889001	0.91769	0.922749	0.916787	0.876463	0.881775	0.891314	0.852182	0.845859	0.82978	0.836971	0.862625	0.840403	0.819121	0.870032	0.865768	0.811642	0.845751	1	0.895441	0.0576652
1754	22	12659	0.050636	100.699	7.73902	13.053	2.95159	0.925587	0.927838	0.890315	0.918674	0.923533	0.917411	0.87661	0.881902	0.89229	0.852476	0.847579	0.829884	0.837388	0.862706	0.840904	0.818232	0.871159	0.866854	0.810965	0.845169	1	0.896174	0.0576535
1754	10	55499	0.221996	65.9328	8.15255	3.78416	1.34784	0.902341	0.90817	0.857709	0.884016	0.887683	0.913143	0.851646	0.898764	0.899944	0.846114	0.87725	0.846574	0.8487	0.81979	0.864088	0.848907	0.847619	0.848349	0.839943	0.808006	1	0.880953	0.0651408
1756	12	51776	0.207104	65.8703	8.30629	3.78027	1.3802	0.903739	0.909176	0.859558	0.885101	0.889186	0.913522	0.852857	0.899249	0.900465	0.847024	0.877936	0.847468	0.84909	0.820177	0.864976	0.84938	0.84797	0.848492	0.840515	0.80827	1	0.881992	0.0648881
1756	12	51776	0.207104	65.8703	8.30629	3.78027	1.3802	0.903739	0.909176	0.859558	0.885101	0.889186	0.913522	0.852857	0.899249	0.900465	0.847024	0.877936	0.847468	0.84909	0.820177	0.864976	0.84938	0.84797	0.848492	0.840515	0.80827	1	0.881992	0.0648881
1761	17	44185	0.17674	105.474	9.21783	15.0665	3.88303	0.905273	0.910218	0.860269	0.88667	0.890121	0.91427	0.853582	0.899627	0.900758	0.848591	0.878635	0.849134	0.850062	0.820278	0.864807	0.850175	0.84738	0.848455	0.840681	0.809856	1	0.882946	0.0647623
1762	18	16407	0.065628	99.5502	7.63099	12.6123	2.84502	0.92104	0.924392	0.878558	0.89797	0.904583	0.923661	0.862284	0.902511	0.908179	0.856311	0.885872	0.857561	0.852441	0.826903	0.871274	0.85625	0.848571	0.848296	0.838026	0.813464	1	0.894087	0.0605521
1766	22	15012	0.060048	99.5242	7.63402	12.6027	2.84345	0.922895	0.925859	0.880296	0.897848	0.905342	0.924993	0.863476	0.903744	0.908906	0.857281	0.885725	0.857814	0.853151	0.826472	0.871603	0.856681	0.848654	0.847489	0.838096	0.815048	1	0.895107	0.0598604
1766	10	53244	0.212976	65.4173	8.18568	3.70023	1.3316	0.901031	0.913896	0.858745	0.887471	0.917324	0.905576	0.845532	0.884898	0.891753	0.841156	0.848086	0.869863	0.834009	0.872436	0.847382	0.848997	0.877648	0.845588	0.812908	0.852199	1	0.882775	0.063467
1768	12	49670	0.19868	65.3316	8.36929	3.69393	1.3681	0.903111	0.915402	0.86068	0.888494	0.918442	0.906443	0.846628	0.885464	0.892531	0.841967	0.84855	0.870515	0.834699	0.872408	0.847544	0.849537	0.877914	0.845631	0.813157	0.852345	1	0.883954	0.06298
1768	12	49670	0.19868	65.3316	8.36929	3.69393	1.3681	0.903111	0.915402	0.86068	0.888494	0.918442	0.906443	0.846628	0.885464	0.892531	0.841967	0.84855	0.870515	0.834699	0.872408	0.847544	0.849537	0.877914	0.845631	0.813157	0.852345	1	0.883954	0.06298
1773	17	42349	0.169396	105.193	9.25633	14.9513	3.87916	0.904272	0.916291	0.862818	0.889643	0.919656	0.906645	0.847635	0.8857	0.893469	0.842535	0.848745	0.87106	0.835309	0.872831	0.847777	0.850185	0.877813	0.845522	0.812782	0.852393	1	0.884876	0.0626198
1774	18	15988	0.063952	99.174	7.61072	12.4708	2.80973	0.920847	0.929666	0.880848	0.901238	0.930729	0.914311	0.853922	0.891356	0.900081	0.85314	0.854516	0.875532	0.839786	0.875438	0.854047	0.853296	0.880911	0.845384	0.812953	0.85192	1	0.895493	0.0583749
1778	22	14597	0.058388	99.1713	7.59248	12.4687	2.80199	0.921662	0.930499	0.881688	0.901932	0.931664	0.915633	0.854696	0.892033	0.900014	0.853532	0.855553	0.874769	0.84007	0.876653	0.853874	0.853189	0.881894	0.845824	0.813729	0.852298	1	0.896202	0.0581442
1778	10	55613	0.222452	65.5703	8.22516	3.72698	1.3446	0.87814	0.898684	0.860096	0.874013	0.888201	0.890493	0.860338	0.897569	0.878599	0.85026	0.876414	0.841593	0.846097	0.834535	0.837223	0.813551	0.872755	0.824097	0.867288	0.853496	1	0.873438	0.0709878
1780	12	51855	0.20742	65.4991	8.39249	3.7223	1.37721	0.880272	0.900058	0.862019	0.875316	0.88948	0.891013	0.861874	0.898968	0.878903	0.851239	0.877485	0.841915	0.84664	0.834452	0.837991	0.814039	0.87278	0.823652	0.867583	0.854209	1	0.874689	0.0706078
1780	12	51855	0.20742	65.4991	8.39249	3.7223	1.37721	0.880272	0.900058	0.862019	0.875316	0.88948	0.891013	0.861874	0.898968	0.878903	0.851239	0.877485	0.841915	0.84664	0.834452	0.837991	0.814039	0.87278	0.823652	0.867583	0.854209	1	0.874689	0.0706078
1785	17	44099	0.176396	106.792	9.39213	15.6401	4.05292	0.882548	0.901086	0.86392	0.876766	0.890383	0.891517	0.862355	0.899794	0.87934	0.851686	0.877582	0.841312	0.847604	0.83418	0.839452	0.814746	0.872491	0.823635	0.86858	0.853988	1	0.875754	0.0702317
1786	18	14198	0.056792	100.052	7.71956	12.8058	2.9023	0.909353	0.916714	0.888083	0.895936	0.902838	0.904001	0.87139	0.9071	0.887555	0.855156	0.881814	0.84607	0.851388	0.833357	0.848817	0.814551	0.872341	0.824729	0.875053	0.854557	1	0.889936	0.0639368
1790	22	12950	0.0518	100.036	7.72175	12.8001	2.90123	0.911892	0.917568	0.890811	0.896409	0.9039	0.905174	0.871506	0.907568	0.887915	0.854672	0.881274	0.846023	0.850695	0.834324	0.849305	0.816023	0.872162	0.825367	0.873707	0.853977	1	0.890954	0.0633626
1790	10	55625	0.2225	67.0631	8.38884	3.98513	1.43202	0.898787	0.904018	0.883263	0.872503	0.901519	0.914948	0.8552	0.888845	0.883146	0.863452	0.872449	0.821807	0.843272	0.842301	0.87502	0.81324	0.869213	0.858472	0.847452	0.821402	1	0.882185	0.0671674
1792	12	51808	0.207232	66.9901	8.57592	3.98081	1.47075	0.900401	0.905304	0.885114	0.874151	0.902766	0.916239	0.856181	0.890027	0.883889	0.864519	0.872896	0.821553	0.844242	0.842814	0.875569	0.813677	0.869538	0.859008	0.848296	0.821427	1	0.883398	0.0666615
1792	12	51808	0.207232	66.9901	8.57592	3.98081	1.47075	0.900401	0.905304	0.885114	0.874151	0.902766	0.916239	0.856181	0.890027	0.883889	0.864519	0.872896	0.821553	0.844242	0.842814	0.875569	0.813677	0.869538	0.859008	0.848296	0.821427	1	0.883398	0.0666615
1797	17	44063	0.176252	106.46	9.49292	15.5047	4.06973	0.902356	0.907371	0.886878	0.874713	0.90433	0.917573	0.856682	0.891042	0.884075	0.865533	0.873817	0.82222	0.844507	0.843043	0.875928	0.813948	0.869653	0.859951	0.848308	0.820859	1	0.884615	0.0662436
1798	18	15229	0.060916	99.2946	7.83351	12.5285	2.90999	0.920284	0.921925	0.905411	0.888995	0.915753	0.928951	0.869591	0.903047	0.891753	0.873859	0.878291	0.831276	0.852781	0.843752	0.882034	0.816797	0.871036	0.866702	0.851008	0.824184	1	0.897095	0.0608901
1802	22	13949	0.055796	99.252	7.83933	12.513	2.91097	0.921177	0.922898	0.906983	0.88949	0.916446	0.928776	0.870242	0.903613	0.892716	0.875798	0.87931	0.831063	0.853538	0.845186	0.883146	0.817729	0.870815	0.867912	0.852032	0.823894	1	0.897922	0.0605918
1802	10	58032	0.232128	64.4342	8.085	3.53753	1.27737	0.909067	0.905311	0.866074	0.897608	0.921121	0.9055	0.850936	0.889949	0.889966	0.852443	0.851065	0.845137	0.842604	0.830249	0.821616	0.835849	0.875586	0.853693	0.828715	0.836125	1	0.883994	0.0648256
1804	12	54221	0.216884	64.3646	8.24928	3.53321	1.30961	0.910616	0.907038	0.868059	0.898434	0.922226	0.906245	0.851967	0.890577	0.890384	0.85335	0.85158	0.845659	0.843234	0.830103	0.822172	0.836318	0.875851	0.854309	0.829107	0.836078	1	0.885094	0.064456
1804	12	54221	0.216884	64.3646	8.24928	3.53321	1.30961	0.910616	0.907038	0.868059	0.898434	0.922226	0.906245	0.851967	0.890577	0.890384	0.85335	0.85158	0.845659	0.843234	0.830103	0.822172	0.836318	0.875851	0.854309	0.829107	0.836078	1	0.885094	0.064456
1809	17	46207	0.184828	102.714	9.11466	13.9288	3.64556	0.912751	0.908391	0.869641	0.899149	0.92328	0.906659	0.852457	0.890904	0.891521	0.853583	0.85276	0.8459	0.844807	0.829809	0.821683	0.837157	0.876123	0.854037	0.828835	0.83641	1	0.886117	0.0641657
1810	18	20481	0.081924	97.6601	7.61376	11.9173	2.72627	0.928104	0.924247	0.887554	0.907817	0.929789	0.91309	0.863434	0.895659	0.897002	0.859284	0.859602	0.852449	0.851399	0.833065	0.826449	0.83973	0.87774	0.854621	0.832943	0.834066	1	0.896259	0.0601108
1814	22	18677	0.074708	97.6811	7.5994	11.9241	2.7232	0.929807	0.924961	0.888017	0.90914	0.929914	0.913878	0.865048	0.896129	0.896504	0.85956	0.860524	0.853188	0.851743	0.831906	0.826632	0.840097	0.877818	0.854393	0.833003	0.834208	1	0.89699	0.059988
1814	10	58043	0.232172	63.7944	8.01356	3.43393	1.24079	0.892511	0.908611	0.864531	0.904717	0.915235	0.912151	0.854177	0.871035	0.885576	0.853264	0.859707	0.851937	0.861086	0.831659	0.85857	0.825181	0.865376	0.848914	0.839645	0.836931	1	0.882902	0.0623369
1816	12	54182	0.216728	63.7248	8.19628	3.43048	1.27701	0.893968	0.909786	0.866201	0.905651	0.916125	0.912489	0.855515	0.871673	0.885737	0.85426	0.86	0.852091	0.861347	0.831946	0.85916	0.825735	0.865832	0.848511	0.839808	0.837243	1	0.883836	0.0620761
1816	12	54182	0.216728	63.7248	8.19628	3.43048	1.27701	0.893968	0.909786	0.866201	0.905651	0.916125	0.912489	0.855515	0.871673	0.885737	0.85426	0.86	0.852091	0.861347	0.831946	0.85916	0.825735	0.865832	0.848511	0.839808	0.837243	1	0.883836	0.0620761
1821	17	45924	0.183696	102.482	9.05398	13.8322	3.60061	0.895828	0.911158	0.867651	0.907292	0.917287	0.913008	0.856796	0.873476	0.885594	0.85562	0.860128	0.852125	0.862011	0.832321	0.859474	0.826213	0.866508	0.849033	0.839844	0.83746	1	0.884995	0.0615995
1822	18	20940	0.08376	97.6284	7.67751	11.9092	2.73979	0.910124	0.923639	0.879394	0.915258	0.923854	0.920654	0.867049	0.87882	0.892455	0.861127	0.864446	0.856375	0.864685	0.834193	0.864804	0.830468	0.86841	0.847851	0.842049	0.840616	1	0.893727	0.0584761
1826	22	19109	0.076436	97.5918	7.68719	11.8965	2.74031	0.911848	0.924591	0.880501	0.915642	0.924303	0.921398	0.867366	0.879559	0.892328	0.861662	0.864593	0.857711	0.864776	0.834057	0.865639	0.830342	0.867706	0.847454	0.842064	0.841567	1	0.894464	0.0581181
1826	10	58596	0.234384	64.1414	8.0552	3.49002	1.26192	0.897118	0.91595	0.868634	0.868745	0.883678	0.91176	0.852012	0.876067	0.894148	0.839238	0.880751	0.856825	0.830628	0.837233	0.835586	0.857362	0.858147	0.839767	0.84388	0.829152	1	0.879058	0.0651923
1828	12	54719	0.218876	64.073	8.24113	3.48675	1.29674	0.899121	0.91725	0.870347	0.870155	0.885287	0.912763	0.852766	0.877099	0.894269	0.839197	0.881513	0.857298	0.831457	0.837561	0.835788	0.8576	0.858468	0.839882	0.844003	0.82931	1	0.880215	0.0647376
1828	12	54719	0.218876	64.073	8.24113	3.48675	1.29674	0.899121	0.91725	0.870347	0.870155	0.885287	0.912763	0.852766	0.877099	0.894269	0.839197	0.881513	0.857298	0.831457	0.837561	0.835788	0.8576	0.858468	0.839882	0.844003	0.82931	1	0.880215	0.0647376
1833	17	46467	0.185868	101.95	9.11034	13.6256	3.59002	0.900854	0.918437	0.871726	0.871371	0.886457	0.913143	0.854025	0.877612	0.894861	0.839176	0.881938	0.856683	0.832376	0.837777	0.835744	0.858469	0.859373	0.839746	0.844685	0.828868	1	0.881179	0.0643452
1834	18	19801	0.079204	98.2251	7.57339	12.1197	2.74273	0.916848	0.92965	0.888112	0.884072	0.895586	0.922681	0.861674	0.887657	0.898717	0.845791	0.886445	0.858138	0.836473	0.841321	0.841043	0.860613	0.863416	0.840286	0.845109	0.827155	1	0.891232	0.060539
1838	22	18096	0.072384	98.2323	7.57402	12.1223	2.74395	0.918739	0.930979	0.889561	0.884671	0.896828	0.922552	0.861378	0.887821	0.898762	0.846734	0.887903	0.858145	0.83734	0.840738	0.841042	0.860549	0.864252	0.839937	0.845988	0.827807	1	0.892087	0.0601889
1838	10	56382	0.225528	65.3685	8.06409	3.68754	1.3109	0.857277	0.907683	0.862678	0.861534	0.897609	0.897228	0.871803	0.866908	0.864389	0.843088	0.863973	0.858856	0.852675	0.847114	0.842503	0.819277	0.869497	0.838672	0.818781	0.855388	1	0.870409	0.0704497
1840	12	52502	0.210008	65.3009	8.24762	3.684	1.34553	0.859872	0.908946	0.864234	0.863243	0.898832	0.897528	0.873052	0.868015	0.864853	0.843292	0.864615	0.859158	0.853615	0.847101	0.842644	0.819378	0.869862	0.838768	0.819055	0.855691	1	0.871623	0.0699769
1840	12	52502	0.210008	65.3009	8.24762	3.684	1.34553	0.859872	0.908946	0.864234	0.863243	0.898832	0.897528	0.873052	0.868015	0.864853	0.843292	0.864615	0.859158	0.853615	0.847101	0.842644	0.819378	0.869862	0.838768	0.819055	0.855691	1	0.871623	0.0699769
1845	17	44434	0.177736	105.171	9.18427	14.9367	3.84732	0.862583	0.910429	0.866071	0.86507	0.900628	0.898119	0.8737	0.868974	0.865857	0.844275	0.864743	0.859364	0.854481	0.847763	0.843093	0.82007	0.869796	0.838806	0.819778	0.855797	1	0.873004	0.0696623
1846	18	14011	0.056044	100.944	7.44419	13.1305	2.85294	0.891621	0.9267	0.885875	0.884341	0.916601	0.907573	0.883377	0.879024	0.874634	0.851545	0.870923	0.862858	0.85672	0.851153	0.84787	0.817964	0.869852	0.846585	0.820712	0.859753	1	0.887573	0.063886
1850	22	12788	0.051152	100.898	7.4366	13.1123	2.84591	0.893338	0.9288	0.887434	0.885948	0.917344	0.908352	0.884188	0.879457	0.874687	0.852049	0.870855	0.863779	0.857132	0.85115	0.848217	0.81729	0.870621	0.846575	0.8203	0.859243	1	0.888646	0.063352
1850	10	56764	0.227056	68.2984	8.32853	4.1994	1.47737	0.8855	0.899364	0.898545	0.902385	0.922187	0.902429	0.854318	0.889208	0.866976	0.855569	0.864395	0.841757	0.872261	0.857859	0.887015	0.82821	0.872005	0.830597	0.87175	0.860572	1	0.885912	0.063112
1852	12	52972	0.211888	68.237	8.53423	4.19759	1.52095	0.887252	0.900825	0.900334	0.902845	0.923224	0.902411	0.855263	0.890206	0.86726	0.85616	0.864296	0.842341	0.872933	0.857849	0.887507	0.828343	0.872565	0.831213	0.872234	0.860898	1	0.886878	0.0627859
1852	12	52972	0.211888	68.237	8.53423	4.19759	1.52095	0.887252	0.900825	0.900334	0.902845	0.923224	0.902411	0.855263	0.890206	0.86726	0.85616	0.864296	0.842341	0.872933	0.857849	0.887507	0.828343	0.872565	0.831213	0.872234	0.860898	1	0.886878	0.0627859
1857	17	45129	0.180516	107.302	9.42965	15.8635	4.11058	0.888852	0.901039	0.901505	0.9032	0.923829	0.903432	0.855835	0.890647	0.8683	0.856977	0.864599	0.843216	0.872964	0.858572	0.887201	0.828248	0.872288	0.831605	0.872499	0.862084	1	0.88761	0.0626108
1858	18	12052	0.048208	101.694	7.57271	13.4282	2.95134	0.911301	0.917358	0.914371	0.914371	0.931422	0.914039	0.864877	0.899145	0.875996	0.865582	0.867947	0.851394	0.8789	0.861724	0.886907	0.833513	0.875498	0.835753	0.873921	0.864877	1	0.899141	0.0579484
1862	22	11023	0.044092	101.665	7.5727	13.4168	2.94946	0.911957	0.918353	0.914724	0.914452	0.932233	0.913862	0.865781	0.899846	0.875533	0.866325	0.868638	0.8524	0.879298	0.861653	0.887372	0.834482	0.875896	0.83666	0.874127	0.864511	1	0.899656	0.0578611
1862	10	55934	0.223736	67.5991	8.28078	4.07395	1.44152	0.881101	0.903198	0.870061	0.903851	0.905192	0.920058	0.853461	0.882156	0.879563	0.866191	0.858896	0.814272	0.861828	0.836566	0.83409	0.814084	0.857242	0.844629	0.832633	0.856831	1	0.879924	0.0664473
1864	12	52087	0.208348	67.5335	8.46906	4.07067	1.47947	0.882591	0.905053	0.871254	0.90466	0.905936	0.921286	0.854369	0.882984	0.880296	0.867107	0.859475	0.815242	0.861549	0.837647	0.83444	0.814061	0.85745	0.845182	0.832194	0.856893	1	0.880963	0.066184
1864	12	52087	0.208348	67.5335	8.46906	4.07067	1.47947	0.882591	0.905053	0.871254	0.90466	0.905936	0.921286	0.854369	0.882984	0.880296	0.867107	0.859475	0.815242	0.861549	0.837647	0.83444	0.814061	0.85745	0.845182	0.832194	0.856893	1	0.880963	0.066184
1869	17	44149	0.176596	105.694	9.38501	15.1711	3.975	0.884935	0.90677	0.873066	0.90472	0.906589	0.922286	0.856203	0.88395	0.881504	0.868106	0.860484	0.816259	0.862375	0.837697	0.835783	0.814107	0.8578	0.845081	0.832125	0.856679	1	0.882206	0.0658141
1870	18	15346	0.061384	99.934	7.62863	12.7563	2.86562	0.907631	0.92112	0.89248	0.915353	0.915613	0.930829	0.865763	0.892024	0.891438	0.874104	0.867197	0.820572	0.868304	0.846214	0.839274	0.820116	0.859182	0.848853	0.832758	0.858856	1	0.894318	0.061924
1874	22	13980	0.05592	99.9296	7.6465	12.7556	2.87214	0.908298	0.922496	0.894099	0.915451	0.91681	0.931581	0.866631	0.892597	0.892167	0.87525	0.868562	0.820601	0.86917	0.846423	0.840021	0.820744	0.858834	0.849678	0.83269	0.858798	1	0.895177	0.0616051
1874	10	56017	0.224068	64.7856	8.07891	3.59343	1.28842	0.884874	0.905448	0.888445	0.890194	0.926933	0.884696	0.867139	0.881456	0.896826	0.868085	0.889016	0.8697	0.850554	0.832649	0.810558	0.814226	0.858927	0.848341	0.854785	0.83638	1	0.884275	0.067136
1876	12	52350	0.2094	64.7286	8.2663	3.59191	1.32441	0.886753	0.907087	0.889618	0.891757	0.927307	0.885377	0.867966	0.882541	0.897249	0.86852	0.889446	0.870076	0.850907	0.832378	0.811309	0.814575	0.858816	0.849074	0.854967	0.836437	1	0.885303	0.0668354
1876	12	52350	0.2094	64.7286	8.2663	3.59191	1.32441	0.886753	0.907087	0.889618	0.891757	0.927307	0.885377	0.867966	0.882541	0.897249	0.86852	0.889446	0.870076	0.850907	0.832378	0.811309	0.814575	0.858816	0.849074	0.854967	0.836437	1	0.885303	0.0668354
1881	17	44548	0.178192	101.893	9.14684	13.6057	3.59652	0.889512	0.907527	0.89123	0.893306	0.927831	0.886381	0.868838	0.883665	0.897942	0.86931	0.88931	0.871251	0.85152	0.832507	0.812517	0.814964	0.858871	0.848658	0.855268	0.836592	1	0.886439	0.0664684
1882	18	19708	0.078832	97.7564	7.64431	11.9537	2.74514	0.909757	0.919677	0.907829	0.906764	0.936219	0.894561	0.877841	0.892886	0.908768	0.874746	0.89352	0.876319	0.857012	0.834001	0.817942	0.815659	0.862822	0.8493	0.853232	0.839761	1	0.897555	0.0625165
1886	22	17982	0.071928	97.7879	7.64853	11.9653	2.74804	0.911439	0.921171	0.909382	0.907046	0.937354	0.894728	0.87874	0.893393	0.909882	0.874736	0.893532	0.877155	0.856662	0.834056	0.818624	0.816372	0.861917	0.850072	0.852241	0.839895	1	0.898445	0.0622214
1886	10	55011	0.220044	63.7937	7.89549	3.42945	1.22287	0.890231	0.898657	0.853802	0.888886	0.902347	0.910809	0.85203	0.882369	0.899229	0.857828	0.877188	0.857865	0.839932	0.846494	0.847321	0.833342	0.852266	0.839705	0.837932	0.832588	1	0.878893	0.0676695
1888	12	51298	0.205192	63.7419	8.06632	3.42813	1.25634	0.891945	0.900181	0.85556	0.890269	0.903232	0.911965	0.853717	0.883592	0.899236	0.858406	0.8779	0.85862	0.840413	0.846417	0.847704	0.833619	0.852928	0.840004	0.83821	0.832518	1	0.880073	0.0672562
1888	12	51298	0.205192	63.7419	8.06632	3.42813	1.25634	0.891945	0.900181	0.85556	0.890269	0.903232	0.911965	0.853717	0.883592	0.899236	0.858406	0.8779	0.85862	0.840413	0.846417	0.847704	0.833619	0.852928	0.840004	0.83821	0.832518	1	0.880073	0.0672562
1893	17	43763	0.175052	102.281	8.97806	13.7472	3.55631	0.893609	0.901881	0.857539	0.892352	0.903811	0.91326	0.853746	0.884343	0.90051	0.859356	0.877739	0.858693	0.840859	0.847371	0.848331	0.83494	0.853392	0.84095	0.838368	0.833455	1	0.881296	0.0668702
1894	18	18657	0.074628	98.4519	7.5043	12.1987	2.72939	0.911427	0.915715	0.873881	0.901351	0.913518	0.92338	0.865037	0.891194	0.903736	0.864501	0.884333	0.863027	0.845554	0.851316	0.852602	0.835397	0.857212	0.845474	0.843169	0.837326	1	0.891913	0.0632217
1898	22	17006	0.068024	98.4471	7.50123	12.1968	2.73007	0.912854	0.917117	0.875897	0.902593	0.913531	0.923968	0.865077	0.892303	0.90371	0.864842	0.884805	0.863195	0.846378	0.853111	0.852611	0.836558	0.857962	0.845937	0.843085	0.837058	1	0.892855	0.0627524
1898	10	58776	0.235104	65.3696	8.13988	3.69051	1.31981	0.876268	0.895952	0.859288	0.865957	0.90007	0.912133	0.868994	0.883456	0.86617	0.85825	0.872695	0.839007	0.865898	0.846664	0.855111	0.859245	0.871776	0.838718	0.842767	0.835792	1	0.875307	0.06611
1900	12	54752	0.219008	65.3199	8.31599	3.68965	1.35337	0.878269	0.896908	0.860453	0.867411	0.901063	0.913382	0.869502	0.883895	0.866644	0.858991	0.872918	0.839485	0.866051	0.847083	0.855247	0.859457	0.871612	0.839147	0.84333	0.835695	1	0.876298	0.0658019
1900	12	54752	0.219008	65.3199	8.31599	3.68965	1.35337	0.878269	0.896908	0.860453	0.867411	0.901063	0.913382	0.869502	0.883895	0.866644	0.858991	0.872918	0.839485	0.866051	0.847083	0.855247	0.859457	0.871612	0.839147	0.84333	0.835695	1	0.876298	0.0658019
1905	17	46365	0.18546	103.702	9.21323	14.3329	3.74458	0.880255	0.898436	0.862364	0.868737	0.902265	0.914558	0.870495	0.884255	0.86658	0.85901	0.873213	0.839631	0.866332	0.847633	0.855311	0.859215	0.871811	0.839362	0.843298	0.836072	1	0.877404	0.065249
1906	18	20063	0.080252	98.1067	7.75624	12.0866	2.79608	0.8969	0.912351	0.878034	0.880028	0.91108	0.921597	0.880202	0.889747	0.872003	0.866122	0.875044	0.845312	0.867069	0.85067	0.85563	0.862458	0.872776	0.841998	0.843991	0.836465	1	0.887333	0.0622162
1910	22	18295	0.07318	98.0787	7.75763	12.0765	2.79362	0.897841	0.913501	0.879803	0.880869	0.91249	0.922055	0.880486	0.890298	0.873217	0.866357	0.875348	0.846078	0.867969	0.851462	0.855862	0.862148	0.873025	0.841705	0.845559	0.836239	1	0.888223	0.0618819
1910	10	59870	0.23948	63.3534	7.98457	3.36441	1.2165	0.894989	0.900393	0.896826	0.887648	0.906698	0.897135	0.861383	0.869467	0.863997	0.865141	0.881953	0.843853	0.860473	0.825756	0.8499	0.847277	0.860047	0.814506	0.832487	0.832587	1	0.882236	0.0646012
1912	12	55854	0.223416	63.2841	8.15624	3.3605	1.24694	0.897098	0.901923	0.897939	0.888773	0.907321	0.898333	0.862105	0.86966	0.864996	0.865748	0.882032	0.84481	0.860476	0.825993	0.850163	0.847764	0.860753	0.815009	0.832349	0.832725	1	0.883279	0.06428
1912	12	55854	0.223416	63.2841	8.15624	3.3605	1.24694	0.897098	0.901923	0.897939	0.888773	0.907321	0.898333	0.862105	0.86966	0.864996	0.865748	0.882032	0.84481	0.860476	0.825993	0.850163	0.847764	0.860753	0.815009	0.832349	0.832725	1	0.883279	0.06428
1917	17	47523	0.190092	101.295	9.03559	13.3646	3.50975	0.899007	0.903741	0.899491	0.889464	0.908697	0.899375	0.863045	0.870305	0.865234	0.866875	0.882331	0.845464	0.860983	0.826842	0.850578	0.848158	0.860541	0.816384	0.832881	0.832565	1	0.884436	0.0639025
1918	18	23016	0.092064	97.4041	7.66597	11.8282	2.73083	0.913321	0.917666	0.910758	0.900613	0.917557	0.906543	0.87198	0.875521	0.869699	0.869938	0.886644	0.8498	0.864029	0.830792	0.853102	0.850278	0.863942	0.818995	0.834854	0.832964	1	0.893475	0.0601271
1922	22	21001	0.084004	97.3909	7.66733	11.8235	2.73081	0.914623	0.918718	0.912099	0.90129	0.918742	0.907243	0.873363	0.876506	0.870887	0.869601	0.887648	0.849317	0.864197	0.830675	0.853364	0.850721	0.864459	0.819128	0.834936	0.832817	1	0.894364	0.0597585
1922	10	54671	0.218684	64.4809	8.04	3.54324	1.27175	0.887674	0.91651	0.892759	0.883997	0.92946	0.887006	0.845777	0.892713	0.882232	0.85399	0.869236	0.820883	0.865047	0.845448	0.85742	0.842412	0.878354	0.833385	0.839028	0.862148	1	0.884481	0.0662247
1924	12	51011	0.204044	64.4373	8.2186	3.54353	1.30642	0.889641	0.917596	0.894846	0.88528	0.930358	0.888279	0.846445	0.893837	0.882388	0.854041	0.869714	0.821548	0.865676	0.845896	0.857805	0.842446	0.87884	0.833448	0.839388	0.862471	1	0.8856	0.0657942
1924	12	51011	0.204044	64.4373	8.2186	3.54353	1.30642	0.889641	0.917596	0.894846	0.88528	0.930358	0.888279	0.846445	0.893837	0.882388	0.854041	0.869714	0.821548	0.865676	0.845896	0.857805	0.842446	0.87884	0.833448	0.839388	0.862471	1	0.8856	0.0657942
1929	17	43653	0.174612	101.21	9.09741	13.336	3.52803	0.891199	0.918883	0.896216	0.886102	0.930933	0.889194	0.847445	0.894028	0.883021	0.85316	0.870135	0.821982	0.86647	0.84646	0.858899	0.84221	0.878405	0.83323	0.839725	0.862919	1	0.886462	0.0653997
1930	18	21703	0.086812	96.6543	7.71266	11.5639	2.6999	0.906994	0.929549	0.908745	0.897618	0.93752	0.897226	0.856748	0.900037	0.8852	0.860895	0.872414	0.827144	0.871631	0.846427	0.859259	0.84251	0.878174	0.834032	0.840299	0.861655	1	0.895255	0.0620137
1934	22	19807	0.079228	96.6106	7.71154	11.5485	2.69773	0.908542	0.930176	0.910032	0.898697	0.937749	0.897334	0.858055	0.899505	0.886631	0.861589	0.873353	0.827081	0.872192	0.846494	0.858863	0.842833	0.878528	0.834831	0.841016	0.861892	1	0.896033	0.0616627
1934	10	53598	0.214392	62.0135	7.81066	3.15629	1.14492	0.870788	0.901022	0.879081	0.904857	0.912366	0.89744	0.833259	0.876264	0.908756	0.872346	0.892272	0.856758	0.839658	0.841701	0.813239	0.831673	0.860685	0.850806	0.84617	0.83269	1	0.880039	0.0680086
1936	12	49989	0.199956	61.9635	7.98594	3.15555	1.17619	0.873172	0.902319	0.880684	0.906149	0.913911	0.898598	0.834254	0.876943	0.90919	0.873002	0.892656	0.857249	0.839875	0.842535	0.813929	0.831983	0.860959	0.850777	0.846376	0.833013	1	0.881264	0.0675549
1936	12	49989	0.199956	61.9635	7.98594	3.15555	1.17619	0.873172	0.902319	0.880684	0.906149	0.913911	0.898598	0.834254	0.876943	0.90919	0.873002	0.892656	0.857249	0.839875	0.842535	0.813929	0.831983	0.860959	0.850777	0.846376	0.833013	1	0.881264	0.0675549
1941	17	42565	0.17026	97.6964	8.80928	12.0022	3.18872	0.875367	0.904053	0.882697	0.90733	0.915071	0.899659	0.834782	0.878186	0.90908	0.872924	0.892999	0.858346	0.840902	0.841889	0.814554	0.833067	0.86187	0.850147	0.846599	0.833091	1	0.882477	0.0671341
1942	18	24567	0.098268	95.4316	7.61316	11.1322	2.59438	0.892172	0.915334	0.892641	0.914642	0.92146	0.908231	0.843123	0.883278	0.912382	0.876379	0.895999	0.860992	0.844364	0.842166	0.81642	0.836203	0.864025	0.851203	0.849737	0.835938	1	0.89071	0.0635903
1946	22	22409	0.089636	95.4088	7.6216	11.1248	2.59547	0.893525	0.91702	0.894819	0.916395	0.922732	0.90872	0.844839	0.884444	0.912848	0.876478	0.897073	0.861194	0.844594	0.842563	0.817529	0.836673	0.863961	0.851711	0.851154	0.83587	1	0.891944	0.063128
1946	10	56367	0.225468	61.9581	7.73053	3.1453	1.13084	0.882121	0.894344	0.875778	0.887461	0.919048	0.895329	0.866376	0.875974	0.881775	0.876568	0.870598	0.864131	0.851012	0.817189	0.85331	0.845885	0.842097	0.835906	0.849185	0.829244	1	0.879976	0.0647399
1948	12	52634	0.210536	61.8843	7.8958	3.14057	1.15799	0.884523	0.895571	0.877142	0.888836	0.919909	0.896217	0.867177	0.876848	0.881977	0.876886	0.871309	0.864698	0.851683	0.817105	0.854106	0.845813	0.842307	0.836712	0.849384	0.829188	1	0.881085	0.0644784
1948	12	52634	0.210536	61.8843	7.8958	3.14057	1.15799	0.884523	0.895571	0.877142	0.888836	0.919909	0.896217	0.867177	0.876848	0.881977	0.876886	0.871309	0.864698	0.851683	0.817105	0.854106	0.845813	0.842307	0.836712	0.849384	0.829188	1	0.881085	0.0644784
1953	17	44800	0.1792	100.705	8.77901	13.12	3.37059	0.885815	0.896763	0.878527	0.889866	0.920658	0.896641	0.868627	0.8775	0.882377	0.877422	0.872143	0.865324	0.851975	0.818438	0.854699	0.846194	0.842489	0.835938	0.849475	0.830212	1	0.882018	0.0643731
1954	18	23080	0.09232	96.6796	7.55396	11.5643	2.64665	0.901278	0.910139	0.8901	0.900065	0.927231	0.904398	0.873873	0.883687	0.886395	0.879289	0.878596	0.868631	0.856196	0.821599	0.856932	0.850022	0.845039	0.83815	0.852015	0.833319	1	0.890809	0.0611913
1958	22	20950	0.0838	96.6872	7.55514	11.567	2.6469	0.903365	0.912124	0.890811	0.900859	0.928401	0.905131	0.874344	0.885012	0.88685	0.879499	0.879117	0.868568	0.856134	0.821742	0.857422	0.851074	0.844916	0.837351	0.852315	0.832888	1	0.891816	0.0606973
1958	10	57003	0.228012	64.13	8.03445	3.48732	1.25517	0.878419	0.908531	0.878813	0.886059	0.897637	0.907636	0.841008	0.867542	0.881506	0.848175	0.880761	0.824755	0.846043	0.796739	0.859183	0.835202	0.874735	0.829562	0.853025	0.840982	1	0.876633	0.0660714
1960	12	53159	0.212636	64.0642	8.21608	3.48423	1.2885	0.880387	0.909827	0.879954	0.887319	0.898277	0.908708	0.842585	0.868404	0.881704	0.849141	0.88145	0.825345	0.845783	0.797222	0.860024	0.835503	0.875035	0.829897	0.853242	0.841269	1	0.877711	0.0657316
1960	12	53159	0.212636	64.0642	8.21608	3.48423	1.2885	0.880387	0.909827	0.879954	0.887319	0.898277	0.908708	0.842585	0.868404	0.881704	0.849141	0.88145	0.825345	0.845783	0.797222	0.860024	0.835503	0.875035	0.829897	0.853242	0.841269	1	0.877711	0.0657316
1965	17	45117	0.180468	102.888	9.09756	13.9969	3.64329	0.882184	0.910887	0.880887	0.888423	0.899195	0.909979	0.844039	0.870204	0.882084	0.849591	0.881829	0.82572	0.846255	0.797593	0.859809	0.835505	0.875767	0.829842	0.853891	0.841047	1	0.878739	0.0654569
1966	18	18242	0.072968	98.7093	7.5019	12.293	2.74225	0.900422	0.920815	0.894474	0.901957	0.91081	0.915579	0.855882	0.877508	0.885183	0.855718	0.886334	0.830665	0.849304	0.801475	0.864708	0.842342	0.875863	0.832913	0.854649	0.843027	1	0.888874	0.0619023
1970	22	16627	0.066508	98.6741	7.47928	12.2788	2.73383	0.902358	0.922115	0.896073	0.903049	0.912011	0.916371	0.856198	0.878	0.884585	0.855747	0.8866	0.831238	0.850003	0.801949	0.86564	0.843477	0.875413	0.834035	0.852709	0.843508	1	0.889845	0.0615951
1970	10	55951	0.223804	65.9392	8.16733	3.78578	1.34917	0.863327	0.901816	0.872844	0.896141	0.911396	0.907902	0.843774	0.898563	0.870708	0.843417	0.886687	0.842228	0.860968	0.833622	0.853282	0.850861	0.873398	0.847626	0.835356	0.831764	1	0.87798	0.06494
1972	12	52312	0.209248	65.8698	8.34948	3.78183	1.38409	0.865327	0.903454	0.873939	0.897356	0.912229	0.90853	0.844386	0.89901	0.871139	0.844128	0.88668	0.842292	0.861074	0.833575	0.85359	0.851028	0.873499	0.848027	0.835573	0.831922	1	0.878949	0.0646451
1972	12	52312	0.209248	65.8698	8.34948	3.78183	1.38409	0.865327	0.903454	0.873939	0.897356	0.912229	0.90853	0.844386	0.89901	0.871139	0.844128	0.88668	0.842292	0.861074	0.833575	0.85359	0.851028	0.873499	0.848027	0.835573	0.831922	1	0.878949	0.0646451
1977	17	44362	0.177448	103.823	9.248	14.3849	3.76994	0.867105	0.904558	0.875186	0.898618	0.913282	0.908987	0.845205	0.899385	0.871782	0.845194	0.887043	0.842996	0.860985	0.833946	0.853467	0.850638	0.872853	0.848654	0.835963	0.832492	1	0.879892	0.0643168
1978	18	17284	0.069136	98.7764	7.66092	12.3265	2.80694	0.889696	0.919029	0.890419	0.906763	0.923687	0.917843	0.859494	0.906879	0.881364	0.850671	0.890535	0.847952	0.866524	0.838232	0.857527	0.851336	0.875955	0.851105	0.837075	0.834558	1	0.891422	0.0600098
1982	22	15712	0.062848	98.7595	7.69095	12.322	2.81777	0.891802	0.920443	0.891007	0.907873	0.924071	0.91882	0.86068	0.908096	0.881555	0.850974	0.891071	0.848396	0.866885	0.838658	0.858229	0.851006	0.876846	0.851356	0.838117	0.834999	1	0.892412	0.0597125
1982	10	56482	0.225928	64.3585	7.99727	3.52196	1.25613	0.894471	0.917806	0.876899	0.858778	0.916009	0.886282	0.872499	0.872933	0.864913	0.852351	0.886628	0.832168	0.851811	0.835461	0.861221	0.829822	0.857618	0.833203	0.83061	0.828751	1	0.879768	0.0642549
1984	12	52890	0.21156	64.2924	8.16707	3.5183	1.28826	0.896285	0.919314	0.878597	0.859539	0.917054	0.88703	0.872802	0.874182	0.865428	0.852827	0.887427	0.832038	0.852231	0.835905	0.861562	0.830478	0.857969	0.833106	0.830771	0.828947	1	0.880803	0.0637958
1984	12	52890	0.21156	64.2924	8.16707	3.5183	1.28826	0.896285	0.919314	0.878597	0.859539	0.917054	0.88703	0.872802	0.874182	0.865428	0.852827	0.887427	0.832038	0.852231	0.835905	0.861562	0.830478	0.857969	0.833106	0.830771	0.828947	1	0.880803	0.0637958
1989	17	45000	0.18	100.142	8.9977	12.9199	3.41417	0.897922	0.921067	0.879978	0.860744	0.917533	0.887767	0.873778	0.8758	0.866167	0.853656	0.8879	0.832522	0.853078	0.836344	0.861578	0.830156	0.858456	0.833667	0.830367	0.829467	1	0.881889	0.0635432
1990	18	21616	0.086464	97.4524	7.57877	11.8405	2.69519	0.913051	0.929474	0.892418	0.873774	0.92487	0.896419	0.879302	0.883096	0.872155	0.858739	0.891469	0.837667	0.857004	0.839401	0.863596	0.833896	0.861885	0.835377	0.830843	0.830889	1	0.890684	0.0602389
1994	22	19712	0.078848	97.4406	7.59803	11.8373	2.69987	0.914849	0.930575	0.893212	0.875609	0.925756	0.897905	0.88058	0.883294	0.873174	0.858563	0.891843	0.83855	0.856762	0.839539	0.8646	0.835075	0.861835	0.835861	0.830991	0.830636	1	0.891717	0.0599235
1994	10	51936	0.207744	63.5265	7.84567	3.38608	1.20401	0.854003	0.905172	0.891617	0.901292	0.902794	0.895785	0.841873	0.878235	0.882702	0.866162	0.867943	0.82491	0.869695	0.840015	0.834845	0.846503	0.877956	0.854975	0.843452	0.849786	1	0.877487	0.0677707
1996	12	48535	0.19414	63.4544	8.02839	3.38206	1.23777	0.855908	0.907036	0.89282	0.90272	0.903441	0.897167	0.84299	0.878995	0.88363	0.867467	0.86894	0.825775	0.869692	0.840332	0.835387	0.846966	0.878088	0.855043	0.843711	0.849779	1	0.878695	0.0671767
1996	12	48535	0.19414	63.4544	8.02839	3.38206	1.23777	0.855908	0.907036	0.89282	0.90272	0.903441	0.897167	0.84299	0.878995	0.88363	0.867467	0.86894	0.825775	0.869692	0.840332	0.835387	0.846966	0.878088	0.855043	0.843711	0.849779	1	0.878695	0.0671767
2001	17	41363	0.165452	104.819	8.95123	14.774	3.72436	0.857566	0.909134	0.894338	0.903803	0.904431	0.898206	0.843834	0.879663	0.884825	0.868602	0.869823	0.827031	0.869884	0.840751	0.8353	0.846433	0.878454	0.855523	0.842976	0.84966	1	0.879871	0.0668568
2002	18	14710	0.05884	99.9005	7.43363	12.7329	2.79702	0.880761	0.923114	0.909075	0.914412	0.915568	0.910265	0.859517	0.886778	0.896431	0.876173	0.881033	0.8345	0.871924	0.841468	0.839395	0.847995	0.875697	0.854079	0.845853	0.852855	1	0.892199	0.0621081
2006	22	13455	0.05382	99.876	7.44039	12.7241	2.80034	0.882311	0.924823	0.910405	0.916537	0.916499	0.911446	0.860907	0.887291	0.895466	0.877666	0.881085	0.834634	0.871758	0.841323	0.838499	0.847306	0.875325	0.854627	0.84712	0.85236	1	0.893246	0.0617998
2006	10	51204	0.204816	67.9846	8.47352	4.14958	1.48493	0.884325	0.905173	0.886884	0.884638	0.91156	0.922779	0.856544	0.887694	0.898035	0.880507	0.893309	0.864024	0.863849	0.824525	0.844582	0.851408	0.865294	0.848342	0.839554	0.845071	1	0.886412	0.0679045
2008	12	47868	0.191472	67.9058	8.65467	4.14372	1.52105	0.886553	0.906524	0.888663	0.886083	0.912854	0.923676	0.857619	0.888475	0.898314	0.880808	0.893896	0.86515	0.864701	0.824434	0.845335	0.852083	0.866174	0.848866	0.839768	0.845168	1	0.887645	0.0674996
2008	12	47868	0.191472	67.9058	8.65467	4.14372	1.52105	0.886553	0.906524	0.888663	0.886083	0.912854	0.923676	0.857619	0.888475	0.898314	0.880808	0.893896	0.86515	0.864701	0.824434	0.845335	0.852083	0.866174	0.848866	0.839768	0.845168	1	0.887645	0.0674996
2013	17	40806	0.163224	107.633	9.58167	16.0193	4.19107	0.889305	0.90755	0.890212	0.886708	0.913591	0.924827	0.859004	0.88835	0.898973	0.88139	0.894636	0.865829	0.865204	0.824193	0.846407	0.85213	0.866441	0.849924	0.840073	0.844949	1	0.888759	0.0670646
2014	18	11050	0.0442	101.19	7.75699	13.2433	2.99935	0.913801	0.926018	0.90905	0.901493	0.924253	0.931765	0.869276	0.895747	0.903484	0.887149	0.898778	0.874661	0.870679	0.828597	0.849593	0.856425	0.870769	0.851855	0.8481	0.8481	1	0.901773	0.0608732
2018	22	10135	0.04054	101.168	7.77994	13.2363	3.00763	0.91628	0.927528	0.909521	0.902319	0.923384	0.9333	0.870301	0.895955	0.904243	0.888703	0.9	0.876221	0.871386	0.831031	0.850469	0.856241	0.870498	0.853083	0.849334	0.847607	1	0.902839	0.0604127
2018	10	54890	0.21956	67.2143	8.28598	4.00697	1.41979	0.892275	0.907388	0.88027	0.883185	0.915731	0.871024	0.855383	0.894826	0.87137	0.830588	0.857715	0.836819	0.847285	0.817899	0.846675	0.831682	0.8729	0.856686	0.844626	0.846429	1	0.878498	0.0665136
2020	12	51135	0.20454	67.1551	8.48197	4.00519	1.45918	0.894661	0.908624	0.881979	0.884345	0.917072	0.871575	0.85594	0.89514	0.872025	0.831231	0.858746	0.837039	0.84803	0.818803	0.846944	0.831994	0.87312	0.857192	0.84495	0.846856	1	0.879649	0.0660653
2020	12	51135	0.20454	67.1551	8.48197	4.00519	1.45918	0.894661	0.908624	0.881979	0.884345	0.917072	0.871575	0.85594	0.89514	0.872025	0.831231	0.858746	0.837039	0.84803	0.818803	0.846944	0.831994	0.87312	0.857192	0.84495	0.846856	1	0.879649	0.0660653
2025	17	43476	0.173904	104.404	9.36301	14.6311	3.85844	0.89638	0.909329	0.883246	0.88619	0.917955	0.871711	0.857427	0.895655	0.873056	0.830872	0.858681	0.837267	0.848629	0.819648	0.847629	0.832563	0.872516	0.856921	0.844995	0.846939	1	0.880574	0.065776
2026	18	14756	0.059024	99.8461	7.65484	12.7247	2.87244	0.917491	0.923353	0.897499	0.899431	0.92786	0.882184	0.866902	0.903395	0.88093	0.837863	0.866292	0.843487	0.855754	0.826376	0.848875	0.837625	0.875169	0.862124	0.848096	0.853449	1	0.892339	0.0604416
2030	22	13430	0.05372	99.8137	7.67058	12.7134	2.87704	0.918466	0.924944	0.89825	0.899702	0.928853	0.882502	0.866493	0.904058	0.882576	0.83965	0.866679	0.842964	0.855733	0.825652	0.849553	0.837453	0.875689	0.861579	0.847357	0.853239	1	0.893025	0.0601551
2030	10	53836	0.215344	65.2827	8.03747	3.67242	1.30187	0.875279	0.903689	0.881622	0.905593	0.899147	0.900773	0.849432	0.883071	0.879746	0.848364	0.858505	0.853379	0.850723	0.80057	0.860474	0.852413	0.882616	0.845122	0.835426	0.824198	1	0.879094	0.0660479
2032	12	50238	0.200952	65.2071	8.22032	3.66757	1.3365	0.877473	0.904763	0.882788	0.907052	0.899986	0.901559	0.85076	0.883723	0.88024	0.849039	0.858504	0.853756	0.85074	0.801455	0.860822	0.853099	0.883067	0.845824	0.835533	0.824525	1	0.880161	0.065617
2032	12	50238	0.200952	65.2071	8.22032	3.66757	1.3365	0.877473	0.904763	0.882788	0.907052	0.899986	0.901559	0.85076	0.883723	0.88024	0.849039	0.858504	0.853756	0.85074	0.801455	0.860822	0.853099	0.883067	0.845824	0.835533	0.824525	1	0.880161	0.065617
2037	17	42645	0.17058	105.598	9.14149	15.1131	3.85855	0.8794	0.906906	0.883574	0.908254	0.901126	0.902591	0.852456	0.885086	0.880291	0.850674	0.858788	0.853535	0.850791	0.80211	0.861156	0.853441	0.883679	0.846453	0.836018	0.824786	1	0.881361	0.065296
2038	18	14621	0.058484	99.9052	7.55094	12.7412	2.84002	0.903495	0.923227	0.897989	0.919397	0.910232	0.91225	0.862903	0.894809	0.88496	0.86321	0.86239	0.861637	0.857397	0.806682	0.867998	0.856781	0.887662	0.847924	0.839443	0.827714	1	0.893669	0.0602519
2042	22	13389	0.053556	99.8885	7.55609	12.7352	2.84018	0.905631	0.924789	0.899096	0.921652	0.911681	0.912316	0.862574	0.895175	0.886399	0.864217	0.86235	0.861416	0.857532	0.806595	0.868325	0.857756	0.887893	0.847039	0.838449	0.829786	1	0.894748	0.0598351
2042	10	57065	0.22826	66.6735	8.30515	3.91498	1.40191	0.880566	0.898581	0.872496	0.888189	0.896486	0.874906	0.858845	0.859695	0.867756	0.848471	0.884132	0.847087	0.861859	0.828923	0.852212	0.855016	0.886953	0.844441	0.830982	0.819846	1	0.874822	0.0686575
2044	12	53143	0.212572	66.6034	8.48179	3.91065	1.43675	0.881819	0.899987	0.873709	0.889534	0.897654	0.876334	0.859831	0.860414	0.868035	0.848889	0.884623	0.848089	0.862588	0.829385	0.85237	0.855023	0.887069	0.844599	0.831455	0.820193	1	0.875842	0.0683868
2044	12	53143	0.212572	66.6034	8.48179	3.91065	1.43675	0.881819	0.899987	0.873709	0.889534	0.897654	0.876334	0.859831	0.860414	0.868035	0.848889	0.884623	0.848089	0.862588	0.829385	0.85237	0.855023	0.887069	0.844599	0.831455	0.820193	1	0.875842	0.0683868
2049	17	45135	0.18054	104.27	9.36739	14.5766	3.85472	0.883837	0.901551	0.875429	0.891093	0.898482	0.877047	0.861183	0.861925	0.869469	0.849352	0.884923	0.848898	0.862557	0.829401	0.852697	0.854902	0.887427	0.844633	0.831195	0.820328	1	0.877063	0.0678136
2050	18	17302	0.069208	98.6965	7.73731	12.3014	2.82918	0.902555	0.918882	0.88955	0.903826	0.910704	0.887643	0.8725	0.871547	0.877066	0.854439	0.892758	0.852763	0.868483	0.834846	0.855335	0.856837	0.88588	0.847763	0.834614	0.823691	1	0.888908	0.0630901
2054	22	15745	0.06298	98.7001	7.75882	12.304	2.83841	0.90397	0.919879	0.890854	0.904986	0.911242	0.889457	0.874214	0.872213	0.877517	0.855383	0.894697	0.853573	0.868244	0.8349	0.85551	0.857415	0.885392	0.847539	0.83563	0.824071	1	0.88995	0.0628374
2054	10	59514	0.238056	63.5079	7.91332	3.38582	1.21691	0.892294	0.898957	0.895915	0.890614	0.929773	0.886976	0.855547	0.893806	0.871198	0.829099	0.882246	0.857118	0.850707	0.83335	0.859378	0.84549	0.881759	0.85742	0.83503	0.836375	1	0.884125	0.0645271
2056	12	55547	0.222188	63.4419	8.09051	3.38261	1.2502	0.893991	0.900103	0.897168	0.891209	0.930626	0.887969	0.856707	0.894963	0.87146	0.830081	0.882478	0.857697	0.851081	0.833357	0.859695	0.845653	0.88201	0.857859	0.835779	0.836562	1	0.885083	0.0642241
2056	12	55547	0.222188	63.4419	8.09051	3.38261	1.2502	0.893991	0.900103	0.897168	0.891209	0.930626	0.887969	0.856707	0.894963	0.87146	0.830081	0.882478	0.857697	0.851081	0.833357	0.859695	0.845653	0.88201	0.857859	0.835779	0.836562	1	0.885083	0.0642241
2061	17	47315	0.18926	101.139	8.959	13.2994	3.47616	0.895868	0.901289	0.898351	0.892307	0.930963	0.889126	0.858322	0.894896	0.871975	0.829938	0.882754	0.858586	0.850925	0.83352	0.859748	0.846507	0.882257	0.857994	0.836215	0.836162	1	0.88601	0.0639363
2062	18	19340	0.07736	99.0152	7.41595	12.4013	2.7354	0.913185	0.914426	0.909385	0.90499	0.938366	0.899095	0.867322	0.901991	0.876939	0.835109	0.88728	0.864943	0.854395	0.836453	0.864581	0.851189	0.886556	0.862203	0.840667	0.84077	1	0.896011	0.0600289
2066	22	17668	0.070672	98.9697	7.40949	12.3842	2.73104	0.915044	0.915157	0.910403	0.905988	0.938957	0.90064	0.868774	0.903328	0.877066	0.836258	0.886659	0.864812	0.854737	0.83722	0.864218	0.852558	0.886603	0.861643	0.840729	0.840078	1	0.896943	0.0595001
2066	10	57010	0.22804	67.0868	8.18953	3.98101	1.39794	0.847851	0.908192	0.882521	0.903113	0.910296	0.899255	0.853701	0.874145	0.879267	0.857639	0.865734	0.837151	0.873531	0.822049	0.840353	0.862024	0.863313	0.823119	0.818251	0.86419	1	0.876656	0.0691459
2068	12	53124	0.212496	67.0194	8.37003	3.97717	1.43511	0.850105	0.909664	0.884167	0.904582	0.911048	0.900205	0.854463	0.874379	0.879988	0.858586	0.86684	0.838228	0.873908	0.822378	0.840722	0.862313	0.863254	0.823357	0.818971	0.864477	1	0.877845	0.068753
2068	12	53124	0.212496	67.0194	8.37003	3.97717	1.43511	0.850105	0.909664	0.884167	0.904582	0.911048	0.900205	0.854463	0.874379	0.879988	0.858586	0.86684	0.838228	0.873908	0.822378	0.840722	0.862313	0.863254	0.823357	0.818971	0.864477	1	0.877845	0.068753
2073	17	45140	0.18056	105.709	9.29914	15.171	3.92848	0.853489	0.911365	0.885866	0.906546	0.911797	0.900942	0.855727	0.874889	0.881203	0.859781	0.86821	0.839832	0.874335	0.822663	0.841072	0.862672	0.863137	0.823028	0.819982	0.865529	1	0.879367	0.0682289
2074	18	15306	0.061224	100.19	7.63027	12.8529	2.87977	0.876944	0.927479	0.900725	0.917091	0.919999	0.912191	0.866948	0.884065	0.891317	0.867928	0.87714	0.8513	0.875735	0.829577	0.845257	0.866621	0.864694	0.823958	0.827323	0.872174	1	0.891861	0.0637777
2078	22	14028	0.056112	100.203	7.63518	12.8585	2.88339	0.878137	0.928464	0.902659	0.918484	0.919875	0.913067	0.868406	0.884338	0.892037	0.868157	0.877424	0.852188	0.875855	0.830304	0.846307	0.867265	0.864806	0.823139	0.826775	0.872434	1	0.892763	0.0634852
2078	10	53933	0.215732	65.7616	8.17048	3.7565	1.3445	0.88914	0.907218	0.867947	0.896344	0.890549	0.907274	0.855951	0.884301	0.872518	0.856285	0.888871	0.85965	0.852474	0.814631	0.857481	0.845688	0.865657	0.850166	0.857555	0.828954	1	0.880852	0.0702991
2080	12	50443	0.201772	65.6763	8.36524	3.75057	1.38263	0.891154	0.909165	0.869457	0.897389	0.891491	0.908114	0.856769	0.884246	0.873203	0.856819	0.88937	0.860516	0.853389	0.814821	0.857899	0.845717	0.865829	0.850782	0.857661	0.829174	1	0.881972	0.0698895
2080	12	50443	0.201772	65.6763	8.36524	3.75057	1.38263	0.891154	0.909165	0.869457	0.897389	0.891491	0.908114	0.856769	0.884246	0.873203	0.856819	0.88937	0.860516	0.853389	0.814821	0.857899	0.845717	0.865829	0.850782	0.857661	0.829174	1	0.881972	0.0698895
2085	17	42863	0.171452	103.251	9.28176	14.156	3.75317	0.893685	0.910762	0.870996	0.898689	0.892903	0.909747	0.857569	0.885752	0.873877	0.857418	0.890652	0.860661	0.854093	0.815505	0.857744	0.846546	0.866108	0.851119	0.857593	0.829632	1	0.883336	0.0694203
2086	18	17507	0.070028	98.6782	7.65562	12.2902	2.80436	0.912549	0.92603	0.887502	0.910721	0.906637	0.919489	0.866196	0.892243	0.877249	0.86137	0.894614	0.871166	0.865397	0.820815	0.860913	0.848832	0.865368	0.855858	0.858114	0.832724	1	0.894848	0.06356
2090	22	15999	0.063996	98.6328	7.64694	12.2731	2.79764	0.913932	0.927902	0.888868	0.911776	0.907557	0.920339	0.866523	0.892181	0.878399	0.861554	0.895212	0.871773	0.86571	0.821864	0.861429	0.849428	0.865367	0.855147	0.858147	0.832865	1	0.895819	0.0630364
2090	10	51202	0.204808	64.3313	7.96688	3.51658	1.25189	0.892953	0.928333	0.888315	0.904799	0.894692	0.894155	0.859595	0.871841	0.877222	0.836286	0.890776	0.839381	0.876997	0.834665	0.85231	0.843385	0.854107	0.844205	0.842116	0.819411	1	0.885448	0.0657216
2092	12	47874	0.191496	64.2539	8.14324	3.51142	1.2859	0.894839	0.929492	0.890462	0.90569	0.895549	0.894703	0.860624	0.872822	0.877585	0.837344	0.891319	0.840143	0.877397	0.834503	0.852446	0.843307	0.854148	0.844655	0.842263	0.819453	1	0.886517	0.0653192
2092	12	47874	0.191496	64.2539	8.14324	3.51142	1.2859	0.894839	0.929492	0.890462	0.90569	0.895549	0.894703	0.860624	0.872822	0.877585	0.837344	0.891319	0.840143	0.877397	0.834503	0.852446	0.843307	0.854148	0.844655	0.842263	0.819453	1	0.886517	0.0653192
2097	17	40758	0.163032	99.2021	8.9336	12.5624	3.33015	0.897407	0.930774	0.892941	0.906386	0.896756	0.895542	0.861978	0.874123	0.877607	0.837602	0.891825	0.841307	0.877754	0.834658	0.85306	0.844276	0.85474	0.845294	0.84273	0.819103	1	0.887807	0.0648052
2098	18	22630	0.09052	95.8198	7.67278	11.2697	2.64063	0.910804	0.93681	0.904154	0.913478	0.904883	0.903204	0.868692	0.882346	0.881198	0.84293	0.895537	0.847415	0.881639	0.837207	0.854375	0.844786	0.857534	0.845515	0.843703	0.818979	1	0.8953	0.0622183
2102	22	20677	0.082708	95.8105	7.67637	11.2667	2.64183	0.912173	0.937902	0.905571	0.91285	0.905596	0.903734	0.868985	0.882672	0.881874	0.84299	0.895512	0.848745	0.882333	0.838226	0.853799	0.845263	0.859578	0.846061	0.844562	0.818252	1	0.896002	0.0620176
2102	10	50035	0.20014	60.3717	7.5368	2.91083	1.04408	0.898931	0.910243	0.865164	0.911472	0.908414	0.911642	0.837344	0.883162	0.876886	0.849026	0.867463	0.844099	0.868932	0.811322	0.856131	0.873389	0.884791	0.852453	0.830099	0.822784	1	0.883823	0.0672239
2104	12	46688	0.186752	60.281	7.69586	2.90383	1.06994	0.901163	0.911722	0.866893	0.912847	0.909356	0.912654	0.838631	0.883867	0.877442	0.849919	0.867825	0.844146	0.869763	0.811493	0.856815	0.873672	0.884938	0.852639	0.830535	0.822192	1	0.885028	0.0668234
2104	12	46688	0.186752	60.281	7.69586	2.90383	1.06994	0.901163	0.911722	0.866893	0.912847	0.909356	0.912654	0.838631	0.883867	0.877442	0.849919	0.867825	0.844146	0.869763	0.811493	0.856815	0.873672	0.884938	0.852639	0.830535	0.822192	1	0.885028	0.0668234
2109	17	39928	0.159712	97.8675	8.51954	12.0457	3.08674	0.902199	0.913244	0.868639	0.914709	0.9098	0.913732	0.839987	0.884743	0.878682	0.851332	0.867837	0.844883	0.869841	0.811686	0.857093	0.874061	0.884467	0.853336	0.830107	0.822543	1	0.886118	0.066467
2110	18	23184	0.092736	95.5667	7.48207	11.1719	2.56054	0.91423	0.924323	0.879055	0.924086	0.917098	0.918521	0.847265	0.891649	0.884748	0.856323	0.871959	0.84705	0.874957	0.815476	0.860399	0.876833	0.885611	0.854425	0.832061	0.823219	1	0.894005	0.0633375
2114	22	21114	0.084456	95.5262	7.49508	11.1587	2.56422	0.915719	0.925287	0.881193	0.925642	0.918656	0.919082	0.847637	0.892086	0.886	0.857772	0.872644	0.847139	0.874562	0.816354	0.861727	0.877546	0.885408	0.855049	0.832315	0.82289	1	0.895115	0.0628482
2114	10	52688	0.210752	63.4868	7.85196	3.38015	1.20319	0.890829	0.888855	0.880931	0.907465	0.907787	0.896798	0.836699	0.871906	0.894369	0.853126	0.882345	0.845117	0.856637	0.81102	0.845885	0.842507	0.902122	0.847043	0.851332	0.830398	1	0.880501	0.0659865
2116	12	49171	0.196684	63.4291	8.01158	3.37745	1.23296	0.892365	0.890088	0.882115	0.908666	0.908493	0.897734	0.837953	0.872323	0.894775	0.854559	0.882543	0.84557	0.856653	0.810803	0.846688	0.841787	0.902504	0.846952	0.851345	0.830876	1	0.881439	0.0656042
2116	12	49171	0.196684	63.4291	8.01158	3.37745	1.23296	0.892365	0.890088	0.882115	0.908666	0.908493	0.897734	0.837953	0.872323	0.894775	0.854559	0.882543	0.84557	0.856653	0.810803	0.846688	0.841787	0.902504	0.846952	0.851345	0.830876	1	0.881439	0.0656042
2121	17	41977	0.167908	103.033	8.91738	14.0424	3.58269	0.893513	0.891905	0.883305	0.909319	0.909331	0.898635	0.838864	0.873133	0.895633	0.855897	0.883662	0.845797	0.857148	0.810837	0.846702	0.842104	0.903471	0.848095	0.852372	0.831622	1	0.882445	0.0653313
2122	18	16497	0.065988	99.2378	7.45792	12.4862	2.76238	0.911984	0.90665	0.89783	0.919076	0.920501	0.908286	0.852973	0.878796	0.900558	0.864854	0.88995	0.851367	0.865097	0.81339	0.849427	0.843214	0.906528	0.850761	0.856186	0.834818	1	0.893568	0.0609935
2126	22	14995	0.05998	99.2457	7.45846	12.4891	2.76147	0.913938	0.907969	0.899133	0.919973	0.921574	0.909537	0.853218	0.87936	0.901134	0.866255	0.889663	0.852184	0.866355	0.814171	0.84985	0.843081	0.906936	0.851017	0.857219	0.835078	1	0.894629	0.0605599
2126	10	55526	0.222104	66.9225	8.27391	3.95622	1.40639	0.886197	0.914986	0.87324	0.901199	0.905504	0.890484	0.853699	0.875275	0.850133	0.841426	0.887899	0.839192	0.852565	0.831493	0.850701	0.848053	0.858607	0.846612	0.821264	0.821381	1	0.879424	0.0675158
2128	12	51636	0.206544	66.8415	8.47197	3.95095	1.44699	0.888276	0.916018	0.87501	0.902394	0.906364	0.890997	0.854714	0.875978	0.851267	0.842193	0.887782	0.840218	0.853387	0.8316	0.850695	0.848265	0.858713	0.846774	0.82182	0.821636	1	0.880505	0.0671518
2128	12	51636	0.206544	66.8415	8.47197	3.95095	1.44699	0.888276	0.916018	0.87501	0.902394	0.906364	0.890997	0.854714	0.875978	0.851267	0.842193	0.887782	0.840218	0.853387	0.8316	0.850695	0.848265	0.858713	0.846774	0.82182	0.821636	1	0.880505	0.0671518
2133	17	43945	0.17578	104.909	9.38689	14.8422	3.91023	0.890261	0.917442	0.878075	0.903436	0.906679	0.892468	0.855968	0.876835	0.851542	0.843179	0.888474	0.841313	0.853419	0.831153	0.850802	0.849243	0.858937	0.847036	0.822972	0.821868	1	0.881783	0.0665603
2134	18	15538	0.062152	99.6179	7.67435	12.6399	2.85862	0.909062	0.930815	0.897284	0.915626	0.916012	0.90269	0.866296	0.883737	0.861404	0.851075	0.891234	0.846859	0.85912	0.833376	0.856931	0.854325	0.863753	0.853713	0.826297	0.821438	1	0.893404	0.0623193
2138	22	14248	0.056992	99.5841	7.65857	12.6264	2.85243	0.910338	0.931499	0.898863	0.916866	0.917041	0.902969	0.86735	0.885493	0.86191	0.850997	0.891248	0.847382	0.860226	0.83331	0.855839	0.855278	0.864156	0.854085	0.827099	0.821168	1	0.89429	0.0620753
2138	10	53159	0.212636	65.0718	8.01759	3.63731	1.29025	0.895295	0.899274	0.895709	0.90694	0.913241	0.901061	0.858058	0.861792	0.878704	0.851145	0.869806	0.837027	0.866683	0.810004	0.848577	0.885984	0.903638	0.804163	0.834534	0.84869	1	0.884571	0.06384
2140	12	49678	0.198712	65.0096	8.19802	3.63454	1.32411	0.897077	0.90065	0.896443	0.908028	0.913171	0.901959	0.858972	0.86328	0.879363	0.851785	0.869892	0.838057	0.866842	0.810268	0.849783	0.886479	0.903559	0.804692	0.834474	0.8494	1	0.885508	0.0634985
2140	12	49678	0.198712	65.0096	8.19802	3.63454	1.32411	0.897077	0.90065	0.896443	0.908028	0.913171	0.901959	0.858972	0.86328	0.879363	0.851785	0.869892	0.838057	0.866842	0.810268	0.849783	0.886479	0.903559	0.804692	0.834474	0.8494	1	0.885508	0.0634985
2145	17	42487	0.169948	103.774	9.08305	14.3536	3.70168	0.899216	0.901746	0.898122	0.909184	0.913621	0.902735	0.859522	0.865018	0.87961	0.85232	0.870431	0.83828	0.866795	0.810271	0.85099	0.88653	0.903912	0.804693	0.834714	0.850272	1	0.886554	0.0633395
2146	18	18063	0.072252	98.4478	7.63069	12.2042	2.77486	0.914245	0.915518	0.911947	0.919172	0.919089	0.910009	0.866633	0.875657	0.886674	0.856917	0.873028	0.841721	0.874744	0.813154	0.857416	0.892155	0.900902	0.807535	0.837735	0.854066	1	0.89602	0.0598908
2150	22	16575	0.0663	98.4628	7.62456	12.2093	2.77448	0.915807	0.916742	0.913002	0.920302	0.919517	0.91092	0.86721	0.877225	0.887722	0.857526	0.874087	0.83994	0.875385	0.813605	0.857677	0.892941	0.900875	0.807783	0.838431	0.8546	1	0.896946	0.0594464
2150	10	51967	0.207868	64.3029	8.05018	3.51533	1.26633	0.923673	0.928686	0.875382	0.889795	0.891912	0.863365	0.846403	0.873025	0.89044	0.831383	0.87469	0.837108	0.893432	0.787865	0.871832	0.846451	0.832317	0.840582	0.831701	0.812333	1	0.883241	0.0653476
2152	12	48631	0.194524	64.2416	8.22344	3.5126	1.29869	0.925408	0.929921	0.877157	0.890954	0.893134	0.864695	0.847587	0.873938	0.891582	0.832391	0.87509	0.837676	0.893679	0.787738	0.872129	0.846734	0.833296	0.840935	0.832041	0.812023	1	0.884409	0.0649258
2152	12	48631	0.194524	64.2416	8.22344	3.5126	1.29869	0.925408	0.929921	0.877157	0.890954	0.893134	0.864695	0.847587	0.873938	0.891582	0.832391	0.87509	0.837676	0.893679	0.787738	0.872129	0.846734	0.833296	0.840935	0.832041	0.812023	1	0.884409	0.0649258
2157	17	41480	0.16592	101.845	9.0658	13.5812	3.55881	0.927146	0.930569	0.879002	0.89249	0.894178	0.865284	0.848144	0.875	0.89202	0.833136	0.874892	0.837789	0.894009	0.788428	0.873614	0.847481	0.833088	0.841273	0.832594	0.811222	1	0.885407	0.0645366
2158	18	17668	0.070672	98.4437	7.57285	12.1996	2.7581	0.937797	0.941787	0.893734	0.905564	0.90296	0.876981	0.859633	0.883575	0.899847	0.838352	0.880037	0.842002	0.901602	0.792563	0.878679	0.850549	0.834928	0.842568	0.834079	0.809203	1	0.895123	0.0611133
2162	22	16207	0.064828	98.3934	7.58813	12.182	2.76132	0.938453	0.942278	0.894799	0.906614	0.904146	0.877214	0.862035	0.883816	0.900321	0.840069	0.881317	0.843247	0.901061	0.793145	0.878972	0.85099	0.834177	0.842321	0.833806	0.808354	1	0.895913	0.0607939
2162	10	54326	0.217304	64.9754	8.05312	3.62306	1.29152	0.90268	0.904677	0.90418	0.907705	0.897103	0.88823	0.846243	0.89239	0.872142	0.852483	0.86997	0.855695	0.8583	0.81172	0.862147	0.841319	0.855815	0.819792	0.853937	0.834564	1	0.885298	0.0624279
2164	12	50826	0.203304	64.9268	8.21032	3.62159	1.32208	0.904763	0.906249	0.905403	0.908885	0.897828	0.888846	0.846919	0.892909	0.872732	0.853008	0.870273	0.856078	0.858557	0.812153	0.862118	0.841538	0.855782	0.820702	0.854199	0.834779	1	0.886311	0.0620585
2164	12	50826	0.203304	64.9268	8.21032	3.62159	1.32208	0.904763	0.906249	0.905403	0.908885	0.897828	0.888846	0.846919	0.892909	0.872732	0.853008	0.870273	0.856078	0.858557	0.812153	0.862118	0.841538	0.855782	0.820702	0.854199	0.834779	1	0.886311	0.0620585
2169	17	43326	0.173304	104.708	9.15344	14.7417	3.79501	0.906419	0.907146	0.906476	0.910654	0.898721	0.889674	0.84702	0.893794	0.873782	0.853494	0.871786	0.856299	0.859299	0.812261	0.862392	0.841931	0.856172	0.821516	0.853748	0.834834	1	0.887292	0.0616566
2170	18	16977	0.067908	98.8563	7.58462	12.3517	2.78064	0.921835	0.923131	0.919921	0.920628	0.90923	0.899305	0.858102	0.901072	0.880338	0.857867	0.879189	0.861901	0.862755	0.814779	0.867173	0.844761	0.858043	0.824292	0.854332	0.835601	1	0.897698	0.0577738
2174	22	15536	0.062144	98.8197	7.59289	12.3386	2.7809	0.922953	0.924627	0.921537	0.922213	0.910144	0.899717	0.859005	0.901487	0.880375	0.858039	0.8806	0.862481	0.863865	0.815815	0.867179	0.844812	0.858007	0.824955	0.855111	0.834417	1	0.898676	0.0574879
2174	10	56559	0.226236	65.2505	8.18563	3.67304	1.32654	0.864045	0.895224	0.875404	0.907857	0.908679	0.892793	0.841617	0.883838	0.874901	0.835871	0.885491	0.858944	0.878481	0.816263	0.844313	0.863753	0.863408	0.84289	0.84304	0.846797	1	0.876925	0.0694079
2176	12	52723	0.210892	65.1708	8.35128	3.66692	1.35729	0.865931	0.896999	0.877606	0.908645	0.909707	0.893576	0.842716	0.884396	0.875567	0.836997	0.886065	0.859084	0.879057	0.816181	0.844679	0.864442	0.864092	0.843161	0.842886	0.846756	1	0.878104	0.0689006
2176	12	52723	0.210892	65.1708	8.35128	3.66692	1.35729	0.865931	0.896999	0.877606	0.908645	0.909707	0.893576	0.842716	0.884396	0.875567	0.836997	0.886065	0.859084	0.879057	0.816181	0.844679	0.864442	0.864092	0.843161	0.842886	0.846756	1	0.878104	0.0689006
2181	17	44717	0.178868	102.253	9.26277	13.7559	3.66852	0.867668	0.899132	0.879554	0.909475	0.910627	0.895454	0.843583	0.885122	0.876099	0.837243	0.887392	0.860366	0.878849	0.815965	0.845204	0.864682	0.864011	0.842968	0.843695	0.847105	1	0.879333	0.0684045
2182	18	19840	0.07936	97.7571	7.69363	11.9567	2.76197	0.89123	0.915323	0.894456	0.916784	0.918624	0.903931	0.85436	0.893548	0.882611	0.844405	0.889062	0.864315	0.881678	0.819758	0.846673	0.870943	0.865549	0.84307	0.849723	0.847782	1	0.890519	0.0637828
2186	22	18137	0.072548	97.7368	7.70181	11.9498	2.76452	0.893174	0.916414	0.895076	0.91793	0.918868	0.90478	0.856013	0.89447	0.883608	0.845234	0.889838	0.863098	0.880989	0.820505	0.845812	0.871423	0.865193	0.842752	0.849314	0.848211	1	0.89139	0.0637633
2186	10	53093	0.212372	63.5099	7.88237	3.38497	1.21179	0.866272	0.915695	0.885512	0.910016	0.914819	0.890372	0.846373	0.873505	0.863993	0.836513	0.883026	0.850498	0.865839	0.817537	0.868947	0.853578	0.871461	0.85015	0.843906	0.812584	1	0.880352	0.0642051
2188	12	49575	0.1983	63.4675	8.04993	3.38494	1.24254	0.868482	0.917317	0.88707	0.911155	0.915482	0.890862	0.846798	0.874715	0.865093	0.837176	0.883439	0.851084	0.865749	0.818265	0.869097	0.85416	0.871457	0.849985	0.844085	0.813212	1	0.881464	0.0638457
2188	12	49575	0.1983	63.4675	8.04993	3.38494	1.24254	0.868482	0.917317	0.88707	0.911155	0.915482	0.890862	0.846798	0.874715	0.865093	0.837176	0.883439	0.851084	0.865749	0.818265	0.869097	0.85416	0.871457	0.849985	0.844085	0.813212	1	0.881464	0.0638457
2193	17	42221	0.168884	103.155	8.95582	14.0943	3.6117	0.870479	0.919341	0.888101	0.912579	0.916191	0.891784	0.847327	0.87505	0.866346	0.838019	0.88308	0.851425	0.866571	0.818822	0.869212	0.854196	0.87087	0.84979	0.844106	0.813967	1	0.882543	0.0634386
2194	18	18477	0.073908	98.0427	7.53974	12.0515	2.72052	0.891081	0.932511	0.899524	0.921741	0.923364	0.900092	0.85279	0.88372	0.872355	0.840477	0.888618	0.858446	0.870542	0.823591	0.873194	0.856524	0.875088	0.8503	0.842236	0.813633	1	0.892325	0.0598834
2198	22	16838	0.067352	98.0495	7.53721	12.0538	2.71723	0.892208	0.934018	0.900344	0.922526	0.924249	0.900909	0.853219	0.883775	0.872194	0.840896	0.889001	0.8599	0.871719	0.823346	0.873441	0.857287	0.87549	0.850487	0.843034	0.814942	1	0.893128	0.059673
2198	10	55029	0.220116	64.91	8.12885	3.61549	1.30287	0.925866	0.873094	0.882507	0.919106	0.905931	0.876956	0.850588	0.8802	0.894256	0.846081	0.877201	0.831271	0.86459	0.849761	0.870396	0.848035	0.864853	0.81547	0.853832	0.838749	1	0.884572	0.0634397
2200	12	51482	0.205928	64.847	8.31366	3.61296	1.33918	0.927188	0.874966	0.884144	0.920089	0.906919	0.8782	0.851608	0.88123	0.894827	0.846257	0.877812	0.832262	0.864972	0.849782	0.870605	0.848491	0.865108	0.815819	0.854153	0.839138	1	0.885664	0.0630957
2200	12	51482	0.205928	64.847	8.31366	3.61296	1.33918	0.927188	0.874966	0.884144	0.920089	0.906919	0.8782	0.851608	0.88123	0.894827	0.846257	0.877812	0.832262	0.864972	0.849782	0.870605	0.848491	0.865108	0.815819	0.854153	0.839138	1	0.885664	0.0630957
2205	17	43962	0.175848	103.588	9.17919	14.2847	3.72873	0.928734	0.876951	0.885526	0.921159	0.907886	0.878543	0.852134	0.881875	0.895774	0.847163	0.878099	0.832708	0.865691	0.849711	0.870001	0.849381	0.86527	0.815739	0.854454	0.839088	1	0.886678	0.0627014
2206	18	17000	0.068	99.1034	7.55698	12.4416	2.78673	0.941206	0.894706	0.899235	0.931882	0.916088	0.888676	0.860176	0.891294	0.900147	0.854235	0.880971	0.838412	0.873176	0.849529	0.874618	0.850265	0.867	0.818147	0.853853	0.843735	1	0.896637	0.0585438
2210	22	15596	0.062384	99.1035	7.55846	12.4418	2.78723	0.942421	0.895839	0.899814	0.932034	0.916485	0.889106	0.861279	0.892088	0.900038	0.855989	0.8817	0.839702	0.874038	0.848711	0.875032	0.849801	0.867658	0.818094	0.853873	0.843518	1	0.897335	0.058289
2210	10	57038	0.228152	65.7765	8.16027	3.75843	1.34061	0.90438	0.910393	0.903108	0.875855	0.907605	0.897489	0.862451	0.862294	0.881044	0.815693	0.866159	0.838064	0.871384	0.833032	0.87532	0.866019	0.862232	0.816026	0.833646	0.839668	1	0.883722	0.0640202
2212	12	53356	0.213424	65.7219	8.33212	3.75656	1.37411	0.905981	0.911528	0.904106	0.877718	0.908483	0.898306	0.863502	0.863464	0.881569	0.816056	0.865938	0.838697	0.871626	0.833515	0.875665	0.866426	0.862902	0.816141	0.833693	0.839315	1	0.884716	0.0637683
2212	12	53356	0.213424	65.7219	8.33212	3.75656	1.37411	0.905981	0.911528	0.904106	0.877718	0.908483	0.898306	0.863502	0.863464	0.881569	0.816056	0.865938	0.838697	0.871626	0.833515	0.875665	0.866426	0.862902	0.816141	0.833693	0.839315	1	0.884716	0.0637683
2217	17	45457	0.181828	104.204	9.18893	14.5367	3.77348	0.90832	0.912423	0.904624	0.878611	0.908848	0.898431	0.864564	0.863794	0.882482	0.816431	0.866753	0.839772	0.872165	0.834162	0.875663	0.867237	0.863332	0.816134	0.833865	0.838408	1	0.88558	0.0634532
2218	18	17216	0.068864	99.19	7.60686	12.4765	2.81022	0.924198	0.92536	0.91688	0.893994	0.917054	0.905698	0.876016	0.874622	0.889028	0.822549	0.867914	0.846916	0.877352	0.836664	0.876946	0.872706	0.865503	0.819093	0.836983	0.839916	1	0.895862	0.0597
2222	22	15690	0.06276	99.1762	7.62201	12.4723	2.81667	0.926354	0.926641	0.917941	0.89557	0.917463	0.906533	0.876099	0.876673	0.890121	0.822148	0.86877	0.847546	0.876705	0.836042	0.877247	0.873518	0.865233	0.817973	0.838082	0.840408	1	0.89687	0.0593447
2222	10	56284	0.225136	65.0966	8.10471	3.64466	1.30349	0.917836	0.917161	0.893318	0.905399	0.869697	0.88988	0.843384	0.89322	0.881609	0.842815	0.883288	0.849504	0.875	0.812371	0.865068	0.861835	0.863585	0.842922	0.859241	0.829774	1	0.88696	0.0617914
2224	12	52652	0.210608	65.0251	8.2749	3.64007	1.33566	0.919367	0.918332	0.894667	0.906689	0.870945	0.890935	0.843947	0.893841	0.881742	0.843577	0.883946	0.849331	0.875532	0.812068	0.865561	0.862417	0.864469	0.844108	0.85935	0.829826	1	0.887941	0.0613569
2224	12	52652	0.210608	65.0251	8.2749	3.64007	1.33566	0.919367	0.918332	0.894667	0.906689	0.870945	0.890935	0.843947	0.893841	0.881742	0.843577	0.883946	0.849331	0.875532	0.812068	0.865561	0.862417	0.864469	0.844108	0.85935	0.829826	1	0.887941	0.0613569
2229	17	44864	0.179456	100.525	9.11252	13.0733	3.48225	0.920448	0.919323	0.896153	0.907777	0.871913	0.890636	0.845009	0.894849	0.882099	0.844062	0.884395	0.850337	0.875379	0.812166	0.865594	0.86293	0.864814	0.843661	0.859587	0.830722	1	0.888753	0.0612115
2230	18	22836	0.091344	96.7596	7.70455	11.6006	2.70111	0.932344	0.929037	0.906639	0.917433	0.882904	0.89926	0.854221	0.897727	0.886714	0.851331	0.885991	0.855842	0.879291	0.813387	0.871168	0.864775	0.871037	0.847105	0.86033	0.834297	1	0.897038	0.0578042
2234	22	20849	0.083396	96.7647	7.70026	11.6022	2.7001	0.933258	0.929805	0.906902	0.918965	0.883064	0.899659	0.854981	0.898269	0.886685	0.851959	0.885774	0.85642	0.880306	0.813612	0.87172	0.865821	0.871481	0.84781	0.860473	0.834309	1	0.897657	0.0576227
2234	10	55097	0.220388	61.6595	7.64731	3.09857	1.10684	0.88778	0.912845	0.897454	0.893179	0.912173	0.888841	0.850128	0.858078	0.892036	0.840236	0.869866	0.847415	0.850074	0.823638	0.87287	0.844175	0.853213	0.816524	0.850536	0.851571	1	0.882283	0.0644328
2236	12	51518	0.206072	61.5995	7.81904	3.09611	1.13554	0.889932	0.913681	0.89855	0.894183	0.912875	0.889835	0.851683	0.859593	0.892562	0.840784	0.870356	0.848111	0.850518	0.824013	0.872821	0.844676	0.853478	0.816889	0.850926	0.851751	1	0.88333	0.0640859
2236	12	51518	0.206072	61.5995	7.81904	3.09611	1.13554	0.889932	0.913681	0.89855	0.894183	0.912875	0.889835	0.851683	0.859593	0.892562	0.840784	0.870356	0.848111	0.850518	0.824013	0.872821	0.844676	0.853478	0.816889	0.850926	0.851751	1	0.88333	0.0640859
2241	17	43987	0.175948	99.9598	8.69424	12.831	3.29136	0.891377	0.91527	0.899845	0.894582	0.913827	0.890775	0.853116	0.860675	0.891923	0.841794	0.871235	0.848205	0.850501	0.824744	0.872178	0.845238	0.853309	0.817651	0.850433	0.852229	1	0.884263	0.0637213
2242	18	23074	0.092296	96.488	7.48449	11.4931	2.61598	0.905066	0.924915	0.911155	0.902509	0.920083	0.89707	0.859886	0.869442	0.897785	0.848531	0.875098	0.849961	0.856809	0.8297	0.874556	0.848769	0.857372	0.818562	0.85293	0.851955	1	0.892379	0.0610193
2246	22	21036	0.084144	96.4831	7.49231	11.4918	2.61862	0.907135	0.926697	0.912911	0.902691	0.920184	0.89777	0.861832	0.870484	0.897937	0.849496	0.874905	0.849662	0.857268	0.8306	0.874929	0.849044	0.857173	0.818335	0.853228	0.85223	1	0.89341	0.0605867
2246	10	55671	0.222684	63.9615	7.9966	3.45953	1.24605	0.879129	0.916986	0.886575	0.931877	0.906271	0.874207	0.847174	0.878563	0.868244	0.858104	0.883216	0.856281	0.862774	0.804	0.871315	0.8629	0.860116	0.816134	0.846922	0.826975	1	0.883677	0.0655822
2248	12	51995	0.20798	63.907	8.18283	3.45842	1.28104	0.881421	0.918723	0.888422	0.933003	0.906972	0.875075	0.848101	0.879373	0.868689	0.858717	0.883681	0.856996	0.863256	0.804433	0.871815	0.863391	0.860612	0.815925	0.84711	0.827291	1	0.884875	0.0652317
2248	12	51995	0.20798	63.907	8.18283	3.45842	1.28104	0.881421	0.918723	0.888422	0.933003	0.906972	0.875075	0.848101	0.879373	0.868689	0.858717	0.883681	0.856996	0.863256	0.804433	0.871815	0.863391	0.860612	0.815925	0.84711	0.827291	1	0.884875	0.0652317
2253	17	44303	0.177212	102.361	9.07153	13.7853	3.60282	0.883631	0.920039	0.890041	0.933944	0.908008	0.876476	0.84922	0.880358	0.869162	0.858836	0.884263	0.857831	0.863711	0.805386	0.871815	0.864456	0.860924	0.816954	0.846444	0.827675	1	0.886055	0.0647829
2254	18	18004	0.072016	98.8763	7.44766	12.3517	2.73886	0.902744	0.932848	0.904493	0.941263	0.917213	0.888747	0.859004	0.88783	0.875083	0.86378	0.889164	0.863614	0.868501	0.808487	0.873028	0.86789	0.864613	0.819929	0.847812	0.830232	1	0.896429	0.0603871
2258	22	16487	0.065948	98.8646	7.44336	12.3472	2.73692	0.903955	0.93322	0.905198	0.941681	0.918451	0.890095	0.860799	0.888912	0.876964	0.863771	0.889307	0.864651	0.868381	0.808516	0.873476	0.868745	0.863832	0.821769	0.847941	0.831109	1	0.89728	0.0599038
2258	10	56068	0.224272	66.2352	8.14546	3.83445	1.35839	0.899854	0.889304	0.879691	0.912624	0.898418	0.899024	0.861302	0.856888	0.892381	0.859064	0.868419	0.846365	0.848969	0.821146	0.86536	0.872744	0.869453	0.829457	0.848496	0.833318	1	0.882245	0.0693986
2260	12	52481	0.209924	66.1527	8.31823	3.82788	1.39234	0.901593	0.89117	0.881529	0.914178	0.899764	0.899764	0.862388	0.85772	0.892885	0.859321	0.868934	0.846392	0.849155	0.821459	0.865904	0.872935	0.869924	0.8295	0.849326	0.83373	1	0.883439	0.068824
2260	12	52481	0.209924	66.1527	8.31823	3.82788	1.39234	0.901593	0.89117	0.881529	0.914178	0.899764	0.899764	0.862388	0.85772	0.892885	0.859321	0.868934	0.846392	0.849155	0.821459	0.865904	0.872935	0.869924	0.8295	0.849326	0.83373	1	0.883439	0.068824
2265	17	44578	0.178312	105.181	9.22322	14.9439	3.86368	0.903787	0.893512	0.883272	0.915687	0.900399	0.900657	0.864429	0.858742	0.893131	0.859684	0.869913	0.846359	0.849107	0.822794	0.866335	0.873144	0.870441	0.829479	0.850453	0.834795	1	0.884794	0.0680183
2266	18	16585	0.06634	99.4619	7.62345	12.5788	2.83497	0.921887	0.913747	0.903105	0.92653	0.912722	0.906904	0.877027	0.869099	0.899005	0.861954	0.876907	0.852125	0.850226	0.830901	0.870124	0.876545	0.871782	0.830359	0.852487	0.839192	1	0.897012	0.0620358
2270	22	15171	0.060684	99.4386	7.6378	12.5709	2.83929	0.923802	0.915892	0.904555	0.927493	0.914277	0.909465	0.878386	0.869158	0.898688	0.861875	0.877727	0.851724	0.851658	0.831389	0.870542	0.876376	0.872652	0.831323	0.852778	0.839167	1	0.898271	0.0614753
2270	10	54451	0.217804	65.0231	8.10846	3.63302	1.30513	0.92777	0.895374	0.882527	0.906595	0.912104	0.887284	0.848102	0.877082	0.871435	0.827579	0.872886	0.860517	0.872656	0.851325	0.86475	0.847661	0.880094	0.800399	0.845448	0.849406	1	0.886528	0.065332
2272	12	50883	0.203532	64.949	8.2885	3.62842	1.33932	0.928974	0.896842	0.884234	0.907621	0.913124	0.888519	0.849655	0.877759	0.871971	0.827909	0.873189	0.860641	0.872796	0.851601	0.865407	0.848004	0.880608	0.800464	0.845951	0.849331	1	0.887554	0.064937
2272	12	50883	0.203532	64.949	8.2885	3.62842	1.33932	0.928974	0.896842	0.884234	0.907621	0.913124	0.888519	0.849655	0.877759	0.871971	0.827909	0.873189	0.860641	0.872796	0.851601	0.865407	0.848004	0.880608	0.800464	0.845951	0.849331	1	0.887554	0.064937
2277	17	43406	0.173624	103.755	9.18603	14.353	3.7466	0.930517	0.898505	0.885672	0.908814	0.914401	0.889301	0.850804	0.878415	0.872955	0.827651	0.873174	0.86078	0.873312	0.851841	0.865629	0.84865	0.880616	0.800569	0.847152	0.849906	1	0.888603	0.0644396
2278	18	16979	0.067916	99.0702	7.57696	12.4305	2.79434	0.942959	0.916691	0.902615	0.919665	0.925732	0.897992	0.859974	0.885034	0.880058	0.83565	0.875964	0.864362	0.87888	0.853083	0.867424	0.850786	0.882207	0.805377	0.848754	0.853702	1	0.899135	0.0595724
2282	22	15552	0.062208	99.061	7.57201	12.4268	2.79102	0.944123	0.917503	0.903999	0.920943	0.92644	0.89847	0.86005	0.88561	0.880819	0.836452	0.876897	0.86439	0.879308	0.852366	0.868956	0.851434	0.882748	0.805491	0.848315	0.853942	1	0.899937	0.059159
2282	10	54109	0.216436	65.7389	8.15442	3.75199	1.33934	0.899416	0.894241	0.910255	0.907566	0.904997	0.897623	0.830546	0.893003	0.869541	0.829511	0.881877	0.847641	0.859256	0.817553	0.85057	0.859968	0.85203	0.818672	0.859838	0.839066	1	0.883964	0.0646377
2284	12	50461	0.201844	65.662	8.32674	3.74643	1.37133	0.90132	0.895791	0.911803	0.908504	0.905898	0.898674	0.831395	0.893849	0.870504	0.830443	0.882474	0.848447	0.860288	0.817988	0.850865	0.860159	0.852916	0.819574	0.859822	0.83946	1	0.885121	0.0642624
2284	12	50461	0.201844	65.662	8.32674	3.74643	1.37133	0.90132	0.895791	0.911803	0.908504	0.905898	0.898674	0.831395	0.893849	0.870504	0.830443	0.882474	0.848447	0.860288	0.817988	0.850865	0.860159	0.852916	0.819574	0.859822	0.83946	1	0.885121	0.0642624
2289	17	42926	0.171704	107.026	9.28077	15.7329	4.02281	0.902903	0.897463	0.912594	0.909029	0.906863	0.899525	0.832456	0.894504	0.871092	0.830709	0.883369	0.849043	0.860958	0.818525	0.850999	0.860399	0.852816	0.819969	0.859759	0.838932	1	0.886046	0.0638398
2290	18	12898	0.051592	100.933	7.55029	13.1322	2.89142	0.923321	0.913242	0.928477	0.922585	0.918863	0.908474	0.849977	0.904326	0.880951	0.842534	0.889634	0.855443	0.868701	0.825438	0.855016	0.85994	0.859125	0.825748	0.861335	0.840712	1	0.899003	0.0580149
2294	22	11748	0.046992	100.88	7.57323	13.1132	2.89821	0.924328	0.914837	0.930073	0.923008	0.920369	0.909304	0.850868	0.904409	0.882874	0.843718	0.889768	0.856231	0.86819	0.826566	0.854741	0.860146	0.859338	0.826013	0.860317	0.841973	1	0.899973	0.057728
2294	10	53076	0.212304	68.3314	8.45681	4.21061	1.49792	0.899917	0.918023	0.888895	0.898118	0.907152	0.886531	0.856366	0.892842	0.888641	0.848642	0.881905	0.87223	0.845505	0.822114	0.857384	0.851581	0.860982	0.827182	0.86232	0.803282	1	0.886726	0.063568
2296	12	49701	0.198804	68.2553	8.64956	4.20569	1.53845	0.901521	0.919509	0.890113	0.899117	0.908271	0.887759	0.857277	0.894006	0.889167	0.84943	0.881853	0.872679	0.845818	0.822478	0.857588	0.852085	0.861301	0.827911	0.862377	0.803877	1	0.887773	0.0632143
2296	12	49701	0.198804	68.2553	8.64956	4.20569	1.53845	0.901521	0.919509	0.890113	0.899117	0.908271	0.887759	0.857277	0.894006	0.889167	0.84943	0.881853	0.872679	0.845818	0.822478	0.857588	0.852085	0.861301	0.827911	0.862377	0.803877	1	0.887773	0.0632143
2301	17	42443	0.169772	104.326	9.47472	14.6073	3.90103	0.902764	0.92113	0.891678	0.900019	0.909149	0.888144	0.858092	0.894623	0.88997	0.85047	0.882112	0.872735	0.846653	0.823092	0.857856	0.852096	0.861096	0.829136	0.863452	0.804326	1	0.88874	0.0628453
2302	18	18026	0.072104	98.1545	7.86353	12.1101	2.83803	0.919755	0.930933	0.904249	0.912543	0.917702	0.895706	0.869328	0.900061	0.895179	0.858371	0.882309	0.877066	0.854987	0.825641	0.86059	0.853989	0.861256	0.831688	0.864723	0.804699	1	0.898203	0.0588759
2306	22	16406	0.065624	98.1581	7.86422	12.1115	2.83992	0.921401	0.932068	0.905736	0.914117	0.918871	0.896806	0.871114	0.900372	0.895496	0.858558	0.883396	0.876417	0.856242	0.826039	0.861209	0.854504	0.861209	0.831495	0.86508	0.806016	1	0.899296	0.0583925
2306	10	55379	0.221516	60.8392	7.6354	2.98019	1.0772	0.884234	0.909623	0.896062	0.902517	0.902508	0.873345	0.836472	0.863631	0.874167	0.856669	0.87665	0.858719	0.86085	0.830531	0.864263	0.853302	0.849013	0.837005	0.823986	0.837465	1	0.880263	0.0667748
2308	12	51795	0.20718	60.7828	7.81764	2.97879	1.10813	0.885742	0.911063	0.897538	0.903813	0.903813	0.874312	0.83704	0.864842	0.874216	0.857293	0.876668	0.858809	0.861155	0.830785	0.864417	0.853509	0.84958	0.837069	0.824587	0.837755	1	0.881279	0.0664458
2308	12	51795	0.20718	60.7828	7.81764	2.97879	1.10813	0.885742	0.911063	0.897538	0.903813	0.903813	0.874312	0.83704	0.864842	0.874216	0.857293	0.876668	0.858809	0.861155	0.830785	0.864417	0.853509	0.84958	0.837069	0.824587	0.837755	1	0.881279	0.0664458
2313	17	43986	0.175944	101.274	8.74736	13.3376	3.40059	0.887453	0.912233	0.899298	0.905481	0.905083	0.875176	0.838119	0.865901	0.875779	0.858375	0.877222	0.860024	0.861854	0.831969	0.865207	0.854624	0.850077	0.836925	0.824592	0.838187	1	0.88255	0.0659446
2314	18	21047	0.084188	97.4238	7.45004	11.8235	2.65678	0.904309	0.924835	0.91032	0.914905	0.914192	0.885542	0.847841	0.877702	0.882881	0.866085	0.881028	0.86466	0.864399	0.837958	0.863876	0.861334	0.854041	0.837055	0.829691	0.838908	1	0.892562	0.0619059
2318	22	19202	0.076808	97.427	7.44939	11.8246	2.65686	0.905843	0.925997	0.910973	0.916102	0.915035	0.886731	0.848531	0.878502	0.884101	0.8653	0.88082	0.865639	0.864493	0.839131	0.863946	0.862697	0.854338	0.836762	0.829835	0.838585	1	0.893442	0.0617089
2318	10	56783	0.227132	66.4507	8.26693	3.87554	1.38432	0.90587	0.884182	0.909119	0.930816	0.914323	0.878177	0.851707	0.859007	0.880563	0.852456	0.872022	0.83422	0.850527	0.820686	0.883275	0.8281	0.867848	0.82994	0.837266	0.843184	1	0.88537	0.0634951
2320	12	53023	0.212092	66.3804	8.44389	3.8712	1.4187	0.907248	0.886474	0.910162	0.93153	0.915178	0.879458	0.852592	0.860768	0.881495	0.852762	0.872565	0.834817	0.851253	0.821455	0.883758	0.82882	0.867784	0.830413	0.837401	0.843276	1	0.886489	0.0630757
2320	12	53023	0.212092	66.3804	8.44389	3.8712	1.4187	0.907248	0.886474	0.910162	0.93153	0.915178	0.879458	0.852592	0.860768	0.881495	0.852762	0.872565	0.834817	0.851253	0.821455	0.883758	0.82882	0.867784	0.830413	0.837401	0.843276	1	0.886489	0.0630757
2325	17	45174	0.180696	105.679	9.32631	15.16	3.93081	0.909295	0.888597	0.911498	0.932251	0.915914	0.879588	0.854175	0.861458	0.882023	0.853478	0.873489	0.834473	0.852138	0.822022	0.884192	0.829338	0.868276	0.830478	0.836776	0.843173	1	0.887588	0.062602
2326	18	17347	0.069388	99.0326	7.80668	12.4295	2.87452	0.92627	0.907707	0.922984	0.940595	0.92503	0.88952	0.861763	0.870525	0.887243	0.860149	0.879432	0.838272	0.859428	0.82484	0.885917	0.833314	0.868853	0.832219	0.838301	0.847034	1	0.898042	0.0581124
2330	22	15883	0.063532	99.0078	7.81195	12.4206	2.87561	0.927816	0.91025	0.923346	0.941478	0.925675	0.890071	0.861707	0.872757	0.887868	0.861078	0.879462	0.838192	0.86092	0.826135	0.885916	0.833564	0.869263	0.832588	0.839262	0.847636	1	0.899065	0.0576724
2330	10	57091	0.228364	64.1973	8.09589	3.5004	1.27102	0.890315	0.893819	0.886847	0.919707	0.890902	0.891436	0.856484	0.866117	0.882933	0.840465	0.860906	0.842112	0.879324	0.831147	0.845247	0.841709	0.851281	0.824351	0.849127	0.826304	1	0.880173	0.0648787
2332	12	53275	0.2131	64.1386	8.27291	3.49837	1.30615	0.892651	0.89512	0.888297	0.920788	0.891947	0.892229	0.857485	0.867255	0.883876	0.840967	0.861699	0.842853	0.879268	0.832116	0.845434	0.842084	0.851985	0.824214	0.849686	0.826842	1	0.881348	0.0643575
2332	12	53275	0.2131	64.1386	8.27291	3.49837	1.30615	0.892651	0.89512	0.888297	0.920788	0.891947	0.892229	0.857485	0.867255	0.883876	0.840967	0.861699	0.842853	0.879268	0.832116	0.845434	0.842084	0.851985	0.824214	0.849686	0.826842	1	0.881348	0.0643575
2337	17	45313	0.181252	103.241	9.15481	14.1425	3.69708	0.895538	0.896586	0.889546	0.921833	0.892834	0.893055	0.857977	0.868305	0.884437	0.841249	0.862236	0.842507	0.879052	0.832642	0.846324	0.842738	0.852625	0.824863	0.849425	0.826749	1	0.882489	0.0638701
2338	18	16780	0.06712	99.4696	7.49246	12.5744	2.78673	0.914899	0.914184	0.904708	0.931645	0.901549	0.905095	0.869517	0.877741	0.890346	0.84702	0.865793	0.845739	0.881585	0.835667	0.849911	0.844905	0.855602	0.825119	0.852354	0.830542	1	0.893831	0.0590833
2342	22	15336	0.061344	99.4376	7.49773	12.5628	2.78887	0.916862	0.915591	0.904701	0.931925	0.903234	0.906332	0.870664	0.87826	0.89153	0.846733	0.866491	0.845918	0.881716	0.836691	0.850156	0.845168	0.855569	0.825117	0.852928	0.83079	1	0.894748	0.0586855
2342	10	53062	0.212248	67.4698	8.2426	4.04972	1.42758	0.902746	0.885794	0.887895	0.883834	0.914572	0.875024	0.857026	0.881931	0.877134	0.809054	0.862463	0.842477	0.875919	0.811664	0.86479	0.846642	0.879452	0.812983	0.867551	0.842269	1	0.878465	0.0666802
2344	12	49466	0.197864	67.4148	8.42915	4.04824	1.46693	0.904369	0.887034	0.889288	0.885255	0.915639	0.875379	0.858398	0.882687	0.878048	0.809374	0.862724	0.842781	0.876238	0.811729	0.865514	0.846955	0.879422	0.813599	0.867525	0.842276	1	0.879478	0.0664687
2344	12	49466	0.197864	67.4148	8.42915	4.04824	1.46693	0.904369	0.887034	0.889288	0.885255	0.915639	0.875379	0.858398	0.882687	0.878048	0.809374	0.862724	0.842781	0.876238	0.811729	0.865514	0.846955	0.879422	0.813599	0.867525	0.842276	1	0.879478	0.0664687
2349	17	41982	0.167928	106.835	9.3772	15.6575	4.05774	0.906126	0.889226	0.890667	0.886844	0.916357	0.876888	0.859547	0.884403	0.879294	0.810085	0.863596	0.843921	0.876387	0.812694	0.866312	0.847244	0.87896	0.814147	0.866741	0.84217	1	0.880806	0.0659769
2350	18	13082	0.052328	100.774	7.65396	13.0774	2.93214	0.925088	0.906398	0.909379	0.898983	0.925814	0.891989	0.870471	0.896346	0.891989	0.816351	0.867222	0.853233	0.881517	0.812911	0.869286	0.852737	0.882052	0.815548	0.866228	0.846736	1	0.893526	0.0610217
2354	22	12011	0.048044	100.731	7.64589	13.0603	2.92626	0.927275	0.90771	0.910748	0.901507	0.926068	0.892349	0.870702	0.897386	0.892057	0.816626	0.868163	0.85276	0.881817	0.813712	0.870202	0.853093	0.881983	0.815711	0.86504	0.847848	1	0.894585	0.0604522
2354	10	52655	0.21062	66.2493	8.24984	3.84088	1.37348	0.921992	0.878473	0.872937	0.875653	0.900418	0.910047	0.862311	0.89059	0.86987	0.831535	0.881217	0.881312	0.861352	0.811015	0.850024	0.826996	0.873573	0.844488	0.854506	0.832836	1	0.881399	0.0663221
2356	12	49122	0.196488	66.2014	8.43746	3.84082	1.41189	0.923517	0.880156	0.874934	0.877448	0.901979	0.911058	0.863015	0.891525	0.870404	0.831552	0.88211	0.881804	0.861722	0.811724	0.850179	0.82747	0.873773	0.844815	0.854902	0.832865	1	0.882617	0.0659206
2356	12	49122	0.196488	66.2014	8.43746	3.84082	1.41189	0.923517	0.880156	0.874934	0.877448	0.901979	0.911058	0.863015	0.891525	0.870404	0.831552	0.88211	0.881804	0.861722	0.811724	0.850179	0.82747	0.873773	0.844815	0.854902	0.832865	1	0.882617	0.0659206
2361	17	41823	0.167292	103.35	9.28971	14.1958	3.75334	0.924874	0.881979	0.876467	0.87844	0.902637	0.911831	0.864237	0.891674	0.870789	0.832293	0.882158	0.882122	0.862289	0.811073	0.851123	0.828408	0.873909	0.844942	0.854924	0.833991	1	0.883592	0.0655833
2362	18	15250	0.061	99.8004	7.5722	12.7026	2.82755	0.938295	0.900066	0.89423	0.895836	0.914557	0.918623	0.871115	0.900164	0.881115	0.839574	0.885803	0.883836	0.866852	0.815148	0.854623	0.829836	0.874951	0.84977	0.855836	0.835672	1	0.894944	0.0610825
2366	22	13916	0.055664	99.78	7.59281	12.696	2.83287	0.939494	0.902343	0.895624	0.896199	0.915421	0.920128	0.871766	0.901049	0.882473	0.840292	0.886246	0.883372	0.867095	0.816362	0.855957	0.830806	0.87421	0.849598	0.856209	0.83501	1	0.895995	0.0607469
2366	10	55415	0.22166	65.6948	8.06442	3.74119	1.32285	0.899179	0.885672	0.918813	0.89594	0.890932	0.881521	0.856185	0.871668	0.895155	0.859217	0.889317	0.82373	0.87719	0.829748	0.875539	0.811351	0.853235	0.819291	0.856564	0.837824	1	0.883074	0.0629027
2368	12	51821	0.207284	65.6406	8.25986	3.74032	1.3615	0.90059	0.887497	0.919482	0.896982	0.892428	0.882384	0.85696	0.873073	0.895679	0.859989	0.88962	0.823874	0.878264	0.830069	0.875687	0.811592	0.85366	0.820295	0.857075	0.838097	1	0.884109	0.0626117
2368	12	51821	0.207284	65.6406	8.25986	3.74032	1.3615	0.90059	0.887497	0.919482	0.896982	0.892428	0.882384	0.85696	0.873073	0.895679	0.859989	0.88962	0.823874	0.878264	0.830069	0.875687	0.811592	0.85366	0.820295	0.857075	0.838097	1	0.884109	0.0626117
2373	17	44262	0.177048	104.932	9.19815	14.8382	3.84121	0.901722	0.888787	0.920632	0.897915	0.893453	0.88332	0.857722	0.873108	0.896503	0.860829	0.890086	0.823709	0.87914	0.829786	0.876621	0.812379	0.854175	0.820162	0.857722	0.838191	1	0.88498	0.062455
2374	18	18248	0.072992	98.4602	7.67689	12.2115	2.80195	0.919005	0.906757	0.927526	0.910977	0.905359	0.8907	0.866342	0.883549	0.901085	0.868588	0.894454	0.828529	0.881768	0.833379	0.877959	0.816994	0.85845	0.820912	0.86119	0.843873	1	0.895426	0.058104
2378	22	16707	0.066828	98.4514	7.64192	12.2063	2.78788	0.919794	0.908212	0.929281	0.912552	0.906476	0.891273	0.866882	0.88412	0.902077	0.869067	0.895164	0.829263	0.882295	0.833483	0.877895	0.817352	0.858772	0.820734	0.860747	0.844167	1	0.89638	0.057779
2378	10	57661	0.230644	63.8073	8.06268	3.43796	1.25118	0.883691	0.886223	0.890585	0.899629	0.909367	0.876138	0.869921	0.873199	0.866131	0.842207	0.865706	0.832885	0.858709	0.837455	0.864189	0.837282	0.843204	0.8104	0.823347	0.839016	1	0.877075	0.0650398
2380	12	53776	0.215104	63.743	8.23973	3.43505	1.28416	0.885479	0.887812	0.891913	0.900495	0.91022	0.877185	0.870574	0.873838	0.866651	0.843081	0.866307	0.833383	0.859473	0.837706	0.864772	0.837753	0.843192	0.81131	0.823936	0.839138	1	0.878124	0.0646769
2380	12	53776	0.215104	63.743	8.23973	3.43505	1.28416	0.885479	0.887812	0.891913	0.900495	0.91022	0.877185	0.870574	0.873838	0.866651	0.843081	0.866307	0.833383	0.859473	0.837706	0.864772	0.837753	0.843192	0.81131	0.823936	0.839138	1	0.878124	0.0646769
2385	17	45702	0.182808	103.879	9.14108	14.4005	3.74002	0.88751	0.889173	0.89274	0.900683	0.91112	0.878233	0.870487	0.874272	0.867205	0.843771	0.866341	0.833826	0.859973	0.838618	0.864021	0.837206	0.843442	0.81131	0.824198	0.839197	1	0.878943	0.0644454
2386	18	17058	0.068232	99.375	7.50356	12.5399	2.79239	0.908547	0.905411	0.906378	0.91312	0.914996	0.887091	0.877946	0.880261	0.871233	0.850891	0.874253	0.838961	0.863788	0.845556	0.867687	0.839547	0.851008	0.819059	0.827002	0.838903	1	0.889801	0.0600279
2390	22	15584	0.062336	99.3633	7.49849	12.5352	2.78849	0.910613	0.905865	0.90702	0.913373	0.915201	0.887834	0.878946	0.880422	0.871214	0.852445	0.875449	0.840574	0.864508	0.845065	0.868006	0.840798	0.851803	0.819623	0.827644	0.839002	1	0.89059	0.0597788
2390	10	55522	0.222088	67.4604	8.34301	4.05213	1.44253	0.907721	0.901489	0.878706	0.906497	0.9061	0.893763	0.854301	0.846241	0.878273	0.842099	0.873789	0.823683	0.868683	0.83068	0.866882	0.821458	0.844629	0.806248	0.841585	0.829977	1	0.881035	0.0657955
2392	12	51855	0.20742	67.3871	8.536	4.04784	1.48217	0.908881	0.902979	0.880523	0.908186	0.907058	0.894388	0.854903	0.847479	0.8787	0.843062	0.874409	0.823894	0.868682	0.830836	0.867004	0.821975	0.844596	0.806547	0.841712	0.830007	1	0.882068	0.065327
2392	12	51855	0.20742	67.3871	8.536	4.04784	1.48217	0.908881	0.902979	0.880523	0.908186	0.907058	0.894388	0.854903	0.847479	0.8787	0.843062	0.874409	0.823894	0.868682	0.830836	0.867004	0.821975	0.844596	0.806547	0.841712	0.830007	1	0.882068	0.065327
2397	17	44146	0.176584	107.38	9.47657	15.9011	4.13267	0.910569	0.90374	0.882152	0.90929	0.907976	0.896095	0.855853	0.848831	0.879287	0.844233	0.874836	0.824265	0.86915	0.831525	0.866851	0.822713	0.845716	0.806347	0.841809	0.829781	1	0.88315	0.0649914
2398	18	12691	0.050764	100.938	7.71885	13.1437	2.95915	0.928887	0.921834	0.901072	0.926089	0.91821	0.904814	0.862383	0.865298	0.890355	0.851824	0.878378	0.835789	0.875345	0.83638	0.867662	0.827673	0.847293	0.80758	0.843117	0.829052	1	0.896006	0.059593
2402	22	11666	0.046664	100.938	7.70366	13.143	2.95548	0.929625	0.923324	0.901894	0.927396	0.917881	0.90588	0.863321	0.865892	0.891179	0.851877	0.878193	0.836191	0.876393	0.835676	0.86795	0.826933	0.84862	0.807389	0.84442	0.829076	1	0.896724	0.0593164
2402	10	50678	0.202712	67.2775	8.34891	4.02078	1.44009	0.88861	0.884792	0.902413	0.90267	0.889508	0.879839	0.884891	0.881931	0.874058	0.825486	0.863994	0.816123	0.868671	0.79866	0.846827	0.853378	0.871197	0.799509	0.872361	0.827272	1	0.87837	0.0637559
2404	12	47358	0.189432	67.2042	8.53311	4.01614	1.47766	0.890546	0.886302	0.904113	0.903871	0.890061	0.88059	0.88551	0.882649	0.874509	0.825922	0.864859	0.816641	0.869072	0.799316	0.847111	0.853837	0.871363	0.799992	0.873168	0.827273	1	0.879442	0.0633941
