# Supplementary material for: IBSEM: An Individual-Based Atlantic Salmon Population Model
Source: PLoS One. 2015 Sep 18;10(9):e0138444. doi: 10.1371/journal.pone.0138444 (PMC4575158; doi:10.1371/journal.pone.0138444)
Supplement: S1 Minimal dataset — (ZIP) [file pone.0138444.s003.zip › temp/scenario 1/wild - 6/runFiles/results/parr2.txt]

month	averageAge	popSize	density	averageLength	stDevLength	averageWeight	stDevWeight	allele_0_0_Frequency	allele_0_1_Frequency	allele_0_2_Frequency	allele_0_3_Frequency	allele_0_4_Frequency	allele_0_5_Frequency	allele_0_6_Frequency	allele_0_7_Frequency	allele_0_8_Frequency	allele_0_9_Frequency	allele_0_10_Frequency	allele_0_11_Frequency	allele_0_12_Frequency	allele_0_13_Frequency	allele_0_14_Frequency	allele_0_15_Frequency	allele_0_16_Frequency	allele_0_17_Frequency	allele_0_18_Frequency	allele_0_19_Frequency	allele_0_20_Frequency	genotypicValueAverage	genotypicValueStDev
16	24	7128	0.028512	103.328	7.41881	14.0692	3.07791	0.914141	0.916246	0.911616	0.914422	0.906004	0.90383	0.902076	0.903058	0.898709	0.905163	0.902287	0.904882	0.904181	0.900884	0.902076	0.906285	0.902357	0.900042	0.89899	0.902637	1	0.908411	0.0573059
21	29	6164	0.024656	131.494	8.34516	28.807	5.53073	0.915315	0.916694	0.910934	0.916288	0.907365	0.901849	0.904121	0.901687	0.89755	0.90404	0.903066	0.904283	0.902985	0.901849	0.902904	0.906798	0.903228	0.900065	0.897713	0.902255	1	0.908688	0.0570445
22	30	57	0.000228	120.143	7.97085	22.0208	4.31324	0.947368	0.95614	0.938596	0.964912	0.903509	0.894737	0.929825	0.929825	0.894737	0.903509	0.947368	0.894737	0.921053	0.929825	0.938596	0.929825	0.885965	0.921053	0.921053	0.903509	1	0.931391	0.0490289
26	34	56	0.000224	119.933	7.88307	21.9007	4.25598	0.946429	0.955357	0.9375	0.964286	0.910714	0.892857	0.928571	0.928571	0.892857	0.901786	0.946429	0.901786	0.919643	0.928571	0.9375	0.928571	0.883929	0.919643	0.919643	0.901786	1	0.931135	0.049427
26	22	16724	0.066896	98.9418	7.81172	12.3965	2.88805	0.925735	0.920593	0.916707	0.91578	0.915989	0.912102	0.910847	0.907379	0.90998	0.905884	0.906571	0.905286	0.905794	0.902894	0.906003	0.901967	0.903163	0.903881	0.900771	0.904239	1	0.914306	0.055626
28	24	15783	0.063132	98.8173	8.18726	12.3728	3.02952	0.926123	0.922385	0.918552	0.916429	0.917126	0.913134	0.91117	0.907559	0.910442	0.906323	0.906893	0.90569	0.905405	0.902838	0.905975	0.902712	0.903377	0.903979	0.901001	0.904708	1	0.915111	0.0552701
28	24	15783	0.063132	98.8173	8.18726	12.3728	3.02952	0.926123	0.922385	0.918552	0.916429	0.917126	0.913134	0.91117	0.907559	0.910442	0.906323	0.906893	0.90569	0.905405	0.902838	0.905975	0.902712	0.903377	0.903979	0.901001	0.904708	1	0.915111	0.0552701
33	29	13703	0.054812	128.13	9.1117	26.74	5.64713	0.927607	0.923776	0.918449	0.91615	0.919069	0.913085	0.912428	0.908451	0.910458	0.906845	0.906407	0.905422	0.90513	0.901846	0.906736	0.903014	0.902941	0.904911	0.899766	0.905641	1	0.915729	0.0548581
34	30	279	0.001116	113.564	7.87196	18.637	4.00275	0.953405	0.937276	0.930108	0.937276	0.926523	0.919355	0.924731	0.896057	0.899642	0.896057	0.915771	0.885305	0.928315	0.890681	0.910394	0.912186	0.919355	0.924731	0.908602	0.917563	1	0.925609	0.0467584
38	34	258	0.001032	113.495	7.77014	18.597	3.95144	0.959302	0.94186	0.926357	0.934109	0.924419	0.922481	0.928295	0.897287	0.903101	0.901163	0.912791	0.879845	0.926357	0.885659	0.906977	0.914729	0.926357	0.926357	0.906977	0.916667	1	0.92668	0.0465112
38	22	18622	0.074488	99.035	7.6156	12.4202	2.83655	0.912899	0.920068	0.929411	0.926297	0.910966	0.915637	0.918269	0.901541	0.903609	0.92192	0.905139	0.900521	0.884116	0.909328	0.898373	0.883579	0.887203	0.897138	0.899715	0.908818	1	0.913778	0.0573039
40	24	17528	0.070112	98.93	8.05372	12.4071	3.01372	0.914251	0.921411	0.930682	0.927459	0.911855	0.916961	0.918587	0.901786	0.903697	0.92241	0.90595	0.900531	0.884756	0.910201	0.898391	0.884071	0.887352	0.896908	0.898848	0.908917	1	0.91467	0.0568218
40	24	17528	0.070112	98.93	8.05372	12.4071	3.01372	0.914251	0.921411	0.930682	0.927459	0.911855	0.916961	0.918587	0.901786	0.903697	0.92241	0.90595	0.900531	0.884756	0.910201	0.898391	0.884071	0.887352	0.896908	0.898848	0.908917	1	0.91467	0.0568218
45	29	15121	0.060484	125.966	8.98988	25.4172	5.42553	0.916771	0.923087	0.931486	0.928113	0.913663	0.917102	0.918921	0.902586	0.903644	0.922558	0.906587	0.90166	0.8843	0.910356	0.899048	0.883936	0.887309	0.897328	0.898618	0.909596	1	0.915681	0.0562138
46	30	440	0.00176	112.249	7.55972	17.9834	3.65223	0.961364	0.940909	0.940909	0.943182	0.918182	0.9375	0.930682	0.911364	0.9125	0.935227	0.893182	0.925	0.890909	0.913636	0.884091	0.870455	0.876136	0.898864	0.871591	0.9125	1	0.930296	0.0468173
50	34	399	0.001596	112.087	7.63951	17.9125	3.69593	0.963659	0.93985	0.941103	0.942356	0.914787	0.93609	0.929825	0.91604	0.912281	0.933584	0.89599	0.926065	0.889724	0.917293	0.882206	0.87218	0.873434	0.903509	0.87218	0.908521	1	0.93034	0.046607
50	22	13042	0.052168	100.009	8.01996	12.808	3.056	0.94395	0.931874	0.92689	0.903619	0.923631	0.880846	0.88077	0.92229	0.933407	0.931989	0.894073	0.896028	0.848336	0.8953	0.901587	0.886635	0.921944	0.914162	0.892156	0.88491	1	0.915401	0.0575068
52	24	12310	0.04924	99.9275	8.4626	12.8047	3.22798	0.944598	0.932616	0.928188	0.904955	0.924777	0.881316	0.882535	0.922908	0.933103	0.932169	0.894923	0.896385	0.8487	0.896304	0.901828	0.886109	0.922665	0.913769	0.891958	0.885093	1	0.916179	0.0571281
52	24	12310	0.04924	99.9275	8.4626	12.8047	3.22798	0.944598	0.932616	0.928188	0.904955	0.924777	0.881316	0.882535	0.922908	0.933103	0.932169	0.894923	0.896385	0.8487	0.896304	0.901828	0.886109	0.922665	0.913769	0.891958	0.885093	1	0.916179	0.0571281
57	29	10583	0.042332	126.927	9.28868	26.0204	5.68805	0.945904	0.934423	0.929888	0.906973	0.926344	0.882689	0.882973	0.924832	0.933478	0.93277	0.896343	0.896768	0.848342	0.89606	0.899934	0.886044	0.922423	0.914769	0.891288	0.885618	1	0.917371	0.0567685
58	30	239	0.000956	113.483	7.86801	18.5959	3.89744	0.979079	0.968619	0.958159	0.933054	0.941423	0.876569	0.903766	0.933054	0.933054	0.951883	0.914226	0.914226	0.845188	0.922594	0.916318	0.882845	0.939331	0.92887	0.878661	0.910042	1	0.937482	0.0447492
62	34	223	0.000892	113.339	7.85553	18.5258	3.89929	0.979821	0.96861	0.961883	0.932735	0.946188	0.878924	0.90583	0.932735	0.934978	0.950673	0.919283	0.912556	0.849776	0.923767	0.919283	0.876682	0.941704	0.930493	0.88565	0.910314	1	0.938989	0.0441264
62	22	14766	0.059064	98.4085	7.73456	12.1965	2.85118	0.917513	0.898348	0.894894	0.918427	0.923845	0.889137	0.925437	0.916904	0.927299	0.89293	0.909353	0.873053	0.892591	0.89486	0.894657	0.885853	0.879622	0.920764	0.892422	0.859068	1	0.906504	0.0574602
64	24	13900	0.0556	98.3076	8.16746	12.1852	3.02151	0.918453	0.898777	0.897158	0.919856	0.924137	0.890288	0.92554	0.917338	0.927662	0.893849	0.909317	0.874353	0.89241	0.895036	0.894784	0.886619	0.87982	0.921475	0.892626	0.859317	1	0.907321	0.0573452
64	24	13900	0.0556	98.3076	8.16746	12.1852	3.02151	0.918453	0.898777	0.897158	0.919856	0.924137	0.890288	0.92554	0.917338	0.927662	0.893849	0.909317	0.874353	0.89241	0.895036	0.894784	0.886619	0.87982	0.921475	0.892626	0.859317	1	0.907321	0.0573452
69	29	11992	0.047968	126.956	9.03854	26.0168	5.54093	0.921072	0.900976	0.897515	0.921072	0.923532	0.890469	0.92545	0.917612	0.928035	0.894013	0.910357	0.874958	0.893846	0.895972	0.895055	0.887342	0.88017	0.921739	0.892178	0.858906	1	0.908252	0.0568565
70	30	259	0.001036	114.282	7.43031	18.9573	3.73255	0.953668	0.909266	0.916988	0.936293	0.940154	0.916988	0.930502	0.907336	0.932432	0.897683	0.915058	0.893822	0.897683	0.88417	0.903475	0.901544	0.870656	0.911197	0.895753	0.864865	1	0.921635	0.0542005
74	34	237	0.000948	114.374	7.40594	19.0008	3.72432	0.951477	0.907173	0.921941	0.940928	0.940928	0.911392	0.932489	0.907173	0.934599	0.902954	0.913502	0.894515	0.898734	0.886076	0.900844	0.896624	0.873418	0.909283	0.892405	0.871308	1	0.922049	0.0529331
74	22	15365	0.06146	99.8471	7.60493	12.7228	2.88003	0.912594	0.91549	0.915457	0.928539	0.9233	0.916661	0.908461	0.913537	0.913505	0.886235	0.891995	0.909925	0.904946	0.878034	0.900033	0.898308	0.899707	0.905304	0.90397	0.908493	1	0.912268	0.0555419
76	24	14565	0.05826	99.7497	8.11743	12.7164	3.08213	0.913903	0.917233	0.915997	0.928974	0.924648	0.917645	0.909612	0.9138	0.913903	0.88644	0.89183	0.909681	0.905012	0.878304	0.900584	0.898249	0.899245	0.905218	0.903948	0.908788	1	0.913063	0.0552441
76	24	14565	0.05826	99.7497	8.11743	12.7164	3.08213	0.913903	0.917233	0.915997	0.928974	0.924648	0.917645	0.909612	0.9138	0.913903	0.88644	0.89183	0.909681	0.905012	0.878304	0.900584	0.898249	0.899245	0.905218	0.903948	0.908788	1	0.913063	0.0552441
81	29	12537	0.050148	128.161	9.10285	26.7591	5.68029	0.916088	0.917923	0.918082	0.929369	0.92562	0.918441	0.910345	0.91561	0.914413	0.887134	0.892917	0.909348	0.904483	0.878958	0.900614	0.899936	0.8985	0.906118	0.903645	0.90863	1	0.914102	0.0547511
82	30	233	0.000932	114.651	7.74657	19.1606	3.97003	0.944206	0.937768	0.939914	0.948498	0.935622	0.933476	0.93133	0.935622	0.912017	0.901288	0.918455	0.909871	0.907725	0.881974	0.89485	0.909871	0.89485	0.903433	0.907725	0.892704	1	0.930309	0.0463108
86	34	215	0.00086	114.779	7.81107	19.2285	4.01434	0.946512	0.939535	0.934884	0.948837	0.932558	0.932558	0.932558	0.932558	0.913953	0.902326	0.916279	0.904651	0.902326	0.87907	0.895349	0.909302	0.895349	0.906977	0.906977	0.890698	1	0.9297	0.0463818
86	22	13807	0.055228	100.314	7.79137	12.9102	2.98586	0.921127	0.921525	0.931231	0.922829	0.907438	0.914934	0.927356	0.9254	0.899471	0.899978	0.914934	0.893134	0.893677	0.913377	0.907692	0.9166	0.909539	0.901934	0.885348	0.894257	1	0.916651	0.0548941
88	24	13063	0.052252	100.174	8.23421	12.8839	3.15621	0.922568	0.922414	0.93206	0.923103	0.908367	0.914951	0.928041	0.925591	0.900138	0.9001	0.915754	0.893172	0.893478	0.913802	0.907831	0.916214	0.910051	0.902281	0.884827	0.894626	1	0.917288	0.0547194
88	24	13063	0.052252	100.174	8.23421	12.8839	3.15621	0.922568	0.922414	0.93206	0.923103	0.908367	0.914951	0.928041	0.925591	0.900138	0.9001	0.915754	0.893172	0.893478	0.913802	0.907831	0.916214	0.910051	0.902281	0.884827	0.894626	1	0.917288	0.0547194
93	29	11264	0.045056	128.865	9.06669	27.1929	5.70768	0.923074	0.923739	0.932839	0.922674	0.907715	0.916326	0.929865	0.926447	0.89897	0.900968	0.916548	0.894221	0.8928	0.913042	0.908558	0.917125	0.910334	0.903143	0.884899	0.894221	1	0.917812	0.0543666
94	30	200	0.0008	115.495	9.2043	19.6897	4.84193	0.95	0.93	0.9525	0.9175	0.9025	0.91	0.945	0.925	0.9225	0.91	0.9175	0.9175	0.8975	0.9425	0.9275	0.9175	0.935	0.8925	0.915	0.9025	1	0.927887	0.0497096
98	34	190	0.00076	115.079	8.89296	19.4565	4.6222	0.947368	0.926316	0.957895	0.918421	0.905263	0.910526	0.942105	0.923684	0.918421	0.905263	0.915789	0.918421	0.894737	0.939474	0.926316	0.918421	0.939474	0.892105	0.921053	0.9	1	0.927293	0.0494411
98	22	13100	0.0524	100.25	7.70837	12.8814	2.96072	0.925687	0.923435	0.913473	0.909351	0.910229	0.906527	0.910344	0.902481	0.894885	0.893092	0.91	0.899275	0.905115	0.895229	0.885802	0.88084	0.897672	0.878664	0.874962	0.897061	1	0.909823	0.0567192
100	24	12400	0.0496	100.188	8.16172	12.8849	3.14291	0.9275	0.92504	0.914113	0.909798	0.910444	0.907863	0.91129	0.903226	0.895887	0.89375	0.911008	0.899758	0.905605	0.895081	0.885484	0.88125	0.896855	0.879113	0.874677	0.897379	1	0.910727	0.0565673
100	24	12400	0.0496	100.188	8.16172	12.8849	3.14291	0.9275	0.92504	0.914113	0.909798	0.910444	0.907863	0.91129	0.903226	0.895887	0.89375	0.911008	0.899758	0.905605	0.895081	0.885484	0.88125	0.896855	0.879113	0.874677	0.897379	1	0.910727	0.0565673
105	29	10711	0.042844	129.882	9.08678	27.835	5.83917	0.928718	0.926898	0.914947	0.910186	0.911446	0.908599	0.911446	0.904211	0.895761	0.894501	0.911586	0.90113	0.905098	0.895995	0.885772	0.881244	0.896368	0.879516	0.875222	0.899076	1	0.911568	0.0562545
106	30	188	0.000752	114.635	7.71728	19.1507	3.92882	0.952128	0.928191	0.93617	0.944149	0.928191	0.933511	0.928191	0.933511	0.930851	0.925532	0.920213	0.904255	0.896277	0.93617	0.890957	0.888298	0.917553	0.853723	0.875	0.882979	1	0.929988	0.053645
110	34	174	0.000696	114.633	7.60371	19.1423	3.87854	0.951149	0.928161	0.939655	0.942529	0.928161	0.936782	0.928161	0.942529	0.925287	0.928161	0.925287	0.902299	0.893678	0.936782	0.885057	0.885057	0.922414	0.862069	0.876437	0.87931	1	0.930655	0.0533827
110	22	14233	0.056932	99.6174	7.81765	12.6486	2.94302	0.940842	0.932481	0.933254	0.899916	0.899529	0.908839	0.92967	0.910455	0.898581	0.907504	0.885267	0.905642	0.868404	0.924752	0.874868	0.887901	0.897527	0.906028	0.90912	0.874131	1	0.915486	0.0544912
112	24	13409	0.053636	99.5542	8.24495	12.6506	3.11135	0.941644	0.933067	0.934149	0.90085	0.900477	0.910023	0.930494	0.911067	0.899023	0.907935	0.885413	0.905586	0.869043	0.925162	0.875233	0.888135	0.89727	0.906108	0.909464	0.874487	1	0.916178	0.0543279
112	24	13409	0.053636	99.5542	8.24495	12.6506	3.11135	0.941644	0.933067	0.934149	0.90085	0.900477	0.910023	0.930494	0.911067	0.899023	0.907935	0.885413	0.905586	0.869043	0.925162	0.875233	0.888135	0.89727	0.906108	0.909464	0.874487	1	0.916178	0.0543279
117	29	11585	0.04634	127.346	9.10382	26.2588	5.59826	0.943548	0.934312	0.934657	0.902805	0.901597	0.910315	0.93142	0.912344	0.899784	0.908071	0.886016	0.906517	0.869357	0.925593	0.873975	0.887311	0.898576	0.905309	0.909581	0.875788	1	0.917169	0.0538168
118	30	290	0.00116	112.791	8.37347	18.2988	4.16885	0.955172	0.941379	0.946552	0.917241	0.912069	0.934483	0.932759	0.92931	0.903448	0.906897	0.891379	0.931034	0.875862	0.931034	0.898276	0.87931	0.886207	0.905172	0.905172	0.889655	1	0.927347	0.0500606
122	34	273	0.001092	112.801	8.38422	18.3041	4.18161	0.957875	0.93956	0.948718	0.92674	0.915751	0.932234	0.932234	0.928571	0.897436	0.904762	0.895604	0.932234	0.879121	0.932234	0.899267	0.879121	0.886447	0.910256	0.90293	0.886447	1	0.928665	0.0489361
122	22	18257	0.073028	97.505	7.92588	11.8799	2.86749	0.936572	0.913376	0.904365	0.905954	0.924467	0.874733	0.911322	0.918497	0.906228	0.904639	0.909788	0.883305	0.897738	0.887523	0.896232	0.89059	0.879444	0.895383	0.89552	0.873583	1	0.909101	0.0577072
124	24	17191	0.068764	97.3983	8.32277	11.8652	3.01514	0.937962	0.914606	0.905532	0.907161	0.925833	0.875982	0.912105	0.918824	0.906724	0.90495	0.910156	0.884562	0.898115	0.887499	0.896516	0.890815	0.879443	0.895178	0.895294	0.874527	1	0.910061	0.0574714
124	24	17191	0.068764	97.3983	8.32277	11.8652	3.01514	0.937962	0.914606	0.905532	0.907161	0.925833	0.875982	0.912105	0.918824	0.906724	0.90495	0.910156	0.884562	0.898115	0.887499	0.896516	0.890815	0.879443	0.895178	0.895294	0.874527	1	0.910061	0.0574714
129	29	14765	0.05906	125.744	9.19809	25.3023	5.51818	0.938266	0.915645	0.907721	0.908568	0.927193	0.877108	0.913816	0.918862	0.906333	0.905012	0.911141	0.882459	0.899086	0.888689	0.898408	0.890823	0.878632	0.895225	0.895767	0.874094	1	0.910928	0.0568665
130	30	407	0.001628	114.018	7.62317	18.8406	3.83215	0.952088	0.933661	0.937346	0.928747	0.944717	0.883292	0.92629	0.941032	0.914005	0.911548	0.922604	0.888206	0.904177	0.911548	0.910319	0.883292	0.891892	0.894349	0.900491	0.884521	1	0.926172	0.0509136
134	34	377	0.001508	113.989	7.64364	18.8277	3.82603	0.950928	0.932361	0.938992	0.931034	0.945623	0.881963	0.925729	0.942971	0.911141	0.917772	0.923077	0.891247	0.907162	0.908488	0.909814	0.881963	0.888594	0.896552	0.899204	0.881963	1	0.926415	0.0513213
134	22	18189	0.072756	99.2992	7.62909	12.5195	2.87327	0.913327	0.91209	0.892957	0.918495	0.920199	0.902001	0.900599	0.890236	0.908296	0.889796	0.89972	0.898015	0.896119	0.878608	0.893974	0.875199	0.897438	0.885755	0.884243	0.88559	1	0.904149	0.0607178
136	24	17063	0.068252	99.1902	8.06434	12.5045	3.04377	0.913995	0.913497	0.894157	0.919885	0.921174	0.903241	0.901014	0.890641	0.909424	0.891139	0.899256	0.89823	0.895651	0.878597	0.894538	0.875344	0.898289	0.886626	0.884692	0.8856	1	0.905013	0.0602647
136	24	17063	0.068252	99.1902	8.06434	12.5045	3.04377	0.913995	0.913497	0.894157	0.919885	0.921174	0.903241	0.901014	0.890641	0.909424	0.891139	0.899256	0.89823	0.895651	0.878597	0.894538	0.875344	0.898289	0.886626	0.884692	0.8856	1	0.905013	0.0602647
141	29	14653	0.058612	128.564	9.02384	27.0023	5.68159	0.916092	0.915103	0.895789	0.921791	0.92145	0.903842	0.901829	0.890671	0.909609	0.891217	0.899782	0.899679	0.893981	0.878967	0.894254	0.874394	0.898724	0.88586	0.885348	0.886269	1	0.906018	0.0599909
142	30	297	0.001188	114.892	7.79131	19.2809	3.89426	0.952862	0.919192	0.909091	0.941077	0.947811	0.934343	0.902357	0.915825	0.920875	0.888889	0.917508	0.89899	0.905724	0.880471	0.892256	0.867003	0.902357	0.89899	0.856902	0.893939	1	0.921844	0.0561228
146	34	272	0.001088	114.783	7.80799	19.2281	3.90592	0.952206	0.919118	0.917279	0.941176	0.948529	0.931985	0.908088	0.913603	0.922794	0.893382	0.920956	0.895221	0.904412	0.878676	0.893382	0.867647	0.898897	0.900735	0.854779	0.897059	1	0.922962	0.0529651
146	22	12746	0.050984	100.71	7.97163	13.072	3.08008	0.927664	0.904441	0.918484	0.925938	0.925741	0.912012	0.922211	0.918249	0.889142	0.909893	0.89836	0.912639	0.880119	0.882316	0.910089	0.891613	0.911972	0.925075	0.892908	0.86486	1	0.913688	0.0567992
148	24	12009	0.048036	100.592	8.36294	13.0508	3.22874	0.92847	0.905446	0.920018	0.926055	0.926722	0.912524	0.923308	0.917645	0.889916	0.910109	0.898784	0.912899	0.880964	0.88263	0.910567	0.891831	0.912441	0.92464	0.892872	0.865434	1	0.914368	0.0565873
148	24	12009	0.048036	100.592	8.36294	13.0508	3.22874	0.92847	0.905446	0.920018	0.926055	0.926722	0.912524	0.923308	0.917645	0.889916	0.910109	0.898784	0.912899	0.880964	0.88263	0.910567	0.891831	0.912441	0.92464	0.892872	0.865434	1	0.914368	0.0565873
153	29	10320	0.04128	129.706	9.29877	27.7417	5.93265	0.929603	0.907171	0.921269	0.926066	0.928004	0.912452	0.923692	0.91875	0.891328	0.909884	0.899855	0.912791	0.881105	0.88314	0.910223	0.892539	0.914147	0.92437	0.89312	0.865407	1	0.915192	0.0561973
154	30	188	0.000752	114.813	8.52479	19.2948	4.3327	0.954787	0.93883	0.941489	0.914894	0.941489	0.930851	0.946809	0.941489	0.896277	0.944149	0.906915	0.904255	0.898936	0.893617	0.925532	0.912234	0.93617	0.912234	0.917553	0.861702	1	0.932037	0.047089
158	34	174	0.000696	114.813	8.56072	19.2973	4.35226	0.962644	0.936782	0.942529	0.916667	0.939655	0.928161	0.942529	0.939655	0.893678	0.942529	0.91092	0.902299	0.899425	0.887931	0.925287	0.913793	0.931034	0.908046	0.91092	0.853448	1	0.932087	0.0465675
158	22	15795	0.06318	99.1431	7.80859	12.4714	2.91839	0.924723	0.925926	0.911143	0.931529	0.927255	0.928712	0.940266	0.916334	0.888097	0.896296	0.897784	0.898481	0.870085	0.901425	0.881387	0.889902	0.891263	0.899114	0.876701	0.876986	1	0.915953	0.0571667
160	24	14961	0.059844	99.0897	8.26412	12.4789	3.10215	0.925607	0.92711	0.911436	0.93209	0.927913	0.929116	0.940746	0.917051	0.888911	0.896364	0.898403	0.899004	0.870831	0.901511	0.881726	0.890448	0.891685	0.899539	0.877014	0.877548	1	0.916589	0.0569919
160	24	14961	0.059844	99.0897	8.26412	12.4789	3.10215	0.925607	0.92711	0.911436	0.93209	0.927913	0.929116	0.940746	0.917051	0.888911	0.896364	0.898403	0.899004	0.870831	0.901511	0.881726	0.890448	0.891685	0.899539	0.877014	0.877548	1	0.916589	0.0569919
165	29	12905	0.05162	127.006	9.13209	26.0547	5.59309	0.926966	0.92902	0.911817	0.932352	0.927392	0.930105	0.940798	0.917823	0.890818	0.896939	0.898876	0.899419	0.871484	0.902635	0.881248	0.889035	0.892212	0.900077	0.876753	0.880318	1	0.91734	0.056771
166	30	383	0.001532	112.507	7.81288	18.1224	3.78681	0.951697	0.951697	0.928198	0.943864	0.949086	0.934726	0.950392	0.91906	0.908616	0.9047	0.899478	0.906005	0.89295	0.890339	0.883812	0.902089	0.891645	0.913838	0.875979	0.881201	1	0.931329	0.0499972
170	34	352	0.001408	112.338	7.81725	18.0425	3.77554	0.951705	0.947443	0.926136	0.944602	0.947443	0.934659	0.950284	0.917614	0.90767	0.90483	0.900568	0.90483	0.899148	0.896307	0.883523	0.899148	0.889205	0.916193	0.877841	0.879261	1	0.930608	0.0502986
170	22	16794	0.067176	97.9791	7.98401	12.0544	2.91799	0.920954	0.912796	0.931612	0.9097	0.900649	0.902942	0.912796	0.920448	0.886924	0.88871	0.880493	0.895647	0.885882	0.904371	0.885138	0.871115	0.918304	0.914672	0.900411	0.870579	1	0.908528	0.0566901
172	24	15768	0.063072	97.8851	8.38923	12.045	3.07824	0.922026	0.91394	0.932426	0.910515	0.900653	0.903507	0.913749	0.920884	0.88762	0.889713	0.881564	0.896055	0.886194	0.904427	0.885591	0.872083	0.917935	0.914827	0.9004	0.870941	1	0.90926	0.056418
172	24	15768	0.063072	97.8851	8.38923	12.045	3.07824	0.922026	0.91394	0.932426	0.910515	0.900653	0.903507	0.913749	0.920884	0.88762	0.889713	0.881564	0.896055	0.886194	0.904427	0.885591	0.872083	0.917935	0.914827	0.9004	0.870941	1	0.90926	0.056418
177	29	13495	0.05398	125.656	9.2581	25.2554	5.55838	0.923861	0.914894	0.933346	0.912338	0.901556	0.904039	0.913931	0.921119	0.888255	0.888625	0.881734	0.896036	0.887069	0.904446	0.884661	0.874064	0.918451	0.915598	0.900667	0.87073	1	0.910096	0.0560397
178	30	469	0.001876	111.606	7.49185	17.6766	3.58132	0.934968	0.932836	0.944563	0.932836	0.89339	0.918977	0.940299	0.923241	0.895522	0.897655	0.895522	0.91791	0.910448	0.902985	0.894456	0.885928	0.93177	0.91791	0.908316	0.889126	1	0.92224	0.0510743
182	34	434	0.001736	111.792	7.49549	17.7641	3.59271	0.934332	0.930876	0.9447	0.935484	0.891705	0.921659	0.942396	0.920507	0.897465	0.896313	0.894009	0.920507	0.915899	0.904378	0.894009	0.885945	0.930876	0.921659	0.906682	0.889401	1	0.922426	0.0507337
182	22	18794	0.075176	96.8971	7.94796	11.6643	2.8467	0.944477	0.910503	0.906247	0.911514	0.923486	0.888901	0.908322	0.902575	0.885016	0.895233	0.895312	0.879749	0.878365	0.873204	0.875306	0.884857	0.918192	0.883952	0.877487	0.894381	1	0.907811	0.0589617
184	24	17644	0.070576	96.7842	8.31751	11.6462	2.98382	0.945874	0.912123	0.907986	0.912662	0.924394	0.889963	0.909459	0.903253	0.885315	0.895432	0.895319	0.880554	0.879194	0.873668	0.875935	0.885712	0.918811	0.883643	0.877125	0.894497	1	0.908865	0.0585259
184	24	17644	0.070576	96.7842	8.31751	11.6462	2.98382	0.945874	0.912123	0.907986	0.912662	0.924394	0.889963	0.909459	0.903253	0.885315	0.895432	0.895319	0.880554	0.879194	0.873668	0.875935	0.885712	0.918811	0.883643	0.877125	0.894497	1	0.908865	0.0585259
189	29	15153	0.060612	124.915	9.17245	24.8106	5.44412	0.947667	0.913186	0.910084	0.913614	0.924734	0.891012	0.909391	0.90487	0.886194	0.894773	0.89573	0.881212	0.879793	0.873754	0.875404	0.884973	0.91929	0.884049	0.877648	0.895037	1	0.90982	0.058416
190	30	548	0.002192	111.438	7.49717	17.598	3.56862	0.958029	0.943431	0.937956	0.941606	0.934307	0.916058	0.931569	0.934307	0.87865	0.904197	0.910584	0.893248	0.885036	0.875912	0.87135	0.895073	0.928832	0.888686	0.877737	0.895985	1	0.927428	0.0512612
194	34	507	0.002028	111.337	7.27841	17.5371	3.44883	0.959566	0.943787	0.940828	0.946746	0.935897	0.915187	0.932939	0.933925	0.884615	0.906312	0.908284	0.895464	0.879684	0.873767	0.870809	0.891519	0.932939	0.886588	0.878698	0.895464	1	0.928748	0.0496382
194	22	19352	0.077408	97.5981	7.90591	11.9123	2.86776	0.942719	0.9236	0.912154	0.919569	0.917089	0.890451	0.913497	0.908149	0.907865	0.891872	0.893654	0.926313	0.891949	0.899132	0.900966	0.890166	0.896341	0.909699	0.894998	0.890735	1	0.914483	0.0555949
196	24	18223	0.072892	97.508	8.28812	11.9027	3.01545	0.943505	0.924601	0.913049	0.920979	0.918235	0.891319	0.9139	0.908495	0.908769	0.892526	0.894227	0.92729	0.892252	0.899331	0.900867	0.890715	0.896642	0.909181	0.894776	0.890605	1	0.915272	0.055425
196	24	18223	0.072892	97.508	8.28812	11.9027	3.01545	0.943505	0.924601	0.913049	0.920979	0.918235	0.891319	0.9139	0.908495	0.908769	0.892526	0.894227	0.92729	0.892252	0.899331	0.900867	0.890715	0.896642	0.909181	0.894776	0.890605	1	0.915272	0.055425
201	29	15700	0.0628	125.569	9.14999	25.1942	5.47348	0.944427	0.926274	0.91379	0.921401	0.918854	0.892962	0.914777	0.908631	0.908248	0.891847	0.895159	0.927739	0.891815	0.90035	0.900955	0.89172	0.897516	0.908822	0.894554	0.890764	1	0.915989	0.0552015
202	30	565	0.00226	112.458	8.16511	18.1227	3.94516	0.957522	0.936283	0.938938	0.939823	0.938053	0.90708	0.928319	0.910619	0.935398	0.89823	0.916814	0.938053	0.906195	0.89823	0.917699	0.89823	0.900885	0.911504	0.888496	0.90354	1	0.930326	0.0471244
206	34	516	0.002064	112.395	7.98946	18.0809	3.85826	0.960271	0.935078	0.940891	0.936047	0.936047	0.912791	0.930233	0.912791	0.937016	0.89438	0.920543	0.937984	0.905039	0.896318	0.915698	0.899225	0.900194	0.91376	0.889535	0.903101	1	0.930875	0.0474313
206	22	18568	0.074272	98.0754	8.09231	12.096	2.97349	0.913211	0.901551	0.909683	0.916604	0.920212	0.922501	0.905967	0.87947	0.887118	0.88701	0.903651	0.941835	0.859597	0.891749	0.890564	0.912484	0.882998	0.90182	0.886067	0.866652	1	0.905704	0.0601858
208	24	17500	0.07	97.9828	8.54143	12.09	3.14872	0.914771	0.903	0.910771	0.916914	0.921029	0.923286	0.9068	0.879886	0.887886	0.887314	0.904286	0.942771	0.860057	0.8916	0.890429	0.912543	0.883314	0.902514	0.886286	0.866886	1	0.906569	0.0596369
208	24	17500	0.07	97.9828	8.54143	12.09	3.14872	0.914771	0.903	0.910771	0.916914	0.921029	0.923286	0.9068	0.879886	0.887886	0.887314	0.904286	0.942771	0.860057	0.8916	0.890429	0.912543	0.883314	0.902514	0.886286	0.866886	1	0.906569	0.0596369
213	29	15056	0.060224	126.907	9.41666	26.02	5.78113	0.915482	0.904888	0.913124	0.91794	0.922091	0.924582	0.907412	0.880978	0.888616	0.888715	0.905387	0.943278	0.860255	0.891538	0.891007	0.91329	0.883369	0.902962	0.885859	0.868292	1	0.907706	0.0589765
214	30	440	0.00176	112.632	8.11215	18.2024	3.96067	0.943182	0.927273	0.939773	0.947727	0.931818	0.945455	0.915909	0.889773	0.905682	0.896591	0.917045	0.959091	0.860227	0.894318	0.896591	0.915909	0.901136	0.917045	0.885227	0.868182	1	0.925922	0.053203
218	34	405	0.00162	112.555	8.03764	18.1597	3.8807	0.944444	0.928395	0.940741	0.953086	0.934568	0.941975	0.917284	0.890123	0.904938	0.9	0.920988	0.95679	0.860494	0.891358	0.9	0.917284	0.898765	0.917284	0.891358	0.869136	1	0.927163	0.0526794
218	22	18519	0.074076	98.2131	7.97799	12.139	2.92515	0.937794	0.895675	0.938415	0.922728	0.909552	0.935364	0.918678	0.92181	0.858794	0.905259	0.896971	0.905124	0.875371	0.913899	0.890275	0.876505	0.894325	0.916788	0.881932	0.877855	1	0.914072	0.0569308
220	24	17478	0.069912	98.1439	8.42745	12.1411	3.10161	0.939238	0.897671	0.939381	0.923332	0.910001	0.936034	0.919442	0.922159	0.859681	0.905195	0.897528	0.905653	0.875386	0.914063	0.890548	0.876359	0.894582	0.916581	0.882652	0.877875	1	0.914927	0.0565136
220	24	17478	0.069912	98.1439	8.42745	12.1411	3.10161	0.939238	0.897671	0.939381	0.923332	0.910001	0.936034	0.919442	0.922159	0.859681	0.905195	0.897528	0.905653	0.875386	0.914063	0.890548	0.876359	0.894582	0.916581	0.882652	0.877875	1	0.914927	0.0565136
225	29	15057	0.060228	127.209	9.37174	26.1987	5.75784	0.939829	0.90008	0.939795	0.925284	0.909378	0.936309	0.920336	0.924122	0.860331	0.905791	0.897157	0.905393	0.875506	0.91396	0.888989	0.877001	0.895564	0.916683	0.880886	0.877632	1	0.915678	0.0561675
226	30	412	0.001648	112.069	7.36856	17.8859	3.50798	0.961165	0.930825	0.966019	0.928398	0.913835	0.95267	0.93932	0.941748	0.854369	0.908981	0.900485	0.918689	0.872573	0.893204	0.890777	0.862864	0.894417	0.916262	0.907767	0.88835	1	0.929337	0.0503066
230	34	380	0.00152	112.131	7.46815	17.921	3.55824	0.964474	0.930263	0.963158	0.928947	0.915789	0.953947	0.935526	0.943421	0.859211	0.905263	0.897368	0.919737	0.878947	0.897368	0.893421	0.861842	0.893421	0.915789	0.910526	0.884211	1	0.929844	0.0500838
230	22	18596	0.074384	98.4341	7.88653	12.2144	2.90028	0.940794	0.934368	0.911406	0.915412	0.938186	0.911863	0.926705	0.909766	0.888901	0.900678	0.902963	0.903904	0.894171	0.929474	0.887126	0.869569	0.896913	0.902855	0.867687	0.871505	1	0.917928	0.0545522
232	24	17540	0.07016	98.3853	8.32135	12.2227	3.07105	0.941676	0.935633	0.912771	0.915735	0.93931	0.912429	0.927366	0.91012	0.889196	0.900969	0.903221	0.905074	0.89447	0.929875	0.888284	0.870639	0.896807	0.902452	0.867474	0.87175	1	0.918695	0.0542399
232	24	17540	0.07016	98.3853	8.32135	12.2227	3.07105	0.941676	0.935633	0.912771	0.915735	0.93931	0.912429	0.927366	0.91012	0.889196	0.900969	0.903221	0.905074	0.89447	0.929875	0.888284	0.870639	0.896807	0.902452	0.867474	0.87175	1	0.918695	0.0542399
237	29	15070	0.06028	126.33	9.25475	25.6577	5.61714	0.942435	0.936629	0.913371	0.916622	0.940411	0.912674	0.928799	0.910617	0.88998	0.901062	0.904015	0.904778	0.894725	0.930027	0.889117	0.871267	0.897445	0.901958	0.866423	0.872196	1	0.919382	0.0539242
238	30	489	0.001956	111.903	7.57747	17.821	3.61362	0.951943	0.944785	0.933538	0.920245	0.94683	0.924335	0.933538	0.91002	0.899796	0.912065	0.91411	0.90593	0.889571	0.944785	0.894683	0.878323	0.897751	0.885481	0.837423	0.886503	1	0.927167	0.0506552
242	34	458	0.001832	112.025	7.59958	17.8796	3.6329	0.953057	0.946507	0.929039	0.919214	0.947598	0.923581	0.933406	0.909389	0.900655	0.91048	0.915939	0.908297	0.888646	0.943231	0.896288	0.878821	0.89738	0.885371	0.840611	0.886463	1	0.927042	0.0512808
242	22	19943	0.079772	97.3415	8.00485	11.826	2.89357	0.934313	0.935968	0.909492	0.882941	0.906358	0.881086	0.915584	0.881462	0.892669	0.911573	0.88412	0.886953	0.870707	0.892268	0.878679	0.898686	0.889786	0.887128	0.872462	0.864163	1	0.905281	0.0581564
244	24	18767	0.075068	97.2353	8.40823	11.8124	3.04929	0.935312	0.937257	0.910774	0.883679	0.907764	0.881467	0.916369	0.881894	0.89375	0.91152	0.884744	0.887409	0.870198	0.892151	0.878137	0.899478	0.890579	0.886929	0.87169	0.863777	1	0.906071	0.057859
244	24	18767	0.075068	97.2353	8.40823	11.8124	3.04929	0.935312	0.937257	0.910774	0.883679	0.907764	0.881467	0.916369	0.881894	0.89375	0.91152	0.884744	0.887409	0.870198	0.892151	0.878137	0.899478	0.890579	0.886929	0.87169	0.863777	1	0.906071	0.057859
249	29	16063	0.064252	126.527	9.25684	25.776	5.63071	0.936158	0.937745	0.912563	0.884548	0.908765	0.882432	0.918073	0.882743	0.894353	0.912501	0.885607	0.888533	0.871475	0.891428	0.87907	0.900205	0.890712	0.886883	0.872191	0.86472	1	0.907006	0.0574989
250	30	483	0.001932	112.566	8.09557	18.1702	3.94709	0.959627	0.94617	0.92236	0.899586	0.916149	0.89441	0.928571	0.893375	0.907867	0.918219	0.897516	0.89234	0.888199	0.89234	0.897516	0.888199	0.891304	0.89234	0.878882	0.864389	1	0.918588	0.0542001
254	34	447	0.001788	112.58	8.2559	18.1877	4.02577	0.96085	0.948546	0.919463	0.900447	0.914989	0.893736	0.928412	0.894855	0.909396	0.918345	0.901566	0.89038	0.888143	0.891499	0.894855	0.887025	0.889262	0.891499	0.878076	0.869128	1	0.918819	0.0542359
254	22	18953	0.075812	97.9263	7.92871	12.0324	2.90989	0.931937	0.919749	0.914209	0.905767	0.916478	0.868992	0.921648	0.895294	0.891943	0.892735	0.887485	0.901836	0.891099	0.914763	0.902153	0.891468	0.900781	0.895452	0.896613	0.884082	1	0.908282	0.0578276
256	24	17789	0.071156	97.8204	8.31785	12.0174	3.05599	0.933526	0.920456	0.915763	0.907049	0.917674	0.870538	0.922452	0.895497	0.892321	0.893614	0.887627	0.902608	0.892012	0.914779	0.903311	0.891506	0.901006	0.895778	0.897099	0.883636	1	0.909283	0.0573801
256	24	17789	0.071156	97.8204	8.31785	12.0174	3.05599	0.933526	0.920456	0.915763	0.907049	0.917674	0.870538	0.922452	0.895497	0.892321	0.893614	0.887627	0.902608	0.892012	0.914779	0.903311	0.891506	0.901006	0.895778	0.897099	0.883636	1	0.909283	0.0573801
261	29	15206	0.060824	126.298	9.25209	25.6385	5.63365	0.935124	0.921807	0.916283	0.907734	0.918749	0.871202	0.923287	0.895798	0.891983	0.894548	0.888432	0.901979	0.892082	0.915888	0.902933	0.891392	0.901355	0.896127	0.897508	0.884059	1	0.910067	0.0568607
262	30	469	0.001876	113.279	7.376	18.4658	3.65933	0.959488	0.936034	0.926439	0.920043	0.93177	0.88806	0.91791	0.911514	0.913646	0.891258	0.921109	0.918977	0.913646	0.93177	0.910448	0.895522	0.910448	0.913646	0.895522	0.897655	1	0.924236	0.0511086
266	34	426	0.001704	113.33	7.38451	18.491	3.67047	0.95892	0.93662	0.929577	0.916667	0.934272	0.888498	0.919014	0.914319	0.914319	0.884977	0.91784	0.916667	0.916667	0.929577	0.907277	0.902582	0.920188	0.914319	0.892019	0.893192	1	0.924457	0.0513917
266	22	15835	0.06334	99.4844	8.0043	12.6101	3.02145	0.916609	0.922166	0.894758	0.927502	0.914272	0.91102	0.916451	0.890054	0.893148	0.891601	0.896842	0.921503	0.866877	0.912441	0.898137	0.911872	0.876192	0.912125	0.853615	0.874076	1	0.908247	0.0586502
268	24	14906	0.059624	99.3983	8.44051	12.6048	3.19383	0.918221	0.923219	0.897592	0.92815	0.914866	0.911244	0.917986	0.890615	0.894271	0.892191	0.897927	0.921575	0.86757	0.912988	0.898933	0.911915	0.875755	0.912686	0.85365	0.87391	1	0.90932	0.0580784
268	24	14906	0.059624	99.3983	8.44051	12.6048	3.19383	0.918221	0.923219	0.897592	0.92815	0.914866	0.911244	0.917986	0.890615	0.894271	0.892191	0.897927	0.921575	0.86757	0.912988	0.898933	0.911915	0.875755	0.912686	0.85365	0.87391	1	0.90932	0.0580784
273	29	12801	0.051204	128.256	9.28255	26.8342	5.81478	0.91942	0.924264	0.899031	0.928482	0.915866	0.911413	0.918952	0.890126	0.89411	0.892235	0.898328	0.921998	0.868135	0.913718	0.898641	0.912155	0.875986	0.913483	0.854191	0.874619	1	0.91001	0.0577638
274	30	303	0.001212	114.016	7.66436	18.842	3.82736	0.930693	0.935644	0.927393	0.945545	0.920792	0.935644	0.938944	0.907591	0.882838	0.917492	0.905941	0.927393	0.863036	0.929043	0.917492	0.89934	0.877888	0.90099	0.869637	0.876238	1	0.923183	0.0518124
278	34	281	0.001124	113.692	7.63321	18.6818	3.78569	0.934164	0.937722	0.925267	0.94484	0.921708	0.941281	0.935943	0.909253	0.882562	0.914591	0.902135	0.927046	0.857651	0.927046	0.921708	0.898577	0.880783	0.903915	0.864769	0.875445	1	0.92368	0.0515307
278	22	14167	0.056668	100.036	7.8066	12.8058	2.98127	0.931743	0.91519	0.913884	0.91512	0.931919	0.914767	0.901249	0.89292	0.866909	0.896626	0.884344	0.918473	0.869732	0.911237	0.898497	0.879897	0.902661	0.912049	0.856815	0.88385	1	0.909985	0.0561139
280	24	13356	0.053424	99.9617	8.28259	12.8068	3.17676	0.933625	0.916255	0.915843	0.91603	0.932353	0.914982	0.902141	0.892558	0.866989	0.897013	0.884621	0.918164	0.870283	0.910901	0.899072	0.879904	0.902329	0.911837	0.856244	0.884172	1	0.910804	0.0558305
280	24	13356	0.053424	99.9617	8.28259	12.8068	3.17676	0.933625	0.916255	0.915843	0.91603	0.932353	0.914982	0.902141	0.892558	0.866989	0.897013	0.884621	0.918164	0.870283	0.910901	0.899072	0.879904	0.902329	0.911837	0.856244	0.884172	1	0.910804	0.0558305
285	29	11567	0.046268	129.309	9.28479	27.491	5.92986	0.934253	0.91761	0.917135	0.917481	0.933604	0.917092	0.902179	0.891286	0.865609	0.897553	0.884326	0.919123	0.870105	0.910262	0.899412	0.87996	0.902049	0.911861	0.856445	0.883634	1	0.911486	0.0555968
286	30	232	0.000928	113.87	8.43698	18.8233	4.1946	0.956897	0.959052	0.93319	0.926724	0.943966	0.935345	0.915948	0.87931	0.883621	0.903017	0.903017	0.905172	0.898707	0.920259	0.885776	0.857759	0.911638	0.892241	0.834052	0.883621	1	0.926163	0.0476741
290	34	213	0.000852	113.779	8.35127	18.7728	4.14228	0.960094	0.962441	0.929577	0.934272	0.946009	0.938967	0.92723	0.880282	0.887324	0.901408	0.908451	0.913146	0.903756	0.922535	0.887324	0.856808	0.906103	0.896714	0.830986	0.887324	1	0.929177	0.0456755
290	22	14783	0.059132	99.2046	7.87974	12.4981	2.93923	0.901847	0.928465	0.934114	0.929784	0.919536	0.932727	0.904891	0.895522	0.88666	0.891971	0.905161	0.907833	0.885105	0.903369	0.878814	0.868599	0.890279	0.917405	0.869174	0.876277	1	0.912155	0.0566028
292	24	13932	0.055728	99.1607	8.29813	12.5071	3.10792	0.903065	0.929012	0.935221	0.930556	0.920686	0.933175	0.905828	0.895528	0.886592	0.892334	0.905434	0.908628	0.886125	0.903496	0.87884	0.868253	0.891724	0.918425	0.868468	0.876005	1	0.912861	0.0562425
292	24	13932	0.055728	99.1607	8.29813	12.5071	3.10792	0.903065	0.929012	0.935221	0.930556	0.920686	0.933175	0.905828	0.895528	0.886592	0.892334	0.905434	0.908628	0.886125	0.903496	0.87884	0.868253	0.891724	0.918425	0.868468	0.876005	1	0.912861	0.0562425
297	29	12035	0.04814	127.943	9.15647	26.629	5.6782	0.904819	0.930494	0.936435	0.931782	0.921354	0.934067	0.906772	0.895679	0.887329	0.892522	0.906647	0.909639	0.887536	0.904071	0.878438	0.869215	0.892646	0.91828	0.868966	0.876111	1	0.913909	0.0558231
298	30	246	0.000984	114.477	8.41724	19.1191	4.19842	0.945122	0.949187	0.936992	0.924797	0.934959	0.953252	0.922764	0.906504	0.900407	0.902439	0.906504	0.922764	0.904472	0.912602	0.873984	0.876016	0.880081	0.928862	0.884146	0.882114	1	0.927601	0.048153
302	34	236	0.000944	114.464	8.25498	19.1004	4.09851	0.944915	0.951271	0.934322	0.925847	0.934322	0.95339	0.92161	0.90678	0.900424	0.902542	0.908898	0.92161	0.90678	0.919492	0.877119	0.872881	0.875	0.927966	0.885593	0.883475	1	0.927752	0.0479987
302	22	12915	0.05166	99.8296	7.86315	12.7312	2.98395	0.928726	0.930701	0.904491	0.90875	0.912698	0.892722	0.90875	0.899729	0.906001	0.90782	0.893419	0.904684	0.889082	0.891173	0.887534	0.895006	0.886489	0.909098	0.875223	0.876113	1	0.909622	0.0584494
304	24	12228	0.048912	99.751	8.27421	12.7266	3.14712	0.930079	0.931755	0.905913	0.909593	0.912741	0.893605	0.909675	0.900761	0.906608	0.908448	0.893809	0.904645	0.889679	0.891192	0.888289	0.895118	0.886531	0.908611	0.876145	0.876472	1	0.910459	0.0581287
304	24	12228	0.048912	99.751	8.27421	12.7266	3.14712	0.930079	0.931755	0.905913	0.909593	0.912741	0.893605	0.909675	0.900761	0.906608	0.908448	0.893809	0.904645	0.889679	0.891192	0.888289	0.895118	0.886531	0.908611	0.876145	0.876472	1	0.910459	0.0581287
309	29	10529	0.042116	128.261	9.18449	26.8283	5.73889	0.931997	0.933802	0.907209	0.911293	0.913145	0.892915	0.911388	0.90018	0.906591	0.908681	0.894672	0.905404	0.888119	0.891823	0.888641	0.894434	0.887264	0.909013	0.877291	0.878384	1	0.911426	0.0576219
310	30	197	0.000788	114.532	8.417	19.1469	4.23565	0.941624	0.959391	0.908629	0.903553	0.939086	0.92132	0.92132	0.895939	0.913706	0.906091	0.895939	0.898477	0.913706	0.86802	0.873096	0.906091	0.901015	0.928934	0.906091	0.86802	1	0.920618	0.0506518
314	34	179	0.000716	114.553	8.29998	19.1488	4.15966	0.935754	0.96648	0.910615	0.899441	0.941341	0.921788	0.918994	0.905028	0.921788	0.907821	0.896648	0.902235	0.913408	0.868715	0.871508	0.899441	0.891061	0.930168	0.907821	0.874302	1	0.921405	0.050434
314	22	13353	0.053412	100.309	7.72009	12.9041	2.95237	0.925934	0.921815	0.904291	0.898038	0.929492	0.875721	0.901258	0.888752	0.883322	0.905564	0.890848	0.910844	0.875346	0.902269	0.888714	0.895791	0.894219	0.904179	0.862016	0.859769	1	0.904945	0.0593104
316	24	12572	0.050288	100.203	8.18799	12.892	3.13889	0.92706	0.923799	0.905584	0.900135	0.930401	0.877466	0.901567	0.88888	0.882636	0.905942	0.892101	0.911271	0.87671	0.902203	0.888602	0.897073	0.895164	0.903556	0.862472	0.861239	1	0.906025	0.058732
316	24	12572	0.050288	100.203	8.18799	12.892	3.13889	0.92706	0.923799	0.905584	0.900135	0.930401	0.877466	0.901567	0.88888	0.882636	0.905942	0.892101	0.911271	0.87671	0.902203	0.888602	0.897073	0.895164	0.903556	0.862472	0.861239	1	0.906025	0.058732
321	29	10785	0.04314	127.809	9.11225	26.543	5.64951	0.928558	0.925127	0.907789	0.901344	0.93134	0.877422	0.90153	0.892026	0.883681	0.90561	0.892397	0.912332	0.875475	0.902596	0.888178	0.895549	0.894019	0.903709	0.863514	0.864024	1	0.907037	0.0582143
322	30	221	0.000884	114.986	8.2025	19.3568	4.14615	0.954751	0.936652	0.936652	0.943439	0.929864	0.891403	0.918552	0.90724	0.88914	0.89819	0.873303	0.920814	0.88914	0.911765	0.90724	0.934389	0.914027	0.900452	0.843891	0.864253	1	0.923119	0.0559534
326	34	203	0.000812	115.167	8.22788	19.4489	4.18307	0.950739	0.933498	0.935961	0.94335	0.935961	0.8867	0.926108	0.901478	0.8867	0.901478	0.87931	0.918719	0.884236	0.908867	0.913793	0.938424	0.908867	0.899015	0.847291	0.857143	1	0.922413	0.0574671
326	22	16139	0.064556	99.3016	7.73666	12.5264	2.90968	0.925274	0.925367	0.910341	0.924964	0.910279	0.896865	0.924871	0.899777	0.899994	0.884565	0.92168	0.900954	0.85693	0.885805	0.911705	0.900799	0.878555	0.892373	0.839333	0.858572	1	0.910153	0.056573
328	24	15169	0.060676	99.1835	8.16099	12.5075	3.06978	0.927055	0.926297	0.911497	0.926132	0.911102	0.898016	0.925407	0.89996	0.900521	0.884336	0.921518	0.900817	0.857703	0.885787	0.911431	0.901312	0.878568	0.892181	0.838882	0.858956	1	0.910977	0.0563834
328	24	15169	0.060676	99.1835	8.16099	12.5075	3.06978	0.927055	0.926297	0.911497	0.926132	0.911102	0.898016	0.925407	0.89996	0.900521	0.884336	0.921518	0.900817	0.857703	0.885787	0.911431	0.901312	0.878568	0.892181	0.838882	0.858956	1	0.910977	0.0563834
333	29	13093	0.052372	126.124	9.04282	25.516	5.47098	0.929237	0.927289	0.912625	0.92748	0.912281	0.899565	0.926487	0.900978	0.901054	0.884557	0.921332	0.900978	0.858741	0.88574	0.911556	0.901512	0.879439	0.891812	0.839113	0.858932	1	0.912059	0.0559679
334	30	352	0.001408	113.563	7.50742	18.6109	3.70531	0.948864	0.934659	0.916193	0.943182	0.930398	0.896307	0.934659	0.90625	0.916193	0.901989	0.93608	0.896307	0.875	0.90625	0.90625	0.917614	0.880682	0.903409	0.846591	0.884943	1	0.922811	0.051315
338	34	325	0.0013	113.499	7.47726	18.5778	3.6928	0.953846	0.936923	0.921538	0.941538	0.936923	0.893846	0.933846	0.907692	0.913846	0.903077	0.935385	0.898462	0.875385	0.906154	0.907692	0.915385	0.884615	0.906154	0.849231	0.886154	1	0.924728	0.0507598
338	22	17951	0.071804	98.5378	7.73098	12.2436	2.85666	0.921954	0.922177	0.903822	0.9224	0.936967	0.91396	0.922595	0.899421	0.875216	0.88438	0.900006	0.914796	0.870592	0.898474	0.906133	0.900256	0.899198	0.914629	0.852487	0.854437	1	0.911184	0.0569747
340	24	16925	0.0677	98.4611	8.20123	12.2434	3.04309	0.923456	0.922393	0.90514	0.92384	0.937784	0.91486	0.923338	0.90003	0.876366	0.884993	0.90062	0.915362	0.870044	0.898641	0.906647	0.90003	0.899675	0.914476	0.851699	0.85421	1	0.912013	0.0565573
340	24	16925	0.0677	98.4611	8.20123	12.2434	3.04309	0.923456	0.922393	0.90514	0.92384	0.937784	0.91486	0.923338	0.90003	0.876366	0.884993	0.90062	0.915362	0.870044	0.898641	0.906647	0.90003	0.899675	0.914476	0.851699	0.85421	1	0.912013	0.0565573
345	29	14515	0.05806	126.626	9.12203	25.8238	5.55314	0.925112	0.923562	0.906166	0.924595	0.937547	0.916259	0.924216	0.901895	0.877058	0.885739	0.900861	0.915673	0.869583	0.899311	0.906097	0.90062	0.899828	0.913469	0.85112	0.854633	1	0.912877	0.055909
346	30	428	0.001712	112.341	8.04451	18.0594	3.92438	0.940421	0.950935	0.913551	0.952103	0.949766	0.940421	0.933411	0.922897	0.896028	0.897196	0.891355	0.913551	0.876168	0.906542	0.891355	0.892523	0.905374	0.913551	0.839953	0.864486	1	0.927101	0.0479949
350	34	397	0.001588	112.384	7.85319	18.0675	3.8497	0.943325	0.949622	0.919395	0.95466	0.948363	0.940806	0.93073	0.919395	0.894207	0.895466	0.889169	0.911839	0.879093	0.905542	0.892947	0.896725	0.904282	0.916877	0.838791	0.86398	1	0.927694	0.0476137
350	22	19127	0.076508	98.0097	7.84	12.057	2.86013	0.914649	0.913395	0.920139	0.920871	0.908219	0.916819	0.911356	0.90767	0.891253	0.892247	0.908297	0.900533	0.877529	0.922936	0.891541	0.879725	0.901997	0.900821	0.870706	0.881816	1	0.909539	0.0595914
352	24	18038	0.072152	97.9132	8.26138	12.0473	3.02945	0.916454	0.915207	0.921333	0.921471	0.910605	0.917452	0.911631	0.908111	0.891784	0.89256	0.908637	0.901541	0.878229	0.924049	0.891174	0.881112	0.902595	0.900377	0.870523	0.882138	1	0.910626	0.0590579
352	24	18038	0.072152	97.9132	8.26138	12.0473	3.02945	0.916454	0.915207	0.921333	0.921471	0.910605	0.917452	0.911631	0.908111	0.891784	0.89256	0.908637	0.901541	0.878229	0.924049	0.891174	0.881112	0.902595	0.900377	0.870523	0.882138	1	0.910626	0.0590579
357	29	15487	0.061948	127.006	9.17448	26.0584	5.62253	0.919061	0.916672	0.921773	0.922742	0.911829	0.917705	0.911636	0.909505	0.893459	0.89291	0.909634	0.902757	0.878995	0.924872	0.891199	0.881288	0.903693	0.899916	0.871085	0.882934	1	0.911762	0.0586741
358	30	391	0.001564	112.307	8.16033	18.0518	3.98987	0.950128	0.950128	0.943734	0.942455	0.946292	0.943734	0.914322	0.925831	0.904092	0.893862	0.892583	0.911765	0.87468	0.919437	0.902813	0.887468	0.90665	0.90665	0.888747	0.887468	1	0.930954	0.0512705
362	34	373	0.001492	112.221	8.1058	18.0066	3.92564	0.950402	0.950402	0.942359	0.942359	0.947721	0.942359	0.914209	0.926273	0.904826	0.894102	0.89008	0.918231	0.873995	0.920912	0.903485	0.884718	0.906166	0.907507	0.88874	0.89008	1	0.931057	0.0510699
362	22	16324	0.065296	98.6932	7.9284	12.3122	2.9425	0.917208	0.920455	0.907529	0.901617	0.92462	0.924712	0.908723	0.906242	0.882933	0.878002	0.897268	0.920638	0.863667	0.870375	0.900545	0.892735	0.88569	0.915033	0.906579	0.895889	1	0.907917	0.057048
364	24	15345	0.06138	98.6275	8.31381	12.3113	3.09588	0.918377	0.922385	0.908472	0.902835	0.925253	0.925676	0.908537	0.906712	0.883936	0.878625	0.897817	0.921212	0.864353	0.871196	0.900521	0.892734	0.885891	0.915249	0.906517	0.895797	1	0.908818	0.0566174
364	24	15345	0.06138	98.6275	8.31381	12.3113	3.09588	0.918377	0.922385	0.908472	0.902835	0.925253	0.925676	0.908537	0.906712	0.883936	0.878625	0.897817	0.921212	0.864353	0.871196	0.900521	0.892734	0.885891	0.915249	0.906517	0.895797	1	0.908818	0.0566174
369	29	13213	0.052852	127.148	9.23753	26.1503	5.67087	0.920381	0.924771	0.909597	0.903088	0.925793	0.927609	0.909445	0.906607	0.885037	0.879664	0.897714	0.921025	0.864792	0.871982	0.899304	0.893325	0.885946	0.91603	0.906418	0.897563	1	0.909902	0.0560874
370	30	331	0.001324	114.163	7.7082	18.917	3.86325	0.932024	0.933535	0.925982	0.933535	0.951662	0.924471	0.938066	0.927492	0.898792	0.89426	0.897281	0.935045	0.888218	0.889728	0.906344	0.900302	0.89577	0.918429	0.912387	0.906344	1	0.924987	0.0491913
374	34	306	0.001224	114.052	7.70397	18.8624	3.85721	0.933007	0.941176	0.928105	0.936275	0.952614	0.919935	0.934641	0.926471	0.897059	0.893791	0.897059	0.936275	0.892157	0.892157	0.908497	0.898693	0.901961	0.916667	0.918301	0.908497	1	0.926319	0.0485042
374	22	14454	0.057816	99.656	7.89435	12.6678	2.98597	0.916909	0.911374	0.906635	0.910405	0.915594	0.905632	0.902622	0.886502	0.874152	0.88882	0.894355	0.915145	0.890134	0.901342	0.899301	0.895669	0.866438	0.89816	0.87519	0.876954	1	0.904193	0.0605053
376	24	13601	0.054404	99.5829	8.33536	12.6674	3.16703	0.917947	0.913131	0.908058	0.91122	0.916661	0.906441	0.903647	0.887104	0.874936	0.890045	0.894971	0.914822	0.891699	0.902103	0.899566	0.896184	0.866627	0.897802	0.875487	0.877435	1	0.905196	0.0600101
376	24	13601	0.054404	99.5829	8.33536	12.6674	3.16703	0.917947	0.913131	0.908058	0.91122	0.916661	0.906441	0.903647	0.887104	0.874936	0.890045	0.894971	0.914822	0.891699	0.902103	0.899566	0.896184	0.866627	0.897802	0.875487	0.877435	1	0.905196	0.0600101
381	29	11684	0.046736	128.339	9.26199	26.8836	5.80907	0.920147	0.9133	0.910262	0.912573	0.916852	0.908208	0.903501	0.888352	0.875813	0.890063	0.895284	0.915654	0.892075	0.902217	0.900548	0.89614	0.868538	0.897039	0.875642	0.877439	1	0.906218	0.0595558
382	30	235	0.00094	114.789	7.83284	19.2346	3.98806	0.955319	0.944681	0.940426	0.942553	0.951064	0.897872	0.92766	0.882979	0.880851	0.906383	0.912766	0.919149	0.891489	0.912766	0.897872	0.931915	0.880851	0.889362	0.880851	0.87234	1	0.926919	0.0488875
386	34	209	0.000836	115.227	7.97196	19.4617	4.07371	0.954545	0.947368	0.937799	0.944976	0.949761	0.899522	0.930622	0.88756	0.885167	0.911483	0.909091	0.916268	0.889952	0.913876	0.899522	0.930622	0.87799	0.892344	0.88756	0.868421	1	0.927715	0.0499794
386	22	14770	0.05908	100.25	7.76667	12.8841	2.96055	0.931212	0.927996	0.909343	0.924103	0.921158	0.912255	0.894414	0.895599	0.904028	0.90633	0.909885	0.908294	0.880603	0.882024	0.885511	0.918517	0.889066	0.886493	0.853419	0.874814	1	0.912551	0.0556411
388	24	13900	0.0556	100.152	8.22205	12.8748	3.1514	0.93205	0.929317	0.910755	0.924604	0.922122	0.912986	0.895576	0.896547	0.904065	0.906906	0.909856	0.907806	0.880612	0.882446	0.885468	0.918705	0.888885	0.886978	0.853273	0.87446	1	0.913306	0.0553912
388	24	13900	0.0556	100.152	8.22205	12.8748	3.1514	0.93205	0.929317	0.910755	0.924604	0.922122	0.912986	0.895576	0.896547	0.904065	0.906906	0.909856	0.907806	0.880612	0.882446	0.885468	0.918705	0.888885	0.886978	0.853273	0.87446	1	0.913306	0.0553912
393	29	12016	0.048064	127.836	9.17714	26.5656	5.70298	0.933297	0.930052	0.91245	0.925558	0.922478	0.913574	0.895306	0.897345	0.903587	0.908206	0.910411	0.908039	0.881533	0.883405	0.884487	0.918609	0.889106	0.886443	0.855151	0.874126	1	0.914037	0.0551673
394	30	296	0.001184	113.382	8.04893	18.5575	3.9064	0.939189	0.9375	0.927365	0.940878	0.925676	0.910473	0.912162	0.900338	0.893581	0.923986	0.923986	0.903716	0.888514	0.885135	0.881757	0.930743	0.900338	0.873311	0.853041	0.871622	1	0.920874	0.0553457
398	34	278	0.001112	113.177	7.99695	18.4548	3.85868	0.940647	0.93705	0.931655	0.946043	0.928058	0.913669	0.908273	0.899281	0.893885	0.922662	0.922662	0.904676	0.892086	0.883094	0.883094	0.928058	0.899281	0.866906	0.848921	0.877698	1	0.922003	0.0555693
398	22	18261	0.073044	98.1711	7.98526	12.1242	2.9245	0.911259	0.915914	0.912874	0.927578	0.909014	0.895761	0.923389	0.896309	0.880948	0.908028	0.904414	0.886945	0.858688	0.89327	0.90707	0.90132	0.88292	0.878156	0.852226	0.866793	1	0.906288	0.0574546
400	24	17167	0.068668	98.0799	8.44306	12.1188	3.10266	0.912798	0.917021	0.913759	0.928788	0.910002	0.896458	0.923807	0.896342	0.881196	0.908342	0.904701	0.887895	0.858915	0.893691	0.907031	0.901963	0.882187	0.878459	0.8521	0.867333	1	0.907096	0.0572031
400	24	17167	0.068668	98.0799	8.44306	12.1188	3.10266	0.912798	0.917021	0.913759	0.928788	0.910002	0.896458	0.923807	0.896342	0.881196	0.908342	0.904701	0.887895	0.858915	0.893691	0.907031	0.901963	0.882187	0.878459	0.8521	0.867333	1	0.907096	0.0572031
405	29	14801	0.059204	127.341	9.3616	26.2788	5.77326	0.914871	0.918958	0.914972	0.928653	0.910378	0.896933	0.924769	0.897237	0.882069	0.908486	0.905783	0.888825	0.857712	0.894365	0.907709	0.902135	0.881224	0.879096	0.853321	0.866124	1	0.908031	0.0568737
406	30	302	0.001208	113.304	8.29704	18.5405	4.1897	0.940397	0.945364	0.940397	0.945364	0.94702	0.92053	0.932119	0.922185	0.887417	0.912252	0.918874	0.889073	0.850993	0.880795	0.90894	0.903974	0.879139	0.900662	0.865894	0.869205	1	0.926516	0.047378
410	34	287	0.001148	113.049	8.05214	18.3993	4.00006	0.940767	0.945993	0.942509	0.947735	0.945993	0.921603	0.937282	0.925087	0.888502	0.91115	0.918118	0.888502	0.848432	0.881533	0.909408	0.902439	0.881533	0.905923	0.867596	0.872822	1	0.927591	0.0476127
410	22	18024	0.072096	99.0779	7.63973	12.4377	2.859	0.936113	0.933172	0.903906	0.906735	0.910397	0.92632	0.919774	0.902047	0.882878	0.88801	0.912783	0.908816	0.877802	0.898136	0.909066	0.889814	0.892754	0.90865	0.856441	0.884099	1	0.912797	0.0574698
412	24	16956	0.067824	98.9329	8.0785	12.4099	3.0319	0.937249	0.93374	0.905196	0.908027	0.910268	0.926663	0.919999	0.901746	0.88305	0.888859	0.913629	0.909796	0.877389	0.898502	0.908764	0.889862	0.892752	0.908263	0.856865	0.884407	1	0.913398	0.0572104
412	24	16956	0.067824	98.9329	8.0785	12.4099	3.0319	0.937249	0.93374	0.905196	0.908027	0.910268	0.926663	0.919999	0.901746	0.88305	0.888859	0.913629	0.909796	0.877389	0.898502	0.908764	0.889862	0.892752	0.908263	0.856865	0.884407	1	0.913398	0.0572104
417	29	14583	0.058332	128.024	8.97159	26.6639	5.59475	0.939656	0.934444	0.905506	0.909792	0.911849	0.928238	0.92097	0.903312	0.883083	0.887986	0.913221	0.910032	0.87818	0.898101	0.908866	0.889769	0.892923	0.908489	0.855791	0.883666	1	0.914374	0.056592
418	30	295	0.00118	115.817	7.70172	19.7381	3.91175	0.957627	0.944068	0.901695	0.942373	0.937288	0.949153	0.925424	0.942373	0.89322	0.871186	0.918644	0.911864	0.89661	0.915254	0.916949	0.879661	0.901695	0.89322	0.864407	0.9	1	0.927614	0.0507277
422	34	275	0.0011	115.755	7.76646	19.7114	3.9452	0.956364	0.943636	0.903636	0.941818	0.94	0.954545	0.925455	0.945455	0.889091	0.874545	0.92	0.912727	0.903636	0.912727	0.914545	0.878182	0.901818	0.892727	0.872727	0.896364	1	0.928398	0.0507271
422	22	12488	0.049952	101.608	7.93996	13.4172	3.12744	0.914678	0.933216	0.914638	0.917441	0.923206	0.920764	0.921965	0.913557	0.890054	0.879524	0.893057	0.8961	0.87496	0.902186	0.892056	0.892777	0.900705	0.903908	0.887052	0.897862	1	0.912411	0.0552343
424	24	11797	0.047188	101.496	8.42571	13.4037	3.32283	0.915911	0.933712	0.915529	0.918072	0.924896	0.92176	0.922438	0.913707	0.890693	0.879546	0.893193	0.896499	0.874968	0.902645	0.892642	0.893151	0.90167	0.904594	0.887641	0.897601	1	0.913146	0.0550386
424	24	11797	0.047188	101.496	8.42571	13.4037	3.32283	0.915911	0.933712	0.915529	0.918072	0.924896	0.92176	0.922438	0.913707	0.890693	0.879546	0.893193	0.896499	0.874968	0.902645	0.892642	0.893151	0.90167	0.904594	0.887641	0.897601	1	0.913146	0.0550386
429	29	10140	0.04056	130.478	9.37631	28.2397	6.0551	0.917406	0.935552	0.915779	0.919379	0.92643	0.923767	0.92357	0.91425	0.892653	0.880178	0.893688	0.896696	0.875099	0.903107	0.892653	0.894822	0.902564	0.906262	0.886243	0.897978	1	0.914295	0.0546395
430	30	145	0.00058	115.07	7.47968	19.3487	3.74087	0.955172	0.97931	0.924138	0.937931	0.941379	0.92069	0.934483	0.893103	0.906897	0.927586	0.886207	0.903448	0.893103	0.941379	0.910345	0.875862	0.941379	0.910345	0.865517	0.889655	1	0.932473	0.047082
434	34	136	0.000544	115.087	7.56319	19.3627	3.78332	0.955882	0.977941	0.922794	0.941176	0.941176	0.933824	0.933824	0.893382	0.908088	0.933824	0.882353	0.904412	0.893382	0.941176	0.904412	0.875	0.941176	0.911765	0.867647	0.886029	1	0.933507	0.0466115
434	22	15367	0.061468	99.8388	7.76397	12.7283	2.92044	0.922757	0.931346	0.910783	0.909254	0.914167	0.911108	0.91049	0.90177	0.874992	0.872259	0.89484	0.923407	0.880393	0.896662	0.90831	0.897508	0.859699	0.890187	0.874927	0.893896	1	0.908902	0.0572756
436	24	14448	0.057792	99.709	8.2516	12.7088	3.1132	0.924557	0.93224	0.911856	0.909192	0.914486	0.912133	0.910714	0.902201	0.875277	0.872266	0.895141	0.92383	0.880606	0.896768	0.908949	0.897218	0.860396	0.8904	0.875658	0.893792	1	0.909589	0.056971
436	24	14448	0.057792	99.709	8.2516	12.7088	3.1132	0.924557	0.93224	0.911856	0.909192	0.914486	0.912133	0.910714	0.902201	0.875277	0.872266	0.895141	0.92383	0.880606	0.896768	0.908949	0.897218	0.860396	0.8904	0.875658	0.893792	1	0.909589	0.056971
441	29	12394	0.049576	129.739	9.23023	27.7564	5.88763	0.925892	0.932871	0.912498	0.909755	0.914999	0.913668	0.912296	0.90326	0.875504	0.873084	0.895514	0.924197	0.880829	0.89858	0.908585	0.896321	0.862554	0.889503	0.876916	0.89507	1	0.910411	0.0567441
442	30	226	0.000904	115.839	9.00087	19.8444	4.64897	0.931416	0.962389	0.926991	0.900442	0.931416	0.94469	0.915929	0.929204	0.904867	0.889381	0.904867	0.940265	0.873894	0.924779	0.920354	0.911504	0.878319	0.878319	0.882743	0.891593	1	0.924273	0.0511586
446	34	198	0.000792	115.557	8.93273	19.6968	4.58041	0.934343	0.962121	0.931818	0.906566	0.936869	0.94697	0.921717	0.931818	0.901515	0.886364	0.90404	0.941919	0.881313	0.934343	0.919192	0.914141	0.871212	0.876263	0.876263	0.886364	1	0.92677	0.0512055
446	22	15763	0.063052	100.102	7.7866	12.8296	2.96963	0.922096	0.923333	0.906744	0.93028	0.92124	0.909027	0.900241	0.900305	0.899924	0.909281	0.901256	0.892026	0.871915	0.880543	0.889139	0.902937	0.875373	0.889869	0.855231	0.873121	1	0.909927	0.0594582
448	24	14856	0.059424	100.049	8.25954	12.838	3.16007	0.92259	0.924812	0.908286	0.931341	0.921715	0.910238	0.899771	0.90142	0.900714	0.910205	0.901723	0.892468	0.872005	0.881226	0.889035	0.903709	0.875438	0.890213	0.856119	0.872711	1	0.910738	0.0591273
448	24	14856	0.059424	100.049	8.25954	12.838	3.16007	0.92259	0.924812	0.908286	0.931341	0.921715	0.910238	0.899771	0.90142	0.900714	0.910205	0.901723	0.892468	0.872005	0.881226	0.889035	0.903709	0.875438	0.890213	0.856119	0.872711	1	0.910738	0.0591273
453	29	12730	0.05092	126.753	9.17396	25.9056	5.59946	0.924077	0.926434	0.908995	0.933071	0.923095	0.910448	0.900432	0.902553	0.90055	0.910762	0.903142	0.893087	0.872349	0.882325	0.889356	0.904674	0.875727	0.890259	0.856638	0.87282	1	0.911763	0.0585715
454	30	339	0.001356	114.371	8.66131	19.0862	4.38379	0.939528	0.949853	0.938053	0.961652	0.938053	0.917404	0.910029	0.890855	0.920354	0.941003	0.923304	0.899705	0.884956	0.889381	0.876106	0.912979	0.871681	0.90708	0.851032	0.858407	1	0.92764	0.0525974
458	34	316	0.001264	114.529	8.51246	19.1527	4.30079	0.939873	0.950949	0.936709	0.960443	0.939873	0.917722	0.911392	0.887658	0.919304	0.936709	0.925633	0.901899	0.889241	0.887658	0.879747	0.911392	0.868671	0.908228	0.852848	0.856013	1	0.927664	0.0532836
458	22	17108	0.068432	98.9594	8.12322	12.422	3.03678	0.93088	0.915595	0.914631	0.909253	0.925064	0.916384	0.912994	0.878478	0.861118	0.897767	0.889145	0.905687	0.875848	0.890168	0.874591	0.898615	0.885229	0.888678	0.846066	0.861147	1	0.907318	0.0583058
460	24	16114	0.064456	98.8673	8.54576	12.4142	3.20668	0.931333	0.916346	0.915912	0.909923	0.925313	0.916905	0.912995	0.87877	0.861642	0.898008	0.889041	0.905672	0.874984	0.890437	0.87393	0.898908	0.885007	0.888792	0.846035	0.861332	1	0.907758	0.0581582
460	24	16114	0.064456	98.8673	8.54576	12.4142	3.20668	0.931333	0.916346	0.915912	0.909923	0.925313	0.916905	0.912995	0.87877	0.861642	0.898008	0.889041	0.905672	0.874984	0.890437	0.87393	0.898908	0.885007	0.888792	0.846035	0.861332	1	0.907758	0.0581582
465	29	13835	0.05534	125.035	9.39502	24.9006	5.60179	0.932201	0.918395	0.917709	0.91142	0.925334	0.917167	0.913769	0.879328	0.861764	0.897434	0.888797	0.905313	0.875605	0.891254	0.87416	0.898301	0.88558	0.888688	0.847886	0.860607	1	0.908584	0.0576885
466	30	535	0.00214	111.88	8.18291	17.8518	4.0019	0.954206	0.941121	0.937383	0.917757	0.950467	0.916822	0.938318	0.905607	0.874766	0.902804	0.886916	0.914019	0.875701	0.894393	0.880374	0.908411	0.885981	0.9	0.856075	0.857009	1	0.923697	0.0526709
470	34	500	0.002	111.873	8.26314	17.8544	4.04939	0.955	0.944	0.943	0.921	0.949	0.917	0.934	0.905	0.877	0.902	0.885	0.913	0.876	0.897	0.886	0.91	0.884	0.901	0.856	0.857	1	0.924844	0.0523733
470	22	24006	0.096024	95.7268	7.98859	11.2564	2.80358	0.919437	0.923228	0.910147	0.906773	0.916042	0.917812	0.90417	0.882467	0.897442	0.881675	0.912105	0.902504	0.869908	0.907419	0.897005	0.860889	0.858848	0.884883	0.871386	0.850912	1	0.906394	0.0570374
472	24	22566	0.090264	95.6548	8.39332	11.2553	2.9512	0.920367	0.924111	0.911194	0.907427	0.916556	0.91804	0.904968	0.883165	0.897833	0.882013	0.912147	0.902951	0.869981	0.907693	0.897323	0.860387	0.859324	0.884782	0.871909	0.850904	1	0.907017	0.0568924
472	24	22566	0.090264	95.6548	8.39332	11.2553	2.9512	0.920367	0.924111	0.911194	0.907427	0.916556	0.91804	0.904968	0.883165	0.897833	0.882013	0.912147	0.902951	0.869981	0.907693	0.897323	0.860387	0.859324	0.884782	0.871909	0.850904	1	0.907017	0.0568924
477	29	19332	0.077328	123.488	9.24917	23.9892	5.38698	0.921684	0.924503	0.912399	0.907821	0.916667	0.918167	0.905235	0.884233	0.898045	0.881906	0.912347	0.902674	0.86975	0.908183	0.897527	0.860646	0.860025	0.885449	0.871172	0.850843	1	0.907541	0.056928
478	30	757	0.003028	112.134	7.9917	17.9571	3.85759	0.950462	0.949802	0.929987	0.929987	0.930647	0.93395	0.906209	0.910172	0.905548	0.895641	0.931308	0.911493	0.865918	0.900925	0.901585	0.86856	0.863937	0.902246	0.878468	0.859974	1	0.924606	0.0509937
482	34	699	0.002796	112.105	7.9888	17.9436	3.86766	0.950644	0.949928	0.933476	0.929185	0.930615	0.938484	0.90701	0.912732	0.907725	0.89485	0.93133	0.912732	0.868383	0.899857	0.900572	0.872675	0.862661	0.903433	0.876967	0.860515	1	0.925614	0.0509612
482	22	21165	0.08466	98.0709	7.77551	12.0764	2.87446	0.928845	0.921899	0.874463	0.908599	0.930735	0.91434	0.917056	0.90841	0.882896	0.8867	0.89055	0.924002	0.845854	0.890361	0.891401	0.891732	0.888164	0.863903	0.865509	0.890952	1	0.906259	0.0580636
484	24	19939	0.079756	97.9747	8.18279	12.0654	3.02426	0.929134	0.923191	0.876122	0.9099	0.931817	0.914765	0.91815	0.908646	0.883846	0.887457	0.890491	0.924043	0.846657	0.890867	0.891519	0.892372	0.88841	0.864537	0.865866	0.891544	1	0.907091	0.0576858
484	24	19939	0.079756	97.9747	8.18279	12.0654	3.02426	0.929134	0.923191	0.876122	0.9099	0.931817	0.914765	0.91815	0.908646	0.883846	0.887457	0.890491	0.924043	0.846657	0.890867	0.891519	0.892372	0.88841	0.864537	0.865866	0.891544	1	0.907091	0.0576858
489	29	17115	0.06846	125.009	9.05859	24.8565	5.41176	0.929798	0.924277	0.877476	0.910897	0.932223	0.915367	0.91934	0.909495	0.884838	0.887759	0.890914	0.92378	0.84648	0.890914	0.892083	0.892054	0.888548	0.864067	0.866287	0.892375	1	0.907826	0.0573942
490	30	672	0.002688	111.958	7.89519	17.8676	3.79547	0.944196	0.946429	0.911458	0.921131	0.94122	0.931548	0.932292	0.910714	0.898065	0.90253	0.896577	0.932292	0.857143	0.903274	0.877232	0.899554	0.888393	0.848214	0.87872	0.895833	1	0.921961	0.0514654
494	34	615	0.00246	111.943	7.9177	17.8621	3.8109	0.949593	0.947154	0.909756	0.920325	0.943089	0.928455	0.934146	0.906504	0.895935	0.903252	0.895122	0.933333	0.854472	0.903252	0.878862	0.899187	0.891057	0.846341	0.878049	0.896748	1	0.922303	0.0509142
494	22	20644	0.082576	98.1855	8.03672	12.1328	2.9617	0.923634	0.915254	0.900576	0.920413	0.912251	0.929205	0.915641	0.913776	0.887619	0.875242	0.89876	0.920534	0.883477	0.889556	0.86691	0.906341	0.877034	0.907261	0.849206	0.883041	1	0.909076	0.0582894
496	24	19370	0.07748	98.0519	8.40989	12.1069	3.10377	0.925452	0.916314	0.902091	0.920909	0.91301	0.929866	0.916211	0.914791	0.888358	0.875761	0.899535	0.921322	0.883557	0.889546	0.866882	0.906918	0.877852	0.90715	0.849097	0.883351	1	0.910001	0.0578318
496	24	19370	0.07748	98.0519	8.40989	12.1069	3.10377	0.925452	0.916314	0.902091	0.920909	0.91301	0.929866	0.916211	0.914791	0.888358	0.875761	0.899535	0.921322	0.883557	0.889546	0.866882	0.906918	0.877852	0.90715	0.849097	0.883351	1	0.910001	0.0578318
501	29	16634	0.066536	124.905	9.29476	24.8154	5.53272	0.927438	0.917278	0.90285	0.921336	0.913851	0.930293	0.917128	0.915985	0.889053	0.874324	0.901196	0.920855	0.88283	0.890014	0.866599	0.906877	0.877871	0.908591	0.849435	0.883943	1	0.910778	0.0573448
502	30	636	0.002544	111.49	7.82821	17.6433	3.74288	0.947327	0.939465	0.922956	0.933176	0.928459	0.944969	0.930031	0.937893	0.906447	0.882075	0.907233	0.928459	0.893082	0.882862	0.869497	0.912736	0.862421	0.897013	0.858491	0.892296	1	0.925405	0.0508967
506	34	594	0.002376	111.42	7.76643	17.6069	3.71132	0.95202	0.939394	0.922559	0.930135	0.928451	0.944444	0.930976	0.941077	0.905724	0.881313	0.907407	0.931818	0.892256	0.882997	0.868687	0.914141	0.863636	0.893098	0.852694	0.890572	1	0.925869	0.0508821
506	22	25538	0.102152	95.8711	7.95616	11.3046	2.79906	0.921607	0.925621	0.893982	0.925249	0.918964	0.925347	0.908666	0.903927	0.90522	0.888793	0.890575	0.898485	0.881549	0.899933	0.870781	0.887579	0.873796	0.871153	0.872132	0.895567	1	0.909403	0.059216
508	24	23999	0.095996	95.7778	8.37201	11.2968	2.95295	0.923184	0.926768	0.896142	0.925539	0.919684	0.925747	0.909205	0.904288	0.905204	0.889329	0.890495	0.898683	0.881724	0.899996	0.871515	0.887474	0.874432	0.87137	0.871765	0.895225	1	0.910221	0.0588872
508	24	23999	0.095996	95.7778	8.37201	11.2968	2.95295	0.923184	0.926768	0.896142	0.925539	0.919684	0.925747	0.909205	0.904288	0.905204	0.889329	0.890495	0.898683	0.881724	0.899996	0.871515	0.887474	0.874432	0.87137	0.871765	0.895225	1	0.910221	0.0588872
513	29	20503	0.082012	123.363	9.30351	23.9225	5.41595	0.925889	0.928767	0.897698	0.92623	0.920109	0.926352	0.909574	0.906063	0.904599	0.889577	0.891431	0.899137	0.882505	0.900112	0.872116	0.887773	0.874433	0.870994	0.871433	0.895284	1	0.911348	0.0584625
514	30	934	0.003736	110.725	7.94621	17.2953	3.72254	0.951285	0.946467	0.925054	0.949679	0.937366	0.943255	0.923983	0.93576	0.919165	0.904711	0.90364	0.915418	0.889186	0.914347	0.874732	0.904176	0.87045	0.87955	0.868308	0.884368	1	0.930165	0.0522904
518	34	866	0.003464	110.703	7.98125	17.2871	3.74065	0.955543	0.946882	0.926674	0.952079	0.938799	0.946305	0.92552	0.935912	0.920323	0.904734	0.90358	0.915704	0.890878	0.916859	0.875866	0.903002	0.87067	0.878753	0.86836	0.883949	1	0.931812	0.0511409
518	22	20792	0.083168	97.9891	7.96049	12.057	2.92369	0.925452	0.91819	0.918815	0.913116	0.911601	0.913404	0.925404	0.899889	0.859754	0.905757	0.885629	0.908498	0.862712	0.891761	0.863409	0.890487	0.848331	0.881854	0.853501	0.832147	1	0.907069	0.0583529
520	24	19493	0.077972	97.8939	8.38695	12.0482	3.08696	0.926794	0.919407	0.919971	0.913713	0.913071	0.914405	0.925717	0.901554	0.861309	0.906248	0.886831	0.908967	0.862566	0.891756	0.863515	0.891679	0.848022	0.881881	0.854025	0.832478	1	0.908053	0.0579527
520	24	19493	0.077972	97.8939	8.38695	12.0482	3.08696	0.926794	0.919407	0.919971	0.913713	0.913071	0.914405	0.925717	0.901554	0.861309	0.906248	0.886831	0.908967	0.862566	0.891756	0.863515	0.891679	0.848022	0.881881	0.854025	0.832478	1	0.908053	0.0579527
525	29	16731	0.066924	127.009	9.29701	26.0711	5.71006	0.927231	0.920865	0.921732	0.915307	0.913663	0.91447	0.926245	0.902576	0.862232	0.906043	0.888381	0.910316	0.862381	0.891339	0.863427	0.892654	0.847409	0.882075	0.855986	0.832975	1	0.908916	0.0578139
526	30	459	0.001836	113.631	8.40719	18.704	4.13658	0.954248	0.957516	0.949891	0.938998	0.920479	0.930283	0.91939	0.917211	0.881264	0.909586	0.901961	0.923747	0.882353	0.888889	0.862745	0.908497	0.852941	0.883442	0.868192	0.843137	1	0.927517	0.0512322
530	34	430	0.00172	113.496	8.33322	18.6333	4.10089	0.956977	0.963953	0.953488	0.936047	0.919767	0.931395	0.918605	0.92093	0.884884	0.912791	0.904651	0.923256	0.87907	0.889535	0.859302	0.906977	0.854651	0.887209	0.87093	0.846512	1	0.929334	0.0498354
530	22	16285	0.06514	99.3987	7.90266	12.5723	2.98586	0.925084	0.914952	0.901689	0.917654	0.909671	0.92051	0.913632	0.887258	0.876635	0.887719	0.901044	0.908413	0.865152	0.886491	0.895517	0.877464	0.88689	0.896807	0.866288	0.856217	1	0.906058	0.0561448
532	24	15322	0.061288	99.3218	8.31167	12.5684	3.14734	0.926021	0.916036	0.902787	0.918157	0.909966	0.921877	0.913654	0.887449	0.876942	0.888233	0.901057	0.90915	0.865781	0.886144	0.895085	0.877333	0.886731	0.897696	0.866467	0.856807	1	0.906695	0.0560358
532	24	15322	0.061288	99.3218	8.31167	12.5684	3.14734	0.926021	0.916036	0.902787	0.918157	0.909966	0.921877	0.913654	0.887449	0.876942	0.888233	0.901057	0.90915	0.865781	0.886144	0.895085	0.877333	0.886731	0.897696	0.866467	0.856807	1	0.906695	0.0560358
537	29	13224	0.052896	128.087	9.18314	26.7208	5.73721	0.927178	0.916931	0.903887	0.919011	0.910012	0.923472	0.912545	0.88744	0.878025	0.888914	0.901732	0.910201	0.865547	0.885057	0.894056	0.879083	0.887666	0.899161	0.8674	0.85757	1	0.907375	0.0556518
538	30	296	0.001184	114.158	7.94288	18.9297	3.95516	0.956081	0.940878	0.918919	0.9375	0.913851	0.940878	0.908784	0.880068	0.903716	0.932432	0.903716	0.903716	0.875	0.890203	0.903716	0.866554	0.880068	0.922297	0.851351	0.873311	1	0.922031	0.0467849
542	34	268	0.001072	113.868	7.82002	18.7789	3.84775	0.953358	0.936567	0.91791	0.932836	0.914179	0.940299	0.906716	0.876866	0.906716	0.932836	0.901119	0.906716	0.878731	0.895522	0.901119	0.871269	0.876866	0.925373	0.858209	0.875	1	0.920691	0.0473728
542	22	16137	0.064548	99.8289	7.80764	12.7275	2.9515	0.921268	0.923375	0.889756	0.915908	0.916775	0.91284	0.913491	0.885481	0.898029	0.875287	0.881112	0.901624	0.887526	0.915195	0.902925	0.874202	0.869926	0.896542	0.855209	0.897441	1	0.905907	0.0566835
544	24	15154	0.060616	99.6773	8.23232	12.6962	3.12229	0.923782	0.924673	0.891184	0.916689	0.917382	0.913125	0.913983	0.885839	0.898872	0.875775	0.881186	0.901544	0.887752	0.915831	0.903293	0.873994	0.870727	0.897255	0.855451	0.897783	1	0.906886	0.0563491
544	24	15154	0.060616	99.6773	8.23232	12.6962	3.12229	0.923782	0.924673	0.891184	0.916689	0.917382	0.913125	0.913983	0.885839	0.898872	0.875775	0.881186	0.901544	0.887752	0.915831	0.903293	0.873994	0.870727	0.897255	0.855451	0.897783	1	0.906886	0.0563491
549	29	13013	0.052052	129.258	9.22214	27.4528	5.85092	0.925536	0.926151	0.891993	0.917544	0.918351	0.914009	0.915162	0.886306	0.899293	0.875701	0.881119	0.901829	0.887728	0.916007	0.90279	0.874164	0.871974	0.897679	0.85234	0.898832	1	0.907749	0.0560449
550	30	205	0.00082	115.253	8.42129	19.505	4.24947	0.934146	0.94878	0.921951	0.934146	0.926829	0.912195	0.921951	0.880488	0.895122	0.868293	0.853659	0.919512	0.887805	0.936585	0.919512	0.868293	0.895122	0.902439	0.865854	0.878049	1	0.917428	0.0532025
554	34	193	0.000772	115.328	8.39728	19.5406	4.24807	0.935233	0.950777	0.930052	0.935233	0.92487	0.917098	0.92228	0.878238	0.896373	0.865285	0.849741	0.92228	0.891192	0.937824	0.919689	0.867876	0.896373	0.904145	0.865285	0.875648	1	0.918912	0.0532034
554	22	13149	0.052596	100.895	7.73984	13.1289	2.99456	0.911666	0.93471	0.890828	0.90581	0.915431	0.904251	0.920945	0.904898	0.894174	0.901856	0.867937	0.915659	0.873374	0.906	0.903529	0.891437	0.86999	0.877823	0.844779	0.873641	1	0.905868	0.0596031
556	24	12415	0.04966	100.783	8.13641	13.1098	3.14936	0.912888	0.935441	0.892227	0.906887	0.916955	0.905115	0.921869	0.906041	0.894321	0.902457	0.868546	0.916351	0.874305	0.905638	0.903866	0.891542	0.870157	0.878292	0.845389	0.873701	1	0.906793	0.0592849
556	24	12415	0.04966	100.783	8.13641	13.1098	3.14936	0.912888	0.935441	0.892227	0.906887	0.916955	0.905115	0.921869	0.906041	0.894321	0.902457	0.868546	0.916351	0.874305	0.905638	0.903866	0.891542	0.870157	0.878292	0.845389	0.873701	1	0.906793	0.0592849
561	29	10679	0.042716	130.194	9.13793	28.0372	5.87692	0.914739	0.93623	0.893389	0.908606	0.917361	0.905047	0.921903	0.907716	0.895168	0.902987	0.869651	0.915769	0.874567	0.905656	0.904205	0.892874	0.869978	0.878968	0.8461	0.873911	1	0.907692	0.0592009
562	30	157	0.000628	115.361	8.45878	19.5645	4.41225	0.933121	0.955414	0.907643	0.926752	0.933121	0.920382	0.942675	0.923567	0.929936	0.914013	0.904459	0.926752	0.853503	0.926752	0.901274	0.872611	0.882166	0.869427	0.869427	0.894904	1	0.923858	0.0512005
566	34	146	0.000584	114.943	8.24248	19.3388	4.19503	0.934932	0.958904	0.910959	0.921233	0.931507	0.924658	0.94863	0.928082	0.924658	0.907534	0.907534	0.928082	0.856164	0.924658	0.90411	0.866438	0.883562	0.869863	0.863014	0.893836	1	0.924747	0.0510669
566	22	15022	0.060088	99.6819	7.86335	12.6753	2.9582	0.931567	0.927373	0.901611	0.912062	0.921848	0.930202	0.919951	0.917687	0.889096	0.878811	0.897417	0.902776	0.889762	0.902842	0.876714	0.906104	0.877713	0.880142	0.841832	0.893456	1	0.912371	0.0562336
568	24	14153	0.056612	99.5987	8.28589	12.6697	3.12717	0.932876	0.928248	0.902706	0.91387	0.923091	0.930227	0.920688	0.918639	0.891013	0.879849	0.897124	0.903165	0.890023	0.902847	0.876987	0.906557	0.877199	0.880167	0.842012	0.89398	1	0.913299	0.0557858
568	24	14153	0.056612	99.5987	8.28589	12.6697	3.12717	0.932876	0.928248	0.902706	0.91387	0.923091	0.930227	0.920688	0.918639	0.891013	0.879849	0.897124	0.903165	0.890023	0.902847	0.876987	0.906557	0.877199	0.880167	0.842012	0.89398	1	0.913299	0.0557858
573	29	12251	0.049004	128.34	9.21301	26.8788	5.74685	0.934291	0.928863	0.904294	0.916333	0.923884	0.932659	0.920455	0.918537	0.891601	0.881153	0.896743	0.903845	0.891437	0.90262	0.877153	0.906783	0.878051	0.88054	0.841931	0.894213	1	0.914335	0.0554683
574	30	320	0.00128	113.076	8.27973	18.4279	4.1044	0.954688	0.940625	0.920312	0.939063	0.932813	0.964063	0.93125	0.932813	0.901563	0.895312	0.903125	0.90625	0.890625	0.901563	0.871875	0.91875	0.871875	0.875	0.840625	0.904687	1	0.928175	0.0521078
578	34	294	0.001176	112.85	8.24184	18.3164	4.06868	0.957483	0.940476	0.921769	0.942177	0.933673	0.962585	0.933673	0.935374	0.904762	0.894558	0.897959	0.908163	0.889456	0.897959	0.877551	0.923469	0.870748	0.869048	0.841837	0.904762	1	0.929256	0.0513758
578	22	20570	0.08228	97.2399	8.02546	11.7906	2.88781	0.927419	0.908556	0.913734	0.898347	0.9237	0.93386	0.910233	0.892003	0.895746	0.88877	0.906028	0.922825	0.87472	0.867282	0.868595	0.892465	0.885926	0.865362	0.842368	0.873068	1	0.907757	0.0570419
580	24	19388	0.077552	97.1691	8.4114	11.7886	3.03464	0.928203	0.908964	0.914071	0.89968	0.924103	0.934547	0.910486	0.892898	0.896508	0.889365	0.906024	0.923019	0.875181	0.86796	0.86894	0.892279	0.886141	0.865226	0.843099	0.873607	1	0.908329	0.0568219
580	24	19388	0.077552	97.1691	8.4114	11.7886	3.03464	0.928203	0.908964	0.914071	0.89968	0.924103	0.934547	0.910486	0.892898	0.896508	0.889365	0.906024	0.923019	0.875181	0.86796	0.86894	0.892279	0.886141	0.865226	0.843099	0.873607	1	0.908329	0.0568219
585	29	16595	0.06638	126.556	9.30006	25.7972	5.65945	0.929708	0.910003	0.914914	0.900301	0.924977	0.93492	0.910666	0.894155	0.896354	0.890359	0.905875	0.922898	0.875655	0.867279	0.870111	0.892709	0.885779	0.86514	0.84176	0.873426	1	0.909029	0.0565809
586	30	469	0.001876	112.756	8.25085	18.2702	3.98195	0.950959	0.936034	0.953092	0.923241	0.918977	0.936034	0.934968	0.909382	0.906183	0.892324	0.909382	0.920043	0.889126	0.866738	0.877399	0.899787	0.891258	0.877399	0.845416	0.860341	1	0.924779	0.0494304
590	34	441	0.001764	112.8	8.2294	18.29	3.98354	0.952381	0.935374	0.956916	0.924036	0.918367	0.936508	0.936508	0.912698	0.907029	0.891156	0.910431	0.924036	0.888889	0.865079	0.873016	0.897959	0.893424	0.878685	0.844671	0.85941	1	0.92566	0.0492185
590	22	17061	0.068244	98.7812	7.88636	12.3421	2.9339	0.939511	0.915333	0.90871	0.903581	0.934969	0.916623	0.925268	0.896958	0.861233	0.894438	0.901149	0.92181	0.892386	0.878495	0.871461	0.894145	0.853496	0.867563	0.850683	0.878143	1	0.910153	0.0579485
592	24	16074	0.064296	98.7049	8.29285	12.3385	3.09105	0.941209	0.917538	0.908983	0.903447	0.93589	0.917258	0.925936	0.898003	0.861609	0.89427	0.901891	0.922297	0.893524	0.877722	0.871936	0.893741	0.853552	0.867488	0.851375	0.87794	1	0.910976	0.0576645
592	24	16074	0.064296	98.7049	8.29285	12.3385	3.09105	0.941209	0.917538	0.908983	0.903447	0.93589	0.917258	0.925936	0.898003	0.861609	0.89427	0.901891	0.922297	0.893524	0.877722	0.871936	0.893741	0.853552	0.867488	0.851375	0.87794	1	0.910976	0.0576645
597	29	13895	0.05558	126.1	9.17856	25.5133	5.5472	0.943181	0.919719	0.910327	0.904606	0.936992	0.918172	0.927168	0.898705	0.862361	0.894926	0.902051	0.92267	0.893379	0.879129	0.87258	0.893487	0.852861	0.868046	0.850234	0.879417	1	0.912162	0.0571833
598	30	455	0.00182	112.488	8.65303	18.1724	4.21985	0.96044	0.934066	0.936264	0.935165	0.954945	0.932967	0.935165	0.923077	0.884615	0.9	0.913187	0.921978	0.897802	0.889011	0.886813	0.902198	0.851648	0.864835	0.847253	0.886813	1	0.928574	0.0530351
602	34	417	0.001668	112.366	8.61936	18.1117	4.19753	0.959233	0.936451	0.93765	0.931655	0.955635	0.935252	0.936451	0.925659	0.888489	0.907674	0.91247	0.92446	0.899281	0.88729	0.883693	0.902878	0.860911	0.868106	0.85012	0.88729	1	0.9296	0.0527605
602	22	17497	0.069988	98.6268	8.09971	12.2979	3.00974	0.925644	0.935217	0.909642	0.902755	0.901212	0.930874	0.913699	0.889067	0.879351	0.875236	0.874779	0.904041	0.874864	0.903498	0.887781	0.913871	0.881437	0.889781	0.8322	0.867492	1	0.907586	0.0582086
604	24	16504	0.066016	98.4921	8.49283	12.2728	3.16088	0.927199	0.935137	0.911173	0.903539	0.902145	0.93135	0.914142	0.889603	0.879635	0.875667	0.874546	0.904478	0.875061	0.904054	0.888027	0.914294	0.882301	0.890269	0.83301	0.867547	1	0.908291	0.0578295
604	24	16504	0.066016	98.4921	8.49283	12.2728	3.16088	0.927199	0.935137	0.911173	0.903539	0.902145	0.93135	0.914142	0.889603	0.879635	0.875667	0.874546	0.904478	0.875061	0.904054	0.888027	0.914294	0.882301	0.890269	0.83301	0.867547	1	0.908291	0.0578295
609	29	14227	0.056908	126.012	9.38949	25.4792	5.68634	0.928903	0.935334	0.912631	0.905426	0.903564	0.93312	0.915372	0.890877	0.879173	0.876432	0.875132	0.904267	0.8758	0.903634	0.88803	0.913685	0.883848	0.890771	0.833134	0.867295	1	0.909323	0.0572013
610	30	501	0.002004	112.287	7.99399	18.0304	3.8928	0.948104	0.942116	0.943114	0.918164	0.919162	0.93513	0.921158	0.894212	0.904192	0.876248	0.889222	0.907186	0.89022	0.914172	0.893214	0.91517	0.887226	0.892216	0.825349	0.870259	1	0.92174	0.0507252
614	34	454	0.001816	112.316	7.87424	18.0363	3.82538	0.948238	0.944934	0.942731	0.918502	0.920705	0.935022	0.918502	0.89978	0.906388	0.875551	0.884361	0.909692	0.890969	0.911894	0.889868	0.921806	0.893172	0.895374	0.822687	0.868943	1	0.922422	0.0504231
614	22	22914	0.091656	96.2558	7.94585	11.4382	2.81593	0.914746	0.918652	0.892053	0.898359	0.919351	0.926726	0.909073	0.897901	0.890525	0.871912	0.87224	0.906673	0.886292	0.917649	0.891857	0.889958	0.87584	0.887143	0.832984	0.880903	1	0.903577	0.0606979
616	24	21509	0.086036	96.2143	8.37544	11.4492	2.9795	0.915756	0.920684	0.893417	0.89974	0.920591	0.927077	0.909666	0.89874	0.890953	0.871798	0.873309	0.907062	0.886699	0.917197	0.891673	0.889814	0.876261	0.888117	0.83307	0.881166	1	0.904536	0.0602241
616	24	21509	0.086036	96.2143	8.37544	11.4492	2.9795	0.915756	0.920684	0.893417	0.89974	0.920591	0.927077	0.909666	0.89874	0.890953	0.871798	0.873309	0.907062	0.886699	0.917197	0.891673	0.889814	0.876261	0.888117	0.83307	0.881166	1	0.904536	0.0602241
621	29	18344	0.073376	124.614	9.20126	24.6367	5.44417	0.917902	0.922209	0.895824	0.900621	0.921064	0.928423	0.908826	0.898795	0.891817	0.87192	0.87331	0.908226	0.88653	0.917521	0.89209	0.889092	0.876118	0.888111	0.833869	0.880451	1	0.905546	0.0598871
622	30	802	0.003208	111.506	7.68593	17.6416	3.66442	0.940773	0.935162	0.915835	0.915212	0.945137	0.94389	0.914589	0.890274	0.910848	0.890898	0.887157	0.910224	0.900873	0.92581	0.90399	0.899002	0.869077	0.884663	0.841646	0.882793	1	0.919905	0.0543903
626	34	737	0.002948	111.465	7.70928	17.6242	3.67387	0.93962	0.936228	0.915875	0.916554	0.947083	0.945726	0.914518	0.89213	0.909769	0.89213	0.887381	0.91384	0.902985	0.92673	0.90502	0.899593	0.868385	0.887381	0.843962	0.883311	1	0.92063	0.0541929
626	22	19743	0.078972	97.9155	8.02333	12.0341	2.94574	0.939801	0.921516	0.90232	0.90389	0.902168	0.918604	0.905055	0.913564	0.883731	0.890873	0.907436	0.906093	0.878919	0.888923	0.893886	0.89533	0.867295	0.887454	0.832067	0.886643	1	0.908689	0.0584025
628	24	18613	0.074452	97.8336	8.44141	12.0298	3.10356	0.940767	0.923521	0.903508	0.905308	0.902434	0.918713	0.905819	0.914334	0.884462	0.89142	0.908075	0.90563	0.878875	0.889083	0.894509	0.895476	0.867405	0.888492	0.831704	0.886719	1	0.909546	0.0580481
628	24	18613	0.074452	97.8336	8.44141	12.0298	3.10356	0.940767	0.923521	0.903508	0.905308	0.902434	0.918713	0.905819	0.914334	0.884462	0.89142	0.908075	0.90563	0.878875	0.889083	0.894509	0.895476	0.867405	0.888492	0.831704	0.886719	1	0.909546	0.0580481
633	29	15945	0.06378	126.68	9.36124	25.8781	5.73219	0.941079	0.924334	0.905801	0.906836	0.903512	0.919912	0.905989	0.915742	0.885105	0.892129	0.908717	0.905582	0.880339	0.88915	0.893728	0.894795	0.868924	0.888993	0.830793	0.887614	1	0.91045	0.0578536
634	30	484	0.001936	112.289	8.53894	18.0698	4.17193	0.960744	0.940083	0.922521	0.93595	0.909091	0.933884	0.905992	0.930785	0.89876	0.909091	0.919421	0.918388	0.887397	0.894628	0.904959	0.90186	0.870868	0.895661	0.836777	0.892562	1	0.924803	0.0504246
638	34	446	0.001784	112.128	8.5122	17.9919	4.15614	0.961883	0.943946	0.924888	0.93722	0.908072	0.931614	0.902466	0.928251	0.897982	0.904709	0.926009	0.91704	0.887892	0.89574	0.903587	0.901345	0.877803	0.900224	0.836323	0.894619	1	0.92539	0.0503069
638	22	17176	0.068704	98.8656	8.02397	12.3815	2.99665	0.939421	0.914299	0.909088	0.902597	0.894417	0.937646	0.922508	0.87861	0.894329	0.893485	0.885975	0.913484	0.901228	0.889555	0.867606	0.901694	0.897415	0.892699	0.846064	0.883326	1	0.909103	0.0598811
640	24	16187	0.064748	98.7645	8.47351	12.3719	3.17717	0.940137	0.915457	0.910916	0.904213	0.895286	0.9385	0.922901	0.87944	0.895255	0.894607	0.887163	0.914314	0.902267	0.891055	0.868567	0.901001	0.897016	0.893155	0.846945	0.884166	1	0.910123	0.0594704
640	24	16187	0.064748	98.7645	8.47351	12.3719	3.17717	0.940137	0.915457	0.910916	0.904213	0.895286	0.9385	0.922901	0.87944	0.895255	0.894607	0.887163	0.914314	0.902267	0.891055	0.868567	0.901001	0.897016	0.893155	0.846945	0.884166	1	0.910123	0.0594704
645	29	13979	0.055916	126.917	9.36809	26.0224	5.77743	0.940911	0.916732	0.911939	0.903963	0.896559	0.9378	0.923349	0.880893	0.896094	0.895379	0.887796	0.914014	0.902103	0.891623	0.870735	0.901817	0.896488	0.892517	0.846341	0.885185	1	0.910767	0.0590667
646	30	360	0.00144	113.368	7.79163	18.5351	3.84811	0.965278	0.936111	0.929167	0.915278	0.915278	0.945833	0.9375	0.906944	0.9	0.905556	0.901389	0.927778	0.920833	0.922222	0.884722	0.884722	0.894444	0.880556	0.8625	0.901389	1	0.926557	0.0520163
650	34	338	0.001352	113.258	7.74742	18.479	3.82265	0.967456	0.940828	0.930473	0.91716	0.914201	0.946746	0.93787	0.908284	0.89497	0.903846	0.897929	0.924556	0.918639	0.918639	0.884615	0.889053	0.892012	0.877219	0.862426	0.899408	1	0.927215	0.0520408
650	22	15959	0.063836	99.1814	7.90051	12.491	2.95944	0.935491	0.926499	0.89025	0.905759	0.906197	0.932045	0.902531	0.88859	0.876214	0.873018	0.896422	0.921768	0.881947	0.839213	0.864371	0.890845	0.857698	0.88884	0.832508	0.859076	1	0.90454	0.0580157
652	24	14959	0.059836	99.0612	8.30836	12.471	3.11567	0.936393	0.92797	0.891336	0.907948	0.906912	0.932415	0.903904	0.889966	0.877398	0.873822	0.896317	0.922421	0.882211	0.838759	0.865031	0.89137	0.857143	0.888562	0.832977	0.859516	1	0.905529	0.0577143
652	24	14959	0.059836	99.0612	8.30836	12.471	3.11567	0.936393	0.92797	0.891336	0.907948	0.906912	0.932415	0.903904	0.889966	0.877398	0.873822	0.896317	0.922421	0.882211	0.838759	0.865031	0.89137	0.857143	0.888562	0.832977	0.859516	1	0.905529	0.0577143
657	29	12919	0.051676	127.323	9.19896	26.2532	5.64804	0.938076	0.929019	0.892058	0.909978	0.907733	0.934283	0.903863	0.890626	0.87828	0.874526	0.898096	0.922827	0.883234	0.839461	0.864734	0.891942	0.858387	0.887994	0.834469	0.858813	1	0.9066	0.0571816
658	30	306	0.001224	113.904	7.70038	18.7892	3.8182	0.954248	0.957516	0.919935	0.928105	0.919935	0.936275	0.908497	0.913399	0.885621	0.890523	0.880719	0.923203	0.892157	0.821895	0.872549	0.883987	0.874183	0.905229	0.848039	0.875817	1	0.920778	0.0498091
662	34	276	0.001104	113.706	7.60135	18.6864	3.75818	0.952899	0.956522	0.922101	0.938406	0.922101	0.932971	0.903986	0.911232	0.884058	0.891304	0.882246	0.922101	0.887681	0.831522	0.875	0.880435	0.873188	0.907609	0.856884	0.873188	1	0.921358	0.048841
662	22	13528	0.054112	99.8983	7.76308	12.7512	2.94819	0.931882	0.93957	0.902868	0.892334	0.915435	0.931512	0.924268	0.899579	0.861546	0.89725	0.881172	0.918244	0.895328	0.88594	0.895439	0.890634	0.863505	0.858885	0.853082	0.90187	1	0.91017	0.054594
664	24	12698	0.050792	99.7814	8.21807	12.7346	3.12849	0.932548	0.940739	0.903961	0.893763	0.916483	0.931958	0.925303	0.90089	0.862183	0.897543	0.882265	0.918609	0.895298	0.885573	0.89648	0.891203	0.863797	0.858718	0.852654	0.901756	1	0.911012	0.0541983
664	24	12698	0.050792	99.7814	8.21807	12.7346	3.12849	0.932548	0.940739	0.903961	0.893763	0.916483	0.931958	0.925303	0.90089	0.862183	0.897543	0.882265	0.918609	0.895298	0.885573	0.89648	0.891203	0.863797	0.858718	0.852654	0.901756	1	0.911012	0.0541983
669	29	10915	0.04366	127.524	9.11322	26.3687	5.63885	0.932203	0.942419	0.905772	0.895328	0.917178	0.932295	0.925836	0.901695	0.861612	0.895373	0.882593	0.919194	0.894549	0.885021	0.898168	0.890701	0.863582	0.858268	0.851809	0.902245	1	0.911569	0.0540386
670	30	212	0.000848	114.46	7.63693	19.0571	3.79705	0.950472	0.957547	0.919811	0.936321	0.92217	0.957547	0.955189	0.910377	0.886792	0.924528	0.896226	0.900943	0.924528	0.884434	0.889151	0.889151	0.886792	0.865566	0.867925	0.90566	1	0.929117	0.050729
674	34	196	0.000784	114.542	7.38716	19.0818	3.67863	0.946429	0.961735	0.920918	0.938776	0.918367	0.959184	0.954082	0.905612	0.897959	0.920918	0.90051	0.892857	0.918367	0.882653	0.890306	0.90051	0.887755	0.864796	0.862245	0.908163	1	0.929147	0.0511339
674	22	12729	0.050916	100.056	7.69772	12.8068	2.92826	0.927056	0.907966	0.887344	0.925092	0.913662	0.91924	0.900149	0.899049	0.88208	0.882395	0.878977	0.906709	0.876856	0.892215	0.868214	0.882277	0.894257	0.882552	0.837615	0.870768	1	0.903669	0.05885
676	24	12005	0.04802	99.9584	8.13596	12.7964	3.10946	0.92853	0.910121	0.88813	0.926364	0.914536	0.919908	0.901	0.899334	0.882716	0.882382	0.879092	0.906955	0.877384	0.892253	0.86793	0.881299	0.894752	0.882882	0.837068	0.871012	1	0.904581	0.0584484
676	24	12005	0.04802	99.9584	8.13596	12.7964	3.10946	0.92853	0.910121	0.88813	0.926364	0.914536	0.919908	0.901	0.899334	0.882716	0.882382	0.879092	0.906955	0.877384	0.892253	0.86793	0.881299	0.894752	0.882882	0.837068	0.871012	1	0.904581	0.0584484
681	29	10315	0.04126	128.458	9.1483	26.9469	5.74305	0.928066	0.911197	0.889287	0.927872	0.915027	0.922249	0.902327	0.900145	0.883858	0.883616	0.878817	0.907804	0.877169	0.89142	0.869171	0.880708	0.895783	0.884489	0.837324	0.871449	1	0.905379	0.058339
682	30	174	0.000696	115.013	7.92259	19.3496	3.95305	0.928161	0.916667	0.922414	0.939655	0.954023	0.922414	0.916667	0.885057	0.913793	0.902299	0.887931	0.916667	0.885057	0.882184	0.908046	0.885057	0.893678	0.905172	0.793103	0.876437	1	0.91717	0.0546804
686	34	163	0.000652	115.248	7.93197	19.4675	3.97476	0.929448	0.917178	0.917178	0.93865	0.953988	0.920245	0.917178	0.883436	0.91411	0.898773	0.889571	0.917178	0.877301	0.880368	0.911043	0.886503	0.889571	0.904908	0.794479	0.874233	1	0.91629	0.0544463
686	22	14676	0.058704	99.4705	7.69392	12.5866	2.89043	0.935745	0.919665	0.90866	0.907332	0.927671	0.923446	0.922731	0.901949	0.896123	0.89275	0.875238	0.893363	0.891013	0.887401	0.893431	0.891796	0.872445	0.893023	0.838716	0.851765	1	0.911024	0.0595201
688	24	13883	0.055532	99.3386	8.1509	12.5647	3.07516	0.937117	0.920082	0.909818	0.907837	0.927861	0.92372	0.923828	0.902255	0.897717	0.893071	0.874811	0.894367	0.89163	0.888029	0.893863	0.891702	0.872614	0.891846	0.838832	0.851581	1	0.911685	0.0592958
688	24	13883	0.055532	99.3386	8.1509	12.5647	3.07516	0.937117	0.920082	0.909818	0.907837	0.927861	0.92372	0.923828	0.902255	0.897717	0.893071	0.874811	0.894367	0.89163	0.888029	0.893863	0.891702	0.872614	0.891846	0.838832	0.851581	1	0.911685	0.0592958
693	29	11966	0.047864	129.056	9.08602	27.3144	5.74819	0.938492	0.920191	0.911081	0.908031	0.928464	0.924327	0.925121	0.903685	0.898253	0.893782	0.875648	0.89537	0.892905	0.889646	0.893824	0.892236	0.873433	0.892529	0.838793	0.851496	1	0.912493	0.0589891
694	30	199	0.000796	115.012	8.9041	19.422	4.57535	0.979899	0.937186	0.927136	0.909548	0.929648	0.909548	0.954774	0.917085	0.924623	0.904523	0.879397	0.917085	0.874372	0.886935	0.886935	0.876884	0.849246	0.917085	0.841709	0.88191	1	0.925805	0.0536824
698	34	185	0.00074	114.895	8.71092	19.3467	4.3275	0.978378	0.945946	0.932432	0.910811	0.92973	0.913514	0.956757	0.916216	0.918919	0.905405	0.875676	0.918919	0.872973	0.883784	0.881081	0.875676	0.848649	0.916216	0.848649	0.881081	1	0.927267	0.0532112
698	22	12938	0.051752	99.9573	7.75324	12.7728	2.94387	0.933259	0.92151	0.909569	0.894613	0.929317	0.929703	0.91239	0.908603	0.886729	0.885802	0.879927	0.925723	0.905743	0.87815	0.88155	0.871773	0.874246	0.894458	0.836644	0.848354	1	0.91011	0.0590234
700	24	12180	0.04872	99.8658	8.20379	12.7654	3.12501	0.934975	0.922537	0.910632	0.895649	0.929762	0.931158	0.912685	0.909278	0.887603	0.886494	0.880172	0.926232	0.90665	0.879064	0.882471	0.870813	0.875205	0.894828	0.836289	0.84881	1	0.91104	0.0586209
700	24	12180	0.04872	99.8658	8.20379	12.7654	3.12501	0.934975	0.922537	0.910632	0.895649	0.929762	0.931158	0.912685	0.909278	0.887603	0.886494	0.880172	0.926232	0.90665	0.879064	0.882471	0.870813	0.875205	0.894828	0.836289	0.84881	1	0.91104	0.0586209
705	29	10517	0.042068	130.386	9.21897	28.1673	5.95667	0.934867	0.924598	0.911905	0.89555	0.930779	0.9323	0.913569	0.909385	0.887943	0.887373	0.88143	0.926357	0.907198	0.878102	0.883094	0.871541	0.87582	0.896739	0.835695	0.849149	1	0.911768	0.0585767
706	30	166	0.000664	116.513	8.2279	20.1277	4.23229	0.948795	0.951807	0.939759	0.921687	0.957831	0.945783	0.933735	0.942771	0.888554	0.918675	0.891566	0.945783	0.930723	0.909639	0.879518	0.861446	0.88253	0.924699	0.837349	0.891566	1	0.932623	0.0457404
710	34	146	0.000584	116.291	8.52364	20.0361	4.37649	0.94863	0.94863	0.941781	0.934932	0.955479	0.941781	0.931507	0.938356	0.890411	0.914384	0.89726	0.945205	0.928082	0.917808	0.876712	0.856164	0.876712	0.921233	0.84589	0.890411	1	0.93285	0.0450777
710	22	11280	0.04512	101.048	7.8381	13.1937	3.04286	0.931959	0.934264	0.922473	0.887367	0.908023	0.918218	0.918528	0.878059	0.884176	0.89477	0.892154	0.916711	0.889317	0.866223	0.869681	0.880009	0.854832	0.882624	0.840913	0.862855	1	0.907957	0.0578961
712	24	10601	0.042404	100.985	8.25608	13.1948	3.20693	0.933591	0.935478	0.923309	0.888784	0.908971	0.919394	0.919583	0.878125	0.884681	0.895057	0.891897	0.917555	0.889586	0.865815	0.870484	0.879162	0.854495	0.883407	0.840628	0.861947	1	0.908838	0.0577413
712	24	10601	0.042404	100.985	8.25608	13.1948	3.20693	0.933591	0.935478	0.923309	0.888784	0.908971	0.919394	0.919583	0.878125	0.884681	0.895057	0.891897	0.917555	0.889586	0.865815	0.870484	0.879162	0.854495	0.883407	0.840628	0.861947	1	0.908838	0.0577413
717	29	9144	0.036576	129.817	9.20703	27.8039	5.87898	0.934875	0.937172	0.924322	0.890037	0.90923	0.920604	0.921752	0.878117	0.885827	0.896435	0.892443	0.919237	0.887413	0.866142	0.870462	0.878773	0.857393	0.882273	0.841918	0.861767	1	0.909853	0.0574447
718	30	120	0.00048	115.364	7.78945	19.5168	3.95738	0.945833	0.954167	0.954167	0.916667	0.966667	0.908333	0.958333	0.875	0.945833	0.904167	0.925	0.925	0.866667	0.895833	0.8875	0.854167	0.833333	0.916667	0.895833	0.845833	1	0.929808	0.0533406
722	34	112	0.000448	115.418	7.8178	19.5452	3.96883	0.950893	0.959821	0.950893	0.910714	0.973214	0.915179	0.955357	0.875	0.946429	0.90625	0.924107	0.933036	0.857143	0.901786	0.888393	0.857143	0.834821	0.928571	0.892857	0.84375	1	0.931542	0.0514102
722	22	11470	0.04588	101.171	7.64465	13.2296	2.96461	0.936181	0.935833	0.904054	0.912729	0.907498	0.93653	0.903531	0.889233	0.884438	0.847908	0.886312	0.914429	0.885702	0.844377	0.881779	0.894725	0.869093	0.882999	0.847341	0.843984	1	0.908023	0.0574482
724	24	10747	0.042988	101.062	8.07052	13.2131	3.13871	0.937052	0.936727	0.904578	0.913604	0.908951	0.937983	0.904113	0.890016	0.885549	0.849353	0.886945	0.914674	0.886433	0.845027	0.881223	0.893831	0.86908	0.883688	0.846143	0.845957	1	0.908846	0.0571528
724	24	10747	0.042988	101.062	8.07052	13.2131	3.13871	0.937052	0.936727	0.904578	0.913604	0.908951	0.937983	0.904113	0.890016	0.885549	0.849353	0.886945	0.914674	0.886433	0.845027	0.881223	0.893831	0.86908	0.883688	0.846143	0.845957	1	0.908846	0.0571528
729	29	9339	0.037356	129.914	8.97342	27.845	5.74591	0.939287	0.937467	0.905718	0.915676	0.910215	0.938377	0.906253	0.89137	0.887622	0.85068	0.886551	0.914873	0.886926	0.844362	0.882054	0.895706	0.867973	0.885587	0.845273	0.846022	1	0.910086	0.056477
730	30	135	0.00054	116.331	7.89861	20.0115	4.02134	0.955556	0.962963	0.914815	0.911111	0.922222	0.966667	0.911111	0.9	0.885185	0.888889	0.885185	0.911111	0.877778	0.859259	0.911111	0.874074	0.862963	0.888889	0.855556	0.851852	1	0.921499	0.0518465
734	34	128	0.000512	116.163	7.83583	19.9214	3.96783	0.957031	0.96875	0.910156	0.910156	0.917969	0.964844	0.914063	0.90625	0.878906	0.886719	0.886719	0.910156	0.886719	0.855469	0.910156	0.867188	0.863281	0.890625	0.863281	0.859375	1	0.92172	0.0512128
734	22	14130	0.05652	99.7867	7.84093	12.7134	2.95897	0.926539	0.906582	0.920347	0.904706	0.918542	0.901026	0.926292	0.875124	0.873036	0.877955	0.893772	0.918648	0.877742	0.869462	0.863128	0.865216	0.852689	0.883439	0.852831	0.86373	1	0.90355	0.0612844
736	24	13310	0.05324	99.7133	8.24007	12.71	3.12293	0.928249	0.907889	0.920849	0.906048	0.919046	0.902292	0.927198	0.876258	0.873892	0.878738	0.894703	0.91852	0.876897	0.870436	0.863636	0.86574	0.853531	0.883283	0.852968	0.863298	1	0.904505	0.0609679
736	24	13310	0.05324	99.7133	8.24007	12.71	3.12293	0.928249	0.907889	0.920849	0.906048	0.919046	0.902292	0.927198	0.876258	0.873892	0.878738	0.894703	0.91852	0.876897	0.870436	0.863636	0.86574	0.853531	0.883283	0.852968	0.863298	1	0.904505	0.0609679
741	29	11468	0.045872	127.999	9.1805	26.666	5.71016	0.928584	0.909574	0.922524	0.906871	0.919559	0.902904	0.928104	0.877485	0.874477	0.879927	0.895884	0.919079	0.877529	0.871643	0.864013	0.867108	0.852241	0.884548	0.852851	0.862749	1	0.905411	0.0604371
742	30	242	0.000968	114.467	8.08666	19.0927	4.11948	0.966942	0.921488	0.946281	0.923554	0.938017	0.913223	0.933884	0.873967	0.88843	0.871901	0.907025	0.892562	0.896694	0.88843	0.882231	0.89876	0.857438	0.904959	0.809917	0.878099	1	0.92061	0.0525446
746	34	228	0.000912	114.5	8.2182	19.1181	4.19053	0.964912	0.923246	0.949561	0.921053	0.940789	0.914474	0.932018	0.881579	0.890351	0.868421	0.905702	0.899123	0.899123	0.890351	0.883772	0.89693	0.850877	0.905702	0.811404	0.877193	1	0.921366	0.0528066
746	22	16903	0.067612	98.2993	7.84184	12.1629	2.89016	0.924718	0.917382	0.891794	0.899604	0.925368	0.936461	0.930604	0.872153	0.878365	0.88008	0.884133	0.896793	0.893096	0.884577	0.886411	0.898746	0.884725	0.894752	0.817843	0.847276	1	0.905256	0.0594427
748	24	15938	0.063752	98.1943	8.2544	12.1491	3.04782	0.925744	0.91812	0.892866	0.901274	0.925963	0.9371	0.930449	0.8726	0.880067	0.881008	0.884019	0.897007	0.893462	0.885306	0.886686	0.898921	0.885243	0.895376	0.817449	0.847158	1	0.906031	0.059112
748	24	15938	0.063752	98.1943	8.2544	12.1491	3.04782	0.925744	0.91812	0.892866	0.901274	0.925963	0.9371	0.930449	0.8726	0.880067	0.881008	0.884019	0.897007	0.893462	0.885306	0.886686	0.898921	0.885243	0.895376	0.817449	0.847158	1	0.906031	0.059112
753	29	13749	0.054996	125.16	9.16817	24.9545	5.47151	0.927922	0.919158	0.894829	0.902829	0.927558	0.938032	0.931959	0.873518	0.880282	0.882355	0.88421	0.897665	0.89301	0.885046	0.887337	0.89912	0.885919	0.895956	0.818205	0.847698	1	0.907282	0.0588
754	30	512	0.002048	111.942	7.45553	17.8319	3.5753	0.957031	0.943359	0.929688	0.927734	0.949219	0.942383	0.943359	0.890625	0.885742	0.891602	0.87207	0.891602	0.905273	0.895508	0.899414	0.898438	0.889648	0.902344	0.797852	0.845703	1	0.924968	0.0530833
758	34	485	0.00194	111.901	7.39047	17.8082	3.53214	0.956701	0.94433	0.935052	0.928866	0.951546	0.949485	0.94433	0.88866	0.88866	0.894845	0.870103	0.892784	0.910309	0.9	0.903093	0.896907	0.887629	0.898969	0.797938	0.84433	1	0.926769	0.0517481
758	22	21677	0.086708	96.9274	7.97023	11.6761	2.84734	0.927919	0.929857	0.90084	0.908082	0.911634	0.914818	0.914195	0.886377	0.881695	0.887023	0.885547	0.914818	0.871846	0.860866	0.855354	0.881257	0.867209	0.902546	0.824814	0.848895	1	0.905288	0.0577349
760	24	20359	0.081436	96.7908	8.37794	11.6521	3.00062	0.929638	0.931136	0.901591	0.909057	0.912618	0.915222	0.915001	0.886537	0.882755	0.887863	0.885653	0.914903	0.873054	0.86129	0.855813	0.881011	0.867872	0.902942	0.824549	0.849133	1	0.906178	0.0573735
760	24	20359	0.081436	96.7908	8.37794	11.6521	3.00062	0.929638	0.931136	0.901591	0.909057	0.912618	0.915222	0.915001	0.886537	0.882755	0.887863	0.885653	0.914903	0.873054	0.86129	0.855813	0.881011	0.867872	0.902942	0.824549	0.849133	1	0.906178	0.0573735
765	29	17373	0.069492	124.098	9.23456	24.3398	5.41857	0.930956	0.930467	0.901946	0.91081	0.914033	0.914983	0.916681	0.886059	0.883929	0.887901	0.885685	0.914494	0.87423	0.860934	0.855811	0.881598	0.868733	0.902953	0.825045	0.848501	1	0.906746	0.0572391
766	30	620	0.00248	111.702	7.59603	17.7276	3.63004	0.958065	0.949194	0.923387	0.925	0.934677	0.919355	0.917742	0.909677	0.904839	0.902419	0.887097	0.906452	0.891935	0.865323	0.883871	0.872581	0.872581	0.908065	0.829032	0.840323	1	0.922235	0.0486806
770	34	575	0.0023	111.829	7.46141	17.7788	3.56907	0.957391	0.949565	0.924348	0.926087	0.934783	0.92087	0.915652	0.908696	0.909565	0.905217	0.886957	0.906957	0.888696	0.861739	0.88	0.876522	0.877391	0.908696	0.828696	0.838261	1	0.922541	0.0482495
770	22	23976	0.095904	97.3463	7.73198	11.8121	2.79425	0.931744	0.922276	0.919941	0.90038	0.903946	0.914352	0.91235	0.876585	0.875792	0.890891	0.891954	0.908096	0.883696	0.883488	0.874666	0.869766	0.856857	0.885865	0.831769	0.840883	1	0.905491	0.0578055
772	24	22454	0.089816	97.2554	8.16996	11.8054	2.97001	0.931794	0.924022	0.922041	0.901643	0.904137	0.914692	0.912955	0.876971	0.875791	0.891935	0.892603	0.909059	0.883295	0.884386	0.874788	0.870602	0.857486	0.8859	0.831901	0.84161	1	0.906287	0.057629
772	24	22454	0.089816	97.2554	8.16996	11.8054	2.97001	0.931794	0.924022	0.922041	0.901643	0.904137	0.914692	0.912955	0.876971	0.875791	0.891935	0.892603	0.909059	0.883295	0.884386	0.874788	0.870602	0.857486	0.8859	0.831901	0.84161	1	0.906287	0.057629
777	29	19178	0.076712	126.399	9.06604	25.6828	5.51821	0.933205	0.924784	0.923219	0.904656	0.905543	0.91605	0.913025	0.876916	0.876212	0.892637	0.893837	0.909141	0.884347	0.884138	0.876212	0.870242	0.857519	0.88552	0.830352	0.842398	1	0.907324	0.0571551
778	30	476	0.001904	113.969	7.65195	18.8181	3.82301	0.948529	0.938025	0.944328	0.922269	0.914916	0.945378	0.92542	0.911765	0.883403	0.905462	0.918067	0.921218	0.887605	0.878151	0.87605	0.872899	0.886555	0.905462	0.842437	0.860294	1	0.923306	0.0517124
782	34	437	0.001748	114.123	7.76161	18.9006	3.88336	0.951945	0.934783	0.94508	0.922197	0.914188	0.94508	0.926773	0.910755	0.887872	0.907323	0.919908	0.927918	0.883295	0.879863	0.879863	0.872998	0.886728	0.901602	0.844394	0.8627	1	0.923938	0.0516662
782	22	15518	0.062072	100.824	7.74154	13.1023	3.00958	0.933335	0.927471	0.903725	0.902984	0.925925	0.919803	0.913262	0.899568	0.873566	0.858745	0.893736	0.896443	0.881718	0.856779	0.872696	0.878947	0.857714	0.900116	0.824301	0.841797	1	0.906261	0.0586315
784	24	14609	0.058436	100.773	8.17216	13.1088	3.18805	0.934082	0.928982	0.905332	0.903861	0.926621	0.920494	0.913273	0.900096	0.873742	0.859059	0.894894	0.896844	0.881272	0.857759	0.873468	0.878979	0.857485	0.900199	0.824594	0.841604	1	0.907041	0.0584888
784	24	14609	0.058436	100.773	8.17216	13.1088	3.18805	0.934082	0.928982	0.905332	0.903861	0.926621	0.920494	0.913273	0.900096	0.873742	0.859059	0.894894	0.896844	0.881272	0.857759	0.873468	0.878979	0.857485	0.900199	0.824594	0.841604	1	0.907041	0.0584888
789	29	12571	0.050284	128.773	9.01404	27.1314	5.68904	0.934492	0.929759	0.906412	0.904741	0.927691	0.92069	0.914963	0.89969	0.874592	0.858364	0.893644	0.897303	0.882308	0.859359	0.872882	0.879604	0.855103	0.89961	0.826068	0.843767	1	0.907614	0.0581185
790	30	250	0.001	114.654	7.90554	19.1714	3.96124	0.966	0.944	0.924	0.914	0.952	0.94	0.948	0.928	0.872	0.862	0.922	0.904	0.916	0.836	0.882	0.888	0.848	0.904	0.832	0.862	1	0.92545	0.0484698
794	34	229	0.000916	114.648	8.06596	19.1789	4.03739	0.969432	0.938865	0.927948	0.908297	0.951965	0.936681	0.949782	0.927948	0.864629	0.864629	0.919214	0.901747	0.921397	0.838428	0.888646	0.888646	0.853712	0.901747	0.823144	0.873362	1	0.925062	0.0493342
794	22	15665	0.06266	99.5054	8.02451	12.619	3.02161	0.942707	0.913055	0.911395	0.909256	0.916981	0.902905	0.926779	0.882764	0.877817	0.867092	0.881392	0.913342	0.883849	0.866486	0.880977	0.874657	0.853304	0.881647	0.856942	0.869805	1	0.906492	0.0599679
796	24	14681	0.058724	99.4039	8.45284	12.6075	3.19148	0.943941	0.914924	0.913698	0.910973	0.918057	0.904536	0.926844	0.883012	0.878312	0.867209	0.881616	0.913391	0.884715	0.865847	0.881377	0.875043	0.853893	0.881275	0.857128	0.870717	1	0.907604	0.0593783
796	24	14681	0.058724	99.4039	8.45284	12.6075	3.19148	0.943941	0.914924	0.913698	0.910973	0.918057	0.904536	0.926844	0.883012	0.878312	0.867209	0.881616	0.913391	0.884715	0.865847	0.881377	0.875043	0.853893	0.881275	0.857128	0.870717	1	0.907604	0.0593783
801	29	12684	0.050736	128.241	9.37041	26.8324	5.85632	0.944852	0.915642	0.915997	0.911187	0.918165	0.906378	0.927783	0.884224	0.87977	0.867747	0.881662	0.913395	0.885643	0.867274	0.881504	0.876025	0.85324	0.879454	0.856394	0.871649	1	0.908479	0.0589894
802	30	293	0.001172	114.044	8.04251	18.8797	3.95615	0.960751	0.957338	0.940273	0.950512	0.940273	0.911263	0.914676	0.901024	0.906143	0.866894	0.894198	0.924915	0.870307	0.877133	0.895904	0.868601	0.870307	0.883959	0.854949	0.882253	1	0.926779	0.0489181
806	34	274	0.001096	114.032	8.01132	18.8711	3.93238	0.961679	0.958029	0.945255	0.948905	0.943431	0.916058	0.919708	0.899635	0.908759	0.875912	0.892336	0.925182	0.870438	0.888686	0.895985	0.864964	0.866788	0.877737	0.85219	0.885036	1	0.92868	0.0469819
806	22	18716	0.074864	97.9124	7.74874	12.0168	2.8306	0.914164	0.926934	0.91753	0.902864	0.904547	0.927575	0.913069	0.844491	0.904574	0.859024	0.885152	0.905375	0.882721	0.852853	0.87858	0.879408	0.875695	0.901822	0.853975	0.867386	1	0.903026	0.0585606
808	24	17615	0.07046	97.8192	8.17072	12.0077	2.98397	0.915981	0.927874	0.91811	0.903775	0.905053	0.928101	0.914107	0.845728	0.904939	0.85941	0.886233	0.905138	0.883083	0.851802	0.8782	0.880329	0.876895	0.90264	0.854102	0.867329	1	0.903841	0.0582403
808	24	17615	0.07046	97.8192	8.17072	12.0077	2.98397	0.915981	0.927874	0.91811	0.903775	0.905053	0.928101	0.914107	0.845728	0.904939	0.85941	0.886233	0.905138	0.883083	0.851802	0.8782	0.880329	0.876895	0.90264	0.854102	0.867329	1	0.903841	0.0582403
813	29	15113	0.060452	126.192	9.10283	25.5618	5.51283	0.917224	0.928737	0.919672	0.905876	0.906041	0.928274	0.914411	0.847251	0.906041	0.859624	0.887018	0.905843	0.883213	0.85175	0.879144	0.879375	0.877159	0.902137	0.854165	0.867002	1	0.904788	0.0581167
814	30	459	0.001836	112.482	8.11855	18.132	3.98062	0.938998	0.940087	0.934641	0.921569	0.941176	0.934641	0.909586	0.850763	0.933551	0.868192	0.895425	0.91939	0.8878	0.844227	0.900871	0.882353	0.885621	0.884532	0.867102	0.868192	1	0.9183	0.050555
818	34	425	0.0017	112.307	8.11014	18.048	3.94862	0.942353	0.941176	0.932941	0.917647	0.942353	0.936471	0.908235	0.850588	0.935294	0.868235	0.895294	0.92	0.888235	0.847059	0.905882	0.883529	0.888235	0.884706	0.868235	0.867059	1	0.918818	0.0507669
818	22	17925	0.0717	98.6209	7.86838	12.2823	2.92354	0.922789	0.924993	0.903236	0.895537	0.919554	0.911632	0.925774	0.864965	0.870656	0.897071	0.881897	0.915565	0.880335	0.885244	0.867113	0.869372	0.871492	0.898717	0.814533	0.845495	1	0.903439	0.0581264
820	24	16840	0.06736	98.4809	8.30809	12.2573	3.08799	0.924495	0.925713	0.90383	0.897298	0.921021	0.911847	0.926366	0.865974	0.871793	0.897506	0.882393	0.915439	0.880968	0.885303	0.867191	0.870309	0.871556	0.89804	0.813599	0.844923	1	0.90432	0.0577679
820	24	16840	0.06736	98.4809	8.30809	12.2573	3.08799	0.924495	0.925713	0.90383	0.897298	0.921021	0.911847	0.926366	0.865974	0.871793	0.897506	0.882393	0.915439	0.880968	0.885303	0.867191	0.870309	0.871556	0.89804	0.813599	0.844923	1	0.90432	0.0577679
825	29	14404	0.057616	126.846	9.20994	25.9653	5.65031	0.926722	0.926236	0.905721	0.897737	0.921688	0.913253	0.92752	0.865801	0.871702	0.89791	0.882914	0.915961	0.881283	0.884858	0.868578	0.870001	0.871668	0.899229	0.814496	0.844592	1	0.905252	0.0573324
826	30	417	0.001668	113.811	7.90502	18.7588	3.97469	0.946043	0.932854	0.923261	0.923261	0.940048	0.929257	0.947242	0.8753	0.872902	0.910072	0.892086	0.936451	0.886091	0.869305	0.872902	0.869305	0.890887	0.888489	0.81295	0.841727	1	0.918802	0.0529367
830	34	390	0.00156	113.675	7.94596	18.6953	3.99623	0.951282	0.937179	0.926923	0.925641	0.938462	0.933333	0.951282	0.878205	0.871795	0.908974	0.889744	0.933333	0.888462	0.864103	0.876923	0.871795	0.897436	0.887179	0.816667	0.842308	1	0.921199	0.0515608
830	22	19191	0.076764	98.4766	7.90014	12.2311	2.92567	0.936898	0.919077	0.905737	0.89086	0.918477	0.916237	0.917696	0.895394	0.883722	0.885597	0.888932	0.903965	0.888776	0.867334	0.879188	0.885467	0.883878	0.894013	0.834297	0.852301	1	0.906611	0.0587475
832	24	18047	0.072188	98.3941	8.28863	12.2241	3.07054	0.938078	0.920846	0.907741	0.892641	0.919045	0.917105	0.918435	0.896215	0.884579	0.886048	0.889095	0.904028	0.889511	0.867291	0.879454	0.885937	0.884302	0.894858	0.834294	0.852385	1	0.907691	0.0583409
832	24	18047	0.072188	98.3941	8.28863	12.2241	3.07054	0.938078	0.920846	0.907741	0.892641	0.919045	0.917105	0.918435	0.896215	0.884579	0.886048	0.889095	0.904028	0.889511	0.867291	0.879454	0.885937	0.884302	0.894858	0.834294	0.852385	1	0.907691	0.0583409
837	29	15474	0.061896	126.993	9.17444	26.0508	5.62265	0.939738	0.922483	0.909267	0.893305	0.919478	0.918476	0.918605	0.897667	0.88471	0.887004	0.889847	0.90442	0.890785	0.869394	0.879184	0.886681	0.884839	0.895244	0.834077	0.853044	1	0.908757	0.0578154
838	30	392	0.001568	112.237	8.87018	18.0684	4.28869	0.964286	0.951531	0.920918	0.904337	0.946429	0.934949	0.927296	0.905612	0.905612	0.91199	0.88648	0.919643	0.903061	0.883929	0.885204	0.869898	0.892857	0.903061	0.834184	0.875	1	0.925574	0.0540479
842	34	362	0.001448	112.161	8.74892	18.0229	4.21682	0.964088	0.947514	0.918508	0.906077	0.948895	0.939227	0.928177	0.903315	0.910221	0.915746	0.883978	0.91989	0.900552	0.889503	0.888122	0.874309	0.892265	0.901934	0.838398	0.874309	1	0.925831	0.053051
842	22	18542	0.074168	98.8686	7.85234	12.3722	2.9183	0.929565	0.920801	0.902384	0.896883	0.908694	0.905134	0.899984	0.888523	0.888011	0.878195	0.870726	0.903759	0.886636	0.87895	0.877225	0.861234	0.859913	0.903435	0.848263	0.844272	1	0.901935	0.0592486
844	24	17386	0.069544	98.7844	8.27816	12.3667	3.08428	0.931065	0.921977	0.903514	0.898625	0.90941	0.90547	0.900466	0.889969	0.888732	0.879156	0.869982	0.903572	0.887524	0.879616	0.877315	0.860721	0.860117	0.903054	0.848614	0.844271	1	0.902842	0.0588595
844	24	17386	0.069544	98.7844	8.27816	12.3667	3.08428	0.931065	0.921977	0.903514	0.898625	0.90941	0.90547	0.900466	0.889969	0.888732	0.879156	0.869982	0.903572	0.887524	0.879616	0.877315	0.860721	0.860117	0.903054	0.848614	0.844271	1	0.902842	0.0588595
849	29	14941	0.059764	127.054	9.1915	26.089	5.63867	0.932802	0.923901	0.904524	0.89917	0.909076	0.906633	0.901713	0.890871	0.889064	0.879827	0.869052	0.902985	0.887759	0.87976	0.877752	0.86005	0.859347	0.904089	0.847701	0.845693	1	0.903678	0.0585023
850	30	387	0.001548	113.111	7.63704	18.3999	3.71044	0.944444	0.947028	0.932817	0.931525	0.936693	0.912145	0.926357	0.901809	0.900517	0.879845	0.887597	0.904393	0.906977	0.901809	0.913437	0.870801	0.877261	0.921189	0.855297	0.826873	1	0.922267	0.0548077
854	34	356	0.001424	113.143	7.70439	18.4198	3.74698	0.942416	0.948034	0.93118	0.93118	0.933989	0.908708	0.926966	0.904494	0.897472	0.880618	0.884831	0.898876	0.910112	0.904494	0.908708	0.872191	0.880618	0.919944	0.855337	0.823034	1	0.921321	0.0543869
854	22	19823	0.079292	98.4529	7.89935	12.2221	2.90866	0.945644	0.913207	0.878121	0.895399	0.912097	0.927887	0.921177	0.874968	0.896509	0.870655	0.895097	0.905085	0.873127	0.856757	0.876658	0.871261	0.855774	0.902437	0.820058	0.866872	1	0.903102	0.060591
856	24	18654	0.074616	98.3298	8.35617	12.2046	3.08417	0.947009	0.913584	0.879945	0.896403	0.913021	0.928702	0.922135	0.87571	0.897207	0.870537	0.895706	0.905463	0.873941	0.85684	0.87689	0.872279	0.85542	0.902434	0.820039	0.866999	1	0.903962	0.0602693
856	24	18654	0.074616	98.3298	8.35617	12.2046	3.08417	0.947009	0.913584	0.879945	0.896403	0.913021	0.928702	0.922135	0.87571	0.897207	0.870537	0.895706	0.905463	0.873941	0.85684	0.87689	0.872279	0.85542	0.902434	0.820039	0.866999	1	0.903962	0.0602693
861	29	16042	0.064168	126.379	9.27071	25.688	5.61823	0.948043	0.914786	0.88128	0.898766	0.91301	0.929466	0.922267	0.876106	0.897737	0.870185	0.895524	0.905654	0.875171	0.857219	0.877758	0.871743	0.856751	0.902506	0.820908	0.866694	1	0.90479	0.0600687
862	30	472	0.001888	112.101	8.12233	17.9504	3.91398	0.965042	0.936441	0.90572	0.915254	0.941737	0.942797	0.932203	0.889831	0.918432	0.877119	0.896186	0.909958	0.876059	0.880297	0.886653	0.868644	0.862288	0.89089	0.84428	0.867585	1	0.920853	0.0527085
866	34	443	0.001772	112.057	8.19113	17.9347	3.95071	0.96614	0.935666	0.908578	0.920993	0.944695	0.942438	0.934537	0.888262	0.918736	0.873589	0.899549	0.910835	0.875847	0.880361	0.888262	0.869074	0.861174	0.892777	0.844244	0.866817	1	0.922081	0.0524694
866	22	20210	0.08084	98.471	7.83402	12.2251	2.89448	0.932237	0.912321	0.89807	0.896066	0.92568	0.914448	0.908832	0.875235	0.88857	0.880752	0.885873	0.9119	0.867368	0.892553	0.863483	0.894805	0.8667	0.904626	0.835601	0.85099	1	0.90354	0.0601944
868	24	19013	0.076052	98.3474	8.23683	12.204	3.05034	0.932993	0.913743	0.89949	0.897702	0.926445	0.91519	0.909194	0.876216	0.889076	0.881844	0.886814	0.912192	0.869037	0.892731	0.863672	0.895308	0.866959	0.90496	0.835954	0.85076	1	0.90449	0.0599321
868	24	19013	0.076052	98.3474	8.23683	12.204	3.05034	0.932993	0.913743	0.89949	0.897702	0.926445	0.91519	0.909194	0.876216	0.889076	0.881844	0.886814	0.912192	0.869037	0.892731	0.863672	0.895308	0.866959	0.90496	0.835954	0.85076	1	0.90449	0.0599321
873	29	16327	0.065308	126.73	9.22021	25.8958	5.63639	0.933025	0.915447	0.899859	0.898236	0.926625	0.916856	0.909506	0.876248	0.889814	0.88222	0.887273	0.912293	0.868378	0.892724	0.864488	0.894959	0.866111	0.905616	0.836038	0.850861	1	0.905005	0.0598654
874	30	448	0.001792	112.963	7.92388	18.3474	3.82478	0.946429	0.959821	0.914063	0.9375	0.928571	0.919643	0.93192	0.899554	0.90067	0.899554	0.88058	0.915179	0.873884	0.902902	0.873884	0.927455	0.871652	0.904018	0.858259	0.858259	1	0.923016	0.0507394
878	34	416	0.001664	112.901	7.83697	18.3117	3.77581	0.945913	0.957933	0.914663	0.938702	0.932692	0.923077	0.930288	0.897837	0.897837	0.899038	0.877404	0.917067	0.872596	0.90024	0.873798	0.925481	0.872596	0.907452	0.858173	0.853365	1	0.922959	0.0513988
878	22	18272	0.073088	98.8036	7.9738	12.3554	2.96009	0.921519	0.919029	0.893389	0.893526	0.910847	0.920863	0.918619	0.84873	0.898396	0.878585	0.88912	0.909999	0.864985	0.860907	0.892787	0.884304	0.873714	0.886466	0.818493	0.861345	1	0.900399	0.0592787
880	24	17177	0.068708	98.758	8.40557	12.365	3.13544	0.923066	0.919689	0.89518	0.894714	0.91148	0.921843	0.919631	0.849624	0.898352	0.879665	0.889358	0.910636	0.864819	0.861967	0.893462	0.884671	0.873348	0.886622	0.818304	0.861646	1	0.901338	0.0590135
880	24	17177	0.068708	98.758	8.40557	12.365	3.13544	0.923066	0.919689	0.89518	0.894714	0.91148	0.921843	0.919631	0.849624	0.898352	0.879665	0.889358	0.910636	0.864819	0.861967	0.893462	0.884671	0.873348	0.886622	0.818304	0.861646	1	0.901338	0.0590135
885	29	14795	0.05918	127.534	9.3134	26.3924	5.76206	0.924231	0.919939	0.897803	0.896215	0.912234	0.921865	0.92075	0.849645	0.899392	0.880838	0.889794	0.910308	0.865901	0.861811	0.894255	0.885299	0.873606	0.88655	0.818587	0.860798	1	0.902236	0.0587
886	30	416	0.001664	113.222	8.13386	18.4878	4.01979	0.955529	0.930288	0.909856	0.908654	0.924279	0.927885	0.938702	0.859375	0.896635	0.897837	0.90625	0.907452	0.88101	0.870192	0.889423	0.883413	0.885817	0.882212	0.828125	0.840144	1	0.914995	0.0538119
890	34	382	0.001528	113.222	8.15539	18.4895	4.03663	0.955497	0.92801	0.909686	0.910995	0.925393	0.925393	0.938482	0.862565	0.900524	0.899215	0.910995	0.910995	0.878272	0.873037	0.890052	0.884817	0.888743	0.878272	0.831152	0.835079	1	0.915457	0.0542511
890	22	18848	0.075392	98.0673	7.95766	12.0853	2.92952	0.931107	0.926305	0.889564	0.906515	0.916967	0.905693	0.912219	0.885426	0.899512	0.883728	0.880916	0.908319	0.881897	0.859906	0.880597	0.88524	0.862346	0.897151	0.841548	0.837304	1	0.904572	0.0604215
892	24	17744	0.070976	97.9822	8.38048	12.08	3.09372	0.932822	0.927638	0.891287	0.907828	0.918198	0.90656	0.912703	0.885003	0.900389	0.884271	0.881932	0.908786	0.882918	0.86046	0.880636	0.885426	0.862348	0.897543	0.841468	0.838424	1	0.905627	0.059921
892	24	17744	0.070976	97.9822	8.38048	12.08	3.09372	0.932822	0.927638	0.891287	0.907828	0.918198	0.90656	0.912703	0.885003	0.900389	0.884271	0.881932	0.908786	0.882918	0.86046	0.880636	0.885426	0.862348	0.897543	0.841468	0.838424	1	0.905627	0.059921
897	29	15167	0.060668	127.233	9.28806	26.2067	5.73719	0.933573	0.928925	0.891376	0.909573	0.918771	0.907628	0.913332	0.886728	0.899716	0.88442	0.882871	0.908881	0.883992	0.860684	0.881058	0.885673	0.863816	0.898002	0.84252	0.837707	1	0.906399	0.0597298
898	30	429	0.001716	113.422	8.09204	18.5808	3.97498	0.951049	0.951049	0.884615	0.921911	0.940559	0.93007	0.926573	0.913753	0.91958	0.893939	0.877622	0.916084	0.890443	0.851981	0.899767	0.88345	0.882284	0.90676	0.874126	0.840326	1	0.919879	0.0516004
902	34	393	0.001572	113.622	8.08093	18.6772	3.98808	0.954198	0.952926	0.881679	0.92112	0.940204	0.930025	0.926209	0.913486	0.916031	0.898219	0.879135	0.922392	0.888041	0.852417	0.896947	0.880407	0.884224	0.908397	0.872774	0.835878	1	0.920197	0.0499937
902	22	19683	0.078732	98.1491	7.99137	12.1168	2.93943	0.919855	0.934334	0.904512	0.877712	0.916857	0.906391	0.917899	0.888762	0.880811	0.870066	0.864172	0.91231	0.90408	0.870396	0.870828	0.879592	0.875095	0.888508	0.834934	0.842504	1	0.902179	0.0602357
904	24	18458	0.073832	98.0475	8.4079	12.1051	3.09814	0.921227	0.935719	0.905515	0.879456	0.917434	0.907601	0.918355	0.888477	0.881163	0.870436	0.865262	0.912342	0.904838	0.871492	0.871465	0.879889	0.875474	0.888477	0.836169	0.843401	1	0.903118	0.0599281
904	24	18458	0.073832	98.0475	8.4079	12.1051	3.09814	0.921227	0.935719	0.905515	0.879456	0.917434	0.907601	0.918355	0.888477	0.881163	0.870436	0.865262	0.912342	0.904838	0.871492	0.871465	0.879889	0.875474	0.888477	0.836169	0.843401	1	0.903118	0.0599281
909	29	15836	0.063344	126.36	9.36729	25.686	5.70145	0.922581	0.936442	0.907458	0.880778	0.91914	0.909289	0.918003	0.888514	0.88062	0.870706	0.865686	0.912699	0.905469	0.872127	0.871274	0.879673	0.875916	0.888482	0.835912	0.844752	1	0.904024	0.059712
910	30	457	0.001828	112.524	7.84276	18.1314	3.74087	0.940919	0.95186	0.919037	0.900438	0.934354	0.925602	0.936543	0.902626	0.915755	0.888403	0.876368	0.915755	0.904814	0.876368	0.865427	0.88512	0.869803	0.876368	0.859956	0.835886	1	0.918588	0.0520413
914	34	424	0.001696	112.684	7.68437	18.1972	3.66465	0.942217	0.95283	0.917453	0.904481	0.936321	0.929245	0.933962	0.900943	0.924528	0.886792	0.873821	0.912736	0.90684	0.875	0.863208	0.883255	0.877358	0.872642	0.862028	0.840802	1	0.919506	0.0524975
914	22	15953	0.063812	99.1599	7.97305	12.4873	2.985	0.937755	0.921394	0.886322	0.882937	0.923651	0.917006	0.900458	0.887357	0.907886	0.900677	0.891306	0.90798	0.876826	0.8531	0.856234	0.867078	0.852253	0.909265	0.819376	0.85708	1	0.903406	0.0591259
916	24	15003	0.060012	99.0852	8.36718	12.4837	3.14305	0.938812	0.922449	0.887756	0.88419	0.924715	0.918283	0.90102	0.888622	0.908485	0.901453	0.892555	0.908585	0.877791	0.852896	0.856662	0.86736	0.853363	0.908685	0.81907	0.857262	1	0.904391	0.0587286
916	24	15003	0.060012	99.0852	8.36718	12.4837	3.14305	0.938812	0.922449	0.887756	0.88419	0.924715	0.918283	0.90102	0.888622	0.908485	0.901453	0.892555	0.908585	0.877791	0.852896	0.856662	0.86736	0.853363	0.908685	0.81907	0.857262	1	0.904391	0.0587286
921	29	12941	0.051764	127.437	9.30997	26.3329	5.75641	0.940113	0.92404	0.888262	0.88606	0.925276	0.917858	0.901515	0.889537	0.908856	0.901012	0.894212	0.908431	0.877907	0.852021	0.855266	0.86821	0.853643	0.908276	0.820068	0.857662	1	0.905138	0.0583583
922	30	267	0.001068	114.417	7.64244	19.0367	3.81749	0.960674	0.953184	0.910112	0.923221	0.941948	0.925094	0.919476	0.917603	0.919476	0.913858	0.893258	0.90824	0.88015	0.855805	0.88015	0.861423	0.868914	0.921348	0.805243	0.859551	1	0.923646	0.0502734
926	34	245	0.00098	114.452	7.67505	19.0562	3.83772	0.959184	0.953061	0.914286	0.928571	0.944898	0.930612	0.916327	0.916327	0.916327	0.914286	0.895918	0.910204	0.887755	0.853061	0.883673	0.859184	0.87551	0.922449	0.806122	0.859184	1	0.925013	0.0492687
926	22	14988	0.059952	99.8397	7.76909	12.7297	2.95312	0.937183	0.912864	0.90876	0.914432	0.917734	0.917267	0.921504	0.883006	0.909828	0.878736	0.875367	0.915799	0.864992	0.843108	0.877035	0.898852	0.859888	0.885208	0.817854	0.85375	1	0.907302	0.0590365
928	24	14037	0.056148	99.7639	8.20347	12.7273	3.12632	0.939232	0.915331	0.910344	0.915153	0.918679	0.918679	0.922455	0.883629	0.910095	0.87907	0.875614	0.91672	0.865427	0.844304	0.877965	0.898839	0.858624	0.885659	0.818088	0.85467	1	0.908525	0.0583705
928	24	14037	0.056148	99.7639	8.20347	12.7273	3.12632	0.939232	0.915331	0.910344	0.915153	0.918679	0.918679	0.922455	0.883629	0.910095	0.87907	0.875614	0.91672	0.865427	0.844304	0.877965	0.898839	0.858624	0.885659	0.818088	0.85467	1	0.908525	0.0583705
933	29	12011	0.048044	128.008	9.16044	26.6702	5.71076	0.940554	0.917617	0.911872	0.915036	0.919948	0.919699	0.922155	0.884356	0.911165	0.878861	0.875697	0.917784	0.864749	0.846516	0.87807	0.89801	0.859629	0.886021	0.816793	0.855383	1	0.909456	0.057828
934	30	254	0.001016	114.57	7.72469	19.118	3.89964	0.958661	0.958661	0.944882	0.927165	0.937008	0.937008	0.933071	0.889764	0.929134	0.883858	0.887795	0.92126	0.875984	0.887795	0.905512	0.887795	0.844488	0.923228	0.840551	0.893701	1	0.929234	0.0500171
938	34	235	0.00094	114.546	7.78735	19.1105	3.92819	0.957447	0.959574	0.942553	0.931915	0.93617	0.938298	0.940426	0.895745	0.925532	0.882979	0.889362	0.923404	0.876596	0.882979	0.904255	0.902128	0.840426	0.925532	0.834043	0.891489	1	0.930051	0.050505
938	22	16815	0.06726	99.7468	7.76906	12.6945	2.93837	0.944871	0.926583	0.904222	0.908891	0.921172	0.924561	0.921231	0.88198	0.891198	0.901754	0.886679	0.925483	0.885697	0.87526	0.857776	0.871603	0.87083	0.906274	0.820934	0.844038	1	0.911297	0.0578949
940	24	15817	0.063268	99.6807	8.17068	12.6939	3.10369	0.946166	0.927894	0.905323	0.909338	0.922425	0.924796	0.921698	0.882247	0.892205	0.901973	0.887305	0.925492	0.88623	0.875103	0.859171	0.871562	0.871056	0.906493	0.820952	0.844534	1	0.91209	0.0574768
940	24	15817	0.063268	99.6807	8.17068	12.6939	3.10369	0.946166	0.927894	0.905323	0.909338	0.922425	0.924796	0.921698	0.882247	0.892205	0.901973	0.887305	0.925492	0.88623	0.875103	0.859171	0.871562	0.871056	0.906493	0.820952	0.844534	1	0.91209	0.0574768
945	29	13645	0.05458	126.428	9.03402	25.6976	5.50116	0.94683	0.929022	0.906742	0.910993	0.922902	0.92598	0.922426	0.882081	0.892451	0.902382	0.887321	0.926237	0.886918	0.874789	0.859619	0.870319	0.871015	0.907622	0.821986	0.845181	1	0.912868	0.0568993
946	30	353	0.001412	114.25	7.6504	18.9546	3.80062	0.956091	0.953258	0.90085	0.932011	0.949008	0.944759	0.941926	0.906516	0.90085	0.912181	0.886686	0.916431	0.883853	0.885269	0.875354	0.864023	0.858357	0.924929	0.828612	0.851275	1	0.925347	0.0519857
950	34	339	0.001356	114.297	7.65013	18.9779	3.79917	0.955752	0.951327	0.90118	0.935103	0.948378	0.948378	0.939528	0.905605	0.90413	0.908555	0.887906	0.914454	0.889381	0.884956	0.876106	0.864307	0.856932	0.930678	0.830383	0.853982	1	0.925613	0.0522804
950	22	19400	0.0776	98.3909	7.92339	12.2011	2.92987	0.930747	0.918505	0.894046	0.908969	0.910541	0.919175	0.905902	0.884433	0.880619	0.86768	0.881985	0.901186	0.875515	0.865825	0.874716	0.859278	0.870954	0.880799	0.832655	0.837474	1	0.901934	0.061188
952	24	18202	0.072808	98.3231	8.31399	12.1997	3.07731	0.931958	0.920009	0.895204	0.910092	0.911191	0.920558	0.906302	0.885535	0.881304	0.868256	0.881854	0.901549	0.876717	0.865509	0.875316	0.859658	0.871278	0.880288	0.833315	0.83771	1	0.902865	0.0609093
952	24	18202	0.072808	98.3231	8.31399	12.1997	3.07731	0.931958	0.920009	0.895204	0.910092	0.911191	0.920558	0.906302	0.885535	0.881304	0.868256	0.881854	0.901549	0.876717	0.865509	0.875316	0.859658	0.871278	0.880288	0.833315	0.83771	1	0.902865	0.0609093
957	29	15631	0.062524	124.346	9.18548	24.4792	5.40452	0.933785	0.920958	0.897351	0.910147	0.913633	0.920255	0.9065	0.886316	0.882445	0.868754	0.882925	0.902086	0.876815	0.865812	0.876719	0.859158	0.871313	0.88011	0.835199	0.838782	1	0.90389	0.0602492
958	30	619	0.002476	111.477	7.60817	17.6228	3.60668	0.95315	0.936187	0.912763	0.918417	0.92084	0.932149	0.92084	0.884491	0.892569	0.874798	0.876414	0.903877	0.901454	0.869952	0.883683	0.876414	0.886914	0.886107	0.836026	0.840872	1	0.915152	0.0566772
962	34	562	0.002248	111.446	7.63624	17.6104	3.62832	0.956406	0.935943	0.913701	0.918149	0.924377	0.934164	0.920819	0.886121	0.890569	0.875445	0.876335	0.905694	0.899466	0.870107	0.881673	0.877224	0.886121	0.88879	0.839858	0.839858	1	0.916148	0.0564989
962	22	22820	0.09128	96.62	7.90231	11.5636	2.81555	0.937336	0.93567	0.908019	0.903922	0.930543	0.928024	0.906683	0.893887	0.892222	0.881814	0.872458	0.881069	0.903484	0.847853	0.859728	0.875	0.892463	0.897809	0.813059	0.837204	1	0.909599	0.0568235
964	24	21470	0.08588	96.5486	8.31703	11.5628	2.96809	0.938752	0.936865	0.908873	0.904891	0.930997	0.928249	0.907289	0.894131	0.893503	0.881812	0.872869	0.881602	0.904052	0.846996	0.859711	0.874523	0.892594	0.8983	0.813018	0.837191	1	0.910321	0.0565468
964	24	21470	0.08588	96.5486	8.31703	11.5628	2.96809	0.938752	0.936865	0.908873	0.904891	0.930997	0.928249	0.907289	0.894131	0.893503	0.881812	0.872869	0.881602	0.904052	0.846996	0.859711	0.874523	0.892594	0.8983	0.813018	0.837191	1	0.910321	0.0565468
969	29	18392	0.073568	124.586	9.22531	24.6227	5.4487	0.939485	0.937826	0.910668	0.905829	0.931438	0.928964	0.908737	0.894682	0.893595	0.883047	0.873396	0.881932	0.904605	0.847135	0.860374	0.874212	0.892888	0.899576	0.812826	0.837973	1	0.911156	0.0563877
970	30	699	0.002796	111.219	7.97439	17.5261	3.77267	0.948498	0.960658	0.937768	0.926323	0.940629	0.94206	0.913448	0.902718	0.885551	0.896996	0.891989	0.891989	0.906295	0.864092	0.851931	0.883405	0.907725	0.907725	0.834049	0.844778	1	0.924564	0.0513512
974	34	649	0.002596	111.305	7.81732	17.5561	3.69996	0.949153	0.960709	0.936826	0.927581	0.940678	0.939908	0.916795	0.904468	0.885978	0.894453	0.892912	0.895223	0.90832	0.862096	0.854391	0.882897	0.910632	0.90678	0.830508	0.844376	1	0.924903	0.0510384
974	22	20449	0.081796	97.3679	7.90584	11.8298	2.8641	0.926402	0.925498	0.897403	0.885227	0.913712	0.910534	0.904494	0.883246	0.881437	0.896034	0.878576	0.906964	0.873637	0.838696	0.867451	0.850311	0.871216	0.887672	0.82295	0.842462	1	0.90015	0.0603252
976	24	19194	0.076776	97.3028	8.32417	11.8315	3.02647	0.927868	0.926227	0.897859	0.886683	0.913853	0.911483	0.905465	0.883531	0.88288	0.896296	0.879103	0.907211	0.874935	0.839273	0.868943	0.850344	0.871236	0.88723	0.823955	0.842998	1	0.900971	0.0600363
976	24	19194	0.076776	97.3028	8.32417	11.8315	3.02647	0.927868	0.926227	0.897859	0.886683	0.913853	0.911483	0.905465	0.883531	0.88288	0.896296	0.879103	0.907211	0.874935	0.839273	0.868943	0.850344	0.871236	0.88723	0.823955	0.842998	1	0.900971	0.0600363
981	29	16387	0.065548	124.686	9.20612	24.6797	5.45598	0.929609	0.92787	0.899921	0.888143	0.913956	0.911851	0.905901	0.884604	0.884207	0.896137	0.878318	0.90825	0.875572	0.840727	0.869805	0.850064	0.872185	0.886251	0.824465	0.842711	1	0.902025	0.0597185
982	30	597	0.002388	111.942	8.12405	17.8763	3.95116	0.953099	0.939698	0.928811	0.913735	0.927973	0.913735	0.922111	0.90201	0.904523	0.893635	0.894472	0.925461	0.891122	0.855109	0.88191	0.842546	0.870184	0.88526	0.831658	0.848409	1	0.918282	0.0533391
986	34	541	0.002164	111.809	8.16626	17.8167	3.96805	0.952865	0.938078	0.930684	0.917745	0.92976	0.914972	0.921442	0.898336	0.906654	0.895564	0.897412	0.924214	0.890018	0.857671	0.877079	0.845656	0.866913	0.883549	0.831793	0.849353	1	0.918785	0.0532764
986	22	19754	0.079016	97.7378	7.9841	11.9677	2.92729	0.929508	0.913967	0.891364	0.909461	0.912448	0.905867	0.915384	0.882302	0.904171	0.895869	0.874785	0.90488	0.887441	0.86223	0.879062	0.858459	0.868077	0.892781	0.831123	0.841855	1	0.903002	0.0591469
988	24	18581	0.074324	97.6317	8.38358	11.9535	3.0784	0.930601	0.914994	0.892417	0.909989	0.913917	0.906625	0.91572	0.882407	0.904553	0.896453	0.874495	0.906329	0.8876	0.862359	0.879285	0.858538	0.868172	0.89274	0.831252	0.841478	1	0.903733	0.0588335
988	24	18581	0.074324	97.6317	8.38358	11.9535	3.0784	0.930601	0.914994	0.892417	0.909989	0.913917	0.906625	0.91572	0.882407	0.904553	0.896453	0.874495	0.906329	0.8876	0.862359	0.879285	0.858538	0.868172	0.89274	0.831252	0.841478	1	0.903733	0.0588335
993	29	15974	0.063896	126.266	9.29644	25.6238	5.6693	0.932046	0.91602	0.893139	0.912451	0.913766	0.907193	0.916301	0.882872	0.904689	0.89677	0.87489	0.907694	0.887223	0.861431	0.880806	0.859866	0.866877	0.892482	0.830819	0.841962	1	0.904537	0.0585509
994	30	523	0.002092	112.431	7.80501	18.0863	3.7943	0.950287	0.939771	0.908222	0.933078	0.931166	0.912046	0.928298	0.904398	0.90631	0.898662	0.862333	0.922562	0.883365	0.884321	0.886233	0.852772	0.872849	0.92543	0.8413	0.847036	1	0.918454	0.0525837
998	34	478	0.001912	112.478	7.82145	18.1095	3.81	0.950837	0.940377	0.915272	0.939331	0.9341	0.912134	0.927824	0.910042	0.906904	0.89749	0.866109	0.91841	0.877615	0.884937	0.890167	0.85251	0.873431	0.924686	0.850418	0.84728	1	0.920484	0.0525263
998	22	20678	0.082712	97.6022	7.91121	11.9143	2.88125	0.93406	0.912105	0.886304	0.914087	0.933262	0.926444	0.898951	0.86638	0.898056	0.893051	0.88599	0.918488	0.888432	0.858739	0.85811	0.85736	0.875447	0.896387	0.818068	0.839298	1	0.90454	0.0607677
1000	24	19371	0.077484	97.5003	8.33098	11.9028	3.04383	0.936142	0.913195	0.887693	0.915518	0.933793	0.927495	0.900212	0.867302	0.898482	0.89332	0.886738	0.918615	0.889061	0.859506	0.858732	0.857777	0.875794	0.896572	0.818414	0.839399	1	0.905622	0.0602093
1000	24	19371	0.077484	97.5003	8.33098	11.9028	3.04383	0.936142	0.913195	0.887693	0.915518	0.933793	0.927495	0.900212	0.867302	0.898482	0.89332	0.886738	0.918615	0.889061	0.859506	0.858732	0.857777	0.875794	0.896572	0.818414	0.839399	1	0.905622	0.0602093
1005	29	16580	0.06632	126.273	9.21157	25.6199	5.60548	0.937515	0.913148	0.889656	0.915983	0.934741	0.927352	0.900543	0.867762	0.89813	0.893185	0.886731	0.919089	0.89032	0.858957	0.858866	0.859047	0.87687	0.897407	0.817793	0.839475	1	0.906236	0.0597949
1006	30	507	0.002028	113.045	7.50156	18.36	3.66628	0.964497	0.924063	0.915187	0.935897	0.942801	0.940828	0.912229	0.894477	0.905325	0.898422	0.906312	0.91716	0.892505	0.870809	0.86785	0.870809	0.877712	0.883629	0.819527	0.841223	1	0.921483	0.0566664
1010	34	464	0.001856	113.014	7.44071	18.3417	3.6469	0.962284	0.924569	0.917026	0.936422	0.948276	0.94181	0.908405	0.891164	0.90625	0.90194	0.907328	0.914871	0.895474	0.875	0.868534	0.873922	0.883621	0.885776	0.818966	0.84375	1	0.922063	0.0569531
1010	22	16919	0.067676	99.2119	7.90565	12.5027	2.96416	0.929222	0.929754	0.888557	0.901767	0.929635	0.91081	0.918996	0.860453	0.894911	0.899551	0.868727	0.904457	0.867516	0.857734	0.85472	0.838081	0.850109	0.885513	0.83093	0.843017	1	0.902626	0.0591337
1012	24	15892	0.063568	99.1484	8.3644	12.5069	3.14584	0.930657	0.9305	0.889756	0.902215	0.930531	0.911654	0.919582	0.860873	0.896394	0.8991	0.869085	0.905456	0.867827	0.858325	0.854361	0.838535	0.850334	0.88576	0.832431	0.843097	1	0.90342	0.0588226
1012	24	15892	0.063568	99.1484	8.3644	12.5069	3.14584	0.930657	0.9305	0.889756	0.902215	0.930531	0.911654	0.919582	0.860873	0.896394	0.8991	0.869085	0.905456	0.867827	0.858325	0.854361	0.838535	0.850334	0.88576	0.832431	0.843097	1	0.90342	0.0588226
1017	29	13644	0.054576	128.427	9.27191	26.9389	5.82267	0.931765	0.931252	0.890868	0.903437	0.930959	0.911683	0.921028	0.862064	0.897061	0.899773	0.86855	0.907102	0.86899	0.857886	0.855358	0.838977	0.849751	0.886214	0.832637	0.843521	1	0.904226	0.058703
1018	30	283	0.001132	115.164	8.68533	19.4815	4.46733	0.939929	0.95583	0.922261	0.918728	0.936396	0.920495	0.931095	0.883392	0.909894	0.922261	0.860424	0.924028	0.869258	0.886926	0.874558	0.844523	0.84629	0.885159	0.853357	0.860424	1	0.919068	0.0542814
1022	34	256	0.001024	115.295	8.61359	19.5417	4.44494	0.941406	0.957031	0.917969	0.921875	0.941406	0.927734	0.929688	0.878906	0.916016	0.917969	0.867188	0.921875	0.871094	0.892578	0.878906	0.845703	0.847656	0.875	0.849609	0.867188	1	0.920303	0.0548316
1022	22	13179	0.052716	100.444	7.83299	12.9622	3.02137	0.943319	0.926284	0.914409	0.916762	0.915585	0.908339	0.927233	0.896047	0.896881	0.851354	0.873625	0.901662	0.885765	0.871235	0.861408	0.859929	0.880492	0.8888	0.838835	0.861332	1	0.909672	0.0545901
1024	24	12403	0.049612	100.368	8.23251	12.9579	3.18517	0.944046	0.926752	0.915545	0.918367	0.916593	0.909014	0.928283	0.896678	0.897847	0.851447	0.874184	0.901274	0.886197	0.872491	0.861445	0.860759	0.880029	0.889503	0.838587	0.861929	1	0.910442	0.0544102
1024	24	12403	0.049612	100.368	8.23251	12.9579	3.18517	0.944046	0.926752	0.915545	0.918367	0.916593	0.909014	0.928283	0.896678	0.897847	0.851447	0.874184	0.901274	0.886197	0.872491	0.861445	0.860759	0.880029	0.889503	0.838587	0.861929	1	0.910442	0.0544102
1029	29	10673	0.042692	127.767	9.21825	26.5273	5.7475	0.945329	0.926872	0.916003	0.918158	0.916471	0.909772	0.928933	0.897498	0.896374	0.85201	0.873747	0.902558	0.885927	0.872763	0.862222	0.861473	0.880212	0.89005	0.83819	0.861567	1	0.910803	0.0540619
1030	30	289	0.001156	113.531	7.7031	18.6096	3.89547	0.949827	0.946367	0.956747	0.946367	0.916955	0.915225	0.927336	0.925606	0.904844	0.846021	0.894464	0.899654	0.894464	0.880623	0.865052	0.856401	0.891003	0.899654	0.83391	0.856401	1	0.924	0.0509249
1034	34	270	0.00108	113.439	7.64184	18.5615	3.87472	0.946296	0.946296	0.953704	0.944444	0.918519	0.914815	0.92963	0.925926	0.901852	0.846296	0.892593	0.9	0.896296	0.877778	0.864815	0.857407	0.885185	0.898148	0.846296	0.857407	1	0.923073	0.0509905
1034	22	17545	0.07018	98.3134	7.98677	12.1761	2.93309	0.931262	0.930294	0.911855	0.897093	0.926304	0.913879	0.903619	0.896324	0.883728	0.879367	0.898518	0.902166	0.878284	0.849587	0.861328	0.867598	0.877885	0.884753	0.844657	0.846566	1	0.906796	0.0577595
1036	24	16491	0.065964	98.238	8.41718	12.1749	3.10557	0.931963	0.930962	0.912558	0.898066	0.92693	0.914287	0.90422	0.897368	0.88427	0.880662	0.89946	0.90322	0.878873	0.850555	0.86147	0.868534	0.877812	0.885149	0.844946	0.846886	1	0.907512	0.0575009
1036	24	16491	0.065964	98.238	8.41718	12.1749	3.10557	0.931963	0.930962	0.912558	0.898066	0.92693	0.914287	0.90422	0.897368	0.88427	0.880662	0.89946	0.90322	0.878873	0.850555	0.86147	0.868534	0.877812	0.885149	0.844946	0.846886	1	0.907512	0.0575009
1041	29	14186	0.056744	127.17	9.35787	26.1745	5.76268	0.932715	0.932328	0.913753	0.897505	0.927992	0.914669	0.905964	0.897787	0.883547	0.881996	0.899373	0.903602	0.879318	0.85179	0.862928	0.868039	0.877767	0.886402	0.845481	0.846715	1	0.908209	0.0571833
1042	30	348	0.001392	113.83	7.76971	18.7574	3.83032	0.946839	0.943966	0.941092	0.928161	0.95977	0.931034	0.918103	0.905172	0.887931	0.902299	0.900862	0.913793	0.862069	0.856322	0.869253	0.873563	0.893678	0.877874	0.847701	0.860632	1	0.923804	0.050591
1046	34	323	0.001292	113.961	7.72639	18.8182	3.82394	0.950464	0.944272	0.941176	0.928793	0.962848	0.931889	0.914861	0.904025	0.897833	0.904025	0.904025	0.910217	0.860681	0.856037	0.876161	0.876161	0.890093	0.885449	0.845201	0.857585	1	0.925116	0.0510275
1046	22	17946	0.071784	98.7132	7.71394	12.3072	2.86335	0.923604	0.920651	0.870445	0.909868	0.923576	0.912989	0.907779	0.890561	0.877856	0.883261	0.896411	0.912961	0.871253	0.8722	0.849772	0.860164	0.887886	0.878719	0.841051	0.84275	1	0.900923	0.0597319
1048	24	16837	0.067348	98.6306	8.16496	12.3034	3.03722	0.92561	0.921987	0.871889	0.911475	0.924215	0.914296	0.908772	0.891281	0.878215	0.883827	0.897072	0.913613	0.871444	0.871533	0.849647	0.860961	0.887361	0.878957	0.841124	0.843113	1	0.902009	0.0592364
1048	24	16837	0.067348	98.6306	8.16496	12.3034	3.03722	0.92561	0.921987	0.871889	0.911475	0.924215	0.914296	0.908772	0.891281	0.878215	0.883827	0.897072	0.913613	0.871444	0.871533	0.849647	0.860961	0.887361	0.878957	0.841124	0.843113	1	0.902009	0.0592364
1053	29	14361	0.057444	125.888	9.10266	25.3801	5.49078	0.927338	0.922568	0.873755	0.912645	0.92504	0.915361	0.908885	0.891338	0.878804	0.883295	0.897779	0.913725	0.8709	0.871562	0.849976	0.860212	0.887891	0.880057	0.841898	0.843848	1	0.902844	0.0589899
1054	30	447	0.001788	112.581	7.64581	18.146	3.67244	0.942953	0.934004	0.89821	0.919463	0.939597	0.932886	0.92953	0.919463	0.892617	0.888143	0.910515	0.916107	0.86689	0.869128	0.862416	0.845638	0.901566	0.879195	0.846756	0.834452	1	0.916195	0.0548872
1058	34	408	0.001632	112.585	7.65342	18.1487	3.67354	0.947304	0.9375	0.897059	0.917892	0.939951	0.938725	0.931373	0.922794	0.88848	0.884804	0.911765	0.917892	0.870098	0.867647	0.86152	0.846814	0.906863	0.876225	0.844363	0.838235	1	0.917591	0.0537052
1058	22	16969	0.067876	98.9092	8.0108	12.3965	2.97942	0.924008	0.917143	0.885998	0.920561	0.903442	0.918881	0.895574	0.877571	0.907537	0.900878	0.873328	0.908539	0.859744	0.850964	0.862367	0.854028	0.8677	0.874772	0.840798	0.854794	1	0.900919	0.0588459
1060	24	15957	0.063828	98.8524	8.45874	12.4031	3.16141	0.925299	0.918468	0.886695	0.922322	0.904274	0.919816	0.896346	0.878893	0.907752	0.902049	0.874036	0.909287	0.860061	0.85157	0.862349	0.853575	0.867582	0.874412	0.840885	0.854829	1	0.901868	0.0586019
1060	24	15957	0.063828	98.8524	8.45874	12.4031	3.16141	0.925299	0.918468	0.886695	0.922322	0.904274	0.919816	0.896346	0.878893	0.907752	0.902049	0.874036	0.909287	0.860061	0.85157	0.862349	0.853575	0.867582	0.874412	0.840885	0.854829	1	0.901868	0.0586019
1065	29	13756	0.055024	128.456	9.40987	26.9692	5.91705	0.926214	0.920035	0.888085	0.923524	0.904987	0.920507	0.896881	0.878889	0.908404	0.901716	0.874455	0.908949	0.860497	0.85261	0.861333	0.852828	0.867258	0.874128	0.842142	0.855445	1	0.902633	0.0582736
1066	30	276	0.001104	114.615	7.93612	19.1556	4.06363	0.952899	0.943841	0.914855	0.934783	0.925725	0.936594	0.905797	0.889493	0.90942	0.907609	0.902174	0.905797	0.88587	0.849638	0.88587	0.88587	0.869565	0.903986	0.856884	0.844203	1	0.920378	0.0463776
1070	34	259	0.001036	114.486	8.04843	19.0999	4.12556	0.955598	0.944015	0.918919	0.940154	0.92471	0.936293	0.905405	0.893822	0.905405	0.905405	0.901544	0.907336	0.888031	0.84749	0.8861	0.888031	0.868726	0.905405	0.859073	0.843629	1	0.921664	0.0455687
1070	22	17097	0.068388	99.0298	7.65914	12.4208	2.85504	0.93569	0.905568	0.87723	0.913318	0.930894	0.925893	0.921156	0.888021	0.918728	0.874101	0.87179	0.915365	0.874452	0.877552	0.879482	0.845499	0.862929	0.866146	0.851933	0.835585	1	0.904786	0.0593743
1072	24	16091	0.064364	98.915	8.14967	12.4073	3.05011	0.936797	0.907246	0.87897	0.914238	0.931452	0.92645	0.92154	0.888602	0.920142	0.873998	0.871667	0.915108	0.874495	0.878566	0.879622	0.846001	0.862905	0.866913	0.850755	0.835995	1	0.905651	0.0590535
1072	24	16091	0.064364	98.915	8.14967	12.4073	3.05011	0.936797	0.907246	0.87897	0.914238	0.931452	0.92645	0.92154	0.888602	0.920142	0.873998	0.871667	0.915108	0.874495	0.878566	0.879622	0.846001	0.862905	0.866913	0.850755	0.835995	1	0.905651	0.0590535
1077	29	13843	0.055372	128.206	9.0866	26.7856	5.68111	0.938814	0.908329	0.879831	0.915589	0.931879	0.927508	0.92303	0.88915	0.920249	0.875388	0.872752	0.91465	0.875858	0.879036	0.881962	0.847576	0.862313	0.867839	0.852019	0.834862	1	0.906722	0.0587763
1078	30	274	0.001096	114.231	8.66818	19.017	4.34131	0.945255	0.927007	0.923358	0.927007	0.934307	0.908759	0.937956	0.895985	0.928832	0.888686	0.895985	0.927007	0.899635	0.883212	0.866788	0.859489	0.855839	0.863139	0.85219	0.817518	1	0.918237	0.0481996
1082	34	247	0.000988	114.106	8.7714	18.9636	4.40364	0.947368	0.925101	0.921053	0.925101	0.935223	0.912955	0.939271	0.892713	0.927126	0.896761	0.90081	0.927126	0.894737	0.880567	0.868421	0.854251	0.856275	0.866397	0.846154	0.819838	1	0.918323	0.0489692
1082	22	12326	0.049304	101.038	7.86145	13.1914	3.06439	0.930269	0.940411	0.919033	0.923779	0.923292	0.894978	0.930472	0.88792	0.885324	0.87932	0.878996	0.912624	0.87644	0.866988	0.878225	0.839039	0.885445	0.882241	0.847071	0.820501	1	0.910598	0.0544894
1084	24	11628	0.046512	100.983	8.35262	13.2008	3.27117	0.930943	0.941993	0.92101	0.923633	0.924923	0.895124	0.930857	0.888975	0.885664	0.87887	0.879558	0.912496	0.875903	0.867346	0.879429	0.839826	0.886481	0.882654	0.847695	0.820906	1	0.911385	0.0541224
1084	24	11628	0.046512	100.983	8.35262	13.2008	3.27117	0.930943	0.941993	0.92101	0.923633	0.924923	0.895124	0.930857	0.888975	0.885664	0.87887	0.879558	0.912496	0.875903	0.867346	0.879429	0.839826	0.886481	0.882654	0.847695	0.820906	1	0.911385	0.0541224
1089	29	10006	0.040024	126.786	9.15991	25.9248	5.62146	0.932141	0.943584	0.921097	0.924445	0.925395	0.894763	0.930192	0.889416	0.886068	0.880272	0.879123	0.912952	0.877973	0.868279	0.879972	0.840246	0.885469	0.882021	0.847791	0.820458	1	0.911974	0.0539457
1090	30	250	0.001	114.109	8.769	18.9644	4.35817	0.956	0.948	0.934	0.946	0.918	0.896	0.938	0.884	0.888	0.874	0.908	0.942	0.878	0.886	0.868	0.876	0.916	0.884	0.838	0.838	1	0.921921	0.0533796
1094	34	230	0.00092	114.196	8.79403	19.0087	4.38293	0.956522	0.945652	0.934783	0.943478	0.919565	0.9	0.936957	0.886957	0.886957	0.876087	0.902174	0.936957	0.886957	0.880435	0.86087	0.880435	0.917391	0.886957	0.83913	0.841304	1	0.921877	0.0545287
1094	22	18659	0.074636	97.5902	7.95849	11.9122	2.87731	0.926899	0.931132	0.918913	0.908114	0.912723	0.915215	0.916769	0.884962	0.897261	0.891339	0.889276	0.890401	0.875556	0.869607	0.850876	0.858031	0.893188	0.883568	0.843561	0.839166	1	0.907811	0.0564817
1096	24	17561	0.070244	97.5015	8.37022	11.905	3.0344	0.928449	0.932578	0.920022	0.908718	0.914014	0.915779	0.917602	0.88577	0.897329	0.891777	0.890297	0.89024	0.875206	0.869911	0.851261	0.858009	0.892973	0.883919	0.843574	0.839047	1	0.908684	0.0560799
1096	24	17561	0.070244	97.5015	8.37022	11.905	3.0344	0.928449	0.932578	0.920022	0.908718	0.914014	0.915779	0.917602	0.88577	0.897329	0.891777	0.890297	0.89024	0.875206	0.869911	0.851261	0.858009	0.892973	0.883919	0.843574	0.839047	1	0.908684	0.0560799
1101	29	15100	0.0604	127.338	9.28624	26.2701	5.71757	0.930993	0.934801	0.920331	0.908245	0.91447	0.916821	0.918709	0.888311	0.898444	0.891589	0.889768	0.89096	0.876159	0.871026	0.852285	0.857384	0.892881	0.883311	0.843377	0.838874	1	0.909721	0.0557437
1102	30	365	0.00146	113.346	8.44317	18.5683	4.14047	0.957534	0.950685	0.928767	0.931507	0.920548	0.927397	0.932877	0.880822	0.891781	0.912329	0.884932	0.89589	0.910959	0.879452	0.853425	0.867123	0.905479	0.90137	0.868493	0.838356	1	0.922669	0.0511689
1106	34	338	0.001352	113.322	8.52331	18.5623	4.17539	0.957101	0.951183	0.933432	0.93787	0.923077	0.923077	0.934911	0.878698	0.889053	0.91716	0.884615	0.89497	0.914201	0.884615	0.85503	0.866864	0.902367	0.900888	0.863905	0.83284	1	0.923786	0.0512701
1106	22	18627	0.074508	98.7323	7.57672	12.3066	2.81881	0.937188	0.93394	0.891045	0.907446	0.927927	0.915553	0.902453	0.870698	0.899232	0.885086	0.891824	0.909218	0.884764	0.882912	0.857519	0.890159	0.87188	0.886938	0.834058	0.84407	1	0.907528	0.0558708
1108	24	17475	0.0699	98.6589	8.01703	12.3051	2.98592	0.937997	0.935021	0.89176	0.907725	0.928298	0.915966	0.903147	0.871216	0.899657	0.885694	0.892103	0.910358	0.88495	0.88392	0.857225	0.890472	0.871445	0.886953	0.834621	0.844378	1	0.908124	0.0557812
1108	24	17475	0.0699	98.6589	8.01703	12.3051	2.98592	0.937997	0.935021	0.89176	0.907725	0.928298	0.915966	0.903147	0.871216	0.899657	0.885694	0.892103	0.910358	0.88495	0.88392	0.857225	0.890472	0.871445	0.886953	0.834621	0.844378	1	0.908124	0.0557812
1113	29	14963	0.059852	123.605	8.92548	24.0291	5.19449	0.938782	0.935541	0.89337	0.909276	0.929159	0.916093	0.90413	0.871049	0.900755	0.885818	0.89337	0.910446	0.884448	0.884883	0.857549	0.890898	0.872385	0.888425	0.833489	0.844984	1	0.908893	0.0556212
1114	30	641	0.002564	111.643	7.63331	17.7023	3.64187	0.960998	0.946958	0.918877	0.913417	0.937598	0.925897	0.896256	0.883775	0.917317	0.906396	0.905616	0.926677	0.882995	0.889236	0.851014	0.890796	0.873635	0.900156	0.826053	0.852574	1	0.920738	0.0483702
1118	34	604	0.002416	111.588	7.61202	17.6751	3.62396	0.963576	0.946192	0.919702	0.914735	0.936258	0.92798	0.896523	0.88245	0.915563	0.908113	0.904801	0.926325	0.878311	0.889073	0.858444	0.890728	0.875828	0.896523	0.827815	0.84851	1	0.921154	0.0480992
1118	22	18976	0.075904	98.1485	8.1956	12.1286	3.00933	0.924141	0.901481	0.895315	0.923272	0.930992	0.915472	0.889466	0.87969	0.893892	0.873972	0.896791	0.913127	0.876028	0.854896	0.842722	0.872049	0.893761	0.88438	0.851971	0.836636	1	0.902039	0.0585366
1120	24	17836	0.071344	98.0705	8.61744	12.1264	3.17388	0.925516	0.902388	0.89667	0.923862	0.931459	0.915648	0.88997	0.881055	0.894343	0.874888	0.897511	0.912929	0.875477	0.855181	0.842453	0.871776	0.893586	0.884223	0.851817	0.836426	1	0.902756	0.058228
1120	24	17836	0.071344	98.0705	8.61744	12.1264	3.17388	0.925516	0.902388	0.89667	0.923862	0.931459	0.915648	0.88997	0.881055	0.894343	0.874888	0.897511	0.912929	0.875477	0.855181	0.842453	0.871776	0.893586	0.884223	0.851817	0.836426	1	0.902756	0.058228
1125	29	15331	0.061324	126.71	9.49095	25.9075	5.79064	0.926652	0.903301	0.897952	0.924075	0.931903	0.916672	0.890516	0.882069	0.895049	0.874894	0.898376	0.913248	0.876427	0.855326	0.841498	0.872448	0.892766	0.883537	0.850564	0.835888	1	0.90344	0.0579393
1126	30	463	0.001852	112.905	8.23681	18.3417	4.03269	0.954644	0.935205	0.912527	0.946004	0.935205	0.924406	0.900648	0.885529	0.886609	0.894168	0.903888	0.934125	0.889849	0.87797	0.86933	0.88013	0.897408	0.884449	0.857451	0.848812	1	0.919577	0.0519416
1130	34	426	0.001704	113.097	8.23743	18.4341	4.05141	0.953052	0.93662	0.910798	0.948357	0.937793	0.924883	0.90493	0.884977	0.88615	0.894366	0.900235	0.934272	0.892019	0.874413	0.870892	0.874413	0.903756	0.880282	0.861502	0.842723	1	0.919838	0.0524535
1130	22	21577	0.086308	97.1504	7.68227	11.7396	2.7783	0.933934	0.911248	0.87387	0.904111	0.925036	0.912129	0.911016	0.888747	0.918385	0.874403	0.895931	0.906868	0.850489	0.867382	0.857441	0.864694	0.867567	0.855216	0.863767	0.85904	1	0.901935	0.0588989
1132	24	20305	0.08122	97.1381	8.09185	11.7589	2.93429	0.935115	0.912066	0.875203	0.904728	0.925954	0.91278	0.911918	0.889535	0.918641	0.874858	0.896503	0.906058	0.850923	0.867545	0.856883	0.864984	0.868037	0.855676	0.863777	0.859148	1	0.902672	0.0587761
1132	24	20305	0.08122	97.1381	8.09185	11.7589	2.93429	0.935115	0.912066	0.875203	0.904728	0.925954	0.91278	0.911918	0.889535	0.918641	0.874858	0.896503	0.906058	0.850923	0.867545	0.856883	0.864984	0.868037	0.855676	0.863777	0.859148	1	0.902672	0.0587761
1137	29	17419	0.069676	124.848	8.94117	24.7518	5.30781	0.935444	0.913227	0.875797	0.904443	0.926574	0.913026	0.911964	0.889345	0.918221	0.875452	0.896205	0.90628	0.85134	0.867357	0.857483	0.865549	0.868018	0.855129	0.863942	0.860354	1	0.902997	0.0588163
1138	30	592	0.002368	112.804	8.06053	18.2811	3.9342	0.951858	0.934966	0.909628	0.924831	0.945101	0.923142	0.923142	0.90625	0.91723	0.880912	0.903716	0.91723	0.846284	0.865709	0.855574	0.874155	0.877534	0.866554	0.876689	0.880912	1	0.918666	0.0515457
1142	34	550	0.0022	112.552	7.98823	18.156	3.8771	0.953636	0.934545	0.909091	0.922727	0.945455	0.922727	0.922727	0.908182	0.919091	0.878182	0.900909	0.917273	0.85	0.865455	0.856364	0.870909	0.875455	0.869091	0.874545	0.882727	1	0.918625	0.0514845
1142	22	16732	0.066928	99.1106	8.00152	12.4707	2.99947	0.925562	0.923978	0.91062	0.910561	0.927743	0.924247	0.907124	0.888955	0.914027	0.870727	0.890151	0.897024	0.844191	0.852199	0.858266	0.827187	0.883636	0.875837	0.856891	0.851064	1	0.906226	0.0573711
1144	24	15684	0.062736	99.0576	8.48825	12.481	3.19211	0.927569	0.924573	0.913192	0.911853	0.928239	0.924509	0.907198	0.888995	0.914754	0.87178	0.890749	0.896264	0.84481	0.852047	0.858773	0.828551	0.883894	0.876211	0.856478	0.851282	1	0.907177	0.057026
1144	24	15684	0.062736	99.0576	8.48825	12.481	3.19211	0.927569	0.924573	0.913192	0.911853	0.928239	0.924509	0.907198	0.888995	0.914754	0.87178	0.890749	0.896264	0.84481	0.852047	0.858773	0.828551	0.883894	0.876211	0.856478	0.851282	1	0.907177	0.057026
1149	29	13568	0.054272	124.144	9.32263	24.3732	5.46543	0.928803	0.925376	0.915979	0.911851	0.927919	0.926076	0.907024	0.88893	0.915279	0.872126	0.891288	0.896226	0.844008	0.852263	0.858675	0.829857	0.88366	0.877395	0.856537	0.851784	1	0.907903	0.0569068
1150	30	648	0.002592	110.751	7.88169	17.3032	3.70693	0.948302	0.948302	0.923611	0.929012	0.942901	0.939043	0.933642	0.895833	0.91821	0.885802	0.891204	0.906636	0.851852	0.873457	0.856481	0.841821	0.895062	0.878858	0.847222	0.864198	1	0.922029	0.0546178
1154	34	596	0.002384	110.727	7.87159	17.2916	3.70707	0.949664	0.950503	0.922819	0.932047	0.939597	0.938758	0.936242	0.900168	0.91443	0.883389	0.894295	0.910235	0.847315	0.875	0.855705	0.840604	0.896812	0.880872	0.844799	0.865772	1	0.922665	0.0548479
1154	22	23852	0.095408	95.567	8.13413	11.2091	2.83003	0.934282	0.931159	0.906947	0.918036	0.915709	0.904222	0.90548	0.876719	0.887976	0.873554	0.893154	0.913718	0.871478	0.879444	0.870095	0.835129	0.901748	0.872757	0.8467	0.864854	1	0.906941	0.0574888
1156	24	22390	0.08956	95.4875	8.50739	11.2042	2.97223	0.935708	0.931644	0.908508	0.919227	0.91657	0.905092	0.906007	0.876753	0.889281	0.874207	0.893345	0.913845	0.871527	0.879924	0.870456	0.835462	0.90163	0.872153	0.846695	0.864716	1	0.90776	0.057172
1156	24	22390	0.08956	95.4875	8.50739	11.2042	2.97223	0.935708	0.931644	0.908508	0.919227	0.91657	0.905092	0.906007	0.876753	0.889281	0.874207	0.893345	0.913845	0.871527	0.879924	0.870456	0.835462	0.90163	0.872153	0.846695	0.864716	1	0.90776	0.057172
1161	29	19188	0.076752	124.607	9.3782	24.6477	5.5352	0.936523	0.932901	0.909136	0.920002	0.917787	0.906061	0.907286	0.876772	0.890218	0.875104	0.895143	0.914764	0.872446	0.880342	0.870935	0.835835	0.902231	0.873072	0.846649	0.865176	1	0.908649	0.05687
1162	30	731	0.002924	111.435	7.92744	17.6239	3.76354	0.956908	0.94186	0.939124	0.936389	0.926129	0.914501	0.918605	0.889877	0.901505	0.891929	0.904241	0.917237	0.878933	0.890561	0.881669	0.839945	0.898085	0.872777	0.845417	0.869357	1	0.922254	0.0505896
1166	34	674	0.002696	111.49	7.96095	17.6517	3.78274	0.956973	0.939911	0.940653	0.936944	0.928042	0.913205	0.919881	0.890208	0.902077	0.891691	0.908754	0.918398	0.876855	0.893917	0.885015	0.841988	0.896884	0.872404	0.847181	0.867211	1	0.92268	0.0504282
1166	22	21256	0.085024	97.6011	7.7128	11.9029	2.81933	0.937429	0.921034	0.897817	0.914307	0.911437	0.915671	0.896759	0.888549	0.889537	0.887632	0.865732	0.890901	0.869496	0.870295	0.85764	0.88622	0.897982	0.881751	0.846185	0.87453	1	0.904843	0.0575165
1168	24	19983	0.079932	97.5411	8.1139	11.9047	2.97215	0.938523	0.922384	0.898414	0.915278	0.912426	0.916054	0.896937	0.88873	0.889581	0.887905	0.866236	0.891233	0.869639	0.870415	0.857929	0.886479	0.898239	0.881674	0.846795	0.875544	1	0.905525	0.0570653
1168	24	19983	0.079932	97.5411	8.1139	11.9047	2.97215	0.938523	0.922384	0.898414	0.915278	0.912426	0.916054	0.896937	0.88873	0.889581	0.887905	0.866236	0.891233	0.869639	0.870415	0.857929	0.886479	0.898239	0.881674	0.846795	0.875544	1	0.905525	0.0570653
1173	29	17097	0.068388	124.345	8.93758	24.4581	5.28038	0.939872	0.924373	0.899427	0.915511	0.913815	0.917646	0.897146	0.889601	0.892379	0.889133	0.867404	0.891735	0.869568	0.870211	0.857665	0.886003	0.897731	0.881032	0.846318	0.876382	1	0.906578	0.0566699
1174	30	617	0.002468	112.078	7.76531	17.9163	3.75284	0.955429	0.945705	0.916532	0.936791	0.931118	0.924635	0.898703	0.897083	0.897083	0.904376	0.872771	0.884117	0.876013	0.872771	0.858995	0.899514	0.911669	0.884117	0.839546	0.893031	1	0.919234	0.0504232
1178	34	580	0.00232	112.015	7.70519	17.8819	3.70045	0.957759	0.948276	0.917241	0.937069	0.931034	0.924138	0.898276	0.894828	0.897414	0.910345	0.868966	0.882759	0.875862	0.87069	0.860345	0.897414	0.910345	0.887069	0.836207	0.888793	1	0.919792	0.0499744
1178	22	17675	0.0707	99.1047	8.08408	12.4735	3.02902	0.935163	0.915502	0.889505	0.91256	0.936747	0.924526	0.8843	0.862093	0.886931	0.888373	0.890467	0.921273	0.863564	0.890721	0.845629	0.86017	0.877199	0.894455	0.865262	0.831315	1	0.904228	0.0588809
1180	24	16594	0.066376	99.0754	8.51438	12.4893	3.20221	0.936694	0.917229	0.890563	0.912679	0.937387	0.925545	0.885651	0.863143	0.887339	0.889297	0.890382	0.921508	0.864108	0.891316	0.846481	0.860944	0.878058	0.895052	0.865584	0.831716	1	0.905188	0.058519
1180	24	16594	0.066376	99.0754	8.51438	12.4893	3.20221	0.936694	0.917229	0.890563	0.912679	0.937387	0.925545	0.885651	0.863143	0.887339	0.889297	0.890382	0.921508	0.864108	0.891316	0.846481	0.860944	0.878058	0.895052	0.865584	0.831716	1	0.905188	0.058519
1185	29	14283	0.057132	128.429	9.39374	26.9514	5.91241	0.937443	0.917699	0.891899	0.912973	0.938248	0.926801	0.886894	0.864699	0.887909	0.888714	0.892285	0.92204	0.865014	0.891269	0.845656	0.861759	0.879122	0.89624	0.865749	0.832738	1	0.905977	0.0582262
1186	30	244	0.000976	114.935	8.16063	19.3303	4.2145	0.971311	0.942623	0.89959	0.944672	0.959016	0.956967	0.907787	0.903689	0.911885	0.909836	0.903689	0.92418	0.852459	0.864754	0.82582	0.864754	0.866803	0.903689	0.879098	0.831967	1	0.926063	0.0474569
1190	34	230	0.00092	114.701	7.90125	19.1956	4.04003	0.973913	0.941304	0.902174	0.943478	0.956522	0.954348	0.908696	0.91087	0.908696	0.908696	0.906522	0.923913	0.863043	0.858696	0.819565	0.863043	0.863043	0.919565	0.876087	0.834783	1	0.926506	0.0478148
1190	22	14984	0.059936	100.218	7.54046	12.8592	2.87851	0.93483	0.915043	0.893687	0.922818	0.937867	0.939135	0.91561	0.870796	0.917812	0.882274	0.894588	0.898692	0.870996	0.851875	0.863354	0.858349	0.871963	0.883643	0.875834	0.86212	1	0.909411	0.0585593
1192	24	14125	0.0565	100.13	7.98514	12.8521	3.0549	0.936319	0.91685	0.895575	0.922372	0.938726	0.940035	0.915681	0.871611	0.91823	0.88269	0.895575	0.899611	0.871186	0.852106	0.863221	0.857982	0.872283	0.883327	0.875681	0.862903	1	0.910298	0.0581923
1192	24	14125	0.0565	100.13	7.98514	12.8521	3.0549	0.936319	0.91685	0.895575	0.922372	0.938726	0.940035	0.915681	0.871611	0.91823	0.88269	0.895575	0.899611	0.871186	0.852106	0.863221	0.857982	0.872283	0.883327	0.875681	0.862903	1	0.910298	0.0581923
1197	29	12151	0.048604	128.882	8.91701	27.1905	5.61701	0.937289	0.916962	0.896593	0.922558	0.939676	0.940746	0.917661	0.870916	0.91869	0.883837	0.895811	0.900379	0.871533	0.850177	0.863468	0.856843	0.873015	0.884001	0.876759	0.863962	1	0.910875	0.0579287
1198	30	196	0.000784	114.258	7.84924	18.973	3.96731	0.94898	0.941327	0.885204	0.943878	0.961735	0.966837	0.92602	0.867347	0.946429	0.92602	0.890306	0.913265	0.852041	0.857143	0.877551	0.897959	0.885204	0.877551	0.862245	0.852041	1	0.923731	0.054015
1202	34	173	0.000692	114.145	7.88727	18.9209	4.00458	0.959538	0.939306	0.887283	0.947977	0.968208	0.965318	0.930636	0.867052	0.945087	0.921965	0.887283	0.919075	0.858382	0.855491	0.884393	0.893064	0.895954	0.875723	0.858382	0.867052	1	0.926538	0.0512747
1202	22	12317	0.049268	101.105	7.90798	13.2196	3.06217	0.934887	0.929204	0.893237	0.90846	0.928351	0.922384	0.904563	0.888406	0.922424	0.890477	0.895226	0.888041	0.845052	0.844646	0.859544	0.8552	0.89137	0.870301	0.870464	0.842656	1	0.907362	0.0572009
1204	24	11580	0.04632	101.011	8.37449	13.2121	3.25295	0.936313	0.931045	0.895466	0.90829	0.928972	0.923791	0.905181	0.888903	0.922021	0.891192	0.894948	0.888169	0.84456	0.844948	0.858333	0.854663	0.892098	0.870553	0.870682	0.843955	1	0.908233	0.0566715
1204	24	11580	0.04632	101.011	8.37449	13.2121	3.25295	0.936313	0.931045	0.895466	0.90829	0.928972	0.923791	0.905181	0.888903	0.922021	0.891192	0.894948	0.888169	0.84456	0.844948	0.858333	0.854663	0.892098	0.870553	0.870682	0.843955	1	0.908233	0.0566715
1209	29	10024	0.040096	129.489	9.26748	27.6023	5.89624	0.936951	0.931265	0.89575	0.909068	0.929569	0.923933	0.907023	0.889615	0.921937	0.890712	0.895601	0.886921	0.844673	0.844124	0.859188	0.854948	0.892708	0.871858	0.870211	0.845571	1	0.908664	0.0564292
1210	30	164	0.000656	114.638	7.53716	19.1385	3.74581	0.957317	0.954268	0.914634	0.939024	0.945122	0.932927	0.932927	0.917683	0.926829	0.890244	0.926829	0.893293	0.847561	0.847561	0.835366	0.859756	0.926829	0.810976	0.868902	0.902439	1	0.925674	0.0509156
1214	34	150	0.0006	114.391	7.42827	19.0091	3.66593	0.96	0.96	0.91	0.933333	0.953333	0.933333	0.933333	0.923333	0.926667	0.89	0.933333	0.89	0.85	0.843333	0.836667	0.863333	0.93	0.806667	0.866667	0.91	1	0.926946	0.049457
1214	22	15380	0.06152	99.3745	7.71985	12.5521	2.88673	0.938362	0.929064	0.911606	0.905592	0.942393	0.912581	0.902958	0.868108	0.913329	0.863004	0.868401	0.894831	0.866743	0.858518	0.872399	0.855689	0.897074	0.855007	0.843336	0.876203	1	0.907734	0.055826
1216	24	14502	0.058008	99.3061	8.12885	12.5507	3.04296	0.939077	0.930113	0.912667	0.90653	0.943077	0.913908	0.903944	0.868949	0.913529	0.86295	0.868984	0.894153	0.866846	0.858123	0.87219	0.855916	0.897221	0.855847	0.84378	0.876121	1	0.908439	0.0554339
1216	24	14502	0.058008	99.3061	8.12885	12.5507	3.04296	0.939077	0.930113	0.912667	0.90653	0.943077	0.913908	0.903944	0.868949	0.913529	0.86295	0.868984	0.894153	0.866846	0.858123	0.87219	0.855916	0.897221	0.855847	0.84378	0.876121	1	0.908439	0.0554339
1221	29	12501	0.050004	127.741	9.11142	26.5012	5.62251	0.939925	0.931645	0.913047	0.907007	0.944524	0.914127	0.904528	0.87069	0.913207	0.863531	0.86917	0.894168	0.867691	0.858091	0.87141	0.856691	0.897608	0.854812	0.843293	0.87569	1	0.909115	0.0552457
1222	30	256	0.001024	113.573	9.13617	18.7302	4.51132	0.951172	0.943359	0.9375	0.919922	0.943359	0.917969	0.9375	0.912109	0.898438	0.851563	0.888672	0.912109	0.865234	0.853516	0.878906	0.84375	0.873047	0.884766	0.832031	0.845703	1	0.919833	0.0487272
1226	34	229	0.000916	113.602	9.37735	18.7634	4.64391	0.951965	0.941048	0.941048	0.919214	0.943231	0.919214	0.932314	0.908297	0.893013	0.853712	0.89738	0.919214	0.864629	0.849345	0.879913	0.849345	0.873362	0.886463	0.842795	0.844978	1	0.920002	0.0490081
1226	22	15615	0.06246	99.2539	7.89625	12.5175	2.95421	0.941755	0.922318	0.921037	0.924079	0.916939	0.908325	0.887416	0.868876	0.889241	0.883958	0.872911	0.891002	0.861543	0.85895	0.858758	0.848415	0.902337	0.878706	0.84675	0.852225	1	0.906373	0.0583276
1228	24	14670	0.05868	99.117	8.28573	12.4902	3.10315	0.943388	0.924097	0.922222	0.925051	0.916973	0.909202	0.888753	0.869121	0.890048	0.884151	0.873756	0.8909	0.862474	0.858793	0.858759	0.848841	0.902761	0.879005	0.846489	0.85259	1	0.907315	0.057882
1228	24	14670	0.05868	99.117	8.28573	12.4902	3.10315	0.943388	0.924097	0.922222	0.925051	0.916973	0.909202	0.888753	0.869121	0.890048	0.884151	0.873756	0.8909	0.862474	0.858793	0.858759	0.848841	0.902761	0.879005	0.846489	0.85259	1	0.907315	0.057882
1233	29	12673	0.050692	127.678	9.2369	26.4737	5.71818	0.944252	0.924485	0.923736	0.926734	0.916989	0.910124	0.889963	0.869052	0.89162	0.883453	0.874694	0.891462	0.861753	0.859504	0.858873	0.848812	0.901957	0.878995	0.84609	0.852916	1	0.908023	0.0575543
1234	30	301	0.001204	113.396	7.40159	18.5234	3.65525	0.965116	0.953488	0.936877	0.933555	0.953488	0.92691	0.898671	0.888704	0.898671	0.883721	0.865449	0.910299	0.895349	0.86711	0.873754	0.875415	0.892027	0.862126	0.870432	0.863787	1	0.924638	0.0484281
1238	34	283	0.001132	113.449	7.38785	18.548	3.64493	0.962898	0.954064	0.932862	0.936396	0.959364	0.922261	0.904594	0.886926	0.89576	0.879859	0.863958	0.913428	0.893993	0.867491	0.872792	0.876325	0.892226	0.869258	0.869258	0.862191	1	0.924423	0.0492587
1238	22	18190	0.07276	98.6741	7.85381	12.3006	2.90384	0.948681	0.916575	0.902062	0.904535	0.939307	0.907284	0.879109	0.879192	0.884827	0.88293	0.865723	0.917455	0.876443	0.866328	0.86663	0.865558	0.869269	0.876416	0.881941	0.846069	1	0.905563	0.0551756
1240	24	17104	0.068416	98.5922	8.26551	12.2951	3.06429	0.949456	0.917154	0.903502	0.905051	0.939663	0.908326	0.880496	0.879765	0.88567	0.884004	0.866289	0.91768	0.877046	0.866435	0.865879	0.864885	0.869124	0.87652	0.882104	0.845533	1	0.906259	0.0548459
1240	24	17104	0.068416	98.5922	8.26551	12.2951	3.06429	0.949456	0.917154	0.903502	0.905051	0.939663	0.908326	0.880496	0.879765	0.88567	0.884004	0.866289	0.91768	0.877046	0.866435	0.865879	0.864885	0.869124	0.87652	0.882104	0.845533	1	0.906259	0.0548459
1245	29	14709	0.058836	124.174	9.11986	24.3733	5.33795	0.949011	0.918043	0.904956	0.905466	0.939425	0.909375	0.879903	0.879394	0.885376	0.884662	0.867258	0.918485	0.877592	0.866816	0.865253	0.864607	0.868788	0.876878	0.881739	0.84676	1	0.906581	0.0546122
1246	30	632	0.002528	111.029	8.00018	17.4387	3.73861	0.969937	0.927215	0.917722	0.921677	0.950949	0.924842	0.868671	0.886867	0.893196	0.896361	0.860759	0.919304	0.890823	0.875791	0.866297	0.835443	0.860759	0.872627	0.900316	0.842563	1	0.916087	0.051644
1250	34	584	0.002336	111.077	7.99011	17.4606	3.73906	0.972603	0.928938	0.919521	0.918664	0.953767	0.925514	0.868151	0.887842	0.900685	0.895548	0.86387	0.922945	0.889555	0.878425	0.86387	0.832192	0.861301	0.875	0.903253	0.844178	1	0.917413	0.0512043
1250	22	26318	0.105272	95.3225	8.11769	11.1242	2.81889	0.925526	0.926096	0.882305	0.914773	0.91122	0.91996	0.89889	0.877403	0.908466	0.875807	0.884186	0.907098	0.855422	0.8623	0.875484	0.862661	0.890341	0.880861	0.858614	0.843035	1	0.902568	0.0587712
1252	24	24660	0.09864	95.2529	8.53117	11.125	2.97158	0.926663	0.926825	0.883435	0.915653	0.911821	0.921107	0.899919	0.878751	0.908516	0.875912	0.885036	0.907928	0.856488	0.863118	0.875446	0.862956	0.89118	0.881042	0.859084	0.843451	1	0.903416	0.0584607
1252	24	24660	0.09864	95.2529	8.53117	11.125	2.97158	0.926663	0.926825	0.883435	0.915653	0.911821	0.921107	0.899919	0.878751	0.908516	0.875912	0.885036	0.907928	0.856488	0.863118	0.875446	0.862956	0.89118	0.881042	0.859084	0.843451	1	0.903416	0.0584607
1257	29	21047	0.084188	124.405	9.42624	24.5345	5.56621	0.927496	0.928161	0.884188	0.91652	0.91298	0.922198	0.9002	0.87927	0.908894	0.877108	0.885304	0.908704	0.85682	0.863092	0.875612	0.863639	0.891528	0.881313	0.859719	0.844847	1	0.904221	0.0581274
1258	30	889	0.003556	111.193	8.25745	17.5338	3.94875	0.93982	0.957818	0.899325	0.921822	0.924634	0.938695	0.913948	0.892013	0.903825	0.896513	0.907762	0.918448	0.866704	0.866142	0.878515	0.873453	0.915073	0.883015	0.875703	0.858268	1	0.918095	0.0543474
1262	34	820	0.00328	111.121	8.34243	17.5063	3.98744	0.941463	0.959146	0.90122	0.923171	0.92439	0.942683	0.911585	0.892683	0.90122	0.89939	0.909146	0.918293	0.865244	0.867683	0.882927	0.877439	0.914634	0.881707	0.872561	0.856707	1	0.919093	0.0536961
1262	22	23264	0.093056	97.3246	7.85282	11.8118	2.86463	0.925744	0.928667	0.875967	0.890668	0.929118	0.932707	0.886928	0.87442	0.89458	0.860536	0.863931	0.88235	0.8462	0.871626	0.851552	0.857914	0.874183	0.883532	0.863115	0.831671	1	0.898119	0.0599847
1264	24	21867	0.087468	97.2468	8.26472	11.8083	3.01803	0.927173	0.92978	0.878081	0.891343	0.92978	0.933416	0.88805	0.875955	0.894887	0.860978	0.864728	0.882951	0.84655	0.870901	0.85206	0.85844	0.874446	0.883249	0.863493	0.831893	1	0.899099	0.059633
1264	24	21867	0.087468	97.2468	8.26472	11.8083	3.01803	0.927173	0.92978	0.878081	0.891343	0.92978	0.933416	0.88805	0.875955	0.894887	0.860978	0.864728	0.882951	0.84655	0.870901	0.85206	0.85844	0.874446	0.883249	0.863493	0.831893	1	0.899099	0.059633
1269	29	18842	0.075368	125.108	9.12316	24.9202	5.45694	0.929148	0.930713	0.879153	0.892819	0.930156	0.933447	0.88921	0.876977	0.894571	0.859596	0.864319	0.883001	0.848318	0.871457	0.852457	0.85941	0.874907	0.883346	0.862833	0.831945	1	0.899914	0.0591913
1270	30	744	0.002976	111.481	7.46526	17.6153	3.53251	0.963038	0.950941	0.905242	0.913978	0.952285	0.936156	0.909946	0.894489	0.899866	0.873656	0.862903	0.894489	0.852823	0.863575	0.865591	0.870296	0.890457	0.877016	0.877016	0.833333	1	0.918027	0.0504543
1274	34	677	0.002708	111.343	7.38325	17.5459	3.47585	0.963072	0.951256	0.910635	0.915066	0.950517	0.937223	0.909158	0.895126	0.901034	0.8774	0.864845	0.893648	0.853028	0.861891	0.858198	0.871492	0.889217	0.878877	0.870015	0.828656	1	0.918662	0.0503325
1274	22	17879	0.071516	98.7381	8.12399	12.3401	3.01204	0.944124	0.923989	0.894066	0.909894	0.930701	0.914313	0.895883	0.869987	0.90363	0.88274	0.88439	0.873455	0.857011	0.842329	0.869036	0.847894	0.897114	0.872728	0.866072	0.849181	1	0.904977	0.0552325
1276	24	16824	0.067296	98.6305	8.59977	12.3302	3.20443	0.944722	0.925583	0.895655	0.910604	0.931229	0.915062	0.896309	0.870869	0.904274	0.883381	0.88457	0.873722	0.857882	0.842695	0.870364	0.848371	0.897587	0.873128	0.866441	0.850481	1	0.905821	0.054912
1276	24	16824	0.067296	98.6305	8.59977	12.3302	3.20443	0.944722	0.925583	0.895655	0.910604	0.931229	0.915062	0.896309	0.870869	0.904274	0.883381	0.88457	0.873722	0.857882	0.842695	0.870364	0.848371	0.897587	0.873128	0.866441	0.850481	1	0.905821	0.054912
1281	29	14414	0.057656	126.135	9.46518	25.559	5.73118	0.945123	0.92653	0.897149	0.91203	0.93156	0.916574	0.897426	0.871514	0.904849	0.883551	0.884453	0.874983	0.859373	0.843694	0.871653	0.847891	0.898571	0.871861	0.867074	0.851811	1	0.906678	0.0546119
1282	30	430	0.00172	112.44	7.60853	18.0766	3.6397	0.95814	0.94186	0.913953	0.934884	0.945349	0.917442	0.895349	0.888372	0.92907	0.896512	0.897674	0.893023	0.853488	0.852326	0.872093	0.861628	0.911628	0.866279	0.862791	0.845349	1	0.919165	0.0505029
1286	34	403	0.001612	112.435	7.68069	18.0791	3.6764	0.959057	0.941687	0.913151	0.930521	0.94665	0.919355	0.898263	0.894541	0.930521	0.895782	0.898263	0.888337	0.849876	0.853598	0.873449	0.862283	0.911911	0.864764	0.862283	0.849876	1	0.919427	0.0502151
1286	22	20608	0.082432	97.5599	7.8179	11.8936	2.83459	0.942692	0.926072	0.914475	0.893997	0.911976	0.926873	0.877839	0.873205	0.889727	0.871361	0.881599	0.87813	0.867673	0.852751	0.868959	0.845084	0.899796	0.857871	0.865926	0.847486	1	0.903488	0.0585624
1288	24	19426	0.077704	97.4858	8.24889	11.8924	3.00167	0.943941	0.927674	0.915294	0.894497	0.913466	0.927854	0.87944	0.874318	0.890147	0.872001	0.8824	0.878307	0.86796	0.853135	0.868475	0.84513	0.899773	0.858489	0.866082	0.847524	1	0.904439	0.0581919
1288	24	19426	0.077704	97.4858	8.24889	11.8924	3.00167	0.943941	0.927674	0.915294	0.894497	0.913466	0.927854	0.87944	0.874318	0.890147	0.872001	0.8824	0.878307	0.86796	0.853135	0.868475	0.84513	0.899773	0.858489	0.866082	0.847524	1	0.904439	0.0581919
1293	29	16659	0.066636	125.236	9.1148	24.9945	5.43838	0.945045	0.929167	0.916472	0.896002	0.914821	0.928777	0.880095	0.875083	0.89186	0.871931	0.883066	0.877874	0.867309	0.852782	0.868209	0.844859	0.900234	0.858215	0.866198	0.850081	1	0.905385	0.0579168
1294	30	649	0.002596	111.588	7.7263	17.684	3.74074	0.959938	0.939908	0.929122	0.90755	0.9453	0.939908	0.894453	0.895223	0.891371	0.891371	0.911402	0.894453	0.886749	0.859014	0.860555	0.865948	0.901387	0.852851	0.865948	0.857473	1	0.919402	0.0497758
1298	34	602	0.002408	111.647	7.76094	17.7139	3.76899	0.960963	0.94103	0.929402	0.91113	0.947674	0.938538	0.896179	0.895349	0.890365	0.892857	0.909468	0.891196	0.885382	0.859635	0.861296	0.870432	0.905316	0.857143	0.865449	0.857973	1	0.920285	0.0488178
1298	22	18978	0.075912	97.6251	8.12479	11.9352	2.96964	0.93503	0.920408	0.897724	0.917615	0.923016	0.888582	0.871931	0.875066	0.920829	0.851354	0.855438	0.904811	0.850933	0.817894	0.864554	0.859969	0.87641	0.869217	0.834861	0.841264	1	0.899005	0.0589183
1300	24	17850	0.0714	97.5452	8.55542	11.9329	3.13328	0.935686	0.921681	0.89902	0.918263	0.923697	0.889664	0.872745	0.875686	0.921513	0.851989	0.85591	0.905574	0.851429	0.817955	0.864846	0.859804	0.877787	0.868627	0.834734	0.841345	1	0.899792	0.0584725
1300	24	17850	0.0714	97.5452	8.55542	11.9329	3.13328	0.935686	0.921681	0.89902	0.918263	0.923697	0.889664	0.872745	0.875686	0.921513	0.851989	0.85591	0.905574	0.851429	0.817955	0.864846	0.859804	0.877787	0.868627	0.834734	0.841345	1	0.899792	0.0584725
1305	29	15401	0.061604	125.207	9.41026	25.0038	5.63589	0.937244	0.923122	0.900753	0.920362	0.924161	0.891079	0.872963	0.876599	0.921401	0.853289	0.85686	0.904779	0.850302	0.817772	0.864652	0.859457	0.879326	0.869262	0.836342	0.841634	1	0.900841	0.0578196
1306	30	572	0.002288	112.746	8.08298	18.2547	3.93546	0.939685	0.943182	0.91958	0.934441	0.944056	0.908217	0.882867	0.905594	0.924825	0.862762	0.866259	0.910839	0.84965	0.831294	0.875	0.86014	0.882867	0.88549	0.843531	0.827797	1	0.913593	0.0526039
1310	34	538	0.002152	112.827	8.21354	18.3023	4.00215	0.939591	0.942379	0.920074	0.934944	0.943309	0.913569	0.883829	0.905204	0.921933	0.864312	0.861524	0.912639	0.847584	0.828996	0.874535	0.857807	0.883829	0.888476	0.842937	0.826208	1	0.913639	0.052272
1310	22	19914	0.079656	97.5601	8.02121	11.9057	2.92628	0.936653	0.917345	0.891534	0.925982	0.927739	0.922818	0.874686	0.88832	0.898991	0.87318	0.885558	0.914231	0.865999	0.85126	0.856659	0.885407	0.852089	0.901753	0.858969	0.827559	1	0.905159	0.0588828
1312	24	18721	0.074884	97.5051	8.42407	11.9103	3.0829	0.937744	0.918781	0.892954	0.926526	0.927969	0.924176	0.875541	0.889269	0.899712	0.873324	0.886331	0.915202	0.866273	0.852118	0.857192	0.885423	0.853266	0.902008	0.858848	0.827306	1	0.906057	0.0584968
1312	24	18721	0.074884	97.5051	8.42407	11.9103	3.0829	0.937744	0.918781	0.892954	0.926526	0.927969	0.924176	0.875541	0.889269	0.899712	0.873324	0.886331	0.915202	0.866273	0.852118	0.857192	0.885423	0.853266	0.902008	0.858848	0.827306	1	0.906057	0.0584968
1317	29	16052	0.064208	123.407	9.22519	23.9409	5.36491	0.939229	0.919823	0.892879	0.928296	0.927922	0.924869	0.877025	0.890637	0.899576	0.874003	0.887117	0.915493	0.86606	0.851981	0.857245	0.885373	0.852511	0.903003	0.85818	0.826844	1	0.906803	0.0580086
1318	30	754	0.003016	110.542	7.86873	17.2055	3.67418	0.948276	0.938992	0.909814	0.939655	0.942971	0.929045	0.886605	0.885279	0.913793	0.875332	0.887931	0.929045	0.87069	0.858753	0.855438	0.88992	0.859416	0.917109	0.864721	0.832891	1	0.916991	0.0506018
1322	34	686	0.002744	110.562	7.87275	17.2146	3.66755	0.950437	0.938047	0.911079	0.939504	0.941691	0.927843	0.885569	0.887755	0.915452	0.872449	0.886297	0.933673	0.870991	0.860058	0.854227	0.887026	0.860787	0.914723	0.868076	0.835277	1	0.917244	0.0507631
1322	22	21509	0.086036	96.5793	8.11234	11.5613	2.88724	0.929425	0.944651	0.886373	0.891301	0.919638	0.94221	0.880445	0.840904	0.890604	0.884699	0.868939	0.892045	0.834023	0.866056	0.854573	0.875401	0.865661	0.876401	0.863406	0.834906	1	0.900582	0.0593473
1324	24	20165	0.08066	96.5105	8.52315	11.562	3.0454	0.930176	0.945673	0.887701	0.891619	0.92058	0.943417	0.881875	0.841235	0.891743	0.885966	0.868361	0.892512	0.835061	0.866278	0.854451	0.875403	0.86541	0.876717	0.864195	0.834639	1	0.901383	0.0589274
1324	24	20165	0.08066	96.5105	8.52315	11.562	3.0454	0.930176	0.945673	0.887701	0.891619	0.92058	0.943417	0.881875	0.841235	0.891743	0.885966	0.868361	0.892512	0.835061	0.866278	0.854451	0.875403	0.86541	0.876717	0.864195	0.834639	1	0.901383	0.0589274
1329	29	17268	0.069072	125.971	9.38098	25.4538	5.67328	0.930363	0.947099	0.88887	0.891678	0.920778	0.943595	0.883513	0.84173	0.893387	0.885366	0.869354	0.893937	0.835737	0.866458	0.853341	0.87445	0.864547	0.876477	0.863215	0.835708	1	0.901967	0.0587452
1330	30	626	0.002504	111.781	7.91346	17.7854	3.77431	0.950479	0.957668	0.919329	0.901757	0.938498	0.957668	0.911342	0.884185	0.900958	0.895367	0.882588	0.901757	0.848243	0.853834	0.848243	0.88099	0.861821	0.890575	0.877796	0.841054	1	0.918466	0.0531906
1334	34	589	0.002356	111.711	7.90496	17.7516	3.7662	0.949066	0.956706	0.919355	0.904924	0.941426	0.960102	0.909168	0.882003	0.903226	0.894737	0.882003	0.903226	0.848896	0.852292	0.849745	0.882852	0.864177	0.890492	0.877759	0.837012	1	0.918733	0.0530881
1334	22	21470	0.08588	97.3315	7.85768	11.814	2.84403	0.932673	0.92783	0.899068	0.901304	0.924173	0.907685	0.87925	0.864905	0.893992	0.856311	0.874965	0.870913	0.85524	0.841034	0.874266	0.84837	0.882045	0.875547	0.855286	0.853959	1	0.899275	0.0588739
1336	24	20149	0.080596	97.2331	8.28374	11.804	3.00252	0.93419	0.929302	0.900069	0.902973	0.925306	0.908581	0.880341	0.866122	0.894585	0.857363	0.875602	0.871036	0.855353	0.841282	0.873641	0.84895	0.882624	0.875825	0.85632	0.853963	1	0.900345	0.0582617
1336	24	20149	0.080596	97.2331	8.28374	11.804	3.00252	0.93419	0.929302	0.900069	0.902973	0.925306	0.908581	0.880341	0.866122	0.894585	0.857363	0.875602	0.871036	0.855353	0.841282	0.873641	0.84895	0.882624	0.875825	0.85632	0.853963	1	0.900345	0.0582617
1341	29	17236	0.068944	126.958	9.18645	26.0304	5.63473	0.935513	0.9318	0.900615	0.903516	0.926375	0.909463	0.880773	0.867168	0.895219	0.856492	0.876102	0.871722	0.855477	0.841495	0.873753	0.847819	0.882107	0.876131	0.856463	0.852924	1	0.901203	0.058014
1342	30	411	0.001644	113.637	7.85574	18.6709	3.95707	0.959854	0.948905	0.928224	0.931873	0.934307	0.916058	0.894161	0.889294	0.908759	0.860097	0.896594	0.891727	0.850365	0.829684	0.883212	0.86983	0.873479	0.867397	0.872263	0.839416	1	0.91754	0.0503616
1346	34	386	0.001544	113.666	7.82909	18.6834	3.94399	0.959845	0.949482	0.930052	0.927461	0.937824	0.918394	0.893782	0.888601	0.909326	0.860104	0.893782	0.895078	0.848446	0.830311	0.884715	0.871762	0.873057	0.86658	0.869171	0.841969	1	0.917811	0.0498785
1346	22	13246	0.052984	101.486	7.82862	13.3627	3.06883	0.935037	0.930998	0.907519	0.876416	0.90767	0.920731	0.887287	0.869168	0.911671	0.892307	0.87249	0.870829	0.84535	0.837725	0.870376	0.829873	0.884531	0.870489	0.85154	0.824626	1	0.899976	0.0585838
1348	24	12406	0.049624	101.452	8.27833	13.3771	3.25598	0.936281	0.932613	0.908673	0.876753	0.908149	0.921691	0.888401	0.869861	0.912099	0.892794	0.872481	0.870667	0.846244	0.837901	0.870587	0.828672	0.884733	0.869499	0.852531	0.824279	1	0.900767	0.0582237
1348	24	12406	0.049624	101.452	8.27833	13.3771	3.25598	0.936281	0.932613	0.908673	0.876753	0.908149	0.921691	0.888401	0.869861	0.912099	0.892794	0.872481	0.870667	0.846244	0.837901	0.870587	0.828672	0.884733	0.869499	0.852531	0.824279	1	0.900767	0.0582237
1353	29	10597	0.042388	129.561	9.14529	27.6372	5.83734	0.938473	0.933566	0.910069	0.878786	0.907946	0.92262	0.889544	0.869255	0.912239	0.893366	0.874162	0.870954	0.847079	0.837737	0.870718	0.829433	0.88426	0.866896	0.851562	0.823393	1	0.901704	0.0578745
1354	30	160	0.00064	115.755	8.21848	19.7428	4.20253	0.959375	0.9375	0.909375	0.928125	0.909375	0.953125	0.90625	0.878125	0.890625	0.90625	0.896875	0.89375	0.846875	0.834375	0.9	0.85625	0.878125	0.871875	0.865625	0.809375	1	0.915259	0.0567793
1358	34	147	0.000588	115.724	8.12235	19.7206	4.14767	0.959184	0.938776	0.904762	0.935374	0.904762	0.959184	0.904762	0.884354	0.894558	0.908163	0.897959	0.891156	0.85034	0.833333	0.901361	0.853741	0.880952	0.87415	0.860544	0.816327	1	0.916177	0.0561503
1358	22	13102	0.052408	100.512	7.83951	12.9883	3.00668	0.934323	0.924782	0.890055	0.921386	0.922951	0.921768	0.853801	0.866394	0.907228	0.862998	0.870211	0.898794	0.870554	0.865669	0.858991	0.84426	0.867348	0.884827	0.829721	0.839338	1	0.901017	0.0575029
1360	24	12329	0.049316	100.385	8.25582	12.9652	3.17075	0.935599	0.925014	0.891435	0.922297	0.923635	0.922378	0.854773	0.867467	0.907616	0.862479	0.870752	0.898816	0.871604	0.86621	0.858748	0.843661	0.867954	0.88523	0.829954	0.839525	1	0.901734	0.0571842
1360	24	12329	0.049316	100.385	8.25582	12.9652	3.17075	0.935599	0.925014	0.891435	0.922297	0.923635	0.922378	0.854773	0.867467	0.907616	0.862479	0.870752	0.898816	0.871604	0.86621	0.858748	0.843661	0.867954	0.88523	0.829954	0.839525	1	0.901734	0.0571842
1365	29	10596	0.042384	129.451	9.23765	27.5754	5.87655	0.936957	0.927142	0.892365	0.923226	0.925491	0.922801	0.856597	0.868016	0.908079	0.86325	0.87198	0.900198	0.871414	0.86627	0.859051	0.84329	0.867733	0.884013	0.829228	0.840176	1	0.902811	0.0567233
1366	30	186	0.000744	114.796	7.47302	19.2135	3.76885	0.962366	0.951613	0.924731	0.938172	0.922043	0.938172	0.889785	0.900538	0.916667	0.846774	0.862903	0.913978	0.879032	0.841398	0.860215	0.830645	0.884409	0.884409	0.795699	0.841398	1	0.91821	0.0476559
1370	34	172	0.000688	114.901	7.56354	19.2714	3.8181	0.962209	0.953488	0.924419	0.944767	0.924419	0.93314	0.886628	0.906977	0.912791	0.848837	0.860465	0.918605	0.877907	0.834302	0.860465	0.819767	0.883721	0.883721	0.805233	0.848837	1	0.91875	0.0475564
1370	22	16353	0.065412	99.3313	7.71107	12.5355	2.88245	0.929218	0.937534	0.913655	0.926864	0.920871	0.911178	0.881306	0.872745	0.900018	0.85495	0.870146	0.910414	0.859781	0.83688	0.84645	0.857549	0.875986	0.869076	0.85333	0.843087	1	0.905035	0.0565138
1372	24	15398	0.061592	99.2768	8.18977	12.5435	3.07014	0.930738	0.937719	0.913982	0.927556	0.921516	0.911774	0.881348	0.873847	0.900864	0.856248	0.871282	0.91119	0.859592	0.837901	0.845694	0.857319	0.877094	0.868976	0.853065	0.843389	1	0.905693	0.0563303
1372	24	15398	0.061592	99.2768	8.18977	12.5435	3.07014	0.930738	0.937719	0.913982	0.927556	0.921516	0.911774	0.881348	0.873847	0.900864	0.856248	0.871282	0.91119	0.859592	0.837901	0.845694	0.857319	0.877094	0.868976	0.853065	0.843389	1	0.905693	0.0563303
1377	29	13253	0.053012	127.284	9.11783	26.2225	5.59711	0.932317	0.93858	0.914887	0.928016	0.923074	0.914057	0.882178	0.87433	0.901569	0.855919	0.872293	0.91119	0.861767	0.837999	0.844865	0.857014	0.876669	0.869011	0.85309	0.84362	1	0.906616	0.0560702
1378	30	370	0.00148	112.839	7.98605	18.2934	3.91445	0.955405	0.971622	0.932432	0.951351	0.928378	0.927027	0.891892	0.885135	0.901351	0.881081	0.898649	0.917568	0.878378	0.832432	0.859459	0.864865	0.882432	0.866216	0.851351	0.828378	1	0.92327	0.0489996
1382	34	351	0.001404	112.931	7.99195	18.3377	3.92293	0.954416	0.974359	0.933048	0.952991	0.925926	0.92735	0.890313	0.884615	0.903134	0.88604	0.897436	0.915954	0.874644	0.833333	0.858974	0.867521	0.884615	0.866097	0.854701	0.830484	1	0.923616	0.0488025
1382	22	18173	0.072692	98.0019	7.9497	12.0607	2.9061	0.940544	0.934161	0.89245	0.913608	0.929841	0.946982	0.869697	0.879271	0.900154	0.888158	0.872421	0.877621	0.835608	0.83547	0.861388	0.829197	0.85063	0.90263	0.860342	0.855858	1	0.90543	0.0599128
1384	24	17016	0.068064	97.9032	8.35751	12.0496	3.06868	0.942319	0.935179	0.894423	0.914375	0.930477	0.947109	0.870622	0.880612	0.90124	0.887371	0.872855	0.878585	0.83586	0.835684	0.862335	0.82969	0.851316	0.903708	0.860661	0.856429	1	0.906413	0.0595704
1384	24	17016	0.068064	97.9032	8.35751	12.0496	3.06868	0.942319	0.935179	0.894423	0.914375	0.930477	0.947109	0.870622	0.880612	0.90124	0.887371	0.872855	0.878585	0.83586	0.835684	0.862335	0.82969	0.851316	0.903708	0.860661	0.856429	1	0.906413	0.0595704
1389	29	14598	0.058392	127.603	9.26597	26.4307	5.74336	0.943862	0.935882	0.89502	0.915331	0.931086	0.94763	0.872243	0.8806	0.900363	0.887485	0.873579	0.878648	0.836073	0.834601	0.862378	0.829531	0.852514	0.905021	0.861008	0.856419	1	0.907069	0.0591866
1390	30	345	0.00138	114.134	8.27896	18.9423	4.17998	0.96087	0.953623	0.930435	0.942029	0.955072	0.96087	0.873913	0.894203	0.915942	0.885507	0.871014	0.889855	0.847826	0.855072	0.846377	0.814493	0.876812	0.926087	0.862319	0.850725	1	0.923351	0.0505107
1394	34	321	0.001284	114.262	8.29078	19.0062	4.20485	0.962617	0.954829	0.929907	0.937695	0.959502	0.959502	0.875389	0.897196	0.91433	0.889408	0.872274	0.889408	0.84891	0.852025	0.842679	0.814642	0.872274	0.926791	0.859813	0.850467	1	0.923725	0.0507545
1394	22	16772	0.067088	99.281	7.80536	12.5225	2.93114	0.928303	0.915782	0.89077	0.904156	0.910178	0.92085	0.899028	0.836334	0.908538	0.871423	0.870618	0.875507	0.851419	0.832191	0.882155	0.854937	0.875209	0.867935	0.862837	0.826675	1	0.896813	0.0594217
1396	24	15675	0.0627	99.1535	8.26125	12.5024	3.10612	0.930207	0.916459	0.892057	0.905582	0.911675	0.921499	0.9	0.837257	0.909187	0.871388	0.871292	0.875853	0.852504	0.832344	0.882871	0.855311	0.874737	0.867783	0.863158	0.826348	1	0.897821	0.0590783
1396	24	15675	0.0627	99.1535	8.26125	12.5024	3.10612	0.930207	0.916459	0.892057	0.905582	0.911675	0.921499	0.9	0.837257	0.909187	0.871388	0.871292	0.875853	0.852504	0.832344	0.882871	0.855311	0.874737	0.867783	0.863158	0.826348	1	0.897821	0.0590783
1401	29	13492	0.053968	126.607	9.1237	25.8128	5.56146	0.931478	0.918804	0.893418	0.906797	0.913134	0.922917	0.900904	0.838719	0.910984	0.871072	0.87122	0.876742	0.852728	0.833457	0.884339	0.855692	0.873555	0.868329	0.863141	0.82523	1	0.89904	0.0589108
1402	30	323	0.001292	113.55	7.62512	18.6122	3.76531	0.948916	0.927245	0.933437	0.924149	0.928793	0.939628	0.902477	0.843653	0.934985	0.886997	0.856037	0.876161	0.873065	0.806502	0.871517	0.868421	0.873065	0.866873	0.852941	0.862229	1	0.912632	0.0538624
1406	34	292	0.001168	113.493	7.55259	18.5801	3.73349	0.950342	0.928082	0.934932	0.924658	0.933219	0.940068	0.907534	0.849315	0.933219	0.893836	0.863014	0.878425	0.875	0.803082	0.871575	0.866438	0.871575	0.871575	0.851027	0.856164	1	0.914519	0.0540105
1406	22	14682	0.058728	100.118	7.80379	12.8365	2.97181	0.934069	0.920515	0.8852	0.894973	0.931719	0.92089	0.868955	0.846955	0.889014	0.874472	0.880704	0.872395	0.864766	0.845559	0.86916	0.827306	0.885472	0.880125	0.8349	0.839565	1	0.896829	0.0589282
1408	24	13803	0.055212	100.004	8.23882	12.8197	3.14545	0.934616	0.922118	0.887054	0.89658	0.932008	0.921249	0.870173	0.84775	0.88901	0.875063	0.880823	0.871912	0.86445	0.845613	0.869521	0.827067	0.885786	0.879954	0.835217	0.84018	1	0.897643	0.058793
1408	24	13803	0.055212	100.004	8.23882	12.8197	3.14545	0.934616	0.922118	0.887054	0.89658	0.932008	0.921249	0.870173	0.84775	0.88901	0.875063	0.880823	0.871912	0.86445	0.845613	0.869521	0.827067	0.885786	0.879954	0.835217	0.84018	1	0.897643	0.058793
1413	29	11827	0.047308	129.649	9.16775	27.6939	5.84569	0.935529	0.923818	0.88856	0.898284	0.932316	0.923142	0.872326	0.847933	0.889575	0.874778	0.882007	0.872876	0.864801	0.846707	0.868902	0.827936	0.884713	0.879471	0.835842	0.840281	1	0.898709	0.0583262
1414	30	205	0.00082	115.53	8.03373	19.619	4.20241	0.958537	0.95122	0.917073	0.921951	0.94878	0.943902	0.870732	0.860976	0.892683	0.882927	0.880488	0.885366	0.887805	0.863415	0.865854	0.831707	0.890244	0.882927	0.846341	0.853659	1	0.916172	0.0507526
1418	34	184	0.000736	115.37	8.01726	19.538	4.21381	0.961957	0.959239	0.921196	0.923913	0.951087	0.942935	0.872283	0.858696	0.899457	0.888587	0.891304	0.88587	0.883152	0.875	0.858696	0.820652	0.891304	0.883152	0.845109	0.850543	1	0.9191	0.0506175
1418	22	13751	0.055004	100.752	7.66075	13.0698	2.95882	0.911643	0.921678	0.899135	0.910916	0.915679	0.909861	0.869137	0.875864	0.914843	0.879354	0.852847	0.85881	0.833321	0.860483	0.847938	0.820886	0.880372	0.870119	0.852447	0.83223	1	0.895161	0.0601483
1420	24	12938	0.051752	100.676	8.12634	13.0683	3.14874	0.914284	0.923095	0.900023	0.911965	0.917337	0.910496	0.869648	0.877106	0.915366	0.879618	0.852527	0.859059	0.833939	0.861687	0.848354	0.820838	0.880778	0.870614	0.852296	0.832818	1	0.896284	0.0595487
1420	24	12938	0.051752	100.676	8.12634	13.0683	3.14874	0.914284	0.923095	0.900023	0.911965	0.917337	0.910496	0.869648	0.877106	0.915366	0.879618	0.852527	0.859059	0.833939	0.861687	0.848354	0.820838	0.880778	0.870614	0.852296	0.832818	1	0.896284	0.0595487
1425	29	11131	0.044524	128.024	9.05256	26.6703	5.63849	0.916045	0.923771	0.900279	0.911958	0.917348	0.911104	0.869913	0.877639	0.916989	0.880065	0.853338	0.859581	0.836583	0.861019	0.84907	0.821804	0.880334	0.870452	0.854281	0.833842	1	0.896969	0.0591616
1426	30	258	0.001032	114.026	8.3439	18.8915	4.11127	0.94186	0.95155	0.908915	0.916667	0.920543	0.924419	0.899225	0.885659	0.920543	0.889535	0.848837	0.872093	0.833333	0.831395	0.852713	0.813953	0.895349	0.875969	0.843023	0.821705	1	0.908992	0.0525625
1430	34	239	0.000956	113.885	8.38903	18.8256	4.11535	0.943515	0.953975	0.905858	0.922594	0.922594	0.926778	0.901674	0.878661	0.922594	0.887029	0.849372	0.876569	0.841004	0.83682	0.857741	0.813808	0.889121	0.874477	0.84728	0.822176	1	0.910349	0.0527335
1430	22	15854	0.063416	98.208	8.09842	12.1445	2.97866	0.939763	0.920682	0.896935	0.922638	0.921534	0.929008	0.864892	0.87817	0.925981	0.882869	0.866185	0.87202	0.856377	0.843983	0.836981	0.836792	0.869402	0.873817	0.818374	0.860319	1	0.903172	0.0575733
1432	24	14943	0.059772	98.0851	8.47829	12.1232	3.12829	0.940574	0.921033	0.898749	0.924446	0.922439	0.929934	0.86492	0.879475	0.92632	0.883189	0.866861	0.872348	0.856354	0.84471	0.837047	0.837315	0.869538	0.873988	0.818142	0.860169	1	0.90399	0.0571341
1432	24	14943	0.059772	98.0851	8.47829	12.1232	3.12829	0.940574	0.921033	0.898749	0.924446	0.922439	0.929934	0.86492	0.879475	0.92632	0.883189	0.866861	0.872348	0.856354	0.84471	0.837047	0.837315	0.869538	0.873988	0.818142	0.860169	1	0.90399	0.0571341
1437	29	12849	0.051396	125.546	9.34538	25.1983	5.61602	0.941941	0.921706	0.899992	0.924702	0.923924	0.930539	0.866955	0.881859	0.926609	0.882831	0.868861	0.874037	0.856604	0.845474	0.837303	0.837886	0.870379	0.873025	0.818585	0.8603	1	0.904992	0.0565085
1438	30	398	0.001592	111.982	7.7972	17.8728	3.75205	0.94598	0.949749	0.934673	0.929648	0.930905	0.94598	0.885678	0.890704	0.952261	0.888191	0.883166	0.894472	0.851759	0.826633	0.836683	0.845477	0.889447	0.878141	0.822864	0.869347	1	0.918957	0.0504741
1442	34	369	0.001476	111.861	7.69094	17.8085	3.68377	0.944444	0.947154	0.937669	0.930894	0.936314	0.943089	0.888889	0.892954	0.95122	0.891599	0.880759	0.897019	0.857724	0.827913	0.841463	0.842818	0.884824	0.886179	0.825203	0.869919	1	0.91974	0.0496769
1442	22	20293	0.081172	96.7127	7.75703	11.5879	2.75892	0.912876	0.916449	0.896073	0.924407	0.927537	0.927266	0.869117	0.867368	0.893535	0.876164	0.856995	0.880205	0.841743	0.849677	0.851205	0.822082	0.868058	0.883925	0.833884	0.84815	1	0.897011	0.0598863
1444	24	19048	0.076192	96.6385	8.16219	11.5853	2.91207	0.913665	0.917655	0.897155	0.925241	0.928496	0.927656	0.869724	0.867493	0.894057	0.876575	0.858069	0.880066	0.841926	0.849354	0.85169	0.823367	0.868543	0.883872	0.834392	0.848541	1	0.897731	0.0595495
1444	24	19048	0.076192	96.6385	8.16219	11.5853	2.91207	0.913665	0.917655	0.897155	0.925241	0.928496	0.927656	0.869724	0.867493	0.894057	0.876575	0.858069	0.880066	0.841926	0.849354	0.85169	0.823367	0.868543	0.883872	0.834392	0.848541	1	0.897731	0.0595495
1449	29	16318	0.065272	124.537	9.04189	24.5784	5.33279	0.915063	0.919506	0.898456	0.925144	0.929832	0.927902	0.871737	0.866436	0.895943	0.878355	0.858101	0.881358	0.843302	0.850043	0.851943	0.823324	0.868366	0.882522	0.833282	0.847714	1	0.898696	0.0591817
1450	30	536	0.002144	112.183	7.36022	17.9399	3.5422	0.936567	0.941231	0.919776	0.94403	0.944963	0.946828	0.900187	0.876866	0.905784	0.875	0.872201	0.893657	0.86194	0.861007	0.867537	0.816231	0.872201	0.878731	0.833022	0.847015	1	0.915393	0.0528824
1454	34	487	0.001948	112.209	7.39103	17.9541	3.55224	0.937372	0.941478	0.924025	0.944559	0.942505	0.950719	0.896304	0.876797	0.904517	0.873717	0.870637	0.901437	0.864476	0.86037	0.870637	0.812115	0.87577	0.883984	0.830595	0.842916	1	0.916042	0.0523944
1454	22	18006	0.072024	99.1341	7.74649	12.4646	2.89868	0.929107	0.918	0.889509	0.907309	0.93741	0.931301	0.875069	0.866905	0.909891	0.889037	0.871043	0.882012	0.848412	0.827585	0.85341	0.834055	0.871904	0.86274	0.84383	0.864851	1	0.900375	0.0591131
1456	24	16863	0.067452	99.0292	8.1683	12.4507	3.06402	0.930884	0.919587	0.890025	0.908705	0.93803	0.931714	0.876208	0.868025	0.910158	0.890144	0.871435	0.882672	0.849196	0.828204	0.853614	0.834134	0.872502	0.862628	0.844334	0.864822	1	0.901359	0.0587426
1456	24	16863	0.067452	99.0292	8.1683	12.4507	3.06402	0.930884	0.919587	0.890025	0.908705	0.93803	0.931714	0.876208	0.868025	0.910158	0.890144	0.871435	0.882672	0.849196	0.828204	0.853614	0.834134	0.872502	0.862628	0.844334	0.864822	1	0.901359	0.0587426
1461	29	14474	0.057896	126.702	9.00829	25.8607	5.50066	0.931947	0.920962	0.891702	0.910391	0.938856	0.931912	0.877781	0.868419	0.911289	0.889975	0.872046	0.882721	0.849592	0.829591	0.85543	0.833425	0.873705	0.86493	0.84296	0.864481	1	0.902373	0.0582325
1462	30	391	0.001564	114.171	7.90713	18.9346	4.00025	0.964194	0.934783	0.910486	0.920716	0.959079	0.941176	0.896419	0.892583	0.924552	0.907928	0.883632	0.879795	0.872123	0.835038	0.84399	0.850384	0.872123	0.845269	0.849105	0.855499	1	0.918487	0.0512949
1466	34	358	0.001432	114.434	7.96193	19.0676	4.04806	0.963687	0.932961	0.912011	0.921788	0.955307	0.945531	0.898045	0.889665	0.920391	0.914804	0.881285	0.874302	0.867318	0.833799	0.837989	0.854749	0.872905	0.850559	0.847765	0.853352	1	0.918097	0.0514321
1466	22	19091	0.076364	98.5932	7.98344	12.2788	2.96878	0.936776	0.914803	0.90176	0.900005	0.914541	0.912891	0.875622	0.862317	0.909565	0.873501	0.883479	0.87832	0.84016	0.83466	0.868813	0.853884	0.874993	0.870043	0.852182	0.833272	1	0.898594	0.0594855
1468	24	17910	0.07164	98.5307	8.42548	12.283	3.14843	0.9378	0.916778	0.902764	0.901173	0.915355	0.914126	0.876214	0.862954	0.910274	0.873646	0.883724	0.879034	0.841066	0.835148	0.869095	0.854327	0.875489	0.870073	0.853043	0.832691	1	0.89955	0.0591616
1468	24	17910	0.07164	98.5307	8.42548	12.283	3.14843	0.9378	0.916778	0.902764	0.901173	0.915355	0.914126	0.876214	0.862954	0.910274	0.873646	0.883724	0.879034	0.841066	0.835148	0.869095	0.854327	0.875489	0.870073	0.853043	0.832691	1	0.89955	0.0591616
1473	29	15321	0.061284	126.17	9.31608	25.5676	5.65728	0.939495	0.917499	0.904706	0.903335	0.915965	0.915247	0.878435	0.863716	0.911625	0.87416	0.885582	0.879447	0.8427	0.836009	0.86871	0.853926	0.876477	0.871223	0.854318	0.83552	1	0.900859	0.058604
1474	30	411	0.001644	113.322	7.3899	18.4866	3.63633	0.947689	0.930657	0.922141	0.925791	0.939173	0.947689	0.895377	0.860097	0.93309	0.884428	0.884428	0.884428	0.840633	0.871046	0.880779	0.844282	0.896594	0.877129	0.86618	0.83455	1	0.915283	0.0527556
1478	34	382	0.001528	113.205	7.28768	18.4235	3.57272	0.946335	0.926702	0.925393	0.922775	0.939791	0.948953	0.901832	0.85733	0.934555	0.887435	0.882199	0.886126	0.837696	0.874346	0.884817	0.842932	0.895288	0.876963	0.86911	0.83377	1	0.915243	0.0528805
1478	22	18687	0.074748	98.5543	7.79141	12.2531	2.87681	0.924466	0.914968	0.895275	0.90983	0.921229	0.932654	0.874779	0.868572	0.910954	0.893054	0.870739	0.877589	0.842431	0.84318	0.87708	0.813052	0.883475	0.876893	0.806015	0.832638	1	0.89905	0.0581171
1480	24	17533	0.070132	98.5072	8.22289	12.2615	3.05083	0.92517	0.916728	0.897336	0.91054	0.921976	0.932955	0.875692	0.869047	0.911738	0.893458	0.871129	0.878344	0.843096	0.843438	0.877488	0.814065	0.883591	0.877003	0.805595	0.832202	1	0.899948	0.0577661
1480	24	17533	0.070132	98.5072	8.22289	12.2615	3.05083	0.92517	0.916728	0.897336	0.91054	0.921976	0.932955	0.875692	0.869047	0.911738	0.893458	0.871129	0.878344	0.843096	0.843438	0.877488	0.814065	0.883591	0.877003	0.805595	0.832202	1	0.899948	0.0577661
1485	29	14972	0.059888	127.255	9.15891	26.2089	5.64258	0.92653	0.918548	0.898644	0.912503	0.92299	0.933776	0.875534	0.87146	0.911802	0.894203	0.871961	0.879174	0.843575	0.843408	0.877404	0.814788	0.884217	0.876202	0.806272	0.832187	1	0.901064	0.0575835
1486	30	369	0.001476	113.84	7.52752	18.7468	3.72721	0.963415	0.940379	0.918699	0.944444	0.948509	0.936314	0.897019	0.886179	0.928184	0.901084	0.860434	0.884824	0.863144	0.846883	0.883469	0.827913	0.898374	0.884824	0.821138	0.833333	1	0.920721	0.0472364
1490	34	346	0.001384	113.916	7.52792	18.7838	3.72825	0.962428	0.940751	0.91763	0.949422	0.952312	0.937861	0.897399	0.890173	0.927746	0.907514	0.865607	0.885838	0.864162	0.849711	0.882948	0.830925	0.894509	0.884393	0.822254	0.82948	1	0.922079	0.0468896
1490	22	14297	0.057188	100.029	7.89749	12.8087	3.01463	0.921872	0.918864	0.896132	0.919913	0.91145	0.922711	0.858467	0.869378	0.927397	0.863573	0.883087	0.864167	0.846157	0.8606	0.827236	0.836259	0.844093	0.861964	0.850318	0.850773	1	0.897235	0.0590602
1492	24	13417	0.053668	99.9565	8.32179	12.8071	3.18534	0.922971	0.920511	0.898114	0.920623	0.912089	0.92394	0.860364	0.8705	0.928225	0.864053	0.883916	0.863345	0.84665	0.860289	0.827234	0.836998	0.844637	0.862451	0.850712	0.850786	1	0.898285	0.0584181
1492	24	13417	0.053668	99.9565	8.32179	12.8071	3.18534	0.922971	0.920511	0.898114	0.920623	0.912089	0.92394	0.860364	0.8705	0.928225	0.864053	0.883916	0.863345	0.84665	0.860289	0.827234	0.836998	0.844637	0.862451	0.850712	0.850786	1	0.898285	0.0584181
1497	29	11523	0.046092	128.145	9.33179	26.77	5.83749	0.923935	0.921722	0.899115	0.920463	0.911742	0.925063	0.861017	0.871908	0.929228	0.864315	0.88536	0.86297	0.847045	0.859542	0.827302	0.837412	0.845223	0.861842	0.850863	0.851211	1	0.898933	0.0579514
1498	30	248	0.000992	114.875	8.21438	19.3038	4.23047	0.941532	0.951613	0.933468	0.941532	0.905242	0.919355	0.875	0.879032	0.939516	0.889113	0.877016	0.866935	0.854839	0.872984	0.820565	0.83871	0.854839	0.883065	0.84879	0.836694	1	0.913095	0.0531388
1502	34	234	0.000936	115.01	8.26727	19.3747	4.26797	0.938034	0.950855	0.929487	0.938034	0.901709	0.92094	0.880342	0.886752	0.935897	0.888889	0.873932	0.865385	0.854701	0.876068	0.814103	0.833333	0.852564	0.882479	0.846154	0.839744	1	0.911779	0.0535037
1502	22	15246	0.060984	99.4557	7.83696	12.5897	2.96126	0.920471	0.925521	0.886823	0.922865	0.910731	0.914141	0.864096	0.887184	0.899875	0.893841	0.846288	0.870359	0.850223	0.824741	0.847763	0.831956	0.862685	0.87318	0.823364	0.845599	1	0.896357	0.0571101
1504	24	14350	0.0574	99.3849	8.28793	12.5904	3.13804	0.922474	0.925923	0.888258	0.923659	0.911707	0.915296	0.864704	0.886794	0.900976	0.89439	0.847317	0.870418	0.850453	0.824808	0.847491	0.831638	0.862718	0.873693	0.823868	0.845366	1	0.897218	0.0567342
1504	24	14350	0.0574	99.3849	8.28793	12.5904	3.13804	0.922474	0.925923	0.888258	0.923659	0.911707	0.915296	0.864704	0.886794	0.900976	0.89439	0.847317	0.870418	0.850453	0.824808	0.847491	0.831638	0.862718	0.873693	0.823868	0.845366	1	0.897218	0.0567342
1509	29	12352	0.049408	127.626	9.16351	26.4354	5.67892	0.923413	0.927704	0.891111	0.925721	0.9122	0.915844	0.86573	0.886375	0.901919	0.89698	0.847555	0.869697	0.849943	0.824199	0.84711	0.832011	0.862937	0.873705	0.824158	0.845126	1	0.898305	0.0561812
1510	30	281	0.001124	113.926	8.13169	18.8293	4.05046	0.928826	0.950178	0.937722	0.950178	0.94484	0.928826	0.870107	0.870107	0.911032	0.903915	0.859431	0.870107	0.875445	0.870107	0.859431	0.850534	0.852313	0.850534	0.797153	0.839858	1	0.914664	0.0519265
1514	34	266	0.001064	114.005	8.16069	18.87	4.06704	0.926692	0.949248	0.943609	0.949248	0.947368	0.928571	0.870301	0.870301	0.909774	0.902256	0.862782	0.866541	0.87406	0.870301	0.855263	0.845865	0.857143	0.847744	0.798872	0.840226	1	0.914761	0.0527105
1514	22	16180	0.06472	99.2821	7.84943	12.5254	2.94379	0.926854	0.917305	0.895797	0.908158	0.932231	0.921879	0.886527	0.884456	0.892614	0.880315	0.840482	0.880284	0.871879	0.830068	0.853832	0.81301	0.858962	0.872713	0.85136	0.852349	1	0.899304	0.0586905
1516	24	15178	0.060712	99.1365	8.2599	12.4963	3.11327	0.928647	0.918665	0.896627	0.909112	0.933127	0.923014	0.887205	0.884504	0.893069	0.880155	0.840361	0.881407	0.872908	0.83094	0.853143	0.813348	0.85927	0.873238	0.850837	0.852747	1	0.900197	0.0584272
1516	24	15178	0.060712	99.1365	8.2599	12.4963	3.11327	0.928647	0.918665	0.896627	0.909112	0.933127	0.923014	0.887205	0.884504	0.893069	0.880155	0.840361	0.881407	0.872908	0.83094	0.853143	0.813348	0.85927	0.873238	0.850837	0.852747	1	0.900197	0.0584272
1521	29	12934	0.051736	126.799	9.21465	25.9371	5.64524	0.930455	0.919012	0.897557	0.909966	0.933083	0.923187	0.887003	0.885612	0.893962	0.87989	0.840382	0.881321	0.874053	0.830949	0.852636	0.813515	0.860175	0.872468	0.850162	0.852443	1	0.900783	0.0581511
1522	30	372	0.001488	113.702	8.08611	18.7174	4.03701	0.961022	0.943548	0.927419	0.926075	0.952957	0.942204	0.901882	0.91129	0.915323	0.884409	0.869624	0.877688	0.870968	0.836022	0.857527	0.821237	0.86828	0.858871	0.841398	0.853495	1	0.92031	0.0524199
1526	34	345	0.00138	113.646	8.12912	18.6927	4.0474	0.963768	0.946377	0.931884	0.921739	0.955072	0.944928	0.904348	0.914493	0.92029	0.888406	0.865217	0.881159	0.871014	0.842029	0.857971	0.827536	0.871014	0.863768	0.842029	0.852174	1	0.922463	0.0518251
1526	22	17365	0.06946	98.5538	7.89503	12.259	2.92343	0.930895	0.908033	0.877858	0.910625	0.932393	0.91958	0.870717	0.862568	0.904434	0.878232	0.882062	0.8685	0.866456	0.826317	0.847452	0.847826	0.849698	0.878606	0.849698	0.857731	1	0.896456	0.0597989
1528	24	16337	0.065348	98.4753	8.32681	12.2564	3.09853	0.931964	0.908949	0.880119	0.911489	0.933464	0.919538	0.872008	0.862612	0.905246	0.878466	0.882445	0.868764	0.86653	0.826559	0.847249	0.848289	0.849513	0.879231	0.849452	0.857807	1	0.897295	0.0594443
1528	24	16337	0.065348	98.4753	8.32681	12.2564	3.09853	0.931964	0.908949	0.880119	0.911489	0.933464	0.919538	0.872008	0.862612	0.905246	0.878466	0.882445	0.868764	0.86653	0.826559	0.847249	0.848289	0.849513	0.879231	0.849452	0.857807	1	0.897295	0.0594443
1533	29	13996	0.055984	126.32	9.26731	25.6528	5.63109	0.933445	0.911332	0.883181	0.913225	0.934374	0.920084	0.872642	0.862711	0.906616	0.878823	0.882073	0.867498	0.864926	0.827058	0.846456	0.849564	0.848278	0.880502	0.847385	0.859138	1	0.898453	0.0590729
1534	30	335	0.00134	113.002	7.59921	18.3466	3.76193	0.946269	0.941791	0.922388	0.920896	0.925373	0.935821	0.89403	0.895522	0.91194	0.885075	0.876119	0.876119	0.862687	0.855224	0.825373	0.856716	0.861194	0.88806	0.835821	0.846269	1	0.913296	0.0533488
1538	34	315	0.00126	112.937	7.53996	18.3112	3.71799	0.946032	0.94127	0.920635	0.919048	0.928571	0.933333	0.895238	0.9	0.911111	0.88254	0.87619	0.880952	0.863492	0.857143	0.826984	0.853968	0.85873	0.887302	0.84127	0.842857	1	0.913253	0.0532866
1538	22	17907	0.071628	98.8538	7.66411	12.356	2.84545	0.924638	0.900151	0.900988	0.913749	0.922879	0.91548	0.876529	0.870805	0.896912	0.888284	0.875831	0.872257	0.850757	0.86966	0.845172	0.852292	0.881583	0.864774	0.837159	0.839029	1	0.897555	0.0603277
1540	24	16859	0.067436	98.7508	8.07909	12.3424	3.00878	0.927012	0.901714	0.901714	0.914675	0.923483	0.915802	0.876861	0.871078	0.897088	0.888783	0.876386	0.872857	0.85097	0.869654	0.845068	0.852126	0.881903	0.865028	0.835844	0.840234	1	0.898437	0.0600204
1540	24	16859	0.067436	98.7508	8.07909	12.3424	3.00878	0.927012	0.901714	0.901714	0.914675	0.923483	0.915802	0.876861	0.871078	0.897088	0.888783	0.876386	0.872857	0.85097	0.869654	0.845068	0.852126	0.881903	0.865028	0.835844	0.840234	1	0.898437	0.0600204
1545	29	14460	0.05784	126.759	8.98529	25.8932	5.4891	0.928873	0.904461	0.903665	0.916079	0.924343	0.916113	0.87749	0.872061	0.897337	0.8889	0.877144	0.874239	0.850899	0.869675	0.846196	0.8537	0.881916	0.865975	0.8361	0.839661	1	0.899709	0.0595169
1546	30	359	0.001436	113.945	7.63684	18.8057	3.82052	0.945682	0.94429	0.915042	0.93454	0.941504	0.947075	0.870474	0.866295	0.899721	0.891365	0.881616	0.87883	0.852368	0.873259	0.869081	0.870474	0.884401	0.87883	0.839833	0.849582	1	0.914526	0.05255
1550	34	338	0.001352	113.939	7.61662	18.8014	3.81185	0.942308	0.943787	0.914201	0.933432	0.943787	0.948225	0.865385	0.862426	0.902367	0.893491	0.881657	0.881657	0.850592	0.87426	0.871302	0.87574	0.887574	0.886095	0.840237	0.85503	1	0.914087	0.0530457
1550	22	16717	0.066868	99.6245	7.79038	12.6497	2.93329	0.92038	0.929383	0.90067	0.90728	0.921397	0.912694	0.87749	0.888616	0.924807	0.868637	0.847251	0.859215	0.847311	0.802865	0.839236	0.797063	0.880032	0.888377	0.829545	0.855865	1	0.897702	0.0569327
1552	24	15658	0.062632	99.5629	8.23334	12.6532	3.11142	0.921542	0.92994	0.901616	0.908226	0.921957	0.913686	0.877634	0.889034	0.925437	0.868757	0.848288	0.858858	0.847139	0.803391	0.840018	0.797835	0.879838	0.887981	0.829672	0.856048	1	0.898362	0.0566153
1552	24	15658	0.062632	99.5629	8.23334	12.6532	3.11142	0.921542	0.92994	0.901616	0.908226	0.921957	0.913686	0.877634	0.889034	0.925437	0.868757	0.848288	0.858858	0.847139	0.803391	0.840018	0.797835	0.879838	0.887981	0.829672	0.856048	1	0.898362	0.0566153
1557	29	13397	0.053588	129.24	9.15719	27.4356	5.80321	0.922707	0.930022	0.902142	0.910353	0.923528	0.914458	0.880234	0.888482	0.92614	0.869598	0.847764	0.860417	0.848399	0.803165	0.840935	0.797679	0.879824	0.88908	0.832276	0.855154	1	0.899266	0.0561704
1558	30	246	0.000984	116.187	8.37365	19.9733	4.3428	0.947154	0.936992	0.932927	0.947154	0.910569	0.914634	0.896341	0.871951	0.939024	0.888211	0.849593	0.884146	0.841463	0.794715	0.831301	0.825203	0.900407	0.941057	0.810976	0.865854	1	0.912255	0.0486115
1562	34	219	0.000876	116.183	8.20443	19.9598	4.27524	0.949772	0.940639	0.938356	0.945205	0.908676	0.906393	0.894977	0.874429	0.942922	0.888128	0.849315	0.878995	0.844749	0.794521	0.826484	0.826484	0.90411	0.942922	0.808219	0.865297	1	0.912892	0.0481217
1562	22	15049	0.060196	99.9933	7.79506	12.789	2.97198	0.932122	0.923384	0.890491	0.914845	0.922553	0.947604	0.845073	0.880889	0.914346	0.88687	0.873015	0.881155	0.838793	0.853645	0.840455	0.83979	0.871985	0.847066	0.808426	0.844973	1	0.900796	0.0575985
1564	24	14145	0.05658	99.9122	8.22729	12.7845	3.14638	0.932803	0.924496	0.891092	0.915376	0.923825	0.947791	0.846695	0.881796	0.91421	0.887169	0.874514	0.881159	0.839378	0.854295	0.840615	0.840368	0.871651	0.847367	0.808095	0.84514	1	0.901501	0.0573593
1564	24	14145	0.05658	99.9122	8.22729	12.7845	3.14638	0.932803	0.924496	0.891092	0.915376	0.923825	0.947791	0.846695	0.881796	0.91421	0.887169	0.874514	0.881159	0.839378	0.854295	0.840615	0.840368	0.871651	0.847367	0.808095	0.84514	1	0.901501	0.0573593
1569	29	12161	0.048644	129.491	9.19751	27.5972	5.86402	0.934463	0.924389	0.891333	0.917112	0.924102	0.948771	0.846929	0.883727	0.913782	0.887427	0.873982	0.881301	0.838911	0.854658	0.841913	0.840515	0.870323	0.847134	0.807623	0.844667	1	0.902092	0.0571421
1570	30	200	0.0008	116.331	8.02321	20.0191	4.04656	0.9675	0.94	0.925	0.9275	0.925	0.9525	0.8875	0.8725	0.915	0.8625	0.865	0.89	0.81	0.88	0.83	0.8625	0.885	0.8775	0.76	0.845	1	0.914792	0.0523617
1574	34	182	0.000728	116.457	7.77643	20.0656	3.90118	0.967033	0.936813	0.928571	0.928571	0.931319	0.950549	0.887363	0.868132	0.912088	0.873626	0.85989	0.89011	0.799451	0.873626	0.837912	0.865385	0.881868	0.89011	0.763736	0.851648	1	0.915075	0.0518673
1574	22	11726	0.046904	101.235	7.91831	13.2709	3.09181	0.915743	0.910072	0.882313	0.902908	0.907726	0.912545	0.870757	0.873614	0.904443	0.889306	0.881929	0.894551	0.840909	0.836304	0.865555	0.816348	0.889221	0.860865	0.851612	0.84965	1	0.893203	0.0591794
1576	24	10994	0.043976	101.192	8.34915	13.281	3.27371	0.916363	0.911406	0.883891	0.904493	0.908041	0.912998	0.871657	0.874704	0.905494	0.889167	0.882118	0.895534	0.841232	0.836547	0.865927	0.8169	0.890668	0.861697	0.851283	0.849281	1	0.894073	0.0590034
1576	24	10994	0.043976	101.192	8.34915	13.281	3.27371	0.916363	0.911406	0.883891	0.904493	0.908041	0.912998	0.871657	0.874704	0.905494	0.889167	0.882118	0.895534	0.841232	0.836547	0.865927	0.8169	0.890668	0.861697	0.851283	0.849281	1	0.894073	0.0590034
1581	29	9396	0.037584	131.187	9.37278	28.6969	6.1531	0.917944	0.911877	0.884951	0.905598	0.908472	0.91374	0.872765	0.876064	0.906556	0.891071	0.882822	0.8957	0.841635	0.836899	0.865475	0.816411	0.89123	0.862175	0.851054	0.850202	1	0.894972	0.0584828
1582	30	149	0.000596	116.007	8.62205	19.8995	4.41905	0.946309	0.922819	0.936242	0.92953	0.919463	0.916107	0.855705	0.909396	0.922819	0.875839	0.892617	0.912752	0.855705	0.848993	0.892617	0.832215	0.909396	0.879195	0.818792	0.872483	1	0.91263	0.0540291
1586	34	141	0.000564	116.125	8.73352	19.9677	4.47669	0.946809	0.921986	0.93617	0.932624	0.921986	0.91844	0.858156	0.911348	0.929078	0.879433	0.897163	0.911348	0.85461	0.847518	0.890071	0.836879	0.911348	0.882979	0.815603	0.868794	1	0.913988	0.0540179
1586	22	12875	0.0515	100.677	7.8348	13.0508	3.01858	0.909126	0.915456	0.87934	0.919029	0.927767	0.928544	0.884854	0.875922	0.909204	0.870951	0.869631	0.862058	0.873903	0.844544	0.869087	0.843767	0.862175	0.884427	0.828777	0.867612	1	0.897266	0.0609278
1588	24	12100	0.0484	100.647	8.25861	13.0655	3.19736	0.91062	0.916777	0.881364	0.919711	0.928595	0.92876	0.88595	0.876446	0.909256	0.871198	0.869835	0.862273	0.873843	0.844669	0.868967	0.845165	0.863347	0.885289	0.829835	0.867975	1	0.898193	0.0606122
1588	24	12100	0.0484	100.647	8.25861	13.0655	3.19736	0.91062	0.916777	0.881364	0.919711	0.928595	0.92876	0.88595	0.876446	0.909256	0.871198	0.869835	0.862273	0.873843	0.844669	0.868967	0.845165	0.863347	0.885289	0.829835	0.867975	1	0.898193	0.0606122
1593	29	10340	0.04136	128.237	9.1329	26.8086	5.70566	0.911412	0.918424	0.884671	0.921567	0.92882	0.928675	0.887234	0.877901	0.910106	0.872485	0.87176	0.865087	0.873114	0.844971	0.869536	0.844536	0.865909	0.886074	0.829159	0.868424	1	0.899471	0.06024
1594	30	216	0.000864	114.144	7.91896	18.9215	3.97735	0.930556	0.939815	0.914352	0.928241	0.939815	0.925926	0.912037	0.891204	0.895833	0.891204	0.856481	0.884259	0.888889	0.840278	0.893519	0.831019	0.865741	0.893519	0.819444	0.872685	1	0.912329	0.0539544
1598	34	199	0.000796	114.017	7.81246	18.8524	3.91895	0.939698	0.942211	0.914573	0.934673	0.937186	0.932161	0.909548	0.889447	0.899497	0.90201	0.859296	0.896985	0.884422	0.829146	0.89196	0.836683	0.869347	0.894472	0.824121	0.871859	1	0.915418	0.0529876
1598	22	17671	0.070684	98.4464	7.79415	12.2135	2.86294	0.924085	0.904108	0.900458	0.920378	0.930423	0.912936	0.860025	0.864184	0.922981	0.878247	0.864071	0.853602	0.853008	0.815093	0.835125	0.832409	0.873946	0.844378	0.855554	0.865571	1	0.896002	0.0597159
1600	24	16525	0.0661	98.3583	8.24818	12.2083	3.044	0.925325	0.905356	0.901362	0.921936	0.932163	0.913464	0.861422	0.86587	0.923933	0.879274	0.864902	0.853525	0.853616	0.815915	0.835643	0.833253	0.874433	0.844902	0.856853	0.865779	1	0.897119	0.0591877
1600	24	16525	0.0661	98.3583	8.24818	12.2083	3.044	0.925325	0.905356	0.901362	0.921936	0.932163	0.913464	0.861422	0.86587	0.923933	0.879274	0.864902	0.853525	0.853616	0.815915	0.835643	0.833253	0.874433	0.844902	0.856853	0.865779	1	0.897119	0.0591877
1605	29	14130	0.05652	125.843	9.09704	25.3526	5.47334	0.925336	0.907537	0.902972	0.921939	0.932272	0.914367	0.863623	0.866667	0.924168	0.879972	0.866065	0.85552	0.853362	0.816808	0.83581	0.834395	0.874487	0.846461	0.856511	0.866561	1	0.898	0.0588999
1606	30	422	0.001688	111.808	8.14285	17.8147	3.94677	0.940758	0.940758	0.921801	0.92891	0.944313	0.919431	0.88981	0.890995	0.936019	0.911137	0.879147	0.883886	0.899289	0.827014	0.829384	0.817536	0.866114	0.866114	0.842417	0.887441	1	0.915313	0.0505872
1610	34	393	0.001572	111.698	8.05879	17.7573	3.89323	0.942748	0.937659	0.922392	0.928753	0.946565	0.926209	0.888041	0.894402	0.933842	0.912214	0.875318	0.882952	0.899491	0.824427	0.828244	0.823155	0.863868	0.871501	0.838422	0.891858	1	0.915823	0.0506972
1610	22	21797	0.087188	96.7437	7.86218	11.6048	2.79875	0.929119	0.921342	0.889778	0.923315	0.91719	0.911639	0.857595	0.867528	0.909254	0.909804	0.878859	0.861334	0.872482	0.818805	0.831376	0.810593	0.869133	0.87707	0.823531	0.850094	1	0.898205	0.0589342
1612	24	20457	0.081828	96.6402	8.24372	11.5907	2.9423	0.929902	0.922569	0.890087	0.924916	0.917583	0.912377	0.858728	0.867698	0.909542	0.9103	0.87987	0.86127	0.873124	0.818913	0.831158	0.811165	0.869189	0.877304	0.823654	0.850051	1	0.898906	0.0586405
1612	24	20457	0.081828	96.6402	8.24372	11.5907	2.9423	0.929902	0.922569	0.890087	0.924916	0.917583	0.912377	0.858728	0.867698	0.909542	0.9103	0.87987	0.86127	0.873124	0.818913	0.831158	0.811165	0.869189	0.877304	0.823654	0.850051	1	0.898906	0.0586405
1617	29	17510	0.07004	124.586	9.14761	24.6156	5.39739	0.930954	0.923729	0.891433	0.926242	0.918104	0.912678	0.859109	0.868704	0.910194	0.910537	0.879897	0.861708	0.872387	0.819446	0.831668	0.812678	0.869532	0.877813	0.823215	0.850143	1	0.899698	0.0585711
1618	30	703	0.002812	111.631	7.91504	17.7158	3.80434	0.946657	0.943812	0.923186	0.940256	0.93101	0.92532	0.8734	0.889758	0.923898	0.928876	0.878378	0.880512	0.874111	0.84495	0.832148	0.834993	0.880512	0.903272	0.811522	0.84495	1	0.916124	0.0527674
1622	34	645	0.00258	111.741	7.91351	17.7669	3.7929	0.947287	0.945736	0.92093	0.939535	0.934109	0.926357	0.872868	0.891473	0.924031	0.927132	0.88062	0.88062	0.878295	0.845736	0.831783	0.83876	0.88062	0.906977	0.810078	0.846512	1	0.916752	0.0526882
1622	22	21273	0.085092	97.3928	7.9977	11.8443	2.90785	0.922014	0.922131	0.874677	0.902294	0.907559	0.926644	0.874536	0.894914	0.909439	0.857448	0.852936	0.871504	0.835402	0.846519	0.847107	0.831782	0.88704	0.855027	0.831829	0.844333	1	0.894101	0.0607402
1624	24	19922	0.079688	97.2906	8.40228	11.8321	3.06353	0.924531	0.922623	0.877146	0.903423	0.90769	0.927768	0.874912	0.895819	0.91035	0.858097	0.853504	0.872453	0.836889	0.846828	0.847882	0.831894	0.887712	0.855562	0.831016	0.844318	1	0.895239	0.0603181
1624	24	19922	0.079688	97.2906	8.40228	11.8321	3.06353	0.924531	0.922623	0.877146	0.903423	0.90769	0.927768	0.874912	0.895819	0.91035	0.858097	0.853504	0.872453	0.836889	0.846828	0.847882	0.831894	0.887712	0.855562	0.831016	0.844318	1	0.895239	0.0603181
1629	29	17067	0.068268	126.765	9.23282	25.9181	5.66933	0.925792	0.923888	0.877776	0.90467	0.909328	0.927755	0.876194	0.89594	0.910969	0.859407	0.854163	0.873381	0.839075	0.847103	0.849036	0.831986	0.88885	0.855628	0.830814	0.84388	1	0.896197	0.0600235
1630	30	440	0.00176	113.416	7.98321	18.5723	4.00858	0.95	0.939773	0.906818	0.918182	0.920455	0.932955	0.880682	0.918182	0.915909	0.853409	0.873864	0.864773	0.848864	0.843182	0.826136	0.852273	0.889773	0.853409	0.825	0.868182	1	0.909416	0.0573503
1634	34	403	0.001612	113.406	7.92053	18.5637	3.98813	0.950372	0.944169	0.913151	0.920596	0.92928	0.940447	0.879653	0.918114	0.91067	0.856079	0.875931	0.864764	0.851117	0.837469	0.828784	0.846154	0.890819	0.847395	0.822581	0.868486	1	0.911853	0.0551054
1634	22	15951	0.063804	99.7954	7.90138	12.7208	3.00646	0.91336	0.924111	0.893549	0.91267	0.909567	0.925773	0.865432	0.882076	0.9022	0.86866	0.851295	0.902921	0.853363	0.844806	0.862015	0.828036	0.869444	0.865463	0.823052	0.839101	1	0.896303	0.0589617
1636	24	14985	0.05994	99.7207	8.33942	12.7195	3.18437	0.914715	0.925192	0.894895	0.91348	0.910477	0.926693	0.866466	0.882382	0.902836	0.869203	0.851185	0.902402	0.853654	0.844945	0.861995	0.828095	0.86977	0.864665	0.824091	0.838705	1	0.897117	0.0585426
1636	24	14985	0.05994	99.7207	8.33942	12.7195	3.18437	0.914715	0.925192	0.894895	0.91348	0.910477	0.926693	0.866466	0.882382	0.902836	0.869203	0.851185	0.902402	0.853654	0.844945	0.861995	0.828095	0.86977	0.864665	0.824091	0.838705	1	0.897117	0.0585426
1641	29	12807	0.051228	128.999	9.26714	27.2946	5.87469	0.916881	0.926017	0.895057	0.914617	0.912587	0.927032	0.867416	0.88233	0.9031	0.870227	0.852073	0.903139	0.854611	0.845827	0.862809	0.82857	0.870383	0.86441	0.824393	0.838253	1	0.898078	0.0581474
1642	30	262	0.001048	114.855	8.66133	19.3264	4.4457	0.933206	0.956107	0.919847	0.931298	0.919847	0.942748	0.902672	0.877863	0.917939	0.908397	0.866412	0.935115	0.883588	0.84542	0.872137	0.818702	0.870229	0.874046	0.799618	0.828244	1	0.916026	0.0498475
1646	34	242	0.000968	114.645	8.72498	19.2271	4.47996	0.929752	0.956612	0.919421	0.927686	0.917355	0.942149	0.904959	0.876033	0.92562	0.907025	0.867769	0.933884	0.886364	0.849174	0.871901	0.816116	0.865702	0.873967	0.801653	0.826446	1	0.915342	0.050959
1646	22	11432	0.045728	101.069	7.95325	13.209	3.10986	0.90496	0.910208	0.871151	0.916331	0.909508	0.920574	0.848146	0.878193	0.901592	0.867827	0.874606	0.83743	0.832619	0.844297	0.863147	0.81788	0.868439	0.850901	0.828376	0.850026	1	0.887809	0.062434
1648	24	10731	0.042924	100.997	8.33918	13.2049	3.25291	0.906812	0.911145	0.873171	0.917855	0.910213	0.921256	0.849548	0.879741	0.901314	0.869304	0.87415	0.837573	0.832448	0.844795	0.863573	0.818004	0.868698	0.851132	0.828255	0.850806	1	0.888888	0.0620856
1648	24	10731	0.042924	100.997	8.33918	13.2049	3.25291	0.906812	0.911145	0.873171	0.917855	0.910213	0.921256	0.849548	0.879741	0.901314	0.869304	0.87415	0.837573	0.832448	0.844795	0.863573	0.818004	0.868698	0.851132	0.828255	0.850806	1	0.888888	0.0620856
1653	29	9244	0.036976	129.863	9.29961	27.8419	5.96443	0.907345	0.912051	0.875379	0.918109	0.912213	0.923788	0.850552	0.879165	0.901774	0.869537	0.873323	0.838219	0.832702	0.84471	0.863479	0.816746	0.869753	0.852066	0.827672	0.850822	1	0.889733	0.0620524
1654	30	155	0.00062	115.563	8.25115	19.6506	4.30297	0.945161	0.945161	0.877419	0.909677	0.916129	0.945161	0.854839	0.887097	0.925806	0.890323	0.858065	0.874194	0.845161	0.809677	0.829032	0.841935	0.896774	0.845161	0.86129	0.870968	1	0.903834	0.053801
1658	34	140	0.00056	115.517	8.25731	19.6283	4.32415	0.942857	0.942857	0.878571	0.910714	0.928571	0.95	0.857143	0.878571	0.921429	0.892857	0.860714	0.878571	0.842857	0.807143	0.832143	0.835714	0.892857	0.832143	0.875	0.875	1	0.904395	0.052847
1658	22	14050	0.0562	99.624	7.82202	12.6514	2.94971	0.935872	0.928754	0.878078	0.90153	0.940285	0.935658	0.849039	0.878683	0.914199	0.871993	0.857758	0.860747	0.83306	0.824128	0.844662	0.837936	0.881495	0.863167	0.857367	0.851068	1	0.898645	0.0582281
1660	24	13200	0.0528	99.5099	8.2627	12.6354	3.12867	0.936591	0.929242	0.879886	0.903598	0.940492	0.935947	0.849811	0.880833	0.915417	0.87303	0.858939	0.86197	0.832917	0.824773	0.84572	0.838258	0.882008	0.863826	0.857765	0.851174	1	0.899614	0.057708
1660	24	13200	0.0528	99.5099	8.2627	12.6354	3.12867	0.936591	0.929242	0.879886	0.903598	0.940492	0.935947	0.849811	0.880833	0.915417	0.87303	0.858939	0.86197	0.832917	0.824773	0.84572	0.838258	0.882008	0.863826	0.857765	0.851174	1	0.899614	0.057708
1665	29	11383	0.045532	127.866	9.18499	26.5846	5.70926	0.938724	0.930335	0.880743	0.904726	0.940965	0.936836	0.849205	0.881666	0.915005	0.872705	0.859791	0.862602	0.832821	0.825222	0.845647	0.838355	0.883159	0.86515	0.858517	0.851357	1	0.900431	0.057367
1666	30	267	0.001068	114.319	8.43428	19.0437	4.24064	0.951311	0.955056	0.932584	0.895131	0.949438	0.94382	0.898876	0.926966	0.938202	0.874532	0.853933	0.853933	0.842697	0.840824	0.838951	0.850187	0.898876	0.868914	0.859551	0.867041	1	0.918258	0.0497148
1670	34	243	0.000972	114.18	8.64966	18.9912	4.35562	0.94856	0.950617	0.932099	0.895062	0.94856	0.942387	0.903292	0.930041	0.934156	0.874486	0.851852	0.847737	0.843621	0.843621	0.839506	0.851852	0.895062	0.864198	0.860082	0.872428	1	0.917126	0.0506231
1670	22	16203	0.064812	98.9356	7.86312	12.3976	2.92796	0.920323	0.921095	0.883571	0.896624	0.918966	0.907023	0.866969	0.863822	0.898692	0.882337	0.833951	0.852589	0.859038	0.829723	0.858329	0.852188	0.874807	0.866012	0.853453	0.858699	1	0.892027	0.0615995
1672	24	15210	0.06084	98.8726	8.30256	12.4007	3.09671	0.921598	0.923241	0.88432	0.897304	0.919921	0.90812	0.867423	0.864201	0.899934	0.883498	0.834122	0.85286	0.859993	0.830901	0.85927	0.852433	0.874984	0.866502	0.853485	0.858613	1	0.893017	0.0613847
1672	24	15210	0.06084	98.8726	8.30256	12.4007	3.09671	0.921598	0.923241	0.88432	0.897304	0.919921	0.90812	0.867423	0.864201	0.899934	0.883498	0.834122	0.85286	0.859993	0.830901	0.85927	0.852433	0.874984	0.866502	0.853485	0.858613	1	0.893017	0.0613847
1677	29	13123	0.052492	126.338	9.18575	25.6564	5.56718	0.923303	0.92456	0.88604	0.900251	0.920521	0.908519	0.86798	0.865199	0.900747	0.885811	0.834375	0.852854	0.861503	0.830488	0.860588	0.851635	0.875105	0.866456	0.854035	0.85914	1	0.894238	0.0609567
1678	30	336	0.001344	113.311	7.88333	18.5139	3.911	0.938988	0.958333	0.924107	0.907738	0.936012	0.927083	0.870536	0.889881	0.910714	0.885417	0.873512	0.869048	0.88244	0.821429	0.88244	0.86756	0.885417	0.869048	0.861607	0.858631	1	0.912937	0.0531387
1682	34	310	0.00124	113.221	7.78795	18.4643	3.86127	0.937097	0.958065	0.929032	0.908065	0.937097	0.924194	0.872581	0.891935	0.912903	0.883871	0.875806	0.869355	0.885484	0.822581	0.883871	0.869355	0.883871	0.870968	0.858065	0.86129	1	0.913568	0.0527415
1682	22	18796	0.075184	98.681	7.83241	12.3019	2.89546	0.938418	0.912056	0.874601	0.898489	0.917828	0.916206	0.863056	0.874122	0.910699	0.860316	0.865051	0.864998	0.83712	0.83579	0.826585	0.820281	0.877713	0.854889	0.825521	0.817461	1	0.892457	0.0595006
1684	24	17600	0.0704	98.598	8.27198	12.2977	3.06765	0.939403	0.913011	0.876392	0.899176	0.919063	0.916477	0.863892	0.874972	0.910256	0.86108	0.865739	0.865426	0.837614	0.836023	0.826392	0.820511	0.878267	0.855369	0.825568	0.817614	1	0.893268	0.0592487
1684	24	17600	0.0704	98.598	8.27198	12.2977	3.06765	0.939403	0.913011	0.876392	0.899176	0.919063	0.916477	0.863892	0.874972	0.910256	0.86108	0.865739	0.865426	0.837614	0.836023	0.826392	0.820511	0.878267	0.855369	0.825568	0.817614	1	0.893268	0.0592487
1689	29	15057	0.060228	128.643	9.19295	27.0661	5.78454	0.939862	0.913861	0.877399	0.899283	0.919074	0.91592	0.864415	0.875241	0.910141	0.86239	0.866076	0.864448	0.837683	0.836289	0.82636	0.821777	0.878429	0.855184	0.825364	0.818457	1	0.893629	0.0594001
1690	30	301	0.001204	113.724	8.15066	18.7328	4.0791	0.95515	0.931894	0.877076	0.936877	0.92691	0.92691	0.88206	0.877076	0.92691	0.887043	0.860465	0.900332	0.828904	0.853821	0.853821	0.820598	0.853821	0.83887	0.812292	0.822259	1	0.906682	0.0539572
1694	34	275	0.0011	113.753	8.12051	18.7446	4.06396	0.954545	0.932727	0.874545	0.932727	0.936364	0.927273	0.894545	0.876364	0.927273	0.889091	0.858182	0.907273	0.830909	0.858182	0.861818	0.82	0.86	0.84	0.807273	0.82	1	0.908044	0.0534458
1694	22	17312	0.069248	99.7085	7.77369	12.6806	2.94433	0.930251	0.923897	0.889759	0.908994	0.911506	0.932388	0.848978	0.896055	0.906308	0.844616	0.856978	0.875866	0.86131	0.833555	0.83341	0.845916	0.877484	0.858855	0.817728	0.849411	1	0.896826	0.0591216
1696	24	16189	0.064756	99.5917	8.24283	12.665	3.12994	0.931589	0.925505	0.890975	0.909167	0.913182	0.933103	0.849651	0.896967	0.907592	0.844493	0.857465	0.876274	0.86219	0.83356	0.833869	0.846655	0.878034	0.858453	0.818055	0.849836	1	0.897775	0.0587453
1696	24	16189	0.064756	99.5917	8.24283	12.665	3.12994	0.931589	0.925505	0.890975	0.909167	0.913182	0.933103	0.849651	0.896967	0.907592	0.844493	0.857465	0.876274	0.86219	0.83356	0.833869	0.846655	0.878034	0.858453	0.818055	0.849836	1	0.897775	0.0587453
1701	29	13872	0.055488	127.057	9.15361	26.0878	5.62339	0.93267	0.926038	0.893635	0.910683	0.913495	0.932958	0.850634	0.897347	0.908665	0.844255	0.857663	0.875613	0.862925	0.833766	0.834811	0.847246	0.878893	0.860474	0.818555	0.850166	1	0.898641	0.0583696
1702	30	296	0.001184	113.549	7.98792	18.636	3.95845	0.962838	0.951014	0.930743	0.923986	0.910473	0.962838	0.873311	0.927365	0.922297	0.876689	0.841216	0.89527	0.891892	0.873311	0.834459	0.851351	0.891892	0.853041	0.815878	0.839527	1	0.91961	0.0531069
1706	34	278	0.001112	113.374	7.92268	18.5469	3.92094	0.969424	0.94964	0.929856	0.920863	0.911871	0.964029	0.874101	0.929856	0.920863	0.872302	0.838129	0.893885	0.890288	0.874101	0.834532	0.852518	0.890288	0.859712	0.81295	0.839928	1	0.92004	0.0533415
1706	22	16682	0.066728	99.192	7.94018	12.497	2.96732	0.910922	0.930164	0.879691	0.888622	0.917726	0.925009	0.863386	0.888413	0.890301	0.861857	0.868091	0.864974	0.832544	0.854274	0.879361	0.853315	0.877473	0.864135	0.832394	0.840007	1	0.893047	0.0610007
1708	24	15663	0.062652	99.1106	8.38729	12.4941	3.14438	0.912884	0.931175	0.882143	0.889804	0.918758	0.925653	0.864553	0.888878	0.891624	0.86184	0.868799	0.865862	0.833078	0.855041	0.879461	0.854242	0.877163	0.864873	0.834068	0.839941	1	0.894231	0.0605608
1708	24	15663	0.062652	99.1106	8.38729	12.4941	3.14438	0.912884	0.931175	0.882143	0.889804	0.918758	0.925653	0.864553	0.888878	0.891624	0.86184	0.868799	0.865862	0.833078	0.855041	0.879461	0.854242	0.877163	0.864873	0.834068	0.839941	1	0.894231	0.0605608
1713	29	13461	0.053844	128.715	9.27631	27.1177	5.83029	0.914531	0.931803	0.885224	0.891464	0.919843	0.926157	0.865352	0.888344	0.890684	0.862454	0.869438	0.867358	0.833296	0.855731	0.879987	0.85432	0.878315	0.864906	0.834448	0.839796	1	0.895277	0.0602464
1714	30	289	0.001156	113.275	8.18053	18.5151	3.99027	0.944637	0.948097	0.906574	0.892734	0.929066	0.942907	0.859862	0.925606	0.882353	0.873702	0.882353	0.870242	0.84083	0.847751	0.873702	0.849481	0.851211	0.878893	0.849481	0.84083	1	0.908018	0.055883
1718	34	275	0.0011	113.059	8.23518	18.4151	4.01468	0.945455	0.949091	0.907273	0.892727	0.925455	0.947273	0.861818	0.927273	0.889091	0.874545	0.883636	0.867273	0.849091	0.850909	0.874545	0.845455	0.850909	0.876364	0.845455	0.845455	1	0.909026	0.0557825
1718	22	17424	0.069696	98.6148	7.85847	12.2791	2.90247	0.923382	0.931646	0.869921	0.914974	0.917011	0.894571	0.852215	0.887942	0.890238	0.866936	0.841454	0.869806	0.839073	0.853048	0.854913	0.820879	0.87853	0.858069	0.854224	0.841713	1	0.892429	0.0629278
1720	24	16332	0.065328	98.4917	8.28591	12.2595	3.06758	0.925545	0.933046	0.870806	0.916728	0.917769	0.895298	0.852835	0.889266	0.891134	0.867408	0.841599	0.870102	0.839364	0.853355	0.855345	0.821975	0.879225	0.85856	0.854335	0.840865	1	0.893516	0.0625553
1720	24	16332	0.065328	98.4917	8.28591	12.2595	3.06758	0.925545	0.933046	0.870806	0.916728	0.917769	0.895298	0.852835	0.889266	0.891134	0.867408	0.841599	0.870102	0.839364	0.853355	0.855345	0.821975	0.879225	0.85856	0.854335	0.840865	1	0.893516	0.0625553
1725	29	14027	0.056108	125.796	9.1029	25.3251	5.47482	0.926463	0.933913	0.872852	0.917908	0.919584	0.895452	0.852677	0.890319	0.891744	0.86804	0.841306	0.870892	0.840094	0.853711	0.857026	0.820881	0.879126	0.85838	0.85396	0.840522	1	0.894386	0.0620789
1726	30	478	0.001912	112.042	7.32566	17.8704	3.48231	0.952929	0.946653	0.911088	0.935146	0.937238	0.908996	0.874477	0.89749	0.898536	0.884937	0.845188	0.892259	0.846234	0.85251	0.872385	0.823222	0.880753	0.861925	0.862971	0.851464	1	0.912012	0.0571782
1730	34	442	0.001768	112.132	7.32433	17.9131	3.48988	0.957014	0.949095	0.911765	0.93552	0.934389	0.90724	0.873303	0.894796	0.901584	0.888009	0.843891	0.89819	0.85181	0.849548	0.872172	0.822398	0.88009	0.859729	0.864253	0.859729	1	0.91295	0.0561483
1730	22	19395	0.07758	97.621	8.02367	11.9273	2.91069	0.92627	0.93189	0.87239	0.896674	0.912709	0.922274	0.846662	0.886646	0.901727	0.863934	0.853957	0.858443	0.84612	0.833153	0.881439	0.822944	0.875329	0.867028	0.836968	0.838953	1	0.893228	0.0610451
1732	24	18119	0.072476	97.54	8.41699	11.9221	3.06394	0.92759	0.932667	0.874883	0.898532	0.913544	0.922347	0.84737	0.887163	0.902285	0.864755	0.854324	0.859843	0.846597	0.832717	0.882554	0.822479	0.874717	0.867294	0.837767	0.83923	1	0.894233	0.0607738
1732	24	18119	0.072476	97.54	8.41699	11.9221	3.06394	0.92759	0.932667	0.874883	0.898532	0.913544	0.922347	0.84737	0.887163	0.902285	0.864755	0.854324	0.859843	0.846597	0.832717	0.882554	0.822479	0.874717	0.867294	0.837767	0.83923	1	0.894233	0.0607738
1737	29	15544	0.062176	126.856	9.27176	25.976	5.67578	0.929909	0.933383	0.875322	0.899125	0.914147	0.922961	0.849749	0.887223	0.903307	0.864321	0.854671	0.861972	0.847111	0.832283	0.882238	0.822697	0.873971	0.866862	0.837847	0.839552	1	0.895092	0.06044
1738	30	418	0.001672	114.326	7.54492	18.986	3.77538	0.946172	0.94378	0.900718	0.897129	0.941388	0.927033	0.874402	0.894737	0.922249	0.879187	0.855263	0.879187	0.860048	0.825359	0.891148	0.822967	0.866029	0.852871	0.84689	0.83134	1	0.907679	0.0543899
1742	34	383	0.001532	114.317	7.56981	18.9834	3.7923	0.943864	0.943864	0.896867	0.894256	0.939948	0.928198	0.870757	0.894256	0.926893	0.874674	0.859008	0.87859	0.861619	0.82376	0.886423	0.832898	0.860313	0.851175	0.855091	0.840731	1	0.906665	0.0545564
1742	22	17083	0.068332	99.3269	7.73624	12.536	2.92099	0.933355	0.910876	0.869344	0.8903	0.926067	0.924838	0.848651	0.893695	0.886583	0.874144	0.854065	0.863285	0.863373	0.826055	0.856524	0.845402	0.875812	0.868758	0.852017	0.831704	1	0.892563	0.0608581
1744	24	16065	0.06426	99.2521	8.18454	12.5349	3.09992	0.93489	0.912263	0.870277	0.890881	0.927295	0.925646	0.84958	0.894118	0.887862	0.87423	0.854684	0.863181	0.863617	0.826237	0.858139	0.845627	0.875537	0.868752	0.851198	0.832649	1	0.893466	0.0605811
1744	24	16065	0.06426	99.2521	8.18454	12.5349	3.09992	0.93489	0.912263	0.870277	0.890881	0.927295	0.925646	0.84958	0.894118	0.887862	0.87423	0.854684	0.863181	0.863617	0.826237	0.858139	0.845627	0.875537	0.868752	0.851198	0.832649	1	0.893466	0.0605811
1749	29	13784	0.055136	127.999	9.12752	26.6622	5.71111	0.935976	0.914466	0.873077	0.892303	0.928794	0.926146	0.849427	0.894697	0.888748	0.875218	0.855158	0.863936	0.862848	0.82574	0.857661	0.847214	0.875	0.86858	0.851095	0.832269	1	0.894603	0.0600263
1750	30	283	0.001132	114.594	7.96729	19.1462	4.00708	0.94523	0.941696	0.892226	0.915194	0.94523	0.916961	0.874558	0.892226	0.911661	0.89576	0.84629	0.865724	0.879859	0.830389	0.874558	0.839223	0.881625	0.869258	0.860424	0.812721	1	0.907935	0.0557876
1754	34	264	0.001056	114.747	7.8646	19.2151	3.97349	0.943182	0.945076	0.895833	0.920455	0.943182	0.912879	0.876894	0.892045	0.909091	0.893939	0.850379	0.867424	0.878788	0.831439	0.873106	0.835227	0.882576	0.875	0.86553	0.8125	1	0.908661	0.0552165
1754	22	12923	0.051692	100.986	7.99263	13.1789	3.10103	0.925946	0.92819	0.890428	0.918711	0.923934	0.917318	0.876615	0.882109	0.892633	0.853324	0.847636	0.830651	0.838234	0.862068	0.841562	0.818579	0.871392	0.86702	0.812079	0.844502	1	0.896429	0.0576318
1756	24	12101	0.048404	100.918	8.48626	13.1839	3.3047	0.927196	0.928973	0.891827	0.919511	0.924841	0.918106	0.877903	0.882778	0.892736	0.853277	0.848525	0.830799	0.839022	0.861292	0.841831	0.818156	0.872201	0.867903	0.812247	0.844765	1	0.897238	0.0573109
1756	24	12101	0.048404	100.918	8.48626	13.1839	3.3047	0.927196	0.928973	0.891827	0.919511	0.924841	0.918106	0.877903	0.882778	0.892736	0.853277	0.848525	0.830799	0.839022	0.861292	0.841831	0.818156	0.872201	0.867903	0.812247	0.844765	1	0.897238	0.0573109
1761	29	10378	0.041512	130.454	9.42133	28.2285	6.08867	0.929081	0.930044	0.893717	0.920457	0.925756	0.918096	0.878734	0.885093	0.892513	0.853103	0.84761	0.83147	0.839613	0.863317	0.842407	0.818703	0.872422	0.868327	0.813018	0.84525	1	0.898252	0.0567325
1762	30	156	0.000624	114.797	7.72708	19.231	3.92226	0.948718	0.939103	0.913462	0.935897	0.929487	0.948718	0.894231	0.926282	0.900641	0.839744	0.814103	0.830128	0.807692	0.855769	0.88141	0.817308	0.865385	0.86859	0.820513	0.839744	1	0.90972	0.0495834
1766	34	145	0.00058	114.716	7.74023	19.1919	3.9247	0.948276	0.934483	0.924138	0.937931	0.924138	0.948276	0.893103	0.934483	0.906897	0.834483	0.813793	0.831034	0.82069	0.851724	0.872414	0.831034	0.858621	0.868966	0.813793	0.827586	1	0.910432	0.0488075
1766	22	15157	0.060628	99.6695	7.77693	12.6657	2.92688	0.923138	0.925942	0.880715	0.898232	0.905522	0.925216	0.863759	0.904038	0.908887	0.857063	0.885037	0.857558	0.85284	0.826714	0.87161	0.856436	0.84875	0.847694	0.837864	0.815168	1	0.895254	0.059783
1768	24	14258	0.057032	99.5931	8.21713	12.6634	3.10021	0.924078	0.926918	0.88119	0.899285	0.905527	0.925761	0.863761	0.904895	0.909244	0.857799	0.885222	0.858115	0.853486	0.827185	0.871406	0.856642	0.848085	0.848892	0.838126	0.81442	1	0.895838	0.0596487
1768	24	14258	0.057032	99.5931	8.21713	12.6634	3.10021	0.924078	0.926918	0.88119	0.899285	0.905527	0.925761	0.863761	0.904895	0.909244	0.857799	0.885222	0.858115	0.853486	0.827185	0.871406	0.856642	0.848085	0.848892	0.838126	0.81442	1	0.895838	0.0596487
1773	29	12227	0.048908	129.066	9.13896	27.3247	5.77261	0.926229	0.928519	0.881042	0.899403	0.906846	0.926597	0.863172	0.906518	0.910362	0.859041	0.884927	0.858592	0.85532	0.825591	0.871432	0.858592	0.849391	0.848205	0.838227	0.813405	1	0.896707	0.0591447
1774	30	252	0.001008	114.803	7.74464	19.2352	3.92874	0.954365	0.952381	0.910714	0.940476	0.912698	0.958333	0.871032	0.928571	0.926587	0.884921	0.910714	0.892857	0.869048	0.827381	0.888889	0.867063	0.831349	0.837302	0.865079	0.835317	1	0.919579	0.0502951
1778	34	230	0.00092	115.038	7.732	19.3511	3.94785	0.958696	0.954348	0.91087	0.941304	0.913043	0.954348	0.871739	0.932609	0.932609	0.880435	0.906522	0.893478	0.871739	0.828261	0.882609	0.876087	0.823913	0.836957	0.865217	0.847826	1	0.920648	0.0500975
1778	22	14827	0.059308	99.4174	7.84369	12.5755	2.94864	0.922236	0.930869	0.882141	0.902543	0.931375	0.916234	0.854961	0.892662	0.900519	0.853949	0.856343	0.875059	0.840561	0.875902	0.85432	0.853544	0.880994	0.845687	0.814528	0.852229	1	0.896581	0.0581065
1780	24	13903	0.055612	99.3076	8.29896	12.5619	3.12167	0.923578	0.931526	0.883658	0.904121	0.932245	0.916996	0.855643	0.893476	0.901352	0.852334	0.857333	0.875171	0.841185	0.87571	0.854456	0.854312	0.881752	0.845465	0.813529	0.852046	1	0.89741	0.0578922
1780	24	13903	0.055612	99.3076	8.29896	12.5619	3.12167	0.923578	0.931526	0.883658	0.904121	0.932245	0.916996	0.855643	0.893476	0.901352	0.852334	0.857333	0.875171	0.841185	0.87571	0.854456	0.854312	0.881752	0.845465	0.813529	0.852046	1	0.89741	0.0578922
1785	29	11935	0.04774	129.853	9.26698	27.8324	5.93546	0.924717	0.932551	0.886091	0.90486	0.933012	0.918349	0.857269	0.892543	0.902262	0.854629	0.857101	0.875408	0.843276	0.875786	0.85442	0.85442	0.881064	0.846083	0.811395	0.853163	1	0.898411	0.0574983
1786	30	203	0.000812	115.452	8.95464	19.6447	4.54698	0.938424	0.945813	0.899015	0.938424	0.965517	0.935961	0.857143	0.889163	0.921182	0.871921	0.87931	0.884236	0.839901	0.923645	0.847291	0.871921	0.899015	0.869458	0.834975	0.862069	1	0.914628	0.0516188
1790	34	185	0.00074	115.595	8.58583	19.6887	4.3777	0.945946	0.954054	0.897297	0.932432	0.962162	0.935135	0.851351	0.894595	0.916216	0.875676	0.883784	0.881081	0.843243	0.924324	0.843243	0.872973	0.897297	0.87027	0.832432	0.862162	1	0.915612	0.0512808
1790	22	13135	0.05254	100.256	7.94891	12.8971	3.03767	0.912372	0.918081	0.890902	0.896917	0.90472	0.905596	0.871222	0.907385	0.888314	0.854968	0.881309	0.846517	0.85059	0.835592	0.84922	0.816825	0.872516	0.825999	0.873125	0.854092	1	0.891302	0.0632752
1792	24	12357	0.049428	100.164	8.39296	12.8898	3.21006	0.913935	0.919479	0.892126	0.898762	0.90471	0.905641	0.871409	0.908473	0.888889	0.856519	0.88201	0.84705	0.850854	0.835882	0.850085	0.81646	0.872744	0.825564	0.873553	0.854779	1	0.892234	0.062773
1792	24	12357	0.049428	100.164	8.39296	12.8898	3.21006	0.913935	0.919479	0.892126	0.898762	0.90471	0.905641	0.871409	0.908473	0.888889	0.856519	0.88201	0.84705	0.850854	0.835882	0.850085	0.81646	0.872744	0.825564	0.873553	0.854779	1	0.892234	0.062773
1797	29	10584	0.042336	129.718	9.33807	27.7531	5.95557	0.916525	0.921438	0.892668	0.898762	0.906746	0.906888	0.869992	0.910195	0.889975	0.856529	0.881189	0.847222	0.849868	0.834703	0.850718	0.817697	0.872921	0.826767	0.873252	0.855631	1	0.893203	0.0623975
1798	30	246	0.000984	115.082	9.20831	19.4812	4.73213	0.943089	0.934959	0.908537	0.945122	0.920732	0.926829	0.894309	0.953252	0.910569	0.851626	0.908537	0.839431	0.851626	0.841463	0.886179	0.825203	0.849593	0.839431	0.876016	0.865854	1	0.913306	0.0521962
1802	34	225	0.0009	115.269	8.83417	19.5452	4.53787	0.948889	0.935556	0.911111	0.944444	0.922222	0.92	0.902222	0.951111	0.915556	0.868889	0.906667	0.844444	0.844444	0.835556	0.886667	0.82	0.846667	0.842222	0.88	0.86	1	0.915027	0.050222
1802	22	14174	0.056696	99.5063	8.10717	12.6247	3.07224	0.921617	0.923099	0.907048	0.890363	0.916537	0.928637	0.870749	0.904367	0.893079	0.875688	0.879745	0.831276	0.853394	0.845033	0.883202	0.817765	0.870432	0.867504	0.852476	0.824467	1	0.898193	0.0604789
1804	24	13330	0.05332	99.4338	8.53006	12.6239	3.23808	0.922693	0.923856	0.908402	0.890848	0.916654	0.929032	0.870893	0.905289	0.894224	0.876932	0.880645	0.832108	0.853901	0.846062	0.883121	0.817367	0.870555	0.867667	0.853226	0.824344	1	0.898918	0.0603582
1804	24	13330	0.05332	99.4338	8.53006	12.6239	3.23808	0.922693	0.923856	0.908402	0.890848	0.916654	0.929032	0.870893	0.905289	0.894224	0.876932	0.880645	0.832108	0.853901	0.846062	0.883121	0.817367	0.870555	0.867667	0.853226	0.824344	1	0.898918	0.0603582
1809	29	11445	0.04578	128.099	9.42927	26.7503	5.91366	0.923635	0.92595	0.909567	0.891962	0.917256	0.930363	0.871254	0.90699	0.895413	0.878637	0.880909	0.830799	0.85225	0.847575	0.883661	0.817125	0.870467	0.868458	0.854216	0.823897	1	0.899901	0.0600333
1810	30	267	0.001068	113.166	7.69262	18.4301	3.75445	0.94382	0.951311	0.911985	0.900749	0.928839	0.938202	0.895131	0.919476	0.91573	0.870787	0.878277	0.837079	0.844569	0.859551	0.885768	0.807116	0.900749	0.876404	0.853933	0.808989	1	0.911683	0.0545548
1814	34	245	0.00098	113.146	7.77913	18.4266	3.8069	0.942857	0.959184	0.914286	0.908163	0.928571	0.938776	0.897959	0.92449	0.918367	0.867347	0.87551	0.834694	0.84898	0.863265	0.881633	0.802041	0.906122	0.877551	0.844898	0.804082	1	0.913735	0.0532571
1814	22	18922	0.075688	97.8813	7.80021	12.0083	2.83687	0.929976	0.925404	0.888357	0.909127	0.929896	0.9142	0.865474	0.896496	0.896787	0.859661	0.860718	0.852949	0.851707	0.832312	0.827344	0.839605	0.878184	0.854693	0.833157	0.833818	1	0.897207	0.0599356
1816	24	17729	0.070916	97.7838	8.22904	11.9983	3.00151	0.931327	0.926646	0.889588	0.910034	0.931186	0.914462	0.867618	0.897033	0.897597	0.860567	0.860201	0.853207	0.852727	0.832168	0.827119	0.83998	0.878504	0.855096	0.833324	0.834367	1	0.898157	0.0596245
1816	24	17729	0.070916	97.7838	8.22904	11.9983	3.00151	0.931327	0.926646	0.889588	0.910034	0.931186	0.914462	0.867618	0.897033	0.897597	0.860567	0.860201	0.853207	0.852727	0.832168	0.827119	0.83998	0.878504	0.855096	0.833324	0.834367	1	0.898157	0.0596245
1821	29	15194	0.060776	126.303	9.18264	25.635	5.56089	0.931848	0.927768	0.891306	0.911347	0.932046	0.915328	0.869126	0.898447	0.899533	0.860735	0.861129	0.852771	0.854153	0.833125	0.827728	0.840233	0.877781	0.854712	0.834507	0.834178	1	0.899151	0.058991
1822	30	454	0.001816	112.006	7.98093	17.8952	3.8011	0.952643	0.937225	0.898678	0.940529	0.943833	0.936123	0.893172	0.894273	0.912996	0.881057	0.884361	0.86674	0.859031	0.870044	0.818282	0.839207	0.888767	0.876652	0.837004	0.818282	1	0.914038	0.0530468
1826	34	407	0.001628	112.041	7.94747	17.9095	3.78596	0.954545	0.939803	0.896806	0.941032	0.949631	0.936118	0.890663	0.890663	0.912776	0.883292	0.879607	0.872236	0.862408	0.86855	0.824324	0.840295	0.891892	0.873464	0.834152	0.81941	1	0.914854	0.0519353
1826	22	19516	0.078064	97.8932	7.96499	12.0219	2.89653	0.912738	0.924908	0.880841	0.916171	0.924831	0.921705	0.867852	0.879791	0.892755	0.862113	0.864906	0.858014	0.864726	0.834777	0.864778	0.830549	0.868211	0.847997	0.841899	0.841105	1	0.894889	0.0580691
1828	24	18268	0.073072	97.7741	8.38005	12.0039	3.05416	0.914057	0.9261	0.881541	0.917479	0.925553	0.922624	0.869362	0.880118	0.893146	0.862519	0.865338	0.858359	0.8649	0.834848	0.864599	0.83014	0.868075	0.84856	0.841335	0.841471	1	0.895715	0.0578425
1828	24	18268	0.073072	97.7741	8.38005	12.0039	3.05416	0.914057	0.9261	0.881541	0.917479	0.925553	0.922624	0.869362	0.880118	0.893146	0.862519	0.865338	0.858359	0.8649	0.834848	0.864599	0.83014	0.868075	0.84856	0.841335	0.841471	1	0.895715	0.0578425
1833	29	15676	0.062704	125.563	9.23543	25.1978	5.52395	0.915635	0.927341	0.882527	0.918442	0.926002	0.92278	0.869514	0.880199	0.89401	0.863422	0.866292	0.858414	0.863199	0.834333	0.865431	0.830346	0.867887	0.848048	0.841892	0.841446	1	0.896428	0.0575361
1834	30	492	0.001968	112.244	8.11762	18.0185	3.94927	0.939024	0.949187	0.893293	0.928862	0.943089	0.928862	0.914634	0.880081	0.894309	0.872967	0.877033	0.878049	0.861789	0.827236	0.868902	0.836382	0.872967	0.832317	0.830285	0.852642	1	0.910356	0.0526995
1838	34	462	0.001848	112.146	8.07658	17.9692	3.92004	0.944805	0.950216	0.896104	0.930736	0.941558	0.9329	0.917749	0.880952	0.892857	0.873377	0.873377	0.882035	0.865801	0.827922	0.871212	0.831169	0.875541	0.834416	0.830087	0.861472	1	0.912349	0.0516861
1838	22	18558	0.074232	98.5787	7.89057	12.2679	2.92477	0.919388	0.931458	0.889724	0.885817	0.897942	0.92281	0.862782	0.88765	0.898615	0.847397	0.887542	0.85874	0.838048	0.840419	0.841793	0.859818	0.864533	0.8398	0.845592	0.828645	1	0.892591	0.0600749
1840	24	17405	0.06962	98.4758	8.3103	12.2555	3.08766	0.920396	0.93272	0.891583	0.886728	0.898707	0.9237	0.863488	0.889256	0.899109	0.848262	0.888452	0.858518	0.838093	0.841569	0.842402	0.859782	0.86524	0.839845	0.845073	0.827722	1	0.893544	0.0596827
1840	24	17405	0.06962	98.4758	8.3103	12.2555	3.08766	0.920396	0.93272	0.891583	0.886728	0.898707	0.9237	0.863488	0.889256	0.899109	0.848262	0.888452	0.858518	0.838093	0.841569	0.842402	0.859782	0.86524	0.839845	0.845073	0.827722	1	0.893544	0.0596827
1845	29	14816	0.059264	127.716	9.27194	26.5006	5.76779	0.922584	0.934125	0.891604	0.887217	0.901728	0.924575	0.864133	0.889883	0.900412	0.848238	0.889208	0.859881	0.838452	0.840848	0.843008	0.860185	0.865416	0.840814	0.844931	0.82853	1	0.894613	0.0592951
1846	30	286	0.001144	114.7	8.06102	19.2056	4.0821	0.937063	0.938811	0.928322	0.898601	0.940559	0.944056	0.888112	0.90035	0.909091	0.858392	0.905594	0.868881	0.821678	0.83042	0.826923	0.868881	0.846154	0.846154	0.847902	0.826923	1	0.909418	0.0556079
1850	34	266	0.001064	114.4	7.9493	19.0498	4.00693	0.93985	0.93797	0.928571	0.902256	0.93985	0.941729	0.885338	0.894737	0.911654	0.857143	0.900376	0.868421	0.828947	0.832707	0.819549	0.870301	0.847744	0.842105	0.853383	0.821429	1	0.909395	0.0559522
1850	22	13054	0.052216	101.173	7.68785	13.2333	2.99417	0.894285	0.928987	0.888272	0.88628	0.917803	0.909032	0.884212	0.879769	0.87544	0.852153	0.871457	0.863873	0.856557	0.850774	0.847633	0.81837	0.870155	0.846484	0.820974	0.858472	1	0.889068	0.0632778
1852	24	12264	0.049056	101.103	8.13527	13.2331	3.17463	0.896323	0.930528	0.889188	0.887598	0.918991	0.910225	0.884948	0.880626	0.875897	0.851802	0.87182	0.863503	0.856776	0.850905	0.848214	0.818289	0.870393	0.846665	0.82098	0.858651	1	0.890083	0.0628043
1852	24	12264	0.049056	101.103	8.13527	13.2331	3.17463	0.896323	0.930528	0.889188	0.887598	0.918991	0.910225	0.884948	0.880626	0.875897	0.851802	0.87182	0.863503	0.856776	0.850905	0.848214	0.818289	0.870393	0.846665	0.82098	0.858651	1	0.890083	0.0628043
1857	29	10508	0.042032	130.432	9.05941	28.1822	5.84928	0.898458	0.933432	0.889941	0.888466	0.920489	0.911591	0.886943	0.882613	0.876142	0.853397	0.872002	0.863723	0.859393	0.851732	0.848972	0.81871	0.871003	0.847545	0.821231	0.85906	1	0.891569	0.062339
1858	30	137	0.000548	117.722	7.82342	20.7241	4.13783	0.923358	0.959854	0.916058	0.864964	0.952555	0.941606	0.890511	0.916058	0.890511	0.854015	0.861314	0.894161	0.879562	0.875912	0.875912	0.835766	0.90146	0.843066	0.824818	0.846715	1	0.908969	0.0494573
1862	34	127	0.000508	117.607	7.97835	20.6749	4.22531	0.933071	0.956693	0.92126	0.858268	0.952756	0.944882	0.889764	0.913386	0.897638	0.858268	0.870079	0.893701	0.877953	0.866142	0.877953	0.838583	0.901575	0.846457	0.818898	0.858268	1	0.910661	0.0498699
1862	22	11150	0.0446	101.846	7.76399	13.4995	3.06541	0.912197	0.918789	0.914798	0.913812	0.932466	0.914215	0.866054	0.9	0.875785	0.866233	0.868655	0.85287	0.879283	0.861704	0.887265	0.834529	0.876188	0.836771	0.873498	0.864439	1	0.899781	0.0577881
1864	24	10492	0.041968	101.851	8.22855	13.5299	3.26104	0.913172	0.919462	0.915745	0.913791	0.933902	0.915459	0.86747	0.900019	0.876096	0.867327	0.86809	0.852793	0.87967	0.862848	0.888343	0.834874	0.876191	0.836494	0.874285	0.863992	1	0.900491	0.0576476
1864	24	10492	0.041968	101.851	8.22855	13.5299	3.26104	0.913172	0.919462	0.915745	0.913791	0.933902	0.915459	0.86747	0.900019	0.876096	0.867327	0.86809	0.852793	0.87967	0.862848	0.888343	0.834874	0.876191	0.836494	0.874285	0.863992	1	0.900491	0.0576476
1869	29	9020	0.03608	130.567	9.23483	28.2848	5.98515	0.915687	0.920565	0.917073	0.914745	0.934534	0.917683	0.868459	0.900277	0.879213	0.870621	0.867406	0.853215	0.879379	0.862361	0.887195	0.835366	0.877328	0.837639	0.874002	0.864024	1	0.901757	0.0574425
1870	30	125	0.0005	116.638	8.2609	20.1942	4.25912	0.928	0.964	0.944	0.928	0.948	0.936	0.88	0.904	0.892	0.868	0.86	0.872	0.9	0.896	0.916	0.856	0.876	0.872	0.876	0.872	1	0.919687	0.0539335
1874	34	115	0.00046	117.159	7.8867	20.435	4.07387	0.926087	0.96087	0.943478	0.930435	0.952174	0.934783	0.869565	0.904348	0.908696	0.865217	0.856522	0.865217	0.895652	0.9	0.913043	0.852174	0.873913	0.882609	0.873913	0.878261	1	0.919149	0.0522704
1874	22	14095	0.05638	100.07	7.80395	12.8183	2.96556	0.908443	0.92281	0.894502	0.915573	0.917098	0.931607	0.866655	0.892692	0.892302	0.875168	0.868464	0.820965	0.869386	0.846861	0.840617	0.821	0.858957	0.849947	0.833026	0.858957	1	0.895373	0.0615725
1876	24	13253	0.053012	99.9292	8.25316	12.7924	3.14821	0.910058	0.923829	0.895571	0.916585	0.918094	0.931827	0.867238	0.893156	0.893496	0.875726	0.869049	0.822493	0.86935	0.846638	0.840828	0.821776	0.859617	0.849883	0.832943	0.8589	1	0.896256	0.061198
1876	24	13253	0.053012	99.9292	8.25316	12.7924	3.14821	0.910058	0.923829	0.895571	0.916585	0.918094	0.931827	0.867238	0.893156	0.893496	0.875726	0.869049	0.822493	0.86935	0.846638	0.840828	0.821776	0.859617	0.849883	0.832943	0.8589	1	0.896256	0.061198
1881	29	11371	0.045484	127.65	9.19946	26.4538	5.70553	0.911134	0.925073	0.898382	0.917026	0.918785	0.93202	0.868569	0.892578	0.894073	0.876308	0.870108	0.823674	0.868877	0.848782	0.842362	0.822487	0.859687	0.849705	0.833128	0.858544	1	0.89722	0.0606244
1882	30	243	0.000972	113.99	7.79803	18.8377	3.88009	0.942387	0.944444	0.944444	0.934156	0.938272	0.942387	0.897119	0.907407	0.91358	0.882716	0.886831	0.804527	0.868313	0.855967	0.886831	0.831276	0.874486	0.847737	0.858025	0.849794	1	0.918126	0.0545702
1886	34	229	0.000916	113.972	7.72842	18.824	3.84081	0.941048	0.945415	0.949782	0.930131	0.943231	0.941048	0.899563	0.906114	0.912664	0.886463	0.888646	0.805677	0.873362	0.858079	0.886463	0.827511	0.875546	0.842795	0.858079	0.851528	1	0.918909	0.0534686
1886	22	18211	0.072844	97.9914	7.85923	12.0516	2.86816	0.911812	0.921476	0.90989	0.907336	0.937428	0.895311	0.879002	0.893553	0.909917	0.874883	0.893471	0.876256	0.856872	0.834358	0.819477	0.816512	0.862089	0.849981	0.852315	0.840042	1	0.898702	0.0621609
1888	24	17133	0.068532	97.9295	8.26812	12.0534	3.02409	0.913238	0.922401	0.911078	0.908627	0.937343	0.895903	0.879093	0.893947	0.910582	0.875212	0.893451	0.877021	0.857672	0.834588	0.819179	0.816553	0.862867	0.85061	0.851719	0.839491	1	0.899427	0.0619758
1888	24	17133	0.068532	97.9295	8.26812	12.0534	3.02409	0.913238	0.922401	0.911078	0.908627	0.937343	0.895903	0.879093	0.893947	0.910582	0.875212	0.893451	0.877021	0.857672	0.834588	0.819179	0.816553	0.862867	0.85061	0.851719	0.839491	1	0.899427	0.0619758
1893	29	14644	0.058576	126.221	9.12077	25.5806	5.5262	0.915016	0.923996	0.911568	0.909792	0.93878	0.897535	0.880497	0.894291	0.911158	0.875205	0.893677	0.877049	0.857211	0.833754	0.819858	0.817195	0.861855	0.85086	0.851577	0.839286	1	0.900394	0.0615694
1894	30	389	0.001556	113.023	7.7346	18.3659	3.83228	0.930591	0.940874	0.915167	0.928021	0.957584	0.904884	0.893316	0.915167	0.922879	0.871465	0.903599	0.890746	0.865039	0.835476	0.83162	0.83419	0.856041	0.849614	0.841902	0.854756	1	0.912487	0.0570569
1898	34	364	0.001456	113	7.79144	18.3586	3.86495	0.936813	0.93956	0.923077	0.928571	0.960165	0.909341	0.898352	0.910714	0.924451	0.870879	0.903846	0.894231	0.869505	0.836538	0.832418	0.836538	0.854396	0.848901	0.84478	0.850275	1	0.915026	0.0541172
1898	22	17370	0.06948	98.7521	7.79145	12.326	2.89639	0.913356	0.917588	0.876885	0.903138	0.914508	0.923661	0.865774	0.892689	0.904145	0.864968	0.885204	0.863846	0.846862	0.852763	0.852188	0.836557	0.857887	0.845999	0.84312	0.837334	1	0.89332	0.0626641
1900	24	16263	0.065052	98.663	8.27746	12.3222	3.0872	0.915083	0.918281	0.878405	0.904169	0.915145	0.924307	0.866783	0.893501	0.904446	0.865431	0.885968	0.864016	0.847476	0.852887	0.852364	0.836777	0.858052	0.846062	0.842895	0.83773	1	0.894208	0.0623686
1900	24	16263	0.065052	98.663	8.27746	12.3222	3.0872	0.915083	0.918281	0.878405	0.904169	0.915145	0.924307	0.866783	0.893501	0.904446	0.865431	0.885968	0.864016	0.847476	0.852887	0.852364	0.836777	0.858052	0.846062	0.842895	0.83773	1	0.894208	0.0623686
1905	29	13971	0.055884	127.042	9.22076	26.0845	5.66187	0.916613	0.918152	0.879357	0.904946	0.916792	0.924773	0.867547	0.894567	0.905769	0.867225	0.886372	0.865006	0.848579	0.852516	0.85291	0.837592	0.858099	0.845967	0.843461	0.836554	1	0.895061	0.0621738
1906	30	424	0.001696	112.699	8.14259	18.2358	3.93876	0.938679	0.948113	0.913915	0.923349	0.944575	0.95283	0.877358	0.912736	0.908019	0.854953	0.896226	0.879717	0.857311	0.862028	0.860849	0.841981	0.866745	0.862028	0.846698	0.826651	1	0.914481	0.0537019
1910	34	396	0.001584	112.743	8.18442	18.2598	3.96496	0.938131	0.950758	0.910354	0.920455	0.941919	0.953283	0.873737	0.911616	0.906566	0.852273	0.895202	0.881313	0.856061	0.859848	0.862374	0.844697	0.862374	0.863636	0.844697	0.825758	1	0.913393	0.0541588
1910	22	18691	0.074764	98.3894	8.04887	12.2075	2.96056	0.898695	0.91429	0.88045	0.881708	0.913113	0.922717	0.880343	0.89075	0.873923	0.866059	0.875769	0.846825	0.867717	0.85164	0.856	0.861778	0.8728	0.84217	0.845541	0.836017	1	0.888756	0.0618346
1912	24	17519	0.070076	98.3259	8.4223	12.2071	3.10717	0.900223	0.915749	0.881985	0.88247	0.913865	0.923055	0.880958	0.890776	0.87485	0.86606	0.876277	0.847166	0.868343	0.852303	0.856813	0.861864	0.873709	0.842599	0.845482	0.83458	1	0.88964	0.0616526
1912	24	17519	0.070076	98.3259	8.4223	12.2071	3.10717	0.900223	0.915749	0.881985	0.88247	0.913865	0.923055	0.880958	0.890776	0.87485	0.86606	0.876277	0.847166	0.868343	0.852303	0.856813	0.861864	0.873709	0.842599	0.845482	0.83458	1	0.88964	0.0616526
1917	29	15011	0.060044	126.461	9.33774	25.7434	5.67401	0.901472	0.91786	0.883785	0.883752	0.914429	0.925122	0.881753	0.892679	0.875391	0.867897	0.876757	0.847545	0.867997	0.852475	0.858137	0.862001	0.874592	0.842515	0.84538	0.834588	1	0.89089	0.0611933
1918	30	481	0.001924	112.169	7.68719	17.9537	3.70366	0.930353	0.938669	0.900208	0.879418	0.930353	0.922037	0.912682	0.910603	0.89605	0.885655	0.885655	0.857588	0.886694	0.867983	0.85343	0.878378	0.901247	0.837838	0.855509	0.838877	1	0.9065	0.0561854
1922	34	444	0.001776	112.179	7.76887	17.9641	3.75057	0.93018	0.935811	0.906532	0.878378	0.933559	0.921171	0.914414	0.912162	0.897523	0.887387	0.887387	0.85473	0.886261	0.873874	0.859234	0.876126	0.898649	0.841216	0.855856	0.834459	1	0.907344	0.0562729
1922	22	21445	0.08578	97.6971	7.95327	11.9507	2.89114	0.914945	0.919072	0.911984	0.900816	0.919049	0.907531	0.874213	0.877244	0.871439	0.86997	0.887643	0.849429	0.864654	0.831569	0.853486	0.851247	0.865167	0.819585	0.83537	0.832851	1	0.894633	0.059717
1924	24	20141	0.080564	97.6115	8.39872	11.9467	3.06456	0.916116	0.920337	0.91274	0.902438	0.919815	0.907899	0.874957	0.877489	0.871779	0.870289	0.888089	0.849288	0.865473	0.831463	0.854079	0.851472	0.865374	0.820317	0.836354	0.832853	1	0.895432	0.0593712
1924	24	20141	0.080564	97.6115	8.39872	11.9467	3.06456	0.916116	0.920337	0.91274	0.902438	0.919815	0.907899	0.874957	0.877489	0.871779	0.870289	0.888089	0.849288	0.865473	0.831463	0.854079	0.851472	0.865374	0.820317	0.836354	0.832853	1	0.895432	0.0593712
1929	29	17210	0.06884	124.427	9.29732	24.5361	5.47802	0.917199	0.921586	0.913277	0.9043	0.92118	0.908803	0.873881	0.879489	0.871209	0.870947	0.888379	0.848693	0.865834	0.832626	0.854096	0.851482	0.865166	0.819146	0.835735	0.832975	1	0.896197	0.059173
1930	30	759	0.003036	110.781	7.90451	17.3179	3.70533	0.940053	0.939394	0.934124	0.917655	0.935441	0.932806	0.886034	0.895916	0.888011	0.882082	0.891963	0.857708	0.874835	0.847826	0.862978	0.853096	0.8722	0.841897	0.839262	0.837286	1	0.912363	0.0529055
1934	34	705	0.00282	110.832	7.95671	17.3454	3.74215	0.941844	0.941135	0.934752	0.920567	0.936879	0.932624	0.892199	0.894326	0.886525	0.880142	0.891489	0.860993	0.875177	0.848227	0.865957	0.852482	0.867376	0.841844	0.840426	0.839007	1	0.913534	0.0515776
1934	22	20512	0.082048	97.0994	8.14324	11.7477	2.9367	0.909687	0.930553	0.910881	0.899449	0.937719	0.898547	0.859229	0.899327	0.886627	0.862227	0.873976	0.828247	0.872294	0.846553	0.859107	0.843165	0.878145	0.835072	0.840996	0.861106	1	0.896634	0.0614264
1936	24	19258	0.077032	97.0101	8.5306	11.7397	3.08707	0.911751	0.931717	0.911595	0.900665	0.938545	0.900301	0.86024	0.899133	0.887813	0.862499	0.87439	0.828876	0.872521	0.846739	0.859721	0.842974	0.878206	0.836146	0.840845	0.860941	1	0.897635	0.0609327
1936	24	19258	0.077032	97.0101	8.5306	11.7397	3.08707	0.911751	0.931717	0.911595	0.900665	0.938545	0.900301	0.86024	0.899133	0.887813	0.862499	0.87439	0.828876	0.872521	0.846739	0.859721	0.842974	0.878206	0.836146	0.840845	0.860941	1	0.897635	0.0609327
1941	29	16490	0.06596	123.017	9.35986	23.7295	5.42076	0.913645	0.933293	0.912705	0.902577	0.939509	0.901577	0.86037	0.900424	0.888811	0.863705	0.87359	0.828199	0.873287	0.847514	0.857853	0.842662	0.879139	0.835233	0.840873	0.861704	1	0.8987	0.0604014
1942	30	818	0.003272	110.973	8.14375	17.4237	3.86464	0.940709	0.94621	0.928484	0.92665	0.948655	0.907702	0.886308	0.918093	0.902812	0.882029	0.880807	0.831907	0.892421	0.849633	0.863081	0.858802	0.882029	0.83802	0.837408	0.850856	1	0.914323	0.0521502
1946	34	758	0.003032	111.002	8.18348	17.4397	3.88455	0.943272	0.945251	0.926121	0.927441	0.951187	0.908971	0.883905	0.919525	0.901055	0.881266	0.877968	0.831794	0.900396	0.844987	0.868074	0.856201	0.883905	0.841689	0.835092	0.852902	1	0.914622	0.0518845
1946	22	23167	0.092668	95.919	8.12862	11.3314	2.87608	0.895153	0.917944	0.895843	0.916757	0.923663	0.908728	0.846117	0.885592	0.912462	0.876635	0.896448	0.860232	0.846419	0.842643	0.819182	0.837312	0.864613	0.851383	0.850628	0.836427	1	0.892686	0.0629214
1948	24	21677	0.086708	95.8456	8.47978	11.327	3.00413	0.896918	0.9192	0.897195	0.917885	0.924067	0.909535	0.846958	0.886493	0.913434	0.87662	0.896918	0.86052	0.846819	0.843567	0.819601	0.837754	0.864234	0.851432	0.850671	0.837478	1	0.893654	0.062583
1948	24	21677	0.086708	95.8456	8.47978	11.327	3.00413	0.896918	0.9192	0.897195	0.917885	0.924067	0.909535	0.846958	0.886493	0.913434	0.87662	0.896918	0.86052	0.846819	0.843567	0.819601	0.837754	0.864234	0.851432	0.850671	0.837478	1	0.893654	0.062583
1953	29	18579	0.074316	124.105	9.33761	24.3527	5.49122	0.898703	0.921067	0.897842	0.918564	0.925023	0.91041	0.847408	0.886619	0.914635	0.876339	0.897276	0.862318	0.84722	0.84461	0.819635	0.837774	0.864955	0.851311	0.850934	0.83885	1	0.894615	0.0621142
1954	30	815	0.00326	110.414	7.78848	17.1414	3.61015	0.933129	0.947239	0.911043	0.941104	0.93681	0.920859	0.872393	0.913497	0.922699	0.896933	0.908589	0.857055	0.858896	0.85092	0.803681	0.844172	0.871779	0.853988	0.859509	0.858282	1	0.913002	0.0527443
1958	34	761	0.003044	110.392	7.74754	17.1281	3.58292	0.932983	0.950066	0.911301	0.940867	0.94021	0.924442	0.873193	0.919185	0.923127	0.895532	0.910644	0.860053	0.863338	0.852825	0.808147	0.846255	0.868594	0.852168	0.858739	0.858081	1	0.914509	0.0520345
1958	22	21711	0.086844	97.1675	7.97092	11.7619	2.87341	0.904403	0.913454	0.89153	0.902262	0.928815	0.905808	0.874303	0.88621	0.888121	0.880061	0.880222	0.86827	0.856386	0.822832	0.855695	0.850905	0.845746	0.83787	0.85254	0.833771	1	0.892612	0.0605586
1960	24	20340	0.08136	97.0846	8.39362	11.7576	3.03056	0.9059	0.9147	0.893068	0.90236	0.929031	0.907055	0.875295	0.886971	0.889012	0.880359	0.880457	0.868928	0.85708	0.8235	0.856219	0.851352	0.846632	0.838471	0.852458	0.833776	1	0.893508	0.0603413
1960	24	20340	0.08136	97.0846	8.39362	11.7576	3.03056	0.9059	0.9147	0.893068	0.90236	0.929031	0.907055	0.875295	0.886971	0.889012	0.880359	0.880457	0.868928	0.85708	0.8235	0.856219	0.851352	0.846632	0.838471	0.852458	0.833776	1	0.893508	0.0603413
1965	29	17442	0.069768	125.405	9.30385	25.1107	5.56602	0.906662	0.915233	0.893848	0.904655	0.929997	0.907493	0.876046	0.887714	0.88995	0.880318	0.88026	0.869912	0.857614	0.82459	0.855435	0.852024	0.84824	0.839009	0.852712	0.83448	1	0.894307	0.0602195
1966	30	582	0.002328	111.967	7.66055	17.857	3.68538	0.916667	0.930412	0.924399	0.919244	0.939003	0.924399	0.89433	0.905498	0.908935	0.878866	0.883162	0.872852	0.860825	0.814433	0.878866	0.873711	0.857388	0.85567	0.856529	0.841065	1	0.908255	0.0583974
1970	34	539	0.002156	111.856	7.75225	17.8105	3.72376	0.918367	0.934137	0.924861	0.920223	0.935993	0.923006	0.895176	0.903525	0.909091	0.883117	0.88961	0.874768	0.864564	0.816327	0.878479	0.876623	0.858071	0.85436	0.853432	0.844156	1	0.909318	0.0581384
1970	22	17166	0.068664	99.088	7.83294	12.4525	2.93345	0.90286	0.922492	0.896977	0.903588	0.912764	0.916579	0.857422	0.878801	0.885355	0.856606	0.886695	0.832605	0.85046	0.8024	0.866043	0.844518	0.874869	0.834673	0.852732	0.843528	1	0.890457	0.0615832
1972	24	16088	0.064352	98.9732	8.2742	12.4367	3.10982	0.905022	0.924105	0.897781	0.904618	0.913725	0.917889	0.858746	0.879973	0.885598	0.856601	0.887773	0.832484	0.850852	0.802151	0.866111	0.844915	0.875435	0.836338	0.852064	0.843921	1	0.891545	0.0612849
1972	24	16088	0.064352	98.9732	8.2742	12.4367	3.10982	0.905022	0.924105	0.897781	0.904618	0.913725	0.917889	0.858746	0.879973	0.885598	0.856601	0.887773	0.832484	0.850852	0.802151	0.866111	0.844915	0.875435	0.836338	0.852064	0.843921	1	0.891545	0.0612849
1977	29	13802	0.055208	127.026	9.19664	26.0728	5.65849	0.907296	0.925518	0.899218	0.904833	0.913708	0.918635	0.858752	0.880706	0.887118	0.856869	0.888168	0.832995	0.850855	0.802891	0.866287	0.844841	0.87625	0.836763	0.853029	0.843718	1	0.892467	0.0608819
1978	30	352	0.001408	113.561	7.38226	18.6017	3.62732	0.924716	0.943182	0.934659	0.910511	0.917614	0.941761	0.884943	0.883523	0.917614	0.853693	0.900568	0.816761	0.852273	0.795455	0.887784	0.832386	0.886364	0.839489	0.856534	0.838068	1	0.906649	0.0538314
1982	34	323	0.001292	113.553	7.416	18.5997	3.62611	0.922601	0.94582	0.934985	0.910217	0.917957	0.94582	0.893189	0.886997	0.921053	0.848297	0.897833	0.815789	0.860681	0.797214	0.885449	0.834365	0.888545	0.840557	0.860681	0.845201	1	0.907859	0.0527416
1982	22	16035	0.06414	99.0575	7.96158	12.4485	2.97028	0.892423	0.920954	0.891893	0.90792	0.923948	0.919364	0.861335	0.907671	0.882351	0.85092	0.891207	0.847739	0.86676	0.837824	0.858778	0.85067	0.877081	0.851138	0.838572	0.835204	1	0.892723	0.0596196
1984	24	14990	0.05996	98.9608	8.40201	12.4396	3.14499	0.894229	0.922215	0.891995	0.909173	0.92505	0.919213	0.861975	0.908372	0.882622	0.850967	0.891628	0.848399	0.868479	0.837692	0.859173	0.850334	0.877085	0.851601	0.837725	0.835557	1	0.893514	0.0593444
1984	24	14990	0.05996	98.9608	8.40201	12.4396	3.14499	0.894229	0.922215	0.891995	0.909173	0.92505	0.919213	0.861975	0.908372	0.882622	0.850967	0.891628	0.848399	0.868479	0.837692	0.859173	0.850334	0.877085	0.851601	0.837725	0.835557	1	0.893514	0.0593444
1989	29	12798	0.051192	125.57	9.29297	25.207	5.55046	0.896038	0.924402	0.892679	0.910767	0.925848	0.920574	0.864393	0.909205	0.882286	0.850524	0.892757	0.848062	0.869862	0.836693	0.859666	0.849195	0.877051	0.851774	0.835795	0.838803	1	0.894634	0.0589468
1990	30	386	0.001544	112.485	8.44334	18.1546	4.07299	0.920984	0.954663	0.923575	0.900259	0.933938	0.931347	0.874352	0.920984	0.888601	0.856218	0.913212	0.849741	0.86399	0.861399	0.878238	0.851036	0.86658	0.86658	0.852332	0.857513	1	0.909375	0.0524986
1994	34	364	0.001456	112.353	8.45064	18.0924	4.06217	0.923077	0.957418	0.928571	0.901099	0.932692	0.929945	0.876374	0.92033	0.89011	0.854396	0.907967	0.848901	0.861264	0.862637	0.876374	0.853022	0.862637	0.865385	0.854396	0.855769	1	0.910238	0.0517383
1994	22	20076	0.080304	97.711	7.87002	11.9507	2.85532	0.914998	0.931062	0.893853	0.876071	0.925882	0.898486	0.880504	0.883966	0.873481	0.858488	0.892135	0.838738	0.856844	0.839958	0.864814	0.8354	0.86185	0.836397	0.831416	0.831092	1	0.892053	0.0598362
1996	24	18793	0.075172	97.6238	8.30983	11.9455	3.02651	0.916565	0.932209	0.894801	0.877401	0.926489	0.898686	0.880833	0.884638	0.873623	0.859974	0.892513	0.839488	0.857367	0.840739	0.864763	0.835098	0.862183	0.836109	0.83132	0.830788	1	0.892889	0.0595509
1996	24	18793	0.075172	97.6238	8.30983	11.9455	3.02651	0.916565	0.932209	0.894801	0.877401	0.926489	0.898686	0.880833	0.884638	0.873623	0.859974	0.892513	0.839488	0.857367	0.840739	0.864763	0.835098	0.862183	0.836109	0.83132	0.830788	1	0.892889	0.0595509
2001	29	16083	0.064332	127.762	9.21226	26.5228	5.70688	0.919138	0.933066	0.896164	0.878661	0.927999	0.898682	0.881832	0.884226	0.873935	0.860691	0.892153	0.838556	0.856619	0.84067	0.864826	0.835478	0.863489	0.836131	0.831375	0.830535	1	0.893806	0.0590654
2002	30	380	0.00152	113.885	8.10024	18.8058	3.97718	0.940789	0.939474	0.906579	0.903947	0.948684	0.905263	0.914474	0.885526	0.873684	0.861842	0.890789	0.869737	0.885526	0.857895	0.868421	0.832895	0.872368	0.805263	0.842105	0.834211	1	0.907267	0.0523934
2006	34	348	0.001392	113.923	8.00534	18.818	3.93577	0.945402	0.941092	0.908046	0.896552	0.956897	0.908046	0.909483	0.887931	0.873563	0.859195	0.887931	0.872126	0.885057	0.856322	0.876437	0.836207	0.872126	0.804598	0.840517	0.841954	1	0.908352	0.0521469
2006	22	13803	0.055212	100.23	7.7736	12.8778	2.99121	0.883902	0.925234	0.910346	0.916033	0.917518	0.91136	0.862131	0.887307	0.894914	0.877201	0.881258	0.835579	0.872093	0.841701	0.839455	0.847026	0.875245	0.853365	0.846954	0.852097	1	0.893627	0.0616206
2008	24	12966	0.051864	100.148	8.15777	12.8698	3.14107	0.886935	0.926307	0.911962	0.916474	0.918749	0.911769	0.863104	0.888362	0.895419	0.877603	0.881613	0.835493	0.872551	0.842473	0.839272	0.8471	0.875675	0.853116	0.847254	0.852113	1	0.894741	0.0610407
2008	24	12966	0.051864	100.148	8.15777	12.8698	3.14107	0.886935	0.926307	0.911962	0.916474	0.918749	0.911769	0.863104	0.888362	0.895419	0.877603	0.881613	0.835493	0.872551	0.842473	0.839272	0.8471	0.875675	0.853116	0.847254	0.852113	1	0.894741	0.0610407
2013	29	11160	0.04464	129.782	9.10244	27.7734	5.84237	0.889113	0.926747	0.912858	0.917473	0.919176	0.913351	0.864651	0.888217	0.895609	0.878136	0.881541	0.836783	0.873297	0.843145	0.83871	0.846505	0.874104	0.854704	0.847043	0.852375	1	0.895608	0.0608683
2014	30	161	0.000644	116.763	8.16141	20.2512	4.23006	0.891304	0.965839	0.950311	0.940994	0.937888	0.947205	0.897516	0.916149	0.900621	0.86646	0.916149	0.854037	0.891304	0.81677	0.829193	0.850932	0.857143	0.850932	0.872671	0.835404	1	0.915387	0.0573024
2018	34	146	0.000584	116.88	8.18394	20.3131	4.25688	0.89726	0.969178	0.945205	0.941781	0.934932	0.941781	0.890411	0.917808	0.900685	0.863014	0.910959	0.849315	0.883562	0.815068	0.825342	0.84589	0.842466	0.849315	0.873288	0.835616	1	0.914242	0.0577557
2018	22	10281	0.041124	101.391	8.00467	13.3367	3.14259	0.91601	0.92812	0.910028	0.902879	0.923548	0.933421	0.870587	0.896265	0.904192	0.888338	0.900156	0.875839	0.871559	0.830804	0.850112	0.856094	0.8701	0.85303	0.849674	0.847437	1	0.903001	0.0603909
2020	24	9678	0.038712	101.258	8.38039	13.3087	3.29079	0.917648	0.928498	0.91088	0.904112	0.923383	0.934387	0.871151	0.896725	0.904371	0.888872	0.900961	0.877247	0.871513	0.830544	0.850486	0.857047	0.869653	0.853689	0.850382	0.849039	1	0.903739	0.0601055
2020	24	9678	0.038712	101.258	8.38039	13.3087	3.29079	0.917648	0.928498	0.91088	0.904112	0.923383	0.934387	0.871151	0.896725	0.904371	0.888872	0.900961	0.877247	0.871513	0.830544	0.850486	0.857047	0.869653	0.853689	0.850382	0.849039	1	0.903739	0.0601055
2025	29	8339	0.033356	129.187	9.31075	27.4164	5.91976	0.918216	0.930147	0.9112	0.904065	0.924271	0.934525	0.871268	0.894592	0.904005	0.887996	0.900887	0.877263	0.871507	0.831035	0.852141	0.856518	0.870008	0.8531	0.850282	0.850522	1	0.904029	0.0597674
2026	30	132	0.000528	115.528	8.34963	19.6382	4.26198	0.935606	0.969697	0.943182	0.931818	0.905303	0.939394	0.897727	0.901515	0.916667	0.92803	0.905303	0.931818	0.901515	0.882576	0.875	0.890152	0.882576	0.882576	0.818182	0.852273	1	0.925074	0.0522297
2030	34	119	0.000476	115.739	8.61415	19.7637	4.40205	0.936975	0.970588	0.945378	0.936975	0.911765	0.936975	0.903361	0.89916	0.920168	0.920168	0.903361	0.932773	0.903361	0.882353	0.87395	0.894958	0.878151	0.890756	0.831933	0.848739	1	0.92673	0.0530809
2030	22	13549	0.054196	99.9536	7.82181	12.7754	2.96775	0.918629	0.925345	0.898664	0.90003	0.928703	0.88298	0.866817	0.904015	0.882906	0.840357	0.867001	0.843752	0.856152	0.82615	0.849768	0.837959	0.87571	0.861835	0.847221	0.853199	1	0.893321	0.0601789
2032	24	12726	0.050904	99.8705	8.24697	12.7697	3.13697	0.919692	0.927157	0.900047	0.900165	0.929868	0.882563	0.868537	0.90488	0.883467	0.840641	0.867358	0.843824	0.857221	0.826654	0.849481	0.838912	0.87608	0.862683	0.848106	0.854196	1	0.894208	0.0597648
2032	24	12726	0.050904	99.8705	8.24697	12.7697	3.13697	0.919692	0.927157	0.900047	0.900165	0.929868	0.882563	0.868537	0.90488	0.883467	0.840641	0.867358	0.843824	0.857221	0.826654	0.849481	0.838912	0.87608	0.862683	0.848106	0.854196	1	0.894208	0.0597648
2037	29	10966	0.043864	129.877	9.22163	27.8434	5.90956	0.921667	0.928278	0.900055	0.899827	0.93033	0.884735	0.869643	0.906347	0.884826	0.840826	0.868092	0.843835	0.858061	0.828424	0.850036	0.837999	0.876983	0.863031	0.849216	0.853775	1	0.895104	0.0590867
2038	30	156	0.000624	115.695	8.00272	19.6963	4.04062	0.961538	0.958333	0.903846	0.942308	0.948718	0.891026	0.852564	0.929487	0.916667	0.855769	0.887821	0.849359	0.897436	0.826923	0.855769	0.852564	0.887821	0.891026	0.807692	0.858974	1	0.915332	0.0505879
2042	34	141	0.000564	115.661	7.66415	19.6573	3.89764	0.978723	0.953901	0.900709	0.943262	0.946809	0.893617	0.85461	0.925532	0.921986	0.865248	0.900709	0.851064	0.893617	0.829787	0.851064	0.85461	0.886525	0.890071	0.808511	0.865248	1	0.917998	0.0486617
2042	22	13530	0.05412	100.053	7.72509	12.8073	2.93854	0.906393	0.925092	0.899113	0.921877	0.912047	0.912121	0.862491	0.895492	0.88677	0.864228	0.862749	0.861308	0.857908	0.806837	0.868145	0.857724	0.887879	0.847487	0.838137	0.830155	1	0.89499	0.0597761
2044	24	12709	0.050836	100.008	8.19153	12.8181	3.1269	0.907743	0.925565	0.900582	0.922771	0.912582	0.912503	0.863679	0.896333	0.887088	0.864938	0.86301	0.861122	0.859942	0.807027	0.868597	0.858329	0.889448	0.847274	0.838343	0.831891	1	0.895824	0.0596404
2044	24	12709	0.050836	100.008	8.19153	12.8181	3.1269	0.907743	0.925565	0.900582	0.922771	0.912582	0.912503	0.863679	0.896333	0.887088	0.864938	0.86301	0.861122	0.859942	0.807027	0.868597	0.858329	0.889448	0.847274	0.838343	0.831891	1	0.895824	0.0596404
2049	29	10834	0.043336	128.101	9.15991	26.7275	5.7138	0.909636	0.926297	0.900545	0.922928	0.914067	0.912175	0.866347	0.896253	0.886469	0.866808	0.863947	0.860532	0.860624	0.809073	0.868977	0.859286	0.888868	0.845809	0.838979	0.831918	1	0.896577	0.0593197
2050	30	247	0.000988	114.94	8.16277	19.3301	4.09422	0.939271	0.951417	0.92915	0.935223	0.912955	0.921053	0.892713	0.919028	0.904858	0.884615	0.87247	0.880567	0.862348	0.827935	0.90081	0.862348	0.892713	0.862348	0.842105	0.819838	1	0.915166	0.0493765
2054	34	228	0.000912	114.796	8.08494	19.2539	4.0681	0.938596	0.95614	0.925439	0.932018	0.916667	0.91886	0.89693	0.916667	0.899123	0.881579	0.877193	0.875	0.85307	0.828947	0.899123	0.859649	0.890351	0.868421	0.842105	0.826754	1	0.914687	0.0500647
2054	22	15973	0.063892	98.9299	7.9949	12.4032	2.97614	0.904464	0.920397	0.891348	0.905372	0.911319	0.889877	0.874538	0.872848	0.877825	0.855757	0.894447	0.853878	0.868027	0.834815	0.856132	0.857447	0.885463	0.847837	0.835723	0.824109	1	0.890303	0.0627421
2056	24	14966	0.059864	98.848	8.37666	12.3962	3.1245	0.906421	0.922257	0.893425	0.907056	0.912301	0.890819	0.875885	0.873547	0.878692	0.855907	0.895062	0.853468	0.868101	0.835059	0.857343	0.858112	0.885808	0.849024	0.836095	0.823366	1	0.891575	0.0622107
2056	24	14966	0.059864	98.848	8.37666	12.3962	3.1245	0.906421	0.922257	0.893425	0.907056	0.912301	0.890819	0.875885	0.873547	0.878692	0.855907	0.895062	0.853468	0.868101	0.835059	0.857343	0.858112	0.885808	0.849024	0.836095	0.823366	1	0.891575	0.0622107
2061	29	12803	0.051212	126.969	9.25781	26.0435	5.66588	0.907248	0.922128	0.894439	0.909396	0.913848	0.89272	0.877763	0.873975	0.878817	0.855034	0.895142	0.852339	0.869406	0.834804	0.856987	0.859252	0.884988	0.848864	0.836679	0.824182	1	0.892379	0.0620205
2062	30	296	0.001184	114.234	7.97281	18.9697	4.001	0.900338	0.945946	0.923986	0.930743	0.935811	0.898649	0.885135	0.891892	0.885135	0.842905	0.908784	0.837838	0.888514	0.847973	0.881757	0.842905	0.885135	0.859797	0.842905	0.859797	1	0.904388	0.053265
2066	34	270	0.00108	114.212	8.09486	18.9671	4.06524	0.903704	0.942593	0.922222	0.927778	0.933333	0.896296	0.883333	0.896296	0.881481	0.848148	0.907407	0.840741	0.885185	0.848148	0.883333	0.840741	0.87963	0.857407	0.835185	0.859259	1	0.903557	0.0531895
2066	22	17938	0.071752	99.1991	7.64884	12.4833	2.87011	0.914873	0.91557	0.910581	0.906316	0.938873	0.900574	0.868993	0.903222	0.877132	0.836437	0.886972	0.86445	0.855196	0.837384	0.864506	0.85238	0.886498	0.861579	0.840646	0.840367	1	0.897042	0.0594155
2068	24	16811	0.067244	99.1304	8.09708	12.4843	3.05541	0.916156	0.916364	0.912498	0.907442	0.938879	0.901047	0.870115	0.904794	0.877521	0.837398	0.887574	0.865743	0.855571	0.83713	0.864226	0.853102	0.886592	0.862441	0.84061	0.840224	1	0.897954	0.0589299
2068	24	16811	0.067244	99.1304	8.09708	12.4843	3.05541	0.916156	0.916364	0.912498	0.907442	0.938879	0.901047	0.870115	0.904794	0.877521	0.837398	0.887574	0.865743	0.855571	0.83713	0.864226	0.853102	0.886592	0.862441	0.84061	0.840224	1	0.897954	0.0589299
2073	29	14434	0.057736	127.678	9.00148	26.4538	5.5924	0.917452	0.917694	0.913503	0.908237	0.938513	0.901898	0.870306	0.904704	0.877719	0.837987	0.886518	0.866808	0.856208	0.836393	0.86556	0.853921	0.88728	0.863759	0.840723	0.840238	1	0.89862	0.0583666
2074	30	309	0.001236	113.805	7.62888	18.7372	3.81982	0.957929	0.940129	0.917476	0.912621	0.94822	0.907767	0.881877	0.930421	0.893204	0.867314	0.912621	0.883495	0.854369	0.831715	0.875405	0.87055	0.899676	0.872168	0.84466	0.81877	1	0.914953	0.051889
2078	34	282	0.001128	113.837	7.75383	18.7606	3.87724	0.953901	0.939716	0.920213	0.909574	0.946809	0.909574	0.888298	0.927305	0.890071	0.867021	0.909574	0.879433	0.856383	0.829787	0.886525	0.870567	0.897163	0.875887	0.842199	0.815603	1	0.91436	0.0526696
2078	22	14310	0.05724	100.472	7.86909	12.9748	3.01982	0.87963	0.928686	0.903005	0.918309	0.920405	0.912998	0.868798	0.885185	0.891999	0.868134	0.878057	0.852725	0.875472	0.830294	0.8471	0.867331	0.865444	0.824179	0.827079	0.871314	1	0.893189	0.063361
2080	24	13432	0.053728	100.418	8.2928	12.9802	3.19431	0.880398	0.929571	0.903775	0.918776	0.920935	0.913825	0.868858	0.885683	0.892086	0.868784	0.878387	0.852963	0.877233	0.831522	0.847379	0.866997	0.865359	0.822923	0.826943	0.87165	1	0.893769	0.0633258
2080	24	13432	0.053728	100.418	8.2928	12.9802	3.19431	0.880398	0.929571	0.903775	0.918776	0.920935	0.913825	0.868858	0.885683	0.892086	0.868784	0.878387	0.852963	0.877233	0.831522	0.847379	0.866997	0.865359	0.822923	0.826943	0.87165	1	0.893769	0.0633258
2085	29	11388	0.045552	128.3	9.17735	26.8511	5.72263	0.88343	0.931068	0.90411	0.920179	0.921496	0.91513	0.869687	0.886284	0.894231	0.870302	0.878337	0.854496	0.879039	0.831928	0.84813	0.868195	0.864638	0.823806	0.828109	0.872541	1	0.895084	0.0625551
2086	30	225	0.0009	113.883	7.25679	18.7505	3.57884	0.931111	0.926667	0.935556	0.94	0.942222	0.931111	0.882222	0.904444	0.92	0.897778	0.888889	0.882222	0.862222	0.848889	0.862222	0.868889	0.848889	0.871111	0.833333	0.884444	1	0.91524	0.056051
2090	34	204	0.000816	113.915	7.28495	18.7674	3.58757	0.933824	0.936275	0.933824	0.933824	0.946078	0.928922	0.884804	0.901961	0.916667	0.901961	0.89951	0.887255	0.860294	0.845588	0.852941	0.872549	0.848039	0.872549	0.82598	0.887255	1	0.916501	0.0570885
2090	22	16203	0.064812	98.8252	7.83013	12.3548	2.90079	0.914183	0.928007	0.889434	0.912053	0.908042	0.920447	0.866753	0.892304	0.87888	0.862063	0.895266	0.871968	0.865642	0.822163	0.861322	0.849719	0.865148	0.855366	0.857742	0.833549	1	0.896079	0.0630073
2092	24	15257	0.061028	98.7142	8.25273	12.3393	3.07047	0.916727	0.929409	0.891427	0.912958	0.90837	0.92138	0.867864	0.892672	0.879662	0.861703	0.896474	0.873402	0.866029	0.822868	0.861572	0.850429	0.865635	0.855476	0.857442	0.833683	1	0.897252	0.0620794
2092	24	15257	0.061028	98.7142	8.25273	12.3393	3.07047	0.916727	0.929409	0.891427	0.912958	0.90837	0.92138	0.867864	0.892672	0.879662	0.861703	0.896474	0.873402	0.866029	0.822868	0.861572	0.850429	0.865635	0.855476	0.857442	0.833683	1	0.897252	0.0620794
2097	29	13115	0.05246	124.48	9.0912	24.5492	5.34293	0.919672	0.931872	0.892261	0.914068	0.909188	0.922265	0.869234	0.892528	0.880862	0.862448	0.897103	0.875219	0.866946	0.82276	0.862486	0.851811	0.865383	0.856081	0.857148	0.834045	1	0.898605	0.0612172
2098	30	515	0.00206	111.292	7.80326	17.5488	3.69794	0.933981	0.950485	0.923301	0.939806	0.92233	0.946602	0.878641	0.897087	0.87767	0.870874	0.91165	0.870874	0.875728	0.830097	0.848544	0.867961	0.85534	0.857282	0.865049	0.848544	1	0.913343	0.0504859
2102	34	482	0.001928	111.331	7.81258	17.568	3.70297	0.932573	0.954357	0.920124	0.939834	0.927386	0.946058	0.878631	0.895228	0.88278	0.869295	0.911826	0.869295	0.875519	0.83195	0.845436	0.869295	0.853734	0.854772	0.865145	0.849585	1	0.913641	0.0501809
2102	22	21159	0.084636	96.164	8.02106	11.4103	2.83135	0.912638	0.938277	0.905903	0.913465	0.906092	0.904698	0.869205	0.882958	0.881894	0.843589	0.895884	0.849213	0.882178	0.838083	0.853608	0.84581	0.859445	0.846259	0.84503	0.818966	1	0.896403	0.0618293
2104	24	19870	0.07948	96.0839	8.39197	11.4043	2.96886	0.914066	0.939054	0.907801	0.914192	0.90765	0.905586	0.870005	0.884248	0.88236	0.844212	0.896276	0.850881	0.882335	0.838425	0.853422	0.845546	0.85916	0.846251	0.845873	0.818898	1	0.897397	0.061456
2104	24	19870	0.07948	96.0839	8.39197	11.4043	2.96886	0.914066	0.939054	0.907801	0.914192	0.90765	0.905586	0.870005	0.884248	0.88236	0.844212	0.896276	0.850881	0.882335	0.838425	0.853422	0.845546	0.85916	0.846251	0.845873	0.818898	1	0.897397	0.061456
2109	29	17004	0.068016	123.331	9.23598	23.8979	5.34928	0.915755	0.941043	0.909639	0.914373	0.907228	0.907051	0.870354	0.885939	0.882057	0.844037	0.896907	0.850888	0.88094	0.839626	0.853211	0.847448	0.859474	0.846771	0.844654	0.817572	1	0.898292	0.0610299
2110	30	775	0.0031	110.719	8.04795	17.2997	3.80854	0.949677	0.958065	0.94	0.943226	0.914839	0.923871	0.889677	0.902581	0.902581	0.852258	0.903871	0.858065	0.893548	0.852258	0.860645	0.850968	0.87871	0.875484	0.846452	0.81871	1	0.918205	0.0521243
2114	34	719	0.002876	110.737	8.04028	17.3075	3.80173	0.950626	0.95758	0.941586	0.942281	0.917942	0.924896	0.891516	0.901252	0.903338	0.853964	0.903338	0.85605	0.894993	0.853964	0.862309	0.853268	0.878303	0.87274	0.847705	0.823366	1	0.918904	0.0521839
2114	22	21833	0.087332	96.0271	7.98896	11.3612	2.83527	0.916869	0.92635	0.883181	0.92619	0.918632	0.919274	0.849082	0.892388	0.886571	0.857647	0.873655	0.847433	0.875235	0.817593	0.861746	0.876746	0.885174	0.855631	0.832822	0.822906	1	0.895898	0.0626699
2116	24	20425	0.0817	95.9528	8.40808	11.3603	2.99513	0.917919	0.927613	0.884357	0.927148	0.919486	0.919804	0.849792	0.893586	0.887564	0.857944	0.873488	0.847785	0.875422	0.818507	0.862693	0.876622	0.88563	0.85508	0.833121	0.822913	1	0.896739	0.0622984
2116	24	20425	0.0817	95.9528	8.40808	11.3603	2.99513	0.917919	0.927613	0.884357	0.927148	0.919486	0.919804	0.849792	0.893586	0.887564	0.857944	0.873488	0.847785	0.875422	0.818507	0.862693	0.876622	0.88563	0.85508	0.833121	0.822913	1	0.896739	0.0622984
2121	29	17514	0.070056	124.721	9.34208	24.7125	5.57036	0.91975	0.928429	0.886148	0.928143	0.920207	0.920835	0.850206	0.893485	0.888518	0.85917	0.875071	0.848207	0.875414	0.818574	0.863024	0.877013	0.885178	0.854545	0.834018	0.822399	1	0.897704	0.0621744
2122	30	626	0.002504	112.067	7.37155	17.8862	3.5639	0.952875	0.959265	0.911342	0.936901	0.930511	0.936901	0.859425	0.912141	0.897764	0.875399	0.879393	0.853834	0.892971	0.816294	0.885783	0.874601	0.884185	0.868211	0.845048	0.825879	1	0.915809	0.0551613
2126	34	572	0.002288	112.101	7.22111	17.8932	3.49929	0.953671	0.957168	0.911713	0.939685	0.930944	0.941434	0.859266	0.916084	0.895105	0.871503	0.880245	0.86014	0.894231	0.818182	0.882867	0.871503	0.882867	0.870629	0.848776	0.832168	1	0.916513	0.0550686
2126	22	15567	0.062268	99.7181	7.83262	12.6877	2.97138	0.915398	0.909777	0.899595	0.920698	0.921918	0.910709	0.85344	0.880709	0.900912	0.866448	0.889317	0.852476	0.86738	0.814319	0.851063	0.844125	0.906051	0.851738	0.856909	0.834971	1	0.895433	0.0605072
2128	24	14602	0.058408	99.6514	8.29708	12.6908	3.16105	0.916861	0.910834	0.900699	0.922134	0.923161	0.911108	0.855397	0.881352	0.901383	0.867826	0.889981	0.852863	0.868888	0.814512	0.850705	0.84372	0.905766	0.852349	0.857451	0.835057	1	0.896455	0.0601161
2128	24	14602	0.058408	99.6514	8.29708	12.6908	3.16105	0.916861	0.910834	0.900699	0.922134	0.923161	0.911108	0.855397	0.881352	0.901383	0.867826	0.889981	0.852863	0.868888	0.814512	0.850705	0.84372	0.905766	0.852349	0.857451	0.835057	1	0.896455	0.0601161
2133	29	12432	0.049728	127.905	9.25888	26.6154	5.77663	0.91731	0.913047	0.901585	0.922619	0.923303	0.914656	0.85485	0.881636	0.901504	0.869812	0.889157	0.853604	0.869329	0.813988	0.852799	0.844233	0.905647	0.852035	0.856902	0.835465	1	0.897293	0.0598525
2134	30	281	0.001124	114.425	7.95769	19.0617	3.98915	0.921708	0.925267	0.935943	0.948399	0.950178	0.927046	0.875445	0.891459	0.912811	0.884342	0.919929	0.854093	0.877224	0.80605	0.868327	0.843416	0.921708	0.862989	0.880783	0.83452	1	0.913302	0.055489
2138	34	260	0.00104	114.432	8.01812	19.0695	4.01408	0.923077	0.928846	0.932692	0.946154	0.951923	0.925	0.876923	0.890385	0.911538	0.892308	0.921154	0.853846	0.875	0.809615	0.863462	0.844231	0.923077	0.867308	0.878846	0.832692	1	0.913681	0.0561917
2138	22	14508	0.058032	99.8502	7.91423	12.7419	3.00166	0.910567	0.931452	0.899469	0.91739	0.917666	0.903364	0.867521	0.88558	0.8628	0.851737	0.891784	0.847498	0.860491	0.832885	0.855976	0.85508	0.865212	0.854322	0.828026	0.821374	1	0.894638	0.0620281
2140	24	13607	0.054428	99.7593	8.37688	12.736	3.18484	0.912361	0.932314	0.900823	0.919086	0.919049	0.90424	0.868413	0.886786	0.863269	0.852429	0.891747	0.848424	0.860697	0.833137	0.857096	0.855405	0.866098	0.854487	0.827919	0.822371	1	0.895731	0.0616286
2140	24	13607	0.054428	99.7593	8.37688	12.736	3.18484	0.912361	0.932314	0.900823	0.919086	0.919049	0.90424	0.868413	0.886786	0.863269	0.852429	0.891747	0.848424	0.860697	0.833137	0.857096	0.855405	0.866098	0.854487	0.827919	0.822371	1	0.895731	0.0616286
2145	29	11608	0.046432	128.543	9.29985	27.0133	5.84461	0.914111	0.933494	0.902352	0.920658	0.919926	0.905281	0.867074	0.887965	0.862724	0.853334	0.892488	0.84963	0.862509	0.833908	0.857254	0.856349	0.868927	0.854669	0.827834	0.823268	1	0.896765	0.0612096
2146	30	270	0.00108	113.895	7.86333	18.795	3.86485	0.924074	0.937037	0.903704	0.95	0.927778	0.914815	0.872222	0.883333	0.846296	0.868519	0.903704	0.864815	0.890741	0.859259	0.883333	0.833333	0.892593	0.868519	0.85	0.831481	1	0.905655	0.0612989
2150	34	256	0.001024	113.902	7.8067	18.7946	3.84005	0.929688	0.941406	0.904297	0.947266	0.929688	0.914063	0.875	0.882813	0.851563	0.878906	0.898438	0.867188	0.888672	0.855469	0.878906	0.835938	0.892578	0.869141	0.853516	0.828125	1	0.907445	0.0604617
2150	22	16831	0.067324	98.6976	7.85794	12.3095	2.90766	0.916018	0.917117	0.912869	0.920712	0.919672	0.910968	0.867328	0.87731	0.887172	0.857852	0.874458	0.840354	0.875587	0.814242	0.858	0.892074	0.900749	0.808716	0.838661	0.854198	1	0.897105	0.0594759
2152	24	15818	0.063272	98.602	8.30937	12.3015	3.08552	0.917594	0.918416	0.914496	0.921766	0.91987	0.91143	0.868915	0.878303	0.887596	0.858674	0.874921	0.841067	0.876407	0.814009	0.85861	0.893096	0.900778	0.80892	0.838285	0.854722	1	0.898099	0.0592058
2152	24	15818	0.063272	98.602	8.30937	12.3015	3.08552	0.917594	0.918416	0.914496	0.921766	0.91987	0.91143	0.868915	0.878303	0.887596	0.858674	0.874921	0.841067	0.876407	0.814009	0.85861	0.893096	0.900778	0.80892	0.838285	0.854722	1	0.898099	0.0592058
2157	29	13634	0.054536	126.216	9.23917	25.5876	5.58956	0.919503	0.918623	0.916496	0.921813	0.9202	0.913342	0.869701	0.880483	0.887854	0.859029	0.874762	0.840766	0.877439	0.814361	0.858332	0.892585	0.90146	0.809044	0.839189	0.855288	1	0.898999	0.0586397
2158	30	355	0.00142	113.122	8.59834	18.4713	4.19008	0.959155	0.939437	0.947887	0.952113	0.928169	0.932394	0.880282	0.890141	0.911268	0.871831	0.891549	0.826761	0.871831	0.808451	0.860563	0.901408	0.898592	0.809859	0.828169	0.853521	1	0.918205	0.0500035
2162	34	330	0.00132	112.944	8.54285	18.381	4.12659	0.959091	0.940909	0.945455	0.95	0.928788	0.936364	0.878788	0.895455	0.910606	0.880303	0.893939	0.831818	0.868182	0.813636	0.856061	0.901515	0.89697	0.810606	0.831818	0.848485	1	0.918862	0.0497265
2162	22	16537	0.066148	98.6838	7.87577	12.3057	2.92645	0.938864	0.942251	0.895809	0.90748	0.904638	0.878394	0.862369	0.884048	0.900526	0.840872	0.881569	0.843019	0.900405	0.793554	0.878515	0.851999	0.83543	0.841688	0.833767	0.809155	1	0.896371	0.0606777
2164	24	15431	0.061724	98.6575	8.26449	12.3194	3.08122	0.940121	0.943555	0.897479	0.908301	0.905256	0.880241	0.8631	0.884745	0.900784	0.840743	0.882347	0.84395	0.900525	0.793435	0.87982	0.852764	0.835396	0.841391	0.833938	0.808891	1	0.897324	0.0603079
2164	24	15431	0.061724	98.6575	8.26449	12.3194	3.08122	0.940121	0.943555	0.897479	0.908301	0.905256	0.880241	0.8631	0.884745	0.900784	0.840743	0.882347	0.84395	0.900525	0.793435	0.87982	0.852764	0.835396	0.841391	0.833938	0.808891	1	0.897324	0.0603079
2169	29	13185	0.05274	128.012	9.17216	26.6732	5.70418	0.941714	0.944255	0.8989	0.909215	0.905992	0.881608	0.864733	0.884755	0.901782	0.83959	0.883428	0.846378	0.899848	0.792984	0.87956	0.853963	0.836253	0.842017	0.832499	0.807584	1	0.898223	0.0597042
2170	30	347	0.001388	113.767	8.89993	18.8094	4.5227	0.956772	0.959654	0.932277	0.923631	0.902017	0.907781	0.886167	0.904899	0.902017	0.82853	0.900576	0.864553	0.92219	0.788184	0.887608	0.877522	0.819885	0.842939	0.84438	0.809798	1	0.912689	0.0532557
2174	34	318	0.001272	113.812	8.96847	18.8373	4.59182	0.954403	0.965409	0.93239	0.926101	0.902516	0.915094	0.883648	0.910377	0.897799	0.828616	0.902516	0.86478	0.926101	0.790881	0.888365	0.880503	0.820755	0.842767	0.853774	0.81761	1	0.914254	0.0534664
2174	22	15854	0.063416	99.1204	7.90741	12.469	2.97176	0.923584	0.925445	0.921755	0.922291	0.909991	0.900025	0.859499	0.901665	0.880724	0.857449	0.881039	0.862527	0.865113	0.815315	0.867604	0.845528	0.85726	0.825312	0.855084	0.83408	1	0.898988	0.0574516
2176	24	14853	0.059412	99.092	8.32877	12.4839	3.13489	0.924796	0.926614	0.92281	0.923281	0.911567	0.900963	0.860702	0.902175	0.880899	0.856999	0.88127	0.863058	0.865717	0.814347	0.868579	0.845688	0.857706	0.82586	0.855113	0.83367	1	0.899847	0.0569614
2176	24	14853	0.059412	99.092	8.32877	12.4839	3.13489	0.924796	0.926614	0.92281	0.923281	0.911567	0.900963	0.860702	0.902175	0.880899	0.856999	0.88127	0.863058	0.865717	0.814347	0.868579	0.845688	0.857706	0.82586	0.855113	0.83367	1	0.899847	0.0569614
2181	29	12723	0.050892	126.511	9.21237	25.7627	5.60973	0.926118	0.927297	0.924389	0.924939	0.911735	0.902421	0.861196	0.902028	0.882025	0.856834	0.882182	0.862493	0.866855	0.815727	0.868702	0.846813	0.857934	0.827046	0.855459	0.832783	1	0.900735	0.056774
2182	30	371	0.001484	112.653	7.91591	18.1995	3.8705	0.951482	0.940701	0.939353	0.942049	0.924528	0.924528	0.87062	0.912399	0.893531	0.87062	0.886792	0.88814	0.849057	0.818059	0.873315	0.843666	0.863881	0.83558	0.847709	0.845013	1	0.914783	0.0499988
2186	34	337	0.001348	112.686	7.8009	18.2079	3.82339	0.951039	0.949555	0.937685	0.942136	0.930267	0.921365	0.872404	0.910979	0.896142	0.87092	0.881306	0.88724	0.854599	0.816024	0.87092	0.847181	0.862018	0.836795	0.839763	0.844214	1	0.915867	0.0494619
2186	22	18474	0.073896	98.0095	7.95916	12.064	2.91053	0.89423	0.917019	0.895854	0.918372	0.919075	0.905083	0.856312	0.894771	0.883837	0.845702	0.889683	0.863538	0.880508	0.820423	0.84627	0.870981	0.865135	0.842644	0.849139	0.848138	1	0.891836	0.0636157
2188	24	17271	0.069084	97.9342	8.37015	12.0614	3.06746	0.895895	0.918389	0.896734	0.919576	0.919837	0.905622	0.856349	0.896503	0.884141	0.846274	0.890452	0.863528	0.88087	0.820132	0.846766	0.870534	0.864194	0.842366	0.848706	0.848648	1	0.8927	0.0633362
2188	24	17271	0.069084	97.9342	8.37015	12.0614	3.06746	0.895895	0.918389	0.896734	0.919576	0.919837	0.905622	0.856349	0.896503	0.884141	0.846274	0.890452	0.863528	0.88087	0.820132	0.846766	0.870534	0.864194	0.842366	0.848706	0.848648	1	0.8927	0.0633362
2193	29	14811	0.059244	127.058	9.28571	26.0996	5.68669	0.896631	0.919317	0.89815	0.920093	0.919958	0.905611	0.856661	0.897104	0.885355	0.847816	0.88971	0.864189	0.882418	0.818952	0.846533	0.871143	0.865168	0.842414	0.849166	0.847309	1	0.893317	0.0629705
2194	30	464	0.001856	112.781	7.90963	18.2607	3.88843	0.914871	0.947198	0.923491	0.931034	0.925647	0.90625	0.886853	0.899784	0.869612	0.84806	0.905172	0.882543	0.885776	0.817888	0.84806	0.871767	0.873922	0.837284	0.868534	0.850216	1	0.906428	0.0552493
2198	34	425	0.0017	112.661	7.85035	18.1994	3.86	0.915294	0.944706	0.923529	0.934118	0.925882	0.905882	0.885882	0.901176	0.870588	0.848235	0.905882	0.876471	0.887059	0.824706	0.847059	0.868235	0.872941	0.829412	0.864706	0.852941	1	0.90636	0.0554963
2198	22	17263	0.069052	98.4092	7.87748	12.2051	2.91124	0.892776	0.934281	0.900915	0.922812	0.924289	0.901031	0.854023	0.884203	0.872154	0.841076	0.889417	0.860308	0.872096	0.823379	0.872792	0.857557	0.875427	0.849968	0.843567	0.815878	1	0.893454	0.059609
2200	24	16148	0.064592	98.3639	8.3137	12.2147	3.08319	0.894507	0.935843	0.902279	0.923613	0.925564	0.901412	0.855121	0.884815	0.87212	0.841435	0.890234	0.860416	0.872306	0.824313	0.87339	0.858094	0.875372	0.850879	0.84286	0.81524	1	0.894436	0.0592183
2200	24	16148	0.064592	98.3639	8.3137	12.2147	3.08319	0.894507	0.935843	0.902279	0.923613	0.925564	0.901412	0.855121	0.884815	0.87212	0.841435	0.890234	0.860416	0.872306	0.824313	0.87339	0.858094	0.875372	0.850879	0.84286	0.81524	1	0.894436	0.0592183
2205	29	13845	0.05538	127.005	9.14064	26.0549	5.60449	0.895991	0.937017	0.903322	0.924124	0.926291	0.901914	0.855616	0.885085	0.87342	0.841712	0.890105	0.860491	0.873926	0.823402	0.873167	0.859552	0.876454	0.849765	0.842001	0.815493	1	0.895199	0.0589398
2206	30	366	0.001464	113.972	8.31673	18.8648	4.1609	0.931694	0.95082	0.913934	0.945355	0.927596	0.896175	0.885246	0.905738	0.903005	0.831967	0.872951	0.851093	0.897541	0.844262	0.871585	0.842896	0.886612	0.852459	0.871585	0.833333	1	0.909285	0.0553674
2210	34	340	0.00136	113.926	8.43151	18.8507	4.20788	0.933824	0.95	0.913235	0.95	0.929412	0.895588	0.891176	0.902941	0.904412	0.835294	0.872059	0.854412	0.897059	0.842647	0.876471	0.844118	0.886765	0.852941	0.876471	0.832353	1	0.910529	0.0552334
2210	22	15936	0.063744	99.4198	7.87502	12.5785	2.97293	0.942238	0.896994	0.9001	0.932417	0.916761	0.889244	0.861916	0.892319	0.900132	0.855547	0.881495	0.840016	0.874529	0.848582	0.875063	0.84968	0.868066	0.818838	0.854355	0.843279	1	0.897617	0.0582567
2212	24	14911	0.059644	99.3471	8.30308	12.5773	3.14442	0.943632	0.897995	0.90108	0.932868	0.918248	0.890182	0.86292	0.892898	0.900241	0.856348	0.881966	0.840587	0.874589	0.848903	0.875729	0.850647	0.868386	0.818926	0.855107	0.843438	1	0.898486	0.0578471
2212	24	14911	0.059644	99.3471	8.30308	12.5773	3.14442	0.943632	0.897995	0.90108	0.932868	0.918248	0.890182	0.86292	0.892898	0.900241	0.856348	0.881966	0.840587	0.874589	0.848903	0.875729	0.850647	0.868386	0.818926	0.855107	0.843438	1	0.898486	0.0578471
2217	29	12785	0.05114	127.916	9.1784	26.6152	5.72752	0.944701	0.900508	0.90219	0.93422	0.917403	0.891044	0.863747	0.893821	0.901955	0.856238	0.884552	0.842002	0.875049	0.847947	0.875244	0.851427	0.868948	0.817403	0.855964	0.843449	1	0.899484	0.057287
2218	30	250	0.001	114.598	7.68789	19.1301	3.90536	0.954	0.914	0.91	0.936	0.93	0.906	0.876	0.898	0.93	0.854	0.874	0.882	0.91	0.86	0.9	0.832	0.864	0.792	0.854	0.846	1	0.90938	0.0575001
2222	34	231	0.000924	114.482	7.51571	19.0617	3.81179	0.961039	0.91342	0.904762	0.935065	0.9329	0.904762	0.874459	0.891775	0.930736	0.852814	0.87013	0.883117	0.902597	0.859307	0.900433	0.829004	0.867965	0.787879	0.852814	0.837662	1	0.909002	0.0563759
2222	22	15921	0.063684	99.3983	7.83718	12.5679	2.94113	0.926858	0.926449	0.91775	0.896143	0.917687	0.906507	0.876076	0.876892	0.89071	0.822593	0.86879	0.848062	0.877081	0.83638	0.877583	0.872872	0.865272	0.817537	0.838295	0.840368	1	0.897046	0.0593205
2224	24	14964	0.059856	99.3373	8.25195	12.5702	3.10816	0.928528	0.927793	0.919407	0.896819	0.918204	0.906342	0.876303	0.878475	0.891139	0.823944	0.868451	0.847701	0.876905	0.836374	0.877506	0.87363	0.86531	0.81813	0.83761	0.840384	1	0.897884	0.0590869
2224	24	14964	0.059856	99.3373	8.25195	12.5702	3.10816	0.928528	0.927793	0.919407	0.896819	0.918204	0.906342	0.876303	0.878475	0.891139	0.823944	0.868451	0.847701	0.876905	0.836374	0.877506	0.87363	0.86531	0.81813	0.83761	0.840384	1	0.897884	0.0590869
2229	29	12876	0.051504	125.658	9.07034	25.2404	5.43048	0.930219	0.927889	0.920977	0.897833	0.917987	0.906765	0.876942	0.880436	0.891348	0.824751	0.869602	0.849254	0.876243	0.835702	0.878728	0.874301	0.866069	0.819276	0.838032	0.840051	1	0.898708	0.0587429
2230	30	453	0.001812	112.732	7.96249	18.2392	3.83322	0.950331	0.944812	0.933775	0.917219	0.913907	0.897351	0.892936	0.877483	0.907285	0.84106	0.868653	0.859823	0.880795	0.84989	0.870861	0.890728	0.864238	0.824503	0.853201	0.850993	1	0.909201	0.0552518
2234	34	412	0.001648	112.62	8.11069	18.1959	3.906	0.947816	0.942961	0.933252	0.919903	0.917476	0.898058	0.894417	0.88835	0.908981	0.842233	0.871359	0.860437	0.881068	0.847087	0.871359	0.893204	0.864078	0.820388	0.850728	0.850728	1	0.909919	0.0556479
2234	22	21261	0.085044	97.0719	8.01232	11.73	2.87595	0.93354	0.93006	0.907413	0.918983	0.883731	0.899628	0.855745	0.898076	0.887117	0.851771	0.885495	0.856498	0.880321	0.814261	0.871713	0.866352	0.871337	0.847279	0.860284	0.834627	1	0.897894	0.0576099
2236	24	19989	0.079956	96.9742	8.42176	11.7198	3.02972	0.934914	0.931462	0.907899	0.919956	0.884511	0.89967	0.858247	0.898469	0.887338	0.852794	0.885712	0.857221	0.880709	0.815373	0.87238	0.866752	0.871454	0.847191	0.859948	0.834509	1	0.898774	0.057217
2236	24	19989	0.079956	96.9742	8.42176	11.7198	3.02972	0.934914	0.931462	0.907899	0.919956	0.884511	0.89967	0.858247	0.898469	0.887338	0.852794	0.885712	0.857221	0.880709	0.815373	0.87238	0.866752	0.871454	0.847191	0.859948	0.834509	1	0.898774	0.057217
2241	29	17104	0.068416	124.9	9.25696	24.8091	5.4897	0.936623	0.932063	0.91008	0.92072	0.885378	0.900871	0.85825	0.90014	0.887541	0.855385	0.885845	0.857782	0.87956	0.8144	0.873363	0.867546	0.872369	0.847316	0.858951	0.834249	1	0.899759	0.0567998
2242	30	716	0.002864	111.577	8.16795	17.7063	3.88852	0.960196	0.948324	0.923883	0.935754	0.902235	0.913408	0.881285	0.926676	0.884078	0.872207	0.881983	0.854749	0.892458	0.814944	0.87919	0.87081	0.87919	0.858939	0.865922	0.84986	1	0.914307	0.0519691
2246	34	655	0.00262	111.485	8.13128	17.6611	3.86575	0.961832	0.951145	0.927481	0.936641	0.905344	0.915267	0.878626	0.927481	0.88626	0.873282	0.887023	0.853435	0.899237	0.814504	0.878626	0.874809	0.881679	0.858015	0.868702	0.854198	1	0.916196	0.0513269
2246	22	21691	0.086764	96.9361	7.93897	11.6781	2.86635	0.908787	0.927435	0.913351	0.903716	0.919736	0.898299	0.862339	0.872205	0.897584	0.850214	0.875271	0.849776	0.858536	0.830114	0.87504	0.849823	0.857913	0.819533	0.853695	0.852289	1	0.894098	0.0604538
2248	24	20297	0.081188	96.8533	8.37515	11.6746	3.02872	0.909593	0.928364	0.914199	0.904961	0.919742	0.899049	0.862615	0.873134	0.898088	0.850988	0.875918	0.850076	0.858969	0.830665	0.87577	0.850126	0.857787	0.820466	0.85419	0.852491	1	0.894795	0.0602247
2248	24	20297	0.081188	96.8533	8.37515	11.6746	3.02872	0.909593	0.928364	0.914199	0.904961	0.919742	0.899049	0.862615	0.873134	0.898088	0.850988	0.875918	0.850076	0.858969	0.830665	0.87577	0.850126	0.857787	0.820466	0.85419	0.852491	1	0.894795	0.0602247
2253	29	17367	0.069468	124.987	9.25664	24.8608	5.53206	0.911297	0.930529	0.916019	0.905597	0.920913	0.900443	0.863246	0.874705	0.898831	0.851759	0.877498	0.851558	0.857719	0.830454	0.875137	0.850492	0.858266	0.821069	0.854177	0.852882	1	0.896016	0.0596751
2254	30	567	0.002268	112.719	7.84669	18.2253	3.79379	0.925926	0.955026	0.936508	0.910935	0.935626	0.918871	0.879189	0.881834	0.896825	0.868607	0.890653	0.863316	0.866843	0.839506	0.865079	0.863316	0.850088	0.83157	0.865079	0.872134	1	0.909773	0.053409
2258	34	538	0.002152	112.787	7.8295	18.2566	3.77922	0.923792	0.954461	0.94052	0.910781	0.935874	0.921004	0.8829	0.880112	0.901487	0.86803	0.891264	0.862454	0.870818	0.837361	0.868959	0.858736	0.846654	0.827138	0.864312	0.872677	1	0.910241	0.0536734
2258	22	17025	0.0681	99.3046	7.84357	12.5339	2.96209	0.904581	0.933891	0.906314	0.940705	0.919001	0.891072	0.861498	0.888634	0.877739	0.863906	0.889369	0.864581	0.868458	0.809427	0.873333	0.868429	0.863289	0.821938	0.848458	0.832423	1	0.897689	0.0597599
2260	24	15968	0.063872	99.2391	8.2663	12.5351	3.13421	0.907127	0.934525	0.907346	0.940913	0.919652	0.892222	0.861943	0.889592	0.878476	0.86498	0.890281	0.864917	0.868268	0.809995	0.872902	0.868268	0.86307	0.821925	0.848603	0.832759	1	0.898592	0.0594019
2260	24	15968	0.063872	99.2391	8.2663	12.5351	3.13421	0.907127	0.934525	0.907346	0.940913	0.919652	0.892222	0.861943	0.889592	0.878476	0.86498	0.890281	0.864917	0.868268	0.809995	0.872902	0.868268	0.86307	0.821925	0.848603	0.832759	1	0.898592	0.0594019
2265	29	13692	0.054768	128.051	9.13162	26.6944	5.723	0.90856	0.936313	0.907939	0.941535	0.920538	0.891871	0.86189	0.889351	0.878615	0.864118	0.891469	0.86514	0.869267	0.809159	0.874562	0.867441	0.863862	0.821173	0.848671	0.83326	1	0.899231	0.0591611
2266	30	277	0.001108	114.672	8.21391	19.2034	4.20282	0.916968	0.958484	0.924188	0.969314	0.929603	0.902527	0.891697	0.913357	0.900722	0.857401	0.907942	0.868231	0.862816	0.83213	0.884477	0.888087	0.871841	0.8213	0.855596	0.826715	1	0.914384	0.048641
2270	34	258	0.001032	114.54	8.20336	19.1373	4.20347	0.922481	0.959302	0.926357	0.968992	0.926357	0.910853	0.889535	0.912791	0.901163	0.864341	0.910853	0.870155	0.860465	0.831395	0.881783	0.887597	0.872093	0.817829	0.854651	0.829457	1	0.91594	0.048432
2270	22	15429	0.061716	99.6911	7.88893	12.6807	2.98851	0.92378	0.916618	0.904919	0.928187	0.914479	0.909489	0.878573	0.869888	0.89873	0.861916	0.878281	0.852032	0.851805	0.831389	0.87073	0.876564	0.872642	0.831097	0.85281	0.839004	1	0.898567	0.0613219
2272	24	14483	0.057932	99.61	8.34945	12.6783	3.16853	0.925223	0.917904	0.90658	0.929124	0.915763	0.909307	0.880239	0.87147	0.899745	0.861942	0.879134	0.852033	0.852551	0.831906	0.871574	0.877891	0.872713	0.831389	0.852551	0.838984	1	0.899619	0.0608693
2272	24	14483	0.057932	99.61	8.34945	12.6783	3.16853	0.925223	0.917904	0.90658	0.929124	0.915763	0.909307	0.880239	0.87147	0.899745	0.861942	0.879134	0.852033	0.852551	0.831906	0.871574	0.877891	0.872713	0.831389	0.852551	0.838984	1	0.899619	0.0608693
2277	29	12443	0.049772	128.39	9.31229	26.9195	5.84655	0.927027	0.919834	0.907257	0.930121	0.91895	0.91019	0.881459	0.873704	0.90123	0.860926	0.878044	0.852769	0.852206	0.831954	0.872217	0.878124	0.872217	0.830266	0.852487	0.836454	1	0.900777	0.0602275
2278	30	236	0.000944	114.184	7.35227	18.9041	3.66875	0.95339	0.947034	0.917373	0.936441	0.930085	0.898305	0.900424	0.875	0.904661	0.891949	0.872881	0.875	0.860169	0.870763	0.881356	0.887712	0.875	0.838983	0.82839	0.872881	1	0.914343	0.0534688
2282	34	217	0.000868	114.297	7.47583	18.967	3.73653	0.953917	0.947005	0.917051	0.937788	0.928571	0.891705	0.903226	0.884793	0.914747	0.884793	0.875576	0.875576	0.864055	0.875576	0.884793	0.884793	0.870968	0.843318	0.841014	0.868664	1	0.915171	0.0543498
2282	22	15769	0.063076	99.2706	7.77598	12.5168	2.90779	0.944258	0.917909	0.904179	0.921174	0.92647	0.898377	0.860644	0.885598	0.881286	0.837117	0.876879	0.864544	0.879098	0.852686	0.869174	0.851893	0.882586	0.806012	0.848215	0.854144	1	0.900146	0.0591222
2284	24	14822	0.059288	99.1978	8.22315	12.5163	3.08212	0.94552	0.919275	0.906153	0.92275	0.927169	0.898968	0.861456	0.885845	0.881561	0.838281	0.876838	0.864391	0.879773	0.853663	0.869046	0.851336	0.883417	0.808157	0.847659	0.853765	1	0.901127	0.0586405
2284	24	14822	0.059288	99.1978	8.22315	12.5163	3.08212	0.94552	0.919275	0.906153	0.92275	0.927169	0.898968	0.861456	0.885845	0.881561	0.838281	0.876838	0.864391	0.879773	0.853663	0.869046	0.851336	0.883417	0.808157	0.847659	0.853765	1	0.901127	0.0586405
2289	29	12720	0.05088	129.722	9.16606	27.7397	5.84383	0.946187	0.920676	0.905975	0.923821	0.928302	0.900354	0.862618	0.886753	0.881604	0.838601	0.87783	0.866274	0.880542	0.852594	0.868396	0.853223	0.885102	0.809355	0.848781	0.854088	1	0.901949	0.0584986
2290	30	227	0.000908	115.049	8.03966	19.3761	4.0464	0.960352	0.92511	0.920705	0.936123	0.944934	0.922907	0.872247	0.903084	0.903084	0.828194	0.894273	0.863436	0.861233	0.856828	0.885463	0.832599	0.889868	0.80837	0.843612	0.872247	1	0.91242	0.0547996
2294	34	204	0.000816	114.763	7.85767	19.2221	3.95609	0.958333	0.931373	0.92402	0.931373	0.95098	0.926471	0.877451	0.909314	0.897059	0.830882	0.892157	0.862745	0.872549	0.857843	0.884804	0.838235	0.889706	0.813725	0.845588	0.877451	1	0.914434	0.0548641
2294	22	11952	0.047808	101.117	7.78859	13.2175	3.02481	0.924908	0.915119	0.92997	0.923151	0.920892	0.909597	0.851322	0.904493	0.883116	0.843499	0.889809	0.856342	0.868265	0.8271	0.855254	0.859772	0.859856	0.825803	0.860065	0.842579	1	0.900219	0.0577107
2296	24	11224	0.044896	101.049	8.22842	13.2181	3.20922	0.926853	0.916563	0.930595	0.924938	0.921329	0.910682	0.853038	0.90449	0.882662	0.84355	0.89077	0.856646	0.869342	0.82631	0.856067	0.860923	0.860656	0.826666	0.859408	0.842347	1	0.90121	0.0572615
2296	24	11224	0.044896	101.049	8.22842	13.2181	3.20922	0.926853	0.916563	0.930595	0.924938	0.921329	0.910682	0.853038	0.90449	0.882662	0.84355	0.89077	0.856646	0.869342	0.82631	0.856067	0.860923	0.860656	0.826666	0.859408	0.842347	1	0.90121	0.0572615
2301	29	9633	0.038532	127.98	9.14237	26.6511	5.68765	0.928786	0.917835	0.93133	0.926295	0.921883	0.912177	0.854355	0.905066	0.881138	0.843714	0.89183	0.856431	0.869303	0.827468	0.854614	0.860376	0.860947	0.827001	0.860843	0.841586	1	0.902088	0.0571265
2302	30	239	0.000956	113.425	7.74863	18.5595	3.82025	0.958159	0.922594	0.935146	0.935146	0.926778	0.916318	0.857741	0.926778	0.926778	0.849372	0.916318	0.855649	0.90795	0.828452	0.855649	0.872385	0.845188	0.853556	0.855649	0.834728	1	0.914388	0.04789
2306	34	222	0.000888	113.203	7.73995	18.4516	3.7976	0.954955	0.925676	0.932432	0.932432	0.93018	0.914414	0.86036	0.927928	0.927928	0.846847	0.918919	0.855856	0.903153	0.828829	0.855856	0.869369	0.842342	0.86036	0.849099	0.833333	1	0.913974	0.0483616
2306	22	16628	0.066512	98.359	8.04995	12.1962	2.9461	0.921849	0.931982	0.906092	0.914361	0.919022	0.897041	0.870971	0.90074	0.895929	0.858401	0.883871	0.876143	0.856868	0.826076	0.861138	0.854703	0.860957	0.83188	0.864866	0.806381	1	0.899492	0.0582943
2308	24	15565	0.06226	98.2692	8.46319	12.1887	3.10882	0.92345	0.933151	0.908224	0.914969	0.920334	0.897912	0.873145	0.901381	0.89682	0.858625	0.884324	0.875554	0.857308	0.825891	0.861195	0.855059	0.860713	0.832798	0.864375	0.80726	1	0.90056	0.0579418
2308	24	15565	0.06226	98.2692	8.46319	12.1887	3.10882	0.92345	0.933151	0.908224	0.914969	0.920334	0.897912	0.873145	0.901381	0.89682	0.858625	0.884324	0.875554	0.857308	0.825891	0.861195	0.855059	0.860713	0.832798	0.864375	0.80726	1	0.90056	0.0579418
2313	29	13370	0.05348	128.056	9.41043	26.7211	5.85209	0.92442	0.933321	0.908564	0.916492	0.920793	0.897681	0.872251	0.901159	0.897719	0.859798	0.884817	0.875542	0.858078	0.825168	0.86264	0.855423	0.860322	0.832947	0.863052	0.805909	1	0.900967	0.0579143
2314	30	287	0.001148	113.348	8.11685	18.5478	4.02908	0.937282	0.939024	0.926829	0.925087	0.926829	0.88676	0.897213	0.902439	0.902439	0.872822	0.890244	0.890244	0.869338	0.839721	0.87108	0.825784	0.879791	0.834495	0.860627	0.815331	1	0.909539	0.050346
2318	34	267	0.001068	113.301	8.01147	18.5174	3.95925	0.934457	0.940075	0.930712	0.919476	0.932584	0.885768	0.895131	0.902622	0.902622	0.870787	0.895131	0.891386	0.865169	0.838951	0.88015	0.827715	0.876404	0.838951	0.863296	0.82397	1	0.909738	0.0509082
2318	22	19469	0.077876	97.6447	7.6825	11.9164	2.78979	0.906236	0.92619	0.911244	0.916149	0.915276	0.886717	0.84917	0.878833	0.884355	0.865376	0.881016	0.865992	0.864503	0.839129	0.864169	0.862217	0.854641	0.836792	0.830294	0.838384	1	0.893665	0.0616028
2320	24	18245	0.07298	97.556	8.08394	11.9078	2.94316	0.907893	0.927432	0.912387	0.917018	0.916525	0.887613	0.850425	0.880406	0.885475	0.865388	0.881776	0.867471	0.865004	0.839874	0.865141	0.862318	0.854919	0.837736	0.83083	0.838668	1	0.894774	0.0611301
2320	24	18245	0.07298	97.556	8.08394	11.9078	2.94316	0.907893	0.927432	0.912387	0.917018	0.916525	0.887613	0.850425	0.880406	0.885475	0.865388	0.881776	0.867471	0.865004	0.839874	0.865141	0.862318	0.854919	0.837736	0.83083	0.838668	1	0.894774	0.0611301
2325	29	15595	0.06238	126.538	8.99503	25.7601	5.47723	0.909651	0.928374	0.913209	0.917762	0.917185	0.887272	0.851395	0.883071	0.887624	0.866271	0.88243	0.867618	0.865021	0.841231	0.864861	0.863322	0.854986	0.838217	0.831036	0.837256	1	0.895723	0.0606661
2326	30	480	0.00192	111.924	7.94767	17.8542	3.76541	0.93125	0.951042	0.9375	0.936458	0.921875	0.89375	0.846875	0.891667	0.890625	0.864583	0.896875	0.859375	0.859375	0.844792	0.884375	0.882292	0.860417	0.846875	0.829167	0.844792	1	0.908238	0.0572183
2330	34	442	0.001768	111.964	7.98183	17.8752	3.78258	0.930995	0.952489	0.937783	0.938914	0.923077	0.892534	0.84276	0.893665	0.893665	0.864253	0.893665	0.859729	0.863122	0.843891	0.883484	0.881222	0.868778	0.85181	0.828054	0.841629	1	0.90871	0.0568823
2330	22	16325	0.0653	99.3586	8.09452	12.5683	3.03585	0.927902	0.911394	0.923737	0.941409	0.925605	0.890138	0.861194	0.873323	0.888025	0.861164	0.879847	0.838775	0.86098	0.826616	0.88585	0.834855	0.86925	0.833109	0.838959	0.847473	1	0.899326	0.0576724
2332	24	15310	0.06124	99.2958	8.50204	12.5702	3.20187	0.929197	0.912704	0.924494	0.941966	0.926649	0.89066	0.861822	0.873677	0.888863	0.86192	0.880764	0.83968	0.861496	0.827008	0.886349	0.833965	0.868354	0.83305	0.838863	0.848563	1	0.900124	0.057483
2332	24	15310	0.06124	99.2958	8.50204	12.5702	3.20187	0.929197	0.912704	0.924494	0.941966	0.926649	0.89066	0.861822	0.873677	0.888863	0.86192	0.880764	0.83968	0.861496	0.827008	0.886349	0.833965	0.868354	0.83305	0.838863	0.848563	1	0.900124	0.057483
2337	29	13153	0.052612	128.261	9.40898	26.8481	5.88767	0.930966	0.914278	0.925682	0.94142	0.927355	0.891622	0.861933	0.874439	0.888467	0.862807	0.880408	0.839846	0.860564	0.828784	0.888543	0.83384	0.867711	0.832586	0.83882	0.849046	1	0.900881	0.057297
2338	30	272	0.001088	115.168	7.85597	19.4225	3.94608	0.946691	0.926471	0.957721	0.959559	0.939338	0.920956	0.876838	0.882353	0.909926	0.875	0.871324	0.827206	0.858456	0.838235	0.889706	0.840074	0.873162	0.840074	0.841912	0.841912	1	0.915337	0.0503848
2342	34	257	0.001028	115.164	7.8976	19.4239	3.97312	0.945525	0.92607	0.959144	0.959144	0.939689	0.920233	0.873541	0.883268	0.906615	0.877432	0.86965	0.826848	0.863813	0.838521	0.889105	0.840467	0.86965	0.836576	0.844358	0.836576	1	0.914965	0.0497384
2342	22	15593	0.062372	99.6968	7.76703	12.6759	2.94497	0.917335	0.915763	0.905599	0.932374	0.903835	0.906561	0.870711	0.878343	0.891778	0.847239	0.866543	0.845604	0.881421	0.836722	0.850798	0.845091	0.855801	0.825306	0.852787	0.830886	1	0.895081	0.0586057
2344	24	14613	0.058452	99.5723	8.19433	12.6547	3.1103	0.918052	0.916923	0.906487	0.933621	0.905085	0.907959	0.871826	0.87867	0.892219	0.847909	0.867139	0.846404	0.882365	0.836892	0.851263	0.845959	0.855608	0.825361	0.853726	0.831383	1	0.895973	0.0583065
2344	24	14613	0.058452	99.5723	8.19433	12.6547	3.1103	0.918052	0.916923	0.906487	0.933621	0.905085	0.907959	0.871826	0.87867	0.892219	0.847909	0.867139	0.846404	0.882365	0.836892	0.851263	0.845959	0.855608	0.825361	0.853726	0.831383	1	0.895973	0.0583065
2349	29	12484	0.049936	128.754	9.19257	27.1348	5.7893	0.919657	0.917254	0.90656	0.934356	0.90608	0.907401	0.872236	0.879926	0.892542	0.846884	0.867671	0.846203	0.88313	0.839194	0.852051	0.846323	0.855775	0.825657	0.854894	0.830663	1	0.896541	0.0581802
2350	30	238	0.000952	114.775	8.21228	19.2525	4.15061	0.932773	0.94958	0.930672	0.957983	0.911765	0.947479	0.888655	0.888655	0.897059	0.863445	0.911765	0.846639	0.87395	0.848739	0.834034	0.87395	0.85084	0.840336	0.869748	0.831933	1	0.914651	0.0530398
2354	34	223	0.000892	114.788	8.19815	19.2582	4.14514	0.934978	0.952915	0.932735	0.955157	0.914798	0.943946	0.892377	0.899103	0.894619	0.865471	0.914798	0.840807	0.878924	0.85426	0.838565	0.872197	0.85426	0.843049	0.874439	0.834081	1	0.916447	0.0535139
2354	22	12234	0.048936	100.987	7.88386	13.1733	3.06717	0.927415	0.908534	0.911149	0.902485	0.925862	0.893289	0.871097	0.897417	0.892104	0.817517	0.869013	0.852542	0.881764	0.814452	0.869626	0.853441	0.881478	0.816209	0.865212	0.847597	1	0.894983	0.0604037
2356	24	11518	0.046072	100.948	8.27144	13.1819	3.22715	0.92872	0.90962	0.911182	0.90389	0.926637	0.893862	0.872157	0.898333	0.893167	0.817894	0.87042	0.853664	0.881403	0.814681	0.870724	0.85362	0.881446	0.816678	0.865298	0.848194	1	0.895827	0.0600201
2356	24	11518	0.046072	100.948	8.27144	13.1819	3.22715	0.92872	0.90962	0.911182	0.90389	0.926637	0.893862	0.872157	0.898333	0.893167	0.817894	0.87042	0.853664	0.881403	0.814681	0.870724	0.85362	0.881446	0.816678	0.865298	0.848194	1	0.895827	0.0600201
2361	29	9924	0.039696	128.677	9.23338	27.0903	5.80819	0.929716	0.909613	0.912384	0.904625	0.926894	0.894347	0.87233	0.898025	0.893541	0.819025	0.870869	0.85389	0.881751	0.815095	0.869962	0.854192	0.880441	0.819075	0.865226	0.847793	1	0.896323	0.0599149
2362	30	171	0.000684	115.667	8.00185	19.6834	4.07333	0.973684	0.950292	0.935673	0.923977	0.938596	0.915205	0.885965	0.921053	0.900585	0.809942	0.874269	0.859649	0.891813	0.836257	0.894737	0.859649	0.906433	0.807018	0.894737	0.853801	1	0.918621	0.0481893
2366	34	162	0.000648	115.551	8.10119	19.6319	4.1265	0.975309	0.95679	0.935185	0.932099	0.938272	0.91358	0.885802	0.92284	0.901235	0.824074	0.873457	0.858025	0.895062	0.842593	0.898148	0.867284	0.91358	0.802469	0.891975	0.858025	1	0.921264	0.0465404
2366	22	14078	0.056312	99.9615	7.78279	12.7758	2.9455	0.939906	0.902969	0.896079	0.896612	0.915684	0.920053	0.871928	0.9013	0.882689	0.840105	0.886099	0.88308	0.867417	0.816664	0.856443	0.831226	0.874663	0.849055	0.85662	0.835275	1	0.896286	0.0606622
2368	24	13158	0.052632	99.8754	8.19935	12.7683	3.10686	0.941442	0.903747	0.897135	0.897173	0.916439	0.920695	0.873119	0.901163	0.882885	0.841237	0.887217	0.883189	0.867533	0.816765	0.856171	0.831129	0.874411	0.849027	0.856703	0.834245	1	0.897024	0.060111
2368	24	13158	0.052632	99.8754	8.19935	12.7683	3.10686	0.941442	0.903747	0.897135	0.897173	0.916439	0.920695	0.873119	0.901163	0.882885	0.841237	0.887217	0.883189	0.867533	0.816765	0.856171	0.831129	0.874411	0.849027	0.856703	0.834245	1	0.897024	0.060111
2373	29	11297	0.045188	129.2	9.15183	27.4098	5.78977	0.943879	0.905771	0.898734	0.899619	0.917943	0.920997	0.874878	0.900859	0.884571	0.840489	0.887891	0.882668	0.869213	0.817739	0.856422	0.832655	0.87479	0.848986	0.857086	0.833982	1	0.898419	0.0595683
2374	30	256	0.001024	113.998	8.40561	18.8833	4.18368	0.960938	0.941406	0.931641	0.917969	0.925781	0.919922	0.892578	0.916016	0.904297	0.869141	0.916016	0.894531	0.867188	0.826172	0.859375	0.853516	0.851563	0.873047	0.855469	0.824219	1	0.916676	0.052878
2378	34	236	0.000944	114.119	8.44235	18.9453	4.21293	0.961864	0.944915	0.927966	0.919492	0.925847	0.919492	0.891949	0.917373	0.904661	0.864407	0.917373	0.891949	0.866525	0.819915	0.866525	0.851695	0.849576	0.872881	0.849576	0.822034	1	0.916662	0.0530752
2378	22	16943	0.067772	98.6696	7.87081	12.3002	2.92148	0.92038	0.908723	0.929263	0.912648	0.906746	0.891666	0.867231	0.884584	0.902113	0.869002	0.895473	0.830136	0.882075	0.833294	0.877737	0.81783	0.858644	0.82146	0.860591	0.843859	1	0.896662	0.0577651
2380	24	15854	0.063416	98.5955	8.33164	12.3007	3.10065	0.921282	0.910212	0.92986	0.914154	0.908036	0.891794	0.868645	0.884856	0.902485	0.869875	0.895578	0.830547	0.882459	0.833165	0.878012	0.818752	0.858805	0.822663	0.860855	0.845055	1	0.897518	0.0575982
2380	24	15854	0.063416	98.5955	8.33164	12.3007	3.10065	0.921282	0.910212	0.92986	0.914154	0.908036	0.891794	0.868645	0.884856	0.902485	0.869875	0.895578	0.830547	0.882459	0.833165	0.878012	0.818752	0.858805	0.822663	0.860855	0.845055	1	0.897518	0.0575982
2385	29	13592	0.054368	128.272	9.25539	26.8412	5.79342	0.921866	0.911345	0.931026	0.914361	0.908292	0.891922	0.869776	0.886514	0.903178	0.869519	0.894791	0.831813	0.884932	0.833137	0.878531	0.819232	0.860028	0.823094	0.86161	0.845129	1	0.898207	0.0573845
2386	30	280	0.00112	114.346	8.42712	19.0554	4.19177	0.946429	0.919643	0.951786	0.942857	0.942857	0.910714	0.8875	0.894643	0.8875	0.9	0.873214	0.841071	0.9125	0.855357	0.8625	0.853571	0.871429	0.821429	0.860714	0.864286	1	0.915009	0.0516034
2390	34	264	0.001056	114.435	8.49979	19.1042	4.236	0.945076	0.929924	0.954545	0.943182	0.943182	0.910985	0.888258	0.892045	0.892045	0.901515	0.875	0.844697	0.912879	0.857955	0.867424	0.859848	0.871212	0.820076	0.867424	0.863636	1	0.917105	0.048958
2390	22	15848	0.063392	99.6144	7.75983	12.6446	2.94141	0.911188	0.906266	0.907812	0.913869	0.915668	0.888219	0.879101	0.880616	0.871561	0.853262	0.875442	0.840642	0.865314	0.84528	0.867996	0.841116	0.852126	0.81963	0.828306	0.839412	1	0.891031	0.0597111
2392	24	14867	0.059468	99.5206	8.17023	12.6341	3.10608	0.912491	0.90906	0.908556	0.91508	0.91582	0.888848	0.880541	0.881213	0.871897	0.854476	0.87553	0.841293	0.866247	0.84627	0.867593	0.841696	0.852458	0.819701	0.829589	0.840082	1	0.892092	0.0593843
2392	24	14867	0.059468	99.5206	8.17023	12.6341	3.10608	0.912491	0.90906	0.908556	0.91508	0.91582	0.888848	0.880541	0.881213	0.871897	0.854476	0.87553	0.841293	0.866247	0.84627	0.867593	0.841696	0.852458	0.819701	0.829589	0.840082	1	0.892092	0.0593843
2397	29	12748	0.050992	129.288	9.0707	27.4586	5.77486	0.91379	0.909084	0.909398	0.916614	0.916614	0.888532	0.881432	0.881197	0.872804	0.854134	0.875196	0.842289	0.865469	0.847388	0.867391	0.844093	0.852761	0.821031	0.83013	0.838916	1	0.892711	0.0592305
2398	30	200	0.0008	115.138	7.67443	19.396	3.87724	0.935	0.925	0.93	0.925	0.9275	0.8925	0.9075	0.9175	0.885	0.875	0.8725	0.835	0.8825	0.8425	0.8975	0.86	0.865	0.8	0.81	0.88	1	0.907623	0.0547988
2402	34	185	0.00074	115.332	7.69966	19.4942	3.88305	0.932432	0.92973	0.927027	0.921622	0.924324	0.886486	0.908108	0.916216	0.897297	0.872973	0.862162	0.835135	0.889189	0.843243	0.897297	0.862162	0.859459	0.794595	0.808108	0.878378	1	0.906674	0.0556049
2402	22	11851	0.047404	101.163	7.90753	13.2422	3.0747	0.929668	0.923424	0.902287	0.927306	0.917982	0.905578	0.86402	0.866678	0.891275	0.852207	0.877943	0.836174	0.876593	0.835794	0.868408	0.827483	0.848789	0.807189	0.843853	0.829846	1	0.896879	0.0592731
2404	24	11157	0.044628	101.124	8.3975	13.2574	3.27423	0.930537	0.924532	0.903827	0.928162	0.919154	0.905978	0.86327	0.867482	0.891279	0.853007	0.878507	0.836246	0.876804	0.837098	0.868647	0.829255	0.849153	0.806758	0.844089	0.830017	1	0.897631	0.0589048
