# Supplementary material for: IBSEM: An Individual-Based Atlantic Salmon Population Model
Source: PLoS One. 2015 Sep 18;10(9):e0138444. doi: 10.1371/journal.pone.0138444 (PMC4575158; doi:10.1371/journal.pone.0138444)
Supplement: S1 Minimal dataset — (ZIP) [file pone.0138444.s003.zip › temp/scenario 1/wild - 6/runFiles/results/smolts.txt]

month	fry	parr1	parr2	averageLengthFry	stDevLengthFry	averageLengthParr1	stDevLengthParr1	averageLengthParr2	stDevLengthParr2	averageWeightFry	stDevWeightFry	averageWeightParr1	stDevWeightParr1	averageWeightParr2	stDevWeightParr2	month	averageAge	popSize	density	averageLength	stDevLength	averageWeight	stDevWeight	allele_0_0_Frequency	allele_0_1_Frequency	allele_0_2_Frequency	allele_0_3_Frequency	allele_0_4_Frequency	allele_0_5_Frequency	allele_0_6_Frequency	allele_0_7_Frequency	allele_0_8_Frequency	allele_0_9_Frequency	allele_0_10_Frequency	allele_0_11_Frequency	allele_0_12_Frequency	allele_0_13_Frequency	allele_0_14_Frequency	allele_0_15_Frequency	allele_0_16_Frequency	allele_0_17_Frequency	allele_0_18_Frequency	allele_0_19_Frequency	allele_0_20_Frequency	genotypicValueAverage	genotypicValueStDev
22	1	24346	5175	90.1946	0	110.353	7.55709	132.31	8.79101	9.23188	0	17.0995	3.54265	29.3785	5.92543	22	20	29522	0.118088	114.201	11.4176	19.2516	6.18907	0.90126	0.903174	0.901734	0.904309	0.90165	0.899448	0.902175	0.900871	0.899888	0.899448	0.899143	0.90043	0.900921	0.90165	0.901413	0.901396	0.900058	0.900362	0.899279	0.900312	1	0.901507	0.0602754
26	1	21603	4618	105.183	0	122.233	8.59475	144.255	10.0013	14.6118	0	23.2242	4.93369	38.0752	7.97877	26	24	26222	0.104888	126.111	12.2005	25.8393	7.9543	0.903001	0.904412	0.903097	0.905633	0.902811	0.899798	0.902925	0.901361	0.899931	0.900103	0.899531	0.900713	0.901705	0.901972	0.901285	0.901114	0.899969	0.900866	0.899531	0.900542	1	0.902454	0.0598663
28	1	20351	4361	115.16	0	130.428	9.67837	152.488	11.2002	19.1541	0	28.2382	6.34148	45.0186	10.0043	28	26	24713	0.098852	134.32	13.0387	31.199	9.57625	0.904848	0.905697	0.904099	0.906932	0.903613	0.900518	0.903634	0.901995	0.900053	0.900923	0.900599	0.900498	0.900923	0.902379	0.901489	0.901388	0.899628	0.901671	0.899607	0.900275	1	0.903372	0.0595952
34	12	24914	11522	92.689	1.70099	109.516	7.31005	129.725	9.28111	10.0256	0.546375	16.7036	3.36931	27.7529	5.96059	34	21	36448	0.145792	115.899	12.3372	20.1943	6.73906	0.895961	0.905125	0.914536	0.911984	0.904261	0.904631	0.906223	0.897223	0.901654	0.910969	0.897539	0.896826	0.884781	0.902766	0.899281	0.887278	0.891777	0.896771	0.899501	0.906497	1	0.903349	0.0618496
38	10	22111	10250	108.045	3.22714	121.995	8.44193	142.061	10.4943	15.8736	1.3891	23.0784	4.8223	36.4401	8.08797	38	25	32371	0.129484	128.344	13.0689	27.307	8.67551	0.897964	0.905996	0.915156	0.91236	0.905147	0.905517	0.906877	0.898057	0.902305	0.911124	0.89815	0.8973	0.884959	0.903046	0.900559	0.887677	0.891863	0.896868	0.899555	0.906367	1	0.904178	0.0615
40	10	20835	9703	111.136	4.53186	125.179	9.31959	145.181	11.4444	17.3074	2.02111	24.9804	5.61532	38.9697	9.22383	40	27	30548	0.122192	131.528	13.6997	29.4213	9.53883	0.899748	0.907506	0.916296	0.913399	0.906164	0.906213	0.907359	0.898864	0.903071	0.911565	0.89852	0.898324	0.885148	0.903349	0.900354	0.887783	0.891286	0.897015	0.899813	0.906295	1	0.905147	0.0612165
46	1	22169	13567	91.4158	0	111.182	7.72494	127.569	9.05859	9.61027	0	17.4933	3.67399	26.3931	5.66088	46	22	35737	0.142948	117.403	11.4644	20.8717	6.26073	0.92214	0.913927	0.91117	0.898928	0.911087	0.885427	0.877382	0.907463	0.919901	0.925987	0.891975	0.891219	0.860789	0.895025	0.898033	0.888099	0.89946	0.906609	0.898956	0.890324	1	0.905093	0.0620855
50	1	19619	12129	106.653	0	123.445	8.85348	139.692	10.1701	15.2305	0	23.9327	5.19358	34.64	7.61873	50	26	31749	0.126996	129.651	12.2591	28.0229	8.11869	0.923336	0.915934	0.912517	0.900312	0.911604	0.885933	0.878768	0.90806	0.919761	0.925478	0.893792	0.891335	0.861381	0.895902	0.897414	0.888217	0.899383	0.90691	0.898627	0.890989	1	0.906052	0.0616309
52	1	18549	11478	120.145	0	132.976	9.98138	149.149	11.3616	21.7382	0	29.9296	6.79494	42.1883	9.70887	52	28	30028	0.120112	139.158	13.1398	34.6151	10.0021	0.92477	0.91741	0.91383	0.901059	0.912232	0.886006	0.879729	0.908935	0.919958	0.925453	0.894682	0.891934	0.861896	0.89638	0.897729	0.888054	0.90001	0.90712	0.898312	0.891601	1	0.906911	0.0612925
58	1	17801	9562	95.6263	0	108.869	7.28956	128.817	9.47367	10.9938	0	16.4116	3.31644	27.2008	6.02906	58	22	27364	0.109456	115.839	12.5063	20.1815	6.80607	0.905825	0.89689	0.893638	0.908584	0.919036	0.877412	0.902993	0.916094	0.92618	0.898334	0.90429	0.873063	0.868605	0.894917	0.895501	0.8824	0.892651	0.918287	0.890732	0.865023	1	0.900523	0.0615949
62	1	15787	8527	113.085	0	121.174	8.39334	140.896	10.6336	18.1416	0	22.6184	4.72784	35.5806	8.09207	62	26	24315	0.09726	128.09	13.1897	27.1639	8.70275	0.907958	0.898232	0.895764	0.909397	0.919803	0.878059	0.904421	0.915854	0.926239	0.899239	0.904832	0.874296	0.869299	0.8949	0.895106	0.882089	0.893091	0.918137	0.891096	0.86496	1	0.901592	0.0611739
64	1	14873	8089	120.13	0	129.568	9.42145	149.154	11.7107	21.7305	0	27.6676	6.08118	42.2377	10.0234	64	28	22963	0.091852	136.467	13.9048	32.7998	10.382	0.909572	0.900078	0.897531	0.910247	0.920045	0.878805	0.904999	0.916235	0.926643	0.899599	0.904956	0.874886	0.869987	0.895702	0.894722	0.882049	0.893437	0.918586	0.891369	0.865153	1	0.902551	0.0608227
70	9	24265	10835	92.2566	1.63161	110.398	7.47889	128.838	9.23512	9.88588	0.526858	17.1155	3.50423	27.1923	5.88233	70	21	35109	0.140436	116.084	11.733	20.2234	6.39189	0.894585	0.894657	0.897434	0.918425	0.912487	0.897932	0.904455	0.912886	0.913014	0.881711	0.892008	0.894301	0.900211	0.879874	0.89299	0.890128	0.896166	0.910578	0.901094	0.894158	1	0.90056	0.0599636
74	6	21461	9679	112.28	4.51759	126.69	8.77908	145.001	10.5091	17.8443	2.18975	25.8356	5.41256	38.7171	8.46194	74	25	31146	0.124584	132.378	12.6221	29.8372	8.83202	0.896696	0.895669	0.89835	0.919604	0.914178	0.89843	0.905172	0.912814	0.914259	0.882264	0.892779	0.894433	0.900517	0.880177	0.892843	0.890162	0.896215	0.910695	0.900694	0.894128	1	0.90153	0.0596006
76	6	20159	9100	122.834	5.94653	135.987	9.92778	154.249	11.7239	23.3867	3.41362	31.9708	7.05472	46.641	10.6758	76	27	29265	0.11706	141.663	13.4967	36.5307	10.7643	0.898633	0.897027	0.899094	0.92081	0.914967	0.899317	0.905929	0.912848	0.914249	0.883017	0.892756	0.894789	0.900359	0.880591	0.893405	0.89021	0.89631	0.910764	0.901008	0.894857	1	0.902415	0.0594095
82	3	25242	10265	91.0285	0.46121	111.417	7.68826	129.742	9.32291	9.4899	0.143453	17.6007	3.67939	27.7686	6.01942	82	21	35510	0.14204	116.713	11.6708	20.5393	6.4307	0.90376	0.904801	0.916066	0.91791	0.90038	0.907815	0.914968	0.916164	0.898845	0.894058	0.901915	0.895283	0.889045	0.904323	0.902394	0.906773	0.902422	0.900169	0.890763	0.894523	1	0.906391	0.0591032
86	3	22433	9155	104.138	4.58974	121.199	8.69033	139.444	10.3698	14.2641	1.85655	22.6555	4.91823	34.4799	7.74147	86	25	31591	0.126364	126.485	12.3835	26.0814	7.95823	0.905859	0.905875	0.916875	0.919075	0.901523	0.908328	0.915656	0.916353	0.899243	0.894527	0.902868	0.896173	0.889114	0.904593	0.90271	0.907379	0.902298	0.900209	0.891583	0.894321	1	0.907328	0.0587179
88	3	21134	8688	108.425	5.01633	127.079	9.61884	145.353	11.41	16.0992	2.14587	26.1449	5.99695	39.1029	9.27528	88	27	29825	0.1193	132.401	13.1331	29.9185	9.23185	0.907477	0.907041	0.917888	0.919732	0.902079	0.908835	0.91658	0.916463	0.899715	0.894971	0.903286	0.897251	0.889438	0.90451	0.9029	0.907963	0.902632	0.900587	0.891836	0.894417	1	0.908137	0.0584115
94	6	23386	9990	92.7474	1.91476	111.165	7.66615	130.377	9.24468	10.0473	0.633471	17.4816	3.64949	28.1647	6.00812	94	21	33382	0.133528	116.911	12.0104	20.6773	6.63965	0.909188	0.911344	0.905293	0.900096	0.899811	0.904065	0.908304	0.902462	0.888473	0.89033	0.907825	0.894165	0.89358	0.899017	0.891753	0.889926	0.89728	0.882706	0.873974	0.891978	1	0.902426	0.0595135
98	5	20684	8914	109.435	4.70724	126.126	8.85994	145.036	10.4795	16.5389	2.15673	25.5034	5.42089	38.7403	8.41495	98	25	29603	0.118412	131.817	12.7769	29.4878	8.87439	0.910026	0.912475	0.906884	0.901243	0.900331	0.904047	0.909029	0.902831	0.888998	0.89067	0.908219	0.893913	0.89371	0.898186	0.891295	0.890873	0.898558	0.882715	0.873982	0.891987	1	0.903126	0.0593504
100	5	19466	8427	115.616	6.74195	131.519	9.84824	150.339	11.4819	19.5781	3.45302	28.9583	6.56249	43.2045	9.92845	100	27	27898	0.111592	137.201	13.4999	33.2599	10.1314	0.911589	0.913578	0.908058	0.902305	0.901265	0.904438	0.90908	0.903273	0.889705	0.89148	0.908255	0.893415	0.893684	0.898469	0.891498	0.890673	0.898756	0.883092	0.873987	0.892197	1	0.903913	0.0589847
106	3	23228	9363	93.231	1.59822	110.915	7.62726	130.596	9.25889	10.2004	0.52106	17.3629	3.6034	28.3062	6.05418	106	21	32594	0.130376	116.567	12.0596	20.5058	6.6566	0.922547	0.915629	0.914156	0.890885	0.888507	0.900028	0.919341	0.900181	0.895395	0.89429	0.883	0.900288	0.876833	0.915552	0.877708	0.885516	0.890179	0.896177	0.897865	0.879211	1	0.904001	0.0584333
110	3	20672	8343	112.561	4.46371	125.35	8.84359	144.951	10.3687	17.975	2.11669	25.0405	5.33154	38.662	8.34946	110	25	29018	0.116072	130.984	12.8595	28.9561	8.84949	0.923789	0.916776	0.914295	0.892033	0.8895	0.900544	0.919378	0.900648	0.89553	0.894238	0.882935	0.900045	0.876714	0.915225	0.877938	0.884279	0.889896	0.896426	0.898287	0.879006	1	0.904563	0.0582802
112	3	19427	7866	122.493	1.90748	133.595	9.91275	153.189	11.5399	23.0489	1.08068	30.3357	6.7933	45.6769	10.4002	112	27	27296	0.109184	139.24	13.678	34.7558	10.5974	0.924549	0.9179	0.915354	0.893611	0.890002	0.901121	0.919842	0.901359	0.895809	0.894637	0.883481	0.900205	0.877033	0.915519	0.878334	0.884232	0.890295	0.89656	0.897897	0.878957	1	0.905297	0.0580745
118	0	18998	9837	0	0	108.664	7.35335	127.981	9.24886	0	0	16.3243	3.34031	26.662	5.79853	118	22	28835	0.11534	115.254	12.1935	19.851	6.54538	0.926149	0.905133	0.89707	0.890064	0.908826	0.872204	0.909208	0.911167	0.901578	0.902809	0.896359	0.883787	0.883804	0.897555	0.885434	0.887983	0.885261	0.899289	0.896567	0.870175	1	0.90136	0.0612277
122	0	16877	8797	0	0	120.243	8.49286	139.227	10.3955	0	0	22.1157	4.72642	34.3241	7.7306	122	26	25674	0.102696	126.747	12.8693	26.2988	8.29048	0.927436	0.906228	0.898399	0.891077	0.909441	0.872887	0.910201	0.911798	0.901749	0.904125	0.89616	0.885137	0.884864	0.897951	0.885487	0.887415	0.886286	0.899743	0.895731	0.870024	1	0.902239	0.0608883
124	0	15841	8290	0	0	126.079	9.46977	144.913	11.3978	0	0	25.5284	5.80871	38.7532	9.2031	124	28	24131	0.096524	132.55	13.5461	30.0717	9.52311	0.928391	0.907401	0.900108	0.892462	0.910157	0.874456	0.910779	0.91283	0.902553	0.904832	0.89673	0.885272	0.885459	0.898761	0.885541	0.887696	0.887116	0.899859	0.896109	0.870747	1	0.903239	0.0604522
130	14	24107	12781	93.1371	2.78739	109.351	7.28465	128.31	9.29672	10.1881	0.928784	16.6278	3.34839	26.8697	5.8653	130	22	36902	0.147608	115.912	12.0896	20.1726	6.55899	0.901415	0.896564	0.882161	0.905195	0.91556	0.882567	0.897119	0.890616	0.901591	0.887147	0.897363	0.891876	0.894355	0.875034	0.889478	0.879031	0.888217	0.889166	0.88563	0.879004	1	0.89521	0.064337
134	11	21295	11368	109.362	4.12584	123.224	8.5118	141.907	10.533	16.484	1.81334	23.7791	4.96833	36.3283	8.11985	134	26	32674	0.130696	129.72	12.8506	28.1428	8.64844	0.902399	0.898283	0.884067	0.906118	0.916248	0.883547	0.897992	0.892116	0.902323	0.887724	0.898008	0.892177	0.894442	0.875635	0.890219	0.879935	0.888612	0.8893	0.885918	0.879614	1	0.896257	0.0640862
136	11	19993	10727	114.105	5.73385	128.027	9.50967	146.615	11.476	18.7739	2.78006	26.7148	6.00503	40.1216	9.47675	136	28	30731	0.122924	134.511	13.5446	31.3917	9.78273	0.904136	0.899564	0.885474	0.907455	0.91738	0.884807	0.898962	0.892975	0.902688	0.888598	0.898474	0.892438	0.895252	0.875793	0.890762	0.880121	0.888614	0.889281	0.886092	0.879779	1	0.897342	0.0636015
142	1	26657	12184	91.2323	0	112.294	7.93397	129.394	9.24217	9.55277	0	18.0295	3.84326	27.5413	5.92093	142	21	38842	0.155368	117.657	11.5311	21.013	6.37297	0.906815	0.885922	0.896427	0.91392	0.914654	0.899464	0.907214	0.906351	0.888484	0.900816	0.890119	0.903468	0.877517	0.877993	0.903082	0.883464	0.905231	0.914628	0.890145	0.864786	1	0.899968	0.0621291
146	1	23578	10881	98.4267	0	122.001	8.93132	139.12	10.3463	11.9836	0	23.1206	5.11219	34.2408	7.67919	146	25	34460	0.13784	127.405	12.3175	26.6315	7.95139	0.908952	0.887841	0.89823	0.91493	0.915061	0.900073	0.907676	0.906355	0.889306	0.90132	0.890961	0.904121	0.877728	0.878236	0.903569	0.884141	0.905122	0.915264	0.890061	0.864727	1	0.901051	0.0616146
148	1	22125	10227	104.581	0	127.728	9.87865	144.817	11.353	14.3637	0	26.565	6.2111	38.6719	9.151	148	27	32353	0.129412	133.129	13.0628	30.3917	9.19501	0.910827	0.889299	0.899546	0.916206	0.916221	0.901076	0.908587	0.906902	0.890304	0.901957	0.891849	0.904816	0.877863	0.878636	0.904228	0.884462	0.905217	0.915433	0.889995	0.864989	1	0.902167	0.0611294
154	3	23295	9073	92.6676	1.31482	110.339	7.6176	130.751	9.4517	10.0147	0.426965	17.0967	3.56344	28.4233	6.1792	154	21	32371	0.129484	116.058	12.2841	20.2707	6.76226	0.904807	0.901362	0.896929	0.919079	0.917874	0.917519	0.92898	0.909255	0.883275	0.89367	0.892218	0.89625	0.865775	0.894829	0.887368	0.882318	0.889469	0.903803	0.878796	0.867428	1	0.903822	0.061099
158	3	20752	8102	105.19	3.61786	122.547	8.68983	142.914	10.5668	14.6659	1.4754	23.4087	5.01642	37.0992	8.25563	158	25	28857	0.115428	128.264	13.0181	27.2516	8.66579	0.90725	0.902745	0.898482	0.918928	0.91872	0.918165	0.929393	0.909485	0.883373	0.894462	0.894306	0.896836	0.86648	0.895034	0.886925	0.882403	0.889507	0.90368	0.878452	0.867207	1	0.904786	0.0606704
160	2	19518	7660	116.282	0.0897903	130.793	9.7405	151.174	11.7447	19.7167	0.0454743	28.4783	6.41817	43.9523	10.2969	160	27	27180	0.10872	136.536	13.8242	32.8386	10.3893	0.909106	0.904084	0.89954	0.920033	0.919481	0.918745	0.930537	0.910063	0.884143	0.89472	0.89461	0.897167	0.866832	0.895327	0.887068	0.882671	0.890397	0.903679	0.878698	0.868138	1	0.905751	0.0602755
166	0	19017	10945	0	0	109.032	7.36888	127.498	9.20819	0	0	16.4894	3.36486	26.3617	5.72519	166	22	29962	0.119848	115.777	12.0206	20.0957	6.46197	0.908718	0.904279	0.911788	0.906164	0.902426	0.903628	0.919047	0.918196	0.879781	0.887624	0.878713	0.889794	0.877278	0.902844	0.884137	0.874541	0.908284	0.911538	0.891913	0.869668	1	0.902579	0.0608834
170	0	16757	9739	0	0	124.296	8.53246	142.422	10.4485	0	0	24.3976	5.0517	36.7096	8.09731	170	26	26496	0.105984	130.958	12.7494	28.923	8.68775	0.909986	0.905439	0.912704	0.907345	0.904023	0.90491	0.919629	0.918554	0.880284	0.888342	0.878925	0.889965	0.877415	0.903325	0.884567	0.874434	0.908571	0.91159	0.892606	0.870131	1	0.903487	0.0605712
172	0	15755	9196	0	0	131.389	9.58467	149.396	11.6063	0	0	28.8483	6.35641	42.4249	9.90448	172	28	24951	0.099804	138.026	13.5319	33.8521	10.2257	0.911887	0.907098	0.913811	0.908841	0.904854	0.905835	0.920224	0.919081	0.880766	0.888361	0.878903	0.890545	0.8778	0.90331	0.884634	0.875175	0.908942	0.911587	0.892048	0.871007	1	0.904494	0.060204
178	1	16148	11808	92.5027	0	107.323	7.09329	126.781	9.20687	9.95558	0	15.7202	3.14171	25.9262	5.67733	178	23	27957	0.111828	115.541	12.5399	20.0306	6.68807	0.925046	0.896842	0.902797	0.900186	0.908306	0.883124	0.899757	0.899363	0.881085	0.890403	0.887094	0.878385	0.878009	0.881819	0.874736	0.878009	0.914458	0.89677	0.884662	0.880084	1	0.898946	0.0621095
182	1	14216	10522	106.12	0	116.184	8.1121	135.545	10.2484	15.0042	0	19.9534	4.21233	31.6966	7.22918	182	27	24739	0.098956	124.418	13.1952	24.9479	8.13225	0.926412	0.897955	0.904422	0.901653	0.909152	0.88413	0.901512	0.899834	0.881968	0.891265	0.887243	0.878855	0.878875	0.882412	0.875217	0.878148	0.914871	0.897409	0.885788	0.880573	1	0.900029	0.0619344
184	0	13372	9979	0	0	120.929	9.06304	140.238	11.1635	0	0	22.5363	5.10174	35.1528	8.4539	184	29	23351	0.093404	129.18	13.8397	27.9279	9.18701	0.927583	0.898891	0.905764	0.903002	0.909618	0.884844	0.902338	0.900347	0.882403	0.89191	0.887971	0.879363	0.878571	0.882874	0.87568	0.878528	0.915207	0.897156	0.885915	0.88054	1	0.900854	0.0615945
190	0	19032	12715	0	0	108.002	7.13401	126.102	9.11078	0	0	16.0187	3.18973	25.5098	5.5627	190	22	31747	0.126988	115.251	11.9336	19.82	6.33412	0.934608	0.909157	0.897644	0.908448	0.909724	0.882367	0.906117	0.900652	0.894856	0.884651	0.887454	0.903046	0.883296	0.887596	0.889013	0.887107	0.902227	0.898809	0.889627	0.889312	1	0.90435	0.0607666
194	0	16930	11364	0	0	119.922	8.19582	138.047	10.3192	0	0	21.9194	4.51479	33.464	7.54733	194	26	28294	0.113176	127.202	12.7243	26.5562	8.19175	0.936047	0.910582	0.899272	0.909999	0.910334	0.883756	0.906517	0.900862	0.894677	0.885364	0.888227	0.903354	0.883774	0.888333	0.888581	0.887856	0.901958	0.899237	0.889994	0.889411	1	0.905332	0.0603398
196	0	15970	10745	0	0	128.104	9.27284	146.078	11.4125	0	0	26.7403	5.82545	39.6814	9.3664	196	28	26715	0.10686	135.333	13.4706	31.9453	9.7897	0.937039	0.911866	0.900561	0.911342	0.910949	0.885364	0.90758	0.902527	0.894591	0.886019	0.889107	0.903294	0.884016	0.889163	0.88877	0.887853	0.902171	0.899607	0.889762	0.889856	1	0.906298	0.0600314
202	0	20548	13913	0	0	108.715	7.283	126.545	9.17617	0	0	16.3429	3.30647	25.7815	5.63278	202	22	34461	0.137844	115.914	11.9229	20.1535	6.38552	0.90865	0.896477	0.892545	0.908752	0.912524	0.89993	0.900453	0.886829	0.888932	0.884391	0.894678	0.93526	0.868837	0.896361	0.891762	0.900714	0.884725	0.903238	0.88754	0.87364	1	0.899443	0.0636097
206	0	18132	12351	0	0	120.166	8.36181	137.746	10.2004	0	0	22.0641	4.6418	33.2363	7.42544	206	26	30483	0.121932	127.289	12.579	26.5908	8.07705	0.909228	0.897631	0.893859	0.910032	0.913116	0.900486	0.901174	0.887626	0.889037	0.884788	0.895122	0.936178	0.869353	0.896336	0.892514	0.90065	0.885412	0.903126	0.887675	0.873995	1	0.900202	0.0632814
208	0	17055	11681	0	0	127.48	9.42029	144.88	11.1855	0	0	26.3706	5.88842	38.7011	9.01523	208	29	28736	0.114944	134.553	13.288	31.3829	9.50251	0.910426	0.899186	0.895567	0.910809	0.913802	0.901778	0.901761	0.888259	0.889912	0.885353	0.895427	0.936369	0.870163	0.897202	0.892556	0.900282	0.885753	0.903205	0.887893	0.874861	1	0.901167	0.0628444
214	1	21721	13115	91.0585	0	109.006	7.26385	127.783	9.47494	9.49851	0	16.4715	3.31033	26.5608	5.94871	214	22	34837	0.139348	116.074	12.2259	20.2696	6.63723	0.913368	0.879855	0.91987	0.90879	0.906134	0.923975	0.904068	0.899747	0.859517	0.897049	0.891853	0.915349	0.865603	0.902604	0.888811	0.887691	0.889414	0.906751	0.879783	0.86942	1	0.901354	0.0624088
218	1	19192	11660	107.605	0	120.498	8.41608	139.286	10.6299	15.6401	0	22.2492	4.70013	34.3931	7.91703	218	26	30853	0.123412	127.598	13.0292	26.8384	8.49137	0.914676	0.881616	0.921077	0.909555	0.906994	0.924918	0.905309	0.899896	0.859787	0.89732	0.89202	0.916151	0.865572	0.903705	0.889055	0.888341	0.889184	0.906735	0.880028	0.869996	1	0.902278	0.0620279
220	1	17992	11049	114.757	0	126.481	9.38866	145.272	11.612	18.9547	0	25.7621	5.79001	39.0638	9.41587	220	28	29042	0.116168	133.63	13.7531	30.8225	9.80856	0.916741	0.883789	0.922509	0.910595	0.908512	0.925711	0.906274	0.900506	0.860306	0.8977	0.893172	0.916913	0.86609	0.904156	0.888782	0.888713	0.889195	0.906739	0.879468	0.869413	1	0.903482	0.0613542
226	2	22756	12579	91.4002	0.664857	109.462	7.43043	127.783	9.41486	9.60687	0.208697	16.6862	3.41485	26.5547	5.88314	226	22	35337	0.141348	115.983	12.0037	20.1987	6.49323	0.924824	0.911368	0.90643	0.905665	0.921301	0.914551	0.918018	0.909373	0.869259	0.901095	0.895648	0.899949	0.883422	0.921131	0.883691	0.867122	0.894685	0.908976	0.869655	0.870179	1	0.907836	0.0590414
230	2	20227	11179	110.044	3.62245	123.361	8.62045	141.543	10.648	16.7767	1.64481	23.8659	5.03648	36.0669	8.183	230	26	31408	0.125632	129.832	12.8069	28.2081	8.61991	0.925958	0.912443	0.907746	0.907189	0.922504	0.914958	0.918333	0.908988	0.869858	0.901697	0.896284	0.900185	0.882896	0.920673	0.884233	0.867406	0.894931	0.909577	0.869428	0.87059	1	0.908627	0.0587583
232	2	19091	10582	111.614	4.23413	128.425	9.59667	146.619	11.7423	17.52	1.97765	26.9685	6.09502	40.159	9.72221	232	28	29675	0.1187	134.912	13.5795	31.6716	9.87606	0.927329	0.913614	0.908694	0.907885	0.9231	0.915754	0.919562	0.909402	0.870969	0.902241	0.897035	0.900893	0.883538	0.920994	0.884802	0.867666	0.895131	0.91016	0.868947	0.870463	1	0.909496	0.0584481
238	0	20147	12427	0	0	108.304	7.25173	126.862	9.26111	0	0	16.1588	3.26799	25.9801	5.70732	238	22	32574	0.130296	115.384	12.1041	19.9056	6.46468	0.923037	0.925569	0.892706	0.882821	0.908424	0.881715	0.913213	0.885077	0.889114	0.902913	0.889544	0.885737	0.874624	0.902084	0.879367	0.885185	0.890373	0.8918	0.873135	0.865706	1	0.900577	0.0619386
242	0	17855	11103	0	0	118.181	8.27215	136.468	10.2843	0	0	20.9969	4.4413	32.3417	7.3383	242	26	28958	0.115832	125.193	12.7199	25.3467	7.95214	0.923976	0.926963	0.89395	0.884125	0.909939	0.882174	0.913754	0.885317	0.890099	0.902704	0.890617	0.886266	0.875147	0.902721	0.880223	0.885714	0.890876	0.892569	0.87285	0.865581	1	0.901493	0.0616723
244	0	16696	10517	0	0	125.711	9.28901	143.908	11.3019	0	0	25.2927	5.64821	37.9537	8.98762	244	28	27213	0.108852	132.744	13.4468	30.1858	9.42337	0.925716	0.927682	0.895289	0.885533	0.911164	0.883365	0.914508	0.88579	0.890402	0.902859	0.891247	0.886745	0.875684	0.902914	0.880406	0.886139	0.890971	0.892717	0.873333	0.866718	1	0.902463	0.0614523
250	4	20975	13735	91.4745	1.29795	108.644	7.24774	127.46	9.3413	9.63447	0.414406	16.3091	3.28194	26.3508	5.82379	250	22	34714	0.138856	116.087	12.2875	20.2814	6.63705	0.919571	0.915265	0.899263	0.884312	0.905197	0.86432	0.915121	0.883548	0.884657	0.895806	0.879515	0.889425	0.876764	0.903137	0.892162	0.895143	0.895042	0.891168	0.887553	0.87567	1	0.898239	0.0618295
254	3	18635	12244	102.986	3.24393	120.576	8.3279	139.175	10.4225	13.7599	1.31873	22.2845	4.64256	34.2893	7.73575	254	26	30882	0.123528	127.948	12.952	27.0433	8.43985	0.920326	0.916327	0.900654	0.886601	0.906191	0.865456	0.915582	0.88401	0.884658	0.896623	0.87925	0.890098	0.876514	0.90407	0.892413	0.896412	0.894874	0.892041	0.888074	0.875818	1	0.899152	0.0616122
256	3	17475	11541	109.855	4.16783	127.968	9.37713	146.496	11.4846	16.7079	1.85579	26.6662	5.9024	40.0256	9.44563	256	28	29019	0.116076	135.335	13.7001	31.9783	9.96166	0.922017	0.917261	0.902323	0.888159	0.907405	0.866346	0.915848	0.884851	0.885127	0.897705	0.879975	0.89002	0.876977	0.904563	0.892381	0.896344	0.895069	0.892329	0.887798	0.875874	1	0.90017	0.0611886
262	4	24460	13555	92.4285	2.05757	110.528	7.65265	127.831	9.31733	9.94641	0.666453	17.1861	3.59785	26.5765	5.85393	262	22	38019	0.152076	116.695	11.7206	20.5333	6.38645	0.904206	0.907494	0.883414	0.909295	0.907165	0.88728	0.912005	0.883492	0.886228	0.885636	0.88799	0.9104	0.870328	0.910137	0.902049	0.90222	0.879942	0.904416	0.869723	0.877272	1	0.897796	0.0635689
266	3	21654	12103	109.59	3.22558	123.681	8.7979	140.765	10.4501	16.5598	1.42514	24.0641	5.1792	35.4627	7.95999	266	26	33760	0.13504	129.804	12.4879	28.1498	8.35536	0.905672	0.908472	0.884642	0.909479	0.907909	0.887796	0.912248	0.884049	0.886493	0.8867	0.888048	0.910204	0.870453	0.910071	0.902281	0.902207	0.880465	0.90468	0.870053	0.87694	1	0.898488	0.0631294
268	3	20379	11446	115.104	3.02432	129.179	9.7313	146.18	11.4875	19.1652	1.49038	27.4515	6.25564	39.7734	9.4542	268	28	31828	0.127312	135.291	13.2172	31.8819	9.60098	0.907094	0.910079	0.886342	0.910221	0.909388	0.888793	0.912546	0.883766	0.887316	0.887709	0.888761	0.91066	0.870994	0.91077	0.902507	0.90257	0.880545	0.904518	0.870271	0.87654	1	0.899491	0.0628605
274	2	23728	11220	92.3847	0.619329	111	7.56696	129.607	9.38901	9.91903	0.198588	17.3986	3.58537	27.6888	6.04506	274	21	34950	0.1398	116.972	11.9445	20.7017	6.59888	0.911445	0.901259	0.892818	0.90618	0.922346	0.903805	0.898641	0.887711	0.871016	0.887196	0.881602	0.915994	0.862861	0.908612	0.897439	0.886881	0.889442	0.910887	0.851602	0.880014	1	0.899435	0.0620219
278	1	21052	9965	110.966	0	121.681	8.59229	140.186	10.5372	17.1449	0	22.9152	4.89488	35.0424	7.93076	278	25	31018	0.124072	127.626	12.6669	26.8111	8.27885	0.913115	0.902814	0.894416	0.907312	0.922932	0.904749	0.89951	0.887936	0.871671	0.888194	0.881956	0.916226	0.863225	0.909327	0.89764	0.887436	0.889355	0.911003	0.85128	0.88036	1	0.900452	0.0615864
280	1	19814	9417	120.839	0	129.371	9.63748	147.828	11.6002	22.1157	0	27.5637	6.20721	41.1245	9.7402	280	27	29232	0.116928	135.317	13.4424	31.9321	9.84065	0.915008	0.904574	0.896175	0.90861	0.923355	0.905446	0.900229	0.887674	0.87199	0.888889	0.8828	0.916923	0.86407	0.909329	0.897356	0.887811	0.889248	0.910902	0.851413	0.880354	1	0.901483	0.061056
286	1	22103	10107	90.6874	0	110.531	7.53824	130.04	9.44984	9.38334	0	17.1802	3.53478	27.9692	6.1501	286	21	32211	0.128844	116.652	12.2057	20.5652	6.74606	0.889029	0.910124	0.917544	0.912902	0.919748	0.918708	0.896278	0.885055	0.871147	0.885055	0.894943	0.906166	0.87377	0.902471	0.883875	0.865807	0.891217	0.915355	0.865667	0.876626	1	0.900963	0.0605931
290	1	19574	8998	110.64	0	124.122	8.76266	143.456	10.6545	16.9948	0	24.3157	5.19015	37.5273	8.41876	290	25	28573	0.114292	130.21	13.0002	28.476	8.85632	0.890404	0.911035	0.919119	0.913607	0.920939	0.919697	0.896808	0.885801	0.87168	0.886169	0.895548	0.906608	0.874462	0.903073	0.883299	0.865537	0.891313	0.91555	0.86524	0.876912	1	0.901865	0.0603755
292	1	18432	8477	123.674	0	131.001	9.80562	150.303	11.7254	23.7017	0	28.6186	6.47743	43.2074	10.1983	292	27	26910	0.10764	137.081	13.7682	33.2141	10.3648	0.892326	0.912189	0.919807	0.915143	0.921498	0.921089	0.897715	0.885916	0.872315	0.886603	0.896042	0.90628	0.875214	0.904032	0.883612	0.86531	0.891286	0.915886	0.865756	0.876477	1	0.902809	0.0600778
298	5	22058	10660	92.3966	1.3253	110.901	7.60803	129.745	9.3361	9.92761	0.427615	17.3554	3.59749	27.7709	6.01441	298	21	32723	0.130892	117.037	12.0618	20.7473	6.6597	0.901675	0.915793	0.899322	0.902362	0.907007	0.896602	0.900926	0.894126	0.893424	0.895731	0.894646	0.902209	0.879901	0.891269	0.884515	0.883217	0.884027	0.903554	0.870275	0.878495	1	0.900049	0.0625775
302	5	19468	9480	101.391	3.64578	119.709	8.59939	138.307	10.3789	13.1441	1.3709	21.8346	4.7401	33.6565	7.60218	302	25	28953	0.115812	125.795	12.699	25.7039	8.0519	0.902273	0.916986	0.90115	0.903896	0.907833	0.897506	0.901651	0.895676	0.894657	0.89533	0.894588	0.902532	0.880133	0.891842	0.884364	0.884278	0.883915	0.903654	0.870825	0.878873	1	0.900967	0.0621475
304	5	18338	8982	110.129	4.05492	127.608	9.689	146.031	11.3971	16.8286	1.8181	26.4733	6.07488	39.6421	9.34204	304	28	27325	0.1093	133.661	13.4422	30.8002	9.57882	0.904318	0.91839	0.901995	0.904501	0.908198	0.898262	0.902562	0.895755	0.894913	0.895718	0.894492	0.902452	0.880348	0.891949	0.884154	0.885014	0.883898	0.903952	0.872077	0.879341	1	0.901787	0.061876
310	3	24733	9230	92.101	1.51223	111.577	7.67541	129.786	9.38986	9.83491	0.48755	17.6744	3.67159	27.8021	6.06898	310	21	33966	0.135864	116.523	11.5118	20.4258	6.33504	0.906745	0.908703	0.892069	0.881028	0.911559	0.86591	0.898943	0.883266	0.880896	0.900312	0.887211	0.90542	0.87146	0.89856	0.888698	0.891686	0.888491	0.905155	0.864585	0.864732	1	0.894208	0.0641288
314	2	21828	8232	105.953	3.57421	125.438	8.85634	143.419	10.6058	14.984	1.50525	25.0937	5.35459	37.4925	8.3471	314	25	30062	0.120248	130.361	12.3322	28.4883	8.39512	0.908472	0.909986	0.893154	0.881611	0.913229	0.867308	0.900556	0.883657	0.882011	0.900373	0.888547	0.905728	0.872447	0.898659	0.888713	0.891824	0.889246	0.905379	0.864597	0.864962	1	0.89529	0.0637539
316	2	20491	7808	112.532	0.917324	132.313	9.91166	150.142	11.6611	17.8815	0.435299	29.4836	6.68011	43.0612	10.0583	316	27	28301	0.113204	137.23	13.1223	33.2287	9.85217	0.909703	0.910993	0.894368	0.882725	0.914049	0.867655	0.901346	0.884085	0.882707	0.901152	0.888838	0.90624	0.872902	0.89935	0.888538	0.892318	0.889527	0.905798	0.864934	0.865075	1	0.896119	0.0635021
322	0	23298	9129	0	0	110.059	7.46042	129.669	9.38712	0	0	16.9589	3.47424	27.7281	6.0599	322	21	32427	0.129708	115.579	11.9408	19.9907	6.5168	0.909813	0.909474	0.894563	0.902458	0.906544	0.880855	0.91285	0.892713	0.890631	0.889521	0.908024	0.897477	0.858976	0.888195	0.904724	0.897909	0.878481	0.893684	0.844343	0.860009	1	0.898812	0.0610699
326	0	20616	8171	0	0	122.422	8.60202	141.983	10.5865	0	0	23.3308	4.95027	36.3922	8.19521	326	25	28787	0.115148	127.974	12.7508	27.0382	8.44344	0.910585	0.910706	0.896342	0.903429	0.907285	0.881839	0.91319	0.893494	0.890975	0.890645	0.908639	0.897871	0.859885	0.8883	0.905096	0.897853	0.878886	0.893233	0.84493	0.860024	1	0.899678	0.0608623
328	0	19396	7711	0	0	131.985	9.73306	151.427	11.6763	0	0	29.2512	6.52088	44.161	10.2843	328	27	27107	0.108428	137.516	13.5464	33.4925	10.284	0.911388	0.911683	0.897775	0.904693	0.907957	0.883001	0.913823	0.894013	0.891725	0.891246	0.909027	0.897923	0.860424	0.888534	0.905725	0.898163	0.879293	0.893256	0.84552	0.860276	1	0.900509	0.0605569
334	1	21508	10674	90.0817	0	109.034	7.22872	127.921	9.25402	9.19739	0	16.482	3.30218	26.626	5.82564	334	22	32183	0.128732	115.298	11.9336	19.8462	6.43086	0.90495	0.911863	0.892894	0.915872	0.921465	0.899668	0.918218	0.89294	0.876923	0.878383	0.903412	0.904515	0.865814	0.888528	0.908694	0.894339	0.88887	0.906193	0.848134	0.85699	1	0.901808	0.0605378
338	1	19036	9520	110.538	0	119.711	8.26236	138.555	10.299	16.9483	0	21.8102	4.55454	33.8274	7.62094	338	26	28557	0.114228	125.992	12.6407	25.8162	8.07989	0.906538	0.913086	0.894457	0.917253	0.922261	0.901023	0.918654	0.893021	0.87693	0.879907	0.903876	0.904804	0.86597	0.889379	0.909059	0.895017	0.889046	0.906608	0.848233	0.857355	1	0.902813	0.0602568
340	1	17913	9003	113.314	0	124.562	9.23883	143.323	11.231	18.2516	0	24.6115	5.5147	37.4928	8.91219	340	28	26917	0.107668	130.837	13.3172	28.9197	9.15117	0.907939	0.914125	0.895921	0.918564	0.923338	0.901958	0.919345	0.89345	0.877289	0.880633	0.90428	0.905264	0.8662	0.889104	0.909295	0.895586	0.889308	0.906527	0.848014	0.857414	1	0.903729	0.0599434
346	0	20935	11963	0	0	108.621	7.1893	127.59	9.21486	0	0	16.2953	3.25705	26.4191	5.74668	346	22	32898	0.131592	115.519	12.1259	19.9767	6.51741	0.897699	0.900663	0.902958	0.911986	0.907137	0.905739	0.910192	0.897805	0.878914	0.886315	0.901195	0.902061	0.86908	0.910678	0.896589	0.885875	0.901103	0.904447	0.861785	0.872804	1	0.899953	0.0632545
350	0	18587	10638	0	0	123.126	8.43591	141.844	10.3567	0	0	23.7171	4.90625	36.2611	7.9656	350	26	29225	0.1169	129.94	12.8613	28.2831	8.65062	0.899179	0.901916	0.904021	0.912985	0.907562	0.907613	0.91059	0.897964	0.879504	0.886433	0.901985	0.902977	0.869341	0.911326	0.896373	0.885509	0.901078	0.904482	0.861814	0.873892	1	0.900835	0.0628766
352	0	17466	10065	0	0	130.213	9.49218	148.788	11.5219	0	0	28.0834	6.18632	41.9074	9.77884	352	28	27531	0.110124	137.004	13.6278	33.1373	10.1765	0.901275	0.904108	0.90527	0.91426	0.908485	0.909066	0.911264	0.899223	0.880026	0.886437	0.902183	0.903472	0.869838	0.911627	0.896753	0.886001	0.901329	0.904598	0.861701	0.873978	1	0.902034	0.0623798
358	2	20700	12816	90.4568	0.0608007	109.55	7.45346	127.863	9.24713	9.31226	0.0186955	16.7276	3.4411	26.5895	5.8055	358	22	33518	0.134072	116.551	12.093	20.498	6.57075	0.903246	0.905603	0.900158	0.894982	0.909541	0.915568	0.903708	0.902112	0.88181	0.873844	0.898443	0.910496	0.8647	0.888344	0.894907	0.886673	0.892058	0.908467	0.890865	0.892103	1	0.899792	0.0620204
362	1	18297	11390	110.173	0	123.577	8.61589	141.705	10.4282	16.7815	0	23.9891	5.06079	36.1644	8.03616	362	26	29688	0.118752	130.531	12.8528	28.66	8.69586	0.904877	0.907101	0.901812	0.896608	0.910553	0.916465	0.904423	0.902941	0.88273	0.874394	0.89905	0.910873	0.865754	0.888524	0.894772	0.887092	0.891505	0.908296	0.891673	0.89228	1	0.900906	0.0616885
364	0	17188	10773	0	0	131.4	9.65553	149.408	11.4735	0	0	28.8628	6.4304	42.4188	9.83689	364	28	27961	0.111844	138.338	13.5951	34.0858	10.3065	0.906513	0.908641	0.903169	0.897858	0.911716	0.917009	0.905243	0.903437	0.88332	0.875702	0.899485	0.91109	0.866296	0.888684	0.894442	0.886985	0.891796	0.908086	0.891903	0.893101	1	0.901925	0.0612836
370	9	22946	11526	92.6099	2.56089	110.699	7.6301	128.77	9.35458	10.013	0.853445	17.2635	3.5996	27.1609	5.95457	370	22	34481	0.137924	116.735	11.8662	20.57	6.50385	0.90196	0.902294	0.889997	0.897074	0.905412	0.899814	0.893724	0.883806	0.866434	0.87744	0.888025	0.912677	0.876135	0.886938	0.89964	0.894203	0.869015	0.901786	0.879876	0.881572	1	0.894368	0.0635723
374	8	20337	10194	107.584	3.50526	123.951	8.78944	141.844	10.5079	15.6801	1.51976	24.2186	5.19634	36.2791	8.13161	374	26	30539	0.122156	129.919	12.6345	28.2422	8.51102	0.903353	0.903435	0.891663	0.898654	0.906578	0.900619	0.894332	0.88459	0.866875	0.878025	0.887996	0.913471	0.877697	0.887734	0.899768	0.894283	0.869282	0.901519	0.880628	0.881103	1	0.895396	0.0631723
376	8	19064	9628	113.508	5.58727	129.488	9.73282	147.254	11.5269	18.4761	2.66095	27.6467	6.29625	40.6465	9.63399	376	28	28700	0.1148	135.444	13.3412	32.0052	9.75659	0.904808	0.904547	0.893084	0.89993	0.907456	0.90162	0.89507	0.885174	0.866986	0.878171	0.88892	0.913624	0.878206	0.887857	0.899948	0.894338	0.869878	0.901951	0.880627	0.881272	1	0.896315	0.0628016
382	7	26502	9774	91.3543	0.837392	111.136	7.59953	130.158	9.43765	9.59335	0.261166	17.4639	3.60981	28.0429	6.14213	382	21	36283	0.145132	116.257	11.7262	20.3122	6.45972	0.907546	0.912177	0.895144	0.909283	0.906816	0.903054	0.887385	0.886779	0.893366	0.897734	0.895819	0.906816	0.876953	0.887413	0.887881	0.9088	0.878924	0.885428	0.857922	0.873205	1	0.899997	0.0610456
386	6	23469	8687	106.408	3.32645	123.127	8.69401	142.233	10.6795	15.1696	1.3738	23.7377	5.06368	36.5932	8.30722	386	25	32162	0.128648	128.284	12.5706	27.2084	8.36398	0.909614	0.913703	0.896555	0.910842	0.907468	0.903131	0.887523	0.887476	0.892917	0.898483	0.896073	0.906831	0.877091	0.888393	0.888533	0.908743	0.879641	0.88575	0.858435	0.872971	1	0.900962	0.0608159
388	5	22077	8150	118.346	4.94448	133.714	9.86799	152.717	11.8746	20.8891	2.6506	30.4111	6.79266	45.308	10.6569	388	27	30232	0.120928	138.834	13.4277	34.4254	10.3941	0.911551	0.914825	0.898336	0.911584	0.908177	0.90305	0.888248	0.888529	0.893556	0.899213	0.896318	0.907251	0.876985	0.888314	0.888347	0.908375	0.879978	0.885701	0.859305	0.872436	1	0.901869	0.0604753
394	0	21736	9791	0	0	109.304	7.40184	128.479	9.29962	0	0	16.6136	3.39964	26.9743	5.87923	394	21	31527	0.126108	115.259	11.9729	19.8312	6.45648	0.898991	0.903575	0.895185	0.917008	0.902433	0.891157	0.907048	0.890285	0.881609	0.901434	0.900593	0.890205	0.859184	0.887351	0.898405	0.90654	0.881038	0.878485	0.85384	0.86399	1	0.897422	0.0619826
398	0	19287	8704	0	0	123.212	8.55637	142.077	10.5374	0	0	23.7758	4.98855	36.4573	8.14543	398	25	27991	0.111964	129.078	12.6972	27.7192	8.49921	0.901004	0.904094	0.89661	0.918099	0.903933	0.891912	0.907953	0.891054	0.881748	0.901951	0.901647	0.891054	0.859723	0.888071	0.898789	0.906613	0.881533	0.8783	0.853757	0.864331	1	0.898433	0.0615567
400	0	18083	8257	0	0	132.851	9.72548	151.525	11.675	0	0	29.821	6.59011	44.2449	10.2813	400	27	26340	0.10536	138.705	13.517	34.3425	10.3791	0.903056	0.90522	0.898045	0.91959	0.905011	0.892597	0.909244	0.892179	0.881986	0.90243	0.901898	0.890964	0.860194	0.887851	0.898766	0.906245	0.881359	0.878493	0.853797	0.864674	1	0.899478	0.0610828
406	16	24349	12276	93.7502	2.48537	109.449	7.26339	129.484	9.58697	10.3837	0.827191	16.6706	3.34586	27.6299	6.17475	406	22	36641	0.146564	116.155	12.4693	20.3396	6.85632	0.912257	0.918493	0.890805	0.898051	0.901777	0.906062	0.914863	0.895854	0.873844	0.88592	0.905447	0.900207	0.871019	0.894353	0.908791	0.887326	0.889454	0.898911	0.856718	0.877364	1	0.90105	0.0609352
410	13	21583	10884	110.275	3.77195	122.41	8.39625	142.344	10.7081	16.886	1.70156	23.3082	4.83735	36.6799	8.32775	410	26	32480	0.12992	129.085	13.1884	27.7865	8.86951	0.914039	0.919119	0.892241	0.898953	0.903233	0.907374	0.915594	0.896675	0.874046	0.886576	0.905311	0.90097	0.871213	0.895336	0.909098	0.887115	0.890594	0.899076	0.856804	0.877571	1	0.902022	0.0605623
412	13	20291	10305	119.351	5.64367	130.17	9.46037	149.907	11.7985	21.452	2.93563	28.0532	6.17069	42.8811	10.1963	412	28	30609	0.122436	136.81	13.9035	33.0425	10.4591	0.915188	0.919877	0.893642	0.899915	0.904424	0.908524	0.916299	0.897301	0.874808	0.886863	0.906106	0.901353	0.872194	0.894753	0.909487	0.886782	0.890931	0.899392	0.856578	0.877405	1	0.902877	0.0603601
418	6	29294	12703	92.397	1.77119	113.175	8.01064	129.496	9.24027	9.93258	0.583311	18.4565	3.94048	27.6055	5.94836	418	21	42003	0.168012	118.108	11.2632	21.2223	6.26148	0.903531	0.921279	0.894091	0.904876	0.912471	0.911994	0.915363	0.903328	0.882794	0.874247	0.895424	0.89596	0.869581	0.895627	0.893924	0.887925	0.893924	0.903055	0.880854	0.891448	1	0.902504	0.0601359
422	5	25875	11367	105.418	4.32852	123.937	9.09692	140.068	10.3208	14.7845	1.90116	24.2356	5.36422	34.9323	7.76421	422	25	37247	0.148988	128.857	12.0519	27.4987	7.91641	0.905375	0.922021	0.895804	0.905898	0.914342	0.912946	0.916141	0.904355	0.884662	0.874701	0.896086	0.896609	0.869251	0.895361	0.894381	0.888434	0.894032	0.903173	0.881494	0.891897	1	0.90362	0.0597369
424	4	24367	10739	112.045	7.16384	128.636	9.99402	144.662	11.3294	17.8664	3.59441	27.1374	6.37619	38.5475	9.12038	424	27	35110	0.14044	133.536	12.7736	30.6263	9.01765	0.907177	0.923241	0.897479	0.907177	0.915466	0.914099	0.916947	0.904999	0.88462	0.87515	0.896482	0.896952	0.86941	0.895813	0.894047	0.888664	0.894304	0.903404	0.881373	0.89231	1	0.904648	0.0592984
430	4	26707	8916	91.7621	1.5911	111.269	7.7812	131.513	9.58175	9.72808	0.504458	17.5374	3.7058	28.9282	6.34752	430	21	35627	0.142508	116.333	12.0551	20.3872	6.68839	0.902083	0.917647	0.897788	0.894897	0.905044	0.89929	0.904693	0.898364	0.870225	0.862534	0.890069	0.9147	0.871558	0.893409	0.901283	0.894687	0.866646	0.89289	0.87167	0.893536	1	0.897973	0.0624069
434	3	23640	7961	106.261	5.31332	123.042	8.86829	143.143	10.7007	15.1765	2.30007	23.7034	5.16111	37.2909	8.40489	434	25	31604	0.126416	128.104	12.801	27.1253	8.51605	0.903825	0.918491	0.898842	0.896959	0.906689	0.899823	0.905059	0.8987	0.871994	0.864716	0.89014	0.914726	0.871535	0.894064	0.900503	0.895171	0.867121	0.893874	0.871171	0.893526	1	0.899034	0.0618946
436	3	22249	7559	115.896	9.76774	132.742	9.97297	152.772	11.8266	19.933	4.93027	29.7728	6.7589	45.3498	10.623	436	27	29811	0.119244	137.819	13.6269	33.7216	10.4237	0.905438	0.91961	0.900121	0.898225	0.908037	0.901295	0.905354	0.899182	0.87248	0.865587	0.890561	0.915199	0.871423	0.894133	0.900976	0.895475	0.867398	0.894066	0.871457	0.894116	1	0.900028	0.0616231
442	15	27119	11215	92.376	1.57894	111.151	7.63025	130.952	9.37317	9.92354	0.513265	17.4726	3.62737	28.5451	6.13653	442	21	38349	0.153396	116.934	12.1746	20.7078	6.76219	0.905304	0.907507	0.889554	0.913335	0.90829	0.900154	0.894039	0.891966	0.885668	0.889619	0.894078	0.896255	0.869527	0.87855	0.889684	0.893622	0.86851	0.884964	0.858301	0.877207	1	0.897756	0.0631541
446	11	24004	9944	109.166	4.96858	124.996	8.80763	144.621	10.6338	16.4265	2.13635	24.8291	5.29372	38.4319	8.50538	446	25	33959	0.135836	130.738	12.9557	28.8096	8.90811	0.906917	0.908964	0.891472	0.914235	0.908743	0.901455	0.894947	0.892944	0.885965	0.891325	0.894814	0.897096	0.869475	0.879472	0.889499	0.893533	0.868783	0.885435	0.858565	0.87828	1	0.898859	0.0626758
448	11	22674	9390	118.44	5.52731	132.971	9.85487	152.599	11.747	20.9628	2.79569	29.9136	6.71124	45.1864	10.4796	448	27	32075	0.1283	138.712	13.7461	34.3817	10.5992	0.908574	0.909852	0.89272	0.915464	0.909478	0.901855	0.895791	0.893125	0.886672	0.891925	0.895713	0.896929	0.870242	0.879579	0.889665	0.89364	0.868652	0.885518	0.858566	0.878457	1	0.899716	0.0624002
454	0	23847	11170	0	0	110.131	7.58041	128.218	9.27795	0	0	16.9993	3.53458	26.8109	5.84529	454	21	35017	0.140068	115.9	11.7328	20.1291	6.34979	0.910986	0.898649	0.902033	0.904332	0.913271	0.907902	0.90239	0.877588	0.866436	0.894094	0.885327	0.899506	0.873876	0.883028	0.877288	0.896493	0.879559	0.884113	0.847888	0.862053	1	0.897735	0.0631758
458	0	21198	9909	0	0	125.198	8.78929	143.051	10.5091	0	0	24.9468	5.29644	37.1985	8.24043	458	25	31107	0.124428	130.885	12.5304	28.8495	8.56334	0.912271	0.901019	0.903655	0.90523	0.914023	0.908445	0.903671	0.878725	0.867297	0.895361	0.88583	0.899733	0.874337	0.883708	0.877407	0.896197	0.879497	0.884078	0.847671	0.863455	1	0.898856	0.0627694
460	0	19969	9363	0	0	134.108	9.91162	151.842	11.6768	0	0	30.6811	6.86318	44.5194	10.3499	460	27	29332	0.117328	139.769	13.3697	35.0984	10.3864	0.913865	0.902564	0.905053	0.906433	0.914871	0.908786	0.90403	0.878938	0.868096	0.896188	0.88666	0.899751	0.875205	0.884154	0.877847	0.897194	0.879602	0.884699	0.847095	0.863511	1	0.899824	0.0622222
466	0	16520	12211	0	0	106.068	6.80185	126.266	9.30772	0	0	15.1659	2.93526	25.6255	5.70383	466	23	28731	0.114924	114.652	12.7719	19.6114	6.7466	0.908078	0.907139	0.905468	0.900265	0.911019	0.909714	0.905033	0.872037	0.875413	0.881974	0.897846	0.898263	0.865668	0.897863	0.887352	0.876527	0.87021	0.885629	0.859194	0.852146	1	0.898404	0.0608428
470	0	14532	10870	0	0	116.854	7.88869	136.914	10.3464	0	0	20.28	4.1353	32.6617	7.43727	470	27	25402	0.101608	125.438	13.4132	25.5784	8.42513	0.910145	0.908216	0.906897	0.901661	0.911444	0.910499	0.905381	0.8719	0.87562	0.883356	0.897961	0.898945	0.867569	0.898236	0.887942	0.876899	0.870246	0.885403	0.859657	0.851842	1	0.899385	0.0606281
472	0	13593	10270	0	0	122.396	8.81827	142.388	11.2713	0	0	23.3332	5.07155	36.7792	8.76714	472	29	23863	0.095452	131	14.0342	29.12	9.59442	0.9116	0.909316	0.908121	0.902611	0.912584	0.911201	0.905712	0.872334	0.876357	0.883774	0.898609	0.899426	0.868332	0.898525	0.888007	0.876985	0.870364	0.885555	0.859678	0.851988	1	0.900256	0.0603276
478	7	20976	16021	94.0869	2.00195	107.783	7.00963	125.722	9.24693	10.4876	0.664129	15.916	3.13071	25.2954	5.63601	478	23	37004	0.148016	115.547	11.9978	19.9758	6.39691	0.910091	0.911834	0.8725	0.89897	0.918739	0.906578	0.906672	0.892809	0.880932	0.877554	0.893917	0.910145	0.851205	0.895079	0.892552	0.875108	0.874757	0.871865	0.864082	0.875203	1	0.897248	0.0616216
482	4	18633	14229	112.974	3.33016	123	8.27957	140.736	10.4894	18.1348	1.58804	23.6335	4.80332	35.4461	7.99564	482	27	32866	0.131464	130.678	12.7968	28.7469	8.66176	0.911748	0.912219	0.874353	0.899653	0.919704	0.907138	0.907777	0.893507	0.881854	0.877731	0.894252	0.910698	0.851929	0.894115	0.892868	0.875084	0.875114	0.871935	0.863613	0.875114	1	0.8981	0.0612085
484	3	17493	13414	124.414	4.73014	130.076	9.36699	147.797	11.5237	24.2314	2.76386	27.9851	6.10206	41.0903	9.69952	484	29	30910	0.12364	137.766	13.5807	33.672	10.2027	0.913135	0.913572	0.875332	0.900809	0.920641	0.908153	0.908557	0.894063	0.882821	0.878065	0.894905	0.911113	0.852459	0.89471	0.893368	0.875251	0.87538	0.871805	0.863911	0.873973	1	0.899029	0.0607408
490	0	22961	14953	0	0	108.949	7.4002	125.889	9.0306	0	0	16.454	3.3739	25.3758	5.50041	490	22	37914	0.151656	115.63	11.5701	19.9727	6.15124	0.910693	0.90398	0.879042	0.904402	0.910178	0.916231	0.911734	0.90642	0.880097	0.874083	0.886717	0.915941	0.865841	0.887891	0.875297	0.898599	0.880928	0.894604	0.853273	0.882273	1	0.898856	0.0613642
494	0	20355	13305	0	0	120.563	8.48404	137.431	10.0746	0	0	22.2895	4.74138	32.9988	7.29055	494	26	33660	0.13464	127.23	12.315	26.5226	7.87521	0.912299	0.904917	0.880392	0.905615	0.911349	0.917246	0.912418	0.907011	0.880838	0.874436	0.88727	0.916162	0.86631	0.888889	0.875817	0.898336	0.881417	0.893984	0.853714	0.882412	1	0.899818	0.0611442
496	0	19148	12587	0	0	126.842	9.44607	143.648	11.1086	0	0	25.9849	5.8423	37.7284	8.79672	496	28	31735	0.12694	133.508	13.0527	30.6427	9.18097	0.913613	0.905987	0.881661	0.906775	0.912715	0.917756	0.913093	0.907563	0.881629	0.8755	0.887695	0.916654	0.866866	0.889412	0.87602	0.898771	0.88155	0.894312	0.854152	0.883047	1	0.900758	0.0607445
502	0	17761	14119	0	0	106.177	6.83804	126.258	9.2529	0	0	15.2141	2.96239	25.6159	5.68265	502	23	31880	0.12752	115.07	12.7853	19.8208	6.774	0.910367	0.909332	0.88681	0.912971	0.907685	0.919981	0.904486	0.902102	0.894354	0.873526	0.888363	0.905035	0.87478	0.892001	0.868005	0.892597	0.876239	0.883642	0.859849	0.889978	1	0.900909	0.0621905
506	0	15704	12557	0	0	116.742	7.93557	136.578	10.3273	0	0	20.2256	4.15658	32.424	7.41511	506	27	28261	0.113044	125.555	13.3987	25.6456	8.41251	0.912565	0.910619	0.888486	0.914051	0.908142	0.921234	0.904586	0.903241	0.895138	0.874421	0.889335	0.905683	0.875181	0.892325	0.867167	0.892785	0.876667	0.883797	0.859789	0.889831	1	0.901994	0.061663
508	0	14771	11858	0	0	125.001	9.02869	144.719	11.3323	0	0	24.8504	5.42908	38.5929	9.14067	508	29	26629	0.106516	133.781	14.0872	30.97	10.0103	0.914999	0.911506	0.890101	0.914623	0.908896	0.921852	0.905348	0.904315	0.895471	0.875775	0.890101	0.906249	0.876	0.892016	0.867494	0.893349	0.877295	0.884017	0.859608	0.890176	1	0.903042	0.0614718
514	2	20715	16737	91.238	1.11111	108.082	7.11684	125.016	9.21342	9.55876	0.347558	16.0528	3.19233	24.8754	5.56886	514	23	37454	0.149816	115.648	11.6986	19.995	6.22411	0.911184	0.910557	0.898395	0.90495	0.907593	0.91049	0.91268	0.896166	0.867624	0.893309	0.88582	0.903001	0.863192	0.891106	0.865942	0.887889	0.855182	0.875434	0.856544	0.855423	1	0.899534	0.0619739
518	2	18377	14885	104.795	3.72813	117.801	8.15345	134.499	10.1989	14.5058	1.53624	20.7891	4.34636	30.976	7.12906	518	27	33264	0.133056	125.272	12.3383	25.3471	7.67085	0.912668	0.911887	0.899531	0.906491	0.90843	0.91115	0.913375	0.897427	0.868506	0.893293	0.885807	0.903184	0.86308	0.891925	0.866147	0.887356	0.855384	0.875661	0.856872	0.855459	1	0.900467	0.061535
520	2	17261	14060	113.829	3.94369	123.496	9.14861	140.074	11.1832	18.5663	1.9152	23.9865	5.37581	35.0354	8.50104	520	29	31323	0.125292	130.937	13.0487	28.9457	8.86399	0.91345	0.912828	0.900281	0.907672	0.909491	0.91187	0.914392	0.89795	0.86901	0.893992	0.886154	0.903681	0.863854	0.892459	0.865993	0.887527	0.855617	0.875571	0.857134	0.855362	1	0.901223	0.0612992
526	4	24066	14550	93.5707	3.7797	110.172	7.43123	128.105	9.35277	10.3534	1.29306	17.0087	3.46355	26.7477	5.88485	526	22	38620	0.15448	116.926	11.9555	20.6772	6.54247	0.912804	0.900608	0.892931	0.907354	0.903819	0.909037	0.914474	0.883868	0.86639	0.890989	0.893876	0.904156	0.857768	0.883118	0.883286	0.877525	0.870119	0.889125	0.864423	0.845106	1	0.897571	0.0606944
530	3	21226	12919	112.421	0.93796	123.893	8.5662	141.609	10.4988	17.829	0.442665	24.1668	5.04409	36.0995	8.062	530	26	34148	0.136592	130.594	12.6947	28.6807	8.59662	0.914475	0.902454	0.894225	0.909072	0.903904	0.910097	0.914578	0.884151	0.867591	0.891165	0.894474	0.904665	0.858088	0.883492	0.88443	0.877665	0.869817	0.889818	0.864955	0.845628	1	0.898597	0.0603211
532	3	19984	12224	120.653	1.98181	132.01	9.64513	149.682	11.6126	22.032	1.079	29.2589	6.45146	42.6673	9.98118	532	28	32211	0.128844	138.716	13.5077	34.3467	10.2945	0.916116	0.904055	0.894958	0.910341	0.904877	0.911288	0.914656	0.885179	0.86829	0.891823	0.894306	0.90466	0.858464	0.883642	0.884667	0.878101	0.86992	0.889929	0.865667	0.846357	1	0.899545	0.0599338
538	4	26028	11466	91.8482	1.4055	110.776	7.61463	129.514	9.29678	9.75344	0.44548	17.2979	3.59444	27.6221	5.99491	538	21	37498	0.149992	116.504	11.8856	20.454	6.52645	0.907848	0.906782	0.87806	0.902741	0.904622	0.910302	0.906155	0.8823	0.885181	0.87186	0.885047	0.900221	0.872607	0.900328	0.899648	0.873833	0.868686	0.894448	0.857379	0.885887	1	0.89613	0.0602253
542	3	22999	10142	106.327	5.59221	124.297	8.74624	142.857	10.4469	15.2164	2.42035	24.4157	5.18846	37.0422	8.17581	542	25	33144	0.132576	129.975	12.6364	28.2786	8.54433	0.909229	0.907796	0.879631	0.904266	0.905171	0.91101	0.907223	0.883086	0.885288	0.871998	0.885062	0.900148	0.873567	0.900993	0.90057	0.874231	0.868664	0.894732	0.857546	0.885877	1	0.897044	0.059974
544	2	21612	9554	108.697	0.328307	129.509	9.70068	147.995	11.4157	16.1193	0.145416	27.6564	6.25896	41.2383	9.58075	544	27	31168	0.124672	135.174	13.3373	31.819	9.72253	0.910581	0.908737	0.880775	0.905175	0.906603	0.911672	0.907565	0.883775	0.885989	0.872738	0.884786	0.900379	0.874294	0.901004	0.900748	0.87484	0.869241	0.895117	0.85753	0.886005	1	0.897887	0.0597014
550	13	26765	11300	93.2232	2.1722	112.044	7.85113	130.85	9.48753	10.2055	0.725418	17.9057	3.79955	28.4905	6.2261	550	21	38078	0.152312	117.618	12.0019	21.0442	6.7134	0.897513	0.918733	0.869636	0.893994	0.907374	0.896423	0.911931	0.895136	0.8884	0.886273	0.865552	0.904367	0.873024	0.902673	0.897894	0.881533	0.86831	0.878657	0.840971	0.878604	1	0.89456	0.0630979
554	10	23683	10044	105.653	4.06195	123.491	8.97349	142.215	10.723	14.8728	1.70118	23.9689	5.27015	36.5833	8.319	554	25	33737	0.134948	129.06	12.8147	27.7217	8.5683	0.899858	0.919969	0.871506	0.895752	0.908617	0.898213	0.91204	0.895397	0.888787	0.886727	0.866349	0.904941	0.87287	0.903103	0.898079	0.881851	0.869164	0.878531	0.84148	0.87899	1	0.895779	0.0625407
556	10	22237	9486	111.598	5.5053	129.381	9.95194	147.955	11.7291	17.5652	2.6486	27.6001	6.42963	41.245	9.84391	556	27	31733	0.126932	134.928	13.5276	31.6758	9.84961	0.901648	0.921123	0.87264	0.897189	0.909274	0.899521	0.912252	0.896417	0.889657	0.88753	0.866842	0.904988	0.872987	0.903712	0.898434	0.881984	0.869347	0.879085	0.841017	0.879132	1	0.896769	0.0620982
562	2	25523	8988	91.1871	0.69162	111.371	7.76928	130.58	9.35447	9.54027	0.216094	17.5839	3.70478	28.3045	6.09188	562	21	34513	0.138052	116.372	11.7701	20.3753	6.47743	0.914612	0.914974	0.882421	0.895547	0.911772	0.916437	0.912526	0.90718	0.882986	0.874801	0.885927	0.901878	0.880219	0.8994	0.881856	0.896184	0.87186	0.877003	0.842653	0.884956	1	0.900583	0.060465
566	2	22602	8019	111.096	2.16936	126.157	8.9978	145.296	10.6131	17.2245	1.00359	25.5335	5.50414	38.9619	8.55868	566	25	30623	0.122492	131.168	12.6522	29.0494	8.74096	0.916239	0.915521	0.883796	0.896679	0.912353	0.91668	0.913415	0.908027	0.883584	0.875273	0.886229	0.902051	0.880564	0.899928	0.882784	0.895732	0.871567	0.877004	0.842635	0.88569	1	0.901397	0.0602156
568	1	21257	7573	120.239	0	132.004	9.94575	151.016	11.6492	21.7894	0	29.2842	6.67123	43.8037	10.1694	568	27	28831	0.115324	136.998	13.3638	33.0978	10.0405	0.917866	0.916566	0.885557	0.897749	0.913045	0.917398	0.914138	0.908744	0.884707	0.875897	0.887413	0.903073	0.880511	0.900125	0.883025	0.895963	0.871458	0.877458	0.843016	0.885939	1	0.902404	0.0598554
574	0	20813	10172	0	0	108.435	7.27139	128.558	9.31003	0	0	16.2179	3.28461	27.0243	5.87935	574	21	30985	0.12394	115.041	12.38	19.7655	6.65929	0.913055	0.899467	0.894868	0.889188	0.916201	0.92477	0.907794	0.893174	0.888914	0.881523	0.901081	0.913781	0.87076	0.874907	0.869033	0.893319	0.879668	0.866887	0.839293	0.878732	1	0.899325	0.0615919
578	0	18457	9076	0	0	119.222	8.39886	139.109	10.4187	0	0	21.5583	4.59378	34.2402	7.71544	578	25	27533	0.110132	125.778	13.056	25.7388	8.32522	0.914539	0.900828	0.897105	0.89064	0.917027	0.925489	0.908746	0.893673	0.889987	0.881942	0.901228	0.914194	0.87179	0.874387	0.86854	0.894018	0.879654	0.866015	0.838848	0.879345	1	0.900377	0.0612758
580	0	17352	8600	0	0	125.663	9.37127	145.48	11.4723	0	0	25.2713	5.70006	39.2109	9.30611	580	28	25952	0.103808	132.23	13.7604	29.8906	9.66831	0.916134	0.902146	0.898948	0.891588	0.917925	0.925998	0.909699	0.894652	0.890047	0.882032	0.901395	0.91492	0.872341	0.874942	0.869008	0.893881	0.879431	0.865733	0.83876	0.879123	1	0.901335	0.0608649
586	5	22151	13837	92.6709	1.26414	109.397	7.38377	127.837	9.39176	10.0153	0.403019	16.6543	3.39661	26.5867	5.89527	586	22	35993	0.143972	116.484	12.1656	20.4717	6.61965	0.922249	0.898327	0.895188	0.89002	0.922527	0.914469	0.911927	0.887756	0.862418	0.88927	0.89748	0.917887	0.884964	0.871447	0.867738	0.888506	0.862432	0.867113	0.843358	0.87542	1	0.899487	0.0612619
590	5	19640	12244	103.811	3.57413	116.814	8.35077	135.194	10.3271	14.099	1.41408	20.292	4.38337	31.4635	7.2577	590	26	31889	0.127556	123.869	12.801	24.5804	7.8481	0.924065	0.89937	0.896014	0.89084	0.923971	0.914924	0.911756	0.888253	0.86268	0.889523	0.898241	0.918938	0.884976	0.871351	0.868544	0.889068	0.862774	0.867995	0.843912	0.875318	1	0.90033	0.0609339
592	5	18412	11545	112.427	6.04322	125.977	9.39013	144.216	11.3153	17.98	2.83344	25.4599	5.74149	38.1957	9.06042	592	28	29962	0.119848	133.002	13.5047	30.366	9.50415	0.925456	0.900991	0.897504	0.89198	0.924972	0.915209	0.912506	0.888809	0.864044	0.890878	0.899055	0.919949	0.885205	0.871337	0.8684	0.889677	0.863043	0.868216	0.844019	0.875292	1	0.901366	0.0605042
598	0	22628	12314	0	0	109.809	7.61223	127.09	9.22606	0	0	16.8549	3.53854	26.1154	5.71992	598	22	34942	0.139768	115.899	11.648	20.1184	6.26179	0.917606	0.916791	0.895069	0.887528	0.900507	0.920196	0.912455	0.883178	0.864576	0.872904	0.87671	0.907933	0.879028	0.894096	0.878642	0.904127	0.866908	0.880259	0.833839	0.866479	1	0.898632	0.0630809
602	0	20036	10932	0	0	120.192	8.64901	137.265	10.276	0	0	22.1	4.80905	32.9019	7.41347	602	26	30968	0.123872	126.219	12.3389	25.9132	7.81109	0.919045	0.918367	0.896474	0.888724	0.901996	0.920321	0.9127	0.884461	0.866201	0.874128	0.877293	0.907905	0.880215	0.894084	0.879634	0.903885	0.867444	0.879747	0.833909	0.866895	1	0.899699	0.0626375
604	0	18807	10360	0	0	125.998	9.60113	142.961	11.2345	0	0	25.4917	5.87994	37.2131	8.81926	604	28	29167	0.116668	132.023	13.0449	29.6551	9.02149	0.920047	0.920047	0.897435	0.89051	0.902904	0.921161	0.913652	0.885847	0.86627	0.87515	0.87767	0.90791	0.88055	0.894521	0.879401	0.904224	0.867539	0.87971	0.834333	0.867556	1	0.900672	0.0622148
610	0	17500	12222	0	0	106.773	6.951	126.977	9.42732	0	0	15.4748	3.04172	26.0647	5.84062	610	23	29722	0.118888	115.081	12.7995	19.8295	6.82845	0.903237	0.908401	0.884866	0.892756	0.902631	0.927057	0.90719	0.886515	0.879719	0.869608	0.869272	0.90211	0.880341	0.910639	0.888399	0.897584	0.878137	0.884698	0.830176	0.875311	1	0.896177	0.0636593
614	0	15495	10854	0	0	119.403	8.1215	139.443	10.4915	0	0	21.6345	4.4472	34.4923	7.83508	614	27	26349	0.105396	127.658	13.469	26.9311	8.7731	0.905158	0.90994	0.886106	0.893962	0.904019	0.927056	0.907321	0.887244	0.880299	0.870583	0.869502	0.901514	0.880375	0.910926	0.888478	0.897321	0.878591	0.884758	0.82969	0.87491	1	0.897113	0.0631716
616	0	14572	10241	0	0	123.911	9.03887	143.822	11.4948	0	0	24.2164	5.34633	37.9108	9.14294	616	29	24813	0.099252	132.129	14.093	29.8684	9.83583	0.906722	0.911579	0.887015	0.895579	0.90505	0.927437	0.908093	0.888063	0.880688	0.87166	0.869584	0.901785	0.880365	0.911276	0.888264	0.897634	0.878995	0.884839	0.830109	0.875025	1	0.898084	0.0627862
622	4	19459	15830	91.8021	0.66868	108.271	7.13066	125.861	9.14004	9.73361	0.213063	16.1372	3.20822	25.3687	5.57268	622	23	35293	0.141172	116.159	11.9202	20.2771	6.37919	0.918808	0.908962	0.886734	0.892231	0.901014	0.914898	0.898535	0.900802	0.882002	0.874947	0.884807	0.902459	0.878644	0.897373	0.891041	0.890984	0.867013	0.883433	0.833551	0.883631	1	0.89832	0.0624773
626	4	17222	14092	99.3138	2.96567	114.353	8.06215	131.836	10.0816	12.3419	1.12043	19.034	4.05464	29.1874	6.74934	626	27	31318	0.125272	122.218	12.5372	23.6018	7.42067	0.92102	0.91077	0.888163	0.893448	0.902452	0.915352	0.898892	0.900776	0.881394	0.875487	0.885258	0.902293	0.879031	0.897838	0.890638	0.890367	0.867041	0.883821	0.833259	0.883741	1	0.899317	0.0619889
628	4	16173	13358	107.176	5.21001	121.353	8.95643	138.801	11.0533	15.5631	2.24706	22.7618	5.08312	34.089	8.21966	628	29	29535	0.11814	129.242	13.216	27.8838	8.74685	0.922956	0.911918	0.890012	0.895057	0.903064	0.916946	0.899458	0.901117	0.882191	0.875741	0.886067	0.902573	0.879076	0.898222	0.890469	0.890587	0.86731	0.884476	0.834451	0.883917	1	0.90042	0.0614911
634	2	22697	13378	91.9944	1.06564	109.9	7.51114	127.529	9.42469	9.79699	0.338847	16.89	3.49029	26.401	5.89586	634	22	36077	0.144308	116.437	11.8731	20.4165	6.45482	0.928112	0.904385	0.893769	0.89036	0.884095	0.924329	0.910317	0.881129	0.883014	0.889639	0.886077	0.905258	0.887421	0.887518	0.866272	0.896014	0.885509	0.889029	0.839787	0.885828	1	0.899433	0.0636883
638	2	20099	11884	107.708	5.80312	123.373	8.69005	140.877	10.5741	15.8199	2.5265	23.8787	5.09885	35.5596	8.05153	638	26	31985	0.12794	129.876	12.6715	28.2182	8.50247	0.929092	0.905925	0.895467	0.891887	0.885384	0.924824	0.911287	0.882398	0.884086	0.89012	0.886103	0.905503	0.887697	0.888338	0.867344	0.896561	0.885884	0.888667	0.839862	0.886197	1	0.900489	0.0634508
640	1	18946	11208	105.945	0	129.881	9.69149	147.267	11.6852	14.9306	0	27.8911	6.31323	40.677	9.74258	640	28	30155	0.12062	136.342	13.4308	32.643	9.92513	0.929995	0.90766	0.896783	0.892704	0.88642	0.925866	0.911789	0.883253	0.884978	0.8904	0.886768	0.905754	0.888277	0.88841	0.868562	0.897082	0.886122	0.88831	0.839794	0.886802	1	0.901417	0.062964
646	2	22247	12432	91.5238	0.604109	109.854	7.47979	128.49	9.40205	9.64545	0.190138	16.8668	3.47182	26.9914	5.98135	646	22	34681	0.138724	116.533	12.1443	20.4957	6.64351	0.923892	0.908004	0.886004	0.893674	0.892376	0.923474	0.89921	0.87287	0.877094	0.87238	0.881967	0.914247	0.882299	0.855411	0.863513	0.895245	0.869496	0.886364	0.8339	0.86941	1	0.896165	0.0635028
650	2	19579	11053	108.649	0.23213	122.94	8.61964	141.46	10.5684	16.0978	0.102726	23.6255	5.01363	35.996	8.1383	650	26	30634	0.122536	129.621	12.9196	28.0884	8.67542	0.925197	0.909822	0.888115	0.894447	0.893484	0.924414	0.900078	0.874257	0.877718	0.873409	0.882794	0.915013	0.88312	0.854769	0.863893	0.895263	0.869818	0.886025	0.833551	0.870161	1	0.897297	0.0630387
652	2	18411	10434	113.327	4.84452	130.035	9.66283	148.422	11.5726	18.3567	2.33259	27.9859	6.29667	41.6117	9.81973	652	28	28847	0.115388	136.684	13.6429	32.9137	10.1518	0.92663	0.910979	0.889902	0.895518	0.894322	0.924862	0.90122	0.875256	0.878306	0.874181	0.882969	0.915346	0.883558	0.854907	0.864371	0.895223	0.870281	0.886643	0.833865	0.870402	1	0.898275	0.062646
658	3	21565	10702	91.3006	0.890538	110.66	7.50311	129.125	9.38998	9.57685	0.279688	17.2374	3.53286	27.3855	5.98344	658	22	32270	0.12908	116.782	11.9371	20.6022	6.56133	0.924791	0.923799	0.881252	0.881639	0.903951	0.924001	0.913201	0.888193	0.859095	0.886024	0.8793	0.918268	0.892361	0.869213	0.88243	0.890796	0.858073	0.861977	0.84405	0.886412	1	0.899602	0.0592508
662	3	19108	9552	105.174	2.64953	123.773	8.64686	142.168	10.4747	14.6358	1.10458	24.1042	5.08346	36.5192	8.08865	662	26	28663	0.114652	129.901	12.7144	28.2405	8.56129	0.925427	0.925165	0.883456	0.882392	0.90493	0.924432	0.913146	0.888654	0.859784	0.886736	0.880177	0.918431	0.891899	0.868489	0.883107	0.891184	0.858441	0.861372	0.843858	0.886579	1	0.900386	0.059036
664	3	17974	9014	111.65	3.31104	130.684	9.65854	149.1	11.5916	17.5079	1.52496	28.4005	6.34795	42.1768	9.89373	664	28	26991	0.107964	136.832	13.5092	33.0001	10.0878	0.92692	0.926531	0.885295	0.883276	0.905839	0.925197	0.913582	0.890371	0.860287	0.887425	0.880923	0.918528	0.892094	0.868086	0.883813	0.891167	0.858045	0.861658	0.843874	0.885906	1	0.901377	0.0586715
670	5	21454	9114	90.7126	0.683459	111.005	7.60334	129.46	9.37133	9.39271	0.211934	17.403	3.60171	27.5955	6.05272	670	21	30573	0.122292	116.503	11.7525	20.4401	6.46375	0.913633	0.900484	0.876558	0.905031	0.906159	0.910984	0.89687	0.890132	0.86753	0.876427	0.877997	0.909839	0.872764	0.889772	0.87489	0.883083	0.882429	0.869362	0.843816	0.873827	1	0.89483	0.0625515
674	5	19005	8074	100.421	3.44022	118.976	8.54957	137.31	10.3253	12.7684	1.34324	21.4382	4.65253	32.9404	7.50595	674	25	27084	0.108336	124.438	12.3898	24.8655	7.7261	0.914562	0.902304	0.878194	0.906052	0.907178	0.912494	0.89695	0.890673	0.867616	0.877585	0.878766	0.909965	0.873191	0.889695	0.874945	0.883529	0.882569	0.869259	0.844078	0.874169	1	0.895787	0.0621118
676	5	17801	7610	105.447	4.00265	125.412	9.534	143.539	11.2585	14.785	1.68932	25.1367	5.7819	37.6624	8.94292	676	27	25416	0.101664	130.835	13.064	28.8851	8.96149	0.915565	0.904135	0.879721	0.907066	0.908463	0.913303	0.897624	0.891427	0.868449	0.878502	0.878856	0.910116	0.87378	0.888948	0.875	0.883912	0.882889	0.870436	0.844684	0.874252	1	0.896773	0.0618024
682	7	22517	8838	91.8854	1.2567	110.329	7.53084	129.909	9.34745	9.76389	0.399019	17.0868	3.52508	27.8766	6.0559	682	21	31362	0.125448	115.843	11.9606	20.1258	6.54526	0.917448	0.90015	0.885355	0.896084	0.911868	0.915232	0.910545	0.890632	0.882868	0.879424	0.867515	0.890488	0.878675	0.887093	0.881274	0.887794	0.871421	0.886311	0.83641	0.854059	1	0.897045	0.0646021
686	7	19957	7906	105.928	1.95281	121.19	8.60842	140.757	10.5007	14.9383	0.812622	22.6441	4.8674	35.4626	7.99965	686	25	27870	0.11148	126.737	12.7375	26.2784	8.27871	0.918802	0.901525	0.887226	0.896932	0.912217	0.916182	0.91019	0.891891	0.88319	0.879871	0.868245	0.890797	0.878507	0.887262	0.881091	0.887818	0.871941	0.886886	0.836706	0.854916	1	0.897921	0.0642806
688	6	18736	7442	111.416	3.47815	127.554	9.57146	147.044	11.632	17.4037	1.62111	26.43	6.0042	40.4901	9.71234	688	27	26184	0.104736	133.09	13.4682	30.424	9.63634	0.920008	0.902994	0.888271	0.898125	0.913516	0.916991	0.910804	0.892568	0.88344	0.880328	0.869367	0.891308	0.878838	0.887641	0.881282	0.888195	0.872231	0.886935	0.837133	0.855713	1	0.89886	0.0639362
694	4	22219	10269	91.9529	1.23029	111.076	7.62926	129.957	9.22334	9.78508	0.390869	17.4376	3.60518	27.895	5.95781	694	21	32492	0.129968	117.041	11.9924	20.7417	6.61504	0.919426	0.905515	0.893897	0.884387	0.920627	0.915979	0.910393	0.894297	0.884048	0.87797	0.874323	0.908808	0.898175	0.878062	0.880386	0.877955	0.863843	0.890235	0.834421	0.848547	1	0.899511	0.063983
698	3	19676	9106	108.588	1.88452	125.102	8.85716	143.856	10.5476	16.0851	0.823057	24.895	5.31357	37.8242	8.35015	698	25	28785	0.11514	131.033	12.8427	28.9842	8.80481	0.92147	0.906601	0.895831	0.885652	0.921678	0.917283	0.910683	0.89498	0.884818	0.878426	0.87523	0.910405	0.898854	0.878392	0.881344	0.877349	0.864825	0.890099	0.833472	0.848445	1	0.900662	0.0634826
700	3	18525	8621	113.663	2.18836	131.94	9.8615	150.59	11.7125	18.4399	1.0703	29.2333	6.58945	43.4487	10.187	700	27	27149	0.108596	137.86	13.6148	33.7461	10.3149	0.92276	0.908155	0.89716	0.886902	0.922649	0.918468	0.911175	0.895945	0.885723	0.878927	0.875336	0.910604	0.899094	0.878577	0.881377	0.877307	0.865207	0.890125	0.833659	0.848429	1	0.901632	0.0630597
706	19	25546	9026	93.094	1.91697	112.629	7.95079	131.681	9.47708	10.1597	0.632232	18.1904	3.88044	29.0273	6.28839	706	21	34591	0.138364	117.59	11.8506	21.0137	6.64434	0.911408	0.915151	0.903154	0.87436	0.898702	0.914559	0.9071	0.872554	0.877844	0.884493	0.883669	0.912145	0.888049	0.870313	0.866714	0.876485	0.85291	0.880908	0.837284	0.857911	1	0.896	0.0630898
710	15	22610	8033	112.356	3.2959	130.694	9.2975	149.484	10.9102	17.84	1.57673	28.3736	6.10899	42.4126	9.33208	710	25	30658	0.122632	135.609	12.7854	32.047	9.40988	0.912698	0.916955	0.904593	0.875644	0.899309	0.916319	0.908229	0.873149	0.878939	0.884533	0.884614	0.912731	0.888414	0.870996	0.867685	0.876623	0.852975	0.882347	0.837334	0.859107	1	0.897129	0.062667
712	13	21256	7587	118.16	3.46671	138.054	10.3722	156.715	12.104	20.7364	1.82917	33.4753	7.61919	48.931	11.389	712	27	28856	0.115424	142.951	13.6208	37.5333	11.1032	0.914558	0.918128	0.905722	0.876698	0.900315	0.916915	0.908858	0.873527	0.87999	0.88531	0.885154	0.913207	0.888793	0.871448	0.868849	0.876819	0.853393	0.882711	0.837694	0.85918	1	0.898114	0.0622674
718	7	27000	8127	91.7476	1.18692	113.033	8.00583	131.633	9.46701	9.71966	0.37743	18.3877	3.9421	28.9946	6.2591	718	20	35134	0.140536	117.331	11.4729	20.8395	6.40565	0.918484	0.924318	0.889181	0.888641	0.894347	0.923578	0.899029	0.878024	0.877555	0.849448	0.883418	0.909205	0.879945	0.842859	0.874239	0.885695	0.864362	0.88329	0.838205	0.843513	1	0.896224	0.0614997
722	5	23866	7247	110.888	3.21589	127.499	9.20957	145.803	10.7286	17.1512	1.42525	26.3637	5.77088	39.3776	8.69263	722	24	31118	0.124472	131.759	12.3199	29.393	8.56849	0.920046	0.925043	0.890819	0.890626	0.895687	0.924352	0.899753	0.878302	0.878447	0.850633	0.883444	0.909297	0.880776	0.84337	0.874044	0.886384	0.864194	0.883251	0.837731	0.844736	1	0.897256	0.0611707
724	5	22419	6852	121.104	4.79293	136.319	10.3276	154.392	11.9961	22.3643	2.61949	32.2431	7.39478	46.8051	10.9258	724	26	29276	0.117104	140.546	13.1901	35.6496	10.3855	0.921386	0.926663	0.891959	0.891601	0.896553	0.925212	0.900499	0.879014	0.878672	0.851841	0.883779	0.909926	0.880841	0.843387	0.874283	0.887194	0.86424	0.883386	0.838793	0.84518	1	0.898202	0.0607801
730	1	24005	8335	91.1346	0	111.086	7.66827	130.777	9.16656	9.52225	0	17.4447	3.63741	28.4138	5.99533	730	21	32341	0.129364	116.16	11.8107	20.2715	6.48882	0.912588	0.890387	0.901302	0.889289	0.910145	0.902059	0.916128	0.864692	0.866393	0.861724	0.88544	0.909944	0.873983	0.857982	0.864475	0.870118	0.850778	0.884991	0.852988	0.857951	1	0.892494	0.0652931
734	1	21154	7370	107.961	0	126.097	8.93589	145.462	10.3933	15.7952	0	25.4923	5.46707	39.0679	8.39422	734	25	28525	0.1141	131.099	12.6095	28.9995	8.70002	0.913883	0.892831	0.902419	0.89106	0.911551	0.902436	0.918265	0.865627	0.867818	0.863225	0.885294	0.911656	0.874847	0.858177	0.865381	0.870061	0.851043	0.885364	0.853392	0.858212	1	0.893812	0.0648452
736	1	19815	6974	110.275	0	135.669	10.1153	154.943	11.6711	16.8279	0	31.7696	7.17159	47.2561	10.7293	736	27	26790	0.10716	140.686	13.5166	35.8005	10.6865	0.915267	0.89483	0.903714	0.892423	0.912299	0.903845	0.919074	0.866051	0.86885	0.863979	0.886226	0.912206	0.875532	0.858511	0.864726	0.870661	0.851549	0.88576	0.853751	0.858567	1	0.894922	0.0645962
742	0	20649	9998	0	0	109.094	7.37298	129.089	9.38603	0	0	16.5177	3.37449	27.3626	5.97763	742	21	30647	0.122588	115.617	12.3792	20.0556	6.7217	0.91097	0.898701	0.883121	0.887819	0.912455	0.917529	0.92164	0.865762	0.868144	0.871553	0.886514	0.900317	0.885601	0.875567	0.8756	0.883284	0.871374	0.887575	0.823474	0.851111	1	0.894056	0.0642538
746	0	18260	8804	0	0	120.641	8.48155	140.541	10.5484	0	0	22.3319	4.74427	35.307	7.98044	746	25	27064	0.108256	127.114	13.1017	26.5528	8.53545	0.912153	0.900495	0.88505	0.889743	0.913908	0.91849	0.922628	0.866483	0.868257	0.872875	0.88675	0.901456	0.885937	0.876663	0.875776	0.88324	0.87234	0.887748	0.823862	0.850983	1	0.89527	0.0636577
748	0	17151	8308	0	0	128.151	9.57862	147.912	11.64	0	0	26.7973	6.0572	41.1989	9.76719	748	27	25459	0.101836	134.6	13.8519	31.497	10.0719	0.913547	0.901862	0.886622	0.891728	0.914569	0.919282	0.923131	0.867395	0.869594	0.873424	0.887604	0.901803	0.886347	0.876488	0.876507	0.883676	0.872913	0.887584	0.823736	0.851801	1	0.896343	0.0632702
754	0	19011	11832	0	0	107.574	7.06513	126.332	9.24124	0	0	15.8275	3.14088	25.6591	5.66732	754	22	30843	0.123372	114.77	12.1132	19.5991	6.4232	0.911422	0.914243	0.883426	0.89432	0.909445	0.915864	0.913206	0.87438	0.875515	0.878887	0.880151	0.905068	0.874104	0.863616	0.863972	0.890688	0.870116	0.89821	0.823769	0.846724	1	0.896284	0.06291
758	0	16838	10572	0	0	118.196	8.1277	136.852	10.3456	0	0	20.9946	4.37257	32.6183	7.44056	758	26	27410	0.10964	125.392	12.8188	25.4778	8.06913	0.912915	0.914739	0.884622	0.895348	0.910562	0.916271	0.913809	0.874991	0.876815	0.879624	0.881029	0.906111	0.874626	0.863462	0.864174	0.890843	0.871014	0.898687	0.823112	0.847519	1	0.897154	0.0626137
760	0	15802	10002	0	0	126.503	9.22371	145.049	11.4477	0	0	25.761	5.69367	38.8664	9.24882	760	28	25804	0.103216	133.692	13.5845	30.8408	9.68389	0.914994	0.915749	0.885754	0.89645	0.911506	0.917028	0.914819	0.87562	0.877616	0.880038	0.881782	0.906371	0.875388	0.864168	0.86411	0.891102	0.870989	0.898233	0.823225	0.847543	1	0.898148	0.062239
766	0	21429	14533	0	0	107.372	6.99027	126.094	9.21534	0	0	15.7358	3.0958	25.5145	5.63454	766	22	35962	0.143848	114.938	12.159	19.6876	6.44731	0.916481	0.912116	0.902856	0.890287	0.899157	0.903468	0.906693	0.872407	0.872546	0.884378	0.88442	0.906902	0.878677	0.873547	0.865358	0.871851	0.857447	0.892734	0.828958	0.843418	1	0.896428	0.0617095
770	0	18948	12894	0	0	119.761	8.12611	138.393	10.3273	0	0	21.827	4.47308	33.7134	7.59918	770	26	31842	0.127368	127.305	12.8894	26.6402	8.32678	0.918504	0.912443	0.903869	0.891496	0.899896	0.904544	0.907402	0.873375	0.873657	0.884759	0.884571	0.907418	0.879232	0.873924	0.865602	0.871459	0.858552	0.892422	0.829659	0.843022	1	0.897332	0.0613393
772	0	17711	12131	0	0	128.765	9.25802	147.357	11.4342	0	0	27.1494	5.89606	40.7188	9.54314	772	28	29842	0.119368	136.323	13.6897	32.6655	10.1033	0.920314	0.914483	0.905	0.893137	0.900928	0.906206	0.908317	0.873836	0.874405	0.884894	0.885011	0.907647	0.879515	0.873852	0.866112	0.871373	0.858924	0.892785	0.828999	0.842772	1	0.89848	0.0608875
778	20	29222	16637	93.3024	2.8695	111.333	7.62037	128.347	9.17159	10.244	0.987472	17.5566	3.62636	26.8819	5.81292	778	22	45879	0.183516	117.495	11.6035	20.935	6.38543	0.920051	0.911746	0.895802	0.888969	0.907452	0.90876	0.905894	0.882615	0.867499	0.865341	0.887814	0.897393	0.877079	0.860677	0.869723	0.874823	0.855697	0.891966	0.825552	0.841496	1	0.896157	0.0624586
782	18	25911	14773	109.328	3.53299	124.195	8.81392	141	10.2784	16.451	1.62332	24.3618	5.22085	35.6194	7.83186	782	26	40702	0.162808	130.288	12.3809	28.4443	8.30515	0.921675	0.912437	0.897204	0.890018	0.907732	0.909316	0.90627	0.882659	0.868618	0.866014	0.887635	0.897904	0.877414	0.860658	0.870019	0.874932	0.855609	0.892266	0.825488	0.841924	1	0.896922	0.0621866
784	16	24375	13942	119.105	6.25749	130.572	9.80984	147.286	11.3194	21.3551	3.36234	28.3426	6.43601	40.6459	9.41065	784	28	38333	0.153332	136.646	13.1368	32.8145	9.67635	0.923147	0.913704	0.898534	0.890982	0.908147	0.909621	0.907325	0.883312	0.869734	0.866708	0.888438	0.89826	0.878186	0.861334	0.870125	0.875551	0.855542	0.892703	0.826246	0.841638	1	0.897848	0.0618359
790	0	25140	10530	0	0	111.051	7.78198	129.4	9.17625	0	0	17.4357	3.69318	27.5387	5.87125	790	21	35670	0.14268	116.467	11.7299	20.4182	6.40515	0.92582	0.893692	0.892361	0.8948	0.906476	0.897533	0.915531	0.873928	0.865013	0.857597	0.878189	0.90286	0.878848	0.864802	0.87767	0.873493	0.852229	0.885408	0.843706	0.856238	1	0.894038	0.0656012
794	0	22185	9313	0	0	124.36	8.99484	142.383	10.3153	0	0	24.4729	5.3603	36.6653	7.98754	794	25	31498	0.125992	129.689	12.4938	28.0778	8.37012	0.927265	0.895787	0.894422	0.896327	0.907915	0.898279	0.916884	0.875167	0.866039	0.858213	0.8785	0.903915	0.879135	0.865309	0.878072	0.873881	0.851451	0.884786	0.844514	0.856737	1	0.895326	0.0648892
796	0	20832	8802	0	0	130.783	10.0147	148.769	11.3654	0	0	28.4984	6.60924	41.8719	9.63174	796	27	29634	0.118536	136.125	13.2824	32.4707	9.77786	0.92841	0.897263	0.895694	0.897753	0.908618	0.8989	0.91778	0.875886	0.866943	0.858389	0.879007	0.90408	0.87921	0.865712	0.878518	0.874367	0.851961	0.885233	0.844435	0.856786	1	0.896247	0.0645851
802	3	20510	10649	92.5087	0.677374	108.572	7.21343	129.316	9.51796	9.95912	0.217686	16.2751	3.2677	27.5171	6.10054	802	22	31162	0.124648	115.659	12.7299	20.1162	6.94149	0.905077	0.907516	0.902895	0.892321	0.899702	0.91318	0.91196	0.846833	0.889352	0.851967	0.871831	0.904355	0.878987	0.853106	0.875281	0.87557	0.866199	0.89001	0.852352	0.867451	1	0.893451	0.0642301
806	3	18073	9494	108.735	1.51736	122.399	8.41392	142.84	10.7282	16.1449	0.670976	23.3035	4.84407	37.0613	8.38872	806	26	27570	0.11028	129.437	13.4322	28.0404	9.07535	0.907218	0.908905	0.905187	0.892583	0.900236	0.913874	0.912042	0.848041	0.889844	0.852992	0.872797	0.905024	0.87947	0.853156	0.875227	0.876424	0.866467	0.890279	0.852829	0.867338	1	0.894518	0.0638157
808	3	16989	8981	117.843	2.84168	132.658	9.64086	152.951	11.9149	20.5533	1.48401	29.6854	6.52832	45.5175	10.6969	808	28	25973	0.103892	139.673	14.2509	35.1588	11.143	0.908771	0.910465	0.906923	0.893351	0.901167	0.914642	0.912871	0.84842	0.890636	0.853848	0.873388	0.905999	0.879798	0.853232	0.875409	0.87718	0.866727	0.890174	0.852963	0.86767	1	0.895545	0.0634377
814	2	22601	13132	90.7366	0.0857085	109.393	7.40184	127.223	9.18159	9.39858	0.0265166	16.6537	3.40515	26.1927	5.71049	814	22	35735	0.14294	115.944	11.8135	20.1587	6.36184	0.902826	0.913376	0.896684	0.883643	0.905975	0.909207	0.918287	0.848314	0.875584	0.87911	0.880859	0.90978	0.876144	0.86968	0.866825	0.868196	0.868476	0.901259	0.822723	0.853435	1	0.893689	0.0625796
818	2	19934	11604	105.798	1.08841	119.434	8.43669	137.133	10.2574	14.8734	0.456895	21.6743	4.62431	32.8079	7.41724	818	26	31540	0.12616	125.945	12.5129	25.77	7.91135	0.904169	0.915203	0.898272	0.884797	0.906516	0.909591	0.918484	0.849271	0.877061	0.879788	0.881531	0.910098	0.87584	0.869975	0.867121	0.869119	0.869119	0.90176	0.82267	0.853075	1	0.894678	0.062229
820	1	18710	10949	115.055	0	124.798	9.43992	142.431	11.225	19.1017	0	24.7672	5.66945	36.8071	8.756	820	28	29660	0.11864	131.307	13.2341	29.2116	9.07405	0.905782	0.916369	0.899949	0.886008	0.907974	0.910418	0.918661	0.850101	0.87795	0.88031	0.882704	0.910216	0.876871	0.870634	0.867414	0.869909	0.869572	0.902276	0.82296	0.8529	1	0.895755	0.0618075
826	5	22928	12988	93.5432	2.44001	109.173	7.33583	128.216	9.2854	10.3147	0.812092	16.5506	3.35981	26.8106	5.86633	826	22	35921	0.143684	116.056	12.2187	20.2594	6.63025	0.919365	0.907965	0.891637	0.88046	0.90951	0.905849	0.913421	0.877481	0.875045	0.883453	0.879973	0.904179	0.879151	0.870271	0.872053	0.877425	0.874363	0.893809	0.825102	0.849809	1	0.896105	0.0619159
830	5	20262	11545	106.062	4.00513	120.692	8.42924	139.694	10.4424	15.0427	1.6784	22.3563	4.72961	34.6713	7.83424	830	26	31812	0.127248	127.586	12.9762	26.8245	8.46198	0.920753	0.909264	0.893122	0.881554	0.910348	0.906655	0.913602	0.877876	0.876415	0.884132	0.880454	0.904533	0.879479	0.871275	0.871621	0.877939	0.875236	0.894034	0.826575	0.849915	1	0.897061	0.0616019
832	5	19035	10895	118.69	8.19966	129.82	9.4791	148.708	11.5725	21.2582	4.32973	27.8331	6.16978	41.8477	9.83288	832	28	29935	0.11974	136.692	13.7301	32.9327	10.2413	0.922181	0.910072	0.894638	0.882763	0.911876	0.9077	0.914398	0.878437	0.877084	0.884884	0.880357	0.904877	0.879739	0.871689	0.871872	0.877986	0.875146	0.894655	0.826491	0.849958	1	0.898011	0.0612198
838	2	24506	12729	91.8058	0.620764	109.696	7.4172	128.081	9.23737	9.73456	0.196578	16.7911	3.42594	26.7235	5.83019	838	22	37237	0.148948	115.98	11.8935	20.186	6.44547	0.917891	0.905551	0.889156	0.882617	0.902516	0.900744	0.898166	0.886887	0.880858	0.876373	0.872667	0.899764	0.880898	0.868692	0.87307	0.869068	0.866087	0.899106	0.843905	0.846497	1	0.893804	0.063304
842	2	21701	11264	105.295	1.81547	122.667	8.57828	140.803	10.4554	14.6712	0.754959	23.4674	4.96404	35.4925	7.98111	842	26	32967	0.131868	128.862	12.6417	27.5755	8.39762	0.919207	0.906983	0.891437	0.883793	0.903115	0.90128	0.898975	0.88669	0.88173	0.876922	0.872797	0.899945	0.881488	0.868778	0.873753	0.869294	0.866988	0.898656	0.843192	0.846513	1	0.894759	0.0628831
844	2	20364	10664	110.7	0.777744	128.047	9.59822	146.129	11.4196	17.025	0.357218	26.7351	6.0608	39.7236	9.40283	844	28	31030	0.12412	134.26	13.381	31.1982	9.62056	0.920351	0.908524	0.893007	0.885031	0.904528	0.902449	0.899839	0.887528	0.882662	0.877731	0.873542	0.900354	0.881727	0.869111	0.873928	0.869497	0.866694	0.89863	0.842942	0.846423	1	0.895816	0.0624756
850	0	24202	12497	0	0	109.346	7.35721	128.212	9.26996	0	0	16.6294	3.37929	26.8064	5.84041	850	22	36699	0.146796	115.77	12.037	20.095	6.51192	0.931415	0.898226	0.866182	0.880324	0.898648	0.913158	0.908308	0.871413	0.885351	0.86858	0.875392	0.900488	0.874492	0.85723	0.872449	0.8664	0.856781	0.899411	0.824069	0.856781	1	0.891849	0.0646521
854	0	21403	11102	0	0	123.111	8.55804	141.756	10.5199	0	0	23.7179	4.97733	36.2138	8.12105	854	26	32505	0.13002	129.479	12.8144	27.9858	8.59967	0.932672	0.899785	0.868451	0.881649	0.9002	0.913906	0.90946	0.87205	0.88651	0.868389	0.876142	0.900892	0.874881	0.856607	0.872973	0.865421	0.857514	0.899615	0.82415	0.85613	1	0.892956	0.0642199
856	0	20168	10506	0	0	130.372	9.56572	148.836	11.6056	0	0	28.1914	6.23856	41.959	9.88689	856	28	30674	0.122696	136.696	13.5303	32.9069	10.0874	0.934081	0.901708	0.869596	0.882881	0.901888	0.914732	0.910022	0.872302	0.887348	0.868292	0.877307	0.901936	0.87522	0.856719	0.873492	0.866076	0.857925	0.899589	0.823923	0.856458	1	0.894021	0.063801
862	3	23989	13416	94.5843	2.85183	109.133	7.28454	127.664	9.30857	10.6686	0.970004	16.5297	3.32971	26.4727	5.81043	862	22	37408	0.149632	115.778	12.0052	20.0952	6.47799	0.924575	0.897495	0.877299	0.88437	0.913401	0.909578	0.9047	0.865082	0.884731	0.868517	0.882485	0.907961	0.864668	0.876444	0.866259	0.884209	0.857704	0.902013	0.828245	0.854683	1	0.893543	0.0636342
866	3	21274	11922	110.624	2.78138	121.465	8.43026	139.755	10.5148	17.0197	1.29864	22.7824	4.77709	34.7232	7.87615	866	26	33199	0.132796	128.032	12.7381	27.0699	8.35004	0.925856	0.898687	0.877888	0.885313	0.914696	0.910283	0.905088	0.866336	0.885463	0.868761	0.882948	0.908762	0.865478	0.876156	0.866306	0.8845	0.858625	0.90194	0.828579	0.854755	1	0.894388	0.0633787
868	2	19932	11264	117.581	1.12131	127.487	9.40615	145.675	11.5101	20.3872	0.580575	26.3734	5.87549	39.372	9.40003	868	28	31198	0.124792	134.053	13.4421	31.0662	9.64067	0.927239	0.900154	0.879031	0.886483	0.915716	0.911437	0.906356	0.867443	0.886435	0.869431	0.883326	0.909738	0.865937	0.876418	0.866866	0.884608	0.85826	0.901789	0.828835	0.855039	1	0.895438	0.063034
874	2	23434	13374	90.9557	0.610993	109.449	7.31047	127.921	9.31117	9.46778	0.18994	16.6733	3.36286	26.6309	5.85375	874	22	36810	0.14724	116.159	12.02	20.2907	6.5262	0.908367	0.90455	0.882165	0.880372	0.902268	0.910744	0.908014	0.848221	0.888278	0.875048	0.883102	0.907158	0.859237	0.867998	0.877262	0.884936	0.869818	0.892801	0.819641	0.853953	1	0.890998	0.0639611
878	2	20747	11910	110.759	1.78237	125.014	8.6087	143.275	10.5171	17.0625	0.819558	24.8236	5.16202	37.3718	8.27225	878	26	32659	0.130636	131.673	12.8336	29.3991	8.85276	0.910285	0.905753	0.8836	0.881442	0.903549	0.910775	0.909382	0.849245	0.888974	0.876129	0.884304	0.907989	0.859518	0.867923	0.877813	0.885101	0.869837	0.892954	0.820723	0.854129	1	0.892093	0.0633658
880	2	19516	11222	114.052	0.0241914	131.047	9.66885	149.278	11.5411	18.6089	0.0117894	28.6352	6.38598	42.319	9.87881	880	28	30740	0.12296	137.702	13.6032	33.63	10.2437	0.911174	0.907417	0.885247	0.88188	0.904684	0.911971	0.909597	0.850537	0.8892	0.876822	0.884694	0.908279	0.860426	0.867876	0.87879	0.885182	0.870316	0.893494	0.821291	0.854392	1	0.893023	0.0630675
886	1	22117	12906	94.0073	0	109.148	7.38237	128.009	9.34326	10.4471	0	16.5421	3.37578	26.6872	5.85177	886	22	35024	0.140096	116.097	12.2219	20.2803	6.6157	0.91473	0.912503	0.876713	0.889033	0.903752	0.903923	0.908363	0.864122	0.891631	0.877513	0.876499	0.904251	0.869875	0.858611	0.880254	0.882923	0.864222	0.890989	0.831201	0.842751	1	0.893588	0.0638925
890	1	19568	11518	107.858	0	121.46	8.54674	140.119	10.4581	15.7502	0	22.7885	4.84172	34.9838	7.83314	890	26	31087	0.124348	128.373	12.9505	27.3068	8.49593	0.915769	0.913099	0.877746	0.890726	0.904188	0.904333	0.908853	0.864123	0.891884	0.877955	0.877489	0.905121	0.870766	0.859893	0.88106	0.882764	0.864541	0.890597	0.832052	0.842989	1	0.894334	0.0637181
892	1	18377	10895	122.192	0	129.896	9.56433	148.491	11.4922	22.8634	0	27.8887	6.20446	41.6566	9.68685	892	28	29273	0.117092	136.817	13.6886	33.0127	10.1679	0.91721	0.914495	0.87866	0.89147	0.905083	0.904707	0.910276	0.864944	0.892204	0.878164	0.877857	0.905493	0.871554	0.859956	0.88158	0.882981	0.864636	0.890787	0.832713	0.843439	1	0.895206	0.0634671
898	2	22757	12677	90.4433	0.271359	108.944	7.34041	127.945	9.39542	9.30836	0.0834153	16.4485	3.34501	26.6532	5.9017	898	22	35436	0.141744	115.741	12.2133	20.0988	6.6014	0.905082	0.918981	0.88911	0.877949	0.910726	0.896207	0.907326	0.883593	0.877441	0.870301	0.863105	0.908314	0.88887	0.862654	0.870118	0.879699	0.866859	0.892299	0.837397	0.841235	1	0.893451	0.0645661
902	1	20076	11227	103.891	0	121.422	8.51591	140.205	10.5387	14.0825	0	22.7649	4.82123	35.0573	7.9701	902	26	31304	0.125216	128.157	12.9425	27.1732	8.5118	0.906114	0.920841	0.890094	0.878897	0.911449	0.897601	0.908606	0.883753	0.877699	0.872141	0.863851	0.908366	0.888928	0.863276	0.87147	0.87984	0.866822	0.891468	0.837401	0.8401	1	0.8944	0.0642884
904	1	18861	10565	109.022	0	126.446	9.44718	145.158	11.5859	16.2633	0	25.7463	5.81105	38.9709	9.40871	904	28	29427	0.117708	133.164	13.6378	30.4939	9.67878	0.908095	0.921773	0.891171	0.879583	0.912325	0.898104	0.909318	0.884409	0.878768	0.872481	0.864359	0.908604	0.889115	0.863153	0.871648	0.879957	0.867401	0.89146	0.837496	0.841047	1	0.895278	0.0638917
910	1	22256	14019	90.0648	0	110.065	7.50945	127.801	9.38155	9.19226	0	16.965	3.49543	26.5641	5.9	910	22	36276	0.145104	116.919	11.9672	20.6744	6.54212	0.91493	0.913193	0.880224	0.868356	0.913882	0.904786	0.896295	0.879783	0.892904	0.882581	0.876006	0.907749	0.88083	0.856544	0.857178	0.868191	0.854918	0.900802	0.821466	0.851403	1	0.892989	0.063607
914	1	19706	12473	102.29	0	117.566	8.47361	135.157	10.3526	13.4442	0	20.6897	4.49707	31.4404	7.27463	914	26	32180	0.12872	124.384	12.6086	24.8564	7.76752	0.916454	0.914155	0.882567	0.869748	0.914714	0.905702	0.897265	0.880671	0.892961	0.883732	0.877098	0.907784	0.881106	0.856992	0.85808	0.868552	0.855702	0.901165	0.821566	0.851352	1	0.894088	0.0632242
916	1	18478	11752	111.653	0	123.185	9.36734	140.67	11.3392	17.4638	0	23.8269	5.46407	35.4946	8.65468	916	28	30231	0.120924	129.982	13.2769	28.3624	8.92852	0.918693	0.915583	0.884374	0.870762	0.915947	0.906619	0.898564	0.881082	0.892974	0.883927	0.877857	0.908488	0.881777	0.85763	0.858308	0.868463	0.856406	0.901211	0.821623	0.851477	1	0.895245	0.0626684
922	4	24387	10997	93.1015	2.90465	110.811	7.60549	129.466	9.49637	10.1789	0.976535	17.3133	3.58573	27.6103	6.12772	922	21	35388	0.141552	116.606	11.9367	20.5123	6.57645	0.920538	0.896434	0.888493	0.897055	0.908472	0.907765	0.909715	0.87517	0.904233	0.875381	0.874901	0.910083	0.867879	0.839098	0.868204	0.885046	0.854456	0.889058	0.816364	0.849511	1	0.895441	0.0639668
926	3	21629	9811	108.982	0.887194	123.484	8.7623	142.133	10.72	16.2487	0.397284	23.9473	5.12996	36.5221	8.34225	926	25	31443	0.125772	129.301	12.7817	27.8702	8.5891	0.922479	0.897767	0.890278	0.897831	0.909185	0.908724	0.910155	0.876125	0.903969	0.87595	0.874742	0.909996	0.868397	0.840139	0.868429	0.885889	0.853592	0.888831	0.816525	0.849585	1	0.896401	0.0635544
928	2	20288	9288	120.899	2.77408	129.988	9.77769	148.643	11.8345	22.1832	1.5182	27.9669	6.35938	41.8284	10.0794	928	27	29578	0.118312	135.845	13.5843	32.3192	10.0517	0.924217	0.899554	0.89171	0.899013	0.910406	0.909815	0.910744	0.876902	0.904304	0.876665	0.87538	0.910305	0.86921	0.840692	0.869244	0.886622	0.853844	0.88958	0.816959	0.849094	1	0.897537	0.0630575
934	6	27106	10278	91.4315	1.12965	110.648	7.51171	129.457	9.41284	9.61957	0.356443	17.2324	3.53083	27.5966	6.05302	934	21	37390	0.14956	115.816	11.6562	20.0801	6.36682	0.928336	0.903303	0.8864	0.894437	0.908706	0.912477	0.914188	0.873482	0.8864	0.887978	0.876946	0.917023	0.873776	0.861474	0.854774	0.879888	0.867892	0.895614	0.819283	0.84215	1	0.897967	0.0637624
938	5	24052	9160	107.626	2.23748	123.353	8.66575	142.025	10.5797	15.6694	0.966082	23.8648	5.06389	36.4229	8.17792	938	25	33217	0.132868	128.499	12.4471	27.3266	8.27803	0.929569	0.905335	0.887859	0.895355	0.909354	0.913388	0.91542	0.874447	0.887392	0.887813	0.877593	0.917316	0.873845	0.862962	0.855255	0.879715	0.867884	0.895656	0.819911	0.842551	1	0.899002	0.0633321
940	4	22560	8625	113.522	3.7961	129.51	9.65722	148.064	11.5538	18.4118	1.77698	27.6529	6.2291	41.3129	9.71219	940	27	31189	0.124756	134.639	13.1646	31.4293	9.56574	0.930729	0.906409	0.889368	0.896598	0.909584	0.913992	0.915756	0.875244	0.887412	0.888294	0.877505	0.917631	0.874796	0.863125	0.856119	0.879637	0.868062	0.8953	0.820546	0.842845	1	0.899782	0.0630933
946	2	23392	11137	91.4941	1.49337	109.099	7.32929	128.228	9.21514	9.64247	0.469757	16.5169	3.3545	26.8123	5.8308	946	21	34531	0.138124	115.267	11.9903	19.837	6.46169	0.917538	0.903174	0.881599	0.898005	0.901263	0.912557	0.900032	0.87391	0.876531	0.868104	0.877617	0.906157	0.874041	0.868104	0.865121	0.862457	0.86586	0.888419	0.825751	0.836915	1	0.893261	0.06574
950	1	20655	9924	108.24	0	122.286	8.51851	141.055	10.3925	15.9174	0	23.248	4.90084	35.6726	7.93692	950	25	30580	0.12232	128.376	12.7002	27.2799	8.39698	0.918885	0.904971	0.88329	0.898823	0.901504	0.912982	0.900997	0.875245	0.877338	0.868313	0.877698	0.906279	0.874379	0.867822	0.866007	0.861625	0.86653	0.888489	0.826079	0.837394	1	0.894192	0.0653319
952	1	19386	9334	118.633	0	130.468	9.62215	148.942	11.4381	20.9317	0	28.2584	6.30753	42.0253	9.74811	952	27	28721	0.114884	136.471	13.4123	32.7322	9.9658	0.919832	0.906723	0.884823	0.899864	0.902545	0.913443	0.901379	0.87577	0.878242	0.869085	0.877825	0.906741	0.874813	0.867814	0.8663	0.861913	0.867118	0.889036	0.826416	0.837419	1	0.895105	0.0649791
958	0	18303	13281	0	0	106.998	6.94335	125.898	9.11045	0	0	15.5714	3.05574	25.3883	5.54462	958	23	31584	0.126336	114.946	12.2427	19.6994	6.46701	0.92436	0.91654	0.890103	0.892446	0.917632	0.919025	0.900931	0.882171	0.8829	0.869222	0.867417	0.887918	0.886984	0.855291	0.866119	0.866657	0.880129	0.886192	0.820906	0.834141	1	0.898292	0.0613728
962	0	16236	11735	0	0	118.483	8.02473	137.362	10.2115	0	0	21.1376	4.32428	32.964	7.38556	962	27	27971	0.111884	126.403	12.9586	26.0993	8.23403	0.925262	0.917665	0.891119	0.893425	0.918308	0.919613	0.901791	0.883075	0.883898	0.869472	0.867613	0.888617	0.887508	0.855297	0.866451	0.867577	0.88043	0.887401	0.821154	0.834346	1	0.899096	0.0611589
964	0	15259	11100	0	0	124.838	9.04083	143.793	11.1669	0	0	24.7559	5.42266	37.8483	8.87018	964	29	26359	0.105436	132.82	13.6901	30.2692	9.58858	0.927103	0.91925	0.89184	0.894913	0.918699	0.92071	0.901969	0.883778	0.883607	0.870253	0.869058	0.888937	0.887647	0.855742	0.867806	0.867237	0.880705	0.886984	0.821313	0.83518	1	0.900049	0.0608339
970	2	18321	15238	92.0835	1.20973	107.451	6.96086	125.769	9.20402	9.82648	0.385408	15.768	3.07853	25.3196	5.59766	970	23	33561	0.134244	115.767	12.1707	20.1045	6.4824	0.916868	0.918521	0.889276	0.882438	0.91654	0.909538	0.896949	0.881395	0.879116	0.88585	0.867987	0.892181	0.885954	0.841647	0.859659	0.859361	0.877119	0.890021	0.818405	0.838414	1	0.895477	0.0633873
974	2	16101	13550	105.269	0.0571277	117.374	7.99741	135.468	10.3139	14.6476	0.0237425	20.5554	4.22304	31.6509	7.28409	974	27	29653	0.118612	125.641	12.83	25.6251	8.03022	0.919232	0.919789	0.890972	0.883621	0.916551	0.910599	0.89829	0.882069	0.879742	0.886909	0.869288	0.891984	0.886453	0.841483	0.859475	0.858547	0.877348	0.889927	0.819276	0.838836	1	0.896579	0.0629025
976	2	15097	12793	110.702	4.39094	122.66	8.95261	140.635	11.3067	17.1029	2.01784	23.4936	5.17295	35.4647	8.63453	976	29	27892	0.111568	130.904	13.5006	28.9838	9.17984	0.920658	0.920927	0.892765	0.884788	0.917181	0.911659	0.898537	0.883533	0.88122	0.887853	0.870447	0.892442	0.886939	0.841173	0.859512	0.8584	0.877277	0.890166	0.818837	0.838538	1	0.8976	0.0626001
982	0	20701	13644	0	0	108.476	7.25756	125.853	9.24315	0	0	16.2352	3.2756	25.3725	5.62637	982	22	34345	0.13738	115.379	11.7466	19.8651	6.24775	0.913495	0.902257	0.880245	0.889838	0.902883	0.899927	0.902984	0.874887	0.889474	0.890362	0.873708	0.898763	0.87793	0.849672	0.873198	0.851259	0.867128	0.886563	0.828534	0.84117	1	0.891946	0.0639139
986	0	18323	12103	0	0	122.339	8.50881	139.51	10.4288	0	0	23.2771	4.88895	34.5346	7.7935	986	26	30426	0.121704	129.17	12.5495	27.7552	8.30143	0.914875	0.903389	0.882042	0.890472	0.904029	0.901203	0.903684	0.875485	0.890127	0.890406	0.874269	0.89933	0.879495	0.849619	0.874022	0.851262	0.86763	0.887152	0.828518	0.841402	1	0.89293	0.0637369
988	0	17172	11408	0	0	132.063	9.70183	149.041	11.5976	0	0	29.2987	6.49434	42.128	9.88235	988	28	28580	0.11432	138.84	13.3932	34.4196	10.1881	0.916533	0.905021	0.88303	0.890955	0.905371	0.902047	0.904251	0.876645	0.890815	0.890973	0.874755	0.899335	0.879916	0.850367	0.874598	0.851575	0.868824	0.886966	0.828009	0.841008	1	0.893906	0.0632719
994	1	20482	12898	91.3327	0	108.182	7.14789	126.955	9.33012	9.58419	0	16.099	3.21655	26.0432	5.79697	994	22	33381	0.133524	115.435	12.1884	19.9411	6.54068	0.918502	0.897052	0.869941	0.900602	0.920614	0.910473	0.894955	0.859261	0.895135	0.890417	0.876891	0.908855	0.884395	0.85631	0.860385	0.855861	0.87051	0.894446	0.822309	0.836808	1	0.8936	0.0646052
998	1	18118	11506	111.73	0	123	8.40974	141.614	10.5404	17.5001	0	23.6432	4.88644	36.1092	8.14086	998	26	29625	0.1185	130.229	12.9893	28.4846	8.78979	0.920253	0.898414	0.871713	0.901857	0.921232	0.911612	0.895426	0.859831	0.895612	0.89092	0.877165	0.909181	0.885333	0.856861	0.861806	0.856371	0.870852	0.894295	0.822599	0.83757	1	0.894663	0.0642437
1000	1	17011	10857	115.543	0	130.749	9.53657	149.233	11.5961	19.3446	0	28.4305	6.27697	42.2898	9.96908	1000	28	27869	0.111476	137.949	13.7538	33.8294	10.4139	0.921275	0.900014	0.873031	0.903118	0.921597	0.912304	0.896049	0.860275	0.896641	0.891331	0.877767	0.908877	0.885356	0.857638	0.8611	0.856705	0.871111	0.894327	0.822724	0.837813	1	0.895501	0.0639415
1006	7	23023	14065	92.1684	1.48848	109.831	7.38009	127.515	9.2391	9.85616	0.480551	16.8504	3.42257	26.3762	5.78671	1006	22	37095	0.14838	116.533	11.8276	20.4609	6.43007	0.915083	0.90899	0.871317	0.89783	0.922779	0.910392	0.90434	0.85552	0.889756	0.894487	0.865871	0.90434	0.867934	0.853444	0.853471	0.841272	0.855857	0.886049	0.823008	0.841111	1	0.893406	0.0637118
1010	6	20337	12479	106.431	4.00126	122.243	8.50101	139.704	10.3967	15.1997	1.74696	23.2227	4.88405	34.6741	7.81862	1010	26	32822	0.131288	128.879	12.5622	27.575	8.30356	0.916489	0.910548	0.872783	0.899701	0.923237	0.91137	0.90485	0.856788	0.890729	0.895466	0.866157	0.905003	0.86928	0.854625	0.854549	0.841615	0.855844	0.886006	0.823198	0.841006	1	0.894533	0.0632199
1012	6	19094	11826	112.749	2.82168	128.826	9.50585	146.179	11.4156	18.0141	1.34097	27.2098	6.06968	39.763	9.3905	1012	28	30926	0.123704	135.459	13.2977	32.0083	9.68071	0.917868	0.911757	0.873715	0.901086	0.923382	0.911983	0.906131	0.856755	0.890982	0.896058	0.867506	0.905759	0.869915	0.854993	0.856043	0.840846	0.856658	0.885921	0.823142	0.840506	1	0.895389	0.0629569
1018	7	24268	12160	92.091	2.07933	111.545	7.73348	129.813	9.44577	9.83886	0.685275	17.6628	3.69073	27.8249	6.12013	1018	22	36435	0.14574	117.638	11.9976	21.0529	6.6752	0.926156	0.913943	0.893262	0.900165	0.911253	0.898367	0.918293	0.875779	0.888582	0.858323	0.863812	0.903527	0.876657	0.863291	0.853602	0.852985	0.866873	0.88651	0.83332	0.852244	1	0.897797	0.0594631
1022	7	21552	10775	103.233	2.90774	120.373	8.68628	138.6	10.4282	13.8504	1.18892	22.2012	4.82924	33.8735	7.70763	1022	26	32334	0.129336	126.443	12.6672	26.0891	8.10205	0.927244	0.915198	0.894677	0.901157	0.912074	0.899085	0.918631	0.876369	0.889435	0.858987	0.864724	0.903909	0.876307	0.864044	0.853884	0.852988	0.868034	0.887425	0.833503	0.852446	1	0.898673	0.0591659
1024	6	20274	10165	109.666	4.76468	125.386	9.56787	143.581	11.3481	16.6442	2.10618	25.1243	5.78261	37.7059	8.99883	1024	28	30445	0.12178	131.458	13.3296	29.3234	9.19453	0.928461	0.916193	0.896371	0.901642	0.912843	0.900246	0.919133	0.877517	0.889703	0.85955	0.865889	0.903662	0.876121	0.863984	0.854919	0.853359	0.867876	0.887223	0.834324	0.852406	1	0.899524	0.0588176
1030	1	20934	8890	90.0573	0	109.404	7.43549	128.741	9.38176	9.18996	0	16.6603	3.41714	27.1454	5.98737	1030	21	29825	0.1193	115.167	11.9707	19.7854	6.47198	0.918256	0.918558	0.897737	0.88855	0.91249	0.904141	0.901157	0.885516	0.882816	0.861894	0.887527	0.90057	0.87663	0.853177	0.856178	0.861391	0.876982	0.882347	0.841291	0.845247	1	0.897244	0.061235
1034	1	18545	7866	102.638	0	121.467	8.58641	140.744	10.518	13.5813	0	22.7957	4.86916	35.4546	8.0134	1034	25	26412	0.105648	127.207	12.7452	26.5654	8.32396	0.919487	0.919393	0.898947	0.889501	0.913297	0.9051	0.902374	0.886491	0.883254	0.861673	0.888252	0.900746	0.877328	0.853078	0.856486	0.861105	0.877783	0.882364	0.841227	0.84632	1	0.898079	0.0609358
1036	1	17455	7363	111.01	0	128.331	9.54433	147.41	11.5207	17.1653	0	26.9054	6.04419	40.7734	9.6531	1036	27	24819	0.099276	133.991	13.3946	31.0192	9.66815	0.920766	0.920666	0.900479	0.890668	0.913937	0.905355	0.90336	0.887324	0.88394	0.863109	0.888916	0.9005	0.877715	0.853076	0.856662	0.862222	0.877735	0.883537	0.84111	0.846549	1	0.899016	0.0606896
1042	7	22356	11757	92.3783	1.14004	109.048	7.20427	129.022	9.50557	9.92015	0.369381	16.4869	3.29218	27.332	6.08478	1042	22	34120	0.13648	115.927	12.4638	20.2225	6.8148	0.910668	0.907503	0.866999	0.893479	0.91524	0.901348	0.897216	0.883309	0.872392	0.87859	0.889889	0.903444	0.871659	0.861811	0.847729	0.860888	0.880906	0.879982	0.841589	0.83983	1	0.891754	0.0637521
1046	4	19746	10445	110.542	3.5364	123.723	8.47185	143.326	10.7364	17.0015	1.6136	24.0622	4.98824	37.4349	8.42936	1046	26	30195	0.12078	130.502	13.1833	28.6871	9.0182	0.912022	0.909008	0.86766	0.894403	0.916278	0.902302	0.897483	0.883623	0.873373	0.879086	0.890744	0.903626	0.871817	0.861003	0.848236	0.861451	0.880924	0.880427	0.841133	0.839328	1	0.892578	0.0633461
1048	4	18459	9840	120.029	4.16545	130.961	9.44837	150.402	11.8323	21.7533	2.26747	28.5585	6.22631	43.304	10.2513	1048	28	28303	0.113212	137.718	13.8801	33.6841	10.5427	0.913437	0.911052	0.86959	0.894976	0.91727	0.90342	0.898173	0.883899	0.873865	0.879589	0.891178	0.904498	0.871268	0.861145	0.848603	0.862064	0.880984	0.880348	0.841077	0.838904	1	0.8936	0.0628846
1054	0	23507	12315	0	0	110.063	7.53681	127.003	9.1949	0	0	16.9656	3.51103	26.0597	5.69992	1054	22	35822	0.143288	115.886	11.4489	20.092	6.1576	0.907641	0.903928	0.865013	0.911605	0.902253	0.911116	0.890821	0.874407	0.892706	0.887025	0.877254	0.90577	0.858969	0.852535	0.852605	0.857448	0.869368	0.874644	0.835576	0.849464	1	0.891342	0.0634285
1058	0	20809	10934	0	0	122.849	8.70212	139.589	10.3633	0	0	23.5809	5.05214	34.5854	7.76768	1058	26	31743	0.126972	128.615	12.2436	27.3714	8.05359	0.909712	0.906027	0.866301	0.913052	0.902845	0.911382	0.891724	0.874177	0.893725	0.887928	0.877532	0.906767	0.859355	0.852629	0.853558	0.856898	0.869436	0.875059	0.835791	0.849164	1	0.892435	0.0627986
1060	0	19475	10316	0	0	129.819	9.74138	146.406	11.4617	0	0	27.8565	6.32549	39.952	9.46842	1060	28	29791	0.119164	135.563	13.031	32.0449	9.50364	0.911299	0.907371	0.868148	0.913917	0.90341	0.912272	0.892384	0.87466	0.894045	0.888876	0.878101	0.907204	0.85984	0.853496	0.854067	0.856853	0.869961	0.874929	0.836427	0.849585	1	0.893425	0.062356
1066	10	22942	11787	93.3291	2.60751	109.555	7.26701	129.803	9.52404	10.2475	0.877586	16.7183	3.34731	27.8261	6.17981	1066	22	34739	0.138956	116.42	12.5582	20.4853	6.93133	0.915585	0.894614	0.859596	0.90633	0.914145	0.913944	0.906388	0.876407	0.909957	0.877112	0.867728	0.908144	0.863021	0.867224	0.872262	0.846441	0.862302	0.863871	0.846671	0.839402	1	0.892967	0.0634037
1070	9	20341	10461	111.272	3.71628	123.505	8.5056	143.581	10.7299	17.3438	1.74075	23.9394	4.97894	37.6332	8.5229	1070	26	30811	0.123244	130.318	13.3164	28.5868	9.11652	0.916815	0.896044	0.860699	0.907565	0.915387	0.914965	0.907062	0.877852	0.910227	0.877268	0.868505	0.908555	0.863766	0.868699	0.872318	0.847408	0.862322	0.864594	0.846694	0.838142	1	0.893966	0.0631796
1072	9	19076	9821	118.401	3.50054	128.496	9.53202	148.42	11.6554	20.8628	1.79436	27.0068	6.06479	41.6212	9.91111	1072	28	28906	0.115624	135.262	13.973	31.9702	10.2757	0.917993	0.896907	0.862762	0.90905	0.916713	0.91635	0.907441	0.879056	0.910486	0.878018	0.869456	0.909552	0.86489	0.869197	0.871688	0.84799	0.86169	0.864734	0.846589	0.837992	1	0.895022	0.0627431
1078	12	26390	12388	92.5116	2.34084	112.367	7.78714	129.509	9.17639	9.9775	0.766939	18.0547	3.77641	27.6083	5.90232	1078	21	38790	0.15516	117.836	11.4984	21.1032	6.37991	0.917904	0.916306	0.88751	0.911536	0.916602	0.893735	0.921655	0.878706	0.893542	0.873189	0.87123	0.912207	0.871217	0.869258	0.873485	0.839134	0.870405	0.875174	0.846069	0.82065	1	0.898966	0.0603314
1082	12	23383	11029	106.725	4.03195	124.442	8.89285	141.471	10.3848	15.3262	1.7654	24.512	5.28777	35.9832	7.96198	1082	25	34424	0.137696	129.892	12.3123	28.184	8.24675	0.919083	0.917587	0.889089	0.912241	0.917369	0.894115	0.922293	0.879299	0.894376	0.873853	0.870904	0.912125	0.871805	0.869873	0.873504	0.839589	0.870091	0.875392	0.846314	0.820968	1	0.899781	0.0601104
1084	10	21960	10423	115.363	5.46962	130.58	9.83203	147.535	11.3775	19.3832	2.73446	28.3499	6.439	40.8563	9.4873	1084	27	32393	0.129572	136.031	13.0405	32.3713	9.55262	0.920523	0.918887	0.890285	0.913037	0.918038	0.895286	0.922699	0.879681	0.894931	0.874402	0.871377	0.912697	0.872133	0.870034	0.873676	0.839873	0.86991	0.876007	0.846109	0.820825	1	0.900636	0.0597929
1090	0	19672	8278	0	0	108.537	7.39956	128.071	9.35506	0	0	16.2708	3.36071	26.7279	5.91533	1090	21	27950	0.1118	114.322	12.0001	19.3679	6.4115	0.914401	0.919571	0.908336	0.900912	0.90737	0.899714	0.911771	0.878801	0.885957	0.881002	0.879213	0.889392	0.872844	0.866279	0.854687	0.845778	0.887531	0.88102	0.842326	0.829857	1	0.898879	0.0599525
1094	0	17417	7367	0	0	120.179	8.4595	139.565	10.4577	0	0	22.0787	4.71283	34.5785	7.83782	1094	25	24784	0.099136	125.941	12.7007	25.7943	8.1552	0.915631	0.920352	0.910123	0.902861	0.908671	0.901146	0.912363	0.879418	0.88769	0.881738	0.879237	0.889505	0.873547	0.867717	0.855491	0.846272	0.887811	0.880427	0.842176	0.830617	1	0.899984	0.0595911
1096	0	16429	6967	0	0	124.891	9.35742	144.129	11.3959	0	0	24.8144	5.64124	38.1371	9.09162	1096	27	23396	0.093584	130.619	13.3249	28.7817	9.16934	0.916973	0.921632	0.911181	0.90415	0.90913	0.90212	0.912998	0.880749	0.888058	0.881903	0.879915	0.890451	0.87391	0.868503	0.855723	0.846555	0.888336	0.880343	0.843349	0.831082	1	0.900915	0.0592429
1102	12	21579	12791	91.9814	1.62662	108.632	7.06997	128.915	9.38126	9.79807	0.520897	16.2935	3.19957	27.2534	5.97362	1102	22	34382	0.137528	116.172	12.6652	20.3686	6.9135	0.919725	0.92179	0.889812	0.897781	0.914054	0.905372	0.901227	0.870557	0.894858	0.882366	0.885114	0.89954	0.873349	0.874382	0.854255	0.879021	0.875763	0.883195	0.837139	0.835786	1	0.898992	0.0604235
1106	11	19069	11286	108.227	4.90072	121.359	8.25506	141.529	10.6014	16.0073	2.0794	22.7105	4.66553	36.0508	8.13481	1106	26	30366	0.121464	128.851	13.4056	27.6662	8.93679	0.921178	0.923302	0.891029	0.899196	0.915349	0.90603	0.901617	0.870974	0.89508	0.883192	0.886386	0.899904	0.873477	0.875156	0.85441	0.879256	0.876342	0.88357	0.836133	0.835853	1	0.899976	0.0601065
1108	10	17906	10647	113.526	6.32423	126.789	9.28901	146.94	11.6444	18.5207	2.9631	25.9388	5.74063	40.4058	9.64834	1108	28	28563	0.114252	134.296	14.1324	31.3288	10.2149	0.922872	0.924238	0.892203	0.900431	0.91594	0.906225	0.902199	0.871337	0.895407	0.883958	0.887109	0.900238	0.874488	0.875503	0.85546	0.87967	0.876484	0.883346	0.835732	0.835644	1	0.900826	0.0598238
1114	0	21550	12733	0	0	109.151	7.46421	125.351	8.95555	0	0	16.5487	3.42618	25.0505	5.41144	1114	22	34283	0.137132	115.168	11.2285	19.7063	5.92705	0.914097	0.894233	0.875842	0.906397	0.923709	0.910655	0.887845	0.869017	0.89031	0.8717	0.891652	0.908701	0.873086	0.864189	0.848263	0.874909	0.883937	0.882551	0.845375	0.833912	1	0.893886	0.0622481
1118	0	19058	11296	0	0	122.05	8.55664	137.934	10.0618	0	0	23.1188	4.90515	33.3561	7.35155	1118	26	30354	0.121416	127.961	11.9411	26.9285	7.72698	0.915975	0.895928	0.87771	0.906652	0.924442	0.911148	0.88817	0.869474	0.890624	0.872208	0.892288	0.908529	0.873674	0.865306	0.848587	0.875568	0.883837	0.883689	0.845556	0.833844	1	0.894853	0.0616838
1120	0	17909	10647	0	0	128.603	9.59455	144.413	11.1007	0	0	27.0792	6.1282	38.3241	8.90869	1120	28	28556	0.114224	134.497	12.7329	31.2719	9.09456	0.917338	0.89743	0.879517	0.90783	0.92506	0.911507	0.88927	0.87015	0.891371	0.873021	0.892439	0.909021	0.874422	0.865667	0.849541	0.875718	0.883299	0.884578	0.845181	0.834115	1	0.895853	0.061213
1126	1	18487	13289	96.0076	0	107.03	6.90718	127.99	9.50047	11.1252	0	15.5831	3.0381	26.6907	5.97684	1126	23	31777	0.127108	115.795	13.1302	20.2281	7.09435	0.916182	0.895081	0.864116	0.900935	0.921248	0.906221	0.896387	0.878324	0.906332	0.867058	0.892705	0.906914	0.856154	0.859379	0.850253	0.86292	0.873399	0.864855	0.856012	0.850458	1	0.892754	0.0627303
1130	1	16342	11829	115.075	0	118.258	7.96192	139.101	10.6344	19.1119	0	21.0147	4.27637	34.2589	7.89962	1130	27	28172	0.112688	127.009	13.7871	26.5757	8.91841	0.917329	0.896759	0.865558	0.902385	0.921553	0.906272	0.89683	0.879561	0.906911	0.868256	0.894328	0.90755	0.856648	0.859506	0.84962	0.863801	0.873012	0.865771	0.856311	0.851271	1	0.893718	0.06243
1132	1	15364	11197	125.953	0	126.033	9.0266	146.826	11.686	25.0302	0	25.4615	5.5144	40.3187	9.68873	1132	29	26562	0.106248	134.798	14.4956	31.7244	10.5349	0.918587	0.898219	0.86699	0.903772	0.922163	0.906426	0.897579	0.880374	0.907499	0.868798	0.894586	0.908271	0.856487	0.860026	0.850463	0.864317	0.873541	0.865936	0.856336	0.851141	1	0.894631	0.0621812
1138	1	22428	15280	90.3997	0	109.833	7.4912	126.303	8.96579	9.29473	0	16.8581	3.47547	25.618	5.49446	1138	22	37709	0.150836	116.506	11.4605	20.4075	6.15748	0.915935	0.905301	0.884126	0.899467	0.91929	0.911056	0.900793	0.879816	0.911918	0.868122	0.887918	0.896006	0.845488	0.852144	0.856162	0.836591	0.87678	0.867233	0.85758	0.854279	1	0.895792	0.0615396
1142	1	19831	13585	103.656	0	123.491	8.67882	139.908	10.1513	13.9873	0	23.9451	5.08553	34.7968	7.62884	1142	26	33417	0.133668	130.165	12.314	28.3564	8.21123	0.917482	0.906739	0.884789	0.90047	0.92019	0.911662	0.901742	0.879717	0.912126	0.86869	0.888066	0.896235	0.845962	0.851722	0.855822	0.836386	0.876814	0.867208	0.857857	0.854296	1	0.896571	0.0611498
1144	1	18614	12819	115.124	0	131.821	9.75402	148.11	11.2186	19.136	0	29.146	6.52975	41.3094	9.46597	1144	28	31434	0.125736	138.463	13.1057	34.106	9.87551	0.918448	0.908379	0.886286	0.901365	0.920723	0.912261	0.902335	0.880782	0.912595	0.869791	0.888178	0.896513	0.84617	0.851737	0.856095	0.836451	0.877362	0.867357	0.857877	0.854425	1	0.897435	0.0608978
1150	0	16235	11554	0	0	106.32	6.93921	125.414	9.19499	0	0	15.2806	3.00901	25.1079	5.56557	1150	23	27789	0.111156	114.259	12.3223	19.3665	6.45195	0.920544	0.915362	0.897208	0.90615	0.909407	0.906492	0.899061	0.873799	0.891486	0.866332	0.888247	0.903415	0.856166	0.864083	0.863543	0.831066	0.893033	0.873133	0.850211	0.85523	1	0.898283	0.060673
1154	0	14424	10271	0	0	117.616	8.04295	136.601	10.292	0	0	20.6846	4.27133	32.4365	7.37724	1154	27	24695	0.09878	125.512	13.0155	25.5724	8.17573	0.921523	0.916947	0.898603	0.907694	0.911014	0.906297	0.899656	0.873942	0.892347	0.8672	0.888662	0.903503	0.856226	0.864608	0.863414	0.832051	0.893683	0.873112	0.851144	0.854991	1	0.899209	0.0604319
1156	0	13547	9681	0	0	123.276	8.96408	142.193	11.2686	0	0	23.845	5.23315	36.6308	8.77227	1156	29	23228	0.092912	131.16	13.6664	29.1739	9.36918	0.923089	0.917298	0.900465	0.908386	0.912541	0.907246	0.900357	0.874785	0.893082	0.867444	0.889078	0.90378	0.85638	0.865335	0.864259	0.833046	0.894309	0.872955	0.851279	0.855541	1	0.900148	0.0600576
1162	14	19290	16895	91.9594	1.41794	107.261	6.83351	126.439	9.27693	9.7889	0.454828	15.6787	3.00807	25.7266	5.69213	1162	23	36199	0.144796	116.206	12.5216	20.3661	6.7162	0.926255	0.911614	0.887967	0.905426	0.903713	0.904928	0.89392	0.874927	0.883091	0.878201	0.871336	0.901378	0.865784	0.871447	0.861557	0.859375	0.896434	0.876405	0.845465	0.867938	1	0.897163	0.061353
1166	14	17070	14965	106.092	3.16858	118.255	7.91298	137.246	10.3805	15.0319	1.31509	21.0095	4.23944	32.8999	7.50378	1166	27	32049	0.128196	127.117	13.1757	26.559	8.43214	0.928578	0.913008	0.889357	0.906284	0.904708	0.906362	0.896034	0.875675	0.883912	0.879575	0.872055	0.902181	0.865581	0.871478	0.861899	0.859262	0.896752	0.875987	0.845221	0.868717	1	0.898393	0.061034
1168	14	16062	14092	111.744	4.82465	124.128	8.91891	142.998	11.3786	17.6033	2.26439	24.3317	5.26808	37.2597	8.96971	1168	29	30168	0.120672	132.937	13.8435	30.3675	9.69651	0.929909	0.914313	0.890447	0.906756	0.905943	0.906921	0.896761	0.876691	0.884994	0.880121	0.872763	0.902811	0.865685	0.871403	0.863001	0.859172	0.897192	0.876492	0.84515	0.868934	1	0.89929	0.0606728
1174	0	24722	14711	0	0	110.136	7.57814	125.65	8.94662	0	0	17.0016	3.53363	25.2273	5.44312	1174	22	39433	0.157732	115.924	11.0525	20.0703	5.89122	0.921272	0.901314	0.881343	0.901123	0.918774	0.912497	0.88005	0.863984	0.8845	0.882928	0.875701	0.906905	0.862602	0.881736	0.848807	0.865696	0.879454	0.888951	0.856884	0.843152	1	0.894726	0.0626716
1178	0	21949	13002	0	0	123.212	8.75709	138.556	10.1636	0	0	23.7913	5.10649	33.8138	7.49719	1178	26	34951	0.139804	128.92	11.8993	27.5198	7.79436	0.922406	0.902735	0.88275	0.902263	0.91973	0.913636	0.881048	0.864324	0.885411	0.883408	0.876685	0.907013	0.862765	0.88245	0.848874	0.866141	0.879803	0.888658	0.857	0.843681	1	0.895691	0.062406
1180	0	20550	12275	0	0	127.271	9.67334	142.627	11.1385	0	0	26.2657	6.02969	36.9462	8.71504	1180	28	32825	0.1313	133.013	12.6563	30.2597	8.82436	0.924052	0.904113	0.884128	0.903732	0.920457	0.914532	0.88163	0.864935	0.886139	0.883519	0.877152	0.907692	0.863244	0.882727	0.848637	0.8662	0.880274	0.888363	0.857365	0.844052	1	0.896674	0.0620702
1186	46	25494	12086	93.6595	2.75781	110.629	7.42625	130.908	9.70762	10.3591	0.958239	17.2185	3.49535	28.5489	6.41506	1186	21	37626	0.150504	117.122	12.5668	20.8496	7.04326	0.917809	0.89668	0.873425	0.905252	0.930886	0.925663	0.894661	0.858276	0.901704	0.877625	0.887418	0.899564	0.868668	0.863964	0.856602	0.856655	0.871831	0.883099	0.870329	0.845679	1	0.896121	0.0633205
1190	37	22565	10724	110.333	5.19087	123.472	8.58134	143.725	10.916	16.9652	2.37516	23.9261	5.0306	37.7667	8.70198	1190	25	33326	0.133304	129.974	13.347	28.3722	9.13444	0.919747	0.898293	0.874932	0.906169	0.93181	0.926964	0.895472	0.858519	0.902569	0.877828	0.888345	0.900243	0.869186	0.86416	0.856583	0.857574	0.872277	0.883454	0.871032	0.845976	1	0.897228	0.0628265
1192	36	21183	10096	117.8	6.63588	130.521	9.64891	150.72	12.0337	20.6898	3.54498	28.2952	6.33613	43.6044	10.579	1192	27	31315	0.12526	137.019	14.1146	33.2222	10.7054	0.920964	0.899441	0.876225	0.907009	0.932301	0.927623	0.896535	0.859716	0.902858	0.878573	0.888967	0.900575	0.869392	0.864186	0.856778	0.857959	0.872745	0.883331	0.87102	0.846368	1	0.898074	0.0625646
1198	2	29188	10156	91.2672	0.564428	113.04	8.03035	129.895	9.08996	9.56476	0.17666	18.3931	3.95414	27.8439	5.85894	1198	21	39346	0.157384	117.39	11.1174	20.8321	6.12937	0.916205	0.907894	0.871067	0.895428	0.917933	0.919776	0.898592	0.874523	0.918086	0.882517	0.890726	0.889036	0.852514	0.842233	0.858308	0.846045	0.885249	0.874002	0.871474	0.842157	1	0.895543	0.0635331
1202	2	25788	9041	108.523	2.41648	127.354	9.26802	143.959	10.3431	16.0657	1.06711	26.2805	5.79311	37.8812	8.19669	1202	25	34831	0.139324	131.663	12.0159	29.2911	8.25593	0.918334	0.90919	0.872384	0.896629	0.918808	0.921076	0.898898	0.875757	0.918406	0.88282	0.89073	0.889911	0.85266	0.842669	0.859077	0.845942	0.885318	0.873934	0.871896	0.842224	1	0.896596	0.0630192
1204	2	24265	8527	119.299	5.99799	134.628	10.3245	151.124	11.4256	21.4439	3.19891	31.0765	7.21732	43.8672	9.98039	1204	27	32794	0.131176	138.917	12.8529	34.4017	9.79441	0.920153	0.910578	0.874245	0.897451	0.920062	0.92151	0.899783	0.876852	0.918232	0.883531	0.890742	0.890239	0.852625	0.842746	0.859166	0.846588	0.885345	0.874337	0.872492	0.842685	1	0.897612	0.0625501
1210	4	22839	8561	93.0892	2.26492	110.379	7.53147	130.928	9.51738	10.1631	0.739831	17.1099	3.52594	28.543	6.23994	1210	21	31404	0.125616	115.979	12.2367	20.2258	6.75187	0.923067	0.913403	0.894042	0.891925	0.929754	0.901653	0.894456	0.859333	0.911763	0.866546	0.870956	0.88882	0.855767	0.851516	0.865797	0.855608	0.894026	0.857932	0.851755	0.869045	1	0.897064	0.0597703
1214	3	20163	7589	110.31	5.84616	124.554	8.72812	144.874	10.7447	16.9827	2.57204	24.5638	5.19615	38.6429	8.61403	1214	25	27755	0.11102	130.109	12.9991	28.4126	8.90483	0.924032	0.914484	0.894938	0.892722	0.930823	0.902036	0.89474	0.860133	0.912016	0.866691	0.871411	0.888326	0.855522	0.852279	0.86588	0.855612	0.894451	0.858566	0.851558	0.86869	1	0.897721	0.0593985
1216	3	18966	7178	118.889	5.06404	131.904	9.78859	152.017	11.791	21.1793	2.61001	29.2035	6.55306	44.685	10.4376	1216	27	26147	0.104588	137.424	13.7211	33.4526	10.431	0.925326	0.915421	0.896393	0.893487	0.931847	0.903373	0.896049	0.861208	0.912361	0.867537	0.87163	0.888936	0.85593	0.852201	0.866352	0.855911	0.894003	0.858894	0.85157	0.869067	1	0.898661	0.0591255
1222	0	23156	10444	0	0	110.182	7.50385	128.991	9.25307	0	0	17.0179	3.50402	27.2894	5.8884	1222	21	33600	0.1344	116.029	11.883	20.2106	6.46838	0.925506	0.907872	0.904464	0.905089	0.914241	0.899077	0.881354	0.854018	0.886577	0.874449	0.864196	0.88564	0.859196	0.853185	0.860536	0.848214	0.896399	0.868854	0.846548	0.856369	1	0.895391	0.0632212
1226	0	20391	9366	0	0	122.52	8.63119	141.065	10.306	0	0	23.3889	4.98372	35.6702	7.83825	1226	25	29757	0.119028	128.357	12.5958	27.2544	8.29995	0.927395	0.909467	0.90614	0.906308	0.915566	0.899872	0.882666	0.855429	0.887505	0.874752	0.86504	0.887186	0.859798	0.854303	0.861579	0.847532	0.896915	0.869779	0.847078	0.856639	1	0.896672	0.0627665
1228	0	19112	8793	0	0	130.364	9.69158	148.659	11.3839	0	0	28.1985	6.34522	41.7826	9.6232	1228	27	27905	0.11162	136.129	13.3193	32.4789	9.8275	0.929242	0.911091	0.908009	0.907776	0.916144	0.900484	0.883766	0.857355	0.88855	0.875202	0.866081	0.887672	0.859703	0.854596	0.862713	0.847375	0.897026	0.86988	0.846766	0.856728	1	0.897874	0.0622188
1234	2	23652	10443	90.9623	0.356247	109.446	7.43609	128.681	9.404	9.469	0.110762	16.6795	3.42444	27.1093	5.95702	1234	21	34097	0.136388	115.336	12.0036	19.8734	6.4901	0.935977	0.906341	0.894639	0.898525	0.923923	0.898789	0.869255	0.868786	0.878728	0.878611	0.863448	0.908027	0.866674	0.860369	0.859885	0.860765	0.876998	0.877658	0.866455	0.845602	1	0.896726	0.0592924
1238	2	20918	9275	108.222	1.04136	120.798	8.46267	139.869	10.4515	15.9139	0.457268	22.4166	4.74409	34.8002	7.83742	1238	25	30195	0.12078	126.655	12.6726	26.22	8.1916	0.936811	0.907518	0.896026	0.900083	0.924723	0.899868	0.870061	0.870591	0.879583	0.879318	0.863024	0.908395	0.866832	0.860705	0.860937	0.860838	0.87801	0.877827	0.866451	0.846663	1	0.897689	0.058833
1240	2	19659	8718	113.246	3.43682	127.209	9.44367	146.182	11.3757	18.2685	1.65195	26.2072	5.88407	39.7596	9.32131	1240	27	28379	0.113516	133.036	13.3482	30.3699	9.47494	0.938388	0.908859	0.896878	0.900913	0.92535	0.901018	0.87126	0.871384	0.880986	0.8797	0.863191	0.908401	0.866486	0.861623	0.861799	0.86076	0.877674	0.878308	0.866997	0.847035	1	0.898618	0.0584823
1246	0	17199	11889	0	0	106.196	6.98914	125.065	9.1422	0	0	15.2307	3.03041	24.8974	5.48785	1246	22	29088	0.116352	113.908	12.2101	19.1817	6.34996	0.919331	0.912455	0.874673	0.899202	0.909963	0.906319	0.885812	0.872817	0.893685	0.87347	0.869603	0.905666	0.862383	0.858756	0.870273	0.863208	0.876891	0.877131	0.864566	0.842495	1	0.894178	0.0618417
1250	0	15223	10544	0	0	119.66	8.14121	138.304	10.1203	0	0	21.7739	4.47977	33.6269	7.40209	1250	26	25767	0.103068	127.289	12.8494	26.6242	8.2609	0.920771	0.913358	0.875771	0.901056	0.910933	0.907886	0.885842	0.873579	0.894186	0.87385	0.869523	0.905984	0.862402	0.859336	0.871425	0.8631	0.877595	0.877731	0.865235	0.842143	1	0.895117	0.0615616
1252	0	14312	9933	0	0	123.395	9.00409	142.047	11.0702	0	0	23.9168	5.2743	36.4962	8.5694	1252	28	24245	0.09698	131.037	13.4982	29.0705	9.20742	0.921736	0.914663	0.877336	0.902083	0.911817	0.907816	0.88674	0.875129	0.894782	0.874242	0.870221	0.905939	0.863291	0.859744	0.871252	0.863786	0.877913	0.878284	0.865581	0.84238	1	0.896005	0.0612966
1258	8	19727	17902	91.3933	1.45562	107.06	6.82742	125.943	9.34917	9.61046	0.464642	15.5914	3.00547	25.4366	5.72507	1258	23	37637	0.150548	116.038	12.4522	20.273	6.67221	0.912918	0.916731	0.865744	0.890268	0.913702	0.92065	0.884276	0.865877	0.896578	0.864668	0.869198	0.888753	0.844568	0.865119	0.857135	0.859128	0.879786	0.880477	0.857879	0.832784	1	0.891453	0.0634922
1262	8	17408	15929	104.647	2.31465	119.685	8.03943	138.262	10.5143	14.4113	0.920831	21.78	4.41981	33.64	7.75294	1262	27	33345	0.13338	128.556	13.1445	27.4438	8.60467	0.9142	0.918534	0.866832	0.891663	0.91414	0.921802	0.88448	0.866862	0.897886	0.864792	0.869306	0.888724	0.845209	0.865227	0.857085	0.858914	0.879667	0.880597	0.858405	0.832839	1	0.892379	0.0630222
1264	7	16255	15000	112.383	2.93057	128.132	9.19714	146.534	11.5847	17.8428	1.3654	26.7513	5.80123	40.0707	9.60053	1264	29	31262	0.125048	136.958	13.893	33.1402	10.2979	0.915696	0.919599	0.868099	0.892521	0.915345	0.922062	0.885468	0.867539	0.898471	0.864324	0.869426	0.888715	0.845115	0.865508	0.857783	0.859206	0.880062	0.881006	0.858966	0.83304	1	0.893208	0.0627384
1270	0	23866	16101	0	0	110	7.60199	125.869	9.08839	0	0	16.9408	3.53618	25.369	5.53949	1270	23	39967	0.159868	116.393	11.3298	20.3361	6.07597	0.928491	0.913404	0.875009	0.895389	0.924087	0.913829	0.885418	0.861849	0.891661	0.86913	0.873508	0.872245	0.849563	0.843296	0.861448	0.847612	0.886156	0.878762	0.864013	0.83963	1	0.894403	0.0601718
1274	0	21147	14304	0	0	117.515	8.50098	133.304	10.0858	0	0	20.6653	4.50684	30.1578	6.8899	1274	27	35451	0.141804	123.886	12.0063	24.4954	7.27717	0.929678	0.914798	0.877112	0.895955	0.924487	0.914234	0.886054	0.862486	0.892048	0.869002	0.874037	0.870963	0.849877	0.844461	0.862684	0.847691	0.886096	0.878635	0.864376	0.839172	1	0.895211	0.0599199
1276	0	19902	13510	0	0	123.166	9.39559	138.859	11.0489	0	0	23.8187	5.48528	34.1301	8.21111	1276	29	33412	0.133648	129.511	12.6987	27.988	8.41384	0.930923	0.916198	0.878816	0.897417	0.925446	0.91524	0.886777	0.863941	0.892524	0.868984	0.873803	0.87093	0.850129	0.845026	0.86249	0.848572	0.886074	0.878352	0.864644	0.839564	1	0.896199	0.0595587
1282	1	20242	12082	94.1078	0	107.952	7.11741	127.863	9.5161	10.4805	0	15.9961	3.1888	26.6135	5.96798	1282	22	32325	0.1293	115.394	12.5846	19.9644	6.78736	0.928275	0.911384	0.894803	0.888152	0.909002	0.917618	0.877556	0.862444	0.887285	0.870828	0.873132	0.871601	0.85536	0.848012	0.871431	0.841191	0.898685	0.861903	0.86645	0.846388	1	0.894415	0.0614645
1286	1	17907	10730	110.483	0	121.894	8.35328	141.646	10.6717	16.923	0	23.0154	4.76458	36.1472	8.22229	1286	26	28638	0.114552	129.294	13.331	27.9354	8.94044	0.929447	0.91293	0.895785	0.889063	0.909526	0.918762	0.878204	0.864114	0.888278	0.870749	0.874241	0.871884	0.855769	0.847458	0.870714	0.841731	0.898753	0.861844	0.866925	0.847091	1	0.895309	0.061159
1288	1	16815	10104	123.097	0	130.824	9.47006	150.41	11.6978	23.373	0	28.4725	6.232	43.294	10.1779	1288	28	26920	0.10768	138.175	14.0472	34.0353	10.7074	0.930312	0.914339	0.896917	0.890658	0.910661	0.919242	0.879253	0.86484	0.8888	0.871267	0.874814	0.872288	0.856222	0.847158	0.870468	0.842311	0.898551	0.861571	0.866679	0.847344	1	0.896186	0.0608055
1294	1	19158	14598	90.6551	0	108.336	7.19843	125.8	9.11589	9.37336	0	16.1697	3.24549	25.3299	5.52881	1294	23	33757	0.135028	115.888	11.8412	20.1308	6.30823	0.922727	0.910315	0.895237	0.899191	0.912152	0.895399	0.867509	0.865687	0.905842	0.854904	0.861332	0.889193	0.853512	0.827177	0.86465	0.849602	0.882913	0.861007	0.845232	0.844003	1	0.892231	0.0636932
1298	0	16909	12986	0	0	119.225	8.30027	136.44	10.2593	0	0	21.5522	4.54037	32.3201	7.3204	1298	27	29895	0.11958	126.703	12.5502	26.2296	7.96405	0.924352	0.910738	0.896722	0.901187	0.913564	0.896203	0.868389	0.86563	0.906272	0.855294	0.861666	0.88953	0.854056	0.828918	0.865011	0.849406	0.882689	0.861432	0.845626	0.84479	1	0.893209	0.0632507
1300	0	15950	12221	0	0	127.077	9.33424	144.197	11.3434	0	0	26.1173	5.80184	38.1837	9.0436	1300	29	28171	0.112684	134.504	13.3095	31.3519	9.50266	0.925881	0.912161	0.898016	0.902524	0.914416	0.897661	0.868464	0.866423	0.907139	0.855703	0.86266	0.889958	0.854247	0.829399	0.864932	0.849828	0.883053	0.861737	0.845959	0.845053	1	0.894225	0.0628555
1306	4	18916	13597	93.3264	2.52472	107.812	7.08071	126.949	9.37	10.2449	0.825128	15.9325	3.16605	26.0432	5.82355	1306	23	32517	0.130068	115.812	12.4515	20.1596	6.70029	0.924101	0.90382	0.879463	0.914952	0.91812	0.901467	0.864179	0.873051	0.904189	0.860458	0.870468	0.907602	0.857797	0.834348	0.854784	0.87279	0.857613	0.887428	0.844451	0.832426	1	0.893703	0.0633702
1310	4	16749	12068	106.198	4.23021	119.855	8.18845	138.907	10.4204	15.1075	1.76096	21.8829	4.52063	34.0953	7.7498	1310	27	28821	0.115284	127.831	13.1467	26.9956	8.56397	0.925627	0.90559	0.880729	0.916085	0.918705	0.902797	0.864734	0.874068	0.904375	0.861958	0.87006	0.908036	0.858367	0.83486	0.855106	0.87235	0.858836	0.888016	0.844107	0.831494	1	0.894717	0.0627382
1312	4	15751	11319	115.666	2.41074	129.577	9.34221	148.583	11.5736	19.4317	1.21578	27.6662	6.04484	41.7447	9.84393	1312	29	27074	0.108296	137.521	13.9543	33.5509	10.4889	0.927347	0.907439	0.882692	0.91695	0.919609	0.903598	0.865332	0.875397	0.904798	0.861989	0.87006	0.908528	0.858721	0.834971	0.855378	0.872608	0.859552	0.88886	0.844389	0.831776	1	0.895806	0.0621965
1318	0	17149	12980	0	0	107.202	7.04347	124.427	9.14043	0	0	15.6652	3.1119	24.524	5.4552	1318	23	30129	0.120516	114.623	11.7038	19.4817	6.12998	0.920658	0.923662	0.875635	0.89379	0.912825	0.927661	0.868051	0.856865	0.889757	0.874291	0.87434	0.895433	0.841332	0.856899	0.852949	0.877294	0.865246	0.886604	0.855986	0.830081	1	0.894062	0.0635507
1322	0	15178	11486	0	0	120.173	8.21378	137.159	10.2708	0	0	22.057	4.56212	32.8274	7.43471	1322	27	26664	0.106656	127.49	12.4335	26.6965	8.00639	0.922461	0.92503	0.876594	0.894952	0.913329	0.92863	0.868962	0.858517	0.89032	0.874156	0.874737	0.896133	0.841378	0.857429	0.853492	0.877513	0.865437	0.885857	0.856229	0.830146	1	0.895034	0.0630103
1324	0	14240	10862	0	0	125.058	9.12908	141.883	11.145	0	0	24.8928	5.50092	36.3811	8.62977	1324	29	25102	0.100408	132.338	13.058	29.8639	9.04375	0.923472	0.926799	0.877301	0.896243	0.914907	0.929747	0.869891	0.86041	0.890985	0.875329	0.875906	0.896602	0.841746	0.857501	0.853697	0.87748	0.865887	0.885846	0.856784	0.831089	1	0.896117	0.0624858
1330	5	19276	14285	94.2189	2.50637	107.291	6.90326	127.066	9.35747	10.5396	0.840183	15.6957	3.04589	26.1126	5.81126	1330	23	33566	0.134264	115.705	12.6603	20.1281	6.79986	0.919472	0.922585	0.884973	0.885658	0.913707	0.91475	0.875171	0.844664	0.888995	0.862614	0.865757	0.874665	0.840806	0.848507	0.864327	0.855494	0.873265	0.876512	0.856894	0.842087	1	0.891421	0.0630074
1334	4	17016	12758	105.008	2.61703	115.899	7.95022	135.629	10.3148	14.5664	1.08344	19.7974	4.10146	31.7622	7.29535	1334	27	29778	0.119112	124.351	13.3069	24.9229	8.21474	0.921335	0.92429	0.886242	0.887014	0.914282	0.915475	0.87662	0.845641	0.889146	0.862516	0.865572	0.874874	0.841208	0.848815	0.863859	0.85538	0.873094	0.876436	0.857176	0.841863	1	0.892413	0.0627943
1336	4	15987	12073	110.579	4.46917	122.456	8.9429	142.052	11.3093	17.0499	2.1067	23.3775	5.14787	36.529	8.78991	1336	29	28064	0.112256	130.885	13.9557	29.0343	9.52621	0.923282	0.925759	0.887258	0.887953	0.914802	0.916352	0.877352	0.846636	0.889324	0.863491	0.866591	0.875356	0.842129	0.849237	0.864399	0.855598	0.872595	0.87614	0.85738	0.8422	1	0.89341	0.0621871
1342	20	29244	14100	93.9537	2.5721	112.638	7.85811	128.834	9.42527	10.4527	0.868213	18.1885	3.83814	27.2069	6.01584	1342	22	43364	0.173456	117.895	11.3287	21.1173	6.29266	0.919138	0.915241	0.890531	0.872763	0.903687	0.910075	0.878551	0.858442	0.897657	0.877421	0.87146	0.867528	0.842715	0.833468	0.867586	0.833456	0.882483	0.87455	0.846543	0.829882	1	0.889898	0.0629341
1346	18	25827	12495	108.251	3.8735	124.536	8.96415	140.58	10.5671	15.9831	1.73617	24.5728	5.35167	35.3382	8.03287	1346	26	38340	0.15336	129.757	12.136	28.0772	8.11464	0.920657	0.916588	0.891823	0.873722	0.904877	0.910733	0.879799	0.859781	0.898083	0.878039	0.871909	0.868206	0.843323	0.833738	0.867227	0.833764	0.883151	0.874283	0.846427	0.830203	1	0.890907	0.0624501
1348	17	24245	11727	114.626	5.94398	130.636	9.95871	146.495	11.5366	19.0396	2.88555	28.3981	6.55139	40.0325	9.53413	1348	28	35989	0.143956	135.796	12.8704	32.1847	9.39936	0.922254	0.918489	0.892787	0.874934	0.906263	0.91132	0.880366	0.860902	0.898914	0.878588	0.871933	0.868557	0.843799	0.835033	0.867029	0.833783	0.883256	0.874559	0.846398	0.830851	1	0.891956	0.0619694
1354	1	27299	9157	91.6867	0	112.287	7.89566	131.01	9.41666	9.69559	0	18.0235	3.824	28.5872	6.20908	1354	21	36457	0.145828	116.989	11.6148	20.6766	6.45172	0.917478	0.90881	0.874181	0.896604	0.912856	0.913391	0.852497	0.857983	0.899306	0.866267	0.864224	0.884384	0.859286	0.853293	0.856914	0.840593	0.868119	0.883561	0.830924	0.83534	1	0.889112	0.0626749
1358	1	24173	8101	100.258	0	123.097	8.98666	141.772	10.5104	12.6622	0	23.7445	5.23621	36.2243	8.11411	1358	25	32275	0.1291	127.783	12.4018	26.8766	8.14536	0.918637	0.91007	0.876174	0.897413	0.91354	0.913896	0.854222	0.858048	0.899597	0.866801	0.865608	0.885453	0.859349	0.853524	0.857831	0.841069	0.868459	0.884028	0.831991	0.8356	1	0.89009	0.0624567
1360	1	22667	7658	106.018	0	130.118	9.96679	148.666	11.6552	14.9612	0	28.0679	6.49847	41.8244	9.90675	1360	27	30326	0.121304	134.801	13.1726	31.5413	9.59567	0.920233	0.910967	0.877745	0.898602	0.914067	0.914347	0.855817	0.858818	0.900201	0.866732	0.866121	0.885593	0.859675	0.854119	0.857944	0.840846	0.868364	0.884043	0.831778	0.834944	1	0.890983	0.0621455
1366	0	23806	9084	0	0	109.974	7.36667	130.548	9.47284	0	0	16.9142	3.41744	28.2947	6.17496	1366	21	32890	0.13156	115.656	12.1937	20.0574	6.69895	0.915172	0.920234	0.8917	0.915233	0.909228	0.907008	0.866479	0.858498	0.894178	0.847112	0.864336	0.903603	0.85453	0.842475	0.848556	0.852919	0.871374	0.870964	0.84477	0.837914	1	0.893332	0.0616659
1370	0	21014	8074	0	0	118.261	8.33789	138.773	10.5062	0	0	21.0436	4.47886	34.0062	7.73693	1370	25	29088	0.116352	123.955	12.8543	24.6416	8.04997	0.91689	0.921875	0.892739	0.915859	0.910582	0.90723	0.866869	0.859873	0.895163	0.848494	0.865391	0.90429	0.855542	0.842616	0.848976	0.852465	0.872473	0.8706	0.845916	0.837596	1	0.894378	0.0613412
1372	0	19699	7580	0	0	125.561	9.3465	145.977	11.5192	0	0	25.2085	5.66214	39.6129	9.39058	1372	27	27279	0.109116	131.234	13.5495	29.2111	9.44924	0.917959	0.922395	0.894094	0.916932	0.911104	0.907841	0.867645	0.860717	0.895799	0.849151	0.865794	0.904762	0.856043	0.842516	0.849041	0.852817	0.872668	0.870157	0.846255	0.838154	1	0.895123	0.0610774
1378	0	20788	10841	0	0	109.12	7.43197	127.894	9.23632	0	0	16.5329	3.40476	26.6071	5.77097	1378	22	31629	0.126516	115.555	12.0391	19.9859	6.47278	0.919457	0.921085	0.880537	0.90719	0.919093	0.928989	0.862183	0.861915	0.892662	0.870309	0.863606	0.881738	0.835325	0.831658	0.852019	0.835246	0.855433	0.888757	0.85518	0.846897	1	0.893782	0.0637911
1382	0	18472	9654	0	0	118.675	8.44616	137.186	10.2754	0	0	21.2703	4.58183	32.8461	7.39194	1382	26	28126	0.112504	125.029	12.6626	25.2436	7.92145	0.920696	0.922261	0.882618	0.907932	0.919647	0.929531	0.863134	0.863152	0.89403	0.870707	0.863454	0.881978	0.836308	0.831562	0.85261	0.835455	0.855543	0.888644	0.854832	0.847792	1	0.894727	0.063461
1384	0	17382	9113	0	0	126.562	9.48683	144.966	11.3325	0	0	25.82	5.8659	38.7861	9.11538	1384	28	26495	0.10598	132.892	13.4032	30.2797	9.43872	0.921929	0.923306	0.883978	0.909209	0.920306	0.929949	0.864503	0.863729	0.894433	0.871674	0.864182	0.882582	0.837007	0.831855	0.852538	0.835441	0.856614	0.888904	0.854803	0.848783	1	0.895642	0.0632061
1390	13	23428	13161	92.8526	2.26751	109.895	7.4075	129.044	9.31158	10.0864	0.745199	16.8811	3.43234	27.328	5.95705	1390	22	36602	0.146408	116.774	12.285	20.635	6.74295	0.916371	0.907095	0.875198	0.894965	0.908079	0.922245	0.878941	0.845719	0.89976	0.871865	0.866742	0.871018	0.839298	0.828466	0.871974	0.845022	0.869228	0.880471	0.862535	0.835159	1	0.889431	0.0648054
1394	9	20654	11668	105.594	3.56526	119.194	8.44172	138.092	10.422	14.833	1.50168	21.5461	4.60117	33.5072	7.64787	1394	26	32331	0.129324	126.01	12.9305	25.8609	8.22562	0.917633	0.907906	0.876558	0.89575	0.908571	0.923108	0.87962	0.847236	0.901086	0.872831	0.867341	0.871207	0.839133	0.828833	0.872274	0.844917	0.869351	0.880455	0.862191	0.835406	1	0.890285	0.064553
1396	9	19317	11014	115.074	5.5457	127.831	9.45712	146.44	11.4639	19.2419	2.6942	26.5889	5.94066	39.9793	9.45261	1396	28	30340	0.12136	134.583	13.5956	31.4477	9.81868	0.918853	0.909097	0.878115	0.897495	0.90885	0.923978	0.880537	0.848467	0.901879	0.873566	0.86854	0.871737	0.839403	0.829202	0.872989	0.844644	0.8691	0.880059	0.862722	0.835465	1	0.891285	0.0642485
1402	2	26293	11667	91.1423	1.05342	111.407	7.74105	128.481	9.20272	9.52842	0.328826	17.5993	3.69155	26.9673	5.83102	1402	21	37962	0.151848	116.654	11.3851	20.478	6.21099	0.920223	0.900664	0.868368	0.885096	0.917865	0.911556	0.865523	0.837956	0.888599	0.87016	0.871411	0.869844	0.855118	0.838365	0.868908	0.834585	0.878207	0.873242	0.840288	0.82954	1	0.886075	0.0634609
1406	2	23129	10315	111.048	6.15978	126.445	8.95143	143.44	10.4784	17.3399	2.84972	25.7023	5.49769	37.4948	8.27528	1406	25	33446	0.133784	131.686	12.2843	29.3387	8.46702	0.921904	0.902529	0.870612	0.886698	0.918869	0.912262	0.867353	0.838486	0.888582	0.870448	0.872092	0.870986	0.855768	0.839413	0.870044	0.834928	0.878969	0.873483	0.839383	0.828769	1	0.887341	0.0630482
1408	2	21670	9679	121.252	8.43801	132.739	9.97675	149.675	11.4588	22.6633	4.65135	29.7715	6.75647	42.6421	9.87938	1408	27	31351	0.125404	137.967	13.0602	33.7446	9.85124	0.923049	0.903639	0.872365	0.888026	0.919747	0.913209	0.868377	0.839399	0.889366	0.870243	0.872699	0.871009	0.856209	0.840005	0.870483	0.835189	0.879127	0.873194	0.840005	0.828953	1	0.888297	0.0627562
1414	9	26582	10606	92.5693	2.10456	111.636	7.67193	131.216	9.33097	9.99251	0.701951	17.7019	3.67548	28.7125	6.16126	1414	21	37197	0.148788	117.214	12.0489	20.8395	6.72424	0.898029	0.904307	0.880622	0.892088	0.908393	0.905624	0.859263	0.859653	0.898312	0.86925	0.851211	0.856427	0.837715	0.851157	0.852609	0.824892	0.87792	0.876227	0.84113	0.830618	1	0.883639	0.0649228
1418	7	23507	9428	107.462	4.38603	123.148	8.77861	142.559	10.5014	15.6541	1.84477	23.7567	5.11299	36.8207	8.18281	1418	25	32942	0.131768	128.7	12.7915	27.4939	8.5271	0.899945	0.905531	0.882809	0.893904	0.909796	0.906836	0.859556	0.861059	0.898458	0.869817	0.850419	0.856111	0.838094	0.85092	0.852772	0.82539	0.877588	0.875903	0.840447	0.831158	1	0.884766	0.0645701
1420	6	22032	8892	112.385	5.70323	129.504	9.77525	148.846	11.5294	17.9407	2.49498	27.6604	6.30889	41.9571	9.7987	1420	27	30930	0.12372	135.062	13.5283	31.7687	9.89233	0.901956	0.906579	0.884255	0.895571	0.910896	0.907517	0.860831	0.861801	0.898674	0.870449	0.85118	0.856402	0.837714	0.851196	0.852716	0.825461	0.877449	0.875816	0.840382	0.831313	1	0.885816	0.0641348
1426	0	20440	9056	0	0	109.855	7.58082	128.513	9.13584	0	0	16.8739	3.51911	26.9808	5.77661	1426	21	29496	0.117984	115.584	11.8114	19.9769	6.36873	0.920735	0.908632	0.878865	0.904902	0.911954	0.918328	0.854302	0.869084	0.917328	0.880509	0.857387	0.863117	0.84859	0.845115	0.843725	0.828689	0.867897	0.870067	0.825451	0.852828	1	0.891399	0.0621013
1430	0	18104	8014	0	0	124.236	8.77735	142.97	10.4993	0	0	24.3832	5.21748	37.1345	8.21908	1430	25	26118	0.104472	129.985	12.7228	28.2958	8.61274	0.920802	0.910234	0.880427	0.906616	0.913163	0.918696	0.856517	0.869132	0.91772	0.880619	0.85822	0.864136	0.849146	0.846313	0.843365	0.829141	0.869611	0.869975	0.824987	0.852956	1	0.892333	0.0616931
1432	0	17041	7584	0	0	132.433	9.81182	151.105	11.6614	0	0	29.5533	6.63963	43.8811	10.188	1432	27	24625	0.0985	138.183	13.5207	33.966	10.3066	0.922213	0.912142	0.882152	0.907655	0.914132	0.919066	0.857117	0.869929	0.918294	0.881198	0.859452	0.864142	0.849807	0.846051	0.843594	0.828772	0.869645	0.869787	0.824914	0.852893	1	0.893339	0.0611835
1438	1	16853	10999	90.0723	0	106.817	6.9206	127.234	9.40469	9.19453	0	15.4922	3.03696	26.2188	5.85785	1438	22	27853	0.111412	114.879	12.7879	19.7278	6.82853	0.909615	0.904373	0.882688	0.913079	0.917926	0.920493	0.859189	0.863354	0.896205	0.874969	0.857251	0.87461	0.839927	0.841471	0.842351	0.825872	0.868309	0.877787	0.824848	0.849675	1	0.889922	0.0637787
1442	1	14898	9805	97.2223	0	113.526	7.86247	133.806	10.3969	11.5509	0	18.6164	3.90032	30.5267	7.1734	1442	26	24704	0.098816	121.575	13.366	23.3433	7.97233	0.911371	0.905359	0.884148	0.914407	0.917888	0.921045	0.86065	0.864354	0.896454	0.876194	0.857675	0.875951	0.839965	0.842738	0.842475	0.825271	0.868564	0.877813	0.824421	0.849255	1	0.890885	0.0635655
1444	1	13960	9235	111.441	0	122.268	8.92051	142.339	11.3902	17.365	0	23.2705	5.14595	36.7568	8.88551	1444	28	23196	0.092784	130.259	14.0029	28.6395	9.53711	0.913433	0.906794	0.885648	0.915266	0.918822	0.921344	0.861442	0.865386	0.897116	0.876595	0.857648	0.876186	0.840339	0.84312	0.842861	0.825875	0.869999	0.877716	0.824345	0.849457	1	0.89191	0.0631144
1450	6	24446	13488	91.337	1.23101	109.555	7.38926	126.548	9.18847	9.59072	0.388841	16.726	3.41375	25.7843	5.64234	1450	22	37940	0.15176	115.593	11.465	19.9452	6.13533	0.907182	0.906352	0.877583	0.900567	0.9267	0.92359	0.861979	0.85991	0.898893	0.879955	0.862085	0.879217	0.838627	0.833276	0.851094	0.822681	0.869399	0.871099	0.842001	0.856945	1	0.889671	0.0631112
1454	6	21600	11901	106.122	4.12454	122.954	8.56493	139.835	10.4045	15.0725	1.74783	23.6292	4.97798	34.7698	7.78923	1454	26	33507	0.134028	128.947	12.2922	27.5846	8.12249	0.908855	0.90784	0.879786	0.901483	0.927926	0.924374	0.863611	0.860238	0.900498	0.880115	0.862656	0.879428	0.838646	0.834393	0.851568	0.823365	0.869654	0.87143	0.841973	0.85697	1	0.890847	0.0627442
1456	4	20261	11199	113.536	2.73574	129.326	9.58468	146.205	11.4355	18.3904	1.34562	27.5303	6.17921	39.7856	9.37128	1456	28	31464	0.125856	135.332	13.0794	31.8912	9.50248	0.910263	0.909023	0.881897	0.901729	0.928839	0.925772	0.86448	0.86162	0.901189	0.880355	0.86278	0.880022	0.838927	0.834779	0.852069	0.823671	0.869724	0.872076	0.842153	0.856376	1	0.891842	0.0623328
1462	0	24032	12079	0	0	109.497	7.38894	127.917	9.14602	0	0	16.6997	3.40564	26.6141	5.74541	1462	22	36111	0.144444	115.659	11.8257	20.016	6.3751	0.922101	0.900806	0.884661	0.891252	0.910678	0.909238	0.86673	0.85359	0.902412	0.873169	0.87213	0.875398	0.834566	0.832918	0.859669	0.8452	0.872449	0.864598	0.845726	0.840409	1	0.889109	0.06275
1466	0	21195	10738	0	0	120.821	8.49383	139.054	10.325	0	0	22.432	4.76129	34.191	7.65267	1466	26	31933	0.127732	126.953	12.5671	26.3861	8.09947	0.923512	0.901497	0.88598	0.891805	0.911659	0.910625	0.867848	0.853694	0.903219	0.873391	0.872734	0.876382	0.834247	0.833808	0.859534	0.844988	0.873986	0.865406	0.845755	0.840948	1	0.889976	0.0624588
1468	0	19903	10120	0	0	127.781	9.52691	145.867	11.3648	0	0	26.5643	5.98184	39.5061	9.28788	1468	28	30023	0.120092	133.877	13.2966	30.9266	9.49872	0.925524	0.901992	0.887037	0.893348	0.91255	0.911967	0.868534	0.855428	0.90414	0.874063	0.87353	0.876628	0.83521	0.83476	0.86024	0.845602	0.874163	0.865803	0.846634	0.841305	1	0.89107	0.062038
1474	2	22279	12811	94.0048	0.398448	108.96	7.24488	128.11	9.46283	10.4469	0.132252	16.4495	3.29766	26.7617	5.97968	1474	22	35092	0.140368	115.95	12.2902	20.2138	6.67917	0.916063	0.902	0.883991	0.897897	0.909538	0.921079	0.869001	0.860937	0.905919	0.880699	0.867206	0.875513	0.837499	0.836131	0.872236	0.823963	0.879873	0.873304	0.818164	0.831044	1	0.89033	0.061886
1478	2	19683	11307	109.966	4.49604	121.822	8.4153	140.79	10.5604	16.7702	2.03898	22.9795	4.78755	35.4935	8.02227	1478	26	30992	0.123968	128.741	13.0024	27.5447	8.62158	0.918108	0.903782	0.885438	0.898796	0.910606	0.921173	0.869515	0.861384	0.906315	0.881663	0.868192	0.875145	0.838975	0.8377	0.872241	0.824068	0.879614	0.87429	0.818292	0.831941	1	0.891404	0.0616026
1480	2	18516	10723	115.3	5.26095	128.061	9.4079	146.891	11.5758	19.3423	2.62167	26.7259	5.9328	40.3578	9.61384	1480	28	29241	0.116964	134.965	13.6951	31.7244	9.96726	0.919582	0.905509	0.88694	0.90014	0.911699	0.922096	0.869909	0.862129	0.906484	0.88234	0.869037	0.875346	0.839267	0.837882	0.872884	0.82398	0.880425	0.874577	0.818713	0.832068	1	0.892447	0.0612676
1486	1	23548	13017	91.3626	0	110.879	7.55351	128.484	9.3145	9.59356	0	17.3415	3.57437	26.9791	5.90371	1486	22	36566	0.146264	117.145	11.7772	20.7721	6.47553	0.906484	0.902191	0.880982	0.909916	0.906361	0.917451	0.853826	0.861374	0.916042	0.865982	0.875718	0.863781	0.842477	0.852513	0.840179	0.823757	0.8544	0.866543	0.833055	0.844596	1	0.887922	0.0623731
1490	0	20773	11477	0	0	123.82	8.71642	141.119	10.4721	0	0	24.1371	5.14055	35.7298	8.0105	1490	26	32250	0.129	129.976	12.5127	28.2627	8.40614	0.907798	0.903535	0.883318	0.910961	0.907287	0.917938	0.855798	0.861473	0.916853	0.866915	0.876806	0.863659	0.843752	0.853442	0.840388	0.823969	0.855256	0.866388	0.83262	0.845473	1	0.88904	0.0620691
1492	0	19463	10832	0	0	131.512	9.76429	148.748	11.5086	0	0	28.9456	6.50048	41.8733	9.79913	1492	28	30295	0.12118	137.675	13.2984	33.5679	9.99351	0.908945	0.904753	0.885509	0.911355	0.907873	0.918237	0.856841	0.862816	0.917577	0.867486	0.876745	0.863443	0.84377	0.85359	0.841145	0.824146	0.855603	0.866364	0.832761	0.845189	1	0.889904	0.061747
1498	4	23803	9778	92.1422	2.29884	110.517	7.54844	129.806	9.55013	9.85844	0.747113	17.1742	3.54068	27.8301	6.18629	1498	21	33585	0.13434	116.131	11.9912	20.2757	6.59338	0.901474	0.908665	0.877148	0.911583	0.90524	0.905881	0.850692	0.876507	0.903692	0.880974	0.854221	0.863942	0.842132	0.828435	0.836862	0.833244	0.858449	0.8675	0.821795	0.844082	1	0.886294	0.0617269
1502	4	20957	8672	104.961	4.6853	122.934	8.75197	142.04	10.6806	14.6056	1.93118	23.6329	5.07622	36.4459	8.2629	1502	25	29633	0.118532	128.523	12.7745	27.3813	8.49762	0.902794	0.909442	0.877822	0.912648	0.906169	0.907181	0.851534	0.877198	0.9046	0.881365	0.85506	0.864172	0.843452	0.828924	0.837715	0.834171	0.858789	0.868474	0.82263	0.844346	1	0.887196	0.0613836
1504	4	19633	8186	111.812	4.93964	127.885	9.69532	146.865	11.7174	17.6395	2.30224	26.6442	6.09849	40.3544	9.72582	1504	27	27823	0.111292	133.467	13.4756	30.6767	9.6504	0.904306	0.910883	0.880009	0.913525	0.907253	0.908637	0.852963	0.87832	0.90551	0.881842	0.856	0.864483	0.843403	0.829781	0.837275	0.833896	0.858606	0.868957	0.822701	0.844679	1	0.888358	0.0609935
1510	2	23572	10401	91.894	0.189974	110.191	7.49244	129.218	9.30225	9.76132	0.0602734	17.0212	3.49942	27.4359	5.95592	1510	21	33975	0.1359	116.014	11.9319	20.2091	6.51168	0.909757	0.904165	0.8761	0.898882	0.915673	0.911479	0.869522	0.876174	0.886255	0.878572	0.837572	0.870199	0.858087	0.82596	0.845901	0.81557	0.857616	0.871405	0.840118	0.847873	1	0.887212	0.0627703
1514	2	20782	9239	103.1	4.32588	119.996	8.54712	138.955	10.3403	13.8364	1.726	21.9856	4.72624	34.1205	7.6676	1514	25	30023	0.120092	125.829	12.6521	25.7193	8.0581	0.911584	0.905506	0.87786	0.899993	0.915648	0.912334	0.870599	0.877177	0.887153	0.879975	0.837908	0.871598	0.857709	0.827099	0.845635	0.815375	0.857992	0.871615	0.840222	0.848216	1	0.888279	0.0622174
1516	2	19431	8703	108.351	6.08143	126.191	9.51685	145.013	11.3408	16.1152	2.67936	25.599	5.83244	38.8248	9.15655	1516	27	28136	0.112544	132.012	13.3439	29.6893	9.31714	0.913421	0.907041	0.879727	0.900892	0.916051	0.913261	0.872032	0.877559	0.88815	0.880207	0.838303	0.872228	0.858242	0.827783	0.8463	0.815521	0.858811	0.871748	0.840382	0.848699	1	0.889373	0.0616009
1522	0	21934	11548	0	0	109.374	7.39455	127.991	9.21309	0	0	16.6447	3.40189	26.6658	5.80352	1522	22	33482	0.133928	115.795	11.9753	20.101	6.47207	0.913088	0.893346	0.867018	0.898602	0.924407	0.914566	0.865346	0.866301	0.892778	0.874754	0.860895	0.869721	0.863613	0.82401	0.84423	0.831865	0.851144	0.876904	0.850054	0.853698	1	0.886816	0.0640481
1526	0	19406	10203	0	0	119.675	8.45724	138.146	10.3242	0	0	21.8055	4.64926	33.5357	7.57964	1526	26	29609	0.118436	126.04	12.6752	25.8476	8.06478	0.914452	0.894728	0.868722	0.899963	0.925225	0.915279	0.866291	0.867861	0.893715	0.875561	0.861461	0.870715	0.864551	0.824834	0.844743	0.832247	0.850603	0.877233	0.850637	0.853271	1	0.887926	0.0636496
1528	0	18168	9630	0	0	126.938	9.51872	145.221	11.3958	0	0	26.0498	5.90739	38.9968	9.26919	1528	28	27798	0.111192	133.272	13.4121	30.535	9.51447	0.915677	0.896719	0.869973	0.90136	0.925948	0.916127	0.867041	0.868624	0.894309	0.876268	0.861267	0.870422	0.865476	0.825023	0.845385	0.832326	0.850673	0.877383	0.850961	0.853479	1	0.888909	0.0630633
1534	2	22912	11984	93.7126	2.40698	109.269	7.26713	128.375	9.40861	10.3699	0.794158	16.5896	3.33422	26.9206	5.96977	1534	22	34898	0.139592	115.829	12.1412	20.1369	6.60355	0.910797	0.882773	0.876755	0.902158	0.919781	0.910038	0.862514	0.85694	0.895739	0.880538	0.868517	0.865995	0.849074	0.854447	0.841724	0.849304	0.868746	0.863173	0.839934	0.844246	1	0.8861	0.064509
1538	2	20168	10656	111.958	2.60593	124.481	8.50883	143.432	10.6376	17.6352	1.22428	24.5039	5.0649	37.5071	8.41868	1538	26	30826	0.123304	131.032	12.9513	28.9985	8.91822	0.912217	0.884659	0.878041	0.903653	0.920846	0.911	0.863508	0.85835	0.895591	0.880458	0.86839	0.866606	0.849705	0.853841	0.842357	0.849332	0.867579	0.86406	0.840005	0.845017	1	0.887129	0.0641514
1540	2	18960	10023	118.36	4.53074	131.085	9.54082	149.841	11.7041	20.8785	2.37794	28.6477	6.30433	42.8145	10.1404	1540	28	28985	0.11594	137.57	13.6572	33.546	10.3426	0.913886	0.885786	0.878868	0.904606	0.921666	0.911023	0.864671	0.859134	0.895998	0.880938	0.86888	0.867362	0.850371	0.853821	0.842522	0.84956	0.867604	0.864499	0.839727	0.8458	1	0.887977	0.0639293
1546	5	25678	12968	93.4601	3.79631	110.433	7.51988	128.214	9.12352	10.3171	1.26746	17.1338	3.52159	26.795	5.75497	1546	22	38651	0.154604	116.397	11.6639	20.3744	6.33817	0.904479	0.906652	0.888269	0.897377	0.914776	0.908165	0.869279	0.877299	0.913702	0.869783	0.852358	0.857093	0.843885	0.818375	0.838115	0.814041	0.878787	0.878671	0.828361	0.849965	1	0.888268	0.0615036
1550	5	22748	11521	101.743	6.10721	115.592	8.34098	133.247	9.9828	13.3728	2.42673	19.6702	4.28159	30.1089	6.79809	1550	26	34274	0.137096	121.525	12.2181	23.1782	7.21324	0.906037	0.907408	0.889581	0.898655	0.915942	0.908925	0.869931	0.877516	0.914556	0.87031	0.852848	0.857647	0.844357	0.818857	0.83823	0.815385	0.878859	0.878348	0.828631	0.850134	1	0.889186	0.0613262
1552	5	21360	10880	110.313	10.7072	122.755	9.26218	140.312	11.0902	17.3225	5.09951	23.5731	5.37366	35.1989	8.3959	1552	28	32245	0.12898	128.677	12.9348	27.4949	8.55266	0.9078	0.908373	0.890402	0.899488	0.91715	0.909893	0.870104	0.878307	0.914902	0.871019	0.853249	0.858474	0.845433	0.8196	0.838347	0.815227	0.879051	0.878741	0.828873	0.850364	1	0.890079	0.0610151
1558	8	25937	11129	92.8115	2.87083	110.959	7.56648	130.429	9.41061	10.0843	0.986669	17.3796	3.58001	28.2127	6.11797	1558	21	37074	0.148296	116.8	12.099	20.6299	6.69906	0.912472	0.911758	0.870947	0.902007	0.915992	0.930396	0.842976	0.87556	0.912486	0.87614	0.858836	0.868493	0.836853	0.83537	0.836799	0.818714	0.871352	0.854817	0.811499	0.846847	1	0.889005	0.0614258
1562	7	22837	9806	108.288	2.12166	124.997	8.82323	144.26	10.5834	15.9566	0.928515	24.8312	5.29644	38.1427	8.42282	1562	25	32650	0.1306	130.779	12.8903	28.8272	8.84285	0.91389	0.91291	0.872527	0.903262	0.916861	0.93121	0.844119	0.87657	0.91268	0.876983	0.859678	0.869051	0.836524	0.836263	0.837489	0.819234	0.871485	0.855421	0.812098	0.847887	1	0.890032	0.060952
1564	7	21433	9252	119.429	4.06316	133.265	9.98803	152.44	11.6787	21.4276	2.18966	30.1224	6.83184	45.0385	10.3816	1564	27	30692	0.122768	139.042	13.722	34.6168	10.5816	0.914701	0.914049	0.874593	0.904226	0.91778	0.932002	0.84522	0.877232	0.913495	0.87746	0.859866	0.869184	0.837156	0.836749	0.837026	0.820377	0.871595	0.855386	0.812264	0.847908	1	0.890939	0.0606594
1570	13	26828	10884	91.5142	1.04422	112.782	7.95357	130.886	9.43221	9.64491	0.329431	18.2637	3.89158	28.5083	6.19859	1570	21	37725	0.1509	117.998	11.7543	21.2164	6.59107	0.901431	0.897601	0.86839	0.895905	0.899841	0.911107	0.847647	0.867011	0.901604	0.883009	0.876421	0.887117	0.834645	0.838383	0.8578	0.820968	0.879457	0.856528	0.834606	0.842598	1	0.883578	0.0631253
1574	12	23762	9667	108.02	3.95644	125.803	9.0969	143.732	10.6267	15.8842	1.73952	25.3309	5.53902	37.7372	8.42965	1574	25	33441	0.133764	130.98	12.5573	28.9139	8.60413	0.902859	0.899166	0.870204	0.897043	0.900751	0.912069	0.849317	0.867543	0.901573	0.883481	0.876962	0.887234	0.834769	0.83906	0.85772	0.821088	0.879086	0.85612	0.834843	0.842379	1	0.8846	0.0628349
1576	11	22229	9102	113.562	6.18956	131.769	10.0355	149.526	11.6935	18.5322	2.94619	29.1392	6.70782	42.5469	10.0645	1576	27	31342	0.125368	136.919	13.2782	33.0292	9.92197	0.904585	0.900389	0.872232	0.898188	0.901299	0.913215	0.850185	0.86767	0.901362	0.884197	0.877576	0.887467	0.835652	0.839337	0.85746	0.821773	0.878757	0.856901	0.8357	0.842639	1	0.885609	0.0624924
1582	9	26692	8452	91.9988	1.53115	112.266	7.89558	132.225	9.5142	9.80257	0.49259	18.0137	3.81655	29.3872	6.3876	1582	20	35153	0.140612	117.06	11.9164	20.7462	6.67254	0.892242	0.891517	0.853114	0.897477	0.91527	0.917589	0.869641	0.864464	0.901673	0.872486	0.866043	0.860055	0.86105	0.836842	0.865317	0.828635	0.861534	0.877166	0.837311	0.862672	1	0.882379	0.0658388
1586	7	23508	7531	107.75	2.24936	124.013	8.97122	143.903	10.6898	15.7233	0.953706	24.2695	5.29767	37.8771	8.47668	1586	24	31046	0.124184	128.834	12.706	27.5685	8.52828	0.89427	0.893078	0.855263	0.898618	0.915963	0.918444	0.870885	0.86512	0.902355	0.87227	0.867632	0.861238	0.861045	0.837499	0.866215	0.829028	0.861705	0.877247	0.837354	0.862382	1	0.88358	0.0653472
1588	6	22068	7071	115.298	3.81399	130.754	9.95985	150.482	11.7338	19.2848	1.88624	28.4742	6.55255	43.3591	10.1911	1588	26	29145	0.11658	135.537	13.4205	32.0836	9.92229	0.896552	0.894356	0.856957	0.899485	0.916933	0.919763	0.871384	0.865757	0.902796	0.872362	0.867319	0.861537	0.860782	0.838531	0.866409	0.829165	0.862223	0.876754	0.837657	0.862361	1	0.884618	0.0649425
1594	0	22608	8495	0	0	109.599	7.5012	129.283	9.38406	0	0	16.7527	3.46235	27.4843	6.00754	1594	21	31103	0.124412	114.975	11.911	19.6838	6.43699	0.903803	0.889416	0.876266	0.908337	0.921165	0.90988	0.853165	0.857281	0.915394	0.866154	0.860833	0.846864	0.855046	0.821384	0.840417	0.831142	0.87252	0.848712	0.852715	0.867617	1	0.884889	0.0652742
1598	0	19885	7568	0	0	122.496	8.67191	142.184	10.5437	0	0	23.3782	5.01218	36.5399	8.16206	1598	25	27453	0.109812	127.923	12.7484	27.0065	8.43512	0.904947	0.891196	0.878756	0.908826	0.922158	0.910556	0.854479	0.857793	0.916494	0.866189	0.861491	0.846319	0.855244	0.822642	0.840345	0.830784	0.872874	0.8508	0.852712	0.86781	1	0.885939	0.0647802
1600	0	18670	7103	0	0	130.11	9.72508	149.633	11.6995	0	0	28.04	6.34923	42.6372	10.067	1600	27	25773	0.103092	135.491	13.5028	32.0629	9.98363	0.906511	0.892387	0.880243	0.909479	0.922516	0.910876	0.855993	0.857913	0.916967	0.866857	0.861638	0.847127	0.855294	0.823129	0.839988	0.831044	0.87322	0.851007	0.852986	0.867943	1	0.886782	0.0645976
1606	0	18173	11466	0	0	107.183	7.01198	126.977	9.17875	0	0	15.6551	3.09724	26.0427	5.67236	1606	22	29639	0.118556	114.841	12.4769	19.6736	6.62747	0.912598	0.906154	0.877425	0.913948	0.914656	0.901043	0.850113	0.860353	0.90661	0.894632	0.869108	0.855461	0.861905	0.809828	0.828031	0.812646	0.868467	0.860977	0.833058	0.85266	1	0.888171	0.0622558
1610	0	16054	10157	0	0	119.915	8.11435	139.502	10.3683	0	0	21.91	4.48657	34.5214	7.73145	1610	26	26211	0.104844	127.505	13.1543	26.7971	8.55814	0.914044	0.907768	0.879707	0.914387	0.916485	0.902198	0.850902	0.86147	0.906909	0.894701	0.86891	0.855423	0.861661	0.809336	0.828145	0.813132	0.869406	0.860326	0.83278	0.853172	1	0.889215	0.0621569
1612	0	15093	9580	0	0	126.339	9.15154	145.838	11.3769	0	0	25.6559	5.63501	39.4852	9.31231	1612	28	24673	0.098692	133.91	13.8492	31.0255	9.92576	0.915373	0.909253	0.880841	0.915535	0.916589	0.903153	0.851639	0.862339	0.907064	0.895412	0.87	0.855936	0.862988	0.809833	0.828943	0.813683	0.870182	0.860536	0.832611	0.853099	1	0.890151	0.0618889
1618	0	19525	15415	0	0	107.791	7.02126	125.731	9.09132	0	0	15.9199	3.12459	25.2868	5.51574	1618	23	34940	0.13976	115.706	11.973	20.0524	6.36468	0.910947	0.91099	0.866328	0.90166	0.905882	0.914067	0.859803	0.874542	0.903349	0.874714	0.861691	0.863137	0.844362	0.8334	0.836377	0.820635	0.877275	0.861606	0.826918	0.844648	1	0.887095	0.0636793
1622	0	17256	13697	0	0	120.163	8.19396	137.894	10.2286	0	0	22.0494	4.52532	33.3448	7.44483	1622	27	30953	0.123812	128.009	12.7	27.0477	8.21083	0.912367	0.911947	0.867606	0.903289	0.90681	0.914596	0.860902	0.875117	0.904613	0.875182	0.862259	0.864892	0.844942	0.833473	0.835751	0.820696	0.876846	0.861645	0.827012	0.845136	1	0.888068	0.0633216
1624	0	16213	12900	0	0	129.144	9.34117	146.722	11.3078	0	0	27.3933	5.97532	40.1869	9.34458	1624	29	29113	0.116452	136.933	13.4721	33.0622	9.94811	0.913801	0.912994	0.869577	0.904802	0.907378	0.915364	0.86202	0.876155	0.905506	0.875657	0.86281	0.864889	0.844863	0.833871	0.835967	0.819891	0.877477	0.861883	0.826521	0.84531	1	0.889066	0.0629799
1630	17	24881	14234	92.3071	1.8207	110.392	7.48934	128.173	9.39135	9.90432	0.592212	17.1134	3.50889	26.7939	5.95383	1630	22	39132	0.156528	116.852	11.8808	20.6315	6.51578	0.90127	0.909422	0.872994	0.901232	0.902829	0.918187	0.861929	0.877147	0.896581	0.856192	0.844526	0.888058	0.844028	0.846315	0.854914	0.822511	0.871486	0.859246	0.826689	0.841012	1	0.886086	0.0633075
1634	13	22004	12606	105.537	4.24629	121.391	8.52972	139.078	10.4829	14.8306	1.79282	22.7489	4.82568	34.2257	7.80088	1634	26	34623	0.138492	127.825	12.6039	26.9245	8.21596	0.903691	0.910507	0.874014	0.902724	0.904211	0.918855	0.862201	0.877524	0.89699	0.856974	0.845464	0.887719	0.844208	0.847312	0.855111	0.822112	0.87192	0.860107	0.827124	0.840583	1	0.887129	0.0630526
1636	12	20633	11895	112.3	6.15124	127.437	9.51289	145.025	11.5076	17.9253	2.88569	26.3523	5.94203	38.8558	9.33727	1636	28	32540	0.13016	133.86	13.3306	30.9198	9.51703	0.905163	0.911955	0.875277	0.90378	0.904656	0.918731	0.863553	0.878795	0.897434	0.858128	0.84642	0.888353	0.84496	0.848002	0.855071	0.822956	0.872342	0.860848	0.827259	0.840612	1	0.888109	0.0628077
1642	7	26158	10761	92.3252	2.18242	112.87	7.97653	130.519	9.48109	9.91528	0.726896	18.3076	3.91556	28.2777	6.21132	1642	21	36926	0.147704	118.009	11.6493	21.2115	6.53091	0.885582	0.896225	0.853396	0.89961	0.8998	0.913868	0.840587	0.873517	0.893002	0.8541	0.86802	0.842482	0.834818	0.834412	0.858406	0.813397	0.8624	0.852326	0.822402	0.842591	1	0.87631	0.0668826
1646	6	23140	9583	109.031	6.33385	127.036	9.17535	144.319	10.7686	16.4337	3.02164	26.0784	5.70222	38.2115	8.61449	1646	25	32729	0.130916	132.093	12.4673	29.6292	8.67362	0.887455	0.89821	0.855587	0.90044	0.900623	0.914968	0.840829	0.873262	0.894574	0.854731	0.867426	0.843457	0.834963	0.834902	0.859742	0.814629	0.862553	0.852455	0.823337	0.842937	1	0.877468	0.066544
1648	5	21575	9023	121.083	7.99406	135.647	10.3567	152.621	11.8483	22.5399	4.54196	31.7796	7.35828	45.2194	10.5893	1648	27	30603	0.122412	140.649	13.3033	35.7407	10.4315	0.888867	0.899797	0.857351	0.901676	0.901382	0.915564	0.841862	0.873836	0.894961	0.855913	0.86766	0.844525	0.835408	0.835261	0.86034	0.815606	0.863526	0.852694	0.822991	0.843447	1	0.878536	0.0663479
1654	3	23354	7711	92.1943	1.24812	110.961	7.70125	131.035	9.50548	9.86215	0.400091	17.389	3.65219	28.6111	6.25791	1654	21	31068	0.124272	115.941	11.9269	20.1736	6.57682	0.911195	0.909022	0.857104	0.892446	0.927932	0.926532	0.83924	0.867838	0.904886	0.86198	0.856315	0.848864	0.82762	0.828167	0.840028	0.824836	0.878058	0.853805	0.848204	0.845404	1	0.884847	0.0627656
1658	3	20627	6844	108.596	4.57941	126.19	8.95165	146.328	10.8531	16.1585	1.99331	25.5497	5.48005	39.8133	8.88564	1658	25	27474	0.109896	131.205	12.8612	29.1018	8.96038	0.913027	0.910661	0.85934	0.893609	0.928569	0.926913	0.839721	0.868421	0.905583	0.862106	0.855773	0.848839	0.827546	0.828947	0.840886	0.825435	0.878267	0.854226	0.84853	0.846054	1	0.885883	0.0624422
1660	2	19340	6427	119.507	2.7388	134.395	10.0568	154.552	12.0444	21.429	1.46481	30.8904	6.99795	46.9561	11.003	1660	27	25769	0.103076	139.421	13.718	34.8965	10.7369	0.914781	0.911813	0.860569	0.894815	0.929431	0.927141	0.840118	0.869262	0.905662	0.8628	0.856378	0.849626	0.827758	0.829252	0.841515	0.825915	0.879099	0.854612	0.848287	0.84689	1	0.886805	0.062109
1666	0	22065	9957	0	0	109.776	7.46138	129.287	9.34484	0	0	16.8306	3.45906	27.4835	6.00052	1666	21	32022	0.128088	115.843	12.1274	20.143	6.61478	0.905908	0.91014	0.866529	0.88422	0.914246	0.903316	0.850728	0.863969	0.895962	0.869996	0.832131	0.852195	0.845216	0.825448	0.851352	0.84456	0.873368	0.8635	0.855334	0.851586	1	0.882508	0.0648614
1670	0	19402	8831	0	0	123.705	8.68218	142.938	10.5319	0	0	24.0681	5.105	37.1146	8.26403	1670	25	28233	0.112932	129.721	12.8846	28.1489	8.70966	0.907555	0.91069	0.868044	0.886197	0.914851	0.903712	0.851875	0.865388	0.896433	0.87079	0.832076	0.85285	0.845553	0.824301	0.85207	0.843977	0.873039	0.863139	0.854939	0.851663	1	0.883429	0.0646278
1672	0	18184	8326	0	0	133.788	9.88219	152.858	11.7193	0	0	30.462	6.80074	45.409	10.4889	1672	27	26510	0.10604	139.777	13.7283	35.1564	10.6961	0.909129	0.912241	0.869106	0.887269	0.915579	0.904432	0.852961	0.865654	0.896963	0.871596	0.833365	0.853338	0.8457	0.823878	0.852112	0.843719	0.873369	0.863636	0.855621	0.852188	1	0.88438	0.0643477
1678	1	24099	11642	92.2009	0	109.364	7.31775	128.153	9.31225	9.8589	0	16.6353	3.35944	26.7739	5.87062	1678	21	35742	0.142968	115.483	11.9121	19.9375	6.43532	0.920416	0.899404	0.861815	0.885541	0.912498	0.90665	0.854443	0.860822	0.899124	0.858038	0.849827	0.853911	0.840873	0.828311	0.832088	0.829123	0.875832	0.855058	0.832718	0.827906	1	0.882236	0.0640317
1682	1	21229	10296	110.068	0	123.43	8.49894	141.943	10.4647	16.734	0	23.8956	4.96468	36.3482	8.08439	1682	25	31526	0.126104	129.476	12.6408	27.9622	8.48823	0.921652	0.901082	0.86297	0.886379	0.913833	0.906997	0.854771	0.86186	0.899416	0.858704	0.849426	0.85504	0.840941	0.828063	0.832551	0.829506	0.876023	0.855833	0.833043	0.828063	1	0.883121	0.0637831
1684	1	19819	9690	119.792	0	131.981	9.61706	150.409	11.6812	21.548	0	29.2371	6.42807	43.2914	10.161	1684	28	29510	0.11804	138.032	13.4843	33.8517	10.2576	0.923128	0.902965	0.864046	0.887275	0.914724	0.908116	0.855625	0.862318	0.900136	0.859929	0.849678	0.855388	0.841816	0.828634	0.832514	0.829787	0.875991	0.85654	0.83326	0.828516	1	0.884146	0.0634223
1690	7	27648	12418	91.6685	1.05508	110.663	7.53747	129.649	9.36194	9.69366	0.336006	17.2408	3.54974	27.7124	6.01653	1690	21	40073	0.160292	116.543	11.9811	20.4845	6.58634	0.916739	0.903938	0.872533	0.89433	0.905061	0.921618	0.842612	0.884074	0.898598	0.838682	0.853006	0.866269	0.850573	0.832456	0.826217	0.834764	0.874005	0.856786	0.819205	0.836711	1	0.885114	0.0633381
1694	4	24318	10950	101.439	3.74168	121.379	8.64474	140.184	10.3929	13.1653	1.4177	22.7513	4.90333	35.0254	7.82529	1694	25	35272	0.141088	127.214	12.6819	26.5606	8.23744	0.918023	0.905959	0.874334	0.896122	0.906413	0.923041	0.843672	0.884809	0.899935	0.840582	0.853184	0.866452	0.85144	0.832729	0.826817	0.835337	0.87432	0.856784	0.818879	0.837279	1	0.886423	0.0628568
1696	3	22795	10295	108.065	4.63157	128.396	9.63301	147.148	11.3792	15.9264	1.98674	26.9544	6.12433	40.5421	9.48531	1696	27	33093	0.132372	134.228	13.4024	31.1805	9.66503	0.919726	0.907609	0.875578	0.897274	0.907261	0.923277	0.84471	0.885535	0.901052	0.841537	0.853549	0.866981	0.85163	0.833016	0.827078	0.835977	0.875019	0.857311	0.819055	0.837383	1	0.887463	0.062484
1702	2	24656	12020	94.6467	3.34094	110.429	7.66649	128.404	9.30732	10.7002	1.12446	17.1415	3.60024	26.9285	5.88362	1702	21	36678	0.146712	116.319	11.7942	20.3485	6.41605	0.895223	0.913286	0.8668	0.882395	0.909796	0.921492	0.849965	0.880242	0.887248	0.847852	0.857817	0.86252	0.83441	0.846407	0.864333	0.848697	0.873903	0.860802	0.828739	0.840572	1	0.882885	0.0648481
1706	1	21729	10629	101.736	0	118.073	8.61201	135.84	10.2466	13.2277	0	20.9658	4.63404	31.9004	7.25176	1706	26	32359	0.129436	123.909	12.4068	24.5573	7.62039	0.896644	0.914784	0.867904	0.883464	0.91072	0.921768	0.850304	0.881996	0.887898	0.848574	0.85837	0.862573	0.835564	0.84706	0.864474	0.848435	0.874409	0.8616	0.828518	0.840014	1	0.88383	0.0644854
1708	1	20337	9979	104.17	0	123.388	9.50249	140.915	11.134	14.1957	0	23.9556	5.58857	35.6521	8.49996	1708	28	30317	0.121268	129.157	13.0087	27.8053	8.65716	0.89844	0.91612	0.869413	0.884306	0.911221	0.922667	0.85015	0.882327	0.888693	0.849259	0.858231	0.862965	0.836296	0.846885	0.864614	0.848517	0.874889	0.861678	0.828578	0.84004	1	0.884708	0.0641252
1714	0	22374	11097	0	0	109.668	7.41499	129.379	9.46457	0	0	16.7784	3.42415	27.5515	6.05781	1714	22	33471	0.133884	116.203	12.3514	20.3501	6.76204	0.897702	0.915808	0.851917	0.896224	0.90444	0.895596	0.84264	0.873219	0.88617	0.85483	0.847435	0.86076	0.831944	0.851902	0.858938	0.826462	0.872651	0.858355	0.847345	0.841953	1	0.879815	0.0682034
1718	0	19757	9829	0	0	120.826	8.51692	140.438	10.6558	0	0	22.4362	4.7671	35.2422	8.04212	1718	26	29586	0.118344	127.342	13.0954	26.6906	8.54655	0.900071	0.917579	0.854255	0.897485	0.905293	0.897029	0.843135	0.874738	0.886686	0.855574	0.848188	0.860998	0.831677	0.85265	0.858565	0.826709	0.873623	0.858278	0.847529	0.84229	1	0.881138	0.067541
1720	0	18471	9235	0	0	126.642	9.48268	146.073	11.6301	0	0	25.8669	5.84456	39.7043	9.51167	1720	28	27706	0.110824	133.119	13.7456	30.4792	9.7713	0.901917	0.919007	0.856656	0.898704	0.906049	0.897928	0.84368	0.875731	0.887515	0.856601	0.848336	0.861528	0.832978	0.853064	0.859796	0.827312	0.874035	0.858839	0.847578	0.842633	1	0.882352	0.0671078
1726	1	20837	11619	90.1169	0	108.526	7.33967	126.844	9.13599	9.20813	0	16.2624	3.32658	25.9581	5.63396	1726	22	32457	0.129828	115.083	11.8995	19.7331	6.33055	0.912284	0.920633	0.85145	0.892103	0.906353	0.90264	0.833241	0.883785	0.887698	0.857103	0.841899	0.855594	0.836353	0.839711	0.868411	0.820994	0.874018	0.85909	0.84196	0.838679	1	0.88246	0.0647668
1730	1	18439	10277	104.218	0	121.289	8.4841	139.31	10.2098	14.215	0	22.6888	4.79522	34.3645	7.57617	1730	26	28717	0.114868	127.737	12.5767	26.8669	8.16317	0.914267	0.921545	0.853902	0.893042	0.907006	0.903663	0.83421	0.885643	0.888289	0.857785	0.842045	0.8558	0.836316	0.839224	0.869259	0.821378	0.873507	0.858551	0.841905	0.838911	1	0.883557	0.0644765
1732	1	17247	9696	113.536	0	129.142	9.56283	147.105	11.2948	18.3584	0	27.4127	6.13779	40.495	9.36141	1732	28	26944	0.107776	135.605	13.3712	32.1201	9.75101	0.916679	0.923193	0.856016	0.893464	0.908106	0.904988	0.835808	0.886505	0.889437	0.859004	0.842303	0.856554	0.836086	0.839389	0.87075	0.8215	0.874035	0.858633	0.84208	0.838535	1	0.884867	0.0639509
1738	15	24064	13542	92.7672	2.04229	109.711	7.2939	128.665	9.36709	10.0554	0.667941	16.7906	3.37305	27.0964	5.96464	1738	22	37621	0.150484	116.527	12.1896	20.4976	6.67767	0.912828	0.903033	0.854044	0.878725	0.91017	0.918942	0.840541	0.88541	0.887603	0.861048	0.85112	0.856809	0.851931	0.824473	0.856676	0.834055	0.873023	0.867335	0.843412	0.834335	1	0.881896	0.0652248
1742	14	21218	12014	102.196	3.93201	117.569	8.30839	136.38	10.4615	13.4663	1.58304	20.6792	4.41497	32.3001	7.49795	1742	26	33246	0.132984	124.36	12.8632	24.8756	7.99811	0.914426	0.904876	0.856945	0.880016	0.911283	0.919404	0.842026	0.886272	0.887987	0.861562	0.851651	0.85684	0.852915	0.82425	0.856825	0.833694	0.872691	0.867804	0.844538	0.834792	1	0.883139	0.0648646
1744	14	19808	11297	108.993	5.54665	124.834	9.2879	143.478	11.5249	16.3764	2.54201	24.7748	5.57584	37.6486	9.16152	1744	28	31119	0.124476	131.595	13.5548	29.4446	9.4156	0.915936	0.906327	0.85933	0.881166	0.911871	0.919695	0.842893	0.886805	0.889023	0.862255	0.852518	0.857065	0.852646	0.824352	0.857691	0.833976	0.872248	0.867669	0.844564	0.835229	1	0.884176	0.0645406
1750	3	27045	11468	91.4122	0.736364	112.391	7.9301	129.358	9.31011	9.61097	0.22991	18.0753	3.84803	27.525	5.98365	1750	21	38516	0.154064	117.441	11.411	20.8883	6.30384	0.910985	0.905351	0.869327	0.89764	0.917839	0.914983	0.861291	0.877155	0.881906	0.854853	0.842832	0.834523	0.843675	0.849193	0.841715	0.824605	0.870093	0.863992	0.819568	0.83882	1	0.884743	0.0623773
1754	2	23880	10140	106.434	0.738691	125.167	9.11257	141.895	10.5213	15.1395	0.313799	24.9553	5.4838	36.3189	8.14047	1754	25	34022	0.136088	130.152	12.2414	28.3415	8.23916	0.912806	0.906516	0.870481	0.898786	0.919787	0.91604	0.861428	0.878476	0.882326	0.854917	0.842617	0.835827	0.844057	0.849818	0.841573	0.824731	0.870628	0.864338	0.81972	0.838751	1	0.88578	0.0620194
1756	2	22447	9503	117.076	5.70984	133.279	10.1954	149.861	11.6809	20.2636	2.9334	30.1528	6.97532	42.8278	10.1051	1756	27	31952	0.127808	138.21	13.0802	33.9219	9.90623	0.913761	0.907799	0.872355	0.899646	0.920615	0.916703	0.862544	0.879475	0.882918	0.855189	0.842733	0.836677	0.843938	0.849947	0.841544	0.825441	0.870822	0.864171	0.819557	0.839149	1	0.886673	0.0616868
1762	2	25038	9166	90.6328	0.102509	110.854	7.65481	131.254	9.63035	9.36654	0.0316423	17.3364	3.61384	28.7642	6.33897	1762	21	34206	0.136824	116.319	12.2235	20.3982	6.77871	0.906756	0.910937	0.862743	0.892095	0.894375	0.911828	0.85735	0.894726	0.896056	0.846884	0.868079	0.841607	0.846752	0.829226	0.856633	0.839809	0.854426	0.854236	0.83459	0.818804	1	0.883321	0.0643514
1766	2	22108	8108	107.873	0.0875828	123.675	8.78506	144.017	10.8386	15.7568	0.038211	24.0594	5.16398	37.9824	8.59453	1766	25	30218	0.120872	129.132	13.0095	27.7946	8.79748	0.908829	0.9129	0.864021	0.893656	0.895526	0.912469	0.857684	0.895575	0.897313	0.848369	0.869449	0.842809	0.847343	0.829357	0.856741	0.839086	0.853829	0.855335	0.834834	0.819727	1	0.884571	0.0639019
1768	2	20694	7657	118.649	0.0773541	131.213	9.84356	151.358	11.9275	20.9397	0.0407762	28.7593	6.52664	44.1347	10.4846	1768	27	28353	0.113412	136.653	13.7535	32.911	10.3628	0.910133	0.914312	0.865217	0.894632	0.89666	0.912919	0.859539	0.896836	0.897771	0.848799	0.869449	0.843844	0.848199	0.830247	0.85737	0.838712	0.853737	0.856223	0.83492	0.819878	1	0.885581	0.0634419
1774	2	23860	10585	91.7259	0.232033	110.667	7.64667	129.866	9.21236	9.70815	0.0733501	17.2495	3.60617	27.8364	5.92421	1774	21	34447	0.137788	116.565	12.0448	20.5023	6.60727	0.905826	0.915116	0.862252	0.888931	0.913084	0.910079	0.85035	0.889961	0.895695	0.844253	0.858261	0.865489	0.840712	0.857491	0.853775	0.851932	0.868232	0.846982	0.821204	0.840697	1	0.885054	0.063014
1778	2	21069	9388	113.986	1.62703	124.881	8.80648	143.911	10.3895	18.5881	0.792057	24.7618	5.29485	37.8488	8.20181	1778	25	30459	0.121836	130.746	12.812	28.795	8.755	0.907761	0.916215	0.862963	0.891067	0.913753	0.910847	0.850635	0.890377	0.896796	0.844611	0.859007	0.864408	0.842362	0.857694	0.85405	0.852704	0.868446	0.846548	0.821596	0.839949	1	0.886012	0.062677
1780	2	19794	8830	121.587	4.22031	129.699	9.77185	148.691	11.3569	22.6075	2.33639	27.7834	6.34818	41.8048	9.57139	1780	27	28626	0.114504	135.557	13.5192	32.1081	9.90286	0.908911	0.917767	0.864406	0.892056	0.914955	0.912073	0.851569	0.891008	0.897331	0.845193	0.8588	0.86528	0.842346	0.858258	0.85466	0.852599	0.868668	0.846853	0.820775	0.840198	1	0.886979	0.0623861
1786	11	25305	9965	93.032	2.25637	111.785	7.8797	130.675	9.53471	10.1445	0.749863	17.7853	3.7866	28.3824	6.25331	1786	21	35281	0.141124	117.114	11.9459	20.776	6.64237	0.887716	0.906635	0.864559	0.879751	0.898926	0.89551	0.858748	0.896559	0.88396	0.851577	0.871035	0.849593	0.845809	0.845738	0.841402	0.826266	0.874649	0.830008	0.850103	0.854894	1	0.8787	0.0692205
1790	10	22150	8822	103.843	5.19263	120.642	8.92225	139.345	10.5742	14.1691	2.23086	22.3678	5.00804	34.4303	7.90721	1790	25	30982	0.123928	125.963	12.655	25.7999	8.08763	0.89013	0.908495	0.866874	0.880608	0.900152	0.896859	0.859015	0.896892	0.885433	0.852124	0.871861	0.850445	0.846427	0.846814	0.84236	0.826109	0.874621	0.830337	0.850252	0.856271	1	0.88005	0.0686857
1792	10	20788	8269	115.047	5.81426	128.949	9.95098	147.524	11.6172	19.2452	3.05772	27.3286	6.39416	40.8786	9.74081	1792	27	29067	0.116268	134.228	13.4006	31.1805	9.67743	0.892283	0.909605	0.868717	0.882134	0.900953	0.897994	0.860082	0.897341	0.885695	0.85229	0.873637	0.850569	0.846802	0.847112	0.842863	0.826866	0.874566	0.830254	0.850501	0.856315	1	0.881195	0.0683175
1798	4	24334	9108	91.033	0.676772	111.26	7.85002	130.337	9.38319	9.49212	0.211784	17.5379	3.7399	28.1517	6.09908	1798	21	33446	0.133784	116.453	11.8743	20.4273	6.53019	0.901737	0.908106	0.8832	0.876831	0.903023	0.911006	0.855693	0.891272	0.883275	0.861329	0.87438	0.826795	0.842298	0.841461	0.866172	0.814612	0.869551	0.849833	0.855274	0.829471	1	0.883534	0.0663275
1802	4	21474	8061	103.568	1.84953	123.226	8.9655	142.302	10.56	13.9651	0.742667	23.8163	5.23286	36.631	8.17909	1802	25	29539	0.118156	128.429	12.6947	27.312	8.41242	0.903737	0.910068	0.884441	0.877518	0.904144	0.912946	0.856935	0.892583	0.884458	0.862148	0.875165	0.827042	0.843377	0.841769	0.866803	0.814906	0.869952	0.850232	0.856359	0.829683	1	0.884826	0.0658535
1804	4	20150	7577	110.013	3.5498	129.373	9.9415	148.299	11.6393	16.7609	1.65038	27.5931	6.39913	41.5182	9.86293	1804	27	27731	0.110924	134.541	13.4181	31.3963	9.74003	0.905232	0.911976	0.885561	0.879034	0.904457	0.913725	0.857218	0.893423	0.885165	0.863041	0.875464	0.827323	0.843803	0.842288	0.867278	0.814828	0.870254	0.849753	0.856316	0.829649	1	0.885798	0.065473
1810	2	21444	10063	90.327	0.0935363	108.753	7.35899	128.89	9.5233	9.27245	0.0286794	16.3642	3.34278	27.2511	6.08517	1810	21	31509	0.126036	115.183	12.4097	19.8407	6.72319	0.909677	0.906995	0.873988	0.893634	0.919515	0.911517	0.853534	0.894506	0.890428	0.859643	0.85912	0.839078	0.844584	0.834809	0.840109	0.830318	0.873258	0.859374	0.834412	0.834222	1	0.88631	0.0647786
1814	1	18985	8913	102.917	0	120.099	8.4513	140.029	10.5818	13.6919	0	22.0341	4.68066	34.9321	7.96326	1814	25	27899	0.111596	126.465	13.0673	26.1544	8.44634	0.911359	0.907649	0.875999	0.894297	0.920212	0.912183	0.855228	0.895391	0.891358	0.860712	0.859278	0.840048	0.844009	0.834456	0.840639	0.830962	0.873598	0.859547	0.834958	0.833614	1	0.887287	0.0641932
1816	1	17795	8413	113.244	0	130.548	9.58512	150.264	11.8416	18.2176	0	28.3059	6.28782	43.1897	10.2913	1816	27	26209	0.104836	136.876	13.8615	33.0832	10.4466	0.912816	0.909191	0.878076	0.895914	0.921153	0.913121	0.856404	0.896104	0.892041	0.861364	0.860182	0.84036	0.845358	0.834751	0.840818	0.831184	0.87365	0.860563	0.835381	0.834427	1	0.888482	0.0638141
1822	3	21467	12928	92.2548	0.592099	108.737	7.27633	127.309	9.27836	9.87733	0.189269	16.3525	3.31256	26.2531	5.76962	1822	22	34398	0.137592	115.716	12.0975	20.0729	6.50857	0.903308	0.912844	0.87178	0.905736	0.919879	0.910809	0.856823	0.881476	0.887653	0.855079	0.859221	0.851038	0.858088	0.831851	0.844875	0.828406	0.870123	0.852084	0.837098	0.836517	1	0.8868	0.0621977
1826	3	18983	11345	110.482	1.69476	122.612	8.48421	140.993	10.4866	16.9342	0.776881	23.4291	4.90035	35.6369	7.99699	1826	26	30331	0.121324	129.486	12.8577	27.9947	8.59374	0.905114	0.914197	0.873529	0.906828	0.920444	0.910883	0.858462	0.882942	0.887475	0.855049	0.859451	0.85261	0.858412	0.833059	0.84529	0.828822	0.870133	0.852494	0.837608	0.837081	1	0.887855	0.0619531
1828	2	17747	10682	115.187	4.3734	131	9.56317	149.299	11.5896	19.2496	2.17471	28.5948	6.3173	42.3433	9.9458	1828	28	28431	0.113724	137.874	13.6428	33.7597	10.3163	0.906845	0.915638	0.874925	0.908058	0.921371	0.911558	0.859185	0.883754	0.887605	0.85558	0.85952	0.853751	0.859168	0.832647	0.845697	0.828743	0.870916	0.852485	0.837114	0.837572	1	0.888849	0.0616146
1834	1	22618	13563	91.2802	0	109.283	7.39395	127.277	9.25776	9.56774	0	16.6037	3.39743	26.2316	5.74976	1834	22	36182	0.144728	116.028	11.9244	20.2126	6.42911	0.900144	0.918178	0.870267	0.88421	0.898914	0.913465	0.856918	0.875546	0.89322	0.845849	0.87444	0.856531	0.841814	0.835457	0.844522	0.846512	0.862224	0.842961	0.844481	0.833978	1	0.883375	0.0635662
1838	0	19910	12027	0	0	117.772	8.36544	135.64	10.2827	0	0	20.7895	4.4614	31.7661	7.26412	1838	26	31937	0.127748	124.501	12.5856	24.9231	7.78243	0.902042	0.91978	0.872264	0.884945	0.899897	0.914316	0.857375	0.876131	0.894088	0.846197	0.875207	0.857328	0.841986	0.836084	0.843911	0.846213	0.863325	0.844272	0.843818	0.833923	1	0.88446	0.0630778
1840	0	18636	11347	0	0	126.622	9.40902	144.386	11.3496	0	0	25.8491	5.81354	38.3327	9.09177	1840	28	29983	0.119932	133.345	13.3416	30.5735	9.43118	0.903912	0.920889	0.873145	0.886069	0.901261	0.914902	0.85802	0.876797	0.895141	0.846963	0.875396	0.857102	0.842361	0.837341	0.844462	0.845579	0.86454	0.844662	0.843595	0.83449	1	0.885432	0.0626964
1846	23	27298	13053	93.0017	2.3033	112.109	7.76553	129.714	9.49709	10.1354	0.769129	17.9309	3.76099	27.7668	6.1377	1846	21	40374	0.161496	117.79	11.7507	21.1064	6.55531	0.874833	0.914351	0.86895	0.867712	0.897162	0.904629	0.86791	0.872913	0.875019	0.843513	0.871378	0.858337	0.848987	0.844541	0.842052	0.833668	0.869049	0.836987	0.828813	0.845532	1	0.876409	0.0683415
1850	18	24072	11539	106.257	5.01768	124.199	8.95059	141.436	10.5902	15.1629	2.20442	24.3757	5.31056	35.9802	8.13651	1850	25	35629	0.142516	129.772	12.4814	28.1293	8.37041	0.876912	0.915181	0.870527	0.868899	0.898552	0.905779	0.869671	0.873249	0.875803	0.843372	0.872042	0.859202	0.849266	0.844691	0.84253	0.833647	0.868759	0.836903	0.828384	0.846193	1	0.877505	0.0678977
1852	16	22441	10861	114.457	6.17739	132.545	10.0107	149.6	11.6966	18.972	3.18707	29.6469	6.77933	42.6092	10.0734	1852	28	33318	0.133272	138.096	13.2767	33.8672	10.0525	0.87957	0.916607	0.872456	0.870535	0.899799	0.906582	0.87046	0.873207	0.876088	0.844093	0.872036	0.859505	0.850366	0.844634	0.843388	0.834399	0.869125	0.837475	0.828636	0.846089	1	0.878751	0.0673343
1858	15	29874	8878	93.1673	2.86221	113.446	8.03972	132.193	9.43793	10.1998	0.986794	18.5893	3.98353	29.3587	6.31078	1858	20	38767	0.155068	117.731	11.5106	21.0523	6.47073	0.886785	0.905216	0.895955	0.898599	0.921918	0.903397	0.861815	0.886682	0.869425	0.855405	0.865749	0.846957	0.868909	0.85636	0.879098	0.824864	0.871411	0.834705	0.86041	0.860358	1	0.886479	0.0630994
1862	12	26516	7883	111.717	5.2347	127.57	9.25623	146.395	10.6875	17.6098	2.60242	26.4107	5.78677	39.8486	8.77651	1862	24	34411	0.137644	131.877	12.4468	29.486	8.68267	0.889309	0.90644	0.897678	0.900134	0.923004	0.904536	0.862341	0.886984	0.870143	0.855904	0.866656	0.847534	0.869257	0.856775	0.87953	0.824853	0.871364	0.835721	0.860103	0.86096	1	0.887681	0.0627642
1864	12	24932	7397	120.247	5.27093	134.142	10.2448	153.028	11.8272	21.9195	2.97122	30.7378	7.09427	45.5734	10.6165	1864	26	32341	0.129364	138.456	13.2647	34.1277	10.1714	0.891083	0.907517	0.899153	0.900807	0.923765	0.90512	0.86327	0.887542	0.869995	0.857039	0.866578	0.847918	0.869485	0.857534	0.879951	0.824526	0.871835	0.835642	0.859853	0.861213	1	0.888559	0.0624407
1870	1	25951	7577	90.5171	0	111.594	7.74952	131.735	9.45767	9.33081	0	17.687	3.71334	29.0611	6.30138	1870	20	33529	0.134116	116.144	11.7333	20.2571	6.50211	0.885606	0.905052	0.877106	0.903397	0.909795	0.919085	0.856497	0.88507	0.878046	0.866817	0.85939	0.821677	0.864401	0.83987	0.845104	0.817859	0.862552	0.842405	0.840809	0.857332	1	0.882873	0.0654879
1874	1	22866	6734	111.652	0	124.527	8.92717	144.545	10.6651	17.4634	0	24.5649	5.32983	38.3768	8.56436	1874	24	29601	0.118404	129.081	12.5646	27.7068	8.49461	0.886676	0.906355	0.878467	0.904496	0.910206	0.919597	0.856778	0.885696	0.879312	0.867369	0.860275	0.822337	0.864768	0.839803	0.8459	0.819229	0.862792	0.843316	0.841424	0.856424	1	0.883741	0.0652899
1876	1	21424	6342	113.901	0	129.195	9.8849	149.076	11.6603	18.5353	0	27.4763	6.36784	42.166	9.97681	1876	26	27767	0.111068	133.735	13.2709	30.8311	9.59451	0.888807	0.908254	0.880326	0.905535	0.911334	0.920571	0.858159	0.886088	0.880596	0.867325	0.860608	0.822397	0.865506	0.83963	0.846328	0.819084	0.86194	0.843681	0.841376	0.85688	1	0.884936	0.0647575
1882	0	20895	10196	0	0	108.924	7.34931	128.888	9.29498	0	0	16.4398	3.3532	27.229	5.91697	1882	21	31091	0.124364	115.471	12.3483	19.978	6.68533	0.888215	0.908076	0.887041	0.896353	0.921826	0.897462	0.864591	0.882168	0.892782	0.869882	0.881043	0.853688	0.855328	0.837123	0.818549	0.817085	0.85737	0.850471	0.848927	0.84346	1	0.885458	0.0659565
1886	0	18431	9047	0	0	121.185	8.52549	141.051	10.4689	0	0	22.6347	4.81435	35.6781	8.00006	1886	25	27478	0.109912	127.726	13.1147	26.9292	8.6134	0.890003	0.909127	0.889148	0.897391	0.923029	0.898191	0.865074	0.882688	0.893551	0.87046	0.88105	0.85401	0.855867	0.836324	0.819019	0.8178	0.857522	0.850098	0.84857	0.843202	1	0.886454	0.0656228
1888	0	17287	8521	0	0	128.127	9.54124	147.9	11.5648	0	0	26.7789	6.02918	41.1792	9.72827	1888	27	25808	0.103232	134.655	13.842	31.5334	10.0726	0.891565	0.910861	0.89077	0.89883	0.923415	0.898772	0.865739	0.883428	0.894626	0.870602	0.881355	0.854038	0.856827	0.836659	0.819591	0.817557	0.858029	0.849737	0.848981	0.843382	1	0.88747	0.0652997
1894	5	21606	12418	91.4272	1.57316	109.263	7.34492	127.786	9.24824	9.62234	0.504992	16.5914	3.37086	26.5428	5.81031	1894	22	34029	0.136116	116.02	12.0445	20.2219	6.51916	0.895839	0.904581	0.871595	0.895809	0.913353	0.902965	0.859252	0.885671	0.903861	0.863117	0.881572	0.864292	0.845573	0.840651	0.836345	0.828249	0.85577	0.842899	0.840944	0.833936	1	0.884577	0.0668934
1898	3	19099	10984	103.918	1.67867	119.616	8.45962	137.946	10.2875	14.1042	0.686471	21.7742	4.66223	33.3882	7.50666	1898	26	30086	0.120344	126.307	12.7278	26.0135	8.10244	0.898026	0.905886	0.872	0.896962	0.914794	0.904274	0.860533	0.886442	0.905305	0.862478	0.881789	0.864871	0.845859	0.841837	0.837117	0.828575	0.85598	0.843183	0.841022	0.834541	1	0.885662	0.0665838
1900	3	17862	10327	113.175	1.29199	127	9.50033	145.144	11.2948	18.1918	0.617149	26.0855	5.90804	38.9224	9.12864	1900	28	28192	0.112768	133.645	13.4304	30.7869	9.53448	0.899635	0.907421	0.873262	0.898304	0.916253	0.904707	0.862106	0.887415	0.905718	0.862851	0.882218	0.86505	0.845967	0.841994	0.837099	0.829118	0.855881	0.843058	0.841285	0.834634	1	0.886711	0.0662375
1906	0	23371	12049	0	0	109.461	7.43888	127.791	9.25161	0	0	16.6866	3.42207	26.5458	5.79755	1906	22	35420	0.14168	115.697	11.8761	20.0404	6.40149	0.886886	0.899689	0.861025	0.876581	0.903331	0.914596	0.865711	0.885206	0.877823	0.858794	0.877047	0.846894	0.86039	0.847459	0.853642	0.850325	0.86701	0.840147	0.843281	0.836618	1	0.879427	0.0658594
1910	0	20578	10663	0	0	124.558	8.77931	142.511	10.4869	0	0	24.5701	5.22335	36.7813	8.1423	1910	26	31241	0.124964	130.685	12.6792	28.738	8.60948	0.889808	0.900835	0.861976	0.878237	0.905237	0.914839	0.866938	0.885903	0.878109	0.85964	0.876957	0.846852	0.860216	0.848052	0.854598	0.851109	0.867402	0.840178	0.843875	0.836641	1	0.880627	0.0654631
1912	0	19256	10086	0	0	132.663	9.90995	150.384	11.6383	0	0	29.7142	6.70379	43.2632	10.0778	1912	28	29342	0.117368	138.754	13.4852	34.3715	10.2866	0.890856	0.902563	0.863966	0.880206	0.905988	0.915633	0.868158	0.886	0.878809	0.8602	0.877309	0.847454	0.860933	0.848289	0.854287	0.851203	0.867562	0.840007	0.843467	0.837025	1	0.88169	0.0651031
1918	0	21830	12483	0	0	108.386	7.18593	127.734	9.35147	0	0	16.191	3.24077	26.5198	5.85883	1918	22	34313	0.137252	115.425	12.3009	19.9486	6.62279	0.893379	0.901772	0.888439	0.882479	0.906595	0.905386	0.865401	0.875077	0.867018	0.866508	0.878253	0.844155	0.862181	0.833547	0.852694	0.851674	0.863186	0.825095	0.83668	0.833154	1	0.882474	0.064615
1922	0	19198	11155	0	0	122.529	8.36623	141.737	10.6186	0	0	23.3728	4.82272	36.2097	8.18532	1922	26	30353	0.121412	129.588	13.0946	28.0905	8.81119	0.89543	0.903403	0.889418	0.883125	0.907324	0.906072	0.866191	0.875943	0.868086	0.866554	0.878694	0.84476	0.862534	0.83374	0.852272	0.852453	0.864165	0.82524	0.837644	0.832307	1	0.88346	0.0643366
1924	0	17980	10484	0	0	128.67	9.38324	147.833	11.6743	0	0	27.1014	5.97827	41.138	9.79632	1924	28	28464	0.113856	135.728	13.8294	32.2714	10.1865	0.897485	0.905126	0.891091	0.884591	0.908217	0.907269	0.866832	0.876774	0.868817	0.867464	0.879163	0.845155	0.86316	0.834317	0.852902	0.852744	0.864812	0.825323	0.837953	0.832385	1	0.884682	0.0638657
1930	0	18565	14102	0	0	107.825	7.19439	125.485	9.25321	0	0	15.9448	3.21192	25.155	5.59929	1930	23	32667	0.130668	115.449	11.9536	19.9208	6.34102	0.895292	0.915021	0.898399	0.888955	0.9237	0.893976	0.854762	0.884869	0.877782	0.857991	0.877139	0.830915	0.86494	0.840267	0.856889	0.846512	0.873343	0.827226	0.836792	0.850017	1	0.886816	0.0641328
1934	0	16329	12487	0	0	120.544	8.39859	137.997	10.3394	0	0	22.2727	4.68959	33.4309	7.57524	1934	27	28816	0.115264	128.107	12.6925	27.1079	8.24028	0.896828	0.916678	0.899431	0.89013	0.924747	0.895336	0.85607	0.885446	0.878852	0.85921	0.877776	0.831101	0.865543	0.840262	0.857007	0.846682	0.873751	0.827561	0.837972	0.849372	1	0.887913	0.0636546
1936	0	15281	11758	0	0	129.528	9.45984	146.949	11.4746	0	0	27.6458	6.09635	40.3924	9.54478	1936	29	27039	0.108156	137.104	13.5063	33.1887	10.0275	0.898517	0.918155	0.900754	0.891693	0.925497	0.896871	0.857299	0.88598	0.879175	0.859351	0.878601	0.831854	0.865546	0.840231	0.85667	0.847239	0.874126	0.827675	0.837864	0.850013	1	0.888984	0.0632229
1942	0	15397	14237	0	0	106.15	6.94656	124.695	9.29576	0	0	15.2088	3.00999	24.6948	5.59352	1942	23	29634	0.118536	115.06	12.3465	19.7661	6.49616	0.883816	0.911504	0.891392	0.901144	0.923247	0.895559	0.842124	0.884963	0.898276	0.86642	0.881808	0.843271	0.856145	0.844739	0.833738	0.835257	0.868243	0.842512	0.842343	0.845667	1	0.885535	0.0665216
1946	0	13591	12626	0	0	119.526	8.1958	137.774	10.4783	0	0	21.7058	4.50394	33.2867	7.68625	1946	27	26217	0.104868	128.314	13.0703	27.2831	8.51185	0.885609	0.913243	0.892265	0.90262	0.923752	0.89688	0.84243	0.885704	0.898978	0.867872	0.881375	0.843155	0.857001	0.844414	0.834459	0.836328	0.869074	0.842984	0.843289	0.846264	1	0.886581	0.0660648
1948	0	12695	11910	0	0	125.823	9.21052	143.905	11.5492	0	0	25.3528	5.62422	37.983	9.24877	1948	30	24605	0.09842	134.576	13.7836	31.4664	9.87756	0.887645	0.914916	0.894046	0.903577	0.925442	0.898313	0.843142	0.886202	0.899268	0.867974	0.882056	0.843304	0.857163	0.844645	0.834912	0.837553	0.869275	0.842532	0.843772	0.845844	1	0.887754	0.0655729
1954	2	19000	16273	92.0161	0.451598	107.34	6.96289	125.259	9.24217	9.8007	0.143659	15.7203	3.07707	25.0209	5.59792	1954	23	35275	0.1411	115.606	12.0554	20.0105	6.40759	0.884153	0.901673	0.882778	0.897931	0.919858	0.900142	0.85691	0.878242	0.894656	0.876272	0.880836	0.862608	0.847371	0.82832	0.838483	0.840765	0.851963	0.841758	0.848987	0.832232	1	0.883758	0.0650687
1958	2	16767	14399	111.428	3.58643	119.048	8.08534	136.718	10.3281	17.4124	1.66938	21.4416	4.3906	32.5225	7.43154	1958	27	31168	0.124672	127.21	12.7306	26.5605	8.14907	0.885299	0.902641	0.884272	0.898582	0.920014	0.901181	0.857995	0.879027	0.895149	0.877246	0.88177	0.863225	0.847183	0.828173	0.838665	0.841103	0.851787	0.841151	0.84975	0.833034	1	0.884573	0.0648673
1960	1	15634	13547	121.285	0	126.439	9.13373	143.948	11.2905	22.3601	0	25.7139	5.59927	37.9841	9.01215	1960	29	29182	0.116728	134.567	13.4211	31.4099	9.58899	0.887585	0.904136	0.885632	0.900075	0.921133	0.902063	0.858509	0.879583	0.895895	0.877904	0.881896	0.863734	0.847183	0.828404	0.839473	0.840981	0.852221	0.841392	0.849839	0.832928	1	0.885697	0.0643819
1966	2	23093	15262	90.6163	0.419067	109.773	7.39325	127.004	9.25139	9.362	0.129311	16.8249	3.41921	26.0657	5.73473	1966	22	38357	0.153428	116.628	11.7527	20.5014	6.37086	0.886618	0.910355	0.881664	0.890437	0.907044	0.907227	0.852869	0.874977	0.884311	0.860378	0.879709	0.84175	0.850093	0.806163	0.856493	0.83986	0.864836	0.832025	0.852413	0.837657	1	0.881813	0.0650374
1970	1	20412	13490	101.01	0	119.688	8.46331	136.736	10.3164	12.9476	0	21.8132	4.66161	32.5339	7.40514	1970	26	33903	0.135612	126.471	12.4547	26.0787	7.90204	0.888579	0.911719	0.882872	0.891352	0.907722	0.908076	0.854084	0.876294	0.885113	0.861089	0.881205	0.842285	0.850485	0.806094	0.85547	0.840014	0.864805	0.832552	0.852358	0.837876	1	0.882868	0.0647138
1972	1	19110	12694	104.082	0	126.044	9.42109	142.907	11.289	14.1599	0	25.5028	5.76565	37.1784	8.84901	1972	28	31805	0.12722	132.774	13.1307	30.1624	9.16114	0.890175	0.913221	0.884358	0.89236	0.908599	0.908992	0.854976	0.876922	0.885521	0.862113	0.882	0.842588	0.851187	0.806776	0.855935	0.84133	0.864833	0.832558	0.852712	0.837746	1	0.88392	0.0643522
1978	1	22933	12185	92.9095	0	110.133	7.48154	128.252	9.31096	10.0869	0	16.9943	3.48926	26.8353	5.88793	1978	22	35119	0.140476	116.419	11.8755	20.4086	6.47492	0.875182	0.907372	0.878926	0.898616	0.910462	0.909337	0.845269	0.88996	0.873217	0.847476	0.885945	0.837652	0.85532	0.822375	0.855705	0.850138	0.873117	0.844443	0.841866	0.836242	1	0.880818	0.0641954
1982	1	20196	10771	108.369	0	121.732	8.6195	139.687	10.5033	15.9743	0	22.9458	4.90967	34.6725	7.87528	1982	26	30968	0.123872	127.977	12.6476	27.0243	8.27578	0.877147	0.908518	0.880409	0.899299	0.912038	0.910569	0.846519	0.890258	0.873595	0.848198	0.886254	0.837962	0.85569	0.822397	0.855722	0.850394	0.873547	0.84555	0.842596	0.836638	1	0.881883	0.063904
1984	1	18937	10123	119.837	0	129.985	9.63324	147.903	11.6194	21.5725	0	27.9514	6.25998	41.1894	9.79061	1984	28	29061	0.116244	136.226	13.4308	32.5625	9.93528	0.879288	0.909828	0.881473	0.900193	0.912494	0.910791	0.847063	0.891143	0.873662	0.848973	0.886188	0.838633	0.85601	0.82203	0.855907	0.850762	0.873645	0.845583	0.843037	0.836688	1	0.882756	0.0636295
1990	1	20930	10506	91.418	0	108.25	7.15265	127.416	9.28897	9.61096	0	16.1289	3.21418	26.3191	5.77283	1990	22	31437	0.125748	114.654	12.027	19.5342	6.41274	0.889732	0.918329	0.878598	0.871107	0.916293	0.894837	0.867147	0.884197	0.86799	0.849747	0.887521	0.835799	0.856809	0.834908	0.860022	0.834622	0.862344	0.838327	0.832379	0.831775	1	0.881845	0.0637112
1994	0	18429	9290	0	0	118.062	8.22172	137.021	10.3081	0	0	20.9306	4.39697	32.7328	7.40079	1994	26	27719	0.110876	124.416	12.6745	24.8861	7.88976	0.892186	0.919604	0.879812	0.871532	0.916916	0.896082	0.86769	0.884682	0.868881	0.851311	0.887279	0.836863	0.857661	0.835781	0.859934	0.835348	0.863487	0.838739	0.832245	0.832047	1	0.882921	0.0631787
1996	0	17251	8766	0	0	127.585	9.31691	146.399	11.4237	0	0	26.4251	5.81821	39.94	9.37249	1996	28	26017	0.104068	133.924	13.4391	30.9787	9.63586	0.894204	0.920148	0.88127	0.872699	0.91765	0.896798	0.86899	0.885594	0.869508	0.851866	0.887343	0.836914	0.858381	0.836261	0.860418	0.835262	0.863628	0.83947	0.832398	0.83234	1	0.883887	0.0628728
2002	15	22653	13814	91.4438	1.52189	110.719	7.49413	129.001	9.31571	9.62703	0.487542	17.264	3.52898	27.3011	5.93645	2002	22	36482	0.145928	117.634	12.1091	21.0614	6.69532	0.874623	0.914848	0.890782	0.892687	0.910778	0.894921	0.852859	0.879804	0.877981	0.864385	0.875254	0.829861	0.863933	0.8411	0.845993	0.843663	0.873664	0.849583	0.837838	0.841758	1	0.882053	0.0653262
2006	13	19987	12190	112.177	3.1197	128.096	8.82994	146.096	10.65	17.7505	1.45142	26.6971	5.56055	39.6033	8.68712	2006	26	32190	0.12876	134.906	12.9533	31.5809	9.32933	0.876002	0.916045	0.89183	0.892777	0.910826	0.895744	0.85393	0.880755	0.878953	0.864989	0.876592	0.830398	0.864104	0.841333	0.846117	0.844315	0.874371	0.850202	0.837869	0.841441	1	0.882862	0.0651544
2008	12	18684	11483	118.773	4.79839	132.999	9.90411	150.949	11.6571	21.107	2.51267	29.9373	6.74725	43.7479	10.2022	2008	28	30179	0.120716	139.823	13.7312	35.1887	10.6216	0.87763	0.91726	0.892972	0.89332	0.911611	0.896501	0.855413	0.882004	0.879651	0.86585	0.877249	0.831008	0.864542	0.841645	0.846797	0.844312	0.874184	0.849978	0.837751	0.841181	1	0.88382	0.0647534
2014	11	26015	10051	92.7125	2.15919	113.389	8.05357	131.265	9.4011	10.0394	0.711229	18.5626	3.98802	28.7506	6.22954	2014	21	36077	0.144308	118.363	11.6538	21.3984	6.57099	0.884442	0.909956	0.893963	0.893228	0.913712	0.920101	0.858816	0.887574	0.897358	0.879799	0.890955	0.856557	0.866605	0.828104	0.843515	0.850154	0.867949	0.850667	0.839995	0.846329	1	0.888557	0.0660569
2018	5	22933	8936	112.041	3.28897	128.789	9.34171	146.624	10.6307	17.6909	1.53608	27.172	5.97088	40.0257	8.73368	2018	25	31874	0.127496	133.786	12.5984	30.7741	8.96629	0.886726	0.911291	0.895793	0.894334	0.914711	0.920876	0.860545	0.888247	0.897644	0.881032	0.891542	0.857941	0.866772	0.827885	0.843572	0.850631	0.868843	0.851086	0.841187	0.846019	1	0.889785	0.0656197
2020	4	21480	8380	121.252	2.82607	136.438	10.4633	154.284	11.7743	22.3782	1.55852	32.341	7.51741	46.6786	10.7175	2020	27	29864	0.119456	141.443	13.4903	36.3629	10.6957	0.888695	0.912738	0.896631	0.895376	0.915835	0.921645	0.861288	0.888076	0.898624	0.881161	0.891826	0.858509	0.867081	0.828338	0.843959	0.851795	0.869224	0.851594	0.841799	0.846387	1	0.890759	0.0652918
2026	3	24571	7218	91.9334	1.12519	111.393	7.72476	130.95	9.59175	9.77803	0.354544	17.5913	3.68414	28.565	6.3254	2026	20	31792	0.127168	115.831	11.5837	20.082	6.38095	0.894753	0.90993	0.885411	0.886119	0.916504	0.8831	0.858093	0.893668	0.877957	0.84213	0.865941	0.845968	0.851724	0.819703	0.849223	0.834848	0.871194	0.854397	0.845449	0.844646	1	0.882455	0.0666795
2030	2	21654	6417	106.235	2.57883	121.907	8.79832	141.209	10.6604	15.0791	1.09162	23.0575	5.02765	35.8177	8.16198	2030	24	28073	0.112292	126.318	12.305	25.9737	7.96519	0.896075	0.911677	0.88724	0.887882	0.917216	0.884498	0.859545	0.894383	0.877498	0.842571	0.866331	0.84681	0.85194	0.820557	0.848698	0.835215	0.871941	0.855698	0.845563	0.844815	1	0.883589	0.0662583
2032	2	20248	6057	112.846	5.37219	130.069	9.82502	149.118	11.7931	18.1484	2.56524	28.023	6.40021	42.2186	10.0882	2032	26	26307	0.105228	134.454	13.0641	31.2907	9.52303	0.898183	0.913236	0.888091	0.889155	0.917398	0.885487	0.861007	0.896168	0.877979	0.843065	0.866556	0.847455	0.852454	0.821074	0.847987	0.835918	0.872638	0.856198	0.845916	0.844452	1	0.884671	0.0657893
2038	4	23632	9231	93.1763	2.27439	111.151	7.62272	130.925	9.48156	10.1917	0.747988	17.4721	3.61677	28.5381	6.21825	2038	21	32867	0.131468	116.703	12.086	20.5792	6.70903	0.883409	0.908449	0.884869	0.902577	0.906517	0.894606	0.854809	0.887638	0.879301	0.844844	0.859966	0.847431	0.851234	0.808121	0.856665	0.847902	0.880807	0.851051	0.83917	0.832978	1	0.881592	0.0652273
2042	3	20877	8160	110.719	4.99342	123.801	8.80889	143.448	10.6218	17.1335	2.2795	24.1337	5.18747	37.5163	8.36142	2042	25	29040	0.11616	129.32	12.8649	27.8934	8.67092	0.884969	0.909831	0.886829	0.903943	0.907472	0.894835	0.855424	0.887087	0.879752	0.846729	0.860968	0.847676	0.851825	0.808626	0.856612	0.848709	0.881043	0.85124	0.839325	0.833402	1	0.882614	0.0648639
2044	2	19580	7666	119.907	1.68376	130.008	9.76841	149.572	11.6832	21.6227	0.90643	27.9785	6.34306	42.5847	10.0567	2044	27	27248	0.108992	135.512	13.5786	32.0874	10.0254	0.886762	0.91126	0.888964	0.905314	0.908489	0.896176	0.856723	0.888065	0.879991	0.847769	0.861127	0.848172	0.852063	0.809252	0.85709	0.849071	0.881551	0.851035	0.839456	0.833658	1	0.88383	0.0643912
2050	0	23369	9007	0	0	110.334	7.58676	129.167	9.37339	0	0	17.0926	3.5544	27.4103	5.99611	2050	21	32376	0.129504	115.573	11.7136	19.963	6.3638	0.885116	0.901903	0.877857	0.895385	0.898829	0.882444	0.859325	0.868514	0.872297	0.853194	0.876081	0.850676	0.859047	0.822492	0.85619	0.855726	0.889007	0.844406	0.831866	0.822492	1	0.87851	0.0674591
2054	0	20585	7979	0	0	121.906	8.69899	140.62	10.5607	0	0	23.0493	4.98066	35.3664	8.00417	2054	25	28564	0.114256	127.133	12.4974	26.4899	8.14337	0.887638	0.903812	0.879761	0.896758	0.900522	0.882807	0.860839	0.869381	0.873197	0.853557	0.876926	0.851701	0.859649	0.823117	0.856358	0.855815	0.889231	0.84505	0.832884	0.822696	1	0.879916	0.0668739
2056	0	19238	7515	0	0	130.358	9.75016	148.884	11.6495	0	0	28.2005	6.38777	42.0032	9.89047	2056	27	26753	0.107012	135.562	13.2592	32.0778	9.76234	0.88934	0.905917	0.880649	0.897675	0.900815	0.883471	0.861716	0.870164	0.873547	0.85396	0.876799	0.851736	0.860838	0.823964	0.856614	0.856932	0.889059	0.845531	0.832991	0.823029	1	0.880878	0.0665053
2062	11	24754	11462	93.2707	2.39488	109.604	7.36177	129.259	9.38288	10.2246	0.795282	16.7465	3.40063	27.4696	6.01796	2062	21	36227	0.144908	115.818	12.1897	20.1372	6.65259	0.893919	0.90347	0.893394	0.89356	0.923952	0.887101	0.860932	0.885803	0.872181	0.836821	0.884658	0.854004	0.856143	0.832846	0.857027	0.848883	0.881414	0.852941	0.834902	0.83043	1	0.884737	0.0642246
2066	10	21798	10151	112.363	6.29966	122.862	8.53865	142.474	10.6002	17.9641	3.02581	23.5746	4.94375	36.7666	8.24656	2066	25	31959	0.127836	129.088	12.995	27.763	8.71876	0.896179	0.905567	0.894631	0.894396	0.924763	0.888169	0.861792	0.886041	0.87254	0.837338	0.884242	0.854407	0.8563	0.833865	0.856676	0.849604	0.881755	0.852702	0.835039	0.830893	1	0.885818	0.0639397
2068	9	20382	9540	123.236	4.95818	131.217	9.6455	150.71	11.7404	23.5653	2.8639	28.742	6.37429	43.5541	10.2264	2068	27	29931	0.119724	137.427	13.7787	33.4616	10.4244	0.897882	0.906836	0.896813	0.89546	0.925428	0.888828	0.863035	0.886756	0.873643	0.837677	0.884651	0.855618	0.857071	0.834436	0.857489	0.849955	0.882095	0.85383	0.835939	0.830861	1	0.88696	0.0635826
2074	1	26479	11819	90.8323	0	111.688	7.74363	129.006	9.17415	9.42819	0	17.731	3.71334	27.2923	5.86743	2074	21	38299	0.153196	117.032	11.4647	20.6814	6.29809	0.866903	0.909737	0.890846	0.905102	0.918431	0.898888	0.857673	0.88172	0.877229	0.851067	0.871511	0.844996	0.868417	0.825779	0.847307	0.858795	0.870506	0.835283	0.82463	0.85591	1	0.882314	0.0666943
2078	1	23399	10536	103.96	0	122.891	8.83743	139.999	10.319	14.1104	0	23.6152	5.12954	34.8821	7.77973	2078	25	33936	0.135744	128.202	12.2305	27.1129	8.00709	0.86893	0.911024	0.89215	0.906103	0.919201	0.900194	0.858646	0.882234	0.877328	0.852016	0.871818	0.845577	0.869062	0.826055	0.847566	0.859294	0.870801	0.835632	0.825156	0.856008	1	0.88336	0.0663282
2080	1	21904	9937	110.67	0	131.582	9.92652	148.57	11.4781	17.0089	0	29.0067	6.61868	41.7227	9.78464	2080	27	31842	0.127368	136.883	13.0719	32.9746	9.73308	0.871161	0.912835	0.893521	0.907245	0.920357	0.901702	0.859776	0.883487	0.877929	0.852804	0.872229	0.846272	0.869261	0.826691	0.848141	0.860357	0.870909	0.836301	0.825608	0.856353	1	0.884652	0.0657732
2086	1	22567	9940	91.503	0	109.986	7.51505	129.639	9.3265	9.63767	0	16.929	3.49338	27.7029	5.97962	2086	21	32508	0.130032	115.995	12.1579	20.2231	6.63691	0.883644	0.911391	0.874892	0.900855	0.897025	0.907715	0.858204	0.883921	0.878999	0.860342	0.88552	0.854851	0.85722	0.818752	0.854021	0.85239	0.866156	0.840947	0.848545	0.841039	1	0.882768	0.0692928
2090	1	19923	8776	110.905	0	121.793	8.72193	141.266	10.492	17.1167	0	22.9876	4.97763	35.8412	8.01049	2090	25	28700	0.1148	127.747	12.922	26.9178	8.47913	0.886481	0.913537	0.876237	0.902247	0.89878	0.908415	0.859338	0.883153	0.879686	0.861603	0.886794	0.855854	0.857944	0.819739	0.855314	0.853902	0.865714	0.840714	0.849321	0.841185	1	0.884182	0.0685265
2092	1	18611	8252	117.679	0	125.852	9.65746	145.359	11.4114	20.4327	0	25.4093	5.89714	39.1075	9.25423	2092	27	26864	0.107456	131.844	13.6237	29.6169	9.5045	0.888122	0.915147	0.877457	0.903253	0.89981	0.909489	0.861022	0.884288	0.880416	0.862269	0.887396	0.856555	0.858305	0.820671	0.855308	0.85434	0.866196	0.841107	0.849929	0.841498	1	0.885319	0.0680271
2098	0	15814	10852	0	0	106.799	6.93588	125.617	9.04532	0	0	15.485	3.03325	25.2155	5.47474	2098	22	26666	0.106664	114.457	12.1364	19.4449	6.36436	0.89946	0.928598	0.88641	0.904448	0.897304	0.900716	0.861059	0.877709	0.876809	0.842946	0.891679	0.852321	0.871522	0.828152	0.856784	0.846752	0.856278	0.850653	0.847746	0.824083	1	0.887939	0.0650064
2102	0	13965	9587	0	0	116.552	8.00273	135.253	10.1866	0	0	20.133	4.16536	31.489	7.15752	2102	26	23552	0.094208	124.164	12.8304	24.7555	7.89095	0.901134	0.92922	0.88812	0.905358	0.898416	0.900879	0.862708	0.877866	0.877802	0.843368	0.89192	0.852242	0.872601	0.827934	0.85704	0.846149	0.855893	0.852114	0.848421	0.823539	1	0.888837	0.0647047
2104	0	13065	8989	0	0	123.828	9.05122	142.376	11.2457	0	0	24.1694	5.33213	36.7669	8.75741	2104	28	22054	0.088216	131.388	13.533	29.304	9.29629	0.902761	0.929877	0.889725	0.906162	0.898975	0.901628	0.862837	0.878344	0.879047	0.844541	0.892128	0.853111	0.872835	0.82833	0.857532	0.846626	0.855128	0.852589	0.848735	0.824204	1	0.889702	0.0643669
2110	0	14261	14268	0	0	105.75	6.66458	124.74	9.13166	0	0	15.0244	2.85662	24.7062	5.47295	2110	24	28529	0.114116	115.248	12.4121	19.8665	6.51872	0.902082	0.92073	0.882979	0.908304	0.905587	0.907883	0.851274	0.882015	0.876494	0.84486	0.879649	0.846858	0.872375	0.823005	0.853027	0.858758	0.87036	0.849118	0.835536	0.820358	1	0.88768	0.0659281
2114	0	12444	12676	0	0	115.6	7.75042	134.414	10.0966	0	0	19.6329	3.96235	30.9068	7.02581	2114	28	25120	0.10048	125.094	13.0261	25.3219	8.02865	0.905553	0.922233	0.884992	0.909256	0.90633	0.90826	0.853185	0.882245	0.877528	0.845362	0.879379	0.84783	0.872472	0.823686	0.853085	0.858818	0.870721	0.848646	0.836127	0.820044	1	0.889002	0.0654376
2116	0	11590	12010	0	0	123.656	8.81289	142.379	11.0533	0	0	24.05	5.15546	36.7469	8.62347	2116	30	23600	0.0944	133.184	13.7086	30.5114	9.54915	0.907648	0.923602	0.886525	0.910593	0.90786	0.909661	0.853686	0.882839	0.878369	0.846271	0.879936	0.847691	0.872606	0.824047	0.853581	0.858814	0.871886	0.848919	0.837225	0.820212	1	0.89019	0.0649485
2122	5	22407	15086	92.7691	2.35449	109.923	7.33229	126.49	9.36888	10.0608	0.776616	16.8892	3.40972	25.7659	5.79826	2122	22	37498	0.149992	116.585	11.5545	20.4595	6.27956	0.898701	0.901901	0.880567	0.913995	0.910209	0.904782	0.839045	0.8793	0.891501	0.854566	0.877567	0.844992	0.861806	0.813643	0.852165	0.856366	0.895301	0.849339	0.844138	0.826337	1	0.885244	0.0657045
2126	4	19730	13405	103.01	5.76702	119.592	8.41877	135.914	10.406	13.8548	2.21315	21.7582	4.63799	31.97	7.44012	2126	27	33139	0.132556	126.192	12.257	25.888	7.76751	0.900661	0.90389	0.882133	0.915432	0.911313	0.905791	0.839841	0.879462	0.891985	0.855186	0.87827	0.845228	0.8627	0.813196	0.852757	0.85686	0.894897	0.849347	0.844292	0.826156	1	0.886401	0.0653203
2128	3	18521	12640	110.373	8.33355	127.896	9.45034	144.016	11.4708	17.1618	3.97401	26.6289	5.96342	38.0599	9.2119	2128	29	31164	0.124656	134.433	13.0056	31.2644	9.33137	0.902083	0.905564	0.883776	0.91649	0.912303	0.906414	0.840393	0.880375	0.892793	0.855587	0.878819	0.845655	0.863111	0.813904	0.853854	0.856902	0.895071	0.84957	0.84519	0.826402	1	0.887442	0.0648543
2134	1	24823	11005	92.2794	0	111.105	7.68181	129.226	9.31894	9.88398	0	17.4547	3.64872	27.4432	5.98411	2134	21	35829	0.143316	116.671	11.7241	20.5225	6.43878	0.893871	0.912264	0.879553	0.905691	0.909138	0.89609	0.851838	0.876245	0.863965	0.848768	0.887452	0.843311	0.856959	0.825742	0.849256	0.846563	0.872101	0.846493	0.831952	0.826216	1	0.883184	0.0660419
2138	1	21910	9753	107.722	0	121.24	8.78003	139.168	10.3723	15.691	0	22.685	4.97053	34.2793	7.74483	2138	25	31664	0.126656	126.761	12.4498	26.256	8.01415	0.894849	0.913261	0.880306	0.906534	0.910798	0.897028	0.852688	0.877005	0.865762	0.850003	0.88678	0.843639	0.857299	0.825306	0.849324	0.847019	0.873089	0.846119	0.832191	0.826349	1	0.884035	0.0657067
2140	0	20555	9168	0	0	125.141	9.67696	143.015	11.3509	0	0	24.9896	5.84693	37.2708	8.99318	2140	27	29723	0.118892	130.654	13.1398	28.7777	8.98671	0.896578	0.914258	0.881809	0.907546	0.911516	0.897655	0.853581	0.877199	0.866837	0.850621	0.886906	0.844245	0.857282	0.825287	0.849561	0.847509	0.873347	0.846701	0.83247	0.826818	1	0.884956	0.0653649
2146	4	22001	9866	93.1279	1.51403	109.545	7.38057	129.343	9.42841	10.1659	0.494478	16.7209	3.40215	27.5256	6.03496	2146	21	31871	0.127484	115.672	12.2046	20.0648	6.65037	0.897524	0.906059	0.894371	0.9086	0.913558	0.900944	0.85912	0.868125	0.872204	0.85093	0.876267	0.840592	0.861394	0.816087	0.849738	0.875027	0.894936	0.818628	0.831006	0.840215	1	0.885979	0.0641466
2150	3	19448	8771	104.632	5.05819	120.392	8.44244	140.064	10.472	14.4831	2.00931	22.193	4.69835	34.945	7.85783	2150	25	28222	0.112888	126.504	12.8894	26.1553	8.32143	0.899582	0.906793	0.895879	0.909574	0.914163	0.900344	0.859259	0.868932	0.872794	0.851339	0.876851	0.841294	0.862235	0.816384	0.849125	0.875044	0.895702	0.819644	0.830239	0.840798	1	0.8868	0.0637066
2152	2	18174	8256	118.224	0.301452	126.902	9.3936	146.492	11.5325	20.7174	0.15778	26.0163	5.81635	40.0283	9.48195	2152	27	26432	0.105728	133.02	13.5887	30.3926	9.67051	0.901729	0.908274	0.896867	0.911112	0.915519	0.901332	0.860037	0.869949	0.874319	0.851846	0.877024	0.84201	0.863537	0.816018	0.849293	0.875567	0.895241	0.82122	0.830508	0.840761	1	0.887991	0.0633718
2158	0	21040	11391	0	0	109.315	7.31959	127.89	9.27594	0	0	16.6133	3.36034	26.6089	5.82586	2158	22	32431	0.129724	115.839	11.9836	20.1241	6.48183	0.920801	0.921911	0.887099	0.897968	0.900543	0.877663	0.851963	0.874133	0.8879	0.840708	0.873177	0.837732	0.885542	0.795874	0.866378	0.862909	0.856403	0.829669	0.834926	0.82785	1	0.886776	0.0639407
2162	0	18617	10132	0	0	119.326	8.38699	137.755	10.3056	0	0	21.6126	4.59066	33.2534	7.50088	2162	26	28749	0.114996	125.821	12.6685	25.7152	8.02507	0.922189	0.922432	0.888414	0.899527	0.901266	0.879039	0.853247	0.875039	0.888709	0.841647	0.87403	0.837647	0.886083	0.795662	0.866587	0.862517	0.856569	0.829211	0.835212	0.827977	1	0.887714	0.0635752
2164	0	17466	9543	0	0	126.327	9.42819	144.553	11.3453	0	0	25.6727	5.77942	38.4633	9.09711	2164	28	27009	0.108036	132.767	13.374	30.1919	9.39259	0.924044	0.92297	0.890111	0.900885	0.902125	0.880355	0.854919	0.876226	0.88937	0.842367	0.874875	0.838572	0.886723	0.79579	0.867303	0.862879	0.857029	0.829205	0.834925	0.827557	1	0.888832	0.0631622
2170	2	22731	11239	94.3799	1.91694	110.107	7.50167	128.803	9.23884	10.5842	0.641402	16.9836	3.49506	27.1706	5.85834	2170	22	33972	0.135888	116.292	11.9709	20.3534	6.5197	0.913502	0.914356	0.899138	0.907468	0.897533	0.883684	0.849656	0.88807	0.881226	0.847669	0.872469	0.849597	0.871659	0.805237	0.866581	0.844401	0.850156	0.826504	0.847566	0.825386	1	0.887542	0.062176
2174	1	20001	9905	107.964	0	123.644	8.70388	142.216	10.3568	15.7965	0	24.035	5.11501	36.5431	8.00251	2174	26	29907	0.119628	129.795	12.7517	28.1774	8.56542	0.914568	0.915806	0.900776	0.908567	0.89877	0.88491	0.849701	0.888922	0.882034	0.848647	0.873073	0.849784	0.873458	0.806233	0.866453	0.844886	0.850286	0.827097	0.847728	0.825008	1	0.888567	0.0617366
2176	1	18742	9313	114.947	0	134.047	9.86982	152.375	11.497	19.0482	0	30.6358	6.82376	44.9584	10.2286	2176	28	28056	0.112224	140.13	13.545	35.3897	10.5515	0.916578	0.917219	0.902445	0.90879	0.899522	0.886441	0.85062	0.890202	0.883305	0.849034	0.874073	0.8498	0.873842	0.806423	0.866784	0.844935	0.85005	0.827613	0.847733	0.824743	1	0.889653	0.0611951
2182	0	21357	10345	0	0	109.144	7.3711	127.703	9.22965	0	0	16.5396	3.36893	26.4895	5.766	2182	21	31702	0.126808	115.2	11.8372	19.7864	6.34499	0.876191	0.901883	0.887767	0.910684	0.907861	0.894344	0.844363	0.887073	0.875323	0.840042	0.88608	0.859662	0.874961	0.815012	0.852249	0.85646	0.861081	0.839111	0.844568	0.841414	1	0.881554	0.0672624
2186	0	18798	9187	0	0	124.845	8.67428	143.066	10.4102	0	0	24.7297	5.19032	37.1984	8.15358	2186	26	27985	0.11194	130.827	12.6225	28.823	8.61414	0.878381	0.903037	0.890013	0.911863	0.907575	0.895355	0.845167	0.887904	0.875791	0.840361	0.886153	0.860121	0.875022	0.815383	0.852421	0.85737	0.861051	0.838431	0.844399	0.841933	1	0.882581	0.0668639
2188	0	17564	8666	0	0	132.534	9.79139	150.652	11.5648	0	0	29.6179	6.61852	43.4821	10.0473	2188	28	26230	0.10492	138.52	13.4539	34.1984	10.2571	0.880518	0.904613	0.892089	0.9126	0.908368	0.896493	0.846016	0.888448	0.876535	0.840793	0.886352	0.860713	0.875658	0.815764	0.852745	0.857587	0.861304	0.839096	0.844624	0.842185	1	0.883729	0.0664582
2194	2	20051	13038	91.8526	0.0920593	108.966	7.33151	127.908	9.31147	9.74809	0.0291816	16.4577	3.34271	26.6228	5.83389	2194	22	33091	0.132364	116.428	12.3464	20.4624	6.69759	0.872775	0.913995	0.88722	0.912423	0.915747	0.894201	0.847496	0.880421	0.871461	0.84038	0.883639	0.853706	0.870554	0.817881	0.859252	0.860914	0.866807	0.846665	0.846408	0.825481	1	0.882942	0.0646686
2198	1	17725	11519	106.209	0	122.368	8.48974	141.092	10.5638	15.0418	0	23.2917	4.89058	35.7188	8.04405	2198	26	29245	0.11698	129.742	13.0905	28.1862	8.76682	0.87444	0.915558	0.888562	0.913831	0.916396	0.895623	0.848265	0.8808	0.872371	0.840981	0.884014	0.85471	0.870286	0.817918	0.859737	0.861754	0.866456	0.847444	0.846435	0.826107	1	0.884006	0.064291
2200	1	16638	10896	113.596	0	129.753	9.5009	148.408	11.6981	18.3872	0	27.7924	6.15977	41.6152	9.87618	2200	28	27535	0.11014	137.135	13.8539	33.2619	10.3548	0.876448	0.917124	0.889849	0.914727	0.917033	0.896187	0.849192	0.881587	0.873525	0.841257	0.884511	0.855184	0.870528	0.818358	0.859597	0.861794	0.867187	0.84763	0.846305	0.82613	1	0.885023	0.0638017
2206	3	23678	12302	91.3169	1.54254	110.305	7.48639	128.506	9.20493	9.58739	0.48897	17.0729	3.49791	26.983	5.83332	2206	22	35983	0.143932	116.526	11.8506	20.4604	6.46461	0.914043	0.891685	0.886863	0.918517	0.911958	0.883778	0.850749	0.879318	0.886627	0.843718	0.880944	0.840842	0.866437	0.841064	0.869438	0.853264	0.868299	0.826779	0.850527	0.829128	1	0.886477	0.0626577
2210	3	20872	10976	109.487	5.96202	125.382	8.71967	143.377	10.4368	16.618	2.77034	25.0495	5.26445	37.4407	8.20811	2210	26	31851	0.127404	131.582	12.6703	29.3188	8.72183	0.916015	0.894085	0.888638	0.919312	0.912766	0.884556	0.851575	0.879454	0.887947	0.844526	0.88104	0.841748	0.867351	0.841591	0.870506	0.853176	0.868576	0.827007	0.850507	0.829644	1	0.88769	0.0621147
2212	3	19576	10288	117.567	6.93177	130.315	9.70417	148.326	11.4868	20.5872	3.70645	28.168	6.34335	41.5197	9.67003	2212	28	29867	0.119468	136.518	13.4338	32.7664	9.94245	0.917702	0.895503	0.890029	0.920648	0.913584	0.885275	0.852998	0.880001	0.888874	0.845147	0.881491	0.842502	0.8684	0.841882	0.871229	0.853149	0.868534	0.826799	0.850738	0.829444	1	0.888763	0.0617699
2218	3	24243	10661	90.8994	0.541082	110.358	7.56884	129.115	9.39002	9.45001	0.167746	17.1024	3.54284	27.3796	6.01239	2218	21	34907	0.139628	116.085	11.8913	20.2405	6.49403	0.914501	0.904976	0.900593	0.890394	0.908729	0.893875	0.861733	0.869954	0.886412	0.827413	0.871645	0.838571	0.87133	0.837497	0.874495	0.861045	0.86391	0.815567	0.840161	0.839473	1	0.886754	0.0629714
2222	3	21424	9465	109.714	2.79118	125.389	8.78442	143.999	10.6084	16.6054	1.23919	25.0589	5.30533	37.9426	8.4348	2222	25	30892	0.123568	131.089	12.7136	29.0055	8.75255	0.915917	0.906578	0.901317	0.891558	0.909734	0.893953	0.862634	0.87097	0.886945	0.82837	0.872766	0.83889	0.870873	0.837061	0.873851	0.861744	0.863767	0.815616	0.840719	0.838858	1	0.887627	0.0627287
2224	3	20071	8924	117.102	2.19993	133.871	9.88739	152.31	11.6827	20.156	1.11528	30.519	6.8211	44.9265	10.4226	2224	27	28998	0.115992	139.544	13.4962	34.9518	10.4822	0.917374	0.907563	0.902838	0.892527	0.910977	0.895062	0.863697	0.871819	0.887458	0.828643	0.87294	0.838765	0.872215	0.837627	0.873853	0.862387	0.86406	0.815505	0.841196	0.839127	1	0.888603	0.0624303
2230	0	19751	11116	0	0	107.892	7.12051	126.919	9.07606	0	0	15.9697	3.17679	25.9983	5.58442	2230	22	30867	0.123468	114.744	12.0637	19.5813	6.39249	0.917873	0.91776	0.899844	0.899051	0.883079	0.891697	0.851654	0.888668	0.882917	0.832199	0.877766	0.846535	0.873813	0.819759	0.867075	0.865601	0.861584	0.832621	0.850828	0.831713	1	0.888017	0.0619735
2234	0	17417	9882	0	0	121.229	8.27246	140.098	10.1668	0	0	22.6396	4.66252	34.9371	7.60809	2234	26	27299	0.109196	128.059	12.7792	27.0912	8.35163	0.918935	0.918825	0.900308	0.900656	0.88397	0.892633	0.852302	0.8893	0.883073	0.832906	0.878091	0.8482	0.874116	0.82025	0.867138	0.865984	0.861625	0.832888	0.850233	0.831715	1	0.888828	0.0617611
2236	0	16364	9293	0	0	129.293	9.34681	148.077	11.2985	0	0	27.4874	6.0061	41.2906	9.4656	2236	28	25657	0.102628	136.096	13.5452	32.487	9.97367	0.920197	0.919632	0.901294	0.901859	0.884963	0.893148	0.853276	0.890186	0.883716	0.833106	0.878084	0.848599	0.874576	0.820478	0.867307	0.866547	0.862065	0.833496	0.850255	0.831722	1	0.889642	0.061453
2242	1	17730	14718	90.5729	0	107.072	6.94254	126.14	9.15452	9.34802	0	15.603	3.05919	25.5367	5.59225	2242	23	32449	0.129796	115.72	12.4292	20.1084	6.615	0.904897	0.917856	0.898934	0.902416	0.89841	0.892246	0.851136	0.873401	0.887562	0.844048	0.876545	0.852276	0.860027	0.817159	0.871691	0.853478	0.859718	0.830966	0.852723	0.843801	1	0.887162	0.0625015
2246	1	15662	13078	107.508	0	118.191	8.09933	137.126	10.2899	15.598	0	20.9893	4.35101	32.8054	7.43205	2246	27	28741	0.114964	126.806	13.1471	26.3658	8.37113	0.906005	0.919523	0.900752	0.903483	0.899395	0.892488	0.851501	0.873613	0.887095	0.845065	0.876587	0.852789	0.861226	0.817421	0.871751	0.852945	0.861035	0.830921	0.85258	0.844421	1	0.888042	0.0622738
2248	1	14624	12338	123.339	0	126.318	9.1773	145.034	11.3385	23.5105	0	25.6457	5.64857	38.8417	9.17558	2248	29	26963	0.107852	134.882	13.8368	31.6839	9.95248	0.907392	0.921262	0.90181	0.904462	0.900586	0.89378	0.852261	0.875032	0.88703	0.845492	0.877536	0.852724	0.862274	0.817324	0.872381	0.854041	0.861125	0.830935	0.85239	0.844843	1	0.889072	0.0618871
2254	3	22978	15365	93.3396	0.931185	109.802	7.4225	126.911	9.3246	10.2301	0.305929	16.8398	3.43533	26.016	5.7967	2254	22	38346	0.153384	116.656	11.755	20.5161	6.3846	0.888476	0.919705	0.895817	0.920774	0.910486	0.882022	0.851236	0.876128	0.879518	0.855213	0.879505	0.852762	0.860064	0.814609	0.872659	0.856804	0.859164	0.817921	0.848993	0.835693	1	0.886709	0.0641211
2258	2	20387	13584	111.36	2.31493	123.138	8.48771	140.165	10.4493	17.3498	1.07602	23.7282	4.94402	35.0189	7.91912	2258	26	33973	0.135892	129.946	12.509	28.2424	8.38691	0.890545	0.921644	0.896977	0.921953	0.911386	0.882892	0.852191	0.876991	0.879713	0.855415	0.880773	0.853707	0.860374	0.815059	0.872722	0.857078	0.859329	0.818915	0.848806	0.836135	1	0.887849	0.0637262
2260	1	19208	12758	118.176	0	129.556	9.52043	146.458	11.4304	20.6916	0	27.6692	6.14833	39.99	9.4699	2260	28	31967	0.127868	136.301	13.2334	32.5862	9.74235	0.892092	0.922545	0.89863	0.922967	0.912034	0.88363	0.852786	0.877483	0.880799	0.855789	0.880971	0.854006	0.861779	0.81642	0.872791	0.857447	0.859668	0.818594	0.848969	0.835987	1	0.888775	0.0633559
2266	5	25161	12103	92.6432	2.755	110.752	7.60945	128.967	9.29266	10.0273	0.913019	17.2864	3.57887	27.2788	5.9543	2266	22	37269	0.149076	116.665	11.8306	20.5304	6.48607	0.90048	0.900869	0.885401	0.920859	0.903002	0.895422	0.860528	0.864888	0.88693	0.86152	0.874561	0.850694	0.855081	0.815584	0.868121	0.870214	0.868094	0.826853	0.849218	0.832354	1	0.885839	0.0671741
2270	4	22211	10730	107.864	5.30296	122.182	8.71076	140.278	10.4293	15.8664	2.35403	23.2041	4.98511	35.0995	7.88415	2270	26	32945	0.13178	128.074	12.5917	27.0774	8.25165	0.902489	0.902656	0.887024	0.921733	0.903931	0.895933	0.861193	0.865458	0.887661	0.861375	0.874928	0.851586	0.855061	0.815678	0.867749	0.869935	0.868174	0.826499	0.849218	0.83219	1	0.886846	0.0666722
2272	4	20851	10088	118.843	3.162	130.172	9.79112	148.089	11.4938	21.0868	1.71641	28.0851	6.36981	41.3264	9.68658	2272	28	30943	0.123772	136.012	13.3508	32.4011	9.822	0.904179	0.903791	0.888278	0.922293	0.905067	0.896988	0.862182	0.86682	0.888327	0.862004	0.874851	0.85239	0.855816	0.816711	0.868161	0.869938	0.867838	0.827101	0.84911	0.832886	1	0.887846	0.0662068
2278	5	23657	10354	92.9259	1.43727	110.299	7.50806	129.707	9.50113	10.0994	0.462651	17.0718	3.51242	27.7624	6.1268	2278	21	34016	0.136064	116.204	12.1042	20.3249	6.64973	0.925388	0.898092	0.886068	0.911953	0.912247	0.893271	0.857097	0.874956	0.879439	0.833975	0.873795	0.857391	0.863961	0.844867	0.867474	0.856832	0.877808	0.807605	0.847969	0.843677	1	0.888672	0.0647036
2282	4	20976	9194	109.899	0.817238	122.814	8.63585	142.161	10.7039	16.66	0.369792	23.5554	5.00838	36.5405	8.29592	2282	25	30174	0.120696	128.707	12.8879	27.511	8.61064	0.927305	0.900179	0.887105	0.912922	0.912889	0.894462	0.857493	0.875621	0.881073	0.83398	0.874312	0.858173	0.864817	0.845115	0.867668	0.857096	0.877892	0.808146	0.847335	0.843226	1	0.889754	0.0640894
2284	4	19672	8630	115.96	2.98326	128.319	9.6038	147.585	11.7498	19.5923	1.49316	26.904	6.09947	40.9445	9.82336	2284	27	28306	0.113224	134.191	13.5976	31.1837	9.85249	0.928549	0.901629	0.889016	0.914241	0.914152	0.895146	0.858528	0.876387	0.881598	0.834593	0.874991	0.858246	0.865188	0.845969	0.867307	0.857557	0.878224	0.808345	0.848124	0.843143	1	0.890812	0.0635608
2290	21	26494	11418	93.1906	2.352	112.47	7.8146	130.947	9.33371	10.1977	0.781898	18.1056	3.80535	28.5384	6.11269	2290	21	37933	0.151732	118.021	11.8758	21.2415	6.65763	0.911726	0.901339	0.907574	0.910447	0.91021	0.897886	0.837701	0.890056	0.872314	0.830491	0.879314	0.853465	0.865289	0.827182	0.854863	0.858263	0.860293	0.815701	0.856128	0.84354	1	0.888069	0.0637211
2294	18	23370	10216	110.093	2.9492	125.952	8.96977	144.317	10.6043	16.7811	1.38137	25.4087	5.46784	38.1901	8.44127	2294	25	33604	0.134416	131.527	12.7176	29.2898	8.78051	0.914132	0.901872	0.908181	0.91132	0.911097	0.898747	0.83865	0.889894	0.872753	0.831835	0.879717	0.85405	0.866281	0.827893	0.854735	0.858216	0.860612	0.816138	0.856089	0.843888	1	0.888964	0.0633353
2296	18	21910	9641	114.425	4.01704	130.232	9.92086	148.579	11.6688	18.8598	1.976	28.1364	6.48296	41.7527	9.88887	2296	27	31569	0.126276	135.826	13.4738	32.2895	9.92264	0.915518	0.903307	0.909547	0.912525	0.911638	0.899395	0.840318	0.890446	0.873103	0.832161	0.880215	0.854683	0.866768	0.828487	0.855507	0.858896	0.860623	0.81721	0.856346	0.844895	1	0.889959	0.0629476
2302	0	21953	7857	0	0	110.011	7.61147	128.587	9.2919	0	0	16.9464	3.53907	27.0412	5.88631	2302	21	29810	0.11924	114.907	11.5066	19.6071	6.17542	0.901459	0.91528	0.896629	0.902248	0.909124	0.891597	0.852851	0.895169	0.886045	0.845002	0.884854	0.866437	0.848574	0.823415	0.856541	0.8527	0.861573	0.826971	0.861456	0.814576	1	0.888128	0.0633264
2306	0	19461	6968	0	0	118.992	8.60744	137.492	10.3575	0	0	21.451	4.69042	33.0717	7.50828	2306	25	26429	0.105716	123.869	12.218	24.5148	7.56831	0.904102	0.916985	0.89748	0.903591	0.910553	0.892467	0.854592	0.895494	0.887453	0.845378	0.885391	0.867324	0.849162	0.823508	0.856483	0.851697	0.862537	0.826989	0.861743	0.815506	1	0.889387	0.0628543
2308	0	18234	6565	0	0	129.873	9.71755	148.209	11.5084	0	0	27.8884	6.30788	41.4268	9.70816	2308	27	24799	0.099196	134.727	13.036	31.4724	9.48064	0.906609	0.918303	0.898585	0.905036	0.911468	0.893242	0.855276	0.896326	0.887516	0.846667	0.885943	0.866829	0.850216	0.823662	0.856688	0.851345	0.86318	0.826888	0.863079	0.815174	1	0.890487	0.06247
2314	5	19932	11666	93.4556	2.55181	107.979	7.08977	129.069	9.47028	10.2878	0.842238	16.0063	3.17315	27.3573	6.02079	2314	22	31603	0.126412	115.762	12.9792	20.1955	7.05336	0.893507	0.914692	0.89857	0.9058	0.907177	0.878682	0.846154	0.873762	0.880882	0.855314	0.878951	0.862561	0.859697	0.827216	0.864538	0.851185	0.851169	0.835696	0.837294	0.826077	1	0.885035	0.0653943
2318	4	17660	10312	104.907	4.67347	118.702	8.2342	139.45	10.5447	14.5829	1.9303	21.269	4.45251	34.5019	7.81515	2318	26	27976	0.111904	126.348	13.5657	26.1457	8.70619	0.894874	0.915088	0.899843	0.907117	0.908136	0.879754	0.848352	0.874357	0.881738	0.855555	0.87861	0.863347	0.859808	0.828103	0.864509	0.851069	0.852427	0.835877	0.837128	0.826369	1	0.885956	0.0651357
2320	4	16558	9751	109.699	4.87991	123.338	9.15603	144.032	11.4967	16.6649	2.24829	23.8967	5.36132	38.0734	9.13294	2320	28	26313	0.105252	131.005	14.2016	29.1492	9.79266	0.897237	0.916239	0.901513	0.908125	0.90898	0.881066	0.849124	0.875385	0.882682	0.855756	0.878653	0.863889	0.860316	0.828184	0.865029	0.852069	0.852886	0.835785	0.837913	0.827158	1	0.887105	0.0648229
2326	1	25009	13522	91.7154	0	110.746	7.62624	127.189	8.97802	9.70463	0	17.2843	3.58708	26.154	5.57711	2326	22	38532	0.154128	116.516	11.2976	20.3968	6.09828	0.90369	0.897137	0.90831	0.924634	0.914032	0.879178	0.852084	0.866371	0.882812	0.856288	0.874935	0.844921	0.854121	0.828221	0.877284	0.839679	0.863438	0.832918	0.835046	0.839718	1	0.887347	0.0630481
2330	1	22044	12071	108.563	0	119.945	8.62814	136.251	10.0466	16.0596	0	21.9644	4.76593	32.1659	7.15571	2330	26	34116	0.136464	125.714	12.0255	25.5737	7.52265	0.905792	0.898713	0.909984	0.925695	0.914307	0.880599	0.852371	0.868112	0.884131	0.85756	0.876129	0.844604	0.854277	0.829054	0.877594	0.840647	0.863774	0.833143	0.835869	0.839811	1	0.888556	0.0627026
2332	0	20647	11400	0	0	127.589	9.62747	143.831	11.1616	0	0	26.4562	6.03362	37.8764	8.85929	2332	28	32047	0.128188	133.367	12.8253	30.5187	9.0147	0.906528	0.900349	0.911677	0.926608	0.914906	0.881346	0.85359	0.869582	0.885122	0.858598	0.876634	0.845259	0.854105	0.829173	0.877134	0.840828	0.864309	0.833167	0.836475	0.839283	1	0.889507	0.0623608
2338	10	24786	11244	94.0409	3.6609	110.517	7.55384	130.166	9.62936	10.506	1.27089	17.175	3.55661	28.0658	6.25636	2338	21	36040	0.14416	116.643	12.2955	20.5709	6.81149	0.900125	0.89624	0.896435	0.924903	0.901249	0.888943	0.854925	0.868022	0.88399	0.846143	0.867689	0.839872	0.872517	0.830688	0.857797	0.839442	0.856951	0.826998	0.844714	0.832436	1	0.884659	0.0638518
2342	9	21767	9971	109.271	3.68757	121.882	8.62283	141.241	10.691	16.43	1.67364	23.0297	4.93601	35.845	8.17743	2342	25	31747	0.126988	127.959	12.9504	27.0528	8.55084	0.901896	0.898479	0.898148	0.925521	0.901487	0.889753	0.855719	0.869216	0.884714	0.847797	0.868271	0.841135	0.872382	0.831968	0.858002	0.839686	0.857845	0.826818	0.845025	0.833181	1	0.885828	0.0634123
2344	8	20359	9387	116.972	5.25779	128.302	9.56091	147.556	11.7857	20.1887	2.72731	26.8897	6.07288	40.9256	9.86334	2344	27	29754	0.119016	134.374	13.6566	31.316	9.92481	0.90408	0.900316	0.900215	0.925926	0.902148	0.891023	0.856439	0.869866	0.885562	0.848961	0.868824	0.841853	0.872723	0.832779	0.858674	0.839568	0.857733	0.826023	0.845668	0.833014	1	0.88701	0.0629547
2350	6	25955	10552	91.5181	1.22019	112.36	7.89122	130.047	9.432	9.64751	0.388308	18.0584	3.84832	27.9721	6.12935	2350	21	36513	0.146052	117.468	11.5915	20.922	6.44967	0.906266	0.893723	0.890943	0.897667	0.911662	0.882918	0.860926	0.880604	0.879974	0.819407	0.864404	0.842604	0.876825	0.820283	0.861981	0.845356	0.871238	0.816627	0.863282	0.838126	1	0.882655	0.0649909
2354	6	22898	9296	106.344	3.71416	123.158	8.96834	140.606	10.5047	15.1528	1.4957	23.7783	5.25589	35.35	7.96475	2354	25	32200	0.1288	128.192	12.3148	27.1174	8.09202	0.908618	0.895683	0.892345	0.89927	0.913432	0.883556	0.861848	0.880839	0.880202	0.819798	0.864984	0.842857	0.877003	0.821227	0.861304	0.845668	0.871211	0.816491	0.863168	0.837997	1	0.883867	0.064578
2356	6	21382	8748	114.503	3.46085	129.515	9.95408	146.892	11.5775	18.8801	1.67172	27.6851	6.45324	40.3575	9.57376	2356	27	30136	0.120544	134.557	13.0955	31.362	9.44813	0.910373	0.897083	0.893914	0.900285	0.913857	0.884739	0.863038	0.881985	0.881421	0.820514	0.865012	0.842696	0.877688	0.821775	0.862225	0.846098	0.871267	0.816416	0.86395	0.837885	1	0.884947	0.0642387
2362	4	24048	8757	94.2638	0.621371	110.994	7.66147	130.642	9.50444	10.5338	0.206131	17.4018	3.62973	28.3584	6.21111	2362	21	32809	0.131236	116.236	11.9469	20.3254	6.59193	0.922369	0.884102	0.880612	0.879941	0.905529	0.905117	0.863925	0.891615	0.873419	0.825917	0.878067	0.874333	0.865906	0.810418	0.854948	0.835167	0.875385	0.836021	0.857326	0.836889	1	0.883563	0.0652645
2366	3	21230	7780	110.445	4.64374	124.547	8.85421	144.006	10.6988	16.9948	2.16588	24.57	5.28062	37.9584	8.48799	2366	25	29013	0.116052	129.764	12.7441	28.1594	8.65525	0.923534	0.886379	0.882277	0.881432	0.906749	0.905853	0.865285	0.892824	0.873471	0.826785	0.878658	0.874539	0.867197	0.810292	0.854789	0.836005	0.875728	0.835781	0.857512	0.83678	1	0.884735	0.064778
2368	3	19915	7313	116.999	3.24818	130.491	9.91472	149.865	11.7801	20.1281	1.65639	28.3009	6.50735	42.8424	10.1369	2368	27	27231	0.108924	135.692	13.525	32.2052	10.0058	0.925287	0.888307	0.884029	0.882469	0.907771	0.906338	0.866182	0.893687	0.874188	0.827807	0.879035	0.874922	0.867926	0.81018	0.854908	0.836602	0.876207	0.835977	0.858488	0.837189	1	0.885878	0.0643811
2374	0	22812	9304	0	0	109.936	7.57859	129.614	9.23123	0	0	16.9103	3.51675	27.6783	5.90842	2374	21	32116	0.128464	115.637	12.0483	20.0298	6.53891	0.907165	0.88596	0.910948	0.893667	0.895691	0.892141	0.859665	0.876152	0.891098	0.850869	0.887906	0.838601	0.875514	0.823733	0.870361	0.816929	0.858793	0.828294	0.855602	0.834101	1	0.884609	0.0634752
2378	0	20164	8210	0	0	116.809	8.47647	136.304	10.1493	0	0	20.2987	4.44849	32.2124	7.18306	2378	25	28374	0.113496	122.45	12.6103	23.7459	7.62748	0.909512	0.886692	0.91212	0.895203	0.896772	0.892172	0.860295	0.877775	0.890957	0.851061	0.888613	0.838796	0.875626	0.824011	0.870973	0.817121	0.858515	0.828664	0.856259	0.832769	1	0.885574	0.0631088
2380	0	18880	7762	0	0	123.314	9.39238	142.713	11.1423	0	0	23.9033	5.50908	37.0106	8.66071	2380	27	26642	0.106568	128.966	13.2808	27.7221	8.87872	0.910911	0.88824	0.913576	0.896217	0.897793	0.893627	0.861384	0.877993	0.891769	0.851419	0.888954	0.839464	0.876192	0.823587	0.871275	0.818107	0.85902	0.829029	0.855998	0.832708	1	0.886599	0.0628714
2386	15	24401	11922	92.7034	2.27117	110.539	7.52088	129.771	9.38311	10.0382	0.74727	17.1828	3.53168	27.7921	6.06197	2386	21	36338	0.145352	116.842	12.1912	20.6606	6.7295	0.892743	0.891092	0.900958	0.901756	0.908649	0.880084	0.868609	0.876369	0.878378	0.849634	0.872998	0.831746	0.867095	0.835021	0.867866	0.8311	0.844997	0.812194	0.83575	0.840277	1	0.881971	0.0642107
2390	14	21468	10496	105.206	2.89796	121.76	8.653	140.763	10.5205	14.6542	1.17672	22.9638	4.9345	35.4692	7.99422	2390	25	31978	0.127912	127.99	12.901	27.0647	8.47734	0.894318	0.892864	0.90223	0.902464	0.9085	0.880809	0.869504	0.877119	0.87887	0.849756	0.874054	0.831884	0.867268	0.835746	0.868284	0.831681	0.84505	0.813215	0.83559	0.841141	1	0.882878	0.0639585
2392	11	20092	9900	115.12	2.37604	130.644	9.74739	149.455	11.6266	19.1581	1.16264	28.383	6.41364	42.4778	9.96571	2392	28	30003	0.120012	136.845	13.661	33.0304	10.2129	0.896027	0.894494	0.90341	0.903443	0.909242	0.881695	0.870013	0.877062	0.879662	0.849998	0.874063	0.832117	0.868047	0.835816	0.868846	0.831767	0.845449	0.813635	0.836333	0.841583	1	0.883807	0.0635326
2398	14	26598	10685	91.2786	1.57101	112.806	7.98974	130.612	9.33992	9.5757	0.502127	18.2775	3.91122	28.3242	6.11724	2398	21	37297	0.149188	117.899	11.644	21.1525	6.50458	0.908478	0.901748	0.887136	0.90833	0.907593	0.892163	0.861437	0.854037	0.875084	0.845229	0.874963	0.827573	0.867536	0.835979	0.866236	0.827386	0.847092	0.811111	0.8387	0.832627	1	0.883471	0.0644088
2402	13	23454	9487	105.273	4.65692	123.627	9.09807	141.387	10.4868	14.7341	1.93475	24.0578	5.35161	35.9316	8.04953	2402	25	32954	0.131816	128.733	12.4678	27.4725	8.2463	0.910375	0.903016	0.889209	0.909616	0.908433	0.892517	0.86246	0.854813	0.876419	0.845026	0.87607	0.827866	0.867649	0.836423	0.866723	0.827881	0.846877	0.811434	0.838517	0.833237	1	0.884576	0.0639769
2404	12	22014	8901	113.325	6.83588	130.486	10.1301	148.051	11.5304	18.454	3.30699	28.3186	6.64418	41.2997	9.72275	2404	27	30927	0.123708	135.534	13.2194	32.0508	9.65609	0.911857	0.90387	0.890791	0.91134	0.909658	0.893119	0.863388	0.856759	0.87713	0.845911	0.876516	0.828613	0.867527	0.836939	0.867284	0.82816	0.847075	0.811766	0.838394	0.833107	1	0.885656	0.063605
