# Supplementary material for: IBSEM: An Individual-Based Atlantic Salmon Population Model
Source: PLoS One. 2015 Sep 18;10(9):e0138444. doi: 10.1371/journal.pone.0138444 (PMC4575158; doi:10.1371/journal.pone.0138444)
Supplement: S1 Minimal dataset — (ZIP) [file pone.0138444.s003.zip › temp/scenario 1/wild - 6/runFiles/results/spawners.txt]

month	parr0	parr1	parr2	averageLenghtFry	averageLenghtParr1	averageLenghtParr2	adults	0SW	1SW	2SW	3SW	averageLenght0+	averageLenght1+	averageLenght2+	averageLenght3+	eggDensity	mortality	viableEggWeight
21	190	9901	2920	64.9575	109.036	131.583	110	0	3	69	38	0	671.109	871.606	1062.15	0	0	130.588
22	98	8338	2093	65.425	108.977	131.477	11	0	0	7	4	0	0	883.23	1146.84	3.50079	0.512591	139.358
33	240	9540	6377	69.2879	107.398	128.892	288	0	272	1	15	0	611.596	806.389	1082.4	0	0	139.358
34	116	6625	4663	69.5318	107.448	128.902	13	0	13	0	0	0	607.799	0	0	3.3087	0.556	118.132
45	135	8681	6702	64.7235	109.674	126.781	351	0	122	229	0	0	577.667	788.826	0	0	0	118.132
46	83	6918	5810	64.9924	109.641	126.777	23	0	8	15	0	0	581.189	792.557	0	5.92943	0.638496	122.175
57	131	6302	4880	64.7297	106.117	127.886	328	0	155	133	40	0	580.69	777.417	992.97	0	0	122.175
58	73	4304	4225	64.6929	106.08	127.862	13	0	7	4	2	0	576.114	821.187	1012.81	5.71834	0.628513	124.787
69	183	8721	5479	66.7807	107.812	127.707	359	0	219	115	25	0	555.175	730.292	942.906	0	0	124.787
70	97	7290	4773	67.0056	107.787	127.64	14	0	6	7	1	0	553.704	752.115	1179.55	4.69408	0.609994	120.231
81	185	9788	5921	67.0221	109.78	128.83	329	0	143	165	21	0	558.102	737.429	931.727	0	0	120.231
82	85	7300	4074	67.1644	109.791	128.761	23	0	13	8	2	0	541.239	722.908	963.682	5.47269	0.631867	120.609
93	219	8982	5272	66.5536	109.379	129.532	429	0	315	90	24	0	632.908	745.912	936.804	0	0	120.609
94	117	7028	4339	66.5042	109.416	129.551	26	0	20	5	1	0	625.404	745.547	899.514	5.9413	0.651538	117.745
105	236	10134	5024	68.2004	110.447	130.343	437	0	173	247	17	0	602.791	810.204	931.327	0	0	117.745
106	114	7117	4022	67.9992	110.399	130.319	33	0	11	21	1	0	611.751	814.007	945.176	8.45702	0.680225	124.704
117	179	8453	5170	65.244	107.864	128.154	401	0	209	152	40	0	593.798	789.777	995.709	0	0	124.704
118	78	5732	3865	65.0703	107.785	128.276	16	0	10	4	2	0	582.88	762.702	1025.7	6.22013	0.645696	123.017
129	208	8162	6300	66.7314	106.105	126.795	439	0	231	188	20	0	567.16	757.558	955.287	0	0	123.017
130	102	6427	4964	66.7765	106.102	126.8	20	0	16	3	1	0	567.001	705.999	967.268	6.45788	0.661255	119.199
141	256	11188	7074	68.2553	111.709	128.956	298	0	129	154	15	0	570.883	748.493	974.829	0	0	119.199
142	117	8837	5113	68.4186	111.671	128.958	10	0	3	6	1	0	636.447	702.392	917.888	4.20008	0.586706	121.274
153	210	9629	4710	67.4157	109.17	130.436	289	0	185	84	20	0	573.991	757.151	934.876	0	0	121.274
154	114	7050	3792	67.4632	109.206	130.403	9	0	6	3	0	0	581.854	725.241	0	3.96446	0.584028	118.542
165	174	8090	5766	65.2525	108.435	127.712	382	0	215	151	16	0	611.554	771.448	923.836	0	0	118.542
166	96	6302	4365	65.541	108.367	127.602	20	0	14	5	1	0	599.312	733.383	1029.15	5.57444	0.636609	119.907
177	155	6559	5883	65.4719	105.8	126.492	357	0	179	160	18	0	572.928	797.719	965.961	0	0	119.907
178	84	4859	4881	65.3722	105.797	126.498	17	0	10	5	2	0	564.363	806.327	1067.48	6.00058	0.642546	122.229
189	213	7842	6559	66.4716	106.463	125.955	393	0	226	145	22	0	624.661	777.934	1016.66	0	0	122.229
190	91	5691	4949	66.4803	106.349	125.93	20	0	12	6	2	0	622.186	805.136	1032.4	6.42994	0.654432	121.346
201	174	8492	6862	67.271	107.635	126.529	326	0	139	162	25	0	631.044	818.433	1036.45	0	0	121.346
202	100	6908	5913	67.2735	107.6	126.541	13	0	3	9	1	0	629.616	801.35	1072.23	6.82659	0.646269	127.294
213	259	8641	6834	67.5948	108.025	127.721	360	0	205	120	35	0	614.082	833.504	1031.54	0	0	127.294
214	140	7123	5570	67.9589	107.922	127.579	15	0	10	5	0	0	608.256	832.556	0	6.65602	0.644093	127.283
225	229	9767	6811	68.038	108.865	128.222	371	0	183	168	20	0	617.953	819.5	1046.31	0	0	127.283
226	123	7778	4972	68.1581	108.803	128.265	12	0	4	4	4	0	608.503	850.897	1031.28	6.73398	0.648381	126.142
237	194	8623	6522	66.4114	107.614	127.285	385	0	217	145	23	0	613.278	800.531	1042.15	0	0	126.142
238	110	6830	4570	66.2426	107.599	127.329	16	0	11	3	2	0	612.344	797.734	912.429	7.06597	0.657513	125.725
249	272	8833	6957	68.2626	107.662	127.335	363	0	173	170	20	0	537.272	773.851	975.577	0	0	125.725
250	126	6276	5354	68.3912	107.714	127.294	21	0	8	10	3	0	529.173	764.662	923.878	4.90002	0.614897	120.672
261	226	9525	6649	67.5112	108.914	127.114	319	0	158	129	32	0	574.064	721.538	987.264	0	0	120.672
262	115	6917	5727	67.8427	108.87	127.082	21	0	8	13	0	0	570.6	735.283	0	5.04075	0.61532	122.514
273	207	9201	5764	67.3305	109.613	129.011	322	0	198	105	19	0	587.526	765.039	927.778	0	0	122.514
274	88	7910	4689	67.1536	109.601	129.019	11	0	4	5	2	0	576.324	792.537	897.969	4.31402	0.597658	118.939
285	211	9410	5386	67.5952	109.963	130.182	368	0	217	134	17	0	608.678	778.374	953.188	0	0	118.939
286	97	6845	4330	67.7076	109.939	130.256	21	0	15	6	0	0	608.546	800.098	0	5.37968	0.633338	119.124
297	190	8417	5324	67.3666	108.962	128.735	427	0	210	197	20	0	587.782	778.87	975.915	0	0	119.124
298	104	5751	4362	66.9621	109.031	128.805	23	0	15	7	1	0	596.344	769.227	983.657	6.19412	0.647668	122.192
309	188	9532	4775	66.6605	109.91	128.882	418	0	210	183	25	0	614.29	789.817	974.201	0	0	122.192
310	96	7805	3818	66.58	109.896	128.826	16	0	6	7	3	0	598.798	802.573	996.154	6.43826	0.649973	123.172
321	145	8546	5003	65.0746	107.789	128.471	391	0	194	169	28	0	596.406	795.661	987.647	0	0	123.172
322	70	6811	3768	65.0219	107.803	128.482	16	0	6	9	1	0	586.637	793.521	949.314	6.34475	0.648349	122.724
333	147	8089	5973	63.6679	106.736	126.829	374	0	205	145	24	0	564.114	763.483	945.009	0	0	122.724
334	62	5569	4078	63.9349	106.695	126.822	24	0	10	12	2	0	547.978	747.822	969.928	5.29745	0.63039	119.619
345	210	8345	6521	66.9793	107.227	127.456	392	0	207	157	28	0	599.799	758.171	946.52	0	0	119.619
346	116	6913	4603	66.7088	107.147	127.366	22	0	11	8	3	0	598.736	740.271	1015.18	5.73213	0.639078	120.625
357	234	8837	7041	68.0217	108.528	127.842	372	0	167	171	34	0	626.247	808.133	970.883	0	0	120.625
358	113	6195	5013	67.8159	108.47	127.773	16	0	10	5	1	0	648.67	764.454	954.551	7.09144	0.655105	125.989
369	228	9117	5770	66.9376	108.975	128.019	441	0	250	165	26	0	639.721	826.439	994.672	0	0	125.989
370	116	6141	4639	66.841	108.906	127.945	23	0	11	10	2	0	637.743	839.983	983.092	7.56865	0.66901	124.291
381	211	9750	5307	66.9077	109.22	129.089	485	0	242	223	20	0	601.504	820.502	1039.11	0	0	124.291
382	118	7909	3821	67.2096	109.214	128.979	19	0	9	8	2	0	586.699	810.554	1019.43	8.16927	0.673665	125.994
393	175	9431	5703	65.0331	108.679	128.507	434	0	216	191	27	0	615.138	793.946	1042.72	0	0	125.994
394	100	6659	3936	64.4556	108.676	128.493	24	0	12	11	1	0	598.434	777.452	1101.69	8.11267	0.675011	125.56
405	277	8502	6425	68.3728	106.704	128.142	492	0	267	195	30	0	618.339	822.752	987.743	0	0	125.56
406	153	6272	4424	68.0523	106.686	128.193	20	0	12	8	0	0	624.514	776.862	0	8.66526	0.685434	124.05
417	237	11967	6715	67.6397	111.79	128.587	488	0	227	221	40	0	625.846	799.37	979.564	0	0	124.05
418	116	9236	5330	68.1438	111.747	128.508	19	0	6	13	0	0	651.271	796.634	0	9.06497	0.685844	125.742
429	251	11059	4792	66.8904	110.204	130.969	486	0	239	217	30	0	575.162	800.074	1005.18	0	0	125.742
430	119	8736	3853	67.1198	110.134	131.039	26	0	17	8	1	0	579.505	809.652	1061.91	7.75659	0.674478	123.791
441	290	10867	5830	68.7213	109.761	130.379	422	0	231	162	29	0	623.938	776.619	1012.76	0	0	123.791
442	134	8387	5039	68.886	109.731	130.362	26	0	14	12	0	0	634.994	786.633	0	7.22636	0.667894	122.512
453	155	9293	5807	64.3687	108.504	127.57	465	0	235	196	34	0	611.626	808.629	977.842	0	0	122.512
454	74	7046	4779	64.6877	108.398	127.546	21	0	13	7	1	0	598.364	808.691	1007.52	8.15583	0.674631	125.391
465	129	6599	6216	62.9882	104.034	125.906	532	0	287	220	25	0	633.644	808.234	1034.1	0	0	125.391
466	63	4860	5364	62.4755	103.976	125.872	31	0	16	14	1	0	623.876	819.66	946.14	9.23627	0.691854	124.338
477	227	7297	8142	66.4807	104.847	124.707	538	0	261	245	32	0	573.41	811.499	1004.13	0	0	124.338
478	112	5367	5897	66.3207	104.815	124.649	31	0	14	12	5	0	578.099	803.152	994.538	9.39589	0.694083	124.225
489	190	9447	7589	65.156	108.062	125.922	387	0	143	209	35	0	601.49	768.023	1040.86	0	0	124.225
490	91	7916	6379	65.3482	108.096	125.867	15	0	6	9	0	0	611.538	790.334	0	6.87358	0.652261	125.839
501	174	7042	7343	64.8151	104.007	125.934	436	0	276	130	30	0	618.877	807.348	968.342	0	0	125.839
502	71	4881	5734	64.2049	103.921	125.971	25	0	15	8	2	0	623.983	812.258	982.981	6.69818	0.662912	120.886
513	189	7791	8654	65.7843	106.09	124.525	459	0	220	218	21	0	597.2	801.256	984.142	0	0	120.886
514	87	6392	6161	66.1404	106.077	124.58	26	0	12	11	3	0	589.428	796.252	961.765	8.03656	0.680443	122.461
525	257	9657	7583	67.8394	108.877	127.954	417	0	195	178	44	0	623.1	790.8	997.393	0	0	122.461
526	119	7912	6161	67.8507	108.839	127.91	21	0	11	8	2	0	633.223	783.414	972.668	7.38872	0.661927	125.931
537	235	10184	6075	66.698	109.249	128.772	381	0	191	162	28	0	606.88	803.005	1022.65	0	0	125.931
538	125	8481	4800	66.3377	109.257	128.799	20	0	11	9	0	0	618.189	789.478	0	7.00841	0.658861	124.743
549	271	10663	6096	68.4973	110.19	129.927	451	0	254	165	32	0	574.29	798.037	993.585	0	0	124.743
550	152	7471	4786	68.6351	110.257	130.049	24	0	15	8	1	0	573.304	802.432	1059.88	7.68598	0.67383	123.707
561	289	11172	4950	67.9782	111.085	130.796	423	0	197	205	21	0	571.405	757.504	953.491	0	0	123.707
562	149	8861	3582	67.8609	111.027	130.824	25	0	11	14	0	0	571.062	750.253	0	6.55451	0.656034	122.099
573	188	8975	5477	67.255	107.932	129.028	411	0	196	178	37	0	596.722	771.354	979.4	0	0	122.099
574	109	7343	3886	67.409	107.973	128.969	19	0	7	11	1	0	603.549	777.567	1262.11	6.46674	0.653846	122.4
585	278	8951	7303	68.3721	107.935	127.41	474	0	258	187	29	0	601.38	783.366	986.626	0	0	122.4
586	138	6127	5288	68.5778	107.845	127.453	19	0	12	6	1	0	572.127	761.047	956.528	7.73081	0.678318	122.311
597	148	9169	6084	65.5827	108.682	126.854	387	0	186	182	19	0	626.08	806.396	962.274	0	0	122.311
598	66	7595	5177	65.2796	108.709	126.779	24	0	9	14	1	0	593.06	810.236	907.121	6.1812	0.646247	122.47
609	168	7310	6327	65.0977	105.128	126.839	353	0	181	149	23	0	599.49	812.371	947.392	0	0	122.47
610	93	5257	5054	64.6814	105.073	126.796	19	0	9	9	1	0	592.525	806.061	782.631	6.36921	0.645879	123.993
621	206	8013	7917	67.8019	106.756	125.717	360	0	174	164	22	0	576.194	783.12	978.495	0	0	123.993
622	115	5798	6469	68.1757	106.624	125.697	15	0	9	3	3	0	564.384	851.935	919.859	5.76546	0.635341	123.022
633	238	9559	7076	67.615	109.067	127.532	289	0	137	128	24	0	556.567	742.055	955.971	0	0	123.022
634	127	7459	5256	67.6163	109.041	127.487	13	0	6	6	1	0	572.833	721.618	996.308	4.13916	0.584756	121.467
645	162	8615	6196	66.8388	108.221	127.817	283	0	161	101	21	0	579.785	747.87	924.634	0	0	121.467
646	89	6322	5230	66.7838	108.114	127.871	12	0	6	5	1	0	572.181	696.859	1054.73	3.655	0.568541	119.153
657	181	8187	5928	66.4518	108.652	128.055	355	0	207	128	20	0	565.774	764.071	932.574	0	0	119.153
658	106	5764	4212	66.0506	108.628	128.038	22	0	16	6	0	0	558.283	775.372	0	5.03936	0.623165	119.562
669	177	7928	4983	64.638	108.695	128.04	374	0	186	169	19	0	560.246	753.643	955.564	0	0	119.562
670	86	6516	3532	63.9428	108.663	127.972	16	0	8	8	0	0	572.215	777.771	0	4.56691	0.607789	118.972
681	198	8629	4863	66.8589	108.492	129.139	389	0	216	153	20	0	573.471	727.317	898.029	0	0	118.972
682	107	6925	3723	66.9331	108.396	129.012	17	0	8	9	0	0	588.962	744.425	0	5.14218	0.631516	117.66
693	239	9633	5579	68.6802	110.274	129.547	318	0	123	173	22	0	579.413	772.328	949.629	0	0	117.66
694	121	6574	4247	68.8506	110.193	129.607	17	0	11	5	1	0	594.139	755.951	980.813	5.83176	0.637199	122.536
705	318	10197	4823	69.7465	111.528	130.96	343	0	213	107	23	0	627.405	764.42	978.778	0	0	122.536
706	176	7846	3650	69.5028	111.465	130.973	24	0	17	7	0	0	613.978	798.143	0	5.42475	0.629879	121.35
717	235	10510	4265	66.4753	111.096	130.237	387	0	215	157	15	0	565.632	812.865	910.921	0	0	121.35
718	125	7996	3486	66.9801	111.119	130.242	18	0	12	6	0	0	567.056	802.808	0	5.63746	0.635037	121.788
729	217	9761	4500	65.9714	110.435	130.368	512	0	327	161	24	0	655.553	769.409	1025.64	0	0	121.788
730	100	8142	3754	65.622	110.421	130.368	21	0	16	5	0	0	671.207	785.953	0	7.49163	0.679201	120.132
741	210	8411	5189	65.8479	107.697	128.72	620	0	325	267	28	0	632.738	844.894	939.865	0	0	120.132
742	103	6064	4120	66.0819	107.657	128.737	28	0	13	15	0	0	631.502	834.771	0	10.8657	0.700713	125.797
753	152	7676	6044	64.0928	105.942	126.091	606	0	281	287	38	0	629.203	844.219	1020.58	0	0	125.797
754	75	5900	4868	64.5935	105.978	126.163	25	0	13	12	0	0	634.931	833.973	0	11.3281	0.700222	127.5
765	203	7569	7433	65.1879	104.364	125.412	456	0	186	229	41	0	595.219	834.765	1034.02	0	0	127.5
766	94	6030	5495	64.6562	104.361	125.361	30	0	11	13	6	0	583.882	857.835	1047.29	8.80683	0.676476	127.942
777	302	10987	8763	68.3253	109.076	127.127	390	0	211	145	34	0	643.237	802.588	1061.89	0	0	127.942
778	134	7960	6999	68.7975	109.053	127.126	14	0	7	5	2	0	655.947	799.612	918.08	6.67128	0.649371	125.662
789	221	11217	5987	66.0686	110.647	129.254	424	0	220	183	21	0	610.757	853.615	1001.83	0	0	125.662
790	117	7627	4382	66.37	110.607	129.239	22	0	10	12	0	0	605.113	867.351	0	7.90438	0.66908	126.21
801	230	8350	5640	66.5899	107.165	128.779	579	0	344	207	28	0	615.447	803.398	1057.22	0	0	126.21
802	120	5886	4086	66.7184	107.055	128.766	22	0	12	9	1	0	605.284	780.578	1101.96	9.70072	0.698436	123.941
813	216	9486	6595	66.1917	108.189	127.023	527	0	232	261	34	0	641.362	830.798	1013.43	0	0	123.941
814	93	6591	5303	65.8027	108.161	127.031	22	0	8	9	5	0	626.953	832.109	959.31	10.5101	0.69644	126.671
825	229	9269	6341	66.6464	107.53	127.702	516	0	267	193	56	0	620.317	831.048	1029.3	0	0	126.671
826	119	6462	5546	66.5011	107.523	127.708	18	0	9	6	3	0	616.404	819.88	1008.84	10.0439	0.688547	128.467
837	278	10196	6944	66.8377	108.514	127.837	454	0	179	244	31	0	625.372	821.03	1021.51	0	0	128.467
838	137	7381	4848	66.4206	108.497	127.791	18	0	9	9	0	0	613.463	824.745	0	9.55608	0.685403	127.565
849	207	9741	6609	66.5852	107.973	127.86	466	0	233	206	27	0	602.289	807.008	1011.85	0	0	127.565
850	100	7841	4812	66.2201	107.984	127.883	20	0	10	8	2	0	618.412	788.695	1004.27	8.45537	0.682148	124.591
861	241	9319	7160	66.3573	107.405	127.378	487	0	268	198	21	0	617.757	775.89	994.999	0	0	124.591
862	91	8094	5277	65.9288	107.342	127.462	29	0	19	10	0	0	613.736	750.617	0	7.44698	0.676453	121.204
873	236	9590	7559	66.4494	108.1	127.49	489	0	247	210	32	0	606.721	812.633	939.62	0	0	121.204
874	123	7498	5291	66.1459	108.061	127.552	19	0	14	4	1	0	603.166	872.012	905.283	8.74379	0.688377	123.644
885	232	9364	6590	67.4584	108.662	128.358	406	0	189	193	24	0	529.197	765.427	978.403	0	0	123.644
886	125	7604	5376	67.5786	108.716	128.308	24	0	12	11	1	0	518.358	771.873	1012.76	6.06049	0.645419	122.319
897	277	9486	6623	68.6521	108.034	128.073	464	0	264	163	37	0	622.708	736.724	953.182	0	0	122.319
898	140	7794	4826	68.2166	108.04	128.009	17	0	7	9	1	0	603.586	740.053	939.083	7.07292	0.67113	120.911
909	206	8865	7048	67.1884	108.472	127.363	518	0	267	224	27	0	631.979	815.883	956.314	0	0	120.911
910	108	6180	5943	67.016	108.495	127.36	30	0	13	15	2	0	625.008	817.018	1015.07	9.08141	0.6898	124.006
921	216	9091	5856	66.1825	108.3	128.197	450	0	211	204	35	0	628.177	827.76	1010.27	0	0	124.006
922	92	6455	4400	65.886	108.242	128.254	17	0	9	5	3	0	620.026	836.494	1009.33	8.97575	0.681469	126.756
933	211	10523	5657	66.751	109.022	128.585	407	0	182	189	36	0	597.855	822.241	1040.82	0	0	126.756
934	102	9076	4351	66.3165	108.975	128.526	23	0	9	12	2	0	559.517	819.498	942.633	7.0929	0.656579	126.441
945	164	8521	6354	64.5361	106.77	127.269	371	0	221	120	30	0	601.553	776.584	1019.53	0	0	126.441
946	69	7018	4397	64.7183	106.717	127.332	17	0	12	5	0	0	593.105	746.656	0	5.94222	0.641172	122.748
957	119	6897	7010	62.4285	104.715	125.32	438	0	220	210	8	0	591.735	789.637	898.021	0	0	122.748
958	66	5269	5523	62.3192	104.727	125.314	22	0	14	8	0	0	579.363	797.739	0	6.7393	0.665323	120.583
969	198	7348	8001	66.3599	105.896	125.554	436	0	242	173	21	0	624.212	781.218	985.48	0	0	120.583
970	113	5650	5853	66.2639	105.936	125.557	28	0	16	11	1	0	636.866	776.517	963.191	7.13618	0.667873	122.199
981	167	8214	7151	64.8903	106.922	125.634	399	0	177	204	18	0	588.592	798.841	978.231	0	0	122.199
982	92	6793	5282	65.6099	106.865	125.62	21	0	9	12	0	0	569.101	798.201	0	6.83125	0.661106	122.661
993	246	8464	7094	67.879	107.185	127.095	320	0	140	152	28	0	567.006	769.027	976.07	0	0	122.661
994	122	7191	4784	67.6203	107.124	126.966	16	0	6	10	0	0	578.669	765.083	0	5.03614	0.613629	123.119
1005	232	9158	7435	68.2652	108.454	127.254	403	0	258	125	20	0	630.547	753.557	951.701	0	0	123.119
1006	128	6877	5718	68.385	108.454	127.154	11	0	7	4	0	0	647.919	758.053	0	5.9711	0.648292	120.04
1017	198	9792	6280	68.0294	110.15	128.963	479	0	240	220	19	0	595.275	810.152	936.699	0	0	120.04
1018	98	7154	5295	68.2764	110.083	128.975	18	0	8	10	0	0	594.616	804.93	0	7.58942	0.673906	123.084
1029	173	8732	4866	64.8588	108.305	128.41	428	0	218	178	32	0	590.415	773.368	993.917	0	0	123.084
1030	87	6452	3527	64.68	108.382	128.489	20	0	8	11	1	0	593.467	769.377	990.236	6.86736	0.66421	121.765
1041	231	8183	6327	67.5942	106.56	127.965	409	0	187	186	36	0	580.301	781.727	966.297	0	0	121.765
1042	135	5962	4498	67.2051	106.45	127.954	16	0	7	9	0	0	568.381	771.284	0	6.4488	0.649474	124.444
1053	149	9529	6427	64.7924	108.934	126.721	359	0	197	135	27	0	604.818	771.546	989.784	0	0	124.444
1054	75	8201	5043	64.3311	108.937	126.696	12	0	5	5	2	0	593.902	753.807	971.729	5.3653	0.632228	120.462
1065	272	8813	6315	68.7199	107.707	129.19	366	0	215	135	16	0	602.972	805.1	1017.05	0	0	120.462
1066	137	7087	4844	68.9989	107.71	129.199	22	0	15	7	0	0	600.2	838.531	0	5.67668	0.635694	122.284
1077	234	10424	6488	68.0465	111.089	128.89	462	0	247	190	25	0	610.369	795.498	995.935	0	0	122.284
1078	135	8804	5538	67.9152	111	128.834	24	0	12	11	1	0	616.054	791.588	887.148	7.05793	0.666793	122.378
1089	98	7605	4692	61.2204	106.602	127.483	467	0	219	217	31	0	585.419	788.109	988.162	0	0	122.378
1090	51	5896	3347	61.26	106.542	127.318	32	0	15	13	4	0	579.707	768.258	970.157	7.57152	0.671497	123.786
1101	284	8117	6806	69.4712	106.535	128.072	464	0	246	185	33	0	607.738	766.993	984.495	0	0	123.786
1102	139	6133	5107	69.4622	106.589	128.065	25	0	13	11	1	0	606.055	771.206	953.132	7.06797	0.665364	123.033
1113	108	8461	6565	60.5663	107.197	124.484	376	0	138	212	26	0	577.889	796.819	957.476	0	0	123.033
1114	43	6110	5214	60.3626	107.149	124.451	14	0	4	9	1	0	561.159	795.023	1238.29	6.46528	0.647153	124.937
1125	216	7246	6801	67.9678	104.962	127.542	338	0	207	94	37	0	607.16	786.254	1012.15	0	0	124.937
1126	115	5677	5488	67.9427	104.904	127.378	14	0	10	3	1	0	605.617	756.823	1002.52	6.42004	0.646661	125.561
1137	212	8856	7638	66.306	108.155	125.936	383	0	220	154	9	0	636.452	810.59	931.759	0	0	125.561
1138	109	6181	6403	65.3593	108.139	125.854	22	0	16	6	0	0	642.811	855.292	0	6.6752	0.658756	121.882
1149	92	6566	5894	61.5401	104.446	125.127	444	0	206	215	23	0	595.435	820.688	989.628	0	0	121.882
1150	39	5205	4741	61.727	104.37	125.197	14	0	5	9	0	0	591.574	807.259	0	8.23152	0.676198	125.796
1161	297	6740	8374	68.1801	104.46	125.864	435	0	253	151	31	0	624.231	779.887	1011.2	0	0	125.796
1162	159	5313	7117	68.1902	104.527	125.892	26	0	17	8	1	0	618.713	774.469	1095.02	6.92886	0.66304	122.683
1173	148	9756	7610	64.2758	109.018	125.242	420	0	132	264	24	0	584.282	810.012	986.322	0	0	122.683
1174	75	8274	6117	63.7848	109.007	125.196	27	0	7	19	1	0	571.877	800.174	830.819	7.85181	0.665901	127.593
1185	280	8755	6630	68.143	107.513	129.11	339	0	193	111	35	0	608.95	779.881	992.233	0	0	127.593
1186	155	6803	4912	68.2077	107.447	129.127	17	0	8	9	0	0	589.094	741.177	0	5.2722	0.621788	123.549
1197	200	11867	5918	67.8593	112.157	129.329	387	0	237	142	8	0	626.13	797.023	964.175	0	0	123.549
1198	101	9815	4290	67.7542	112.129	129.224	18	0	8	10	0	0	604.177	777.939	0	5.85239	0.64565	119.748
1209	192	8577	4690	66.1354	108.4	129.996	479	0	270	180	29	0	621.811	807.428	962.542	0	0	119.748
1210	105	7167	3546	66.264	108.354	129.853	26	0	14	9	3	0	612.883	816.408	914.914	8.231	0.683968	122.899
1221	232	9100	5855	66.5701	108.829	128.296	550	0	278	234	38	0	612.884	821.359	1031.36	0	0	122.899
1222	121	7542	4248	66.4026	108.832	128.172	34	0	15	16	3	0	616.422	828.297	999.308	10.0194	0.695235	126.405
1233	222	9534	5810	66.4797	108.221	128.447	493	0	233	223	37	0	606.613	792.866	1020.65	0	0	126.405
1234	118	7496	4076	66.062	108.161	128.474	26	0	13	10	3	0	628.91	793.124	1077.82	9.0038	0.689152	125.011
1245	137	7169	6426	62.112	104.548	125.134	458	0	204	220	34	0	612.734	801.034	1004.19	0	0	125.011
1246	56	5617	4494	62.6223	104.478	125.126	23	0	11	12	0	0	610.921	768.897	0	8.24672	0.674437	126.803
1257	271	7437	9035	68.298	104.96	125.487	397	0	178	189	30	0	598.996	803.475	970.552	0	0	126.803
1258	133	6347	7187	67.9429	104.906	125.468	23	0	13	10	0	0	598.165	809.46	0	7.50061	0.666702	125.35
1269	179	10346	8393	66.2564	109.574	126.085	339	0	172	139	28	0	571.562	778.854	968.388	0	0	125.35
1270	107	7635	6715	66.6306	109.539	126.073	14	0	5	7	2	0	546.486	785.38	1027.89	5.36636	0.629437	121.325
1281	160	7529	6178	65.7481	105.736	127.06	389	0	242	114	33	0	584.956	754.164	979.038	0	0	121.325
1282	88	5879	4507	66.1008	105.656	127.115	29	0	16	9	4	0	572.913	764.989	917.929	5.75828	0.641334	120.972
1293	174	8117	7343	66.2949	107.693	126.117	367	0	175	167	25	0	568.349	765.565	965.603	0	0	120.972
1294	88	7059	6189	66.9775	107.604	126.091	17	0	9	7	1	0	588.941	780.018	888.976	5.57538	0.638163	120.273
1305	200	7049	6727	65.8143	105.423	126.448	447	0	276	138	33	0	654.457	768.726	958.026	0	0	120.273
1306	99	5627	5761	65.6186	105.441	126.489	13	0	8	4	1	0	676.764	850.675	875.872	7.53447	0.677234	121.432
1317	113	7014	6843	63.3097	105.763	124.544	441	0	192	237	12	0	607.151	847.913	992.009	0	0	121.432
1318	54	5863	4786	62.2967	105.698	124.423	28	0	7	20	1	0	604.359	846.75	910.416	8.07137	0.671872	126.465
1329	333	7768	7668	68.2858	105.929	126.97	438	0	238	163	37	0	596.293	790.85	1036.13	0	0	126.465
1330	161	6022	5637	68.5672	105.897	126.988	21	0	14	7	0	0	592.924	800.079	0	6.8554	0.658877	123.796
1341	296	11168	7730	69.1418	110.789	127.827	380	0	159	195	26	0	619.589	797.568	984.354	0	0	123.796
1342	145	9522	5288	69.6597	110.763	127.902	18	0	7	11	0	0	637.806	801.694	0	6.73137	0.652053	124.829
1353	188	10518	5210	65.7201	110.75	130.05	321	0	168	129	24	0	596.405	806.66	995.614	0	0	124.829
1354	89	8828	4077	65.6926	110.698	130.008	15	0	4	8	3	0	565.192	790.834	962.712	6.31702	0.644075	125.182
1365	243	9411	4996	67.9059	108.541	130.057	446	0	260	160	26	0	601.013	788.84	1015.31	0	0	125.182
1366	117	8105	3823	68.2806	108.493	129.886	17	0	5	10	2	0	602.604	754.456	1045.14	6.99377	0.669069	121.262
1377	181	9060	6326	66.0821	108.421	128.119	470	0	232	209	29	0	616.048	779.698	995.328	0	0	121.262
1378	91	6927	4491	65.9791	108.368	128.1	23	0	12	9	2	0	615.234	769.669	1086.36	8.20409	0.685408	122.539
1389	266	8954	6475	68.984	108.087	128.594	394	0	163	199	32	0	577.326	801.683	1001.06	0	0	122.539
1390	147	7409	5633	68.9029	108.037	128.561	16	0	4	11	1	0	570.235	807.844	1023.95	7.14992	0.658299	126.456
1401	192	10067	6238	65.1978	109.277	127.396	365	0	209	119	37	0	574.684	734.594	963.954	0	0	126.456
1402	89	7940	4963	65.1484	109.222	127.412	19	0	12	6	1	0	558.695	746.175	954.023	4.93602	0.614606	122.29
1413	257	10027	5640	68.2802	109.826	130.103	378	0	235	126	17	0	619.591	792.002	952.685	0	0	122.29
1414	123	8462	4797	67.8504	109.814	130.073	17	0	11	5	1	0	598.126	778.898	942.224	5.4638	0.634101	120.656
1425	145	8818	5261	64.2335	109.385	128.799	485	0	276	185	24	0	651.265	811.428	1034.52	0	0	120.656
1426	73	6180	3614	64.0839	109.347	128.77	23	0	9	13	1	0	657.334	794.757	919.939	8.82561	0.688959	123.939
1437	180	6258	5491	64.7358	104.306	126.502	529	0	242	257	30	0	612.407	849.796	1003.32	0	0	123.939
1438	92	4692	4258	64.6658	104.275	126.61	26	0	9	15	2	0	591.838	839.064	914.051	10.3114	0.694226	127.23
1449	189	8733	7185	66.3892	107.158	125.58	443	0	220	186	37	0	605.629	794.185	1024.64	0	0	127.23
1450	84	6947	5190	66.1795	107.173	125.4	14	0	9	4	1	0	597.884	716.67	818.092	7.90169	0.67137	126.22
1461	175	9488	6660	65.2655	108.199	127.362	304	0	118	157	29	0	580.46	810.952	1008.8	0	0	126.22
1462	101	7168	4907	65.2564	108.101	127.418	11	0	4	5	2	0	610.027	817.62	942.981	5.54405	0.619609	127.118
1473	185	8240	6808	66.4589	106.424	126.999	364	0	222	115	27	0	609.672	769.298	990.296	0	0	127.118
1474	81	5996	4976	66.0902	106.397	126.952	16	0	10	4	2	0	615.425	796.949	933.724	6.1283	0.649837	121.723
1485	250	9291	6909	67.4376	109.648	127.964	434	0	228	190	16	0	614.465	811.081	985.021	0	0	121.723
1486	130	7437	5559	67.2568	109.596	127.975	19	0	12	7	0	0	603.312	798.477	0	7.58401	0.672168	123.695
1497	194	8933	5257	65.3097	108.637	128.816	394	0	201	171	22	0	587.173	805.993	994.573	0	0	123.695
1498	105	7599	3999	65.4127	108.665	128.805	15	0	7	6	2	0	613.474	812.549	973.557	6.40318	0.648131	124.399
1509	195	9063	5796	66.5253	108.233	128.45	459	0	287	146	26	0	643.977	790.765	1018.09	0	0	124.399
1510	116	6455	4306	66.4207	108.219	128.551	23	0	13	7	3	0	643.413	826.713	1078.84	7.69717	0.673753	124.277
1521	184	8650	5854	65.9231	107.8	127.602	468	0	190	253	25	0	587.463	831.834	1025.58	0	0	124.277
1522	83	7110	5082	65.5598	107.724	127.557	20	0	10	9	1	0	585.561	851.405	1019.72	8.48278	0.674938	127.569
1533	187	8268	6382	65.1986	106.533	127.197	404	0	219	143	42	0	639.446	789.511	1042.38	0	0	127.569
1534	96	6472	4951	65.068	106.49	127.236	24	0	10	11	3	0	642.469	777.842	972.456	7.50596	0.666825	125.551
1545	213	9825	6687	66.1072	108.81	127.472	385	0	197	165	23	0	578.975	833.961	1023.82	0	0	125.551
1546	105	8055	5808	65.9333	108.757	127.47	18	0	7	10	1	0	583.681	834.756	1208.14	6.63317	0.647064	126.945
1557	278	10240	6171	69.3841	109.675	129.857	446	0	263	146	37	0	633.746	782.774	1067.84	0	0	126.945
1558	140	8442	4362	69.7804	109.651	129.796	19	0	12	3	4	0	638.935	767.919	971.533	7.90053	0.67507	124.881
1569	267	10902	5659	68.8571	111.387	130.079	418	0	164	225	29	0	585.058	804.296	1011.28	0	0	124.881
1570	146	8247	4788	68.7558	111.444	130.079	17	0	10	6	1	0	592.082	801.838	1058.68	7.03584	0.659035	125.113
1581	247	11262	4501	68.5723	111.464	131.733	468	0	292	146	30	0	605.798	776.515	983.332	0	0	125.113
1582	107	7958	3870	68.3901	111.351	131.722	12	0	7	4	1	0	631.896	767.716	863.504	6.99432	0.671162	120.647
1593	158	8908	4659	64.4933	108.36	128.794	522	0	274	223	25	0	604.56	796.993	936.855	0	0	120.647
1594	94	7693	3212	64.6744	108.367	128.741	20	0	7	12	1	0	590.36	804.52	893.727	8.45143	0.690286	121.837
1605	174	7302	6334	65.1916	105.597	126.724	476	0	246	197	33	0	599.545	785.347	972.925	0	0	121.837
1606	107	5786	4324	65.0708	105.585	126.815	23	0	15	6	2	0	580.846	767.695	891.104	7.35664	0.672691	122.345
1617	233	8035	7641	66.5562	106.255	125.586	408	0	162	209	37	0	574.433	780.066	959.895	0	0	122.345
1618	107	5613	6528	66.9238	106.259	125.601	20	0	6	13	1	0	585.867	773.478	816.088	6.90296	0.660116	123.858
1629	284	9562	7438	68.7814	108.794	127.487	327	0	159	131	37	0	578.88	761.497	963.598	0	0	123.858
1630	139	7931	5344	68.7401	108.773	127.391	17	0	7	7	3	0	573.421	781.877	1004.91	5.40908	0.623498	124.506
1641	246	10777	5925	68.2249	111.602	129.61	397	0	225	144	28	0	650.216	782.629	985.683	0	0	124.506
1642	121	7353	4336	68.2413	111.632	129.526	22	0	15	4	3	0	654.242	767.373	952.155	6.55083	0.653036	123.873
1653	186	9654	4247	66.3353	109.841	130.226	502	0	256	230	16	0	646.937	849.13	1041.49	0	0	123.873
1654	72	7458	3021	66.1417	109.816	130.247	28	0	14	13	1	0	656.838	822.453	1238.87	10.1208	0.69451	126.655
1665	224	8568	5226	66.2835	108.054	128.581	583	0	300	240	43	0	621.338	830.319	1060.76	0	0	126.655
1666	127	6302	4234	66.0104	108.033	128.638	38	0	18	14	6	0	619.444	816.12	1145.36	11.265	0.700698	127.919
1677	185	8854	5838	64.8703	107.042	127.265	522	0	231	254	37	0	614.44	813.952	1053.47	0	0	127.919
1678	91	6901	4935	64.935	107.072	127.153	27	0	13	13	1	0	608.776	828.14	1007.1	9.6675	0.693031	126.16
1689	320	11006	6883	69.0469	109.64	129.385	459	0	226	194	39	0	592.808	789.064	1000.49	0	0	126.16
1690	158	9443	4813	69.3197	109.631	129.368	30	0	14	14	2	0	598.377	768.196	1041.47	7.78104	0.674343	124.301
1701	194	9928	6372	65.6071	108.782	127.942	524	0	276	215	33	0	601.92	782.291	960.459	0	0	124.301
1702	88	6825	5060	65.5602	108.814	127.925	24	0	15	9	0	0	598.542	772.732	0	7.71896	0.67915	122.046
1713	263	9813	6156	68.4218	108.835	129.249	474	0	239	208	27	0	613.623	798.479	993.498	0	0	122.046
1714	142	7307	4296	67.8069	108.833	129.151	19	0	10	8	1	0	617.471	796.826	977.834	8.01091	0.681151	123.074
1725	166	8456	6061	65.0785	107.569	126.788	399	0	164	199	36	0	609.664	801.399	998.361	0	0	123.074
1726	80	6758	4389	65.3664	107.518	126.726	17	0	9	7	1	0	598.03	769.123	980.877	6.95102	0.657263	125.263
1737	261	8534	6948	68.3442	107.393	127.635	369	0	186	149	34	0	617.303	822.864	1004.6	0	0	125.263
1738	123	6976	5618	68.214	107.441	127.608	21	0	13	4	4	0	614.32	833.417	1058.18	7.04939	0.656421	126.595
1749	253	10958	6453	67.2119	111.077	128.608	376	0	208	142	26	0	589.075	793.279	1010.48	0	0	126.595
1750	124	8999	4658	66.6745	111.023	128.613	19	0	9	9	1	0	586.375	833.433	981.403	6.14596	0.644311	123.731
1761	260	10234	4915	68.2143	110.177	130.99	399	0	219	153	27	0	610.704	782.31	1042.05	0	0	123.731
1762	108	8696	4034	68.3319	110.173	131.037	18	0	10	7	1	0	565.598	795.364	992.847	7.24228	0.661365	125.878
1773	258	9717	5634	68.4706	109.811	129.78	448	0	261	164	23	0	602.162	800.719	1022.2	0	0	125.878
1774	128	8359	4442	68.6844	109.785	129.754	24	0	9	14	1	0	579.589	812.844	1075.02	7.36266	0.672587	122.32
1785	328	11040	5548	69.7577	111.178	130.403	501	0	243	228	30	0	624.847	805.739	1014.95	0	0	122.32
1786	169	7650	3960	69.2502	111.131	130.32	26	0	13	13	0	0	629.779	783.847	0	8.79413	0.682921	126.285
1797	266	10739	4776	68.34	110.983	130.176	481	0	241	212	28	0	625.411	835.357	1011.19	0	0	126.285
1798	134	7401	3747	68.1954	110.934	130.12	28	0	15	11	2	0	631.365	829.385	957.518	8.28054	0.675812	126.055
1809	223	9171	4993	66.8227	107.973	128.797	483	0	237	207	39	0	625.289	820.349	1000.48	0	0	126.055
1810	102	6195	4087	66.1524	108.002	128.778	24	0	17	7	0	0	626.006	838.852	0	9.02897	0.686954	125.55
1821	241	8932	6486	67.1912	107.567	127.095	439	0	190	224	25	0	613.135	833.088	1015.41	0	0	125.55
1822	98	6706	4939	67.1587	107.612	127.173	25	0	10	15	0	0	607.911	869.99	0	7.59028	0.665187	125.949
1833	209	8649	6807	66.9504	107.22	126.43	428	0	224	175	29	0	619.528	800.707	1034.23	0	0	125.949
1834	96	5913	5478	66.5359	107.28	126.492	22	0	14	7	1	0	631.828	779.02	1080.56	7.73459	0.670085	125.431
1845	253	10073	6706	68.125	109.667	128.331	497	0	292	187	18	0	599.387	802.243	988.545	0	0	125.431
1846	140	8255	5508	67.7264	109.655	128.298	19	0	10	7	2	0	594.505	812.464	982.199	7.50658	0.679912	120.944
1857	258	11595	5170	67.7044	111.67	130.819	422	0	195	194	33	0	580.514	778.091	1018.74	0	0	120.944
1858	137	9567	3846	67.5176	111.663	130.796	23	0	9	13	1	0	581.341	747.122	1030.66	7.30028	0.667863	124.044
1869	223	10331	4396	66.5631	110.298	131	529	0	318	176	35	0	574.703	766.435	936.372	0	0	124.044
1870	128	8711	3212	66.3893	110.298	131.04	31	0	17	13	1	0	582.748	751.367	836.426	7.22901	0.678362	119.871
1881	176	8423	5218	65.2976	107.149	128.475	569	0	305	236	28	0	634.602	778.793	944.844	0	0	119.871
1882	112	5768	4467	65.5955	107.11	128.483	28	0	15	13	0	0	632.647	799.132	0	9.43501	0.700287	122.267
1893	216	8421	6455	66.5578	107.32	127.052	480	0	186	249	45	0	602.557	831.187	995.302	0	0	122.267
1894	93	6143	4872	66.5569	107.188	127.092	23	0	11	9	3	0	600.737	826.254	1008	9.56586	0.682057	129.506
1905	250	9596	6398	66.0995	108.576	127.859	374	0	174	153	47	0	587.621	789.521	1004.61	0	0	129.506
1906	121	8002	5157	65.9558	108.492	127.835	20	0	13	6	1	0	582.3	771.894	1019.6	6.40551	0.637729	128.813
1917	212	8585	6660	66.3958	106.697	127.472	380	0	206	152	22	0	627.305	789.812	986.335	0	0	128.813
1918	99	7236	4911	66.4153	106.681	127.487	24	0	13	8	3	0	620.11	760.114	1035.03	6.2048	0.647719	122.904
1929	163	7746	7549	64.5775	106.607	125.457	465	0	267	167	31	0	598.111	808.668	984.385	0	0	122.904
1930	83	5584	5498	64.5087	106.525	125.427	32	0	18	11	3	0	601.704	784.281	985.026	7.6721	0.675345	123.231
1941	151	5897	6873	62.8486	103.547	124.185	458	0	235	189	34	0	626.642	796.874	992.563	0	0	123.231
1942	75	4596	5709	62.8328	103.506	124.128	20	0	12	7	1	0	635.809	761.099	890.402	7.96628	0.678325	123.972
1953	237	7728	8092	66.8097	105.91	125.233	445	0	234	181	30	0	604.859	813.629	956.688	0	0	123.972
1954	134	6304	6948	67.0538	105.927	125.258	27	0	13	9	5	0	599.603	817.42	967.971	7.40684	0.670544	123.597
1965	211	8951	7583	67.5014	107.963	126.514	411	0	187	190	34	0	590.27	775.239	980.679	0	0	123.597
1966	112	6444	6354	67.6039	107.922	126.403	19	0	10	6	3	0	572.525	754.667	914.109	7.60744	0.674101	123.57
1977	221	9435	6297	65.7623	108.85	127.833	355	0	192	144	19	0	587.304	777.261	977.589	0	0	123.57
1978	125	6513	5278	65.5605	108.834	127.806	8	0	6	2	0	0	608.808	724.211	0	5.34085	0.62345	123.416
1989	132	7488	5658	63.5705	105.605	126.67	352	0	211	125	16	0	609.201	778.838	954.618	0	0	123.416
1990	59	6374	3979	63.5363	105.63	126.617	23	0	11	11	1	0	616.011	752.861	971.166	5.04972	0.623459	120.111
2001	284	9186	7535	69.7295	109.33	128.426	457	0	244	187	26	0	573.213	795.799	947.54	0	0	120.111
2002	146	6326	5922	70.1756	109.315	128.272	23	0	9	12	2	0	571.022	773.089	905.016	7.15741	0.67087	122.067
2013	251	10500	5119	67.7549	112.007	130.203	385	0	204	159	22	0	629.261	765.426	993.783	0	0	122.067
2014	122	7780	4376	67.809	111.975	130.326	17	0	10	7	0	0	619.395	801.093	0	6.34572	0.65541	121.152
2025	131	9537	3919	65.3656	109.356	129.75	454	0	255	168	31	0	603.133	812.916	973.869	0	0	121.152
2026	67	6587	3047	65.2431	109.279	129.705	18	0	7	11	0	0	607.932	830.713	0	8.38074	0.683117	124.521
2037	281	9745	5143	69.191	110.077	130.481	563	0	303	232	28	0	600.403	797.247	1028.84	0	0	124.521
2038	133	6520	3741	69.3541	110.076	130.561	23	0	17	6	0	0	596.264	787.073	0	9.70912	0.6986	124.7
2049	194	9888	4871	65.3818	109.345	128.624	460	0	177	257	26	0	613.255	788.149	977.102	0	0	124.7
2050	110	6680	3480	65.1071	109.316	128.561	23	0	8	15	0	0	620.349	803.582	0	8.30048	0.681102	124.225
2061	186	8352	5685	65.9727	106.51	127.835	380	0	191	156	33	0	580.386	780.309	963.994	0	0	124.225
2062	108	6462	4886	65.6302	106.464	127.74	19	0	10	8	1	0	575.965	791.038	799.711	6.17794	0.647361	123.171
2073	218	10525	6711	67.0956	110.291	128.402	367	0	157	182	28	0	526.996	747.539	955.496	0	0	123.171
2074	106	8392	4659	67.3202	110.237	128.395	19	0	10	6	3	0	499.577	766.871	949.486	4.963	0.620307	120.999
2085	175	8632	5291	66.0746	108.39	128.928	373	0	226	125	22	0	575.757	709.495	903.896	0	0	120.999
2086	86	7082	4253	65.3918	108.389	128.89	26	0	21	4	1	0	565.339	660.719	806.636	4.71989	0.619348	117.187
2097	127	6317	5848	62.1271	104.887	125.458	445	0	272	158	15	0	592.215	746.033	878.056	0	0	117.187
2098	56	5141	4332	61.6872	104.805	125.352	17	0	9	6	2	0	595.939	743.317	879.714	5.85899	0.654518	116.864
2109	148	5499	7332	65.9281	103.589	124.45	397	0	170	205	22	0	620.942	801.152	955.495	0	0	116.864
2110	75	4186	5697	66.2977	103.561	124.368	20	0	12	7	1	0	622.562	839.59	988.569	7.26999	0.665178	124.398
2121	241	8294	7628	67.6857	107.829	125.836	336	0	133	159	44	0	584.988	796.393	989	0	0	124.398
2122	118	6380	6121	67.4558	107.844	125.737	14	0	3	9	2	0	608.016	810.396	1016.59	5.81586	0.630435	126.301
2133	187	9974	5780	66.5747	109.794	128.469	296	0	166	105	25	0	616.263	782.407	1017.58	0	0	126.301
2134	95	7600	4850	66.556	109.778	128.476	15	0	6	8	1	0	611.96	787.32	1049.23	5.31939	0.620604	125.468
2145	193	8932	5385	67.5699	108.74	129.17	395	0	241	138	16	0	638.366	807.769	949.13	0	0	125.468
2146	97	7612	4141	68.2724	108.659	129.14	20	0	13	7	0	0	627.163	826.557	0	6.51724	0.659187	121.616
2157	193	7787	6129	65.3569	107.064	127.111	386	0	165	199	22	0	615.8	842.296	1022.08	0	0	121.616
2158	105	6229	4445	65.5345	107.006	126.95	21	0	9	7	5	0	604.478	823.638	979.076	7.76306	0.664426	127.791
2169	235	9667	6242	68.5676	109.323	128.711	304	0	126	146	32	0	617.063	827.518	1071.82	0	0	127.791
2170	115	7190	4846	68.2132	109.246	128.698	12	0	4	7	1	0	615.268	855.793	1112.92	5.52564	0.61639	128.809
2181	170	8558	5727	65.3132	107.609	127.537	373	0	209	138	26	0	612.488	810.112	1020.34	0	0	128.809
2182	67	6317	3924	66.2969	107.706	127.408	27	0	17	9	1	0	605.164	804.231	869.788	6.6624	0.655438	124.162
2193	225	8653	6648	67.9407	108.047	128.034	467	0	271	166	30	0	599.028	802.17	993.896	0	0	124.162
2194	111	6103	5582	67.6642	108.041	128.04	17	0	7	10	0	0	564.714	812.132	0	7.99892	0.681646	123.828
2205	204	9064	6035	66.9242	108.504	127.898	462	0	226	213	23	0	589.812	783.01	997.535	0	0	123.828
2206	102	6968	5121	67.1298	108.432	127.852	16	0	8	7	1	0	572.778	793.548	928.168	7.76261	0.678231	122.884
2217	191	9757	5920	66.4625	109.058	128.583	416	0	206	180	30	0	589.618	773.481	993.737	0	0	122.884
2218	81	6951	4249	66.215	109.019	128.557	15	0	6	8	1	0	587.791	800.996	943.235	6.75876	0.659725	123.35
2229	132	7719	5788	63.6698	106.14	126.567	444	0	248	176	20	0	597.046	776.25	964.362	0	0	123.35
2230	61	6678	4667	64.354	106.113	126.551	20	0	11	8	1	0	607.933	773.044	900.534	7.34606	0.677195	120.448
2241	187	7276	7508	66.4298	105.204	125.994	472	0	261	186	25	0	594.616	775.87	966.32	0	0	120.448
2242	109	5323	6139	66.7313	105.177	125.968	20	0	7	11	2	0	573.026	747.306	970.891	7.55522	0.679778	121.236
2253	202	8571	7585	66.5172	107.551	125.986	444	0	220	196	28	0	584.394	769.49	958.006	0	0	121.236
2254	103	6465	6438	65.8875	107.557	125.991	20	0	9	6	5	0	605.251	786.691	934.1	6.49226	0.659283	121.525
2265	231	10235	6399	67.6088	109.803	128.635	385	0	205	150	30	0	598.51	787.189	990.333	0	0	121.525
2266	125	8616	5325	67.5023	109.796	128.573	23	0	13	9	1	0	606.496	795.592	1097.53	6.32894	0.653411	122.242
2277	221	9141	5733	67.1021	108.82	129.257	411	0	243	143	25	0	594.626	778.784	983.245	0	0	122.242
2278	116	7453	4088	67.2185	108.875	129.261	28	0	16	12	0	0	586.286	769.973	0	6.03045	0.646214	122.579
2289	299	10825	5931	70.0624	111.292	130.256	449	0	227	199	23	0	597.439	771.888	966.067	0	0	122.579
2290	141	8430	5060	69.6759	111.322	130.204	23	0	16	7	0	0	587.276	758.1	0	7.13615	0.672313	121.281
2301	167	9275	4348	64.6011	109.31	128.508	429	0	213	196	20	0	630.467	794.941	961.975	0	0	121.281
2302	90	7927	2948	64.7644	109.236	128.554	21	0	9	12	0	0	625.6	803.523	0	7.64231	0.674491	123.481
2313	282	7903	6044	68.706	106.423	128.934	467	0	253	174	40	0	591.314	808.609	970.415	0	0	123.481
2314	136	6071	4874	68.502	106.386	128.97	31	0	17	11	3	0	590.897	819.514	1030.27	8.01476	0.680057	123.811
2325	222	10556	6999	67.1058	110.279	127.368	415	0	170	212	33	0	558.755	764.896	997.457	0	0	123.811
2326	105	8947	5682	67.3153	110.291	127.371	24	0	7	12	5	0	551.536	773.917	1000.84	6.06556	0.647035	122.699
2337	225	9282	5814	67.5525	108.144	128.959	359	0	185	138	36	0	621.319	765.867	980.595	0	0	122.699
2338	97	6765	4392	67.3274	108.201	128.887	17	0	11	5	1	0	619.638	818.964	848.151	5.80968	0.640946	122.26
2349	212	10427	5854	67.5583	111.215	129.275	387	0	228	137	22	0	635.837	836.732	971.897	0	0	122.26
2350	107	8639	4376	67.2764	111.162	129.301	23	0	16	7	0	0	636.703	830.758	0	7.03127	0.658812	125.633
2361	152	8565	4687	65.157	108.391	129.128	449	0	231	199	19	0	612.716	821.985	1016.57	0	0	125.633
2362	79	7229	3840	64.9438	108.352	129.08	30	0	16	13	1	0	627	798.713	990.386	8.39174	0.68369	124.635
2373	238	9848	5440	68.0397	109.604	129.824	419	0	187	202	30	0	568.941	807.245	994.583	0	0	124.635
2374	106	7789	3870	68.7728	109.593	129.883	18	0	9	8	1	0	574.434	799.846	897.218	6.97503	0.660831	124.418
2385	276	9713	6102	69.1539	108.76	129.031	347	0	164	152	31	0	558.091	737.011	967.643	0	0	124.418
2386	152	6770	4970	69.4593	108.807	129.033	13	0	5	6	2	0	541.198	750.631	893.767	4.95777	0.620559	120.671
2397	252	11263	5819	69.4582	111.838	129.746	305	0	133	150	22	0	570.053	733.312	925.688	0	0	120.671
2398	124	7625	4169	69.7826	111.769	129.743	18	0	8	10	0	0	565.003	743.17	0	4.83575	0.615596	120.821
