# Supplementary material for: IBSEM: An Individual-Based Atlantic Salmon Population Model
Source: PLoS One. 2015 Sep 18;10(9):e0138444. doi: 10.1371/journal.pone.0138444 (PMC4575158; doi:10.1371/journal.pone.0138444)
Supplement: S1 Minimal dataset — (ZIP) [file pone.0138444.s003.zip › temp/scenario 1/wild - 7/runFiles/results/adult.txt]

month	sw0	sw1	sw2	sw3	averageLengthSw0	stDevLengthSw0	averageLengthSw1	stDevLengthSw1	averageLengthSw2	stDevLengthSw2	averageLengthSw3	stDevLengthSw3	averageWeightSw0	stDevWeightSw0	averageWeightSw1	stDevWeightSw1	averageWeightSw2	stDevWeightSw2	averageWeightSw3	stDevWeightSw3	month	averageAge	popSize	density	averageLength	stDevLength	averageWeight	stDevWeight	allele_0_0_Frequency	allele_0_1_Frequency	allele_0_2_Frequency	allele_0_3_Frequency	allele_0_4_Frequency	allele_0_5_Frequency	allele_0_6_Frequency	allele_0_7_Frequency	allele_0_8_Frequency	allele_0_9_Frequency	allele_0_10_Frequency	allele_0_11_Frequency	allele_0_12_Frequency	allele_0_13_Frequency	allele_0_14_Frequency	allele_0_15_Frequency	allele_0_16_Frequency	allele_0_17_Frequency	allele_0_18_Frequency	allele_0_19_Frequency	allele_0_20_Frequency
16	31724	6	94	49	139.11	14.6646	499.155	23.8379	758.815	65.9336	897.93	110.328	34.8012	11.1478	1540.35	218.667	5465.9	1419.28	9243.83	3602.35	16	0	31873	0.127492	142.172	47.7339	65.2596	492.84	0.899413	0.897986	0.899539	0.900558	0.901892	0.900653	0.901421	0.898205	0.898347	0.899617	0.900825	0.900857	0.899335	0.900794	0.899696	0.902127	0.901374	0.900417	0.900684	0.901986	1
21	1695	2	83	42	354.744	19.9525	579.989	7.4801	870.221	72.6356	1015.68	118.636	556.85	93.4148	2396.62	92.2808	8215.07	2041.67	13297	4845.71	21	7	1822	0.007288	393.709	147.128	1201.42	2596.3	0.903952	0.899286	0.895445	0.904226	0.902854	0.899835	0.906696	0.8927	0.894896	0.90011	0.905598	0.900933	0.905873	0.903128	0.896817	0.899835	0.903128	0.901482	0.892426	0.897091	1
22	1500	2	14	1	382.287	24.8185	585.119	8.4114	923.205	78.7887	930.978	0	698.366	135.724	2460.79	105.603	9806.74	2363.18	9845.62	0	22	6	1517	0.006068	387.908	59.8982	790.778	941.339	0.904087	0.902439	0.898484	0.911009	0.905405	0.900791	0.908372	0.891562	0.89321	0.90178	0.905405	0.903428	0.906724	0.905076	0.899802	0.900461	0.903757	0.90145	0.892881	0.896506	1
26	1008	1	14	1	466.66	29.6986	659.458	0	969.376	74.9299	963.099	0	1266.4	241.659	3515.24	0	11305.8	2589.61	10895.4	0	26	10	1024	0.004096	474.206	67.9722	1415.26	1265.1	0.90918	0.908203	0.905762	0.912598	0.902832	0.907227	0.907715	0.890137	0.893066	0.899414	0.902832	0.907227	0.904785	0.901855	0.894043	0.899414	0.900879	0.898438	0.896484	0.891113	1
28	0	901	1	15	0	0	488.611	33.7686	666.648	0	997.923	82.2726	0	0	1455.87	301.028	3630.96	0	12357.5	2959.59	28	12	917	0.003668	497.137	73.7305	1636.56	1465.91	0.912214	0.909487	0.90458	0.912214	0.906761	0.907306	0.908942	0.889858	0.89313	0.899128	0.90349	0.908942	0.905125	0.902944	0.898037	0.896401	0.900218	0.898582	0.895856	0.889313	1
28	26538	901	1	15	137.138	13.3547	488.611	33.7686	666.648	0	997.923	82.2726	33.2002	10.1867	1455.87	301.028	3630.96	0	12357.5	2959.59	28	0	27455	0.10982	149.162	67.3647	86.7528	393.535	0.898616	0.89745	0.900073	0.901402	0.900546	0.899454	0.900364	0.901384	0.898525	0.900109	0.899253	0.899035	0.901111	0.900291	0.898962	0.89898	0.899253	0.899472	0.898507	0.89776	1
33	1246	658	1	15	366.434	19.9816	601.274	40.6653	789.302	0	1126.62	98.9512	613.135	100.149	2703.97	546.114	6013.08	0	17801.7	4569.03	33	9	1920	0.00768	453.075	130.015	1466.78	1834.3	0.90625	0.902604	0.9	0.904167	0.905469	0.906771	0.910417	0.902344	0.893229	0.896354	0.901563	0.897656	0.895833	0.903125	0.903385	0.899479	0.903906	0.897135	0.892969	0.894792	1
34	1119	380	0	2	400.566	24.9481	616.044	46.538	0	0	1083.95	109.821	802.124	149.564	2917.07	665.871	0	0	15981.6	4709.05	34	9	1501	0.006004	456.028	101.633	1357.78	1135.4	0.908728	0.903731	0.900733	0.903065	0.909727	0.90573	0.91439	0.902732	0.89074	0.895403	0.900067	0.892738	0.895403	0.900067	0.906396	0.898401	0.902065	0.895403	0.894737	0.893738	1
38	777	314	0	2	513.734	31.2309	670.824	52.2616	0	0	1138.08	160.328	1685.69	306.845	3766.18	881.771	0	0	18995.5	7597.3	38	13	1093	0.004372	560.006	84.7741	2315.05	1338.5	0.911711	0.906221	0.907594	0.908966	0.914913	0.912168	0.913998	0.907136	0.893413	0.89387	0.897987	0.897072	0.89753	0.899817	0.908966	0.900732	0.904849	0.8957	0.896157	0.89204	1
40	0	692	293	2	0	0	533.274	36.9126	691.022	57.4826	1169.7	121.061	0	0	1890.6	391.428	4125.68	1042.36	20087.8	6039.55	40	15	987	0.003948	581.393	88.6476	2590.98	1472.18	0.914894	0.908815	0.912867	0.909828	0.9154	0.913374	0.910334	0.907801	0.892604	0.895137	0.897163	0.901722	0.903749	0.902736	0.908308	0.899189	0.906788	0.89463	0.896657	0.89463	1
40	30553	692	293	2	137.216	13.3919	533.274	36.9126	691.022	57.4826	1169.7	121.061	33.2552	10.0526	1890.6	391.428	4125.68	1042.36	20087.8	6039.55	40	0	31540	0.12616	151.115	80.0028	113.295	515.98	0.907578	0.898034	0.89155	0.898557	0.896671	0.88475	0.9065	0.90279	0.897131	0.890996	0.873367	0.897876	0.899112	0.894705	0.896227	0.9013	0.896195	0.908687	0.88903	0.906325	1
45	1468	518	240	2	342.794	19.3161	634.559	42.0178	799.238	64.9224	1249.93	94.9454	502.707	85.3561	3174.16	620.125	6365.34	1574.98	24142	5395.38	45	10	2228	0.008912	460.611	173.812	1776.55	2151.31	0.910907	0.906643	0.907316	0.905969	0.906643	0.902603	0.909785	0.90956	0.895197	0.887567	0.88061	0.898788	0.900359	0.902603	0.895197	0.896544	0.898564	0.902154	0.890036	0.896768	1
46	1302	318	49	0	371.258	23.1159	647.889	47.4239	820.696	75.9275	0	0	639.258	119.091	3387.43	743.919	6931.1	2009.72	0	0	46	8	1669	0.006676	437.161	131.081	1347.6	1527.93	0.910126	0.906231	0.906231	0.905333	0.908029	0.899341	0.908029	0.912522	0.895147	0.890354	0.880467	0.901138	0.901438	0.898742	0.891552	0.895147	0.900539	0.900539	0.890953	0.899641	1
50	838	275	46	0	471.967	28.679	694.613	51.1242	872.49	85.8158	0	0	1308.53	238.939	4171.35	921.878	8350.77	2645.08	0	0	50	13	1159	0.004636	540.692	122.118	2267.3	1874.65	0.909836	0.911993	0.910267	0.904659	0.915013	0.906385	0.90811	0.915876	0.896894	0.893443	0.889129	0.905953	0.906385	0.8956	0.892148	0.893874	0.900777	0.904228	0.888697	0.897757	1
52	0	731	265	45	0	0	501.378	32.8213	727.948	53.4137	901.706	83.9743	0	0	1570.17	307.134	4798.26	1077.95	9183.8	2659.88	52	16	1041	0.004164	576.359	127.125	2721.04	2121.76	0.914505	0.914025	0.915946	0.909222	0.914505	0.908261	0.912104	0.916427	0.898175	0.895293	0.89049	0.911143	0.902978	0.893852	0.892891	0.893852	0.897695	0.904419	0.888569	0.896254	1
52	23862	731	265	45	132.419	13.4854	501.378	32.8213	727.948	53.4137	901.706	83.9743	29.9743	9.38399	1570.17	307.134	4798.26	1077.95	9183.8	2659.88	52	0	24903	0.099612	150.976	93.509	142.467	691.623	0.909971	0.878248	0.892684	0.887002	0.896157	0.889953	0.896378	0.908806	0.908846	0.903706	0.885195	0.886319	0.905654	0.887042	0.889029	0.892724	0.87377	0.884211	0.89431	0.906919	1
57	914	511	223	40	336.482	18.7199	599.732	39.2496	831.551	61.7559	1017.57	95.0729	475.444	79.3756	2681.08	527.524	7142.46	1615.41	13175	3673.19	57	12	1688	0.006752	497.717	199.319	2324.86	2915.2	0.919135	0.899882	0.899585	0.904917	0.906991	0.900474	0.911434	0.90936	0.907879	0.90077	0.876777	0.897512	0.898993	0.888626	0.890699	0.8984	0.886848	0.896031	0.893661	0.908768	1
58	803	296	39	3	376.606	23.1652	617.65	45.2078	853.232	67.0111	1029.39	27.3415	666.982	123.109	2936.83	648.447	7725.32	1741.87	13320	1069.09	58	10	1141	0.004564	457.146	136.143	1530.35	1715.07	0.922875	0.894391	0.895706	0.907099	0.905346	0.897458	0.908414	0.904908	0.911919	0.903593	0.86766	0.893953	0.898335	0.887818	0.893514	0.893076	0.888694	0.893953	0.893076	0.912358	1
62	545	235	35	3	430.994	27.3397	647.034	52.3816	880.915	80.6626	1016.02	24.1151	998.661	191.75	3385.69	810.731	8552.8	2250.96	12804.4	904.565	62	14	818	0.003272	514.456	133.889	2050.94	1978.78	0.925428	0.9022	0.902812	0.906479	0.91198	0.897311	0.909535	0.909535	0.917482	0.902812	0.866137	0.896088	0.896699	0.882029	0.892421	0.891198	0.888142	0.897922	0.888142	0.915037	1
64	0	466	221	34	0	0	450.344	31.7811	668.674	57.9449	918.573	86.838	0	0	1141.81	242.181	3746	972.346	9708.9	2683.69	64	16	721	0.002884	539.346	138.079	2344.04	2182.16	0.930652	0.90846	0.904993	0.911928	0.913315	0.896671	0.914702	0.914008	0.924411	0.901526	0.872399	0.896671	0.897365	0.879334	0.89251	0.891817	0.887656	0.900139	0.884882	0.918169	1
64	20845	466	221	34	136.479	13.9215	450.344	31.7811	668.674	57.9449	918.573	86.838	32.8059	10.234	1141.81	242.181	3746	972.346	9708.9	2683.69	64	0	21566	0.086264	149.948	77.9067	110.076	576.122	0.917625	0.907146	0.889177	0.898428	0.90179	0.90288	0.880645	0.914472	0.909858	0.894162	0.885653	0.900584	0.911922	0.903227	0.870004	0.886233	0.887415	0.869702	0.903135	0.900236	1
69	1016	304	180	32	328.521	18.2344	544.454	34.4171	761.713	61.1258	1021.18	84.6165	442.6	73.1499	2006.73	376.951	5510.04	1304.02	13239.9	3157.49	69	10	1532	0.006128	436.735	175.089	1615.67	2446.84	0.918734	0.903721	0.896867	0.904373	0.912859	0.904373	0.890339	0.917428	0.927546	0.906984	0.883812	0.893277	0.909922	0.892624	0.887728	0.886749	0.890013	0.892624	0.9047	0.906332	1
70	896	191	30	1	353.078	21.9461	553.243	38.7273	765.351	70.3883	984.45	0	550.213	102.4	2110.53	434.738	5620.14	1461.02	11632.9	0	70	8	1118	0.004472	398.902	102.165	962.737	1069.26	0.921288	0.897138	0.90653	0.902504	0.911002	0.903846	0.88551	0.918605	0.927996	0.904741	0.885957	0.889535	0.911896	0.895349	0.881485	0.890877	0.888193	0.888193	0.90161	0.899821	1
74	564	152	30	1	426.926	26.2318	591.288	42.9989	795.438	70.8559	1045.65	0	970.031	179.018	2577.09	545.036	6295.68	1551.3	13929	0	74	13	747	0.002988	475.999	100.76	1528.27	1326.29	0.923025	0.901606	0.914324	0.905622	0.911647	0.906292	0.884873	0.923025	0.925703	0.901606	0.894913	0.892905	0.906961	0.895582	0.875502	0.894244	0.892905	0.88822	0.906961	0.902945	1
76	0	472	143	30	0	0	448.898	31.074	609.295	48.148	835.921	91.8655	0	0	1130.32	236.594	2826.78	659.17	7395.16	2479.68	76	15	645	0.00258	502.46	106.84	1797.82	1562.46	0.927132	0.902326	0.916279	0.904651	0.914729	0.910853	0.883721	0.929457	0.929457	0.903101	0.889922	0.895349	0.904651	0.9	0.878295	0.899225	0.893023	0.892248	0.903876	0.905426	1
76	26409	472	143	30	134.94	13.5112	448.898	31.074	609.295	48.148	835.921	91.8655	31.6806	9.79771	1130.32	236.594	2826.78	659.17	7395.16	2479.68	76	0	27054	0.108216	143.702	59.9486	73.7875	361.788	0.918145	0.915521	0.903157	0.910753	0.911824	0.904709	0.893103	0.909588	0.901124	0.882236	0.885045	0.898259	0.905171	0.911935	0.898351	0.893823	0.890164	0.882587	0.894175	0.88802	1
81	1209	325	113	27	372.573	18.9589	563.341	36.3589	729.165	53.0628	951.969	92.8879	643.599	97.9653	2223.15	433.18	4820.28	1040.83	10820.6	3136.3	81	9	1674	0.006696	443.026	130.174	1396.35	1743.84	0.929211	0.916667	0.900239	0.911589	0.902628	0.908901	0.883513	0.918757	0.913082	0.895161	0.892473	0.901732	0.906511	0.908005	0.882915	0.898746	0.891577	0.885603	0.894863	0.896356	1
82	1098	194	22	1	407.322	23.8517	579.622	43.3011	755.729	57.9811	1198.55	0	842.089	147.24	2430.96	557.133	5373.07	1212.5	20939	0	82	8	1315	0.00526	439.172	81.7318	1167.58	1002.79	0.931939	0.918251	0.9	0.917871	0.902281	0.906844	0.880989	0.921293	0.911027	0.891255	0.901521	0.905323	0.910646	0.911027	0.88365	0.9	0.890114	0.885171	0.90076	0.892015	1
86	779	160	20	1	502.672	29.7522	627.386	47.992	794.179	54.4225	1213.84	0	1578.68	279.172	3082.08	724.29	6210.6	1283.55	21746.9	0	86	12	960	0.00384	530.272	72.7432	1946.76	1138.81	0.930729	0.913021	0.909375	0.919792	0.906771	0.914583	0.879167	0.926042	0.911458	0.895312	0.899479	0.905729	0.908854	0.904687	0.880729	0.902083	0.893229	0.882292	0.904167	0.898438	1
88	0	686	148	19	0	0	522.645	34.6164	647.595	53.5303	832.605	107.752	0	0	1778.17	353.058	3398.26	870.88	7436.2	3685.23	88	14	853	0.003412	551.229	75.8374	2185.29	1239.79	0.931419	0.913247	0.910903	0.92204	0.901524	0.917937	0.883353	0.927902	0.911489	0.897421	0.900352	0.904455	0.9068	0.905627	0.883939	0.900938	0.893318	0.883939	0.906213	0.899766	1
88	29577	686	148	19	133.896	13.2575	522.645	34.6164	647.595	53.5303	832.605	107.752	30.9319	9.37957	1778.17	353.058	3398.26	870.88	7436.2	3685.23	88	0	30430	0.12172	145.595	71.2556	91.3219	411.858	0.911337	0.910746	0.904486	0.913244	0.919307	0.911617	0.910023	0.916152	0.896089	0.89282	0.897733	0.902908	0.90419	0.897519	0.901873	0.89839	0.885311	0.887693	0.892655	0.887332	1
93	1252	494	123	16	343.827	17.9884	627.145	41.7806	754.889	59.8195	949.004	106.879	506.584	79.4545	3065.41	614.875	5362.32	1287.53	10847.5	4456.58	93	10	1885	0.00754	450.035	157.776	1581.79	1840.13	0.918833	0.915385	0.906631	0.925729	0.912202	0.913528	0.910345	0.918037	0.902387	0.887003	0.906366	0.896021	0.901857	0.901592	0.896021	0.886207	0.888064	0.886737	0.900796	0.882759	1
94	1091	281	24	2	385.725	22.9274	646.778	48.5349	771.153	64.8831	1146.55	153.388	715.857	127.584	3373.03	769.374	5728.72	1474.04	19314.5	7371.56	94	8	1398	0.005592	445.902	120.186	1362.62	1474.4	0.920601	0.916667	0.912732	0.9299	0.916667	0.915236	0.91774	0.914878	0.898426	0.883047	0.910229	0.895923	0.895207	0.90093	0.900572	0.886981	0.887697	0.883763	0.903433	0.882332	1
98	760	237	23	2	486.484	29.2184	694.717	55.4624	814.013	77.1021	1181	107.434	1432.06	256.142	4184.69	993.288	6770.18	1934.45	20528.4	5458.84	98	13	1022	0.004088	543.503	108.013	2227.9	1702.58	0.921722	0.918297	0.914384	0.930528	0.914384	0.912427	0.921722	0.910959	0.898728	0.879159	0.90998	0.896771	0.886497	0.900685	0.90362	0.889432	0.893836	0.892857	0.902153	0.885029	1
100	0	661	224	25	0	0	508.941	33.2796	717.246	62.177	865.22	131.187	0	0	1641.97	321.46	4618.75	1198.45	8499.96	4886.8	100	15	910	0.00364	570.004	112.553	2563.12	1926	0.924725	0.919231	0.91978	0.932967	0.915385	0.912637	0.922527	0.913187	0.898352	0.876374	0.906593	0.898352	0.886264	0.898901	0.902198	0.895604	0.891209	0.892308	0.900549	0.886813	1
100	31025	661	224	25	136.603	13.6685	508.941	33.2796	717.246	62.177	865.22	131.187	32.857	10.067	1641.97	321.46	4618.75	1198.45	8499.96	4886.8	100	0	31935	0.12774	148.953	75.7789	104.958	532.012	0.9168	0.9261	0.897824	0.91705	0.911461	0.906748	0.90429	0.91622	0.905433	0.893565	0.893017	0.894035	0.902521	0.887866	0.898732	0.889244	0.893048	0.892125	0.89582	0.907171	1
105	1486	484	188	23	362.776	19.2662	620.999	40.1947	833.222	69.5394	984.334	142.545	594.762	94.3926	2974.45	583.381	7215.01	1791.05	12416.7	6769.26	105	10	2181	0.008724	467.187	168.196	1818.18	2419.3	0.92641	0.917928	0.906694	0.925722	0.916094	0.915177	0.907382	0.915177	0.900963	0.892481	0.900504	0.900275	0.89867	0.891105	0.898441	0.902338	0.897524	0.895002	0.89569	0.896607	1
106	1334	293	36	2	396.225	23.4263	635.022	45.3061	862.525	59.7759	964.465	3.79577	775.558	137.213	3188.06	689.29	7950.6	1703.12	10942.2	128.621	106	8	1665	0.00666	449.012	114.96	1367.45	1439.64	0.93003	0.921622	0.905105	0.924925	0.913514	0.913514	0.903604	0.915616	0.902402	0.897598	0.896697	0.898198	0.902703	0.887087	0.902402	0.903904	0.897598	0.894294	0.893093	0.896997	1
110	912	238	33	2	485.613	29.4687	681.037	50.4624	916.208	77.1052	1002.4	7.52145	1424.72	257.332	3933.5	880.037	9585.43	2452.2	12280	275.176	110	13	1185	0.00474	537.726	109.152	2174.17	1769.18	0.934599	0.923207	0.90211	0.924895	0.91519	0.910127	0.906329	0.9173	0.902532	0.895359	0.893671	0.896624	0.901688	0.888186	0.907173	0.907173	0.899156	0.888608	0.889873	0.895359	1
112	0	786	216	33	0	0	509.895	34.0705	706.574	55.8421	937.52	79.726	0	0	1652.04	328.523	4400.31	1048.48	10271.3	2648.4	112	15	1035	0.00414	564.575	112.465	2500.41	1939.14	0.937681	0.922705	0.903865	0.927053	0.916908	0.910145	0.907246	0.916908	0.904348	0.893237	0.895169	0.896135	0.902899	0.888406	0.905797	0.911594	0.899034	0.888406	0.88599	0.894686	1
112	30444	786	216	33	138.663	13.3826	509.895	34.0705	706.574	55.8421	937.52	79.726	34.2919	10.2397	1652.04	328.523	4400.31	1048.48	10271.3	2648.4	112	0	31479	0.125916	152.666	79.7326	115.376	563.137	0.92711	0.918819	0.906874	0.916484	0.924346	0.89655	0.896296	0.914689	0.9263	0.897249	0.861765	0.900997	0.888132	0.88216	0.891833	0.880317	0.904174	0.915833	0.863782	0.896693	1
117	1548	559	177	29	348.023	18.8426	611.515	40.6841	818.358	61.9692	1032.24	86.8018	525.574	85.3206	2842.68	566.774	6813.81	1578.15	13685.6	3476.35	117	10	2313	0.009252	456.274	169.956	1731.76	2337.64	0.930393	0.918504	0.899697	0.915694	0.918936	0.902075	0.897752	0.915262	0.920017	0.899265	0.879377	0.893645	0.88824	0.883052	0.897752	0.892131	0.901427	0.904885	0.876567	0.899697	1
118	1368	327	26	2	387.689	23.6825	627.834	45.5663	850.116	83.6292	941.319	68.603	727.238	133.713	3082.95	671.933	7724.96	2366.46	10336.3	2218.94	118	8	1723	0.006892	440.886	112.463	1291.07	1330.98	0.932676	0.921358	0.905107	0.917876	0.922519	0.904237	0.898723	0.914684	0.923099	0.903076	0.876959	0.896111	0.887115	0.889437	0.896111	0.888566	0.901045	0.907719	0.870284	0.896692	1
122	941	276	23	2	464.893	28.2809	664.414	51.2529	878.729	89.4178	978.527	62.0219	1250.85	228.816	3658.62	853.898	8538.69	2508.27	11561.3	2165.79	122	13	1242	0.004968	517.722	104.861	1937.48	1515.7	0.936393	0.925523	0.904589	0.917472	0.927939	0.900161	0.896135	0.915459	0.92029	0.9062	0.872383	0.898551	0.888084	0.891304	0.895733	0.876409	0.897746	0.915862	0.864734	0.896538	1
124	0	805	254	25	0	0	484.739	31.3421	684.9	57.4247	909.512	83.1721	0	0	1419.21	275.652	4019.09	1034.66	9410.11	2509.66	124	15	1084	0.004336	541.437	109.527	2212.7	1696.88	0.935886	0.927583	0.911439	0.920664	0.923893	0.903598	0.900369	0.916974	0.921125	0.904982	0.875	0.899908	0.887915	0.890221	0.898985	0.877768	0.901292	0.917897	0.867159	0.90083	1
124	26349	805	254	25	138.525	13.3792	484.739	31.3421	684.9	57.4247	909.512	83.1721	34.1941	10.3005	1419.21	275.652	4019.09	1034.66	9410.11	2509.66	124	0	27433	0.109732	154.446	82.5056	120.277	542.218	0.93413	0.910072	0.914829	0.909762	0.912058	0.908851	0.886997	0.913298	0.928517	0.905424	0.889859	0.898589	0.912933	0.902399	0.886323	0.903437	0.890023	0.909598	0.888875	0.90269	1
129	1357	565	208	21	351.615	19.9428	588.034	36.9824	794.309	64.7281	1015.04	85.0547	542.403	92.2649	2525.47	478.358	6249.4	1543.57	13012.2	3230.59	129	10	2151	0.008604	463	163.122	1736.9	2161.36	0.936774	0.923756	0.907485	0.913529	0.919572	0.90609	0.897257	0.918642	0.925151	0.904231	0.878894	0.90702	0.903533	0.897954	0.894468	0.888192	0.901209	0.921432	0.88517	0.899117	1
130	1214	337	34	0	387.015	23.8302	605.87	44.2012	806.221	61.2832	0	0	723.603	134.555	2772.43	611.694	6517.63	1523.62	0	0	130	9	1585	0.00634	442.54	108.635	1283.51	1200.98	0.937855	0.921451	0.907886	0.910726	0.917666	0.904101	0.900315	0.919558	0.925868	0.906309	0.88265	0.907256	0.902208	0.900631	0.893691	0.891483	0.902524	0.921767	0.888644	0.900315	1
134	845	279	27	0	466.28	27.9522	644.359	50.9318	855.188	70.4353	0	0	1261.61	226.179	3341.39	794.695	7795.88	1969.86	0	0	134	13	1151	0.004604	518.569	99.0939	1919.03	1378.24	0.938749	0.92311	0.909209	0.91225	0.920938	0.906603	0.902259	0.915725	0.927454	0.904431	0.881842	0.901825	0.904431	0.896177	0.903128	0.889661	0.896177	0.922242	0.886186	0.902259	1
136	0	728	263	25	0	0	491.029	32.5266	669.715	52.8393	882.796	79.4608	0	0	1475.81	292.763	3749.28	884.993	8605.19	2374.79	136	15	1016	0.004064	546.923	102.731	2239.74	1551.77	0.940453	0.925197	0.912894	0.910925	0.922244	0.907972	0.900591	0.918799	0.926181	0.909941	0.887303	0.900098	0.902559	0.896161	0.906004	0.891732	0.894193	0.922736	0.881398	0.902559	1
136	26055	728	263	25	131.042	13.4672	491.029	32.5266	669.715	52.8393	882.796	79.4608	29.0736	9.32208	1475.81	292.763	3749.28	884.993	8605.19	2374.79	136	0	27071	0.108284	146.65	82.5729	112.042	516.71	0.917365	0.911049	0.911972	0.933268	0.902867	0.916313	0.904196	0.926323	0.90922	0.866924	0.901574	0.893835	0.902885	0.904049	0.896254	0.896051	0.895386	0.890067	0.908703	0.897824	1
141	970	536	212	24	345.052	18.6304	596.912	37.8231	775.672	59.4681	993.274	88.7165	512.269	83.2559	2641.47	500.295	5808.02	1331.02	12233.2	3344.64	141	12	1742	0.006968	483.884	172.546	1973.38	2239.75	0.937715	0.915614	0.919059	0.922216	0.907003	0.918772	0.898393	0.917623	0.923938	0.890356	0.893226	0.896096	0.908726	0.906716	0.902985	0.900115	0.891504	0.907865	0.89667	0.901837	1
142	847	323	33	2	371.551	22.6101	608.217	42.9759	803.651	57.114	862.215	5.31284	640.434	116.293	2801.75	590.711	6440.64	1359.56	7829.94	144.092	142	9	1205	0.00482	447.637	125.225	1390.55	1360.25	0.93444	0.912448	0.921992	0.926141	0.901245	0.924896	0.895851	0.918257	0.929046	0.882988	0.900415	0.895021	0.913278	0.911203	0.89917	0.901245	0.894606	0.908714	0.902905	0.897925	1
146	561	265	31	1	454.194	27.6445	649.879	48.2078	842.981	70.2439	880.987	0	1166.83	213.194	3419.77	749.153	7470.13	1854.91	8349.27	0	146	14	858	0.003432	529.177	115.212	2098.78	1588.13	0.938228	0.91317	0.921329	0.925991	0.90676	0.914336	0.898019	0.910839	0.927739	0.888112	0.90035	0.895105	0.912005	0.909674	0.898601	0.901515	0.892774	0.909091	0.902098	0.899184	1
148	0	504	247	31	0	0	476.639	32.6174	671.895	54.4252	867.451	73.908	0	0	1351.55	278.641	3789.39	913.306	8145.09	2102.56	148	16	782	0.003128	553.804	118.237	2390.87	1765.02	0.939258	0.913683	0.923913	0.927749	0.909207	0.91688	0.899616	0.914962	0.928389	0.887468	0.896419	0.89578	0.914322	0.90601	0.897698	0.902174	0.896419	0.907928	0.901535	0.897698	1
148	31010	504	247	31	134.707	13.6113	476.639	32.6174	671.895	54.4252	867.451	73.908	31.5354	9.85615	1351.55	278.641	3789.39	913.306	8145.09	2102.56	148	0	31792	0.127168	145.016	68.8379	89.5689	458.558	0.927435	0.904819	0.913752	0.93794	0.899849	0.900447	0.906046	0.92182	0.905243	0.865815	0.901107	0.887204	0.898717	0.89587	0.892536	0.892347	0.89414	0.880709	0.894879	0.892945	1
153	1330	364	206	27	350.171	19.2765	581.131	38.2756	781.432	64.9715	975.749	81.3993	535.477	88.2605	2440.72	484.274	5955.83	1479.54	11564.7	2944.94	153	10	1927	0.007708	448.666	163.761	1629.35	2177.04	0.92657	0.913856	0.909704	0.935911	0.912039	0.91152	0.899585	0.923456	0.915931	0.864556	0.90192	0.896471	0.902698	0.901142	0.899844	0.897509	0.891801	0.891022	0.896212	0.889984	1
154	1177	225	34	2	384.432	23.6903	599.646	42.8706	791.012	68.1066	967.702	97.1787	709.267	130.802	2686.48	576.431	6185.8	1602.63	11382.4	3325.85	154	8	1438	0.005752	428.531	102.732	1162.97	1189.76	0.922462	0.916898	0.90751	0.937065	0.909944	0.910987	0.904729	0.926634	0.913074	0.86509	0.898818	0.891864	0.90299	0.901599	0.900209	0.898122	0.889777	0.88491	0.901947	0.889777	1
158	806	187	30	1	459.962	28.7659	638.419	47.0109	830.447	69.3155	904.753	0	1212.38	227.444	3242.33	717.822	7143.52	1790.69	9040.22	0	158	12	1024	0.004096	503.839	96.4401	1764.5	1329.25	0.925293	0.927246	0.910645	0.939453	0.914063	0.902832	0.903809	0.92627	0.920898	0.861328	0.898438	0.900391	0.904297	0.899414	0.904297	0.901367	0.885254	0.883301	0.901367	0.887207	1
160	0	684	173	29	0	0	486.579	32.3524	664.348	51.5433	855.872	61.3472	0	0	1436.39	287.818	3658.1	850.068	7773.66	1597.41	160	15	886	0.003544	533.378	99.47	2077.63	1468.23	0.926072	0.925508	0.914786	0.940181	0.913657	0.906321	0.90237	0.926637	0.921558	0.862867	0.895034	0.900677	0.902935	0.900677	0.900677	0.903499	0.882054	0.882054	0.903499	0.886569	1
160	32304	684	173	29	132.648	13.0526	486.579	32.3524	664.348	51.5433	855.872	61.3472	30.07	9.14387	1436.39	287.818	3658.1	850.068	7773.66	1597.41	160	0	33190	0.13276	143.345	67.8401	84.7292	408.115	0.935161	0.923878	0.907713	0.929889	0.913167	0.904534	0.893221	0.916406	0.901265	0.873697	0.886803	0.902651	0.900015	0.898042	0.901235	0.880235	0.883579	0.899593	0.880039	0.895014	1
165	1300	471	150	28	350.667	18.7647	592.888	38.3033	773.636	61.93	968.135	68.9891	537.482	86.2653	2589.89	501.794	5771.38	1372.06	11230	2238.56	165	10	1949	0.007796	450.626	156.16	1589.9	1985.92	0.934325	0.92509	0.91175	0.934582	0.914058	0.91098	0.905849	0.922524	0.912006	0.869933	0.893792	0.893022	0.894561	0.897896	0.902514	0.887635	0.879682	0.900975	0.886609	0.894818	1
166	1167	273	25	0	388.817	23.5179	607.187	42.796	801.621	55.6216	0	0	733.407	133.079	2787.47	589.171	6386.6	1264.77	0	0	166	8	1465	0.00586	436.554	101.735	1212.65	1099.1	0.93686	0.925597	0.911263	0.934471	0.911945	0.909556	0.906485	0.921843	0.910239	0.864846	0.893857	0.894881	0.892833	0.901365	0.902389	0.886348	0.877474	0.902389	0.883959	0.894881	1
170	774	233	23	0	490.233	30.5868	657.375	47.5478	857.325	56.7472	0	0	1466.52	273.432	3536.36	764.856	7796.37	1492.51	0	0	170	13	1030	0.00412	536.24	92.187	2076.09	1315.5	0.938835	0.933981	0.910194	0.935437	0.913107	0.912136	0.908252	0.920874	0.911165	0.866019	0.896602	0.893689	0.891262	0.908252	0.898544	0.895146	0.875728	0.9	0.88932	0.887379	1
172	0	699	218	22	0	0	504.579	34.2841	673.961	51.9843	873.184	74.771	0	0	1601.88	325.507	3817.6	880.609	8307.41	2111.94	172	15	939	0.003756	552.539	95.7979	2273.39	1451.11	0.94196	0.936102	0.909478	0.93983	0.911076	0.910543	0.910543	0.920128	0.912673	0.865815	0.892971	0.895101	0.892439	0.911608	0.899894	0.893504	0.874867	0.899361	0.886581	0.885517	1
172	26380	699	218	22	136.16	13.6301	504.579	34.2841	673.961	51.9843	873.184	74.771	32.5461	10.1506	1601.88	325.507	3817.6	880.609	8307.41	2111.94	172	0	27319	0.109276	150.472	79.0512	109.568	489.018	0.939182	0.926846	0.910191	0.92723	0.913943	0.904883	0.904316	0.899557	0.898605	0.896482	0.873165	0.893938	0.897434	0.893591	0.903602	0.888942	0.894634	0.907958	0.871756	0.907665	1
177	1187	499	174	19	371.459	20.3962	620.925	41.6736	794.595	57.5982	1003.96	75.7558	638.678	105.268	2975.97	596.439	6230.38	1357.39	12542.5	2758.41	177	10	1879	0.007516	483.288	160.424	1897.56	2131.5	0.936935	0.936402	0.910857	0.928952	0.916445	0.906599	0.904737	0.905801	0.904737	0.883449	0.881852	0.900213	0.898616	0.906865	0.900479	0.890367	0.883183	0.907131	0.872539	0.902342	1
178	1076	285	23	1	399.458	24.6847	631.752	45.4596	809.045	60.0834	841.682	0	795.384	147.709	3139.83	673.089	6579.15	1430.23	7285.26	0	178	8	1385	0.00554	454.379	109.422	1378.55	1233.3	0.937184	0.936823	0.906498	0.927076	0.919495	0.904332	0.90361	0.898195	0.901805	0.888809	0.880505	0.898917	0.900361	0.899278	0.902888	0.883032	0.882671	0.91083	0.870036	0.908664	1
182	740	233	21	1	485.738	29.4147	675.269	49.3082	841.539	72.4225	912.211	0	1425.78	258.358	3832.73	832.835	7443.58	1966.95	9264.61	0	182	13	995	0.00398	538.058	99.2604	2124.3	1410.14	0.946231	0.937688	0.910553	0.930151	0.924121	0.911055	0.908543	0.903518	0.908543	0.888945	0.878894	0.89397	0.89598	0.905528	0.905528	0.878894	0.878894	0.903518	0.874372	0.903518	1
184	0	639	216	21	0	0	505.427	35.0254	695.58	54.0648	873.244	80.5359	0	0	1610.82	333.897	4196.14	968.924	8340.55	2373.42	184	15	876	0.003504	561.132	104.053	2409.62	1594.85	0.94863	0.94121	0.913813	0.933219	0.923516	0.910388	0.91153	0.902397	0.905822	0.891553	0.876142	0.895548	0.899543	0.908676	0.909247	0.877283	0.88242	0.90411	0.877283	0.90468	1
184	28842	639	216	21	134.947	13.7207	505.427	35.0254	695.58	54.0648	873.244	80.5359	31.7135	9.92782	1610.82	333.897	4196.14	968.924	8340.55	2373.42	184	0	29718	0.118872	147.509	75.4856	101.807	486.658	0.943351	0.915388	0.920301	0.920957	0.922724	0.905175	0.902652	0.903695	0.921765	0.894357	0.887291	0.892355	0.900145	0.893566	0.908877	0.889814	0.909634	0.92158	0.878693	0.896914	1
189	1272	465	183	20	350.042	18.9412	612.733	42.2158	806.482	60.6165	973.684	81.0828	534.718	86.1161	2862.25	586.946	6520.57	1480.22	11490.6	2892.84	189	10	1940	0.00776	462.492	169.216	1770.2	2183.99	0.94201	0.921907	0.915464	0.928866	0.923196	0.908763	0.909278	0.898196	0.915464	0.893299	0.876804	0.890206	0.901804	0.895361	0.91366	0.882216	0.898454	0.910825	0.879897	0.895361	1
190	1152	268	37	1	383.401	23.5143	631.17	48.0764	811.313	56.8673	1026.08	0	703.521	129.071	3136.83	706.885	6622.05	1335.11	13164.7	0	190	8	1458	0.005832	440.244	118.012	1309.54	1366.3	0.937929	0.918724	0.913923	0.931756	0.921811	0.905693	0.906722	0.895062	0.920782	0.898834	0.880316	0.886488	0.89952	0.892661	0.917353	0.883745	0.896091	0.909465	0.87963	0.890261	1
194	803	230	35	1	478.475	29.7359	675.673	54.1366	856.534	57.6114	1089.55	0	1363.83	253.78	3851.76	914.652	7777.84	1502.37	15749.6	0	194	13	1069	0.004276	533.853	108.316	2122.58	1612.1	0.937792	0.919083	0.915809	0.93826	0.930309	0.902245	0.916277	0.8971	0.923761	0.898971	0.88073	0.881665	0.896632	0.891487	0.917212	0.882601	0.900842	0.907858	0.88073	0.891487	1
196	0	705	210	35	0	0	503.902	34.3182	698.575	59.6402	884.525	70.2885	0	0	1595.6	326.693	4265.73	1075.7	8608.25	2037.31	196	15	950	0.0038	560.958	110.913	2444.2	1776.4	0.94	0.921053	0.915789	0.938947	0.932105	0.903684	0.916316	0.898947	0.92	0.898421	0.882632	0.883158	0.897368	0.892632	0.918947	0.885263	0.901053	0.912105	0.883158	0.893158	1
196	27174	705	210	35	134.532	13.4692	503.902	34.3182	698.575	59.6402	884.525	70.2885	31.3954	9.70428	1595.6	326.693	4265.73	1075.7	8608.25	2037.31	196	0	28124	0.112496	148.937	80.7817	112.898	544.693	0.936158	0.923375	0.916744	0.923197	0.916975	0.909543	0.897667	0.908406	0.905472	0.88844	0.876689	0.884547	0.903357	0.896885	0.900761	0.886929	0.895427	0.909081	0.89477	0.889792	1
201	1189	529	169	33	356.167	19.2457	611.79	41.5182	808.08	67.5186	986.413	73.1795	563.145	90.7567	2847.95	577.422	6584.12	1624.68	11894.4	2658.54	201	11	1920	0.00768	477.207	171.329	1917.38	2335.14	0.947135	0.929167	0.913542	0.929948	0.923177	0.90625	0.903385	0.898698	0.916146	0.885677	0.879687	0.88724	0.896094	0.899479	0.91276	0.893229	0.898438	0.913281	0.889844	0.891667	1
202	1068	305	36	0	401.862	24.5969	628.578	46.6429	822.103	70.6962	0	0	809.596	148.834	3096.2	696.324	6939.91	1768.04	0	0	202	9	1409	0.005636	461.676	114.534	1461.2	1367.12	0.946416	0.937189	0.912349	0.928318	0.924769	0.909155	0.894606	0.899929	0.913769	0.88396	0.875089	0.888573	0.892477	0.896735	0.909865	0.8978	0.900284	0.916962	0.886799	0.894251	1
206	738	263	31	0	490.034	30.1534	673.221	53.4135	864.76	78.4608	0	0	1464.29	269.818	3809.39	918.814	8093.67	2248.9	0	0	206	13	1032	0.004128	547.974	104.762	2261.07	1583.02	0.948159	0.933624	0.91812	0.931686	0.928295	0.909884	0.892926	0.898256	0.913275	0.885174	0.874516	0.885659	0.899225	0.905039	0.913275	0.893895	0.902132	0.923934	0.888566	0.892442	1
208	0	656	242	31	0	0	508.62	35.8898	693.05	58.8139	887.703	79.7916	0	0	1642.25	346.614	4165.42	1072.78	8749.06	2441.14	208	15	929	0.003716	569.313	109.523	2536.67	1768.41	0.950484	0.935414	0.926265	0.934876	0.928956	0.911733	0.893434	0.900431	0.914962	0.889128	0.87944	0.883208	0.900431	0.904736	0.914962	0.892357	0.901507	0.925727	0.889128	0.892896	1
208	26714	656	242	31	140.312	13.9606	508.62	35.8898	693.05	58.8139	887.703	79.7916	35.5853	10.9204	1642.25	346.614	4165.42	1072.78	8749.06	2441.14	208	0	27643	0.110572	154.73	81.0476	119.639	555.315	0.93246	0.922259	0.910845	0.93984	0.905184	0.91137	0.905401	0.919727	0.909091	0.870799	0.881543	0.889665	0.902308	0.908621	0.910809	0.902181	0.888579	0.898184	0.884184	0.882194	1
213	1470	497	201	28	352.303	19.205	612.772	44.8152	796.519	64.7798	993.226	86.116	545.189	89.3766	2867.98	630.879	6300.62	1540.06	12210.1	3065.48	213	10	2196	0.008784	460.084	167.979	1746.41	2231	0.936931	0.931466	0.91735	0.938752	0.920082	0.918716	0.897541	0.910974	0.908015	0.880464	0.884563	0.882969	0.900729	0.906876	0.915984	0.891849	0.886384	0.905965	0.888661	0.891621	1
214	1303	309	33	1	388.347	23.8102	630.242	50.1919	811.005	73.178	966.772	0	730.991	134.89	3128.41	753.563	6679.6	1832.56	11020	0	214	8	1646	0.006584	442.583	113.388	1306.57	1307.59	0.938639	0.932564	0.919198	0.937728	0.917983	0.920413	0.898238	0.91373	0.907351	0.877886	0.884265	0.884569	0.90158	0.913123	0.916768	0.894897	0.881835	0.904617	0.889125	0.892467	1
218	888	264	29	1	472.854	29.3157	667.881	56.9484	852.864	79.0953	1010.94	0	1316.49	245.786	3730.28	959.817	7773.04	2177.1	12593	0	218	13	1182	0.004728	526.192	104.698	2023.56	1516.3	0.946277	0.937817	0.915821	0.941201	0.920897	0.923858	0.90313	0.909898	0.906514	0.874788	0.881134	0.884941	0.904399	0.914552	0.916244	0.896785	0.876904	0.905245	0.895516	0.893401	1
220	0	781	240	30	0	0	493.646	33.5112	688.106	60.3744	890.465	78.9468	0	0	1500.37	303.713	4082.58	1062.19	8821.75	2312.31	220	15	1051	0.004204	549.379	108.943	2299.01	1701.07	0.952426	0.940057	0.918649	0.940533	0.923406	0.924833	0.902474	0.90961	0.90628	0.88059	0.882493	0.888202	0.904853	0.918649	0.91627	0.893911	0.879163	0.909134	0.892483	0.890105	1
220	27206	781	240	30	136.088	13.6009	493.646	33.5112	688.106	60.3744	890.465	78.9468	32.4869	9.96568	1500.37	303.713	4082.58	1062.19	8821.75	2312.31	220	0	28257	0.113028	151.46	82.0756	116.789	540.081	0.94612	0.923346	0.904625	0.941537	0.907757	0.921789	0.907368	0.921524	0.907669	0.858106	0.875907	0.900679	0.894805	0.91073	0.899901	0.881888	0.891832	0.907864	0.889868	0.882507	1
225	1296	554	206	28	346.526	19.0693	598.443	38.6991	795.847	64.3987	990.932	93.9553	518.999	85.6538	2663	512.034	6283.18	1512.35	12181.7	3461.32	225	11	2084	0.008336	466.567	170.731	1815.43	2261.5	0.943378	0.931142	0.915067	0.940019	0.90667	0.924184	0.910269	0.916747	0.911228	0.868042	0.886036	0.897313	0.900192	0.90571	0.911468	0.891555	0.893474	0.915307	0.888676	0.880758	1
226	1158	331	31	0	381.417	22.9142	613.001	42.3667	809.469	65.4327	0	0	692.4	124.68	2866.27	592.347	6611.08	1645.55	0	0	226	9	1520	0.00608	440.578	113.111	1286.5	1238.57	0.940789	0.927303	0.913816	0.941118	0.902961	0.928618	0.911842	0.918421	0.913158	0.863816	0.886184	0.897368	0.898684	0.905921	0.909868	0.892434	0.894737	0.914803	0.884868	0.879605	1
230	775	279	29	0	477.944	28.8373	659.927	46.0178	857.244	64.4082	0	0	1358.44	246.112	3573.71	748.389	7824.84	1782.84	0	0	230	13	1083	0.004332	534.983	101.894	2102.29	1450.29	0.94783	0.930748	0.922438	0.937211	0.908126	0.93675	0.910896	0.917359	0.909972	0.874423	0.888735	0.897969	0.899354	0.910896	0.902585	0.892428	0.897045	0.912742	0.887812	0.877193	1
232	0	687	257	29	0	0	499.429	33.6559	682.317	52.055	872.321	67.0323	0	0	1553.25	316.147	3959.39	908.601	8250.19	1948.38	232	15	973	0.003892	558.85	105.345	2388.39	1603.19	0.949126	0.932169	0.926516	0.940904	0.912641	0.937821	0.9111	0.916752	0.909044	0.878212	0.88592	0.898253	0.899794	0.915211	0.900822	0.890545	0.897739	0.910072	0.888489	0.877184	1
232	28590	687	257	29	137.021	13.7299	499.429	33.6559	682.317	52.055	872.321	67.0323	33.1636	10.2518	1553.25	316.147	3959.39	908.601	8250.19	1948.38	232	0	29563	0.118252	150.904	78.8117	110.681	511.132	0.93935	0.933955	0.907739	0.94006	0.923452	0.901718	0.913253	0.911223	0.914048	0.872763	0.88653	0.893228	0.900129	0.902733	0.905016	0.874539	0.892112	0.899638	0.894683	0.883774	1
237	1419	497	218	27	360.219	19.9394	609.524	38.9758	791.624	54.5841	980.799	89.8027	582.757	96.8137	2812.3	538.199	6151.66	1259.09	11794.4	3309.75	237	10	2161	0.008644	468.83	164.61	1797.39	2176.36	0.943313	0.931976	0.908376	0.94609	0.916242	0.916937	0.910921	0.904442	0.908839	0.878297	0.880379	0.899815	0.896807	0.904211	0.899584	0.881536	0.883619	0.905831	0.891485	0.887552	1
238	1266	277	38	2	399.444	23.4889	628.518	45.2711	807.335	59.2632	935.766	29.7177	794.451	140.005	3092.35	673.151	6536.07	1439.3	10027.6	948.644	238	8	1583	0.006332	449.998	108.946	1346.04	1290.2	0.945041	0.92988	0.904296	0.946304	0.918193	0.910929	0.909981	0.901769	0.906822	0.879975	0.878711	0.899242	0.895452	0.900821	0.897347	0.880922	0.884397	0.905243	0.886292	0.884081	1
242	912	232	31	2	487.432	28.2953	672.489	52.9371	851.908	65.5783	1003.47	25.8782	1439.42	250.027	3795.63	899.599	7686.66	1795.56	12341.4	948.962	242	13	1177	0.004708	534.385	98.915	2086.92	1483.02	0.951147	0.928207	0.901444	0.947324	0.917587	0.909516	0.909941	0.900595	0.909091	0.884452	0.87723	0.897621	0.894223	0.899745	0.895072	0.878929	0.884027	0.906117	0.884452	0.880204	1
244	0	816	208	32	0	0	500.469	32.532	687.301	59.9859	873.318	82.9606	0	0	1561.39	302.007	4068.06	1081.61	8354.11	2399.13	244	15	1056	0.004224	548.568	102.517	2260.97	1619.19	0.952652	0.930398	0.904356	0.948864	0.919034	0.910038	0.911932	0.900568	0.911932	0.884943	0.878788	0.902936	0.892992	0.902462	0.892992	0.87642	0.886364	0.902936	0.880682	0.882102	1
244	31175	816	208	32	135.032	13.1604	500.469	32.532	687.301	59.9859	873.318	82.9606	31.696	9.55019	1561.39	302.007	4068.06	1081.61	8354.11	2399.13	244	0	32231	0.128924	148.581	77.0145	104.735	493.432	0.941004	0.924793	0.904238	0.93379	0.924436	0.901616	0.897381	0.908318	0.91457	0.891874	0.876765	0.885778	0.903369	0.889066	0.91398	0.873538	0.895427	0.893364	0.883575	0.89642	1
249	1381	579	169	27	341.356	18.23	600.715	37.6445	788.855	66.804	982.186	87.6134	495.956	79.4728	2691.36	504.15	6132.05	1594.19	11829.6	3227.17	249	10	2156	0.008624	454.11	165.017	1669.26	2101.96	0.945501	0.923933	0.90538	0.945037	0.93205	0.902365	0.910019	0.905612	0.915353	0.88961	0.881262	0.891466	0.896568	0.893321	0.907468	0.879174	0.890074	0.894481	0.883581	0.893321	1
250	1218	337	35	2	376.381	22.637	618.806	41.1669	784.18	67.2909	1001.61	87.8268	665.463	119.885	2945.16	589.678	6027.36	1567.75	12528.6	3216.17	250	9	1592	0.006368	437.449	117.126	1280.82	1296.9	0.946294	0.923681	0.905779	0.94598	0.932475	0.900754	0.907977	0.905151	0.917714	0.896985	0.887249	0.888819	0.896043	0.89196	0.908291	0.876256	0.886307	0.896357	0.890075	0.898869	1
254	819	273	35	2	447.57	26.4938	652.455	46.1266	813.608	69.5104	1066.11	109.63	1116.06	197.732	3455.83	746.015	6727.22	1750.95	15222.1	4548.8	254	13	1129	0.004516	509.556	111.06	1880.77	1536.94	0.947741	0.924269	0.909212	0.94907	0.934012	0.899911	0.904783	0.905669	0.922498	0.892826	0.88884	0.890611	0.889725	0.900354	0.91054	0.876882	0.88264	0.895483	0.889725	0.894597	1
256	0	694	247	36	0	0	464.443	30.7563	671.688	51.6106	844.474	88.9697	0	0	1249.76	248.554	3779.29	888.274	7608.57	2615.24	256	15	977	0.003908	530.841	115.795	2123.57	1685.05	0.949846	0.927329	0.904299	0.949846	0.933982	0.898669	0.910952	0.907369	0.921699	0.887922	0.88741	0.890481	0.892016	0.904811	0.916581	0.872057	0.887922	0.897134	0.89304	0.895087	1
256	30886	694	247	36	134.584	13.3229	464.443	30.7563	671.688	51.6106	844.474	88.9697	31.4135	9.696	1249.76	248.554	3779.29	888.274	7608.57	2615.24	256	0	31863	0.127452	146.734	72.4582	95.5642	466.103	0.945956	0.919122	0.917538	0.928757	0.924175	0.908091	0.898189	0.904105	0.902583	0.883784	0.872454	0.891065	0.899429	0.897954	0.907212	0.874164	0.887691	0.90059	0.892744	0.883925	1
261	1361	502	192	30	347.908	19.0022	567.415	37.9618	777.186	61.2331	946.997	106.891	525.145	86.3663	2273.5	454.619	5848.06	1395.56	10763.7	3870.15	261	10	2085	0.00834	448.909	156.926	1583.58	2045.14	0.945564	0.929496	0.910552	0.942446	0.932134	0.903357	0.903837	0.905516	0.910552	0.886331	0.877458	0.882254	0.897602	0.899041	0.917986	0.869305	0.885612	0.894964	0.892566	0.889688	1
262	1228	297	28	2	372.613	22.9944	580.279	42.5844	780.741	56.9153	944.165	31.4581	646.13	119.608	2437.37	531.788	5913.46	1332.77	10301.9	1022.22	262	8	1555	0.00622	420.361	100.995	1095.52	1062.55	0.947588	0.926688	0.914148	0.940514	0.92926	0.908039	0.901286	0.906109	0.912862	0.882958	0.876849	0.8791	0.89582	0.897749	0.9209	0.878135	0.889068	0.893569	0.895498	0.888424	1
266	814	237	27	1	475.682	28.443	630.71	48.27	832.386	74.6821	950.811	0	1339.07	240.026	3130.41	704.375	7216.83	1942.86	10485.4	0	266	13	1079	0.004316	519.1	89.7141	1888.09	1261.88	0.946247	0.927711	0.921687	0.94532	0.928174	0.904541	0.895273	0.905005	0.91798	0.879981	0.878128	0.879981	0.893883	0.903151	0.92215	0.880908	0.882762	0.897127	0.897127	0.89203	1
268	0	721	212	25	0	0	493.484	32.7802	647.192	50.1692	869.085	75.0373	0	0	1498.08	298.696	3382.71	774.318	8195.1	2120.29	268	15	958	0.003832	537.3	92.2095	2089.91	1386.83	0.94572	0.933194	0.929541	0.94833	0.929019	0.91023	0.89405	0.903967	0.918058	0.888831	0.88048	0.877871	0.899269	0.901357	0.923278	0.879958	0.881524	0.895094	0.898225	0.893528	1
268	28320	721	212	25	138.004	13.6837	493.484	32.7802	647.192	50.1692	869.085	75.0373	33.8593	10.3891	1498.08	298.696	3382.71	774.318	8195.1	2120.29	268	0	29278	0.117112	151.069	74.1995	101.135	443.657	0.953344	0.930733	0.928308	0.935873	0.925046	0.924431	0.89697	0.905868	0.902487	0.877212	0.877775	0.897227	0.900608	0.899874	0.900745	0.887117	0.884026	0.895604	0.890293	0.882386	1
273	1470	536	170	21	375.775	19.9007	608.742	38.1056	764.966	56.7969	994.666	82.2764	660.687	105.169	2800.15	524.674	5565.78	1228.88	12240	2963.23	273	10	2197	0.008788	468.642	144.679	1672.88	1873.73	0.950159	0.926946	0.936049	0.940146	0.924215	0.913518	0.900091	0.90396	0.898498	0.883477	0.880746	0.892808	0.897815	0.897588	0.908967	0.884843	0.87665	0.898043	0.892581	0.878926	1
274	1316	317	37	1	400.161	24.6035	621.154	44.3096	765.17	55.2063	931.525	0	799.458	146.579	2984.32	632.952	5565.04	1187.73	9862.91	0	274	8	1671	0.006684	450.485	103.77	1324.89	1142.67	0.95003	0.928486	0.936864	0.93836	0.921604	0.918013	0.902454	0.907241	0.892579	0.881209	0.88091	0.894075	0.901556	0.896469	0.90784	0.882705	0.876122	0.897965	0.891682	0.879713	1
278	945	268	31	0	482.146	29.6558	658.928	51.2382	807.571	60.4859	0	0	1394.99	256.826	3569.88	829.922	6545.58	1454.46	0	0	278	13	1244	0.004976	528.34	92.5349	1991.89	1255	0.948553	0.925643	0.934084	0.938505	0.925241	0.918006	0.904341	0.908762	0.898714	0.884244	0.882637	0.892685	0.904341	0.897508	0.909164	0.879823	0.87299	0.898312	0.891479	0.880225	1
280	0	832	253	31	0	0	497.618	34.2561	673.949	54.1913	819.011	70.0475	0	0	1537.34	317.791	3823.27	923.437	6862.22	1807	280	15	1116	0.004464	546.52	95.935	2203.48	1373.98	0.950717	0.928315	0.932796	0.941308	0.925627	0.917115	0.905466	0.907706	0.898297	0.885753	0.882616	0.894713	0.905914	0.90009	0.908602	0.880824	0.877688	0.900986	0.892025	0.883513	1
280	27040	832	253	31	131.248	13.8311	497.618	34.2561	673.949	54.1913	819.011	70.0475	29.2557	9.55955	1537.34	317.791	3823.27	923.437	6862.22	1807	280	0	28156	0.112624	147.708	84.338	115.434	504.835	0.947897	0.925256	0.906769	0.941504	0.924581	0.920035	0.906325	0.89821	0.9089	0.872958	0.868696	0.899719	0.896896	0.911777	0.904905	0.896736	0.892101	0.884856	0.866387	0.873562	1
285	952	601	206	29	334.409	18.3961	597.403	40.389	774.171	60.7567	909.964	68.2838	466.656	77.171	2652.35	539.311	5779.71	1374.3	9350.71	2100.96	285	12	1788	0.007152	482.81	173.52	1957.56	2074.98	0.949664	0.932886	0.921421	0.948546	0.924776	0.921421	0.909676	0.908277	0.899049	0.877517	0.880872	0.895973	0.90604	0.901566	0.89821	0.888702	0.894575	0.896253	0.888423	0.88311	1
286	836	355	41	1	365.5	22.6726	613.025	44.5667	769.253	59.9924	873.551	0	610.055	113.647	2871.11	633.738	5670.18	1373.21	8140.54	0	286	10	1233	0.004932	450.604	130.643	1435.42	1369.38	0.947283	0.93309	0.920519	0.946878	0.923358	0.921736	0.912003	0.908354	0.899838	0.880779	0.875507	0.89781	0.900243	0.900649	0.901054	0.891727	0.896999	0.890916	0.890105	0.875507	1
290	546	294	40	0	443.525	29.0292	649.431	50.6158	804.49	64.1949	0	0	1088.76	216.05	3418.74	800.168	6487.44	1606.23	0	0	290	15	880	0.00352	528.724	119.976	2112.58	1565.39	0.953409	0.935227	0.920455	0.948864	0.919318	0.921591	0.90625	0.904545	0.898295	0.888068	0.873864	0.9	0.903409	0.905682	0.910795	0.886932	0.896023	0.894886	0.885795	0.875	1
292	0	477	267	39	0	0	467.067	34.528	675.245	55.8063	829.301	72.5919	0	0	1275.03	284.224	3849.58	961.849	7131.06	1943.47	292	17	783	0.003132	556.097	124.25	2444.62	1775.72	0.952746	0.935504	0.925287	0.95083	0.921456	0.924649	0.905492	0.909323	0.901022	0.886335	0.872286	0.896552	0.909323	0.908046	0.915709	0.888889	0.896552	0.892082	0.88378	0.87037	1
292	29518	477	267	39	136.791	13.3675	467.067	34.528	675.245	55.8063	829.301	72.5919	32.9482	9.87929	1275.03	284.224	3849.58	961.849	7131.06	1943.47	292	0	30301	0.121204	147.626	70.7027	95.2677	477.479	0.937659	0.928451	0.898023	0.942576	0.926471	0.903122	0.907181	0.892413	0.908765	0.888156	0.867315	0.899228	0.891142	0.897561	0.901043	0.876902	0.880648	0.884179	0.872001	0.874031	1
297	1334	333	227	34	368.492	19.3668	583.082	40.0357	793.751	58.9757	950.339	75.9102	623.08	97.5286	2467.96	509.403	6215.71	1397.1	10671.2	2645.29	297	10	1928	0.007712	465.886	163.64	1777.39	2263.43	0.942168	0.932313	0.90612	0.946058	0.933091	0.912863	0.906898	0.899637	0.909232	0.892116	0.87111	0.903786	0.897562	0.909492	0.906639	0.883558	0.889004	0.887707	0.868776	0.869554	1
298	1211	189	48	2	405.817	23.8349	602.966	44.9629	805.069	63.9986	1041.82	66.7293	832.885	146.337	2734.58	607.209	6498.74	1532.14	13945	2639.27	298	8	1450	0.0058	445.608	100.982	1286.41	1311.03	0.942759	0.933448	0.898621	0.948621	0.932759	0.912414	0.910345	0.893448	0.911034	0.890345	0.862069	0.906897	0.893448	0.906207	0.904828	0.882069	0.887586	0.884138	0.862759	0.874138	1
302	834	165	44	2	516.809	29.4009	660.489	52.0965	856.751	74.0722	1105.09	58.6054	1713.67	290.404	3596.65	834.072	7852.22	2003.65	16567.1	2604.9	302	12	1045	0.00418	554.935	93.2205	2297.88	1608.28	0.944498	0.938278	0.905263	0.948325	0.933014	0.917225	0.908134	0.898086	0.909091	0.889474	0.862679	0.902871	0.888517	0.902392	0.903828	0.888038	0.883732	0.880383	0.855502	0.878947	1
304	0	732	156	42	0	0	536.885	35.4089	682.175	57.1372	890.74	89.8841	0	0	1926.54	377.082	3970.27	979.344	8893.7	2801.1	304	15	930	0.00372	577.237	97.2972	2584.01	1757.18	0.949462	0.939247	0.910753	0.950538	0.938172	0.92043	0.911828	0.897312	0.908065	0.891398	0.865054	0.905914	0.890323	0.902151	0.903226	0.891935	0.883333	0.880108	0.85914	0.876344	1
304	26558	732	156	42	133.159	13.4785	536.885	35.4089	682.175	57.1372	890.74	89.8841	30.4662	9.48005	1926.54	377.082	3970.27	979.344	8893.7	2801.1	304	0	27488	0.109952	148.183	83.3194	116.86	563.648	0.942666	0.926295	0.919547	0.950633	0.92815	0.895554	0.907032	0.883658	0.922457	0.883731	0.881185	0.895718	0.87671	0.904595	0.910197	0.884932	0.878056	0.896737	0.886896	0.887314	1
309	1074	562	134	41	361.837	19.0776	650.192	41.0752	793.646	61.2866	1000.36	93.0507	590.116	93.5789	3409.65	639.966	6220.48	1418.02	12519.4	3523.92	309	11	1811	0.007244	497.727	177.7	2151.77	2481.51	0.945058	0.938432	0.913031	0.945058	0.930977	0.913584	0.911375	0.887907	0.913308	0.890944	0.876311	0.901712	0.881281	0.897294	0.906129	0.876588	0.872722	0.893981	0.870237	0.881557	1
310	978	349	20	1	400.715	23.3374	667.555	47.015	795.791	56.2358	868.862	0	801.839	138.528	3699.34	771.032	6252.99	1295.3	8010.72	0	310	9	1348	0.005392	476.009	127.508	1638.23	1465	0.950297	0.935831	0.91543	0.945104	0.930638	0.913205	0.907641	0.887611	0.917656	0.892804	0.873145	0.90319	0.87092	0.896142	0.905415	0.868694	0.869436	0.89503	0.873887	0.877967	1
314	678	303	14	1	492.007	28.4729	711.772	53.2983	856.656	60.0955	938.706	0	1480.06	255.805	4489.07	1002.14	7791.85	1635.67	10091.8	0	314	14	996	0.003984	564.437	113.941	2492.82	1658.57	0.952309	0.936747	0.917671	0.949799	0.932731	0.918173	0.910141	0.88755	0.915161	0.896084	0.871988	0.907129	0.875502	0.89759	0.90512	0.870984	0.868976	0.892068	0.873494	0.875	1
316	0	605	287	15	0	0	512.102	33.5658	731.61	56.9185	886.633	60.252	0	0	1672.8	333.114	4879.67	1134.39	8627.35	1766.56	316	16	907	0.003628	587.754	116.962	2802.56	1819.47	0.954245	0.940463	0.920066	0.951488	0.93495	0.922271	0.910695	0.890298	0.917861	0.896362	0.871003	0.910143	0.875413	0.898015	0.909592	0.870452	0.873208	0.894708	0.870452	0.873208	1
316	26510	605	287	15	133.331	13.7909	512.102	33.5658	731.61	56.9185	886.633	60.252	30.6258	9.77481	1672.8	333.114	4879.67	1134.39	8627.35	1766.56	316	0	27417	0.109668	148.364	85.099	122.326	596.143	0.947423	0.936937	0.921381	0.948663	0.928311	0.901247	0.899405	0.898147	0.907758	0.878834	0.889886	0.882445	0.894427	0.904931	0.911424	0.881971	0.879764	0.902342	0.887789	0.894026	1
321	1039	449	245	12	350.298	19.4464	619.386	40.18	841.083	63.8671	998.115	90.6412	536.141	89.3061	2951.58	579.636	7395.08	1703.32	12418.9	3332.24	321	11	1745	0.00698	492.898	190.449	2202.37	2622.21	0.957307	0.935817	0.92894	0.948138	0.932378	0.915473	0.903438	0.894556	0.914613	0.884241	0.889971	0.894269	0.881089	0.905444	0.908309	0.873352	0.873926	0.896562	0.887679	0.886246	1
322	935	287	42	3	377.245	23.7967	630.863	44.7562	869.522	59.9569	980.532	53.128	670.749	126.566	3125.56	671.099	8143.07	1705.54	11594	1792.41	322	9	1267	0.005068	452.442	137.143	1500.38	1740.13	0.957774	0.929361	0.933702	0.947119	0.930545	0.91397	0.90292	0.895817	0.915549	0.880032	0.897001	0.893054	0.882399	0.907261	0.913575	0.874901	0.875296	0.903315	0.899369	0.897001	1
326	644	250	35	2	492.339	30.174	687.701	50.6468	927.649	75.9138	992.494	36.3991	1484.84	272.694	4048.64	893.941	9934.77	2425.62	11966.7	1306.21	326	14	931	0.003724	562.239	120.674	2513.48	2029.32	0.959721	0.930183	0.934479	0.946831	0.933405	0.918904	0.895274	0.89044	0.912997	0.884533	0.896348	0.8942	0.875403	0.911386	0.911923	0.871643	0.874866	0.904941	0.896348	0.894737	1
328	0	570	236	37	0	0	510.698	34.5798	706.28	55.1639	942.701	81.5701	0	0	1660.46	336.872	4392.62	1019.4	10446.6	2629.08	328	16	843	0.003372	584.413	124.172	2810.97	2196.67	0.960261	0.932977	0.932384	0.946026	0.934164	0.921708	0.897983	0.889087	0.915184	0.8879	0.893238	0.896797	0.875445	0.913998	0.913998	0.8707	0.874259	0.903915	0.89739	0.890866	1
328	30812	570	236	37	134.332	13.2347	510.698	34.5798	706.28	55.1639	942.701	81.5701	31.2259	9.4725	1660.46	336.872	4392.62	1019.4	10446.6	2629.08	328	0	31655	0.12662	146.318	76.3683	105.253	573.486	0.940231	0.931812	0.923424	0.942789	0.925462	0.911088	0.90496	0.910962	0.896288	0.887143	0.888659	0.889923	0.908071	0.903428	0.90913	0.869657	0.873006	0.898958	0.884505	0.88351	1
333	1373	406	197	35	354.942	18.5217	619.291	40.7947	819.942	64.3765	1057.11	87.3674	557.067	87.5781	2951.28	583.421	6860.35	1583.88	14681.6	3583.61	333	10	2011	0.008044	466.084	180.63	1903.74	2692.82	0.945052	0.934361	0.931129	0.9545	0.928642	0.910244	0.902287	0.904028	0.906514	0.886872	0.894331	0.897315	0.902536	0.896072	0.908752	0.872949	0.875186	0.899304	0.890602	0.889359	1
334	1227	216	39	1	404.852	22.6909	644.322	46.3532	835.527	73.9471	988.565	0	826.236	138.491	3330.03	709.098	7293.05	1909.31	11778.7	0	334	8	1483	0.005932	451.451	110.324	1368.37	1408.84	0.946055	0.935604	0.930883	0.95381	0.927175	0.904922	0.903574	0.906608	0.900877	0.890425	0.893459	0.892448	0.911328	0.893459	0.908294	0.871207	0.874241	0.894134	0.895145	0.893459	1
338	867	195	31	1	523.753	27.6702	703.161	56.3907	900.764	86.8147	1042.12	0	1781.05	282.1	4339.03	1027.33	9166.1	2551.35	13789.1	0	338	12	1094	0.004376	566.888	97.6575	2457.24	1679.87	0.948355	0.936472	0.931901	0.952925	0.931901	0.907678	0.908135	0.907678	0.90585	0.889397	0.895795	0.886654	0.909963	0.898995	0.907221	0.872486	0.882084	0.894881	0.900823	0.893967	1
340	0	773	183	32	0	0	540.673	33.5805	725.125	60.073	930.471	92.5362	0	0	1964.65	365.716	4762.83	1177.25	10115.1	2874.45	340	15	988	0.003952	587.463	104.22	2746.92	1902.33	0.950405	0.938765	0.934717	0.957996	0.933704	0.910931	0.909919	0.907895	0.909413	0.894231	0.894231	0.88664	0.907895	0.896761	0.909919	0.872976	0.883603	0.895749	0.902328	0.897267	1
340	28033	773	183	32	136.881	13.3223	540.673	33.5805	725.125	60.073	930.471	92.5362	33.007	9.90187	1964.65	365.716	4762.83	1177.25	10115.1	2874.45	340	0	29021	0.116084	152.221	84.9572	125.4	604.572	0.928862	0.936822	0.912477	0.94964	0.922367	0.923142	0.913321	0.895489	0.893543	0.887668	0.882172	0.887289	0.905913	0.891802	0.909031	0.884342	0.866011	0.892009	0.861014	0.885514	1
345	1355	598	152	27	346.31	18.7983	644.194	41.0105	827.04	71.0127	1026.29	98.702	517.914	84.5091	3317.2	628.865	7065.06	1818.28	13533.2	3825.96	345	10	2132	0.008528	472.748	180.038	1934.68	2434.86	0.939259	0.94137	0.922139	0.948874	0.931754	0.92425	0.907598	0.900563	0.896107	0.891417	0.894231	0.890713	0.909709	0.893293	0.90197	0.883677	0.866557	0.896811	0.871951	0.885553	1
346	1222	356	31	0	387.999	23.3136	661.248	46.596	861.131	71.5308	0	0	728.727	132.391	3596.18	759.314	7960.95	2015.9	0	0	346	9	1609	0.006436	457.573	130.324	1502.51	1564.42	0.938471	0.944375	0.919826	0.950901	0.929149	0.927595	0.908328	0.89652	0.89683	0.889994	0.89248	0.893723	0.908017	0.889372	0.902113	0.886576	0.865134	0.895587	0.869795	0.8844	1
350	837	299	30	0	483.986	28.1867	710.716	52.363	907.887	80.5981	0	0	1409.35	246.475	4467.04	987.221	9349.22	2503.51	0	0	350	13	1166	0.004664	553.033	120.327	2397.73	1870.14	0.942539	0.94554	0.924099	0.95283	0.924957	0.928388	0.912521	0.902659	0.897513	0.891081	0.890652	0.897513	0.911235	0.893225	0.902659	0.888079	0.868353	0.893654	0.874357	0.885935	1
352	0	735	279	28	0	0	498.855	32.8686	725.427	59.4085	927.2	88.9111	0	0	1546.99	306.431	4766.69	1168.19	9991.64	2816.27	352	15	1042	0.004168	571.031	124.039	2636	2037.33	0.944818	0.946737	0.927543	0.955854	0.926104	0.928983	0.916027	0.903071	0.901631	0.886756	0.890595	0.895873	0.911708	0.894914	0.901152	0.889155	0.866603	0.892514	0.87524	0.883877	1
352	27798	735	279	28	132.608	13.6854	498.855	32.8686	725.427	59.4085	927.2	88.9111	30.1309	9.68327	1546.99	306.431	4766.69	1168.19	9991.64	2816.27	352	0	28840	0.11536	148.448	86.1991	124.282	621.722	0.939199	0.946169	0.919556	0.951248	0.923266	0.932056	0.914216	0.894157	0.905912	0.897365	0.867961	0.906189	0.889546	0.888696	0.899185	0.87585	0.862899	0.871793	0.858981	0.861078	1
357	1136	563	240	26	347.02	18.5764	601.922	39.4339	836.66	68.5608	1044.09	83.6854	520.967	83.7783	2710.52	534.262	7299.24	1789.18	14131.8	3360.8	357	11	1965	0.00786	489.08	188.304	2156.28	2718.16	0.944784	0.94631	0.927226	0.953944	0.921628	0.929517	0.917812	0.899491	0.901781	0.887023	0.882443	0.903053	0.9	0.889313	0.896438	0.887786	0.872265	0.887023	0.861832	0.877608	1
358	1014	336	32	1	377.66	22.2672	618.719	45.1199	819.311	61.9551	1133.21	0	671.958	118.444	2951.55	642.704	6837.23	1576.37	17710.5	0	358	9	1383	0.005532	446.991	123.223	1380.76	1420.44	0.950832	0.944685	0.92697	0.955893	0.919017	0.928778	0.917932	0.894432	0.902748	0.890094	0.879248	0.906363	0.899494	0.894071	0.892263	0.887563	0.875271	0.885394	0.853218	0.875994	1
362	692	279	30	1	473.359	27.25	667.721	50.3246	870.755	66.7135	1165.49	0	1318.62	228.118	3710.09	836.042	8205.17	1932.53	19260.5	0	362	14	1002	0.004008	540.066	112.367	2208.6	1698.22	0.953593	0.948104	0.928144	0.960579	0.922655	0.92515	0.917665	0.893713	0.906188	0.89521	0.877745	0.912675	0.908683	0.892216	0.895709	0.89022	0.872255	0.889721	0.847804	0.876747	1
364	0	616	258	31	0	0	490.495	31.7298	684.27	55.5301	893.053	99.532	0	0	1470.18	286.479	4002.18	972.629	9029.92	3384.42	364	16	905	0.00362	559.526	115.732	2450.96	1881.83	0.955249	0.948619	0.930387	0.959116	0.923204	0.925967	0.918785	0.9	0.903315	0.89558	0.881215	0.910497	0.91105	0.892265	0.895028	0.88674	0.869613	0.892818	0.850276	0.879006	1
364	29503	616	258	31	137.9	13.3255	490.495	31.7298	684.27	55.5301	893.053	99.532	33.7327	10.0392	1470.18	286.479	4002.18	972.629	9029.92	3384.42	364	0	30408	0.121632	150.448	75.526	105.674	523.656	0.947645	0.939227	0.930775	0.952003	0.92234	0.933159	0.8995	0.889141	0.912309	0.887168	0.885606	0.914809	0.875937	0.898135	0.906127	0.869031	0.870412	0.883452	0.867962	0.867305	1
369	1460	450	218	25	359.718	19.4545	597.29	37.53	795.083	61.3069	992.782	76.9267	580.104	94.4616	2646.11	504.92	6254.77	1463.48	12143	2820.9	369	10	2153	0.008612	460.806	162.554	1720.77	2184.65	0.947515	0.945889	0.93242	0.956108	0.923827	0.931723	0.905248	0.887599	0.906874	0.894798	0.880864	0.907571	0.896191	0.895727	0.898281	0.872968	0.869949	0.884347	0.860427	0.871807	1
370	1341	288	36	0	403.452	23.8679	617.95	44.2443	804.081	66.2139	0	0	818.611	145.714	2939.02	630.822	6484.45	1617.87	0	0	370	8	1665	0.00666	449.217	101.126	1307.89	1172.58	0.946547	0.947147	0.932733	0.956757	0.923123	0.934835	0.906306	0.885285	0.908108	0.890991	0.878378	0.908108	0.892793	0.895495	0.899399	0.872973	0.868168	0.884084	0.861862	0.868468	1
374	956	249	32	0	494.011	29.7271	660.511	47.7907	844.74	72.4556	0	0	1499.4	272.885	3587.14	781.534	7528	2008.6	0	0	374	13	1237	0.004948	536.599	90.7039	2075.6	1330.57	0.944624	0.948666	0.932902	0.955538	0.926031	0.934115	0.911479	0.883185	0.906225	0.89329	0.876718	0.913096	0.894099	0.895715	0.902587	0.873888	0.86823	0.889248	0.867017	0.870251	1
376	0	849	230	31	0	0	511.081	34.0668	676.758	52.5464	852.752	70.7608	0	0	1663.56	335.276	3866.15	901.694	7731.78	1973.72	376	15	1110	0.00444	554.953	92.8589	2289.42	1416.04	0.945045	0.950901	0.935135	0.958559	0.93018	0.937387	0.914414	0.886486	0.907658	0.896396	0.878829	0.914865	0.895045	0.897297	0.904955	0.876577	0.868018	0.887387	0.865766	0.868919	1
376	28564	849	230	31	139.485	13.7456	511.081	34.0668	676.758	52.5464	852.752	70.7608	34.943	10.6361	1663.56	335.276	3866.15	901.694	7731.78	1973.72	376	0	29674	0.118696	155.026	81.9742	119.275	508.064	0.947462	0.930747	0.934219	0.94689	0.921868	0.928574	0.897604	0.891808	0.902642	0.882945	0.895093	0.89575	0.897267	0.907748	0.908017	0.875463	0.879288	0.897503	0.886247	0.88623	1
381	1566	602	183	24	352.241	18.8906	615.549	41.2146	782.333	59.5966	955.354	79.567	544.745	87.7835	2899.64	587.031	5957.53	1379.15	10858.7	2819.79	381	10	2375	0.0095	458.217	158.981	1662.94	1951.18	0.945895	0.936632	0.937474	0.954947	0.926316	0.933895	0.906526	0.882737	0.906737	0.886737	0.891368	0.908842	0.882105	0.906737	0.911368	0.873474	0.870737	0.896421	0.875789	0.873895	1
382	1403	354	35	0	385.427	23.114	628.531	44.8045	791.502	58.1013	0	0	714.35	128.771	3091.52	662.595	6160.82	1375.05	0	0	382	8	1792	0.007168	441.382	112.451	1290.32	1224.98	0.94615	0.933315	0.936384	0.953962	0.927176	0.93471	0.904576	0.886998	0.907366	0.887556	0.895647	0.908761	0.879464	0.907924	0.912667	0.872768	0.876674	0.896763	0.875558	0.872768	1
386	940	299	33	0	487.292	28.7783	676.368	50.0246	846.583	73.2399	0	0	1438.73	256.409	3853.36	865.553	7582.48	2144.43	0	0	386	13	1272	0.005088	541.058	101.001	2165.71	1471.49	0.947327	0.936321	0.935142	0.954796	0.925708	0.936714	0.906447	0.884434	0.908805	0.888758	0.894261	0.903695	0.882862	0.911557	0.91195	0.877752	0.872642	0.898585	0.871855	0.870283	1
388	0	856	280	33	0	0	502.078	33.931	689.837	55.2799	863.274	75.1873	0	0	1578.11	321.968	4098.75	1005.14	8037.47	2176.19	388	15	1169	0.004676	557.246	104.009	2364.2	1591.63	0.950813	0.94012	0.936698	0.955518	0.924722	0.936698	0.907613	0.882806	0.907613	0.8858	0.894354	0.902908	0.883234	0.907186	0.911035	0.878529	0.875535	0.895637	0.874679	0.868691	1
388	31942	856	280	33	133.371	13.4361	502.078	33.931	689.837	55.2799	863.274	75.1873	30.6052	9.55595	1578.11	321.968	4098.75	1005.14	8037.47	2176.19	388	0	33111	0.132444	148.336	81.7036	112.994	524.406	0.951376	0.941107	0.933496	0.95722	0.927879	0.921461	0.902766	0.900139	0.898825	0.886322	0.893721	0.888949	0.909909	0.893026	0.908444	0.887938	0.868745	0.897511	0.902706	0.896334	1
393	1292	634	237	27	336.518	18.6156	604.407	40.8501	790.207	62.8112	962.164	63.7913	475.546	78.8465	2746.31	559.465	6148.37	1512.6	11007.7	2272.16	393	11	2190	0.00876	470.882	176.032	1876.68	2187.53	0.954795	0.94726	0.934247	0.959817	0.930365	0.928082	0.906393	0.894749	0.904795	0.88105	0.897945	0.894064	0.898858	0.89863	0.910274	0.87968	0.873973	0.899315	0.888356	0.888584	1
394	1150	366	46	2	375.28	22.7466	623.33	46.8398	787.957	71.5817	905.766	32.3369	659.785	120.373	3020.75	683.958	6135.63	1895.11	9104.79	967.628	394	9	1564	0.006256	446.143	125.665	1384.14	1407.06	0.956841	0.946931	0.934143	0.959079	0.929987	0.925512	0.904731	0.896419	0.905051	0.876279	0.898977	0.889706	0.899936	0.900575	0.910166	0.877238	0.872762	0.904731	0.890026	0.892903	1
398	764	304	37	2	460.035	27.5679	666.286	51.0757	824.036	80.4984	949.409	10.0306	1211.83	218.308	3688.82	859.699	7040.68	2324.47	10442.8	329.441	398	14	1107	0.004428	529.725	114.648	2103.55	1611.19	0.958446	0.942638	0.938573	0.959801	0.930443	0.935411	0.906052	0.897471	0.904697	0.882114	0.897471	0.891599	0.897922	0.897471	0.905149	0.873984	0.871725	0.910117	0.889792	0.897019	1
400	0	674	276	39	0	0	484.803	31.5395	691.643	55.1259	856.274	91.6069	0	0	1419.94	275.3	4129.73	991.62	7941.02	2863.22	400	16	989	0.003956	557.174	118.322	2433.31	1829.9	0.961072	0.943883	0.937816	0.961072	0.928716	0.938827	0.904954	0.902427	0.911021	0.881699	0.895854	0.896866	0.89636	0.897371	0.902932	0.876138	0.868049	0.911527	0.888777	0.893327	1
400	30805	674	276	39	139.711	13.2525	484.803	31.5395	691.643	55.1259	856.274	91.6069	35.0372	10.2067	1419.94	275.3	4129.73	991.62	7941.02	2863.22	400	0	31794	0.127176	152.697	76.5385	109.639	526.889	0.955683	0.937111	0.925096	0.953749	0.920394	0.919073	0.900123	0.89693	0.898078	0.909338	0.894571	0.902309	0.895531	0.894713	0.903803	0.884255	0.872869	0.88479	0.874678	0.898581	1
405	1693	458	236	28	348.883	18.4852	586.299	37.4312	794.611	60.4765	972.845	93.3921	529.267	83.7958	2504.13	479.583	6240.37	1416.09	11549.7	3765.35	405	10	2415	0.00966	444.701	162.485	1589.67	2149.32	0.960663	0.941822	0.929607	0.956729	0.921946	0.930642	0.897101	0.897723	0.907453	0.902692	0.897308	0.898137	0.897723	0.899586	0.904141	0.880331	0.871636	0.893168	0.884472	0.907867	1
406	1522	256	34	4	383.746	23.0233	602.553	42.3554	807.933	63.5698	914.757	20.2918	705.085	126.944	2724.15	573.728	6565.63	1534.45	9355.73	620.48	406	8	1816	0.007264	423.702	99.5802	1118.49	1147.38	0.960077	0.939427	0.929515	0.956222	0.920705	0.927588	0.897577	0.89565	0.902258	0.902258	0.899229	0.898128	0.901707	0.894548	0.901432	0.881057	0.874725	0.890419	0.88739	0.915474	1
410	1026	212	33	4	504.44	29.214	660.723	48.5283	865.667	62.488	984.636	42.1335	1594.64	277.157	3592.17	790.807	8045.22	1708.68	11702	1437.79	410	12	1275	0.0051	541.282	89.384	2125.45	1423.73	0.961569	0.940784	0.938039	0.952549	0.920784	0.926275	0.896078	0.899608	0.904314	0.898824	0.901176	0.893725	0.898039	0.898824	0.898039	0.878039	0.877647	0.889804	0.888627	0.91451	1
412	0	932	197	35	0	0	524.83	35.2057	681.501	55.8275	903.187	73.3666	0	0	1801.07	363.205	3955.32	964.612	9169	2176.01	412	14	1164	0.004656	562.722	93.2985	2387.21	1574.7	0.96177	0.943299	0.939433	0.956186	0.92354	0.927835	0.897766	0.903351	0.905069	0.897337	0.900773	0.89433	0.894759	0.898625	0.899485	0.87543	0.874141	0.890893	0.889605	0.912801	1
412	26534	932	197	35	134.77	13.8133	524.83	35.2057	681.501	55.8275	903.187	73.3666	31.6104	10.1349	1801.07	363.205	3955.32	964.612	9169	2176.01	412	0	27698	0.110792	152.755	89.0038	130.604	572.446	0.945844	0.934291	0.924796	0.955629	0.93032	0.92754	0.914741	0.877392	0.897827	0.896978	0.879378	0.907755	0.905318	0.899217	0.896816	0.879486	0.861939	0.897466	0.864557	0.883981	1
417	1146	692	167	31	345.171	19.422	628.384	40.2443	781.171	67.0272	1008.65	70.512	513.179	86.9457	3080.42	592.067	5958.08	1539.1	12689	2611.38	417	11	2036	0.008144	487.295	174.827	2017.74	2255.42	0.955059	0.93836	0.93001	0.954322	0.928045	0.922397	0.910855	0.894646	0.902014	0.899558	0.885069	0.901768	0.901768	0.898084	0.902505	0.880403	0.86444	0.891454	0.873527	0.901277	1
418	1032	385	36	1	384.064	24.0237	645.116	43.2054	812.506	70.4696	992.066	0	707.478	132.435	3335.72	668.578	6701.16	1656.09	11903.7	0	418	9	1454	0.005816	464.213	132.086	1559.5	1509.14	0.952201	0.93707	0.927442	0.956671	0.930536	0.918501	0.916437	0.893741	0.905777	0.903714	0.883425	0.904746	0.904402	0.894773	0.903714	0.884801	0.857634	0.888583	0.872421	0.8989	1
422	715	333	29	1	472.875	28.8883	685.409	49.713	861.454	67.8195	1092.52	0	1316.17	239.085	4006.49	868.631	7951.99	1853.83	15878	0	422	14	1078	0.004312	549.556	118.035	2339.25	1712.85	0.951763	0.937384	0.930427	0.961503	0.929035	0.922542	0.921614	0.896568	0.909091	0.905844	0.891466	0.903525	0.906772	0.890538	0.903525	0.880798	0.85436	0.891466	0.872449	0.901206	1
424	0	640	304	30	0	0	494.597	32.2071	705.999	57.7708	878.858	81.2739	0	0	1507.4	293.529	4395.12	1071.31	8502.64	2432.24	424	16	974	0.003896	572.414	119.866	2624.16	1860.05	0.956879	0.939425	0.934805	0.963039	0.929158	0.924538	0.919918	0.897844	0.911704	0.904517	0.89117	0.904517	0.908111	0.891684	0.908624	0.880903	0.851643	0.894251	0.87115	0.902977	1
424	31416	640	304	30	133.033	13.2539	494.597	32.2071	705.999	57.7708	878.858	81.2739	30.3547	9.40199	1507.4	293.529	4395.12	1071.31	8502.64	2432.24	424	0	32390	0.12956	146.245	78.951	108.353	548.045	0.945801	0.932155	0.926335	0.960621	0.932695	0.934532	0.913183	0.88657	0.906345	0.891108	0.887033	0.912241	0.904106	0.895462	0.895971	0.881044	0.870114	0.887234	0.864048	0.86661	1
429	1259	472	250	28	334	18.7723	593.585	37.8708	804.959	66.4793	982.781	80.1841	465.132	78.3328	2598.26	500.361	6505.78	1607.12	11804.1	2920.19	429	11	2009	0.008036	462.636	184.253	1876.03	2431.88	0.950473	0.940767	0.933051	0.964161	0.939273	0.929567	0.916127	0.888751	0.905923	0.895968	0.88228	0.908661	0.907168	0.895968	0.903683	0.885764	0.8666	0.886511	0.869587	0.885266	1
430	1115	290	47	2	374.688	22.9477	614.206	42.1146	819.187	74.0802	968.183	7.12442	656.803	119.686	2882.58	593.87	6881.05	1811.09	11069.9	243.27	430	9	1454	0.005816	437.644	123.632	1316.25	1463.59	0.950138	0.941541	0.933287	0.963893	0.942916	0.934663	0.912655	0.884801	0.906809	0.891334	0.882737	0.90956	0.906465	0.895461	0.902338	0.885832	0.870358	0.884113	0.871389	0.878611	1
434	768	247	42	2	477.359	28.7947	665.26	49.9527	871.25	81.9172	1010.67	25.0907	1353.48	244.842	3669.34	839.92	8287.67	2274.12	12606	933.234	434	13	1059	0.004236	537.814	112.788	2189.89	1764.14	0.954202	0.941454	0.931539	0.962701	0.942398	0.939093	0.920208	0.892351	0.904155	0.890463	0.877715	0.909821	0.903683	0.895184	0.904627	0.882908	0.870633	0.879603	0.873466	0.877715	1
436	0	681	233	42	0	0	505.332	33.4966	696.006	56.1833	909.714	96.0789	0	0	1607.98	318.985	4210.46	1040.81	9491.1	2899.69	436	16	956	0.003824	569.57	117.868	2588.6	2031.05	0.956067	0.943515	0.932531	0.963912	0.943515	0.940377	0.922071	0.895397	0.905335	0.893305	0.876569	0.914749	0.90272	0.895921	0.910042	0.886506	0.873431	0.881799	0.874477	0.879184	1
436	29797	681	233	42	133.93	13.1323	505.332	33.4966	696.006	56.1833	909.714	96.0789	30.9408	9.38587	1607.98	318.985	4210.46	1040.81	9491.1	2899.69	436	0	30753	0.123012	147.473	79.4682	110.449	570.399	0.95911	0.94025	0.919374	0.958297	0.932397	0.939014	0.894905	0.895522	0.910675	0.886353	0.892433	0.893474	0.88445	0.901977	0.911667	0.888434	0.858176	0.877378	0.874923	0.866013	1
441	1221	490	192	41	356.776	18.2507	614.768	40.0892	811.548	64.6423	1018.65	98.3229	565.527	86.7929	2886.67	567.834	6657.49	1605.47	13237.7	3764.19	441	11	1944	0.007776	480.68	179.781	2019.53	2633.53	0.959105	0.948302	0.93287	0.965278	0.933899	0.938272	0.909465	0.903035	0.902778	0.891461	0.890175	0.902778	0.896605	0.899177	0.90715	0.88786	0.870113	0.88606	0.882459	0.867027	1
442	1097	267	33	3	386.538	22.3594	627.119	45.7714	809.102	70.8677	984.301	79.8849	719.975	124.601	3072.78	662.969	6623.79	1762.06	11850.6	2667.39	442	8	1400	0.0056	443.662	116.933	1331.7	1397.5	0.961786	0.950357	0.933214	0.963929	0.9325	0.941786	0.91	0.905	0.903214	0.895357	0.895	0.907857	0.896429	0.898929	0.906429	0.886429	0.870357	0.885	0.878929	0.862143	1
446	744	226	28	3	477.299	28.2468	668.924	49.5518	847.918	76.1536	1028.48	119.594	1352.44	240.992	3727.64	812.598	7630.5	2182.29	13775	4276.07	446	13	1001	0.004004	532.582	106.487	2101.54	1630.28	0.961538	0.949051	0.933566	0.965035	0.931568	0.942557	0.911588	0.907093	0.8996	0.896104	0.903596	0.912587	0.892607	0.8996	0.91009	0.887113	0.86963	0.88961	0.877622	0.859141	1
448	0	641	208	30	0	0	497.832	33.1121	688.637	53.7008	887.024	97.9263	0	0	1537.92	307.871	4072.43	930.185	8841.32	3198.76	448	15	879	0.003516	556.266	110.36	2386.93	1800.78	0.960751	0.950512	0.93686	0.965301	0.931172	0.944255	0.916951	0.903868	0.905006	0.897611	0.903299	0.9124	0.88851	0.897611	0.915813	0.89306	0.870876	0.889078	0.878271	0.859499	1
448	26460	641	208	30	134.405	13.764	497.832	33.1121	688.637	53.7008	887.024	97.9263	31.3522	10.0092	1537.92	307.871	4072.43	930.185	8841.32	3198.76	448	0	27339	0.109356	147.968	78.1853	107.088	526.332	0.954808	0.944768	0.929807	0.94495	0.925509	0.935879	0.888127	0.898606	0.900618	0.878196	0.89451	0.894217	0.881707	0.897546	0.904788	0.872234	0.864333	0.884597	0.885091	0.888932	1
453	1235	462	176	26	337.653	19.0112	599.314	38.793	791.802	62.9226	986.754	100.896	480.522	81.9336	2674.7	516.228	6183.58	1444.31	12094.3	4159.73	453	10	1899	0.007596	452.289	171.776	1701.91	2245.01	0.958662	0.943128	0.932333	0.951817	0.927857	0.938125	0.900737	0.901264	0.902844	0.892048	0.90258	0.895735	0.875987	0.907846	0.909163	0.883623	0.8594	0.884413	0.871775	0.886519	1
454	1091	282	41	2	369.887	23.2218	611.743	42.2435	797.172	69.0491	980.105	86.7202	632.365	119.419	2848.67	587.857	6331.9	1624.11	11746.9	3041.73	454	9	1416	0.005664	431.287	120.877	1254.48	1369.5	0.960099	0.945268	0.931497	0.951624	0.930791	0.938559	0.893008	0.90113	0.90572	0.896186	0.903602	0.895127	0.875706	0.912076	0.912429	0.880297	0.861229	0.884181	0.875353	0.893715	1
458	735	230	37	2	472.719	27.9495	659.407	46.3316	843.143	80.3489	1044.36	95.4593	1314	232.621	3566.32	762.5	7519.25	2071.96	14221.7	3799.14	458	13	1004	0.004016	530.276	108.16	2084.36	1636.87	0.963645	0.949203	0.936255	0.957669	0.932271	0.951195	0.896912	0.909861	0.907869	0.896912	0.898406	0.8999	0.876494	0.90488	0.911355	0.875498	0.858566	0.87998	0.871016	0.889442	1
460	0	652	217	37	0	0	496.266	33.0728	685.641	49.6221	883.369	97.3135	0	0	1523.59	305.79	4010.39	871.885	8723.65	2935.99	460	15	906	0.003624	557.433	112.834	2413.26	1846.13	0.964128	0.951987	0.937638	0.963024	0.934879	0.951987	0.895143	0.916115	0.907285	0.898455	0.895143	0.901214	0.879691	0.90287	0.912804	0.878587	0.861479	0.878035	0.870861	0.89128	1
460	32737	652	217	37	137.137	13.4357	496.266	33.0728	685.641	49.6221	883.369	97.3135	33.2032	10.0086	1523.59	305.79	4010.39	871.885	8723.65	2935.99	460	0	33643	0.134572	148.455	71.7463	97.2976	490.225	0.960363	0.934266	0.934548	0.956113	0.928113	0.920935	0.917814	0.908614	0.905731	0.890854	0.896442	0.896026	0.900574	0.885489	0.904066	0.871073	0.863032	0.880094	0.876913	0.908748	1
465	1612	489	184	35	343.508	18.684	595.217	37.5644	789.342	58.1823	991.709	100.318	505.515	82.5791	2618.88	494.731	6111.42	1356.05	12252.5	3671.96	465	9	2320	0.00928	441.7	163.633	1572.79	2186.8	0.963147	0.940517	0.937284	0.957759	0.931681	0.933405	0.908621	0.908405	0.909698	0.896552	0.895043	0.891164	0.886853	0.897198	0.914009	0.872414	0.856681	0.88556	0.87694	0.901293	1
466	1431	289	31	1	374.327	22.2493	608.04	42.4675	785.241	64.6912	1093.74	0	654.52	116.897	2798.39	584.908	6041.66	1517.93	15931	0	466	8	1752	0.007008	420.561	104.554	1112.2	1141.82	0.965468	0.94121	0.939498	0.956336	0.930936	0.93379	0.911244	0.908961	0.91153	0.896975	0.899829	0.888984	0.889555	0.899543	0.911815	0.873002	0.855023	0.888128	0.878995	0.905251	1
470	951	241	28	1	459.781	28.0542	651.301	46.7986	825.762	71.4224	1120.16	0	1210.3	221.84	3439.04	743.054	7036.8	1894.31	17108.4	0	470	12	1221	0.004884	506.517	98.2172	1796.84	1360.7	0.96683	0.943489	0.94226	0.956183	0.927518	0.935708	0.911138	0.90991	0.902948	0.899672	0.897625	0.889435	0.884521	0.900082	0.908681	0.875512	0.854218	0.887387	0.877969	0.908272	1
472	0	817	226	27	0	0	482.679	32.4167	673.129	51.2044	854.87	94.3719	0	0	1402.65	284.08	3801.76	864.613	7921.17	2981.4	472	15	1070	0.00428	532.297	101.368	2073.86	1510.36	0.969626	0.945327	0.944393	0.956542	0.930374	0.93972	0.91215	0.908879	0.909346	0.904673	0.897664	0.891121	0.882243	0.900467	0.907009	0.876636	0.850935	0.888785	0.878505	0.907477	1
472	29252	817	226	27	133.764	13.2683	482.679	32.4167	673.129	51.2044	854.87	94.3719	30.8474	9.49681	1402.65	284.08	3801.76	864.613	7921.17	2981.4	472	0	30322	0.121288	147.827	77.0673	102.941	471.886	0.957209	0.94255	0.925071	0.965141	0.932343	0.920536	0.903651	0.905366	0.891679	0.882495	0.888019	0.893394	0.899495	0.886073	0.914204	0.866599	0.859887	0.885133	0.883616	0.904723	1
477	1253	592	185	23	370.119	19.2659	598.397	38.4943	792.152	56.6174	975.852	103.029	631.254	98.9594	2662.29	520.896	6170.73	1327.87	11720.1	4057.74	477	11	2053	0.008212	480.761	154.942	1840.32	2073.15	0.967608	0.946907	0.937409	0.961276	0.930833	0.931564	0.914759	0.908427	0.906722	0.90039	0.895275	0.887725	0.897467	0.894301	0.908914	0.875304	0.854359	0.886751	0.889674	0.90867	1
478	1158	335	34	2	402.588	24.0643	614.363	43.2284	821.987	44.6527	984.598	1.29089	813.567	146.752	2887	614.98	6847.88	1144.23	11638.2	45.5752	478	9	1529	0.006116	459.075	109.006	1416.19	1292.3	0.965664	0.945389	0.938522	0.96174	0.933617	0.931001	0.914977	0.907129	0.905821	0.901243	0.890451	0.890451	0.901897	0.890124	0.906802	0.87312	0.850883	0.883584	0.891432	0.905821	1
482	834	275	33	2	505.107	29.8503	666.547	48.2243	874.526	55.0432	1024.59	12.52	1601.62	285.125	3685.86	799.369	8264.67	1600.89	13113.6	478.429	482	13	1144	0.004576	555.479	97.1211	2314.97	1528.05	0.96722	0.948864	0.936189	0.961538	0.93007	0.932255	0.914336	0.907343	0.903846	0.901224	0.88549	0.896416	0.902098	0.891171	0.911713	0.875	0.852273	0.881993	0.894668	0.902972	1
484	0	751	267	34	0	0	528.424	34.3453	688.993	52.8528	898.122	73.5031	0	0	1836.71	360.165	4076.76	931.002	9022.41	2305.38	484	15	1052	0.004208	581.125	99.545	2637.47	1668.97	0.968631	0.950095	0.937262	0.960551	0.929658	0.932985	0.91635	0.910171	0.905894	0.89924	0.886407	0.898764	0.901141	0.891635	0.909696	0.875	0.848384	0.884506	0.89211	0.902567	1
484	26549	751	267	34	132.489	14.068	528.424	34.3453	688.993	52.8528	898.122	73.5031	30.1025	9.84954	1836.71	360.165	4076.76	931.002	9022.41	2305.38	484	0	27601	0.110404	149.588	89.1467	129.481	596.239	0.956179	0.949585	0.928245	0.962067	0.926307	0.935854	0.913173	0.905456	0.888355	0.890421	0.887069	0.907159	0.89033	0.899315	0.906815	0.882794	0.857451	0.886979	0.86832	0.873682	1
489	1087	580	215	29	339.155	18.4814	629.687	40.1945	792.608	58.7237	1011.44	84.1652	486.619	78.7029	3099.25	590.057	6187.58	1352.52	12876.2	3400.63	489	11	1911	0.007644	488.552	185.665	2108.98	2432.31	0.967295	0.950288	0.92988	0.962847	0.923862	0.935113	0.914443	0.911826	0.893511	0.897698	0.882784	0.890895	0.89011	0.889063	0.899006	0.879121	0.855573	0.885924	0.879383	0.898221	1
490	984	355	29	0	372.734	22.7654	644.653	45.4318	814.9	52.1292	0	0	646.578	117.092	3333.14	697.378	6695	1277.25	0	0	490	9	1368	0.005472	452.671	133.822	1471.97	1462.16	0.969664	0.94883	0.92617	0.968933	0.920687	0.932749	0.909357	0.914108	0.895468	0.901316	0.878289	0.891082	0.888158	0.890351	0.898392	0.880482	0.860746	0.888158	0.872807	0.903509	1
494	675	306	26	0	490.498	28.8927	701.818	51.7178	871.18	48.9793	0	0	1467.07	258.615	4301.98	946.983	8150.67	1372.08	0	0	494	14	1007	0.004028	564.541	115.167	2501.09	1700.66	0.970209	0.953823	0.928004	0.974677	0.919067	0.9285	0.910129	0.915591	0.893744	0.902681	0.881331	0.891758	0.892751	0.889772	0.899702	0.889772	0.862959	0.889275	0.878352	0.903178	1
496	0	600	289	26	0	0	510.497	33.266	722.022	59.0409	888.546	57.6348	0	0	1656.82	321.79	4699.86	1147.83	8672.49	1690.08	496	16	915	0.00366	588.049	118.742	2817.31	1881.97	0.969945	0.953552	0.928962	0.974863	0.920765	0.929508	0.916393	0.916393	0.897814	0.904372	0.884699	0.891803	0.893989	0.89071	0.9	0.889071	0.864481	0.89071	0.878689	0.901639	1
496	29865	600	289	26	135.232	13.3038	510.497	33.266	722.022	59.0409	888.546	57.6348	31.8537	9.68914	1656.82	321.79	4699.86	1147.83	8672.49	1690.08	496	0	30780	0.12312	148.693	80.6536	114.657	573.731	0.95359	0.960997	0.923635	0.962199	0.927063	0.941391	0.902891	0.897157	0.895143	0.899334	0.881222	0.899659	0.880604	0.888467	0.906287	0.883203	0.862443	0.885218	0.858723	0.857359	1
501	1348	450	250	21	343.856	18.6688	612.807	40.0584	824.462	66.9485	1009.39	69.19	507.032	82.8086	2859.44	564.348	6983.8	1706	12711.6	2642.1	501	10	2069	0.008276	467.179	184.65	1925.14	2503.86	0.959884	0.956742	0.931368	0.965201	0.923635	0.937893	0.920976	0.897052	0.89681	0.892702	0.891252	0.899952	0.892943	0.895602	0.907685	0.887144	0.863461	0.891977	0.860802	0.871677	1
502	1210	261	32	2	374.568	22.5741	626.165	46.0329	822.33	72.9671	936.969	40.9333	655.956	118.238	3059.92	683.079	6957.3	1903.64	10092.9	1310.39	502	8	1505	0.00602	428.468	116.827	1219.38	1348.66	0.958804	0.956146	0.931561	0.963123	0.921927	0.943522	0.920266	0.893355	0.898671	0.889701	0.889701	0.903654	0.888372	0.897674	0.907641	0.887708	0.861462	0.888704	0.855814	0.861794	1
506	836	226	31	2	482.529	28.2004	679.225	54.7331	873.77	74.3593	1005.67	70.1675	1396.81	245.218	3914.14	969.396	8323.28	2145.14	12577.2	2587.85	506	13	1095	0.00438	535.157	106.957	2132.88	1653.79	0.962557	0.954795	0.931963	0.965753	0.923744	0.941096	0.919178	0.89589	0.900457	0.890411	0.884932	0.905936	0.889498	0.89863	0.906849	0.890868	0.873516	0.890411	0.849772	0.859817	1
508	0	732	204	33	0	0	504.16	32.3616	702.187	59.9217	906.357	88.4073	0	0	1595.6	307.79	4332.94	1136.79	9351.84	2932.01	508	15	969	0.003876	559.547	111.849	2436.03	1885.82	0.96388	0.956656	0.934985	0.96388	0.925697	0.941692	0.915377	0.896801	0.901445	0.888029	0.883901	0.905573	0.889577	0.901961	0.907637	0.894221	0.874097	0.892673	0.847781	0.861197	1
508	29945	732	204	33	136.994	13.5879	504.16	32.3616	702.187	59.9217	906.357	88.4073	33.1267	10.2169	1595.6	307.79	4332.94	1136.79	9351.84	2932.01	508	0	30914	0.123656	150.239	77.4094	108.446	535.617	0.96115	0.956233	0.930032	0.962105	0.930501	0.936728	0.897215	0.909911	0.906725	0.888335	0.902617	0.890761	0.887753	0.89343	0.912386	0.877903	0.864075	0.889694	0.872323	0.882788	1
513	1496	554	179	31	366.77	20.3629	619.412	40.1772	818.829	64.0489	1027.87	91.3941	615.022	102.675	2952	581.693	6832.66	1607.36	13549.7	3783.23	513	10	2260	0.00904	473.574	165.921	1857.77	2375.31	0.960398	0.960177	0.934956	0.962832	0.926106	0.943142	0.908186	0.905088	0.902212	0.896903	0.895354	0.894912	0.888496	0.890708	0.913053	0.879204	0.871239	0.895575	0.855088	0.869027	1
514	1362	320	32	2	391.666	24.4071	630.005	44.1486	831.274	73.6018	1186.7	120.394	750.069	139.893	3111.76	660.667	7183.16	1889.85	20947.2	6180.12	514	8	1716	0.006864	445.236	114.097	1333.98	1467.78	0.959207	0.964161	0.93648	0.961538	0.927448	0.949883	0.909091	0.905012	0.907051	0.897727	0.901515	0.887529	0.886655	0.891608	0.91521	0.877914	0.869755	0.899184	0.854312	0.868298	1
518	956	269	30	2	503.738	29.085	684.529	51.7569	893.603	76.4422	1220.13	131.652	1587.91	273.798	3996.65	912.033	8902.02	2299.81	22848.2	7144.75	518	13	1257	0.005028	552.872	102.022	2311.77	1776.54	0.960621	0.964598	0.935959	0.962609	0.93397	0.951472	0.912092	0.902546	0.909308	0.899761	0.90175	0.887828	0.887828	0.895784	0.91249	0.879077	0.871519	0.903341	0.8572	0.86436	1
520	0	869	250	32	0	0	528.527	34.2022	711.178	58.0575	944.235	128.184	0	0	1837.5	354.682	4492.48	1121.88	10879.3	5591.59	520	15	1151	0.004604	579.757	107.23	2665.55	2087.09	0.964379	0.965682	0.93788	0.963944	0.931798	0.954822	0.913119	0.906603	0.910513	0.90139	0.901825	0.888358	0.887924	0.897046	0.910947	0.882711	0.871416	0.905734	0.858384	0.863162	1
520	28014	869	250	32	135.583	13.4032	528.527	34.2022	711.178	58.0575	944.235	128.184	32.111	9.84181	1837.5	354.682	4492.48	1121.88	10879.3	5591.59	520	0	29165	0.11666	153.112	90.0285	136.04	659.461	0.961529	0.942397	0.940099	0.945963	0.925836	0.938059	0.914127	0.898114	0.897343	0.887399	0.90144	0.89448	0.885016	0.891805	0.906378	0.884262	0.850797	0.898577	0.886062	0.871644	1
525	1333	636	203	31	365.44	20.0703	642.159	42.2401	826.878	67.681	1067.91	123.535	608.268	100.495	3288.72	647.697	7047.83	1763.66	15458.2	6300	525	11	2203	0.008812	497.733	180.458	2184.46	2736.14	0.964594	0.951203	0.935542	0.953019	0.931457	0.949841	0.912392	0.897867	0.903314	0.89015	0.907399	0.895143	0.881298	0.892646	0.910576	0.885611	0.857921	0.900136	0.874035	0.866092	1
526	1187	372	41	2	400.068	23.663	657.717	47.4455	823.783	84.0982	1219.93	291.885	798.263	141.815	3541.54	764.184	7047.59	2252.72	25823.8	16070.5	526	9	1602	0.006408	471.765	130.128	1626.46	1856.28	0.963795	0.949126	0.936642	0.948502	0.933833	0.950687	0.908552	0.897004	0.90387	0.883271	0.912297	0.898252	0.884207	0.890449	0.908864	0.882647	0.852996	0.898252	0.876717	0.870787	1
530	831	320	37	2	479.729	28.8959	697.652	54.7865	864.836	85.0427	1271.49	244.666	1373.6	248.221	4235.58	1008.89	8133.89	2598.78	27724.1	14530.7	530	14	1190	0.00476	551.635	122.395	2397.69	2150.2	0.963445	0.95084	0.934034	0.95	0.938655	0.953782	0.911345	0.897059	0.906303	0.886134	0.913445	0.905042	0.885714	0.892857	0.905882	0.884874	0.859244	0.903361	0.872269	0.87605	1
532	0	731	299	38	0	0	497.758	32.5229	719.469	59.5241	903.39	132.44	0	0	1536.55	302.977	4653.52	1191.35	9646.61	5965.9	532	16	1068	0.004272	574.261	126.899	2697.74	2332.04	0.964419	0.950843	0.934925	0.950375	0.94382	0.955056	0.912921	0.900281	0.90309	0.886236	0.915262	0.904026	0.886704	0.891854	0.904494	0.888109	0.861423	0.904494	0.872659	0.875936	1
532	28416	731	299	38	132.325	13.7653	497.758	32.5229	719.469	59.5241	903.39	132.44	29.9528	9.65321	1536.55	302.977	4653.52	1191.35	9646.61	5965.9	532	0	29484	0.117936	148.333	87.088	126.588	667.496	0.960792	0.948124	0.937356	0.961674	0.927317	0.924094	0.918278	0.905305	0.907797	0.900658	0.892501	0.893061	0.891534	0.894655	0.903948	0.873779	0.858211	0.897198	0.883344	0.888974	1
537	1122	515	258	34	353.908	19.5333	606.678	39.3313	826.71	65.3034	1021.81	164.119	552.766	91.9501	2774.34	546.2	7033.99	1697.61	14136.4	9845.53	537	12	1929	0.007716	496.401	190.25	2252.15	3078.76	0.963712	0.946086	0.937014	0.952307	0.930016	0.940643	0.911612	0.901503	0.907465	0.888284	0.90254	0.899948	0.88647	0.887506	0.901244	0.877138	0.864956	0.904095	0.892431	0.877138	1
538	1017	306	42	2	381.005	23.1615	617.638	44.9416	838.674	64.1686	939.294	38.7428	690.333	125.347	2936.1	644.806	7333.44	1683.3	10161.7	1246.31	538	9	1367	0.005468	448.853	125.708	1411	1513.55	0.961595	0.944404	0.941478	0.954279	0.926116	0.934528	0.915874	0.899415	0.902707	0.886247	0.901609	0.900146	0.887345	0.886247	0.898683	0.879298	0.868691	0.901609	0.900878	0.879298	1
542	673	262	40	2	476.962	28.3145	668.727	51.7049	900.951	71.6942	950.873	45.6026	1349.66	240.743	3729.97	859.056	9094.74	2131.99	10559.1	1503.42	542	14	977	0.003908	546.716	119.581	2323.93	1904.81	0.964688	0.943193	0.943705	0.955476	0.925793	0.93654	0.915046	0.899693	0.904811	0.881781	0.900716	0.901228	0.892016	0.881269	0.905322	0.886899	0.873593	0.897134	0.900716	0.882293	1
544	0	603	247	42	0	0	490.785	32.3955	682.634	57.564	916.046	75.312	0	0	1473.54	294.332	3979.97	1012.25	9566.62	2223.66	544	16	892	0.003568	563.932	123.493	2548.65	2059.81	0.965807	0.946188	0.943386	0.955717	0.930493	0.93722	0.911996	0.901345	0.904709	0.883408	0.899103	0.900224	0.892937	0.88509	0.903587	0.888453	0.869395	0.897422	0.902466	0.882287	1
544	31965	603	247	42	135.458	13.1721	490.785	32.3955	682.634	57.564	916.046	75.312	31.9912	9.59427	1473.54	294.332	3979.97	1012.25	9566.62	2223.66	544	0	32857	0.131428	147.09	73.6994	100.313	531.553	0.96188	0.9503	0.935524	0.95695	0.914067	0.915056	0.909563	0.912089	0.911024	0.890906	0.873482	0.906245	0.893767	0.885473	0.894939	0.876799	0.865797	0.893965	0.874745	0.890008	1
549	1465	428	215	36	351.913	18.6348	596.967	37.8361	791.334	64.7457	1024.97	72.2191	543.12	86.6813	2642.3	505.574	6181.37	1563.29	13313.3	2679.83	549	10	2144	0.008576	456.199	170.625	1742	2406.31	0.961287	0.954291	0.940765	0.961754	0.924907	0.917444	0.91931	0.908116	0.913246	0.891091	0.881996	0.901586	0.890159	0.883862	0.901353	0.878965	0.864739	0.895522	0.886427	0.892024	1
550	1326	262	33	1	395.127	23.3281	616.349	44.4991	792.494	61.7886	1064.84	0	769.146	136.362	2917.1	633.297	6197.08	1480.21	14706.8	0	550	8	1622	0.006488	439.358	101.391	1235.13	1171.26	0.959618	0.955919	0.941739	0.963009	0.925709	0.91307	0.926017	0.90783	0.917694	0.894883	0.878545	0.89889	0.892725	0.884402	0.899815	0.876387	0.868064	0.894575	0.88656	0.89365	1
554	927	228	26	1	473.849	28.1768	653.28	50.237	823.84	64.4262	1203.24	0	1323.57	236.231	3478.44	821.03	6957.98	1624.17	21184.5	0	554	12	1182	0.004728	516.776	93.3429	1879.97	1360.14	0.964467	0.957276	0.943739	0.961083	0.92978	0.91709	0.928934	0.905668	0.928088	0.894247	0.879019	0.893401	0.892555	0.878596	0.899323	0.88198	0.869289	0.893824	0.889171	0.89044	1
556	0	814	209	26	0	0	494.232	31.5419	670.547	55.4138	848.297	89.9718	0	0	1503.34	286.844	3770.34	950.95	7722.75	2957.3	556	14	1049	0.004196	538.136	94.6452	2109.16	1440.98	0.964728	0.957579	0.944709	0.960915	0.93184	0.921354	0.928503	0.908961	0.928503	0.893708	0.877502	0.893232	0.898475	0.884652	0.902765	0.879886	0.867969	0.896568	0.887512	0.892755	1
556	31983	814	209	26	134.683	13.1784	494.232	31.5419	670.547	55.4138	848.297	89.9718	31.4587	9.50708	1503.34	286.844	3770.34	950.95	7722.75	2957.3	556	0	33032	0.132128	147.495	73.8764	97.4406	445.832	0.9563	0.951426	0.929568	0.954166	0.916081	0.93476	0.915748	0.899946	0.907332	0.894542	0.87665	0.90491	0.888093	0.890803	0.899446	0.889123	0.871186	0.905652	0.858561	0.869066	1
561	1444	575	172	24	333.771	18.1109	591.24	37.9581	765.787	64.725	941.215	107.846	463.886	75.4633	2568.09	497.005	5610.46	1417.69	10601	4554.74	561	10	2215	0.00886	440.737	159.05	1519.6	1911.48	0.961625	0.954402	0.9386	0.955079	0.92009	0.923251	0.920993	0.904515	0.909707	0.89684	0.881716	0.907675	0.890519	0.887133	0.898871	0.888036	0.869074	0.898646	0.860948	0.884199	1
562	1298	317	25	2	377.139	21.8998	611.371	41.558	781.638	54.6501	933.828	1.233	668.996	116.61	2842.53	590.452	5924.46	1200.44	9935.97	39.1848	562	8	1642	0.006568	429.196	107.279	1179.92	1129.66	0.961937	0.954933	0.936967	0.952497	0.917174	0.924482	0.919306	0.905603	0.910475	0.900731	0.877284	0.913216	0.887637	0.889464	0.898904	0.886724	0.866626	0.900122	0.853228	0.881851	1
566	889	279	24	2	485.381	28.0662	661.966	47.2001	836.917	70.8218	981.689	9.3211	1421.28	244.651	3609.41	783.944	7316.08	1870.06	11538.8	327.164	566	13	1194	0.004776	534.541	94.7322	2068.01	1352.44	0.961893	0.958543	0.940117	0.953099	0.914573	0.929229	0.920017	0.903685	0.909548	0.899497	0.878978	0.920436	0.882328	0.885678	0.901173	0.889447	0.866415	0.903685	0.856784	0.877722	1
568	0	794	257	25	0	0	506.75	33.0043	683.657	52.576	874.951	80.8153	0	0	1620.73	313.968	3983.87	927.203	8389.6	2376.29	568	15	1076	0.004304	557.559	98.2807	2342.43	1512.22	0.965149	0.959572	0.94052	0.953996	0.917286	0.927974	0.923327	0.908457	0.910316	0.902416	0.881041	0.918216	0.88197	0.884294	0.901022	0.891729	0.866636	0.902416	0.857807	0.874071	1
568	28060	794	257	25	138.032	13.783	506.75	33.0043	683.657	52.576	874.951	80.8153	33.8943	10.4919	1620.73	313.968	3983.87	927.203	8389.6	2376.29	568	0	29136	0.116544	153.525	82.4589	119.149	523.549	0.96204	0.959003	0.926963	0.954575	0.934154	0.952379	0.90776	0.90208	0.91423	0.888145	0.898751	0.908996	0.867055	0.881984	0.887613	0.870384	0.872666	0.906628	0.850254	0.867226	1
573	1495	587	214	22	353.416	19.4539	611.32	39.3459	787.877	58.7436	989.323	92.9417	550.447	91.3052	2837.5	542.598	6080.3	1384.45	12119.4	3491.36	573	10	2318	0.009272	464.872	163.469	1749.93	2086.09	0.960311	0.958801	0.930544	0.953624	0.923641	0.943486	0.917386	0.908326	0.913503	0.89258	0.88956	0.91113	0.878991	0.887834	0.897972	0.884167	0.867343	0.908542	0.855263	0.86648	1
574	1350	348	43	1	393.131	23.5854	628.947	44.9716	816.143	77.8871	993.131	0	757.857	136.735	3097.82	661.132	6826.5	1993.97	11942	0	574	9	1742	0.006968	451.026	115.61	1381.53	1373.21	0.959529	0.957807	0.928243	0.954076	0.927095	0.949196	0.91791	0.906142	0.911596	0.896096	0.890069	0.911596	0.880597	0.891504	0.894948	0.885189	0.869403	0.907865	0.847876	0.865385	1
578	935	302	40	1	477.441	28.3871	670.075	48.5089	860.979	80.3024	1077.37	0	1353.78	243.097	3744.33	804.55	7999.1	2280.32	15229.6	0	578	13	1278	0.005112	535.436	107.883	2137.53	1621.09	0.96205	0.957746	0.932707	0.955399	0.927621	0.949922	0.921753	0.908842	0.912754	0.898279	0.890063	0.915102	0.885368	0.886541	0.896714	0.883803	0.877934	0.909233	0.845853	0.870892	1
580	0	821	281	40	0	0	498.476	32.6895	693.704	54.6192	905.467	100.174	0	0	1543.34	306.444	4164.65	986.412	9395.92	3202.08	580	15	1142	0.004568	560.769	114.689	2463.38	1915.77	0.96366	0.961033	0.935201	0.956217	0.927758	0.951839	0.923818	0.910245	0.916375	0.897986	0.889229	0.916813	0.885289	0.886602	0.894046	0.881786	0.879159	0.911559	0.847198	0.871716	1
580	27493	821	281	40	130.735	13.7462	498.476	32.6895	693.704	54.6192	905.467	100.174	28.9079	9.3247	1543.34	306.444	4164.65	986.412	9395.92	3202.08	580	0	28635	0.11454	147.886	88.2444	125.998	611.057	0.965741	0.946866	0.934905	0.956173	0.933386	0.948874	0.907596	0.903911	0.902357	0.878593	0.900856	0.908294	0.876113	0.882923	0.891165	0.865025	0.872324	0.906618	0.862022	0.879413	1
585	1028	598	236	34	342.07	18.8277	598.725	38.3168	800.193	61.2621	1003.84	95.0751	499.319	82.2478	2666.15	511.165	6373.66	1462.95	12665.3	3738.14	585	12	1896	0.007584	491.91	183.264	2132.1	2523.37	0.969409	0.954378	0.938555	0.960443	0.930907	0.953323	0.916403	0.91403	0.912447	0.883703	0.901635	0.910338	0.876846	0.883175	0.894515	0.859968	0.878428	0.91192	0.851793	0.880538	1
586	914	346	38	1	377.317	22.5141	615.553	45.2063	824.381	73.976	1171.26	0	670.288	118.964	2907.4	641.332	7013.26	1954.75	19547	0	586	9	1299	0.005196	454.462	128.683	1466.25	1543.39	0.973056	0.95458	0.938799	0.961124	0.93341	0.958814	0.91224	0.916859	0.915319	0.875674	0.907236	0.909546	0.8699	0.885681	0.895304	0.857583	0.876443	0.913395	0.84719	0.884911	1
590	603	298	31	0	439.292	27.4458	646.988	49.2906	837.564	62.8521	0	0	1056.77	197.453	3377.58	763.172	7299.14	1616.36	0	0	590	14	932	0.003728	518.948	118.825	2006.47	1553.94	0.976931	0.958691	0.939378	0.959764	0.940451	0.960837	0.915773	0.920064	0.915236	0.878219	0.907725	0.904506	0.868562	0.888948	0.892704	0.857833	0.877146	0.909335	0.841738	0.881438	1
592	0	521	278	31	0	0	459.712	31.7129	664.984	56.4364	856.699	72.3098	0	0	1213.43	251.088	3681.11	929.634	7842.7	1951.6	592	16	830	0.00332	543.293	122.094	2287.56	1731.63	0.977711	0.960843	0.939157	0.960241	0.936747	0.959639	0.918072	0.916867	0.91506	0.880723	0.906024	0.903012	0.875301	0.892771	0.896988	0.860843	0.877108	0.910843	0.845783	0.879518	1
592	27500	521	278	31	138.912	13.6228	459.712	31.7129	664.984	56.4364	856.699	72.3098	34.5037	10.3562	1213.43	251.088	3681.11	929.634	7842.7	1951.6	592	0	28330	0.11332	150.759	72.5768	100.513	481.994	0.965496	0.944846	0.941175	0.957642	0.930692	0.940487	0.911825	0.899912	0.898623	0.892358	0.892976	0.9018	0.895764	0.876315	0.897317	0.873597	0.869061	0.906301	0.876703	0.892076	1
597	1427	356	231	30	347.311	18.697	561.697	38.9703	771.782	64.554	954.704	90.6451	522.329	84.9607	2208.05	463.465	5740.12	1431.56	10896.4	2990.13	597	10	2044	0.008176	441.536	161.257	1557.87	2117.61	0.969912	0.951076	0.942759	0.963307	0.934687	0.946429	0.914139	0.916341	0.906067	0.885763	0.89408	0.899462	0.896771	0.888699	0.89726	0.861791	0.872798	0.907779	0.871331	0.886497	1
598	1290	213	46	3	386.121	23.6898	579.408	42.5437	786.514	59.8737	938.257	72.6317	718.568	133.308	2426.8	542.681	6051.86	1352.62	10253.5	2218.05	598	8	1552	0.006208	425.583	98.7033	1129.52	1170.18	0.970683	0.948454	0.945232	0.965206	0.9375	0.943299	0.911082	0.913338	0.905606	0.883698	0.899485	0.897552	0.895941	0.891108	0.893041	0.864369	0.872101	0.906572	0.873711	0.891108	1
602	871	186	38	3	477.121	29.0968	623.949	49.4675	823.978	69.0005	962.079	57.0659	1351.77	247.07	3035.8	738.937	6979.45	1736.32	10975.8	2001.58	602	12	1098	0.004392	515.323	90.8774	1858.1	1352.54	0.973133	0.946266	0.943534	0.962659	0.938069	0.946721	0.908015	0.917122	0.910747	0.881603	0.904372	0.903005	0.892987	0.891166	0.899818	0.868397	0.874772	0.909381	0.875683	0.89663	1
604	0	756	176	39	0	0	501.142	33.6343	649.008	52.3533	865.065	94.2028	0	0	1568.99	314.707	3416.88	845.77	8191.52	2815.23	604	15	971	0.003884	542.561	96.4414	2169.93	1595.13	0.978373	0.950566	0.943357	0.962925	0.942842	0.947477	0.908342	0.92482	0.911946	0.88208	0.905767	0.903193	0.889804	0.887745	0.900103	0.870752	0.875386	0.904222	0.876416	0.894954	1
604	28082	756	176	39	135.006	13.6621	501.142	33.6343	649.008	52.3533	865.065	94.2028	31.7462	9.89948	1568.99	314.707	3416.88	845.77	8191.52	2815.23	604	0	29053	0.116212	148.627	76.5318	103.208	482.52	0.964375	0.955495	0.944808	0.958868	0.922073	0.936306	0.918442	0.903556	0.910543	0.883041	0.879651	0.900028	0.883489	0.873473	0.903108	0.8738	0.869652	0.898582	0.884229	0.883127	1
609	1194	564	148	35	330.09	18.5649	593.853	40.2691	745.706	57.814	957.581	102.386	449.059	75.5823	2605.78	531.414	5166.01	1231.03	11080.8	3708.4	609	10	1941	0.007764	449.737	165.221	1627.12	2036.57	0.972952	0.953375	0.944874	0.959815	0.930963	0.940752	0.910355	0.905976	0.912931	0.894384	0.891551	0.896188	0.893096	0.87661	0.907779	0.871973	0.867594	0.900824	0.880989	0.891551	1
610	1075	321	29	0	368.137	22.8279	610.608	47.0263	767.534	67.7433	0	0	623.282	115.617	2842.73	659.468	5661.05	1547.5	0	0	610	9	1425	0.0057	430.885	116.35	1225.76	1191.6	0.969825	0.952632	0.945263	0.959298	0.92807	0.942105	0.914386	0.904561	0.913684	0.898596	0.88386	0.896491	0.897193	0.872281	0.90807	0.871579	0.867719	0.899298	0.882807	0.889123	1
614	711	268	28	0	438.612	27.3856	643.391	51.121	792.42	76.8622	0	0	1051.89	197.096	3327.46	814.289	6255.4	1827.2	0	0	614	13	1007	0.004028	502.949	109.046	1802.19	1365.56	0.972195	0.949851	0.944389	0.959285	0.92999	0.948361	0.913605	0.90566	0.916087	0.901688	0.880834	0.906653	0.895233	0.875372	0.908143	0.874379	0.870407	0.893744	0.882324	0.894737	1
616	0	608	253	26	0	0	463.179	31.3953	668.358	57.3907	810.107	80.865	0	0	1240.42	253.903	3740.05	996.298	6690.95	1961.3	616	16	887	0.003548	531.872	112.356	2113.16	1526.89	0.975761	0.950958	0.948703	0.959977	0.932356	0.949831	0.918264	0.90699	0.9177	0.90248	0.88726	0.905862	0.897971	0.872604	0.909808	0.875423	0.873168	0.893461	0.879369	0.893461	1
616	31146	608	253	26	139.524	13.4594	463.179	31.3953	668.358	57.3907	810.107	80.865	34.9309	10.4059	1240.42	253.903	3740.05	996.298	6690.95	1961.3	616	0	32033	0.128132	150.389	68.3388	92.4774	425.376	0.961961	0.956857	0.938158	0.960728	0.912871	0.935957	0.923704	0.906674	0.909812	0.899822	0.873271	0.914479	0.885118	0.872538	0.897996	0.873209	0.881669	0.898995	0.876377	0.882668	1
621	1700	429	201	23	347.132	18.6487	565.85	35.9109	773.456	59.7412	928.675	94.5336	521.498	84.1512	2251.86	427.735	5761.8	1404.04	10072	2982.86	621	9	2353	0.009412	429.111	147.348	1377.97	1828.53	0.967276	0.951764	0.942626	0.962813	0.917552	0.937952	0.922227	0.903527	0.90629	0.899065	0.876541	0.905652	0.887165	0.871653	0.901615	0.868678	0.872291	0.894603	0.880153	0.888015	1
622	1549	230	34	4	381.889	22.7572	581.179	38.6471	785.969	58.7691	941.279	87.4965	694.847	124.323	2441.78	483.082	6037.97	1414.88	10441.2	3032.69	622	8	1817	0.007268	415.908	91.2487	1037.41	1054.85	0.965603	0.954595	0.942763	0.962025	0.914419	0.934232	0.924601	0.903963	0.904238	0.897633	0.872592	0.910567	0.881123	0.869015	0.899009	0.868189	0.86929	0.898459	0.880848	0.889103	1
626	1023	177	31	4	495.838	28.7427	638.475	45.2496	848.413	65.255	992.736	102.285	1514.81	262.826	3239.03	674.955	7593.84	1817.57	12317.4	4112.14	626	12	1235	0.00494	526.74	83.6629	1949.5	1342.72	0.965992	0.95749	0.940891	0.961134	0.915385	0.930769	0.924291	0.907692	0.910526	0.903239	0.875709	0.916599	0.88664	0.87166	0.898785	0.865992	0.872874	0.895547	0.883401	0.889069	1
628	0	920	163	34	0	0	514.398	35.1259	657.517	49.5408	883.001	93.0196	0	0	1697.04	347.07	3543.19	794.987	8692.8	3003.25	628	14	1117	0.004468	546.502	87.9302	2179.38	1490.09	0.967323	0.957475	0.944047	0.960161	0.916741	0.931513	0.923456	0.905551	0.908236	0.901522	0.876007	0.915398	0.883617	0.870188	0.898389	0.867055	0.870636	0.89615	0.885855	0.887645	1
628	26718	920	163	34	137.723	13.4793	514.398	35.1259	657.517	49.5408	883.001	93.0196	33.6286	10.169	1697.04	347.07	3543.19	794.987	8692.8	3003.25	628	0	27835	0.11134	154.127	83.1937	119.736	516.287	0.963769	0.959314	0.938692	0.958416	0.914299	0.935549	0.919957	0.925525	0.911424	0.887049	0.871798	0.904814	0.880905	0.879648	0.90185	0.862817	0.881067	0.904437	0.86287	0.864308	1
633	1336	690	137	28	367.096	19.3122	626.47	40.5865	769.192	57.6981	999.875	90.3301	616.076	97.0936	3053.36	593.549	5660.72	1293.75	12492.8	3758.19	633	10	2191	0.008764	482.008	155.779	1850.85	2035.15	0.962802	0.958923	0.943405	0.966225	0.915564	0.931538	0.925605	0.915792	0.909859	0.905523	0.874715	0.913738	0.873574	0.879051	0.900502	0.872661	0.885212	0.901415	0.879051	0.878594	1
634	1215	388	22	2	396.937	24.0213	641.423	47.6557	797.953	75.9562	991.238	32.3437	780.103	140.638	3288.97	733.432	6380.8	1837.73	11911.6	1157.65	634	9	1627	0.006508	461.394	117.304	1467.82	1339.75	0.963122	0.960049	0.943454	0.968654	0.918254	0.932391	0.928396	0.914567	0.909957	0.907498	0.87185	0.910572	0.872157	0.882913	0.904425	0.875845	0.87984	0.901659	0.877996	0.874309	1
638	826	327	18	2	499.246	29.6787	691.092	51.6849	855.143	89.8288	1005.28	13.2709	1546.9	274.877	4110.67	926.37	7891.33	2492.86	12390.2	488.321	638	13	1173	0.004692	559.051	102.727	2377.45	1532.6	0.964194	0.962916	0.939471	0.966326	0.921995	0.936914	0.928815	0.914322	0.905371	0.910912	0.872975	0.907928	0.880222	0.880648	0.905797	0.878517	0.874254	0.90665	0.883632	0.880222	1
640	0	755	304	19	0	0	525.453	33.9624	718.64	57.9407	901.252	99.9682	0	0	1805.78	351.026	4632.25	1134.41	9266.45	3105.19	640	15	1078	0.004312	586.556	105.882	2734.35	1729.41	0.967532	0.961967	0.939703	0.966141	0.926252	0.938312	0.931818	0.915584	0.908163	0.912338	0.871058	0.908163	0.881262	0.881262	0.908163	0.878942	0.871521	0.90538	0.883581	0.87987	1
640	26119	755	304	19	133.802	14.1474	525.453	33.9624	718.64	57.9407	901.252	99.9682	30.9946	10.1236	1805.78	351.026	4632.25	1134.41	9266.45	3105.19	640	0	27197	0.108788	151.748	91.8669	138.147	629.948	0.973784	0.962845	0.943523	0.960547	0.934846	0.947549	0.910174	0.921517	0.917528	0.888462	0.888885	0.903923	0.879729	0.896459	0.906387	0.875685	0.880152	0.907214	0.869857	0.88245	1
645	1116	565	266	15	358.994	19.8547	635.861	43.2038	832.93	62.8028	1010.29	92.9488	576.844	95.5694	3195.95	646.578	7180.64	1619.83	12889.1	3630.9	645	11	1962	0.007848	507.958	186.929	2320.52	2566.82	0.972222	0.961519	0.940877	0.959735	0.923038	0.944444	0.920234	0.91998	0.909021	0.905199	0.879715	0.904179	0.882518	0.891437	0.908257	0.875127	0.872579	0.904689	0.872069	0.885576	1
646	1010	333	49	1	385.913	23.305	651.358	49.1669	850.68	77.7543	1086.55	0	717.148	130.123	3445.05	769.714	7707.15	2103.39	15620.4	0	646	9	1393	0.005572	466.22	139.749	1625.84	1772.25	0.971644	0.963029	0.940057	0.960158	0.926777	0.947954	0.913137	0.926418	0.91565	0.906676	0.886217	0.900215	0.885858	0.893037	0.907753	0.869706	0.875808	0.906676	0.872577	0.891242	1
650	702	282	46	1	475.777	28.6176	693.451	55.0672	895.1	90.9473	1081.85	0	1340.01	240.655	4161	977.623	9023.57	2726.91	15419.3	0	650	14	1031	0.004124	554.612	129.238	2468.08	2088.8	0.970902	0.963628	0.943259	0.960718	0.925315	0.949079	0.913676	0.922405	0.917071	0.907371	0.892338	0.898157	0.888943	0.890883	0.905432	0.870514	0.873909	0.909796	0.869059	0.897187	1
652	0	618	269	45	0	0	494.966	33.2089	712.896	61.1083	928.124	96.0108	0	0	1511.96	304.744	4533.02	1148.74	10063.7	3014.88	652	16	932	0.003728	578.781	134.15	2796.82	2322.87	0.972103	0.964592	0.945815	0.962446	0.925429	0.950107	0.915773	0.922747	0.917382	0.909871	0.893777	0.901824	0.892167	0.891094	0.906652	0.871245	0.875	0.908262	0.865343	0.89324	1
652	31516	618	269	45	140.268	13.2786	494.966	33.2089	712.896	61.1083	928.124	96.0108	35.4525	10.3027	1511.96	304.744	4533.02	1148.74	10063.7	3014.88	652	0	32448	0.129792	152.864	77.7993	114.767	606.473	0.975037	0.954805	0.945436	0.961754	0.93052	0.953895	0.918084	0.911443	0.918593	0.903415	0.893691	0.896219	0.888206	0.890902	0.902906	0.860068	0.880162	0.892536	0.866602	0.886002	1
657	1744	447	224	41	357.335	18.8677	602.326	39.5223	819.803	65.1868	1044.06	97.5647	568.472	90.4194	2716.13	538.813	6860.27	1610.13	14219.2	3743.14	657	9	2456	0.009824	455.568	172.444	1761.08	2582.14	0.973127	0.959894	0.945236	0.960912	0.933428	0.95114	0.91022	0.918567	0.915717	0.909202	0.893322	0.898208	0.883958	0.890676	0.905945	0.865432	0.877239	0.902687	0.863599	0.894544	1
658	1580	254	30	0	394.711	23.1551	613.917	43.3899	843.741	71.6252	0	0	766.63	135.15	2881.3	625.748	7493.43	1807.72	0	0	658	8	1864	0.007456	431.808	95.9701	1163.05	1141.01	0.975054	0.959227	0.945279	0.961373	0.936159	0.951717	0.907457	0.918991	0.916577	0.909067	0.894045	0.89485	0.883315	0.889217	0.905848	0.86427	0.876878	0.904506	0.862393	0.891363	1
662	1037	211	27	0	477.863	28.4878	656.314	47.4042	881.469	74.1594	0	0	1357.4	242.124	3519.58	776.257	8536.23	2032.68	0	0	662	12	1275	0.0051	515.942	91.7499	1867.24	1356.46	0.974118	0.958431	0.943529	0.963922	0.936078	0.952549	0.90549	0.919216	0.922745	0.907059	0.892549	0.888627	0.888627	0.888235	0.903922	0.871373	0.874118	0.904314	0.863529	0.892549	1
664	0	906	202	24	0	0	497.834	33.6404	674.834	52.0444	903.981	82.2232	0	0	1538.57	312.084	3832.4	884.494	9239.26	2499.66	664	14	1132	0.004528	538.03	94.892	2111.15	1489.41	0.97394	0.958039	0.941696	0.962898	0.937721	0.956272	0.905477	0.920053	0.922703	0.909452	0.891784	0.890018	0.889134	0.887809	0.907686	0.868375	0.874558	0.906802	0.864399	0.894876	1
664	28454	906	202	24	132.905	13.5589	497.834	33.6404	674.834	52.0444	903.981	82.2232	30.3091	9.55459	1538.57	312.084	3832.4	884.494	9239.26	2499.66	664	0	29586	0.118344	148.405	80.9985	109.925	494.261	0.967079	0.946174	0.944535	0.960725	0.918205	0.943537	0.923815	0.916346	0.909062	0.904972	0.883154	0.901355	0.886669	0.881921	0.895931	0.864125	0.885081	0.893598	0.87467	0.88765	1
669	1097	691	168	24	347.466	19.272	603.686	40.0398	778.201	61.1104	1020.18	81.3737	523.293	87.151	2735.1	541.748	5869.57	1369.14	13184.8	3129.65	669	11	1980	0.00792	481.586	165.265	1902.29	2135.06	0.966919	0.956061	0.943687	0.963889	0.931818	0.957071	0.914899	0.920707	0.920455	0.911364	0.884343	0.89798	0.887879	0.883838	0.903788	0.861869	0.876263	0.898232	0.87298	0.886616	1
670	991	418	35	0	381.746	22.457	620.529	47.2217	785.369	65.5618	0	0	693.861	121.537	2981.45	674.17	6048.18	1552	0	0	670	10	1444	0.005776	460.65	123.789	1485.84	1335.13	0.96572	0.956371	0.945637	0.963296	0.929709	0.958449	0.922091	0.919321	0.917936	0.911357	0.882618	0.895429	0.889889	0.882618	0.904778	0.859072	0.879848	0.891967	0.879848	0.884349	1
674	691	342	32	0	460.551	27.6102	658.934	52.8917	836.901	66.392	0	0	1215.88	217.996	3574.25	862.611	7297.58	1770.72	0	0	674	14	1065	0.00426	535.565	113.103	2155.95	1541.98	0.964319	0.958216	0.944601	0.961972	0.929577	0.959155	0.921127	0.919249	0.910798	0.913146	0.88169	0.893427	0.892958	0.878873	0.904225	0.85493	0.880282	0.888263	0.885915	0.879812	1
676	0	615	324	31	0	0	480.202	31.5319	681.646	58.6149	853.247	71.6376	0	0	1380.4	270.863	3966.1	1028.31	7748.84	1985.74	676	16	970	0.00388	559.41	116.918	2447.61	1707.68	0.963918	0.958247	0.945876	0.963918	0.930412	0.959278	0.920103	0.920619	0.915464	0.91134	0.880928	0.895876	0.893299	0.875773	0.904124	0.851031	0.879381	0.890206	0.883505	0.882474	1
676	29392	615	324	31	130.912	13.4761	480.202	31.5319	681.646	58.6149	853.247	71.6376	28.9887	9.24345	1380.4	270.863	3966.1	1028.31	7748.84	1985.74	676	0	30362	0.121448	144.602	79.3163	106.258	523.606	0.964989	0.950184	0.943037	0.950958	0.913148	0.933354	0.928002	0.910069	0.908636	0.897915	0.873493	0.900616	0.878862	0.878187	0.897421	0.876573	0.86936	0.891707	0.875568	0.880097	1
681	1083	438	272	29	343.037	18.3972	584.721	38.899	785.27	64.4023	972.387	82.8885	503.329	81.3613	2486.53	492.185	6040.51	1485.09	11452.7	2851.9	681	12	1822	0.007288	477.173	181.226	1980.98	2401.73	0.967892	0.955818	0.947311	0.959385	0.92371	0.945939	0.923436	0.920143	0.913008	0.895719	0.880077	0.901482	0.886663	0.881723	0.897914	0.865532	0.881723	0.893798	0.881723	0.882547	1
682	978	253	38	1	373.44	21.9794	596.527	42.5534	787.113	71.7174	930.35	0	649.776	115.367	2644.65	560.331	6113.43	1757.97	9825.81	0	682	9	1270	0.00508	430.698	113.521	1217.88	1262.85	0.968898	0.954331	0.950787	0.958268	0.922441	0.93937	0.923622	0.922047	0.915748	0.893307	0.877559	0.901969	0.882677	0.884646	0.890157	0.864173	0.88622	0.896063	0.88937	0.882283	1
686	667	208	34	1	460.893	26.2637	638.58	46.8371	824.359	78.4314	972.515	0	1217.35	208.7	3244.23	709.231	7033.8	2085.85	11216.7	0	686	13	910	0.00364	515.649	103.338	1908.95	1464.27	0.970879	0.955495	0.950549	0.962637	0.920879	0.942857	0.925824	0.924176	0.910989	0.893407	0.880769	0.908242	0.885165	0.891209	0.896154	0.866484	0.887912	0.890659	0.891758	0.875824	1
688	0	576	192	34	0	0	485.007	32.5288	657.629	51.8529	848.927	80.9305	0	0	1422.93	289.032	3550.58	832.18	7678.02	2226.06	688	15	802	0.003208	541.761	105.871	2197.47	1605.74	0.971322	0.953242	0.951995	0.964464	0.92394	0.942643	0.925187	0.927057	0.911471	0.895262	0.889027	0.908354	0.885287	0.892768	0.899002	0.870948	0.885287	0.893392	0.894638	0.883416	1
688	29469	576	192	34	138.162	13.6513	485.007	32.5288	657.629	51.8529	848.927	80.9305	33.9667	10.3179	1422.93	289.032	3550.58	832.18	7678.02	2226.06	688	0	30271	0.121084	148.855	68.4083	91.2866	434.905	0.964554	0.954131	0.942073	0.953173	0.921839	0.934095	0.923656	0.90813	0.906759	0.905223	0.872304	0.897658	0.874996	0.87896	0.90078	0.864986	0.870041	0.89779	0.880232	0.889069	1
693	1506	422	163	31	347.596	19.0955	585.968	38.7287	764.381	57.8734	948.795	84.4295	523.786	86.2721	2502.19	501.929	5556.62	1250.74	10663.9	2791.35	693	9	2122	0.008488	435.799	151.863	1451.96	1911.55	0.968662	0.954995	0.944156	0.951932	0.917766	0.932611	0.924128	0.911404	0.909755	0.89656	0.881715	0.901744	0.874411	0.884779	0.902922	0.861923	0.870877	0.899859	0.887135	0.8836	1
694	1381	249	24	0	377.363	22.9714	600.979	42.9563	797.918	62.7608	0	0	670.844	122.574	2704.33	580.156	6325.91	1495.49	0	0	694	8	1654	0.006616	417.13	96.3762	1059.03	1015.64	0.966747	0.954051	0.943773	0.949516	0.915659	0.928053	0.924426	0.909613	0.908404	0.896917	0.880593	0.902056	0.870617	0.883615	0.902358	0.862455	0.865478	0.895405	0.882406	0.881802	1
698	916	200	19	0	491.648	28.8632	654.768	50.9188	870.829	66.7351	0	0	1477.26	258.884	3502.88	809.223	8206.35	1894.56	0	0	698	12	1135	0.00454	526.739	84.0708	1946.84	1220.69	0.967841	0.954185	0.946256	0.951542	0.915419	0.92511	0.92511	0.909692	0.911013	0.897797	0.880176	0.911454	0.874449	0.888546	0.906167	0.867841	0.868722	0.894273	0.880176	0.8837	1
700	0	817	190	19	0	0	516.131	33.384	682.468	56.9801	899.046	91.5193	0	0	1711.78	332.262	3974.92	979.535	9145.56	2789.31	700	14	1026	0.004104	554.025	89.7039	2268.54	1439.28	0.968811	0.958577	0.947368	0.949318	0.917641	0.928363	0.923489	0.915205	0.910819	0.89961	0.878655	0.913255	0.874269	0.890838	0.904483	0.873782	0.87232	0.895224	0.878655	0.887427	1
700	29456	817	190	19	134.683	13.8038	516.131	33.384	682.468	56.9801	899.046	91.5193	31.5453	9.97971	1711.78	332.262	3974.92	979.535	9145.56	2789.31	700	0	30482	0.121928	148.798	78.579	106.841	482.274	0.97136	0.952693	0.939997	0.958188	0.922298	0.944164	0.899072	0.910947	0.918673	0.90911	0.885375	0.897038	0.875041	0.881061	0.907814	0.862132	0.861525	0.906683	0.862837	0.89917	1
705	1353	624	157	19	376.134	19.9676	634.438	40.8716	803.847	66.3703	1019.99	96.3733	662.613	106.141	3170.39	612.109	6477.84	1555.54	13284.6	4005.71	705	10	2153	0.008612	487.87	158.08	1924.88	2129.56	0.967719	0.961449	0.946586	0.95425	0.924756	0.936368	0.909196	0.911054	0.911983	0.90432	0.873432	0.906642	0.873897	0.879935	0.902926	0.860195	0.868323	0.900836	0.874826	0.900139	1
706	1228	359	35	3	401.672	24.2179	645.484	45.7535	794.196	68.4265	1038.78	120.508	808.193	146.772	3346.81	714.93	6260.24	1609.59	14212.1	5016.5	706	9	1625	0.0065	465.166	119.174	1511.21	1460.45	0.965846	0.963077	0.951385	0.958462	0.929538	0.937231	0.909231	0.911385	0.916	0.902154	0.872615	0.908	0.872	0.877538	0.904	0.853231	0.868923	0.907077	0.872615	0.900923	1
710	882	306	32	3	496.054	29.9863	692.177	50.6723	848.378	78.3386	1087.7	136.189	1518.1	274.627	4127.35	917.507	7647.26	2054.64	16414.2	6293.04	710	13	1223	0.004892	555.795	107.975	2367.85	1726.62	0.964023	0.966067	0.952167	0.959935	0.931316	0.936631	0.915372	0.90556	0.912919	0.89861	0.874898	0.912101	0.869583	0.882666	0.904742	0.852412	0.866312	0.90924	0.87408	0.900245	1
712	0	786	286	34	0	0	514.673	35.0433	710.51	54.7146	888.761	112.449	0	0	1699.6	345.954	4470.03	1043.86	9001.14	4003.69	712	15	1106	0.004424	576.814	111.326	2640.47	1896.85	0.961573	0.96745	0.954792	0.960669	0.937613	0.938969	0.914105	0.906872	0.916365	0.902351	0.878391	0.914105	0.870253	0.882911	0.901899	0.855335	0.866637	0.912297	0.877486	0.900542	1
712	29873	786	286	34	135.964	13.3775	514.673	35.0433	710.51	54.7146	888.761	112.449	32.3714	9.85399	1699.6	345.954	4470.03	1043.86	9001.14	4003.69	712	0	30979	0.123916	151.703	85.4745	125.485	602.268	0.963136	0.950709	0.937425	0.959618	0.916314	0.959085	0.903467	0.908809	0.909697	0.897011	0.878547	0.9004	0.889538	0.882582	0.916895	0.864085	0.871348	0.8948	0.86005	0.894913	1
717	1364	586	239	30	342.629	18.8054	614.419	39.9211	815.508	61.9253	1005.03	134.376	501.745	83.0024	2881.53	564.819	6743.62	1557.79	13065	6042.89	717	11	2219	0.008876	474.291	182.989	1972.34	2550.82	0.966652	0.95854	0.942091	0.960568	0.923614	0.949301	0.908743	0.90311	0.917305	0.906715	0.885083	0.901082	0.881703	0.892294	0.911897	0.86548	0.861424	0.904236	0.860297	0.898152	1
718	1228	352	42	4	382.569	23.4383	633.533	47.2895	837.004	62.0676	1042.55	79.4662	698.979	129.293	3170.1	709.012	7283.74	1681.34	14038	2925.28	718	9	1626	0.006504	450.26	128.345	1436.83	1597.1	0.973247	0.956642	0.938807	0.961562	0.921894	0.950492	0.906212	0.906212	0.924354	0.908364	0.888684	0.897601	0.883456	0.892989	0.910517	0.867466	0.858549	0.901599	0.856704	0.900369	1
722	856	297	38	4	447.46	28.823	664.768	55.3655	867.074	68.1628	1100.04	81.6257	1117.41	217.507	3675	922.614	8109.45	1962.98	16466.5	3401.5	722	13	1195	0.00478	516.996	124.309	2026.78	1883.8	0.972803	0.956904	0.943933	0.962762	0.925105	0.949791	0.909205	0.909623	0.929707	0.91046	0.889121	0.896653	0.8841	0.892469	0.915063	0.868201	0.854393	0.905021	0.861088	0.902092	1
724	0	742	278	41	0	0	467.892	33.0068	683.204	61.9988	906.494	95.4538	0	0	1279.9	271.01	4002.58	1079.32	9403.45	3284.56	724	16	1061	0.004244	541.256	127.748	2307.21	2051.97	0.975495	0.957116	0.947691	0.964656	0.929783	0.951932	0.907634	0.909519	0.932611	0.914232	0.888313	0.895382	0.881244	0.893968	0.914232	0.863336	0.850141	0.909048	0.865693	0.900566	1
724	28101	742	278	41	141.115	13.7202	467.892	33.0068	683.204	61.9988	906.494	95.4538	36.1496	10.8484	1279.9	271.01	4002.58	1079.32	9403.45	3284.56	724	0	29162	0.116648	155.673	79.9286	118.777	578.041	0.967029	0.95381	0.942356	0.959005	0.929669	0.945906	0.913706	0.917684	0.894709	0.901121	0.874717	0.884593	0.895	0.880512	0.907928	0.855977	0.897435	0.90251	0.897332	0.884319	1
729	1665	526	238	37	344.912	19.4301	568.087	39.218	783.269	67.252	1006.87	102.414	512.046	87.2116	2283.46	469.414	6006.48	1567.79	12832.3	4091.14	729	10	2466	0.009864	444.754	164.172	1605.03	2281.72	0.969992	0.957624	0.943228	0.962895	0.924777	0.95073	0.914031	0.912206	0.908759	0.908151	0.871249	0.888078	0.886253	0.886456	0.912612	0.86253	0.882806	0.907543	0.877332	0.89923	1
730	1494	316	34	1	375.287	23.7124	584.81	41.7364	796.206	74.5012	947.382	0	660.46	126.422	2492.5	527.663	6331.89	1747.29	10372.9	0	730	8	1845	0.00738	419.24	99.4252	1084.02	1075.28	0.971274	0.955556	0.943089	0.963144	0.923848	0.953388	0.915447	0.910569	0.902981	0.906233	0.870461	0.882927	0.890515	0.883469	0.913821	0.861247	0.885908	0.909214	0.880759	0.896477	1
734	1019	266	32	1	494.177	29.6773	642.41	48.7825	853.498	84.6077	1010.7	0	1500.84	272.782	3306.42	748.567	7819.06	2359.15	12584.1	0	734	13	1318	0.005272	533.209	87.082	2027.06	1322.58	0.97003	0.95258	0.944613	0.966616	0.931715	0.953718	0.917299	0.914643	0.908194	0.912367	0.870637	0.885053	0.892261	0.887709	0.911988	0.861153	0.887329	0.910091	0.875569	0.89302	1
736	0	910	245	32	0	0	517.258	35.5303	665.007	51.5707	881.606	91.1797	0	0	1725.78	360.465	3668.84	851.65	8636.38	2738.32	736	15	1187	0.004748	557.576	90.5528	2313.13	1474.18	0.973041	0.954507	0.946925	0.967565	0.936816	0.953665	0.919966	0.915754	0.906487	0.911542	0.866891	0.883741	0.893429	0.885425	0.911963	0.860994	0.88711	0.912805	0.875316	0.898905	1
736	28465	910	245	32	133.053	13.5119	517.258	35.5303	665.007	51.5707	881.606	91.1797	30.4032	9.58886	1725.78	360.465	3668.84	851.65	8636.38	2738.32	736	0	29652	0.118608	150.047	86.1922	121.783	536.031	0.972481	0.949481	0.946192	0.947963	0.913024	0.939026	0.914272	0.922602	0.904829	0.909871	0.879485	0.901373	0.878592	0.900159	0.894948	0.876096	0.887546	0.88709	0.888675	0.892941	1
741	1154	675	205	28	333.051	18.0201	616.272	41.6086	765.7	59.6357	983.855	105.318	460.875	74.5664	2910.5	594.989	5591.38	1319.92	12014.1	3986.13	741	11	2062	0.008248	477.614	175.992	1929.71	2178.12	0.974782	0.948594	0.949806	0.961688	0.927255	0.945684	0.921678	0.919011	0.901067	0.912464	0.880456	0.897672	0.890398	0.892095	0.902522	0.864694	0.897187	0.896702	0.889185	0.887003	1
742	1046	417	31	0	371.473	22.1396	634	46.905	766.256	71.3877	0	0	639.754	114.015	3176.35	712.606	5648.12	1639.65	0	0	742	9	1494	0.005976	452.94	129.988	1451.68	1365.21	0.977912	0.947122	0.951473	0.956827	0.924699	0.940763	0.923695	0.920013	0.896921	0.909639	0.883199	0.900937	0.890897	0.889224	0.89759	0.863454	0.899264	0.90328	0.891566	0.881526	1
746	716	341	28	0	475.057	28.0896	684.57	52.1712	819.199	76.4673	0	0	1333.52	236.711	3998.56	923.273	6894.32	1949.13	0	0	746	14	1085	0.00434	549.785	113.114	2314.6	1571.81	0.976037	0.947926	0.9553	0.958065	0.925346	0.9447	0.922581	0.919816	0.892627	0.91106	0.885253	0.9	0.89447	0.88894	0.904147	0.86682	0.906452	0.906912	0.889401	0.886636	1
748	0	625	320	26	0	0	491.012	32.1	702.839	58.326	835.726	71.8508	0	0	1475.16	289.118	4339.7	1095.56	7291.19	1938.98	748	16	971	0.003884	570.051	116.81	2574.92	1717.7	0.976313	0.950566	0.954686	0.96138	0.929454	0.945417	0.926365	0.92173	0.892894	0.914006	0.883625	0.898043	0.894954	0.886715	0.907312	0.867147	0.906282	0.911946	0.889804	0.885685	1
748	27780	625	320	26	130.939	13.3695	491.012	32.1	702.839	58.326	835.726	71.8508	28.9915	9.1682	1475.16	289.118	4339.7	1095.56	7291.19	1938.98	748	0	28751	0.115004	145.769	83.2205	114.975	557.891	0.957654	0.955845	0.954176	0.952715	0.92395	0.934837	0.914125	0.916925	0.897412	0.897377	0.880735	0.913968	0.867883	0.895291	0.907099	0.871309	0.875204	0.899377	0.876213	0.876804	1
753	1063	448	275	22	345.853	19.2682	596.184	38.7539	810.953	62.4572	938.141	71.0109	516.107	86.0149	2633.68	521.083	6635.02	1555.14	10244	2270.76	753	12	1808	0.007232	485.832	185.337	2089.88	2446	0.964049	0.958794	0.948562	0.955199	0.920631	0.939712	0.919524	0.920907	0.896847	0.897677	0.874447	0.900719	0.88302	0.894635	0.906803	0.86698	0.891316	0.900166	0.883296	0.880808	1
754	939	255	46	1	380.436	23.4209	610.485	41.8258	836.561	76.9857	934.701	0	687.453	126.622	2830.73	586.575	7337.92	2153.03	9963.68	0	754	9	1241	0.004964	445.06	125.107	1381.84	1557.29	0.960919	0.958904	0.949234	0.954069	0.921031	0.937953	0.917002	0.923852	0.895649	0.893231	0.875504	0.905318	0.876309	0.896454	0.905721	0.876712	0.888396	0.894843	0.88195	0.880741	1
758	652	204	42	1	463.71	28.458	650.749	50.034	867.951	79.889	987.56	0	1241.58	227.124	3437.79	790.432	8189.13	2321.34	11743	0	758	13	899	0.003596	525.621	116.183	2076.2	1790.68	0.963849	0.963293	0.950501	0.956062	0.918799	0.931591	0.918242	0.922692	0.899333	0.892102	0.870412	0.899889	0.875973	0.893215	0.912125	0.878198	0.89099	0.897664	0.885984	0.875417	1
760	0	571	185	42	0	0	485.826	32.5542	675.778	55.6069	896.27	90.1703	0	0	1429.97	285.103	3857.85	955.647	9056.78	2784.58	760	16	798	0.003192	551.464	121.762	2394.24	2043.58	0.966165	0.963659	0.954261	0.9599	0.918546	0.934211	0.920426	0.927945	0.901003	0.896617	0.870301	0.902882	0.874687	0.893484	0.912281	0.876566	0.886591	0.892231	0.887218	0.879073	1
760	25189	571	185	42	136.716	14.0992	485.826	32.5542	675.778	55.6069	896.27	90.1703	33.0026	10.5545	1429.97	285.103	3857.85	955.647	9056.78	2784.58	760	0	25987	0.103948	149.452	75.9472	105.511	542.495	0.958595	0.965752	0.956363	0.956036	0.93591	0.926117	0.914534	0.920518	0.91869	0.903894	0.876573	0.904067	0.869512	0.893351	0.899161	0.848347	0.87792	0.91034	0.872167	0.886193	1
765	1206	409	160	37	354.325	19.7291	592.149	39.1068	784.319	60.7037	1003.29	84.724	554.794	92.5621	2581.68	512.263	6005.15	1373.57	12570.7	3126.08	765	10	1812	0.007248	459.226	166.627	1738.92	2351.07	0.96606	0.9633	0.956954	0.956678	0.929912	0.931567	0.918322	0.923013	0.90894	0.899007	0.880243	0.912528	0.872792	0.898455	0.900386	0.867826	0.88383	0.904801	0.874172	0.882174	1
766	1085	234	32	4	391.412	24.549	609.739	44.8073	800.922	69.5243	962.47	49.9963	748.738	141.06	2826.22	626.333	6419.48	1569.94	10961.1	1679.9	766	8	1355	0.00542	440.473	108.16	1271.57	1299.81	0.964207	0.9631	0.960148	0.954613	0.932103	0.929889	0.920664	0.919926	0.907749	0.901476	0.878967	0.912915	0.869742	0.899262	0.893727	0.863838	0.887085	0.909594	0.873432	0.88155	1
770	745	198	30	4	486.061	29.6357	656.359	51.712	840.054	72.1452	1008.83	58.4957	1428.86	262.378	3530.34	840.428	7399.52	1797.14	12638.8	2127.15	770	13	977	0.003908	533.584	99.8563	2083.98	1545.4	0.966223	0.963664	0.961617	0.955476	0.935517	0.934493	0.922211	0.92477	0.912999	0.907881	0.881269	0.91607	0.874616	0.897646	0.889969	0.863357	0.889969	0.907881	0.876663	0.882805	1
772	0	660	185	33	0	0	504.25	34.9758	674.158	53.8661	870.633	89.2763	0	0	1599.73	334.735	3825.98	921.949	8311.09	2517.94	772	15	878	0.003512	553.821	102.476	2321.06	1648.8	0.96697	0.964692	0.962984	0.959567	0.938497	0.939066	0.923121	0.923121	0.91287	0.906606	0.886105	0.916856	0.875854	0.896355	0.886674	0.867312	0.890661	0.909453	0.878132	0.883257	1
772	26645	660	185	33	132.426	13.3455	504.25	34.9758	674.158	53.8661	870.633	89.2763	29.9599	9.25462	1599.73	334.735	3825.98	921.949	8311.09	2517.94	772	0	27523	0.110092	145.869	77.4043	103.047	498.914	0.964902	0.953257	0.951622	0.962486	0.935745	0.940995	0.916216	0.917015	0.923918	0.90141	0.87287	0.893762	0.885696	0.89071	0.901192	0.849035	0.870272	0.906169	0.868056	0.903572	1
777	1103	484	147	31	349.358	17.932	609.962	42.436	788.346	59.6721	982.033	95.9443	531.15	81.4036	2824.73	594.912	6093.2	1366.79	11873.3	3390.33	777	10	1765	0.00706	468.495	169.303	1822.55	2251.57	0.965439	0.961473	0.958924	0.960623	0.94051	0.93796	0.923513	0.921813	0.920113	0.906232	0.873371	0.906516	0.883286	0.894051	0.881586	0.847875	0.878187	0.90085	0.873938	0.893768	1
778	978	284	26	2	380.603	22.2886	623.995	48.3321	797.285	73.0951	858.419	93.479	687.628	120.666	3033.57	709.27	6350.83	1706.37	7998.44	2522.88	778	9	1290	0.00516	443.326	118.208	1329.58	1311.16	0.963953	0.962016	0.957364	0.960078	0.942636	0.938372	0.921705	0.920155	0.922868	0.905426	0.870155	0.90814	0.884884	0.896124	0.884109	0.842248	0.879457	0.894961	0.874806	0.896124	1
782	643	236	25	2	498.541	28.9062	679.245	52.8259	858.308	78.3798	897.158	118.116	1539.62	267.475	3908.72	904.628	7914.83	2131.61	9268.81	3486.18	782	13	906	0.003624	556.419	102.949	2349.72	1573.3	0.962472	0.966887	0.959161	0.957506	0.944812	0.93819	0.922737	0.92053	0.924393	0.904525	0.87362	0.910596	0.886313	0.897903	0.878587	0.8383	0.883554	0.895695	0.87638	0.897351	1
784	0	568	219	26	0	0	526.522	32.3904	712.748	55.3244	887.383	96.5848	0	0	1814.62	333.996	4513.03	1044.98	8835.85	2932.05	784	16	813	0.003252	588.226	107.493	2766.04	1811.02	0.96556	0.968635	0.95818	0.95695	0.944034	0.938499	0.919434	0.921894	0.923739	0.905904	0.874539	0.911439	0.886839	0.894834	0.873309	0.833948	0.881919	0.896064	0.874539	0.896064	1
784	26914	568	219	26	132.771	13.2657	526.522	32.3904	712.748	55.3244	887.383	96.5848	30.1761	9.18937	1814.62	333.996	4513.03	1044.98	8835.85	2932.05	784	0	27727	0.110908	146.125	80.0858	110.396	556.135	0.969308	0.948299	0.942096	0.959282	0.929401	0.952754	0.919014	0.908735	0.908807	0.90484	0.873679	0.887132	0.892722	0.879071	0.916652	0.844213	0.882046	0.910286	0.875194	0.900476	1
789	1126	418	189	22	368.196	18.764	643.879	39.3797	834.515	62.551	1015.27	112.457	621.284	94.4229	3309.39	606.657	7220.43	1626.18	13223.5	4412.48	789	10	1755	0.00702	492.187	180.471	2130.18	2597.54	0.968376	0.95584	0.954131	0.958974	0.930484	0.949573	0.915954	0.918803	0.917949	0.903134	0.87037	0.895726	0.893447	0.889744	0.897151	0.840741	0.874644	0.901994	0.865527	0.892877	1
790	1051	235	38	1	394.615	23.3597	657.972	44.7139	853.412	72.5622	880.31	0	766.201	135.651	3539.74	725.784	7757.61	2018.71	8330.12	0	790	8	1325	0.0053	454.848	125.803	1464.33	1595.89	0.969057	0.948302	0.953962	0.960377	0.931321	0.949811	0.918113	0.916981	0.917358	0.906038	0.869811	0.891321	0.893585	0.888302	0.9	0.833962	0.876604	0.909811	0.864528	0.899245	1
794	712	194	36	1	497.722	28.1614	710.056	48.1859	907.913	72.1841	868.482	0	1531.32	258.109	4443.86	904.493	9307.66	2245.13	8000.27	0	794	13	943	0.003772	557.458	116.411	2434.24	1921.94	0.970308	0.950159	0.954401	0.961824	0.932662	0.947508	0.919406	0.918346	0.921527	0.906681	0.872747	0.893955	0.893425	0.890244	0.896607	0.836161	0.875398	0.906151	0.865323	0.893955	1
796	0	634	178	37	0	0	519.857	32.2825	730.947	51.0949	921.613	85.062	0	0	1747.22	323.874	4850.14	1026.13	9799.62	2847.89	796	15	849	0.003396	581.622	119.174	2748.7	2119.91	0.970554	0.95053	0.957008	0.962898	0.933451	0.946408	0.92285	0.920495	0.924617	0.905183	0.87338	0.894582	0.892226	0.889282	0.894582	0.830389	0.876325	0.905771	0.871025	0.894582	1
796	29049	634	178	37	131.663	13.342	519.857	32.2825	730.947	51.0949	921.613	85.062	29.4545	9.07672	1747.22	323.874	4850.14	1026.13	9799.62	2847.89	796	0	29898	0.119592	144.44	78.5	106.672	575.939	0.976671	0.951786	0.94799	0.955766	0.92951	0.941351	0.919794	0.911031	0.902351	0.897869	0.881731	0.886497	0.887467	0.888621	0.920429	0.851796	0.888538	0.903489	0.888304	0.896548	1
801	1052	483	161	34	336.483	17.6769	622.198	37.7247	827.326	58.9287	1017.82	85.8572	474.981	75.0311	2986.95	541.14	7025.15	1511.78	13127.2	3465.11	801	11	1730	0.00692	475.322	190.04	2034.54	2646.18	0.974855	0.950867	0.952601	0.960983	0.936994	0.947977	0.921387	0.916763	0.916185	0.90578	0.877746	0.886416	0.891329	0.883815	0.911561	0.837283	0.888439	0.907803	0.878035	0.897399	1
802	929	274	28	1	367.753	21.1155	638.58	43.2439	855.592	63.383	1071.88	0	620.338	106.518	3236.61	650.298	7776.86	1763.27	14999	0	802	9	1232	0.004928	439.644	133.413	1376.52	1567.03	0.977273	0.948052	0.94724	0.961851	0.937094	0.948458	0.916802	0.913149	0.914367	0.907468	0.879058	0.881494	0.890828	0.879058	0.921672	0.838068	0.892451	0.90625	0.881494	0.895698	1
806	613	229	27	0	441.64	26.8101	673.664	49.1309	892.346	61.5616	0	0	1073.02	193.523	3805.51	826.488	8799.18	1873.83	0	0	806	13	869	0.003476	516.786	126.933	2033.14	1793.31	0.979287	0.951669	0.949367	0.964327	0.93901	0.947641	0.914845	0.922325	0.914269	0.908516	0.881473	0.884925	0.895857	0.884925	0.920598	0.842348	0.89298	0.902762	0.87687	0.897008	1
808	0	533	221	26	0	0	461.233	31.2341	693.228	56.2392	927.759	70.5621	0	0	1224.78	245.726	4160.81	1014.26	9915.01	2371.48	808	16	780	0.00312	542.516	132.764	2346.33	2054.77	0.979487	0.955769	0.950641	0.967949	0.942308	0.950641	0.916026	0.922436	0.917949	0.911538	0.883333	0.885256	0.894231	0.885256	0.922436	0.840385	0.895513	0.901923	0.878205	0.898718	1
808	31744	533	221	26	133.27	13.1344	461.233	31.2341	693.228	56.2392	927.759	70.5621	30.4937	9.22568	1224.78	245.726	4160.81	1014.26	9915.01	2371.48	808	0	32524	0.130096	143.084	67.1668	86.0327	476.311	0.971206	0.952589	0.956955	0.954065	0.929129	0.919521	0.92647	0.924194	0.908683	0.896415	0.890143	0.891572	0.888298	0.887268	0.902641	0.858996	0.897276	0.899182	0.878628	0.889958	1
813	1285	392	190	23	350.871	19.0244	570.076	35.5933	803.602	60.8612	1040.95	73.6701	538.542	87.6574	2301.52	426.558	6452.88	1473.72	13949.4	3034.51	813	10	1890	0.00756	450.246	165.644	1661.96	2336.89	0.974339	0.957672	0.952381	0.956085	0.940476	0.937302	0.91746	0.92381	0.909788	0.900265	0.887831	0.889683	0.889153	0.888889	0.907937	0.856878	0.886772	0.896032	0.879101	0.891799	1
814	1174	241	35	0	396.621	23.9015	586.569	38.8088	824.143	62.4615	0	0	778.201	140.754	2509.63	489.964	6958.41	1589.03	0	0	814	8	1450	0.0058	438.511	97.2667	1215.15	1160.25	0.974138	0.960345	0.954138	0.956897	0.938966	0.938621	0.921379	0.924828	0.91069	0.898966	0.89	0.893103	0.888621	0.892069	0.906897	0.86	0.884828	0.896207	0.882414	0.892759	1
818	845	188	34	0	498.878	28.8109	636.827	42.9237	873.634	72.0714	0	0	1542.59	266.084	3209.8	644.792	8308.43	2066.79	0	0	818	12	1067	0.004268	535.126	87.5315	2051.94	1398.01	0.975633	0.962512	0.958294	0.960169	0.944236	0.934864	0.923618	0.927366	0.91284	0.901125	0.893627	0.897844	0.890347	0.885661	0.910028	0.858013	0.887067	0.902999	0.884724	0.887067	1
820	0	733	180	34	0	0	516.828	34.2656	654.631	46.1227	883.941	76.801	0	0	1719.8	343.807	3489.72	736.133	8623.59	2261.39	820	15	947	0.003788	556.201	91.7758	2304.08	1530.8	0.978353	0.966209	0.958289	0.965681	0.940866	0.936114	0.92397	0.925554	0.913939	0.903907	0.895459	0.900211	0.89018	0.883316	0.916051	0.859029	0.885428	0.905491	0.88226	0.891763	1
820	30010	733	180	34	132.025	13.325	516.828	34.2656	654.631	46.1227	883.941	76.801	29.6956	9.30008	1719.8	343.807	3489.72	736.133	8623.59	2261.39	820	0	30957	0.123828	145.001	75.9307	99.2709	474.52	0.96416	0.953968	0.949252	0.951513	0.931292	0.933068	0.915108	0.909455	0.907517	0.899667	0.884259	0.896066	0.879753	0.88841	0.885163	0.854669	0.888151	0.893239	0.874891	0.874972	1
825	1179	540	146	32	359.566	19.1111	631.178	42.2658	763.254	49.9569	998.976	91.19	579.194	92.167	3125.08	628.981	5509.02	1085.42	12456.9	3466.55	825	10	1897	0.007588	478.739	165.242	1883.69	2192.01	0.972325	0.961255	0.953084	0.957301	0.938851	0.933579	0.919873	0.921719	0.911439	0.896415	0.893253	0.903795	0.893253	0.878492	0.900633	0.863996	0.899051	0.894834	0.875066	0.885872	1
826	1076	309	27	0	399.467	24.5821	647.667	46.5392	777.303	61.0797	0	0	795.354	146.423	3382.15	733.443	5850.16	1391.02	0	0	826	9	1412	0.005648	461.008	115.886	1458.1	1297.99	0.971317	0.959278	0.956091	0.958569	0.936261	0.929533	0.919263	0.919972	0.911473	0.896246	0.895184	0.907578	0.891997	0.882436	0.897309	0.868626	0.902975	0.894122	0.873938	0.88279	1
830	750	261	27	0	486.883	29.8844	692.959	50.4857	815.098	63.1337	0	0	1436.26	263.547	4140.38	902.792	6737.46	1559.71	0	0	830	13	1038	0.004152	547.237	105.96	2254.09	1489.69	0.973988	0.962428	0.955202	0.959056	0.937861	0.931599	0.918112	0.920039	0.916667	0.896435	0.901734	0.912331	0.890655	0.880539	0.904624	0.870424	0.907033	0.895472	0.878131	0.879576	1
832	0	676	248	26	0	0	510.303	34.5387	716.057	52.2499	831.513	63.8516	0	0	1656.63	337.015	4566.49	991.266	7148.2	1622.38	832	15	950	0.0038	572.807	107.897	2566.56	1617.77	0.975263	0.964737	0.96	0.962632	0.941053	0.93	0.92	0.922632	0.915789	0.896842	0.901053	0.915263	0.89	0.877368	0.908421	0.87	0.910526	0.893684	0.875789	0.877895	1
832	27036	676	248	26	136.241	13.8857	510.303	34.5387	716.057	52.2499	831.513	63.8516	32.6376	10.302	1656.63	337.015	4566.49	991.266	7148.2	1622.38	832	0	27986	0.111944	151.061	82.6529	118.653	547.267	0.957514	0.955138	0.956639	0.960391	0.930912	0.948242	0.919638	0.91762	0.917101	0.893411	0.889177	0.908168	0.880047	0.898628	0.874795	0.83381	0.896019	0.899557	0.868023	0.882763	1
837	1350	516	216	23	355.84	19.7079	618.557	41.159	824.965	58.3624	947.27	72.1675	561.857	93.498	2941.65	589.457	6963.76	1475.17	10550.1	2475.72	837	10	2105	0.00842	474.84	173.878	1911.27	2289.98	0.966033	0.963183	0.954394	0.958432	0.933017	0.942043	0.918765	0.921378	0.921615	0.891924	0.886461	0.901425	0.888599	0.896912	0.888599	0.846793	0.894774	0.897862	0.874584	0.874109	1
838	1225	313	36	0	386.156	23.3161	630.78	47.0566	830.481	61.7408	0	0	718.484	129.69	3128.92	692.578	7114.36	1570.62	0	0	838	8	1574	0.006296	444.963	117.93	1344.1	1365.47	0.965057	0.963469	0.952033	0.954257	0.930114	0.945362	0.923126	0.920584	0.923761	0.890407	0.884371	0.893901	0.887865	0.899301	0.884371	0.844981	0.896442	0.897395	0.874206	0.876429	1
842	822	273	34	0	486.479	29.9569	679.985	53.1363	878.137	67.5597	0	0	1432.82	263.887	3922.29	917.817	8413.87	1905.33	0	0	842	13	1129	0.004516	545.065	108.236	2245.02	1634.11	0.965456	0.965456	0.950399	0.954827	0.926041	0.946856	0.921612	0.917183	0.926484	0.889283	0.886625	0.89814	0.883082	0.897254	0.881754	0.846324	0.902126	0.893711	0.876882	0.878654	1
844	0	724	258	33	0	0	498.879	34.8622	694.489	59.9402	887.637	71.6584	0	0	1549.66	324.165	4193.9	1083.29	8703.93	2071.72	844	15	1015	0.00406	561.24	112.685	2454.4	1770.77	0.965517	0.966995	0.950739	0.956158	0.925616	0.946305	0.924138	0.922167	0.926601	0.890148	0.887192	0.900493	0.883251	0.895074	0.878325	0.847783	0.90197	0.897044	0.882266	0.87931	1
844	31907	724	258	33	138.792	13.599	498.879	34.8622	694.489	59.9402	887.637	71.6584	34.4156	10.4005	1549.66	324.165	4193.9	1083.29	8703.93	2071.72	844	0	32922	0.131688	151.816	76.8321	109.025	521.31	0.965039	0.944171	0.950869	0.964568	0.944794	0.942622	0.913538	0.923531	0.932279	0.910106	0.87841	0.903135	0.892017	0.878835	0.889603	0.825861	0.900917	0.884439	0.855917	0.900249	1
849	1621	535	213	31	338.469	18.8184	597.543	39.3506	797.264	66.2038	992.285	70.3101	483.875	80.7416	2652.4	526.235	6322.59	1549.36	12088.6	2517.4	849	10	2400	0.0096	445.384	169.621	1635.36	2201.91	0.961042	0.951042	0.954583	0.96	0.937083	0.945	0.919375	0.922708	0.931042	0.901667	0.880833	0.90375	0.884583	0.889583	0.879583	0.829375	0.904792	0.89875	0.865208	0.899167	1
850	1451	301	42	2	369.554	22.5177	614.747	46.2957	836.41	65.6334	987.739	29.1644	630.246	115.824	2898.47	658.229	7280.08	1686.97	11779.7	1036.48	850	8	1796	0.007184	422.253	117.011	1178.31	1373.17	0.959633	0.948497	0.95657	0.962138	0.94098	0.945713	0.917316	0.923163	0.934298	0.90284	0.878062	0.903675	0.882795	0.889198	0.875278	0.82461	0.903953	0.898942	0.863307	0.898942	1
854	962	244	38	2	491.884	28.3891	676.865	50.6593	892.572	70.8847	1035.5	57.8887	1478.9	256.281	3863.48	885.183	8843.98	2082.39	13654.4	2261.34	854	13	1246	0.004984	541.201	104.512	2190.02	1686.62	0.961878	0.950642	0.953852	0.964286	0.94061	0.945827	0.921348	0.923355	0.933788	0.899278	0.875602	0.9061	0.885634	0.890851	0.873194	0.825843	0.903291	0.897673	0.858347	0.900883	1
856	0	858	227	37	0	0	518.33	34.227	705.748	62.0979	931.248	75.592	0	0	1734.51	342.118	4404.43	1175.23	10051.3	2601.3	856	15	1122	0.004488	569.864	109.26	2548.94	1911.01	0.963458	0.953654	0.955882	0.966132	0.938948	0.946524	0.920677	0.926025	0.933155	0.900624	0.877005	0.9082	0.889483	0.893048	0.873886	0.828877	0.90508	0.896613	0.85918	0.901961	1
856	31069	858	227	37	140.296	13.3132	518.33	34.227	705.748	62.0979	931.248	75.592	35.4802	10.4015	1734.51	342.118	4404.43	1175.23	10051.3	2601.3	856	0	32191	0.128764	155.269	82.4295	123.086	583.018	0.972508	0.953108	0.941257	0.967879	0.937358	0.946926	0.923146	0.91771	0.917151	0.903079	0.88371	0.89101	0.913159	0.865149	0.898823	0.843869	0.891227	0.88694	0.867898	0.907319	1
861	1748	646	191	34	350.23	18.8184	621.239	40.7117	809.629	69.2839	1037.65	90.7707	535.524	86.304	2978.54	578.754	6629.64	1720.7	13929.3	3856.17	861	10	2619	0.010476	459.504	169.716	1756.43	2348.5	0.968499	0.952081	0.941008	0.967354	0.939863	0.946163	0.920199	0.920199	0.924971	0.905498	0.881443	0.904735	0.901298	0.869607	0.892707	0.829706	0.89958	0.891371	0.863688	0.907216	1
862	1588	371	34	5	391.194	23.3464	640.339	45.8401	801.688	80.0504	1046.37	101.565	746.676	133.88	3268.5	695.749	6487.19	1952.64	14358.9	4436.73	862	8	1998	0.007992	446.082	115.816	1346.69	1436.52	0.967467	0.94995	0.941692	0.969469	0.94044	0.946697	0.92017	0.919169	0.921421	0.909159	0.880631	0.907908	0.904404	0.866366	0.898148	0.829079	0.89965	0.88964	0.85986	0.907157	1
866	1082	317	30	5	482.406	28.2171	685.596	51.325	848.814	89.7335	1099.5	112.654	1395.74	243.191	4013.68	893.233	7723.28	2529.89	16707.2	5610.63	866	13	1434	0.005736	537.14	107.996	2160.22	1746.52	0.968271	0.948745	0.942817	0.971757	0.93689	0.946304	0.918061	0.920851	0.920153	0.905858	0.879707	0.906904	0.904114	0.870293	0.900628	0.83159	0.903766	0.885635	0.855997	0.905509	1
868	0	963	303	32	0	0	508.114	32.1751	711.456	56.6822	910.212	138.805	0	0	1632.72	309.596	4492.98	1072.05	9881.08	5292.92	868	15	1298	0.005192	565.494	111.08	2503.76	1964.28	0.97188	0.950693	0.947997	0.973421	0.939522	0.947997	0.917951	0.927966	0.918721	0.906394	0.882126	0.908706	0.902157	0.873652	0.900616	0.829353	0.904083	0.886364	0.860169	0.90755	1
868	28419	963	303	32	134.635	13.4379	508.114	32.1751	711.456	56.6822	910.212	138.805	31.4646	9.80251	1632.72	309.596	4492.98	1072.05	9881.08	5292.92	868	0	29717	0.118868	153.455	92.0106	139.451	651.104	0.974678	0.965945	0.956002	0.967948	0.948699	0.923158	0.914191	0.918952	0.905374	0.898021	0.889895	0.908352	0.904819	0.882205	0.907965	0.83957	0.891358	0.893243	0.876401	0.892082	1
873	1208	729	265	31	353.224	19.3292	613.315	39.4936	825.573	63.4447	1015.31	145.514	549.489	90.186	2865.41	553.995	6997.15	1594.45	13566	6391.12	873	12	2233	0.008932	503.382	183.258	2251.44	2667.1	0.977385	0.957232	0.951411	0.967532	0.941782	0.939095	0.921854	0.920734	0.909987	0.904389	0.890058	0.906628	0.904613	0.875952	0.902821	0.826914	0.899239	0.89588	0.873489	0.90215	1
874	1100	430	52	4	382.925	24.1159	629.189	46.2338	830.587	63.0893	985.653	96.3221	701.32	131.218	3104.14	686.848	7122.67	1629.71	12004.2	3370.63	874	10	1586	0.006344	465.89	134.844	1591.82	1643.79	0.979508	0.960908	0.949559	0.968159	0.941992	0.935687	0.924338	0.919294	0.907945	0.90227	0.890921	0.907314	0.906999	0.873581	0.901639	0.825032	0.901009	0.897856	0.876103	0.902585	1
878	781	362	48	4	476.018	29.2844	675.209	50.9019	878.071	72.954	1024.43	91.7092	1342.7	246.669	3835.73	862.605	8437.95	2141.2	13413	3507.79	878	14	1195	0.00478	554.344	122.357	2423.31	1927.53	0.979916	0.958577	0.950628	0.969456	0.941841	0.935983	0.922594	0.917573	0.915481	0.905858	0.887448	0.910042	0.909623	0.872385	0.900418	0.82636	0.903347	0.89205	0.870711	0.903347	1
880	0	683	340	51	0	0	496.615	34.3897	697.204	56.4628	912.746	90.8432	0	0	1528.26	313.123	4232.29	1034.52	9558.11	2960.47	880	16	1074	0.004296	579.876	127.206	2765.59	2159.37	0.982775	0.958566	0.95298	0.968343	0.9446	0.938547	0.922253	0.920857	0.912942	0.904562	0.891061	0.911546	0.909218	0.869646	0.901304	0.824488	0.905493	0.893855	0.867784	0.901769	1
880	26137	683	340	51	136.851	13.6415	496.615	34.3897	697.204	56.4628	912.746	90.8432	33.0335	10.2525	1528.26	313.123	4232.29	1034.52	9558.11	2960.47	880	0	27211	0.108844	154.337	90.8755	140.886	683.536	0.96404	0.95963	0.943368	0.961927	0.932693	0.930653	0.934402	0.914042	0.902172	0.895924	0.894344	0.910643	0.895447	0.884385	0.908144	0.854434	0.897321	0.895116	0.86296	0.888189	1
885	1285	488	286	43	367.229	19.8335	609.76	40.4137	813.245	64.332	1034.8	96.119	617.029	100.51	2817.92	551.766	6697.49	1605.93	13854.9	4086.18	885	11	2102	0.008408	497.877	184.776	2226.1	2814.26	0.97431	0.965271	0.950048	0.969315	0.940057	0.928164	0.923168	0.916032	0.896765	0.898906	0.892008	0.916746	0.904139	0.879401	0.907707	0.846337	0.904377	0.888915	0.867983	0.894148	1
886	1192	279	36	1	392.953	23.8403	623.131	46.9083	834.541	55.3203	939.79	0	757.03	138.812	3018.09	685.825	7195.85	1465.64	10126.6	0	886	8	1508	0.006032	446.444	112.801	1335.28	1346.46	0.975133	0.967175	0.952255	0.967507	0.944297	0.924072	0.926061	0.912467	0.892573	0.896552	0.894894	0.916446	0.900862	0.883952	0.909814	0.855106	0.905172	0.890915	0.873342	0.88992	1
890	827	245	33	1	477.033	29.0059	664.335	48.1654	878.667	58.0576	883.888	0	1350.95	246.479	3649.76	799.268	8391.41	1664.75	8431.65	0	890	13	1106	0.004424	530.875	105.255	2076.65	1561.38	0.977396	0.967902	0.952532	0.969259	0.948011	0.923146	0.931736	0.915913	0.891953	0.897378	0.894213	0.914105	0.902351	0.881103	0.909132	0.856239	0.904159	0.893761	0.880651	0.894213	1
892	0	729	226	33	0	0	494.177	33.8189	680.997	51.069	892.43	55.6651	0	0	1505.57	309.247	3933.7	867.376	8778.11	1659.43	892	15	988	0.003952	550.214	108.097	2303.9	1677.05	0.979251	0.96913	0.952935	0.97166	0.952429	0.922571	0.932692	0.916498	0.895243	0.897773	0.892206	0.919028	0.900304	0.873988	0.908401	0.855263	0.905364	0.898279	0.884109	0.892713	1
892	28251	729	226	33	133.728	13.5105	494.177	33.8189	680.997	51.069	892.43	55.6651	30.8552	9.64319	1505.57	309.247	3933.7	867.376	8778.11	1659.43	892	0	29239	0.116956	147.801	78.9586	107.662	513.627	0.960754	0.958429	0.94244	0.958087	0.932898	0.936557	0.925716	0.914771	0.918978	0.894935	0.898458	0.897363	0.886145	0.896953	0.88264	0.85309	0.903742	0.895448	0.874842	0.886128	1
897	1188	540	186	27	359.747	19.3916	606.015	39.9841	790.34	59.016	1008.91	75.3151	580.197	93.4867	2766.3	543.133	6137	1385.5	12727	2923.51	897	11	1941	0.007764	478.553	165.755	1889.84	2239.64	0.964967	0.965739	0.950799	0.964451	0.940495	0.927615	0.936888	0.917568	0.907522	0.892324	0.892066	0.907264	0.893096	0.885368	0.899794	0.852138	0.9034	0.897733	0.873519	0.888717	1
898	1085	301	34	2	378.285	23.1414	614.549	46.624	787.626	57.3723	979.138	58.1953	675.793	122.555	2896.29	659.295	6071.1	1395.99	11566.4	2034.36	898	9	1422	0.005688	438.928	116.638	1290.13	1298.06	0.959212	0.96519	0.944093	0.96519	0.937764	0.925457	0.937764	0.918073	0.909283	0.890295	0.887834	0.905415	0.892405	0.88256	0.899437	0.856892	0.905767	0.895921	0.867792	0.885373	1
902	715	254	26	2	448.667	27.9716	647.646	52.0972	813.542	53.6927	992.842	111.903	1125.51	209.702	3394.67	819.553	6668.27	1377.86	12381.3	4033.43	902	13	997	0.003988	509.966	108.388	1870.74	1447.95	0.965396	0.96991	0.941825	0.965898	0.941825	0.922768	0.939318	0.915246	0.910231	0.894684	0.891174	0.904213	0.89669	0.880642	0.895186	0.855567	0.908225	0.903711	0.864594	0.881143	1
904	0	616	234	27	0	0	461.601	31.7126	662.237	58.6739	849.947	78.7575	0	0	1228.29	254.736	3642.76	960.621	7697.99	2323.16	904	15	877	0.003508	527.09	113.626	2071.7	1609.57	0.966933	0.970924	0.940137	0.968643	0.943558	0.924743	0.945268	0.915621	0.90764	0.897377	0.891676	0.904789	0.899658	0.879704	0.895667	0.854048	0.912771	0.904789	0.86317	0.887685	1
904	27797	616	234	27	132.865	13.4693	461.601	31.7126	662.237	58.6739	849.947	78.7575	30.2689	9.42551	1228.29	254.736	3642.76	960.621	7697.99	2323.16	904	0	28674	0.114696	144.923	71.9633	92.7064	450.43	0.964253	0.953948	0.94624	0.959807	0.932918	0.93325	0.919788	0.926606	0.92052	0.89337	0.886814	0.898166	0.886238	0.89072	0.884756	0.829183	0.8914	0.899072	0.873718	0.886256	1
909	1149	431	188	23	329.742	17.5391	558.012	36.0898	764.191	67.3246	949.922	85.7198	447.207	71.0939	2161.01	421.31	5585.86	1477.72	10718.2	3204.53	909	10	1791	0.007164	438.243	163.094	1530.93	2016.42	0.966778	0.96287	0.943886	0.963707	0.939698	0.927694	0.928532	0.919877	0.915131	0.896427	0.892239	0.898939	0.890564	0.887214	0.894472	0.839475	0.894193	0.895031	0.873255	0.880793	1
910	1042	261	29	2	362.921	21.8795	578.659	41.5307	781.503	77.65	908.271	11.5805	596.894	107.107	2415.49	518.08	6008.57	1761.24	9150.03	348.306	910	8	1334	0.005336	415.048	107.175	1083.18	1134.04	0.963268	0.963268	0.944903	0.963643	0.934783	0.928411	0.928411	0.92054	0.914168	0.899925	0.893553	0.896177	0.89018	0.889055	0.893553	0.840705	0.893178	0.898801	0.874813	0.877436	1
914	687	218	27	1	465.417	26.7236	629.113	45.2204	832.05	80.4922	960.041	0	1253.54	214.623	3100.66	663.044	7234.09	2048.02	10792.4	0	914	13	933	0.003732	514.805	95.735	1868.43	1345.26	0.965166	0.96731	0.950697	0.963558	0.935155	0.929796	0.929796	0.918542	0.915327	0.900857	0.900857	0.900857	0.887996	0.888532	0.894962	0.835477	0.897106	0.895498	0.874598	0.876742	1
916	0	601	207	28	0	0	474.805	31.0158	642.239	50.6897	848.936	95.2128	0	0	1334.46	263.428	3308.19	776.511	7754.04	2571.12	916	15	836	0.003344	528.794	101.716	2038.18	1506.73	0.967105	0.967105	0.955742	0.962919	0.937799	0.931818	0.928828	0.921651	0.916268	0.904904	0.901316	0.901316	0.886962	0.891148	0.895335	0.833732	0.897129	0.898923	0.876196	0.880383	1
916	23947	601	207	28	136.351	13.7694	474.805	31.0158	642.239	50.6897	848.936	95.2128	32.6925	10.0413	1334.46	263.428	3308.19	776.511	7754.04	2571.12	916	0	24783	0.099132	149.589	74.513	100.343	455.823	0.967034	0.947484	0.947585	0.966893	0.934814	0.934633	0.916132	0.929891	0.917181	0.898217	0.876791	0.909212	0.884881	0.875762	0.906549	0.822842	0.899649	0.896663	0.859924	0.898095	1
921	1164	437	174	25	335.334	18.56	572.116	37.0817	743.103	53.8628	953.021	97.2678	470.568	77.881	2328.27	448.173	5100.06	1098.81	10882	3204.07	921	10	1800	0.0072	440.816	157.562	1513.7	1907.62	0.970278	0.950278	0.954167	0.965278	0.940278	0.930278	0.921944	0.930278	0.919167	0.903333	0.8925	0.899167	0.888889	0.883333	0.909444	0.828056	0.9	0.898889	0.863333	0.885278	1
922	1037	262	36	0	369.259	22.658	589.13	39.2364	754.538	59.0387	0	0	628.811	114.655	2542.88	497.266	5350.23	1184.35	0	0	922	9	1335	0.00534	422.799	106.859	1131.77	1078.76	0.974532	0.94794	0.95618	0.970787	0.940075	0.932584	0.919101	0.929213	0.923596	0.902247	0.893258	0.899251	0.882022	0.882772	0.914232	0.830712	0.903371	0.897004	0.870037	0.886142	1
926	692	228	31	0	464.668	28.2627	637.882	42.9443	803.737	68.1823	0	0	1248.97	224.457	3225.56	645.675	6480.96	1551.22	0	0	926	13	951	0.003804	517.249	96.7007	1893.4	1276.22	0.975815	0.95163	0.955836	0.970557	0.942692	0.933754	0.91693	0.927445	0.926919	0.911146	0.898528	0.895373	0.879075	0.884332	0.917981	0.828601	0.909569	0.893796	0.873817	0.88591	1
928	0	602	208	31	0	0	482.694	32.5933	657.155	50.1379	829.663	72.4166	0	0	1402.92	281.995	3539.17	818.228	7132.82	1709.23	928	15	841	0.003364	538.632	102.038	2142.47	1456.76	0.97503	0.95541	0.95541	0.969084	0.946492	0.934602	0.916171	0.93044	0.931034	0.913199	0.901308	0.891795	0.874554	0.884661	0.91736	0.828775	0.910226	0.891201	0.871581	0.885256	1
928	30920	602	208	31	136.537	13.34	482.694	32.5933	657.155	50.1379	829.663	72.4166	32.7646	9.78792	1402.92	281.995	3539.17	818.228	7132.82	1709.23	928	0	31761	0.127044	147.184	67.9464	88.6276	413.545	0.969774	0.952977	0.951796	0.961525	0.948002	0.935109	0.924105	0.920248	0.911684	0.893911	0.887236	0.908646	0.888857	0.875035	0.899232	0.83009	0.888653	0.889534	0.873257	0.90778	1
933	1533	446	174	27	350.531	18.1499	587.961	37.57	763.172	54.2154	945.475	75.2666	536.572	83.2386	2525.39	481.354	5519.47	1174.16	10503.1	2422.46	933	9	2180	0.00872	439.41	149.778	1464.61	1842.55	0.972477	0.952064	0.952294	0.966514	0.943807	0.933716	0.92156	0.923394	0.918807	0.903899	0.890367	0.904587	0.88555	0.876147	0.907569	0.834633	0.892202	0.892661	0.869954	0.906422	1
934	1390	280	28	2	387.757	23.3192	604.021	43.1276	779.674	51.9561	934.443	80.6897	727.366	131.322	2745.34	589.528	5873.77	1196	10175.7	2573.94	934	8	1700	0.0068	430.475	97.7908	1155.62	1063.61	0.974412	0.952059	0.954412	0.965	0.944706	0.937941	0.921471	0.922353	0.914412	0.901765	0.885882	0.907941	0.890588	0.869118	0.912353	0.835882	0.894412	0.891471	0.867647	0.908529	1
938	969	229	25	2	470.238	29.577	645.281	47.7692	813.402	69.3791	1000.9	92.8478	1295.28	244.65	3348.01	740.02	6722.03	1761.69	12535.1	3396.22	938	12	1225	0.0049	510.83	90.4103	1808.11	1250.55	0.977551	0.952653	0.95551	0.967347	0.949388	0.938367	0.921224	0.92449	0.914286	0.897959	0.883265	0.909796	0.893469	0.873469	0.916735	0.837143	0.890204	0.892653	0.863673	0.905306	1
940	0	846	211	24	0	0	485.265	33.8345	662.134	53.8913	838.777	78.7003	0	0	1426.67	298.907	3628.42	893.121	7405.01	2271.72	940	14	1081	0.004324	527.636	93.1966	1989.16	1327.98	0.977336	0.952359	0.955597	0.970398	0.950046	0.941258	0.92692	0.927845	0.914431	0.898242	0.885291	0.913506	0.893617	0.87049	0.916281	0.839038	0.888529	0.890842	0.865865	0.902868	1
940	33231	846	211	24	135.303	12.9613	485.265	33.8345	662.134	53.8913	838.777	78.7003	31.8536	9.34853	1426.67	298.907	3628.42	893.121	7405.01	2271.72	940	0	34312	0.137248	147.663	71.6449	93.5185	415.378	0.96749	0.956269	0.945165	0.959446	0.953952	0.917536	0.923788	0.919139	0.904858	0.888115	0.882767	0.901405	0.882155	0.875219	0.895401	0.836442	0.890461	0.882767	0.875641	0.89884	1
945	1485	611	175	21	349.968	17.9753	591.303	38.0135	767.009	58.6005	946.072	81.5422	533.939	82.4318	2569.05	500.965	5615.98	1291.84	10560	2768.86	945	10	2292	0.009168	451.607	150.495	1556.35	1794.63	0.972949	0.956588	0.954188	0.95986	0.951134	0.92692	0.929101	0.914703	0.905105	0.889398	0.883944	0.905105	0.889616	0.875	0.902487	0.837478	0.885035	0.885035	0.87151	0.896815	1
946	1342	390	24	1	373.962	22.0881	602.787	43.2963	753.712	67.2379	999.748	0	652.521	115.384	2729.15	590.304	5365.71	1524.32	12181.2	0	946	9	1757	0.007028	430.298	107.201	1184.41	1082.89	0.971258	0.957883	0.953899	0.958167	0.952191	0.924872	0.92971	0.911781	0.901821	0.884462	0.887023	0.905805	0.887592	0.875925	0.895845	0.834946	0.884178	0.884178	0.873364	0.895276	1
950	883	322	20	1	449.647	27.0781	640.782	47.5313	791.008	77.4672	1027.51	0	1132	203.536	3279	727.486	6231.61	2036.37	13219.5	0	950	13	1226	0.004904	505.887	99.12	1788.94	1248.6	0.975122	0.96044	0.951468	0.956362	0.951468	0.933524	0.933931	0.90783	0.904568	0.887031	0.890294	0.906199	0.888254	0.875204	0.89478	0.825856	0.880914	0.8854	0.87602	0.895595	1
952	0	770	301	21	0	0	469.411	30.7029	662.344	52.0422	830.161	97.246	0	0	1289.69	253.01	3626.66	846.53	7291.99	2925.29	952	15	1092	0.004368	529.528	103.643	2049.28	1424.25	0.976648	0.960623	0.956044	0.957418	0.956044	0.934524	0.932692	0.908883	0.902473	0.886905	0.889194	0.908883	0.888278	0.875	0.892399	0.827381	0.885531	0.889652	0.8837	0.896978	1
952	24824	770	301	21	133.209	13.6582	469.411	30.7029	662.344	52.0422	830.161	97.246	30.5275	9.71297	1289.69	253.01	3626.66	846.53	7291.99	2925.29	952	0	25916	0.103664	149.908	83.4908	115.59	500.048	0.965774	0.961163	0.944397	0.957941	0.947021	0.913104	0.933516	0.926898	0.908859	0.893849	0.884878	0.899637	0.883971	0.874749	0.895933	0.843533	0.890589	0.898981	0.861804	0.889682	1
957	991	555	261	16	332.732	20.1859	567.079	35.6932	763.873	56.7516	945.846	126.559	460.588	83.8744	2266.12	429.65	5542.35	1234.57	10901.7	4938.28	957	12	1823	0.007292	471.185	169.333	1829.47	2065.19	0.972298	0.957488	0.946791	0.961327	0.951179	0.928415	0.928415	0.916895	0.912233	0.890565	0.883708	0.902907	0.886177	0.874109	0.896599	0.839002	0.894953	0.894405	0.876303	0.895502	1
958	894	296	45	1	366.279	23.8836	585.129	39.5708	769.433	64.1248	837.124	0	614.688	120.727	2492.85	504.609	5688.38	1463.19	7168.06	0	958	9	1236	0.004944	433.749	118.119	1254.5	1247.74	0.971683	0.960761	0.945793	0.960761	0.952265	0.92233	0.927589	0.918285	0.910599	0.890777	0.883495	0.896036	0.887136	0.877427	0.886731	0.834547	0.896036	0.892395	0.875405	0.895631	1
962	605	253	42	0	459.262	28.7333	630.278	46.0896	819.908	69.3248	0	0	1206.91	227.281	3119.6	682.376	6879.92	1739.15	0	0	962	14	900	0.0036	524.166	107.028	2009.33	1480.94	0.976667	0.966667	0.948333	0.961667	0.95	0.931111	0.923889	0.921667	0.909444	0.892778	0.888889	0.906667	0.893889	0.880556	0.882222	0.831111	0.893889	0.892222	0.885	0.899444	1
964	0	522	231	41	0	0	485.285	33.3774	660.103	53.5912	849.987	74.927	0	0	1426.25	292.484	3594.72	873.594	7676.3	2048.43	964	16	794	0.003176	554.977	112.961	2379.86	1723.58	0.979849	0.970403	0.950882	0.965995	0.950252	0.93262	0.923804	0.924433	0.910579	0.891058	0.896725	0.911209	0.896096	0.883501	0.882872	0.835642	0.894836	0.889169	0.882872	0.903023	1
964	26096	522	231	41	132.338	13.7291	485.285	33.3774	660.103	53.5912	849.987	74.927	29.9552	9.57302	1426.25	292.484	3594.72	873.594	7676.3	2048.43	964	0	26890	0.10756	144.818	75.3546	99.3426	496.031	0.970919	0.963351	0.941298	0.962867	0.944478	0.924061	0.930141	0.92129	0.92209	0.911826	0.887003	0.887467	0.87289	0.881369	0.900335	0.835478	0.890294	0.903514	0.869003	0.886779	1
969	995	369	186	38	338.409	18.4985	585.341	36.5151	764.221	60.3296	943.509	83.3993	483.465	78.82	2490.55	464.787	5560.97	1292.8	10489.6	2947.21	969	11	1588	0.006352	460.143	174.544	1784.01	2262.28	0.974181	0.968514	0.946159	0.961587	0.947103	0.931675	0.934509	0.924433	0.90932	0.888539	0.888854	0.899874	0.885705	0.880038	0.899874	0.835327	0.892947	0.899559	0.881612	0.89767	1
970	900	209	38	2	375.105	22.9368	601.136	45.7719	794.159	54.6279	928.784	100.784	658.987	120.898	2711.82	616.524	6210.82	1293.71	10118.1	3180.84	970	9	1149	0.004596	431.042	115.823	1232.47	1329.03	0.972585	0.97215	0.94517	0.962141	0.948651	0.929504	0.941688	0.924282	0.909051	0.890775	0.885988	0.895561	0.885553	0.875109	0.904265	0.83725	0.890339	0.902959	0.883377	0.897737	1
974	604	168	36	2	487.535	28.7627	657.321	52.3342	850.747	60.5749	960.423	145.258	1440.81	254.991	3547.09	849.462	7635.78	1629.45	11538.7	4917.69	974	13	810	0.00324	540.06	105.051	2177.93	1646.24	0.973457	0.971605	0.951852	0.962346	0.950617	0.924691	0.946296	0.930247	0.907407	0.893827	0.887654	0.896296	0.885802	0.875309	0.903704	0.830864	0.898765	0.894444	0.880864	0.895062	1
976	0	539	154	37	0	0	507.485	33.3524	679.607	56.3876	881.754	74.0741	0	0	1628.14	318.833	3925.08	991.437	8550.42	2290.46	976	15	730	0.00292	562.766	109.836	2463.56	1841.77	0.973973	0.973288	0.95274	0.960959	0.954795	0.929452	0.94863	0.932192	0.910959	0.893151	0.889726	0.894521	0.887671	0.876712	0.907534	0.827397	0.89863	0.893836	0.880822	0.892466	1
976	29686	539	154	37	134.309	13.1568	507.485	33.3524	679.607	56.3876	881.754	74.0741	31.1998	9.41241	1628.14	318.833	3925.08	991.437	8550.42	2290.46	976	0	30416	0.121664	144.592	68.9829	89.5777	469.134	0.970772	0.958279	0.945243	0.973271	0.940985	0.92425	0.926256	0.927209	0.927703	0.911231	0.886967	0.889713	0.882512	0.882019	0.920141	0.835514	0.905461	0.892441	0.856178	0.877564	1
981	1257	400	132	32	362.026	18.8917	620.755	40.0643	790.043	61.4825	997.347	69.6201	590.939	92.7284	2970.55	571.101	6138.92	1440.9	12269.3	2559.55	981	10	1821	0.007284	461.049	161.955	1721.02	2222.11	0.970621	0.963482	0.949478	0.971719	0.94536	0.919001	0.924492	0.926689	0.928336	0.901153	0.889347	0.894563	0.876167	0.883306	0.911862	0.8229	0.895387	0.902801	0.87095	0.888523	1
982	1141	255	23	1	403.066	23.1843	640.912	46.8696	790.879	44.7383	1093.9	0	815.809	141.013	3279.51	719.368	6106.57	1030.93	15937.9	0	982	8	1420	0.00568	452.546	106.496	1354.58	1241.08	0.972183	0.960915	0.949296	0.973239	0.944718	0.917254	0.924648	0.926761	0.934507	0.900704	0.888028	0.894014	0.871127	0.882042	0.915141	0.822535	0.89331	0.907746	0.868662	0.885563	1
986	780	227	21	1	516.499	29.497	695.88	52.1798	847.877	43.2048	1154.98	0	1710.77	293.332	4197.14	966.525	7504.09	1145.43	18746.4	0	986	13	1029	0.004116	563.454	93.9635	2394.05	1470.36	0.970845	0.962585	0.953839	0.975219	0.945578	0.917396	0.930029	0.931973	0.932459	0.904762	0.888727	0.892614	0.869291	0.889699	0.918853	0.822157	0.894072	0.911079	0.867347	0.886783	1
988	0	712	216	22	0	0	535.035	35.0689	717.268	55.6773	880.066	89.3078	0	0	1906.6	377.304	4599.38	1078.55	8587.16	2893.8	988	15	950	0.0038	584.459	98.3669	2673.57	1630.67	0.973684	0.964737	0.958421	0.974737	0.948421	0.919474	0.935789	0.931579	0.933684	0.904211	0.890526	0.891579	0.868947	0.887368	0.919474	0.824737	0.893684	0.913684	0.868947	0.888947	1
988	26798	712	216	22	136.237	13.8311	535.035	35.0689	717.268	55.6773	880.066	89.3078	32.6263	10.2482	1906.6	377.304	4599.38	1078.55	8587.16	2893.8	988	0	27748	0.110992	151.582	84.6098	123.043	567.23	0.969277	0.951438	0.945564	0.968322	0.939095	0.934013	0.926896	0.919652	0.920805	0.907417	0.885253	0.89738	0.884694	0.870387	0.918409	0.851935	0.892136	0.898155	0.870261	0.882118	1
993	1192	520	187	21	359.686	20.0492	643.514	41.6955	832.849	64.3876	997.593	95.0148	580.26	97.1544	3308.23	641.985	7184.78	1659.07	12432	3614.07	993	10	1920	0.00768	489.618	180.041	2091.97	2458.33	0.97474	0.964063	0.953385	0.967969	0.94375	0.929427	0.93099	0.927604	0.927865	0.901302	0.896094	0.884635	0.882552	0.882813	0.925	0.849479	0.896354	0.908854	0.855729	0.879948	1
994	1110	325	34	0	394.864	24.1327	658.502	45.5531	835.258	62.928	0	0	768.164	139.997	3550.03	744.298	7240.14	1605.54	0	0	994	9	1469	0.005876	463.384	127.13	1533.41	1514.27	0.975494	0.963921	0.948604	0.967325	0.939755	0.932607	0.929884	0.924098	0.927842	0.904016	0.892444	0.886998	0.883594	0.884275	0.926481	0.853302	0.897209	0.905378	0.853982	0.877127	1
998	766	283	28	0	490.495	29.667	702.916	51.2986	883.045	68.4121	0	0	1467.83	264.4	4320.98	951.939	8557.52	1969.72	0	0	998	13	1077	0.004308	556.518	113.768	2401.86	1721.07	0.975859	0.967967	0.951253	0.964717	0.943361	0.928041	0.932683	0.925255	0.928505	0.898793	0.889508	0.884865	0.879759	0.883473	0.927577	0.851439	0.898793	0.910864	0.857474	0.871866	1
1000	0	687	270	28	0	0	499.531	34.5279	710.904	54.0339	899.571	74.976	0	0	1555.23	322.538	4475	1014.41	9069.49	2233.02	1000	15	985	0.00394	568.842	117.404	2569.18	1846.66	0.975127	0.96802	0.952284	0.964975	0.945685	0.928934	0.935533	0.925381	0.927919	0.903553	0.892386	0.882741	0.879695	0.881726	0.929949	0.852284	0.901015	0.909137	0.856853	0.867005	1
1000	28989	687	270	28	134.916	13.4408	499.531	34.5279	710.904	54.0339	899.571	74.976	31.6538	9.71	1555.23	322.538	4475	1014.41	9069.49	2233.02	1000	0	29974	0.119896	149.176	81.3138	115.041	562.85	0.97251	0.95014	0.943885	0.956712	0.945936	0.930189	0.928605	0.916594	0.901198	0.896927	0.899196	0.906652	0.890538	0.884266	0.901148	0.844882	0.876109	0.883616	0.887519	0.909705	1
1005	1333	531	226	23	377.3	19.7505	616.797	39.5796	830.775	60.4284	1015.72	85.0584	668.607	105.445	2914.08	564.781	7116.97	1538.98	13036.2	3177.82	1005	10	2113	0.008452	492.938	169.064	2057.22	2429.33	0.974444	0.957643	0.949598	0.963796	0.947941	0.932087	0.929721	0.923568	0.9115	0.896593	0.89257	0.899432	0.884524	0.875059	0.914813	0.851633	0.885234	0.89328	0.867014	0.888547	1
1006	1238	307	47	0	421.754	25.1232	637.471	46.0517	849.302	70.1317	0	0	934.713	166.484	3225.78	690.16	7636.17	1888.75	0	0	1006	9	1592	0.006368	475.975	111.693	1574.37	1465.48	0.97299	0.955716	0.948178	0.965766	0.947864	0.930905	0.931533	0.923995	0.906407	0.894158	0.891332	0.904209	0.889761	0.869661	0.912374	0.852387	0.879711	0.887249	0.869347	0.886935	1
1010	891	259	44	0	533.734	31.5277	690.772	51.4671	904.829	75.174	0	0	1888.29	336.477	4104.36	915.018	9229.26	2323.69	0	0	1010	13	1194	0.004776	581.473	98.3349	2639.51	1718.11	0.973199	0.958961	0.947236	0.967337	0.950586	0.930486	0.931742	0.924623	0.903266	0.891541	0.892797	0.904523	0.889447	0.872697	0.912479	0.853434	0.880653	0.887772	0.867253	0.885678	1
1012	0	814	246	42	0	0	556.55	36.1906	712.4	58.3202	924.987	80.1137	0	0	2144.39	417.932	4515.61	1113.75	9875.94	2660.94	1012	15	1102	0.004408	605.383	100.908	2968.39	1878.88	0.97323	0.958711	0.947368	0.970508	0.950998	0.92922	0.934211	0.924682	0.90245	0.894283	0.892015	0.908802	0.887024	0.872051	0.914247	0.853448	0.881125	0.890653	0.868875	0.885209	1
1012	28967	814	246	42	139.543	13.4059	556.55	36.1906	712.4	58.3202	924.987	80.1137	34.9362	10.3443	2144.39	417.932	4515.61	1113.75	9875.94	2660.94	1012	0	30069	0.120276	156.615	90.5976	142.444	658.251	0.965147	0.959776	0.947155	0.955968	0.94471	0.926469	0.935581	0.920167	0.895657	0.884083	0.89145	0.894094	0.903572	0.889421	0.898084	0.831537	0.884166	0.882753	0.891001	0.9057	1
1017	1547	640	199	38	346.561	18.993	659.003	44.5186	814.371	63.5426	1031.33	91.6594	519.114	85.1658	3555.66	721.147	6721.06	1559.68	13685.6	3771.28	1017	10	2424	0.009696	478.194	187.032	2036.4	2563.65	0.973804	0.965553	0.948639	0.961427	0.949464	0.930281	0.93585	0.928424	0.895833	0.891295	0.891089	0.905941	0.895215	0.875206	0.902434	0.842616	0.888201	0.892946	0.88552	0.897483	1
1018	1387	361	30	3	379.456	23.2156	672.551	49.9253	825.221	68.1751	1022.3	64.9087	682.086	124.801	3789.15	848.8	7005.08	1643.87	13174.1	2366.88	1018	8	1781	0.007124	447.457	133.574	1439.42	1591.43	0.976698	0.96575	0.949467	0.9621	0.949747	0.931499	0.936272	0.925042	0.895564	0.888265	0.893318	0.905109	0.896968	0.873105	0.901741	0.841943	0.882931	0.89023	0.891353	0.902302	1
1022	925	322	29	3	481.487	29.6091	723.115	55.736	871.948	70.1132	1094.21	82.0053	1389.28	254.766	4710.9	1085.91	8251.4	1971.61	16213.9	3442.96	1022	13	1279	0.005116	552.609	124.584	2415.9	1940.8	0.978108	0.966771	0.94957	0.969507	0.955825	0.933933	0.933542	0.92846	0.897967	0.889367	0.897185	0.908131	0.897185	0.874511	0.90774	0.839719	0.891712	0.888194	0.888194	0.901486	1
1024	0	824	307	32	0	0	498.371	35.3013	741.728	60.3659	901.399	88.5205	0	0	1545.54	326.784	5092.91	1253.25	9201.48	2851.31	1024	15	1163	0.004652	573.7	128.408	2692.6	2081.52	0.978504	0.967756	0.954428	0.969046	0.953998	0.933792	0.935942	0.929923	0.901118	0.89123	0.897678	0.906277	0.895529	0.874033	0.910146	0.838349	0.892089	0.88736	0.8865	0.904987	1
1024	26930	824	307	32	132.197	13.3434	498.371	35.3013	741.728	60.3659	901.399	88.5205	29.8133	9.39456	1545.54	326.784	5092.91	1253.25	9201.48	2851.31	1024	0	28093	0.112372	150.475	92.6755	140.048	678.847	0.966451	0.96969	0.954223	0.961129	0.945965	0.926494	0.943669	0.930107	0.917649	0.877585	0.8946	0.884028	0.886644	0.886146	0.913822	0.84918	0.885345	0.895081	0.866889	0.895419	1
1029	1095	599	261	29	330.665	19.2105	594.743	40.0782	845.098	69.5235	992.689	97.2316	451.698	79.2374	2617.04	531.069	7523.4	1889.46	12273.7	3834.64	1029	12	1984	0.007936	487.746	197.645	2208.55	2779.19	0.97505	0.967994	0.955141	0.962198	0.954637	0.932964	0.935736	0.940272	0.90751	0.87752	0.893649	0.891381	0.889365	0.880796	0.91381	0.842994	0.885585	0.889869	0.883065	0.899446	1
1030	970	364	42	0	354.57	23.1278	606.654	45.2703	854.369	73.0991	0	0	557.851	109.837	2785.24	629.881	7786.35	2072.38	0	0	1030	9	1376	0.005504	436.511	137.124	1367.71	1579.87	0.974927	0.968023	0.954215	0.960756	0.958576	0.933866	0.936047	0.944041	0.905887	0.878634	0.895712	0.889898	0.893532	0.888081	0.911337	0.839026	0.87827	0.889535	0.884811	0.900073	1
1034	631	303	41	0	445.945	27.4563	653.083	51.6944	891.235	79.4859	0	0	1104.97	205.11	3478.94	845.803	8851.91	2539.79	0	0	1034	14	975	0.0039	529.042	127.87	2168.49	1914.38	0.972821	0.967692	0.952308	0.962564	0.95641	0.934872	0.932308	0.946667	0.906154	0.881538	0.9	0.897436	0.893846	0.888718	0.910769	0.835385	0.87641	0.884103	0.887692	0.902564	1
1036	0	548	280	38	0	0	471.546	31.0043	681.626	61.4673	920.856	90.5197	0	0	1307.44	256.027	3974.86	1098.88	9806.18	2956.48	1036	16	866	0.003464	559.186	132.803	2542.81	2181.56	0.975173	0.968245	0.952656	0.964203	0.959007	0.934758	0.931871	0.946882	0.907044	0.880485	0.905312	0.898383	0.896074	0.8903	0.913395	0.83545	0.876443	0.888568	0.886259	0.907621	1
1036	27917	548	280	38	134.174	14.1239	471.546	31.0043	681.626	61.4673	920.856	90.5197	31.2437	10.155	1307.44	256.027	3974.86	1098.88	9806.18	2956.48	1036	0	28783	0.115132	146.962	77.43	106.81	572.162	0.96861	0.9659	0.954643	0.959334	0.946114	0.924313	0.929733	0.923861	0.933798	0.891464	0.898308	0.890335	0.874926	0.888128	0.907011	0.848591	0.898951	0.911649	0.857103	0.885557	1
1041	1258	367	229	35	355.721	19.6078	578.742	36.9916	790.716	66.2367	1021.99	93.5397	561.243	92.5883	2409.07	463.185	6172.79	1591.73	13334.6	3701.32	1041	10	1889	0.007556	464.129	174.043	1837.19	2546.4	0.969031	0.968767	0.957385	0.960032	0.955797	0.930122	0.938857	0.930386	0.916623	0.883536	0.903653	0.8973	0.881154	0.88486	0.912388	0.847274	0.891212	0.901271	0.862096	0.893859	1
1042	1162	222	39	0	389.622	23.4373	592.724	41.3187	789.891	62.4473	0	0	737.863	132.89	2593.1	547.428	6139.87	1499.85	0	0	1042	8	1423	0.005692	432.278	99.1396	1175.35	1126.13	0.966268	0.969431	0.957836	0.957133	0.95397	0.93324	0.942375	0.926915	0.92059	0.88721	0.901968	0.89494	0.875966	0.882994	0.914266	0.847857	0.895643	0.90267	0.852424	0.890724	1
1046	828	185	38	0	476.64	29.1771	634.969	49.3543	836.551	78.579	0	0	1347.8	246.063	3196.11	748.652	7343.82	2139.31	0	0	1046	12	1051	0.004204	517.523	93.5272	1889.94	1385.33	0.965747	0.96765	0.954805	0.958135	0.951475	0.932921	0.938154	0.928164	0.921979	0.892008	0.899619	0.897241	0.873454	0.884396	0.9196	0.846813	0.893911	0.903901	0.848716	0.893911	1
1048	0	724	173	38	0	0	495.579	34.4583	655.725	54.0223	856.483	91.2595	0	0	1518.99	314.65	3526.07	875.388	7937.53	2615.06	1048	15	935	0.00374	539.878	99.3703	2151.21	1586.31	0.964171	0.968984	0.956684	0.959358	0.952406	0.935294	0.941176	0.930481	0.926203	0.890909	0.897861	0.897326	0.879144	0.885027	0.918182	0.847059	0.896791	0.908556	0.847059	0.896791	1
1048	30246	724	173	38	135.704	13.3171	495.579	34.4583	655.725	54.0223	856.483	91.2595	32.1813	9.71998	1518.99	314.65	3526.07	875.388	7937.53	2615.06	1048	0	31181	0.124724	147.824	72.2473	95.723	454.046	0.960793	0.959607	0.953289	0.964369	0.945399	0.927728	0.925676	0.919374	0.920769	0.903419	0.87696	0.892916	0.876479	0.881049	0.911837	0.840351	0.893028	0.912238	0.865816	0.871027	1
1053	1415	524	144	30	357.532	18.6503	604.808	42.1558	764.671	58.4051	967.256	97.8818	569.292	89.2533	2753.98	571.652	5564.5	1262.97	11375.9	3519.26	1053	10	2113	0.008452	455.257	152.415	1604.92	1959.73	0.961193	0.960719	0.955513	0.962849	0.950544	0.927591	0.924042	0.921675	0.924042	0.894463	0.884998	0.893753	0.876716	0.887364	0.913157	0.836725	0.892097	0.908661	0.856602	0.876006	1
1054	1282	324	24	2	390.341	22.9849	619.069	47.0851	783.184	57.1361	981.965	68.3437	741.607	130.955	2960.56	670.985	5967.44	1276.17	11711.4	2403.88	1054	8	1632	0.006528	442.252	106.296	1272.43	1174.18	0.96201	0.960478	0.954963	0.963235	0.950061	0.925858	0.926164	0.921569	0.924632	0.895221	0.890319	0.891544	0.877757	0.886642	0.915441	0.838235	0.89277	0.915441	0.861826	0.870404	1
1058	882	274	20	2	476.748	26.9573	664.272	53.7277	812.501	55.0231	1050.95	46.1139	1346.56	228.65	3662.21	881.375	6644.44	1275.32	14221.8	1854.46	1058	13	1178	0.004712	527.041	96.9235	1996.98	1354.79	0.967317	0.965195	0.957555	0.96562	0.951188	0.926995	0.929542	0.921053	0.921902	0.893463	0.888795	0.889219	0.880306	0.886672	0.916384	0.840832	0.897284	0.915959	0.855263	0.864177	1
1060	0	780	255	19	0	0	494.343	32.1612	681.275	61.297	852.898	108.894	0	0	1505.05	292.659	3967.9	1082.17	7963.68	3447.04	1060	15	1054	0.004216	546.032	99.9406	2217.33	1507.65	0.970114	0.964421	0.958729	0.967268	0.953036	0.926471	0.928843	0.922676	0.920304	0.895636	0.88852	0.892315	0.881404	0.885199	0.917932	0.839184	0.899431	0.919829	0.851518	0.864801	1
1060	32334	780	255	19	137.243	13.3704	494.343	32.1612	681.275	61.297	852.898	108.894	33.2708	10.0039	1505.05	292.659	3967.9	1082.17	7963.68	3447.04	1060	0	33388	0.133552	150.148	74.8145	102.218	466.565	0.966006	0.957724	0.958503	0.971861	0.938092	0.924524	0.930873	0.92701	0.917096	0.902345	0.885288	0.895981	0.87795	0.861148	0.919836	0.838445	0.884719	0.895052	0.867991	0.878744	1
1065	1652	588	215	19	333.697	18.4447	590.471	36.9683	775.027	65.0119	953.688	92.2774	463.73	76.758	2556.54	479.371	5813.3	1458.47	10880.4	3300.29	1065	10	2474	0.009896	437.84	160.274	1506.03	1897.88	0.967866	0.964228	0.958569	0.972918	0.941795	0.926839	0.934115	0.926233	0.912894	0.898141	0.882377	0.89996	0.886419	0.873686	0.918755	0.847009	0.882579	0.909054	0.866613	0.872878	1
1066	1484	364	28	3	367.471	22.3336	602.649	42.6453	773.846	74.208	951.25	42.633	619.652	113.084	2725.87	572.44	5822.93	1646.94	10561.9	1362.79	1066	8	1879	0.007516	420.017	108.579	1121.08	1134.09	0.970729	0.964077	0.960351	0.973922	0.937999	0.923363	0.933209	0.921767	0.912187	0.899681	0.880522	0.899681	0.889303	0.869079	0.919372	0.850452	0.879457	0.910591	0.866951	0.874933	1
1070	992	310	25	3	464.331	27.1034	646.294	48.9252	827.166	75.3016	1000.28	68.2841	1245.25	217.827	3366.12	758.901	7085.07	1854.72	12366.6	2377.08	1070	13	1330	0.00532	514.773	97.5634	1874.45	1348.93	0.974436	0.968797	0.963534	0.974436	0.941353	0.927068	0.935338	0.928947	0.915414	0.896241	0.881203	0.897368	0.890226	0.870301	0.921053	0.849248	0.884211	0.919549	0.868421	0.873308	1
1072	0	883	290	26	0	0	479.988	30.9132	660.963	56.9407	868.174	105.32	0	0	1377.88	264.341	3617.35	928.336	8348.01	3155.79	1072	15	1199	0.004796	532.178	100.965	2070.68	1504.13	0.975813	0.970809	0.963303	0.973728	0.937865	0.929525	0.93578	0.92744	0.913678	0.896163	0.886155	0.89658	0.88824	0.872811	0.918265	0.849041	0.884904	0.92035	0.865721	0.873645	1
1072	29380	883	290	26	131.903	13.2696	479.988	30.9132	660.963	56.9407	868.174	105.32	29.6067	9.19813	1377.88	264.341	3617.35	928.336	8348.01	3155.79	1072	0	30579	0.122316	147.598	81.2697	109.637	495.716	0.970159	0.960888	0.955002	0.967331	0.946516	0.931276	0.928251	0.927728	0.912849	0.885788	0.896318	0.903872	0.895059	0.871546	0.927319	0.840135	0.870957	0.892165	0.882501	0.889385	1
1077	1181	648	249	23	342.318	18.8191	583.674	35.206	764.615	63.2961	980.552	96.3537	500.398	82.6566	2467.51	441.434	5580.12	1379.54	11831.3	3607.15	1077	11	2101	0.008404	473.794	165.63	1833.17	2076.71	0.97525	0.96811	0.961923	0.971918	0.941932	0.932175	0.931699	0.928367	0.92337	0.898858	0.891956	0.901713	0.888149	0.870062	0.920038	0.839838	0.881961	0.89743	0.874346	0.885293	1
1078	1080	378	40	3	378.166	22.9617	599.362	38.7428	767.073	68.3365	988.363	25.2709	675.08	123.105	2675.23	515.683	5653.44	1557.87	11794.4	903.155	1078	9	1501	0.006004	445.454	115.982	1333.67	1274.95	0.978015	0.968354	0.96036	0.973351	0.942372	0.931046	0.933378	0.929714	0.924717	0.899067	0.895403	0.903065	0.883744	0.872085	0.925716	0.840773	0.880413	0.888075	0.879414	0.890406	1
1082	733	324	35	3	449.244	27.5795	633.97	45.4331	805.873	80.2582	1012.83	57.0646	1129.48	208.597	3172.54	679.768	6588.28	1982.4	12784.1	2203.76	1082	14	1095	0.00438	516.846	108.614	1940.41	1485.54	0.977626	0.96621	0.960274	0.974429	0.941096	0.936073	0.936073	0.929224	0.927854	0.892694	0.899087	0.905479	0.885388	0.871689	0.921461	0.843836	0.877626	0.886758	0.880822	0.890868	1
1084	0	632	297	37	0	0	474.651	32.1059	659.146	49.8313	852.416	110.56	0	0	1334.31	269.309	3570.23	817.489	7958.25	3368.97	1084	16	966	0.003864	545.844	112.999	2275.47	1737.67	0.979296	0.966356	0.961698	0.977743	0.944617	0.936853	0.937888	0.929607	0.927019	0.894928	0.899068	0.904762	0.886128	0.873188	0.920807	0.849896	0.878364	0.884058	0.878364	0.891304	1
1084	24572	632	297	37	134.276	13.7697	474.651	32.1059	659.146	49.8313	852.416	110.56	31.2608	9.83979	1334.31	269.309	3570.23	817.489	7958.25	3368.97	1084	0	25538	0.102152	149.844	82.6458	116.15	545.538	0.960432	0.964269	0.956868	0.957573	0.94751	0.936643	0.914108	0.933335	0.908313	0.874129	0.888715	0.910016	0.892102	0.876733	0.911289	0.839984	0.876674	0.890869	0.869567	0.895411	1
1089	1064	466	241	29	369.772	19.34	590.1	40.8919	780.994	53.2638	986.089	119.763	629.515	97.9013	2558.27	525.585	5906.81	1214.64	12221.4	4873.23	1089	11	1800	0.0072	491.8	166.441	2022.18	2361.05	0.972222	0.965	0.956111	0.969167	0.943333	0.938611	0.921944	0.926944	0.911667	0.883889	0.885278	0.918611	0.89	0.882778	0.916944	0.843611	0.878889	0.895	0.878889	0.891389	1
1090	977	271	43	3	406.714	23.816	606.333	48.4362	807.28	65.9593	1013.18	124.042	838.317	145.303	2787.42	672.81	6560.74	1657.37	13226.8	4340.41	1090	9	1294	0.005176	463.237	111.512	1465.39	1446.4	0.972566	0.965611	0.958269	0.96677	0.941654	0.93779	0.916538	0.92813	0.907264	0.88408	0.883694	0.920788	0.8949	0.88524	0.913833	0.843895	0.879057	0.895672	0.882535	0.891808	1
1094	678	240	38	3	491.579	30.2903	648.477	53.4214	838.434	64.3062	1076.44	154.866	1478.13	270.462	3411.09	851.074	7329.47	1748.73	16122.7	6614.9	1094	14	959	0.003836	546.418	102.919	2239.54	1695.27	0.974453	0.964025	0.960897	0.97341	0.945255	0.936392	0.918665	0.931178	0.911366	0.887904	0.879562	0.923358	0.89781	0.886861	0.908238	0.850886	0.888947	0.896767	0.878519	0.898853	1
1096	0	599	220	40	0	0	505.51	34.8668	664.131	56.4159	868.559	98.2612	0	0	1611.33	329.973	3667.33	933.169	8318.97	3139.51	1096	16	859	0.003436	563.041	106.697	2450.24	1797.74	0.978463	0.96624	0.961001	0.972061	0.945285	0.939464	0.923749	0.930733	0.909779	0.888824	0.878929	0.920838	0.898719	0.887078	0.905704	0.845751	0.889988	0.896391	0.871944	0.898137	1
1096	30408	599	220	40	138.51	13.7198	505.51	34.8668	664.131	56.4159	868.559	98.2612	34.2268	10.3944	1611.33	329.973	3667.33	933.169	8318.97	3139.51	1096	0	31267	0.125068	150.173	72.8776	100.602	494.826	0.957575	0.96234	0.955352	0.956807	0.952314	0.935971	0.932325	0.936099	0.914271	0.881137	0.881025	0.899751	0.877794	0.878146	0.903652	0.830684	0.88942	0.894154	0.855742	0.895113	1
1101	1639	418	186	38	344.623	18.329	607.487	41.0513	766	60.1331	977.507	115.365	510.234	81.4264	2788.26	565.308	5599.57	1335.01	11879	4663.74	1101	9	2281	0.009124	437.698	161.919	1532.09	2177.86	0.969531	0.964051	0.956817	0.957256	0.951776	0.933363	0.930951	0.93402	0.918018	0.875055	0.875055	0.909031	0.884042	0.878781	0.903113	0.830995	0.887549	0.892591	0.856861	0.891714	1
1102	1483	251	30	1	382.568	21.9411	627.289	48.7227	777.877	62.9965	912.686	0	697.997	119.795	3081.89	719.836	5871.81	1518.62	9279.02	0	1102	8	1765	0.00706	424.389	101.944	1129.81	1115.06	0.967989	0.965156	0.954674	0.955241	0.954391	0.936827	0.934278	0.934844	0.917564	0.873654	0.876487	0.911615	0.880453	0.875921	0.903683	0.831161	0.887535	0.892351	0.858074	0.891785	1
1106	993	215	24	1	463.948	27.3271	667.43	52.8261	838.579	64.9341	961.193	0	1242.4	218.486	3711.67	881.141	7336.23	1787.44	10831.1	0	1106	12	1233	0.004932	507.125	97.2526	1799.36	1336.56	0.969992	0.965531	0.963504	0.954177	0.950122	0.933901	0.934712	0.937145	0.916464	0.877534	0.88159	0.912409	0.875912	0.875507	0.898216	0.829278	0.89335	0.894972	0.854826	0.889294	1
1108	0	862	206	24	0	0	486.371	32.1682	690.045	60.4035	865.047	70.8076	0	0	1434.32	283.751	4117.63	1109.83	8065.32	2032.34	1108	14	1092	0.004368	533.116	102.017	2086.25	1512.06	0.971154	0.970696	0.965201	0.955586	0.950549	0.93544	0.934066	0.936813	0.915293	0.875916	0.879121	0.911172	0.879121	0.877747	0.896978	0.829212	0.893315	0.892857	0.855311	0.891026	1
1108	34233	862	206	24	139.167	13.1423	486.371	32.1682	690.045	60.4035	865.047	70.8076	34.6237	10.0662	1434.32	283.751	4117.63	1109.83	8065.32	2032.34	1108	0	35325	0.1413	151.345	71.6823	98.0454	443.701	0.959717	0.960651	0.959038	0.962067	0.944275	0.918259	0.933291	0.925464	0.917141	0.883595	0.869059	0.891833	0.883001	0.880594	0.901019	0.835669	0.897424	0.909781	0.853319	0.890941	1
1113	1814	626	180	21	355.598	18.376	592.538	39.6371	801.533	65.1983	959.957	77.3164	560.057	86.8835	2587.52	516.082	6419.42	1553.62	10999.6	2713.3	1113	9	2641	0.010564	446.959	149.531	1522.99	1882.82	0.965733	0.965543	0.956645	0.961	0.950776	0.926922	0.932223	0.934305	0.915373	0.887543	0.872018	0.901931	0.888111	0.880916	0.897955	0.830178	0.898145	0.903446	0.847028	0.893033	1
1114	1664	400	29	0	392.725	22.6783	608.449	42.2357	816.594	77.0923	0	0	754.91	129.991	2803.44	578.564	6831.78	1902.5	0	0	1114	8	2093	0.008372	439.826	99.9844	1230.61	1102.24	0.964883	0.966555	0.958194	0.962255	0.950549	0.928571	0.932394	0.935022	0.919255	0.894171	0.868371	0.900382	0.887482	0.883182	0.89871	0.831581	0.89871	0.903727	0.844482	0.891782	1
1118	1192	337	25	0	518.435	28.7368	670.872	48.7869	900.194	77.8962	0	0	1729	286.214	3758.43	822.381	9102.79	2325.11	0	0	1118	12	1554	0.006216	557.634	84.2285	2287.73	1323.7	0.965573	0.969434	0.959138	0.961712	0.951737	0.931789	0.931145	0.938546	0.923745	0.894144	0.869369	0.903153	0.885457	0.885779	0.899614	0.830759	0.900257	0.906049	0.843308	0.889318	1
1120	0	1082	320	24	0	0	535.213	33.0461	687.684	53.3342	922.461	93.7476	0	0	1905.67	349.696	4055.09	932.118	9875.57	3029.01	1120	15	1426	0.005704	575.945	87.7291	2522.14	1472.39	0.967742	0.969846	0.960028	0.962833	0.953015	0.930926	0.930575	0.939691	0.924614	0.892707	0.869565	0.902174	0.889551	0.88885	0.903927	0.83345	0.899018	0.904628	0.845372	0.889551	1
1120	29067	1082	320	24	132.359	13.6629	535.213	33.0461	687.684	53.3342	922.461	93.7476	29.9633	9.65981	1905.67	349.696	4055.09	932.118	9875.57	3029.01	1120	0	30493	0.121972	153.103	96.4853	146.51	615.096	0.970141	0.966173	0.956695	0.965828	0.945184	0.930525	0.934067	0.926065	0.918112	0.891336	0.876627	0.910848	0.869855	0.876955	0.909848	0.832945	0.893156	0.914653	0.861788	0.89009	1
1125	1215	829	272	19	347.946	19.8243	641.057	41.2959	796.25	58.7497	1031.24	114.357	525.725	90.3535	3270.21	632.608	6272.23	1372	13857.6	4677.99	1125	12	2335	0.00934	509.792	181.21	2277.99	2332.47	0.965739	0.965739	0.957602	0.96424	0.950964	0.936188	0.92848	0.93469	0.920985	0.890578	0.87045	0.905782	0.885653	0.888223	0.915203	0.826552	0.891435	0.914347	0.858458	0.899358	1
1126	1108	495	47	2	373.159	23.305	652.959	46.0487	811.607	63.3312	854.572	38.4823	649.147	122.447	3463.17	726.833	6652.3	1506.23	7669.47	1026.06	1126	10	1652	0.006608	470.054	144.688	1671.62	1626.78	0.964588	0.963378	0.956719	0.96822	0.94885	0.934625	0.928874	0.93523	0.915557	0.889528	0.870763	0.907082	0.884988	0.890133	0.91586	0.830206	0.888317	0.917676	0.864104	0.898305	1
1130	750	431	42	2	455.627	27.9376	691.708	53.0914	850.641	70.6503	888.974	7.34437	1178.07	217.804	4125.31	956.01	7671.82	1832.61	8579.14	211.663	1130	15	1225	0.0049	552.94	132.048	2449.74	1854.73	0.966531	0.964082	0.963673	0.965714	0.946939	0.93551	0.927755	0.94	0.917551	0.890204	0.864898	0.904898	0.886939	0.892245	0.918367	0.829796	0.888571	0.919184	0.860816	0.895918	1
1132	0	667	402	41	0	0	477.28	33.4571	713.646	56.4513	869.556	78.508	0	0	1357.81	282.175	4533.2	1074.53	8223.51	2176.04	1132	17	1110	0.00444	577.372	133.991	2761.41	2015.85	0.969369	0.964865	0.963514	0.966667	0.949099	0.935135	0.928378	0.942793	0.921171	0.886937	0.864414	0.907658	0.888739	0.890991	0.92027	0.82973	0.891441	0.92027	0.855405	0.897297	1
1132	26160	667	402	41	135.129	13.5943	477.28	33.4571	713.646	56.4513	869.556	78.508	31.8238	9.93943	1357.81	282.175	4533.2	1074.53	8223.51	2176.04	1132	0	27270	0.10908	153.13	92.4386	142.929	675.596	0.976311	0.963586	0.964851	0.972772	0.938284	0.9293	0.924936	0.922497	0.916685	0.887239	0.876934	0.90176	0.879776	0.875266	0.889952	0.819325	0.885094	0.888981	0.863	0.904199	1
1137	1155	493	347	33	342.392	18.9915	577.857	39.3852	816.102	63.0421	983.903	82.6604	500.798	83.4974	2401.76	480.347	6761.89	1575	11859.5	3050.32	1137	12	2028	0.008112	491.125	194.481	2219.05	2714.58	0.976085	0.966716	0.959813	0.969921	0.946499	0.939842	0.930227	0.933185	0.918639	0.891765	0.879438	0.905819	0.880671	0.886834	0.901874	0.824211	0.889053	0.904832	0.858728	0.889053	1
1138	1059	289	54	0	373.366	23.2932	591.848	43.8014	828.035	64.5043	0	0	650.212	122.234	2585.93	562.709	7065.58	1736.61	0	0	1138	9	1402	0.005608	435.915	121.882	1296.33	1460.43	0.977175	0.968973	0.963623	0.972539	0.945435	0.940799	0.930813	0.92582	0.919401	0.892297	0.879101	0.902639	0.877675	0.883024	0.893367	0.817404	0.89194	0.903709	0.85806	0.887304	1
1142	736	243	52	0	475.972	28.1579	640.543	49.5128	878.984	70.9536	0	0	1341.22	238.22	3279.59	748.643	8456.05	2136.82	0	0	1142	14	1031	0.004124	535.087	111.707	2156.93	1782.2	0.974782	0.969447	0.964113	0.971387	0.945684	0.936954	0.93162	0.92968	0.923375	0.889913	0.874394	0.905432	0.882153	0.884093	0.894277	0.814258	0.896702	0.908341	0.850145	0.890883	1
1144	0	652	230	49	0	0	498.517	32.921	663.795	53.6404	898.681	72.2809	0	0	1543.94	306.014	3653.79	861.684	9033.69	2282.67	1144	16	931	0.003724	560.409	114.414	2459.37	1933.24	0.974221	0.969388	0.966165	0.97261	0.945757	0.93985	0.931794	0.931257	0.923738	0.892589	0.876477	0.909774	0.883996	0.883996	0.897422	0.820086	0.900644	0.913534	0.850698	0.891515	1
1144	29772	652	230	49	135.422	13.5996	498.517	32.921	663.795	53.6404	898.681	72.2809	32.0261	9.95563	1543.94	306.014	3653.79	861.684	9033.69	2282.67	1144	0	30703	0.122812	148.309	76.7264	105.63	535.414	0.965964	0.962691	0.953441	0.959906	0.929746	0.930447	0.923965	0.928899	0.905482	0.873856	0.881673	0.899782	0.88519	0.88405	0.88747	0.820441	0.880142	0.896883	0.862391	0.896378	1
1149	1353	488	191	44	345.606	18.7	601.105	38.2066	765.981	60.8507	1007.72	82.1616	514.736	83.2335	2697.54	515.741	5600.79	1321.27	12723.9	3223.93	1149	10	2076	0.008304	458.375	170.978	1754.55	2360.11	0.969171	0.96604	0.962187	0.966763	0.934249	0.937861	0.926541	0.924133	0.915703	0.879817	0.880299	0.903179	0.881021	0.890896	0.887042	0.818882	0.88921	0.897881	0.856455	0.896195	1
1150	1217	303	31	1	387.176	22.6229	621.976	43.7829	788.094	58.5834	976.963	0	723.671	126.369	2995.13	634.934	6083.37	1324.87	11370.6	0	1150	8	1552	0.006208	441.405	110.006	1281.05	1212.33	0.970683	0.966495	0.959407	0.967139	0.933312	0.933312	0.923969	0.927191	0.914626	0.880155	0.883698	0.901418	0.878222	0.88982	0.887564	0.816366	0.888853	0.892719	0.856314	0.896585	1
1154	836	257	27	1	489.176	29.3991	673.801	52.4718	841.562	65.1247	1030.3	0	1455.93	263.202	3816.64	907.338	7409.77	1629.95	13327.2	0	1154	13	1121	0.004484	540.474	99.0617	2151.14	1441.61	0.97413	0.96521	0.961195	0.971008	0.931311	0.933988	0.928189	0.931311	0.915254	0.882694	0.880464	0.895183	0.879572	0.884478	0.887154	0.821142	0.890723	0.898305	0.85058	0.892953	1
1156	0	742	242	27	0	0	506.144	34.1598	689.563	58.0964	860.419	78.0081	0	0	1616.49	326.964	4101.99	1052.14	7972.17	2198.38	1156	15	1011	0.004044	559.51	101.901	2381.17	1563.75	0.974283	0.964392	0.961919	0.970821	0.934718	0.933234	0.933729	0.934718	0.918398	0.880317	0.883284	0.898121	0.882295	0.882295	0.888724	0.822453	0.890702	0.898121	0.849159	0.889713	1
1156	30199	742	242	27	134.254	13.0965	506.144	34.1598	689.563	58.0964	860.419	78.0081	31.1548	9.37492	1616.49	326.964	4101.99	1052.14	7972.17	2198.38	1156	0	31210	0.12484	148.029	78.5537	107.28	502.391	0.960205	0.964178	0.950673	0.947757	0.945354	0.936815	0.924079	0.934652	0.921355	0.889298	0.864787	0.903717	0.880119	0.885037	0.900737	0.825409	0.893704	0.891557	0.858331	0.88885	1
1161	1250	540	190	21	345.559	18.4647	609.649	38.9503	795.443	64.7155	964.435	94.0582	514.435	83.2201	2813.95	536.855	6275.41	1536.53	11253.2	3351.73	1161	10	2001	0.008004	466.04	169.281	1794.71	2138.62	0.965517	0.963518	0.955772	0.96027	0.946027	0.928286	0.930285	0.931784	0.916792	0.883808	0.875812	0.8998	0.881809	0.887806	0.894803	0.835082	0.895802	0.8998	0.856072	0.887556	1
1162	1147	309	37	2	375.081	22.6211	621.871	44.6406	806.727	78.7546	941.317	39.5422	658.668	119.357	2995.33	646.088	6602.19	1970.61	10229.1	1277.5	1162	9	1495	0.00598	437.53	121.197	1301.53	1381.14	0.964214	0.962876	0.955853	0.959532	0.948161	0.926421	0.9301	0.929766	0.921405	0.885619	0.873579	0.903344	0.877926	0.889967	0.901672	0.83913	0.893311	0.898997	0.859532	0.888294	1
1166	793	253	33	1	455.857	27.1621	660.118	49.3403	851.885	86.0656	964.599	0	1179.11	211.482	3584.33	800.197	7782.17	2342.52	10946.2	0	1166	13	1080	0.00432	516.279	111.774	1953.36	1589.6	0.964352	0.959722	0.95463	0.959722	0.949074	0.923148	0.927315	0.927315	0.919444	0.887963	0.883796	0.906481	0.875926	0.890278	0.901852	0.840278	0.890741	0.89537	0.858796	0.886111	1
1168	0	700	238	32	0	0	481.359	31.83	685.105	54.039	878.371	88.4505	0	0	1390.61	274.959	4012.55	950.282	8523.8	2493.82	1168	15	970	0.00388	544.447	114.503	2269.25	1753.46	0.965464	0.96134	0.95567	0.96134	0.950515	0.921649	0.924227	0.92732	0.920103	0.891237	0.884536	0.909278	0.870619	0.892268	0.904639	0.842268	0.891753	0.893814	0.859278	0.886598	1
1168	26638	700	238	32	136.496	14.0036	481.359	31.83	685.105	54.039	878.371	88.4505	32.8326	10.3875	1390.61	274.959	4012.55	950.282	8523.8	2493.82	1168	0	27608	0.110432	150.83	79.3201	111.409	526.959	0.959957	0.967709	0.949218	0.954379	0.948892	0.933697	0.922921	0.934783	0.92207	0.883132	0.861417	0.903923	0.879564	0.899757	0.907165	0.841785	0.891119	0.902872	0.858284	0.88938	1
1173	1301	502	196	29	347.041	19.0206	582.273	36.9945	787.93	58.9323	981.182	89.0587	521.28	86.1118	2452.85	467.6	6082.16	1393.1	11797.3	3073.35	1173	10	2028	0.008112	456.948	164.847	1698.1	2174.17	0.966716	0.965976	0.955128	0.953156	0.950444	0.928994	0.922584	0.926775	0.92357	0.890039	0.864152	0.904832	0.877959	0.897436	0.903846	0.833826	0.889546	0.894477	0.854536	0.894231	1
1174	1177	285	36	2	369.157	22.3229	590.679	42.3099	801.377	87.3616	915.929	28.8992	628.127	114.642	2568.4	553.001	6517.08	2186.51	9405.57	884.065	1174	8	1500	0.006	422.349	110.869	1149.82	1249.95	0.963	0.966	0.953333	0.951333	0.949	0.931667	0.926333	0.925	0.924	0.889667	0.856	0.902667	0.878667	0.898	0.903333	0.829333	0.890667	0.896333	0.857667	0.893333	1
1178	799	243	35	2	450.363	26.6953	632.612	48.212	837.158	95.0337	980.771	12.3887	1137.05	202.906	3158.44	716.632	7447.78	2631	11509	434.036	1178	13	1079	0.004316	504.937	105.928	1816.21	1523.55	0.961538	0.965709	0.958295	0.955051	0.954588	0.930028	0.923077	0.921687	0.926321	0.891566	0.862373	0.902224	0.875811	0.898517	0.905468	0.831789	0.889249	0.895273	0.862836	0.89342	1
1180	0	690	231	36	0	0	467.985	29.9757	652.287	55.0052	863.045	102.466	0	0	1277.32	243.424	3474.48	883.35	8184.12	2957.06	1180	15	957	0.003828	527.333	111	2067.49	1701.59	0.96395	0.967085	0.956113	0.954545	0.956113	0.930512	0.926332	0.922675	0.924765	0.892372	0.867294	0.900209	0.875131	0.897597	0.906479	0.829676	0.891327	0.892894	0.862069	0.892372	1
1180	32580	690	231	36	134.72	13.3798	467.985	29.9757	652.287	55.0052	863.045	102.466	31.5102	9.62772	1277.32	243.424	3474.48	883.35	8184.12	2957.06	1180	0	33537	0.134148	145.923	69.272	89.6082	444.548	0.946015	0.961416	0.955318	0.963443	0.944196	0.932552	0.922444	0.919641	0.915586	0.870621	0.866237	0.906536	0.880416	0.886782	0.900543	0.843606	0.883994	0.926559	0.855592	0.880132	1
1185	1381	490	185	33	348.995	18.256	571.786	37.36	760.104	60.8897	977.408	111.722	529.667	83.1356	2324.69	449.348	5474.87	1289.89	11838.2	4271.4	1185	10	2089	0.008356	447.588	155.567	1567.29	2086.26	0.954763	0.96314	0.959789	0.961704	0.947104	0.930828	0.920057	0.923648	0.919818	0.88224	0.865725	0.907133	0.879129	0.895165	0.903542	0.838918	0.888942	0.919339	0.865486	0.883676	1
1186	1257	307	25	2	379.575	22.173	586.078	42.7019	777.386	54.7229	904.434	79.0602	682.054	118.832	2510.3	544.164	5830.15	1200.99	9235.44	2363.74	1186	8	1591	0.006364	426.333	98.3383	1126.48	1026.58	0.955688	0.964173	0.959774	0.962916	0.945632	0.93369	0.921433	0.92269	0.919233	0.878378	0.864551	0.906977	0.881835	0.894406	0.902263	0.84318	0.890635	0.922376	0.865493	0.886549	1
1190	867	264	23	2	453.358	27.9272	622.485	48.2982	810.124	75.0686	982.452	121.1	1160.69	212.513	3012	709.712	6663.41	1769.79	12083.8	4278.11	1190	13	1156	0.004624	499.996	92.8937	1711.86	1237.21	0.961505	0.966263	0.95891	0.961073	0.947664	0.932093	0.921713	0.922578	0.920415	0.88019	0.860294	0.910035	0.878028	0.897059	0.901817	0.843426	0.894896	0.924308	0.862457	0.893599	1
1192	0	757	241	24	0	0	472.399	31.7661	641.378	54.0597	842.051	102.041	0	0	1315.29	264.418	3304.09	853.984	7622.93	2998.16	1192	15	1022	0.004088	520.927	96.2721	1932.4	1386.02	0.963307	0.967221	0.96135	0.962818	0.949609	0.935421	0.919276	0.921722	0.917808	0.883072	0.862035	0.91047	0.878669	0.895303	0.90362	0.841487	0.895303	0.924658	0.863503	0.895793	1
1192	33937	757	241	24	133.381	13.1778	472.399	31.7661	641.378	54.0597	842.051	102.041	30.5766	9.33819	1315.29	264.418	3304.09	853.984	7622.93	2998.16	1192	0	34959	0.139836	144.711	68.5704	86.1749	398.613	0.956678	0.964716	0.959252	0.959524	0.940673	0.931463	0.927444	0.931663	0.90526	0.87175	0.876942	0.89143	0.891716	0.883206	0.878315	0.837209	0.903902	0.914428	0.845662	0.871921	1
1197	1444	545	194	21	371.651	19.3986	588.286	37.2292	764.201	59.6469	977.564	111.974	639.122	100.631	2529.05	480.722	5558.89	1303.7	11844	4225.73	1197	10	2204	0.008816	465.546	144.473	1646.27	1891.87	0.960526	0.96824	0.961434	0.957577	0.943058	0.938294	0.916289	0.926497	0.908122	0.88226	0.870009	0.899274	0.885209	0.891107	0.896325	0.84324	0.896779	0.923321	0.855036	0.878857	1
1198	1314	303	27	1	401.363	24.0984	602.65	43.2177	779.255	59.3225	959.475	0	806.27	146.11	2727.09	585.811	5887.5	1353.25	10773.4	0	1198	8	1645	0.00658	444.981	94.6536	1249.53	1038.07	0.958359	0.971125	0.962006	0.961702	0.942857	0.938602	0.916717	0.931611	0.906687	0.880547	0.869605	0.899392	0.88845	0.891793	0.893313	0.843769	0.896657	0.927052	0.851064	0.872644	1
1202	917	247	24	1	498.072	29.65	649.084	49.0221	830.984	63.109	1085.57	0	1536.15	275.809	3409.38	763.964	7132.42	1613.12	15578.4	0	1202	13	1189	0.004756	536.657	83.8668	2050.06	1222.82	0.956266	0.970984	0.96005	0.960471	0.944491	0.94323	0.917578	0.931034	0.905383	0.87931	0.870479	0.899075	0.885198	0.892347	0.896552	0.84693	0.892347	0.933558	0.849453	0.873423	1
1204	0	806	230	24	0	0	513.42	34.3557	664.736	52.5732	855.401	81.4892	0	0	1686.56	340.968	3666.68	856.16	7856.94	2394.95	1204	15	1060	0.00424	553.996	87.2768	2255.92	1328.89	0.957075	0.971698	0.958491	0.960377	0.945755	0.942453	0.917925	0.930189	0.906604	0.883962	0.86934	0.899057	0.885849	0.892453	0.899057	0.846698	0.89434	0.935377	0.849057	0.871698	1
1204	25651	806	230	24	135.376	13.6042	513.42	34.3557	664.736	52.5732	855.401	81.4892	31.9971	10.024	1686.56	340.968	3666.68	856.16	7856.94	2394.95	1204	0	26711	0.106844	151.989	84.6071	120.251	508.584	0.969133	0.961327	0.956909	0.958294	0.938377	0.925387	0.923028	0.930609	0.924638	0.887481	0.880162	0.898132	0.888136	0.886096	0.893677	0.828872	0.893022	0.89319	0.841975	0.891636	1
1209	1169	608	197	21	366.132	19.4271	626.86	40.9572	778.025	58.8104	973.281	95.9318	611.349	97.4342	3059.75	603.335	5857.86	1318.06	11574.9	3635.75	1209	11	1995	0.00798	492.656	162.828	1991.01	2081.83	0.960652	0.965414	0.96015	0.959649	0.94812	0.932581	0.930827	0.931078	0.915288	0.880952	0.876692	0.885714	0.891228	0.892231	0.893233	0.842105	0.893985	0.920301	0.840351	0.884712	1
1210	1068	378	38	0	394.412	24.1272	638.1	46.0231	776.817	50.7035	0	0	765.574	140.647	3235.25	695.839	5806.74	1168.49	0	0	1210	9	1484	0.005936	466.275	121.369	1523.73	1342.41	0.96159	0.964286	0.961927	0.960243	0.949461	0.932615	0.929582	0.935647	0.916442	0.878706	0.87938	0.884097	0.889151	0.893868	0.894542	0.83558	0.896226	0.919474	0.839623	0.883086	1
1214	743	323	34	0	502.334	30.5075	691.837	52.3553	834.667	59.4909	0	0	1576.42	288.73	4125.27	927.14	7212.45	1527.02	0	0	1214	14	1100	0.0044	568.251	105.625	2499.06	1555.31	0.963182	0.965909	0.961364	0.966364	0.948636	0.931818	0.929545	0.935455	0.919091	0.880455	0.881364	0.890455	0.886818	0.892273	0.894545	0.838636	0.894545	0.919545	0.837273	0.89	1
1216	0	662	305	33	0	0	528.205	34.9749	717.416	56.4436	865.069	73.5923	0	0	1835.33	367.981	4604.06	1078.86	8074.43	1966.42	1216	16	1000	0.004	597.03	109.028	2885.68	1758.31	0.9665	0.966	0.962	0.97	0.9495	0.9325	0.93	0.9355	0.92	0.8785	0.8795	0.8955	0.8875	0.8945	0.8935	0.842	0.894	0.9205	0.8405	0.889	1
1216	28962	662	305	33	138.343	13.9917	528.205	34.9749	717.416	56.4436	865.069	73.5923	34.1486	10.6993	1835.33	367.981	4604.06	1078.86	8074.43	1966.42	1216	0	29962	0.119848	153.652	85.87	129.32	604.669	0.956311	0.956061	0.958381	0.963487	0.944296	0.91823	0.920449	0.927174	0.916427	0.892981	0.864078	0.901542	0.878279	0.892714	0.906482	0.819037	0.867849	0.893799	0.851295	0.884437	1
1221	1493	502	258	32	360.217	19.8383	637.528	40.6771	826.676	65.0971	976.956	89.4616	582.694	96.313	3215.96	614.581	7031.54	1656.46	11655.3	3218.93	1221	10	2285	0.00914	482.446	181.825	2044.41	2518.6	0.960175	0.95558	0.95733	0.963895	0.950109	0.929103	0.919912	0.929759	0.914223	0.886652	0.871335	0.9	0.882057	0.885558	0.903501	0.826696	0.874617	0.89453	0.843545	0.890153	1
1222	1365	302	48	1	396.836	23.8946	651.53	43.6545	841.542	78.9615	996.18	0	779.448	141.093	3435.88	693.884	7475.89	2213.96	12051.8	0	1222	8	1716	0.006864	454.448	121.665	1440.84	1539.65	0.957459	0.951049	0.956002	0.962413	0.950466	0.928613	0.920746	0.934149	0.914044	0.884907	0.869172	0.89831	0.876457	0.884324	0.906177	0.821678	0.869755	0.887821	0.846154	0.88986	1
1226	973	255	44	1	442.588	28.2861	672.37	48.0326	866.968	88.3581	972.624	0	1081.26	208.977	3781.39	808.423	8210.21	2667.88	11220.4	0	1226	13	1273	0.005092	503.701	120.958	1876.5	1753.77	0.959152	0.954046	0.957581	0.963079	0.950511	0.935192	0.922231	0.935978	0.913983	0.88531	0.872349	0.900628	0.874313	0.885703	0.906913	0.821288	0.871956	0.88531	0.849568	0.889631	1
1228	0	832	237	42	0	0	461.39	32.5125	691.169	54.6916	893.078	100.291	0	0	1227.52	261.808	4119.57	960.636	9034.73	3365.21	1228	15	1111	0.004444	526.726	125.893	2139.6	1983.15	0.959046	0.955446	0.958596	0.962646	0.946895	0.938794	0.922592	0.940594	0.912241	0.890189	0.879388	0.89784	0.875338	0.890189	0.90459	0.822682	0.874437	0.888839	0.851935	0.889739	1
1228	32681	832	237	42	140.049	12.9267	461.39	32.5125	691.169	54.6916	893.078	100.291	35.2415	10.0089	1227.52	261.808	4119.57	960.636	9034.73	3365.21	1228	0	33792	0.135168	152.762	73.7354	104.428	519.813	0.956217	0.957653	0.949515	0.94802	0.936701	0.928519	0.909431	0.91427	0.911074	0.882576	0.867572	0.904119	0.865945	0.896766	0.89172	0.82743	0.875459	0.891365	0.847493	0.878492	1
1233	1750	605	189	39	347.816	18.0119	562.404	39.1996	797.9	62.7548	998.35	110.92	524.259	81.6813	2216.63	465.987	6324.87	1476.79	12594.3	4747.99	1233	10	2583	0.010332	440.833	156.203	1527.33	2209.45	0.957414	0.954704	0.953736	0.951607	0.943477	0.931862	0.913279	0.927604	0.907859	0.888695	0.869919	0.904568	0.870499	0.894503	0.891018	0.828494	0.876887	0.883662	0.856949	0.882888	1
1234	1587	328	32	4	386.659	22.7167	578.125	42.271	809.97	69.9417	1020.8	228.716	720.887	127.417	2410.32	530.457	6638.93	1675.65	15039.7	10996.6	1234	8	1951	0.007804	427.092	95.9141	1131.34	1288.67	0.956433	0.954382	0.95387	0.950538	0.943362	0.932086	0.911584	0.926961	0.905946	0.886981	0.869042	0.905946	0.86571	0.896976	0.888775	0.830087	0.876986	0.882368	0.85674	0.882881	1
1238	1059	266	26	2	474.965	28.7293	622.679	50.2979	842.767	69.2382	1207.3	222.294	1333.4	243.018	3019.06	731.463	7461.22	1868.52	23551.2	11898.7	1238	12	1353	0.005412	512.156	87.2207	1815.4	1485.05	0.955654	0.956024	0.955285	0.953067	0.941242	0.935698	0.912417	0.927199	0.906874	0.889135	0.871027	0.902809	0.862528	0.902809	0.886918	0.826681	0.880266	0.883962	0.858832	0.87694	1
1240	0	927	251	28	0	0	489.717	33.6303	641.491	55.7038	888.87	123.186	0	0	1465.5	302.469	3309.35	852.421	9117.75	5131.64	1240	15	1206	0.004824	530.572	93.2289	2026.92	1607.75	0.959784	0.956882	0.958541	0.95398	0.93864	0.937811	0.914179	0.931592	0.906716	0.889718	0.871061	0.904643	0.863599	0.904229	0.889718	0.825041	0.878939	0.88806	0.855307	0.878939	1
1240	27644	927	251	28	137.698	13.4761	489.717	33.6303	641.491	55.7038	888.87	123.186	33.6149	10.3331	1465.5	302.469	3309.35	852.421	9117.75	5131.64	1240	0	28850	0.1154	154.121	81.9746	116.94	517.015	0.952652	0.960659	0.947868	0.952201	0.93208	0.935217	0.927695	0.92383	0.911577	0.899879	0.86409	0.883033	0.873588	0.891196	0.888423	0.840364	0.87331	0.917002	0.848336	0.88104	1
1245	1449	670	212	26	345.948	20.0796	592.582	39.9796	747.208	61.5601	985.442	128.79	516.936	89.9331	2588.8	525.283	5207.77	1263.38	12315.1	6236.7	1245	10	2357	0.009428	459.202	157.111	1657.95	2022.12	0.959907	0.958634	0.951846	0.959907	0.932329	0.938269	0.914934	0.924692	0.904964	0.894994	0.862749	0.894994	0.869325	0.899024	0.893721	0.840687	0.877174	0.899236	0.844718	0.885023	1
1246	1319	384	42	1	372.262	23.6525	606.46	45.4092	769.215	65.6871	869.441	0	644.721	121.721	2782.76	626.799	5687.76	1430.7	8026.68	0	1246	9	1746	0.006984	433.603	114.944	1240.48	1200.1	0.961913	0.96134	0.951317	0.958477	0.928408	0.939863	0.914089	0.917812	0.906071	0.896048	0.857675	0.890607	0.872279	0.894044	0.896334	0.83992	0.878293	0.901489	0.842211	0.886025	1
1250	875	313	40	1	474.775	29.0654	654.351	52.2875	815.498	62.9572	890.206	0	1332.12	243.803	3499.91	839.895	6745.71	1519.2	8612.95	0	1250	13	1229	0.004916	531.937	101.444	2066.33	1397.08	0.968267	0.963385	0.951587	0.959317	0.927583	0.938975	0.912937	0.920667	0.908055	0.905614	0.86249	0.892189	0.875102	0.89463	0.901953	0.83808	0.876729	0.90358	0.840114	0.888527	1
1252	0	784	292	39	0	0	492.888	33.0838	671.162	61.5403	838.515	67.8213	0	0	1493.04	298.723	3797.92	1049.52	7342.72	1730.18	1252	15	1115	0.00446	551.664	104.734	2301.26	1546.23	0.969507	0.964126	0.950224	0.958296	0.931839	0.941704	0.916143	0.923318	0.911211	0.901345	0.865022	0.890583	0.875336	0.895067	0.9	0.839462	0.872646	0.904036	0.843946	0.886547	1
1252	28317	784	292	39	130.727	13.4747	492.888	33.0838	671.162	61.5403	838.515	67.8213	28.8717	9.31306	1493.04	298.723	3797.92	1049.52	7342.72	1730.18	1252	0	29432	0.117728	146.674	83.9555	114.959	528.081	0.962235	0.963203	0.956034	0.968045	0.939505	0.938672	0.918762	0.914923	0.91494	0.893008	0.870158	0.899021	0.871636	0.892294	0.886909	0.840582	0.88611	0.929329	0.842858	0.875374	1
1257	1019	581	252	34	352.294	19.0974	600.641	39.3089	780.189	69.6184	950.925	79.8966	545.095	88.9351	2693.16	525.517	5946.19	1601.46	10710.1	2711.67	1257	12	1886	0.007544	496.765	174.609	2111.75	2300.48	0.965536	0.962619	0.953606	0.959438	0.936373	0.942736	0.918611	0.921262	0.91596	0.895546	0.867444	0.894221	0.878579	0.892365	0.901909	0.839873	0.873807	0.920997	0.847031	0.884677	1
1258	906	337	51	1	377.836	22.6087	614.573	42.9287	805.089	77.188	1136.03	0	673.114	121.046	2889.09	600.742	6558.93	2045.64	17842.5	0	1258	10	1295	0.00518	456.854	130.558	1494.84	1569.58	0.961776	0.96139	0.955598	0.961004	0.93668	0.941313	0.922008	0.916602	0.917375	0.898069	0.871042	0.898069	0.879537	0.89305	0.905792	0.84556	0.874131	0.927027	0.848263	0.881467	1
1262	656	282	43	1	474.548	26.7977	663.657	47.1561	846.346	70.563	1117.24	0	1328.05	225.281	3636.19	768.002	7563.12	2012.35	16975.6	0	1262	14	982	0.003928	545.789	114.037	2279.83	1719.38	0.962322	0.962322	0.953666	0.959776	0.940937	0.94501	0.928717	0.910896	0.921589	0.899185	0.869654	0.898676	0.878819	0.895112	0.907841	0.847251	0.879328	0.927699	0.843177	0.877291	1
1264	0	577	257	41	0	0	487.951	31.7416	678.511	51.347	857.152	81.7804	0	0	1447.72	284.157	3893.06	900.195	7903.38	2323.24	1264	16	875	0.0035	561.221	115.916	2468.45	1792.04	0.964	0.964	0.953143	0.959429	0.941714	0.944571	0.933143	0.910857	0.921143	0.895429	0.868	0.898857	0.880571	0.894286	0.909714	0.848571	0.878857	0.926857	0.845143	0.878286	1
1264	26861	577	257	41	135.171	13.7112	487.951	31.7416	678.511	51.347	857.152	81.7804	31.8663	9.94477	1447.72	284.157	3893.06	900.195	7903.38	2323.24	1264	0	27736	0.110944	148.611	78.4331	108.734	531.783	0.963062	0.958898	0.959637	0.955383	0.943954	0.947956	0.918734	0.922862	0.915146	0.8898	0.876767	0.884951	0.868168	0.896326	0.879939	0.840821	0.890846	0.913199	0.848031	0.882283	1
1269	1208	428	213	37	377.005	19.8225	607.916	39.1026	801.175	60.7067	978.389	87.0292	667.078	104.773	2790.65	539.134	6395.12	1466.2	11690.3	3137.81	1269	11	1886	0.007544	489.109	167.664	2012.16	2410.9	0.967126	0.958908	0.956787	0.966596	0.940615	0.942206	0.925239	0.918611	0.917815	0.887328	0.879905	0.903234	0.869565	0.89316	0.898727	0.857105	0.885472	0.926829	0.841198	0.878314	1
1270	1113	238	34	4	407.733	23.8887	622.167	43.9552	799.616	64.2826	1015.47	88.3541	844.602	145.948	2998.14	635.626	6371.16	1533.38	13053.4	3489.78	1270	8	1389	0.005556	455.818	106.308	1384.04	1363.62	0.967603	0.957523	0.960403	0.966523	0.941685	0.942405	0.921886	0.923326	0.921886	0.883369	0.882649	0.902808	0.867531	0.889489	0.900648	0.854932	0.886249	0.928726	0.847012	0.87329	1
1274	810	195	30	4	510.87	28.3417	667.846	50.7197	840.957	68.2351	1061.74	83.1563	1654.73	272.567	3713.44	858.817	7410.1	1843.54	14848.9	3599.41	1274	13	1039	0.004156	551.983	92.2973	2258.08	1549.97	0.970645	0.961501	0.961501	0.969682	0.947546	0.944177	0.922522	0.92974	0.925409	0.884986	0.878248	0.90231	0.866218	0.892204	0.900866	0.858999	0.891723	0.92589	0.842637	0.871511	1
1276	0	730	184	32	0	0	532.918	33.6191	691.942	55.0203	894.239	105.736	0	0	1882.21	348.813	4134.84	997.469	9105.57	3524.41	1276	15	946	0.003784	576.071	96.498	2564.69	1730.24	0.973044	0.964059	0.964059	0.970402	0.951903	0.945032	0.919133	0.928647	0.926004	0.886364	0.87685	0.904863	0.865751	0.892178	0.904334	0.857822	0.891649	0.928118	0.843023	0.86945	1
1276	26278	730	184	32	137.587	13.842	532.918	33.6191	691.942	55.0203	894.239	105.736	33.5819	10.4052	1882.21	348.813	4134.84	997.469	9105.57	3524.41	1276	0	27224	0.108896	152.824	83.4113	121.535	564.815	0.957372	0.955682	0.960164	0.953056	0.938565	0.937629	0.920511	0.93671	0.906755	0.894835	0.879518	0.876855	0.860399	0.908371	0.885156	0.83948	0.884146	0.897443	0.841041	0.890593	1
1281	1291	539	149	28	372.518	19.8731	647.212	38.5242	808.223	65.5199	1007	91.835	643.795	102.413	3358.65	588.678	6580.77	1620.32	12758.7	3606.28	1281	10	2007	0.008028	487.488	166.87	1982.68	2308.11	0.966368	0.965122	0.963876	0.956403	0.940458	0.943697	0.918037	0.935227	0.916542	0.894868	0.882162	0.880668	0.860737	0.904086	0.885152	0.84579	0.895117	0.908819	0.852018	0.886896	1
1282	1202	319	29	1	405.646	24.1092	662.418	44.1129	821.862	68.0132	1101.39	0	832.044	147.96	3609.7	726.9	6923.06	1720.92	16266.2	0	1282	8	1551	0.006204	466.688	119.677	1527.17	1460.11	0.964539	0.966473	0.963572	0.956157	0.93746	0.944552	0.920374	0.939716	0.914894	0.896841	0.88588	0.877176	0.859446	0.905222	0.881367	0.846228	0.890071	0.905545	0.852353	0.890716	1
1286	828	278	25	1	495.187	29.161	704.663	50.3774	853.811	74.7927	1093.29	0	1509.34	265.133	4350.86	960.576	7773.66	1923.89	15911.5	0	1286	13	1132	0.004528	555.079	108.233	2358.24	1634.6	0.966431	0.97129	0.964664	0.958039	0.939046	0.946555	0.920053	0.939046	0.912544	0.898852	0.882067	0.878092	0.855124	0.907686	0.882067	0.849382	0.886042	0.903269	0.849382	0.896201	1
1288	0	750	263	25	0	0	507.746	33.7225	717.73	55.2963	882.675	102.883	0	0	1631.17	327.33	4607.49	1092.12	8736.53	3029.29	1288	15	1038	0.004152	569.98	111.964	2556.42	1790.25	0.967726	0.973025	0.966763	0.958574	0.940751	0.94605	0.918112	0.941233	0.910405	0.899807	0.881503	0.878131	0.854528	0.907996	0.881985	0.848266	0.884875	0.902697	0.847784	0.895954	1
1288	34252	750	263	25	138.007	13.1876	507.746	33.7225	717.73	55.2963	882.675	102.883	33.7909	9.9713	1631.17	327.33	4607.49	1092.12	8736.53	3029.29	1288	0	35290	0.14116	150.713	76.581	107.99	525.393	0.961448	0.958954	0.944786	0.951091	0.92913	0.927742	0.902635	0.934117	0.903783	0.888835	0.864792	0.882615	0.86747	0.900864	0.896132	0.834117	0.881354	0.887376	0.856602	0.882545	1
1293	1662	560	211	20	370.934	19.5758	623.07	41.555	833.296	63.4546	1003.7	98.1131	635.567	101.555	3006.53	609.806	7193.58	1682.64	12675.7	3665.57	1293	10	2453	0.009812	473.425	163.525	1839.11	2271.81	0.967998	0.965145	0.952915	0.958622	0.933347	0.934978	0.906441	0.935793	0.901141	0.894619	0.871586	0.888912	0.86384	0.909499	0.892377	0.839584	0.886058	0.894823	0.856095	0.887281	1
1294	1528	329	34	1	407.683	24.1816	642.918	45.1356	852.639	69.6508	990.558	0	844.584	151.983	3306.19	696.198	7724.08	1936.72	11849.8	0	1294	8	1892	0.007568	456.892	108.866	1402.08	1351.94	0.967495	0.963795	0.950846	0.95851	0.931554	0.934989	0.905655	0.936047	0.903013	0.894292	0.875529	0.888214	0.866279	0.913055	0.895877	0.836681	0.885307	0.891649	0.85333	0.888214	1
1298	1104	285	32	1	488.563	30.0417	681.201	50.2426	882.501	65.323	1061.14	0	1451.21	268.861	3935.65	873.962	8531.34	1987.97	14554.5	0	1298	12	1422	0.005688	536.439	100.85	2117.69	1529.65	0.966596	0.96308	0.956048	0.957454	0.934248	0.937412	0.913854	0.936357	0.911041	0.89346	0.874473	0.892053	0.865331	0.915963	0.899789	0.83685	0.885724	0.893108	0.850914	0.890295	1
1300	0	973	268	32	0	0	507.386	34.0602	702.252	54.4191	907.151	70.6969	0	0	1628.17	329.549	4317.36	1006.24	9279.23	2267.94	1300	15	1273	0.005092	558.46	105.066	2386.64	1686.47	0.970542	0.967007	0.957188	0.961508	0.938335	0.938727	0.915554	0.937549	0.911233	0.89238	0.873527	0.893559	0.865672	0.920267	0.899843	0.839356	0.888452	0.893559	0.849568	0.89238	1
1300	31869	973	268	32	138.441	13.2615	507.386	34.0602	702.252	54.4191	907.151	70.6969	34.114	10.0924	1628.17	329.549	4317.36	1006.24	9279.23	2267.94	1300	0	33142	0.132568	154.574	84.3152	124.476	560.14	0.96595	0.964456	0.94504	0.953548	0.929244	0.927705	0.924597	0.916586	0.905045	0.894665	0.864884	0.896446	0.86843	0.907534	0.898875	0.841002	0.889053	0.899342	0.847354	0.88504	1
1305	1651	734	228	32	334.636	18.5061	604.126	39.9326	801.689	61.8867	993.865	68.024	467.649	77.7178	2740.94	548.897	6411.3	1490.19	12135.7	2514.2	1305	10	2645	0.01058	457.657	173.561	1752.01	2198.2	0.970888	0.971645	0.949905	0.955766	0.930813	0.928355	0.910775	0.923251	0.909452	0.890926	0.869754	0.894896	0.871645	0.915312	0.906238	0.842722	0.889036	0.891871	0.843856	0.8862	1
1306	1479	445	32	4	370.41	22.4139	619.941	45.4342	799.402	59.0846	992.902	59.8413	634.512	115.224	2969.92	670.781	6346.91	1382.79	12063.6	2215.92	1306	9	1960	0.00784	435.338	120.949	1281.33	1331.42	0.969898	0.972449	0.94949	0.958418	0.929592	0.924745	0.904847	0.922449	0.908418	0.892092	0.864286	0.901276	0.878827	0.910714	0.910459	0.842347	0.88801	0.894643	0.841837	0.885969	1
1310	986	369	30	4	492.616	28.8086	679.641	51.1012	853.04	60.7178	1064.76	59.2465	1485.85	259.786	3911.39	890.342	7696.99	1634.3	14838.9	2481.34	1310	13	1389	0.005556	551.733	104.492	2302.82	1605.03	0.971562	0.975162	0.950684	0.958963	0.934845	0.928726	0.904248	0.924766	0.909647	0.888049	0.862851	0.901728	0.87941	0.911807	0.909287	0.840533	0.887689	0.893449	0.836573	0.889849	1
1312	0	865	342	34	0	0	510.395	33.4904	700.573	55.6083	900.933	106.959	0	0	1656.15	325.103	4290.24	1022.6	9313.84	3627.39	1312	16	1241	0.004964	573.505	110.047	2591.86	1834.53	0.973409	0.976632	0.952055	0.95689	0.935133	0.931507	0.903707	0.924658	0.913376	0.889605	0.861805	0.900886	0.88195	0.910959	0.90693	0.839243	0.883562	0.894037	0.839243	0.890008	1
1312	27664	865	342	34	133.101	13.7929	510.395	33.4904	700.573	55.6083	900.933	106.959	30.4758	9.85466	1656.15	325.103	4290.24	1022.6	9313.84	3627.39	1312	0	28905	0.11562	152.01	93.1221	140.446	643.559	0.967843	0.964798	0.954835	0.959834	0.938921	0.933316	0.925497	0.912161	0.913544	0.888497	0.87049	0.89168	0.866943	0.897492	0.899446	0.844992	0.890054	0.905034	0.845459	0.860059	1
1317	1213	630	293	29	353.952	19.7242	618.502	39.407	811.112	65.6359	1009.45	107.112	553.073	93.1933	2937.57	558.49	6650.66	1630.7	12971.7	4506.49	1317	12	2165	0.00866	501.585	184.436	2238.51	2576.63	0.971824	0.969746	0.955889	0.960046	0.93164	0.936721	0.915704	0.917552	0.914319	0.89515	0.869515	0.891917	0.874365	0.911085	0.901617	0.848037	0.881755	0.899307	0.845035	0.882217	1
1318	1079	356	64	3	388.758	23.9525	636.504	44.6417	822.534	71.1407	992.798	87.8335	733.379	135.74	3208.47	670.35	6952.12	1768.56	12206.2	3141.55	1318	9	1502	0.006008	467.168	135.135	1607.91	1694.3	0.971372	0.966045	0.956059	0.95739	0.929095	0.93775	0.928429	0.913449	0.916778	0.897137	0.869174	0.885486	0.872836	0.906458	0.904128	0.851531	0.88249	0.903462	0.846205	0.875499	1
1322	730	296	58	2	470.151	28.6263	674.582	50.6038	860.262	72.3886	964.445	93.5867	1293.59	235.709	3824.5	856.617	7940.26	1996.37	11246.6	3180.84	1322	14	1086	0.004344	547.615	124.55	2356.72	1904.29	0.972836	0.968232	0.957182	0.961326	0.928637	0.941068	0.930018	0.922192	0.911602	0.896869	0.866022	0.888582	0.873389	0.902855	0.906998	0.847606	0.887201	0.904236	0.843462	0.882597	1
1324	0	641	274	55	0	0	492.14	32.739	698.133	56.8377	884.773	80.7765	0	0	1485.97	296.444	4249.82	1036.01	8667.74	2398	1324	16	970	0.00388	572.591	127.459	2673.9	2087.69	0.971649	0.968557	0.958247	0.96134	0.928351	0.941237	0.931959	0.923711	0.915464	0.898454	0.871649	0.892784	0.875258	0.901031	0.907732	0.845876	0.889691	0.90567	0.843299	0.885052	1
1324	32211	641	274	55	136.446	13.4822	492.14	32.739	698.133	56.8377	884.773	80.7765	32.7252	10.0691	1485.97	296.444	4249.82	1036.01	8667.74	2398	1324	0	33181	0.132724	149.196	77.7798	109.936	570.506	0.965643	0.968446	0.959887	0.963157	0.939468	0.941367	0.91352	0.924987	0.911214	0.869353	0.86988	0.899219	0.869775	0.893629	0.881152	0.846072	0.888942	0.901073	0.853033	0.87315	1
1329	1567	468	220	50	332.752	18.9325	586.561	38.0367	797.993	64.8529	979.114	75.4307	460.066	78.462	2508.36	485.298	6335.62	1558.89	11645.3	2590.89	1329	10	2305	0.00922	442.71	178.248	1679.37	2409.06	0.972885	0.967028	0.960087	0.96269	0.93731	0.943167	0.92538	0.92538	0.910412	0.887202	0.870065	0.895011	0.868764	0.895662	0.89436	0.851627	0.886551	0.900217	0.847722	0.870933	1
1330	1409	272	35	3	368.346	23.3558	600.706	41.6682	796.588	66.1013	927.828	53.6581	624.656	118.232	2698.27	560.306	6309.41	1649.72	9844.32	1746.6	1330	8	1719	0.006876	414.808	107.147	1084.6	1181.96	0.972659	0.967714	0.960733	0.96306	0.938045	0.945317	0.923502	0.927865	0.907213	0.88598	0.8726	0.897615	0.872891	0.891798	0.888307	0.856603	0.890634	0.90285	0.844677	0.864456	1
1334	920	223	32	3	477.725	29.0682	656.727	48.8637	841.009	72.7904	1003.93	78.6235	1356.81	246.456	3529.35	794.95	7431.33	1962.15	12561.7	3020.59	1334	13	1178	0.004712	522.819	97.9486	1961.62	1464.48	0.970289	0.970713	0.960526	0.967317	0.940153	0.948642	0.925722	0.929542	0.904075	0.890917	0.872666	0.902377	0.87309	0.887097	0.890492	0.858234	0.891766	0.904075	0.837012	0.867997	1
1336	0	812	210	34	0	0	502.477	33.9749	683.971	52.6564	884.587	92.8808	0	0	1581.79	318.327	3989.53	931.148	8735.84	2922.39	1336	15	1056	0.004224	550.872	103.084	2290.94	1680.22	0.973011	0.971591	0.960701	0.96875	0.941288	0.947443	0.92803	0.934186	0.90625	0.891098	0.875473	0.900095	0.870739	0.885417	0.887311	0.856534	0.891098	0.903883	0.840909	0.867898	1
1336	31594	812	210	34	139.22	13.2699	502.477	33.9749	683.971	52.6564	884.587	92.8808	34.683	10.2557	1581.79	318.327	3989.53	931.148	8735.84	2922.39	1336	0	32650	0.1306	152.535	76.273	107.657	500.733	0.968515	0.970092	0.948484	0.960858	0.933078	0.939694	0.921685	0.92974	0.903017	0.895191	0.875467	0.882864	0.850398	0.912649	0.883323	0.845345	0.886953	0.891455	0.846263	0.88732	1
1341	1639	609	172	26	331.784	18.2208	596.783	40.4275	780.823	59.1636	989.454	112.28	455.787	75.1691	2644.27	538.18	5922.13	1361.43	12272.7	4371.52	1341	10	2446	0.009784	436.33	162.297	1510.67	2018.56	0.973222	0.971382	0.955642	0.962592	0.938062	0.951349	0.924775	0.93704	0.907195	0.892273	0.869174	0.896566	0.858545	0.903107	0.882052	0.850164	0.888185	0.893908	0.850164	0.879395	1
1342	1472	347	28	0	359.155	21.7073	610.627	43.6438	802.631	65.7811	0	0	578.631	104.952	2836.16	612.109	6447.21	1557.79	0	0	1342	8	1847	0.007388	413.122	112.91	1091.72	1154.24	0.9732	0.970222	0.953438	0.961559	0.93882	0.951002	0.921224	0.938008	0.906064	0.889551	0.867352	0.891716	0.855983	0.906064	0.879264	0.847049	0.889009	0.893611	0.854629	0.878181	1
1346	982	302	26	0	456.545	26.7164	657.369	49.9341	859.038	63.213	0	0	1183.97	207.056	3542.19	817.656	7867.44	1705.85	0	0	1346	13	1310	0.00524	510.83	103.707	1860.27	1398.3	0.972901	0.970611	0.958779	0.964504	0.941603	0.952672	0.925573	0.94084	0.903053	0.891985	0.869847	0.895802	0.858779	0.905344	0.879389	0.847328	0.888168	0.895802	0.850763	0.872137	1
1348	0	868	278	25	0	0	485.197	32.5976	686.318	56.8648	882.925	68.7037	0	0	1424.56	285.15	4042.14	1031.75	8555.1	1961.54	1348	15	1171	0.004684	541.435	107.114	2198.22	1583.89	0.974808	0.971819	0.96029	0.965414	0.944492	0.953459	0.929974	0.941503	0.903074	0.893681	0.869769	0.894108	0.855679	0.899658	0.880017	0.851836	0.88386	0.895389	0.854825	0.876601	1
1348	26827	868	278	25	140.904	14.1026	485.197	32.5976	686.318	56.8648	882.925	68.7037	36.0503	11.2084	1424.56	285.15	4042.14	1031.75	8555.1	1961.54	1348	0	27998	0.111992	157.656	84.2585	126.482	540.737	0.957836	0.968837	0.949639	0.958818	0.928513	0.927745	0.904243	0.93087	0.910511	0.894707	0.874795	0.894546	0.863222	0.910672	0.891707	0.841864	0.878991	0.890885	0.828256	0.88951	1
1353	1483	653	243	23	350.615	19.7529	586.197	38.84	786.573	61.5792	980.415	70.5212	537.743	91.0844	2505.05	492.926	6060.88	1464.98	11668.2	2518.87	1353	11	2402	0.009608	464.794	161.736	1737.9	2057.47	0.96607	0.969609	0.955454	0.962323	0.933389	0.939842	0.921107	0.939009	0.907369	0.89259	0.87448	0.89363	0.861782	0.910283	0.886761	0.856786	0.880933	0.890508	0.842423	0.881349	1
1354	1355	391	39	1	387.302	23.9599	604.107	42.7775	787.431	62.0524	1107.63	0	725.272	134.72	2745.68	577.871	6081.61	1460.57	16543	0	1354	9	1786	0.007144	443.907	108.596	1293.41	1212.82	0.966405	0.970325	0.952968	0.960806	0.931131	0.93673	0.917693	0.93841	0.910974	0.895857	0.87626	0.890817	0.859183	0.916293	0.887178	0.865342	0.884099	0.893897	0.838746	0.883259	1
1358	934	324	34	1	459.791	28.0524	639.837	47.7163	817.579	58.9516	1168.66	0	1210.38	222.23	3264.88	717.68	6783.38	1482.19	19417.2	0	1358	13	1293	0.005172	514.863	100.375	1885.82	1377.33	0.969838	0.972158	0.955916	0.96133	0.930781	0.938128	0.917633	0.940062	0.909126	0.894045	0.882444	0.895978	0.856535	0.914153	0.886698	0.865043	0.880897	0.895978	0.846481	0.88051	1
1360	0	822	300	34	0	0	478.776	32.0477	659.845	52.385	827.549	64.8369	0	0	1368.92	275.566	3587.33	846.778	7053.02	1673.89	1360	15	1156	0.004624	536.025	101.857	2111.81	1413.52	0.973616	0.972751	0.958478	0.962803	0.936419	0.939446	0.918253	0.939879	0.911765	0.894896	0.879758	0.895329	0.855104	0.922145	0.888408	0.86808	0.879325	0.894896	0.843858	0.884516	1
1360	33935	822	300	34	138.807	13.5304	478.776	32.0477	659.845	52.385	827.549	64.8369	34.4156	10.3157	1368.92	275.566	3587.33	846.778	7053.02	1673.89	1360	0	35091	0.140364	151.892	74.4674	102.851	451.008	0.967827	0.956684	0.945812	0.961343	0.925009	0.926833	0.918583	0.92434	0.916375	0.891112	0.860548	0.888191	0.864965	0.906429	0.899889	0.835314	0.882819	0.893334	0.841612	0.884258	1
1365	1737	610	247	31	340.823	18.7906	578.866	37.1486	763.47	60.8669	936.89	79.9196	493.923	81.747	2410.93	470.786	5547.2	1322.37	10255.4	2785.69	1365	10	2625	0.0105	442.948	157.228	1530.17	1902.72	0.969333	0.96419	0.948762	0.963238	0.933143	0.922476	0.915048	0.931048	0.91981	0.893905	0.867238	0.885143	0.860762	0.90819	0.901524	0.853143	0.878857	0.895619	0.841714	0.886476	1
1366	1562	356	41	0	367.241	22.8278	591.374	43.2544	789.017	63.986	0	0	618.801	115.315	2579.22	571.898	6125.43	1534.47	0	0	1366	8	1959	0.007836	416.799	106.007	1090.31	1109.08	0.96733	0.965033	0.947933	0.965544	0.933895	0.917305	0.914242	0.927769	0.920112	0.893058	0.863451	0.882848	0.868811	0.907606	0.900459	0.850944	0.878509	0.891526	0.843798	0.886932	1
1370	1038	290	38	0	464.965	27.7294	639.352	47.5453	839.916	72.9639	0	0	1250.89	223.6	3257.93	746.618	7403.46	1960.58	0	0	1370	13	1366	0.005464	512.417	96.58	1848.13	1347.14	0.968521	0.966325	0.947657	0.967057	0.935578	0.916545	0.916545	0.935578	0.926061	0.885432	0.86164	0.887994	0.868228	0.908126	0.901171	0.853953	0.881406	0.887262	0.841874	0.894583	1
1372	0	951	275	34	0	0	481.01	31.1733	657.073	53.024	855.037	73.6084	0	0	1386.94	270.354	3545.42	881.838	7804.77	2016.27	1372	15	1260	0.00504	529.529	98.3849	2031.21	1431.01	0.970238	0.965079	0.947619	0.968651	0.937698	0.919444	0.917857	0.936508	0.924206	0.888889	0.861111	0.887698	0.867857	0.909524	0.900794	0.853175	0.882937	0.889286	0.842063	0.896825	1
1372	32493	951	275	34	136.159	13.1201	481.01	31.1733	657.073	53.024	855.037	73.6084	32.4731	9.6854	1386.94	270.354	3545.42	881.838	7804.77	2016.27	1372	0	33753	0.135012	150.844	78.0247	107.086	469.147	0.959944	0.958315	0.951338	0.960966	0.928969	0.937857	0.93168	0.933724	0.913193	0.890899	0.863849	0.901905	0.872708	0.890247	0.892321	0.85422	0.876841	0.892795	0.845214	0.881566	1
1377	1514	726	228	32	345.993	18.8529	583.416	36.7403	761.715	59.5919	954.517	85.4494	516.535	84.7852	2466.76	467.241	5505.95	1309.43	10858.2	2798.67	1377	11	2500	0.01	460.643	157.325	1670.29	1933.14	0.9684	0.9606	0.952	0.966	0.9354	0.9272	0.9274	0.9336	0.92	0.8932	0.8646	0.8958	0.8694	0.8978	0.8982	0.8492	0.881	0.8938	0.85	0.8838	1
1378	1384	436	43	1	380.012	22.9185	598.916	42.6837	771.239	57.9079	1021.76	0	684.877	124.495	2676.47	573.01	5706.98	1341.76	12999.8	0	1378	9	1864	0.007456	440.584	110.385	1273.18	1172.48	0.967006	0.961642	0.951985	0.968079	0.934549	0.931062	0.931599	0.932672	0.919528	0.893509	0.865343	0.899142	0.873659	0.896727	0.894313	0.845225	0.877951	0.896459	0.850322	0.878219	1
1382	940	360	36	1	454.173	28.0304	634.87	46.3751	804.406	55.3237	989.571	0	1167.04	217.011	3188.15	708.969	6454.05	1380.39	11814.6	0	1382	13	1337	0.005348	512.658	100.51	1861.57	1294.11	0.965595	0.963725	0.948766	0.966717	0.936051	0.929319	0.929319	0.934929	0.918474	0.88893	0.866866	0.902019	0.876215	0.899402	0.888556	0.84742	0.880329	0.893044	0.849663	0.880329	1
1384	0	800	342	36	0	0	476.654	33.0035	657.982	50.6308	827.71	64.9021	0	0	1352.12	281.432	3553.67	834.859	7059.92	1784.59	1384	16	1178	0.004712	540.026	104.445	2165.71	1447.17	0.969015	0.964771	0.950764	0.967742	0.935484	0.931239	0.932937	0.939304	0.914686	0.89219	0.866299	0.901104	0.875637	0.89983	0.88837	0.848048	0.882003	0.89219	0.851443	0.88073	1
1384	28849	800	342	36	137.019	13.166	476.654	33.0035	657.982	50.6308	827.71	64.9021	33.0886	9.98648	1352.12	281.432	3553.67	834.859	7059.92	1784.59	1384	0	30027	0.120108	152.83	81.9529	116.754	503.671	0.957172	0.965331	0.947581	0.961568	0.935008	0.946831	0.931895	0.934009	0.903953	0.881307	0.860159	0.892097	0.868918	0.867836	0.880125	0.841343	0.876228	0.890732	0.834599	0.875412	1
1389	1436	580	283	35	368.493	19.3845	589.485	39.9891	772.523	59.277	944.527	76.1679	623.11	98.5042	2548.97	519.982	5738.27	1325.23	10481.9	2645.16	1389	11	2334	0.009336	481.037	159.313	1869.75	2094.91	0.958655	0.968081	0.9488	0.962296	0.930805	0.93916	0.92952	0.936375	0.907883	0.889889	0.863111	0.893316	0.869966	0.878963	0.887746	0.844259	0.880249	0.887532	0.835047	0.884105	1
1390	1325	338	50	2	407.284	23.9689	609.008	43.6722	797.099	62.3452	928.239	19.1289	841.962	149.192	2813.98	608.141	6305.38	1490.29	9771.65	600.793	1390	9	1715	0.00686	459.013	104.996	1400.31	1254.26	0.957143	0.970262	0.94723	0.963848	0.931487	0.941691	0.930612	0.937026	0.908163	0.888338	0.861224	0.893003	0.867347	0.877843	0.890379	0.846647	0.875219	0.887172	0.829446	0.882507	1
1394	934	291	39	2	482.344	29.6696	645.982	47.6484	833.358	69.9709	982.969	25.0747	1396.71	257.002	3358.6	745.4	7219.79	1783.55	11603.1	882.545	1394	13	1266	0.005064	531.562	96.1627	2043.18	1397	0.96248	0.973934	0.949447	0.96643	0.934439	0.937994	0.934439	0.940363	0.906398	0.885466	0.859005	0.895735	0.866114	0.876382	0.8906	0.844392	0.876777	0.887046	0.827804	0.877567	1
1396	0	824	272	40	0	0	510.81	33.8778	674.957	52.7654	875.525	76.212	0	0	1660.64	329.878	3836.4	900.533	8379.21	2131.49	1396	15	1136	0.004544	562.955	100.597	2418.17	1606.9	0.964349	0.976673	0.949384	0.96743	0.9375	0.941021	0.93618	0.941021	0.90537	0.885563	0.856954	0.899648	0.870158	0.87588	0.889525	0.851232	0.87456	0.888644	0.821303	0.879401	1
1396	25255	824	272	40	132.234	13.6648	510.81	33.8778	674.957	52.7654	875.525	76.212	29.8801	9.61204	1660.64	329.878	3836.4	900.533	8379.21	2131.49	1396	0	26391	0.105564	150.774	90.864	132.684	588.381	0.971884	0.963889	0.952029	0.956197	0.938123	0.948259	0.936626	0.937668	0.909875	0.89055	0.867966	0.894869	0.856182	0.888371	0.89216	0.853037	0.872513	0.906767	0.853492	0.87562	1
1401	1025	617	227	33	371.184	19.3606	627.014	39.4711	791.914	57.6977	991.26	84.6963	636.711	99.6199	3059.17	577.987	6168.65	1344.52	12133.3	3104.35	1401	12	1902	0.007608	515.146	171.851	2282.24	2374.47	0.965825	0.965563	0.953207	0.959253	0.938486	0.940589	0.937171	0.942955	0.90326	0.889327	0.867508	0.898528	0.866193	0.883281	0.890116	0.852261	0.877234	0.895636	0.845426	0.866719	1
1402	934	365	33	1	401.828	23.642	639.924	42.6583	816.27	45.91	1029.48	0	808.708	142.896	3255.88	656.467	6709.85	1103.85	13295.5	0	1402	9	1333	0.005332	477.754	123.482	1634.25	1449.08	0.964366	0.965866	0.954614	0.956489	0.93886	0.942611	0.937359	0.942236	0.900975	0.895724	0.870593	0.9006	0.864591	0.883346	0.890098	0.844711	0.881095	0.893848	0.846962	0.866092	1
1406	672	315	26	1	496.294	28.3648	686.568	51.1156	869.594	45.7742	1146.53	0	1518.52	257.836	4030.45	913.253	8095.95	1215.71	18339.9	0	1406	14	1014	0.004056	565.616	108.766	2484.09	1660.48	0.967456	0.963511	0.954635	0.960552	0.938363	0.939349	0.935897	0.941321	0.898915	0.894477	0.868836	0.900394	0.866371	0.88215	0.891026	0.839744	0.886095	0.89497	0.845168	0.867357	1
1408	0	606	304	27	0	0	505.358	33.2602	697.414	58.2016	882.044	76.6575	0	0	1607.92	316.379	4241.36	1078.28	8573.46	2468.98	1408	16	937	0.003748	578.523	112.634	2663.03	1775.51	0.970117	0.966916	0.957844	0.961046	0.937567	0.938634	0.937033	0.943436	0.898613	0.894344	0.872999	0.900213	0.864461	0.881003	0.890075	0.839915	0.883671	0.891676	0.844184	0.867129	1
1408	27372	606	304	27	132.928	13.648	505.358	33.2602	697.414	58.2016	882.044	76.6575	30.3359	9.5859	1607.92	316.379	4241.36	1078.28	8573.46	2468.98	1408	0	28309	0.113236	147.677	83.3933	117.475	571.183	0.963263	0.962432	0.955474	0.957134	0.936557	0.933078	0.921103	0.933731	0.922851	0.893161	0.873627	0.892172	0.854198	0.902098	0.885955	0.860663	0.879102	0.889223	0.84595	0.888816	1
1413	1195	451	263	24	332.676	17.8848	603.174	39.8975	795.963	64.5777	985.067	90.5981	459.28	73.8135	2728	539.947	6287.33	1552.29	11958.5	3657.33	1413	11	1933	0.007732	466.922	186.481	1924.34	2425.49	0.966632	0.966374	0.957062	0.960424	0.938438	0.940507	0.93611	0.93792	0.911536	0.899638	0.877393	0.898862	0.866529	0.906363	0.894465	0.848163	0.883859	0.901449	0.849715	0.883083	1
1414	1060	263	30	2	369.048	22.0668	618.799	42.1519	810.715	78.3021	1177.11	100.992	627.398	111.935	2946.73	594.661	6698.18	2046.61	20273.1	5096.43	1414	8	1355	0.00542	428.495	121.376	1240.98	1504.25	0.9631	0.964945	0.957196	0.961624	0.940221	0.939114	0.936531	0.937638	0.91107	0.902583	0.879336	0.897417	0.864945	0.912915	0.891513	0.84797	0.882288	0.904797	0.853137	0.884133	1
1418	727	217	27	2	461.594	26.1135	663.227	46.901	857.064	85.3551	1216.99	79.1325	1222.71	207.118	3628.9	771.444	7925.8	2621.92	22190.5	4262.23	1418	13	973	0.003892	519.089	111.756	1988.45	1802.3	0.963515	0.967626	0.957862	0.960946	0.937307	0.939877	0.936793	0.936793	0.909044	0.909558	0.880267	0.901336	0.86742	0.914697	0.900308	0.853032	0.88335	0.905447	0.85406	0.873587	1
1420	0	656	203	28	0	0	485.598	30.3473	690.965	54.4888	901.711	125.555	0	0	1425.57	266.855	4116.26	987.014	9492.72	4473.4	1420	15	887	0.003548	545.734	115.586	2296.02	1964.92	0.962796	0.970688	0.961105	0.961105	0.939684	0.940812	0.935738	0.945321	0.908681	0.909245	0.880496	0.900789	0.869222	0.913191	0.899662	0.850056	0.88106	0.905862	0.853439	0.874295	1
1420	30290	656	203	28	132.122	13.1663	485.598	30.3473	690.965	54.4888	901.711	125.555	29.7354	9.10584	1425.57	266.855	4116.26	987.014	9492.72	4473.4	1420	0	31177	0.124708	143.889	72.6445	94.2122	501.887	0.95641	0.961253	0.951102	0.958591	0.929596	0.927671	0.919348	0.93492	0.914953	0.892212	0.870465	0.887337	0.86721	0.891875	0.876912	0.848077	0.88259	0.879976	0.844741	0.892276	1
1425	1181	471	162	27	374.036	18.6957	604.517	37.8474	815.036	61.0113	1030.54	129.667	651.005	97.7058	2742.52	514.348	6728.66	1530.59	13990.4	5831.45	1425	10	1841	0.007364	481.436	163.264	1916.54	2481.18	0.964693	0.969853	0.958446	0.965779	0.931831	0.941336	0.926942	0.940521	0.912004	0.893808	0.87371	0.887561	0.870451	0.901955	0.887833	0.853884	0.892721	0.881043	0.840033	0.884574	1
1426	1073	277	30	0	408.483	23.8181	618.929	43.6998	836.248	63.2898	0	0	849.228	149.018	2951.82	629.822	7268.07	1670.84	0	0	1426	8	1380	0.00552	460.024	105.463	1410.81	1274.86	0.96558	0.968841	0.95942	0.963768	0.933333	0.940217	0.925725	0.938768	0.91558	0.898188	0.875362	0.888043	0.87029	0.906522	0.878623	0.851449	0.891667	0.877899	0.83913	0.887681	1
1430	728	236	28	0	493.285	29.4923	658.629	50.4304	877.534	69.0024	0	0	1492.56	266.531	3563.22	818.968	8403.97	1981	0	0	1430	13	992	0.003968	543.467	97.6267	2180.26	1489.25	0.969254	0.97127	0.964718	0.962702	0.935988	0.94254	0.928931	0.939012	0.907762	0.899698	0.880544	0.886593	0.864415	0.91129	0.88256	0.853327	0.889113	0.871976	0.84375	0.883065	1
1432	0	653	226	27	0	0	518.635	34.4163	681.553	56.4997	896.828	70.3288	0	0	1737.75	342.914	3958.23	982.756	8966.68	2085.54	1432	15	906	0.003624	570.545	99.9305	2507.08	1628.09	0.970199	0.974062	0.966336	0.963024	0.937638	0.942053	0.932119	0.940949	0.90894	0.905629	0.883554	0.890177	0.860927	0.913355	0.883002	0.856512	0.889625	0.873068	0.850442	0.881347	1
1432	28765	653	226	27	133.557	13.5147	518.635	34.4163	681.553	56.4997	896.828	70.3288	30.7389	9.56967	1737.75	342.914	3958.23	982.756	8966.68	2085.54	1432	0	29671	0.118684	146.9	78.3253	106.354	512.403	0.960197	0.963415	0.947912	0.960079	0.929713	0.931768	0.932089	0.933352	0.914512	0.891881	0.865222	0.900425	0.869755	0.885359	0.886185	0.85774	0.869266	0.893465	0.834198	0.879495	1
1437	1230	477	202	24	365.713	19.3678	632.768	39.1168	796.895	65.1211	1022.98	85.4897	609.222	95.8902	3142.41	580.559	6310.64	1547.61	13316	3259.01	1437	10	1933	0.007732	484.833	171.324	1987.9	2357.02	0.96327	0.967408	0.956286	0.96327	0.929384	0.932488	0.931454	0.937662	0.911278	0.899121	0.868857	0.897569	0.868339	0.900673	0.884635	0.856699	0.880755	0.882049	0.845835	0.878686	1
1438	1114	266	33	2	396.547	23.3594	646.468	46.1185	823.287	71.8219	1001.7	12.4963	777.37	136.348	3362.68	722.617	6973.59	1783.71	12257.9	456.559	1438	8	1415	0.00566	454.336	118.814	1424.1	1451.61	0.965018	0.964311	0.954417	0.965724	0.927562	0.932155	0.930742	0.940283	0.910954	0.895406	0.861484	0.895053	0.872085	0.893993	0.882686	0.855477	0.880565	0.878799	0.849117	0.882332	1
1442	751	226	31	1	518.196	29.0598	708.983	52.9571	887.118	75.0098	1038.92	0	1727.03	291.507	4436.84	1007.78	8701.86	2072.9	13663	0	1442	13	1009	0.004036	572.78	105.135	2560.11	1734.73	0.969772	0.96333	0.957384	0.966303	0.933102	0.939544	0.932607	0.944995	0.914272	0.900892	0.866204	0.899901	0.864718	0.890486	0.885035	0.859267	0.875619	0.874628	0.859267	0.886026	1
1444	0	682	214	31	0	0	537.564	33.1395	730.293	56.6269	910.608	81.5394	0	0	1930.83	359.232	4852.77	1118.44	9433.45	2432.23	1444	15	927	0.003708	594.531	108.415	2856.27	1891.68	0.969795	0.963862	0.955771	0.966019	0.934196	0.940129	0.933118	0.945523	0.915318	0.899676	0.864078	0.902373	0.861381	0.893743	0.885113	0.860841	0.875405	0.873247	0.858145	0.889428	1
1444	30979	682	214	31	136.332	13.7119	537.564	33.1395	730.293	56.6269	910.608	81.5394	32.6768	10.1841	1930.83	359.232	4852.77	1118.44	9433.45	2432.23	1444	0	31906	0.127624	149.645	80.2909	114.714	573.566	0.964286	0.965524	0.950824	0.949132	0.92771	0.923964	0.929386	0.930624	0.91359	0.903059	0.860935	0.906836	0.861484	0.882608	0.893468	0.845343	0.885554	0.901147	0.832806	0.875744	1
1449	1439	527	194	28	348.294	18.9803	641.828	40.4442	834.344	63.6211	1013.95	90.6851	526.864	86.2964	3280.28	622.173	7219.37	1620.94	13008	3470.07	1449	10	2188	0.008752	470.609	183.041	1943.17	2504.02	0.969607	0.968236	0.953611	0.957724	0.926417	0.933272	0.937157	0.936015	0.916362	0.897852	0.856718	0.902422	0.860832	0.888026	0.892367	0.850777	0.875686	0.895338	0.840494	0.882313	1
1450	1316	307	34	3	386.135	23.4698	661.983	45.6037	849.32	68.3043	1041.66	78.8926	718.475	130.769	3605.87	747.49	7628.03	1811.31	14004	3078.34	1450	8	1660	0.00664	447.822	127.93	1418	1597.05	0.971988	0.96988	0.953614	0.954518	0.922289	0.933735	0.936747	0.93253	0.918976	0.899398	0.853012	0.903313	0.860843	0.888253	0.894578	0.848795	0.876506	0.899699	0.836747	0.88012	1
1454	890	270	30	3	468.726	27.6928	701.2	50.0763	898.871	69.7605	1079.19	139.403	1281.1	226.747	4286.98	936.529	9023.1	2037.13	16060.9	5894.3	1454	13	1193	0.004772	533.691	122.113	2193.24	1923.02	0.973596	0.969405	0.955993	0.955155	0.919531	0.93881	0.935876	0.934199	0.922464	0.899413	0.850377	0.902347	0.862531	0.888516	0.891869	0.848701	0.875524	0.899832	0.83487	0.886002	1
1456	0	784	261	31	0	0	494.026	32.758	726.498	53.4333	947.181	95.6489	0	0	1502.93	298.92	4769.96	1068.75	10685.3	3376.97	1456	15	1076	0.004304	563.471	126.256	2559.94	2138.13	0.974442	0.972119	0.95632	0.954926	0.919145	0.941914	0.935874	0.935409	0.920539	0.89777	0.854089	0.901487	0.866171	0.893587	0.889405	0.855948	0.879182	0.898234	0.843866	0.893587	1
1456	29455	784	261	31	136.22	13.1908	494.026	32.758	726.498	53.4333	947.181	95.6489	32.5234	9.6949	1502.93	298.92	4769.96	1068.75	10685.3	3376.97	1456	0	30531	0.122124	151.277	83.2844	121.597	615.142	0.963054	0.96271	0.953916	0.94802	0.926059	0.933592	0.925813	0.928663	0.891127	0.894992	0.857342	0.89193	0.8682	0.875422	0.893502	0.843438	0.898382	0.903115	0.831696	0.880728	1
1461	1397	578	229	29	323.464	17.9194	583.037	38.9681	816.994	57.5547	1044.09	101.858	422.562	70.4959	2465.61	496.18	6764.57	1459.48	14260.7	4185.86	1461	11	2233	0.008932	450.625	184.559	1781.5	2521.56	0.968876	0.96395	0.953874	0.950963	0.927004	0.931706	0.928571	0.929915	0.9073	0.90215	0.854904	0.888939	0.866099	0.87416	0.892521	0.841917	0.890282	0.90103	0.835423	0.884908	1
1462	1231	347	33	1	349.417	21.4152	595.919	44.0883	836.429	72.6336	1039.57	0	533.196	98.5302	2639.84	592.216	7310.38	1888.4	13688.4	0	1462	9	1612	0.006448	412.878	122.802	1133.57	1341.04	0.969293	0.962469	0.951923	0.952854	0.930831	0.92866	0.92835	0.92928	0.904777	0.900744	0.85732	0.889888	0.864454	0.869417	0.894231	0.841811	0.890819	0.904777	0.834367	0.882754	1
1466	786	285	30	1	434.738	26.716	634.857	48.4422	871.192	74.358	1052.75	0	1024.05	190.755	3192.51	739.591	8249.06	2060.49	14213.3	0	1466	13	1102	0.004408	498.935	114.17	1793.52	1576.68	0.970508	0.962795	0.951452	0.950091	0.928766	0.928312	0.930581	0.931488	0.903811	0.899728	0.857985	0.8902	0.861615	0.872505	0.893376	0.842105	0.885662	0.910617	0.834846	0.881579	1
1468	0	689	268	29	0	0	456.983	30.553	655.139	53.0418	903.877	84.7692	0	0	1191.07	240.207	3514.7	872.478	9251.96	2640.31	1468	15	986	0.003944	523.987	116.985	2059.73	1753.95	0.970081	0.963996	0.955882	0.953347	0.927485	0.928499	0.931034	0.932049	0.900101	0.899594	0.856491	0.891481	0.864097	0.874239	0.891481	0.848884	0.886917	0.909736	0.83215	0.880325	1
1468	28284	689	268	29	137.869	14.1449	456.983	30.553	655.139	53.0418	903.877	84.7692	33.8304	10.7531	1191.07	240.207	3514.7	872.478	9251.96	2640.31	1468	0	29270	0.11708	150.876	74.2116	102.076	487.179	0.963239	0.969867	0.968124	0.956098	0.933174	0.935617	0.932012	0.929604	0.889768	0.895934	0.876529	0.892894	0.868842	0.896942	0.894448	0.84631	0.885241	0.900256	0.838077	0.881841	1
1473	1499	498	222	23	346.834	19.5696	556.645	37.5181	758.86	58.4886	1025.44	92.7207	520.633	88.9357	2147.66	443.271	5441.68	1280.28	13462.8	3732.09	1473	10	2242	0.008968	441.198	152.981	1502.08	2023.65	0.967217	0.965656	0.963426	0.957627	0.936441	0.936664	0.931088	0.925959	0.885593	0.89719	0.87132	0.885147	0.877565	0.885147	0.89942	0.846789	0.888492	0.901873	0.833408	0.879572	1
1474	1349	273	44	1	378.788	23.1519	570.343	45.4454	771.781	65.7257	902.533	0	678.483	123.78	2321.61	559.968	5745.21	1483.35	8974.1	0	1474	8	1667	0.006668	420.846	96.7853	1086.28	1056.67	0.966407	0.965807	0.964607	0.955309	0.938212	0.935213	0.932513	0.925315	0.886623	0.894421	0.876725	0.881824	0.879424	0.885123	0.89772	0.843431	0.890822	0.907019	0.832334	0.879124	1
1478	901	223	38	1	466.358	28.4628	616.362	53.8609	808.56	67.3058	962.157	0	1262.74	231.074	2938.47	785.717	6596.65	1687.82	10863.6	0	1478	13	1163	0.004652	506.728	89.7453	1766.59	1243.48	0.966036	0.967326	0.964746	0.957438	0.938951	0.937661	0.932072	0.922614	0.884351	0.88908	0.873173	0.88736	0.878762	0.89123	0.899398	0.845228	0.893379	0.907137	0.838349	0.875752	1
1480	0	787	213	38	0	0	482.033	31.3359	634.771	59.5509	831.764	69.3482	0	0	1395.86	272.51	3219.43	922.166	7177.6	1797.39	1480	15	1038	0.004152	526.179	94.6799	1981.72	1382.75	0.969171	0.972543	0.966281	0.959538	0.938825	0.935934	0.935453	0.924374	0.883911	0.888728	0.868497	0.890173	0.878613	0.893545	0.901734	0.844894	0.893545	0.907996	0.842486	0.875723	1
1480	29981	787	213	38	136.429	13.1838	482.033	31.3359	634.771	59.5509	831.764	69.3482	32.6688	9.71471	1395.86	272.51	3219.43	922.166	7177.6	1797.39	1480	0	31019	0.124076	149.471	73.3561	97.8908	432.366	0.970083	0.960476	0.967181	0.958058	0.932848	0.935507	0.923563	0.933928	0.90472	0.896338	0.864744	0.903817	0.858297	0.909249	0.88312	0.858361	0.883233	0.881266	0.849544	0.869548	1
1485	1471	586	178	29	360.371	19.1431	590.891	37.7972	748.144	67.0928	946.336	69.1147	583.069	92.9467	2563.1	482.764	5247.39	1422.39	10502.1	2257.56	1485	10	2264	0.009056	458.03	146.493	1589.34	1806.44	0.967977	0.96356	0.969523	0.960027	0.936396	0.936175	0.928666	0.93485	0.896643	0.894876	0.8697	0.899072	0.865504	0.903489	0.889355	0.848277	0.880521	0.889576	0.850486	0.879196	1
1486	1333	352	31	1	394.653	23.7169	608.339	43.0232	739.707	56.4448	935.742	0	766.677	138.405	2803.52	594.056	5040.44	1188.44	9996.89	0	1486	8	1717	0.006868	445.006	100.098	1266.78	1045.24	0.970879	0.959522	0.971753	0.959522	0.934479	0.935935	0.926907	0.932732	0.900408	0.898369	0.869831	0.901573	0.861677	0.910017	0.890798	0.847408	0.880897	0.884974	0.855271	0.874199	1
1490	916	298	23	1	479.398	28.2043	650.835	47.8139	784.934	57.6906	963.542	0	1370.08	240.691	3434	756.627	6009.14	1312.89	10910.4	0	1490	13	1238	0.004952	526.732	89.2103	1960.78	1167.25	0.972132	0.962843	0.973748	0.961228	0.936591	0.934976	0.92609	0.935784	0.902262	0.903877	0.87601	0.899031	0.858643	0.910339	0.894588	0.84895	0.882472	0.88126	0.85622	0.872375	1
1492	0	818	277	21	0	0	499.706	33.0734	667.473	52.1685	809.955	69.0679	0	0	1555.01	307.116	3710.81	875.668	6637.01	1723.24	1492	15	1116	0.004464	547.185	90.0556	2185.73	1247.82	0.971774	0.961918	0.97267	0.96147	0.936828	0.933244	0.923835	0.935036	0.90681	0.905914	0.875448	0.896505	0.864247	0.908154	0.893369	0.846774	0.887545	0.883961	0.857527	0.873656	1
1492	31036	818	277	21	135.033	13.4061	499.706	33.0734	667.473	52.1685	809.955	69.0679	31.7315	9.77307	1555.01	307.116	3710.81	875.668	6637.01	1723.24	1492	0	32152	0.128608	149.339	78.3996	106.497	457.813	0.96868	0.956519	0.962335	0.957188	0.927361	0.94498	0.933332	0.941543	0.914966	0.903505	0.862077	0.897829	0.867287	0.891282	0.887456	0.852684	0.886228	0.880832	0.849014	0.882107	1
1497	1414	593	228	18	350.383	18.7205	605.658	39.2931	775.359	59.1216	907.081	89.7548	536.18	86.5547	2760.36	537.357	5800.35	1340.88	9375.3	2740.52	1497	10	2253	0.009012	465.027	160.642	1724.94	1907.91	0.967599	0.956502	0.963604	0.961829	0.932978	0.940968	0.922326	0.935419	0.910342	0.901687	0.867732	0.897026	0.86174	0.898802	0.89281	0.853307	0.883489	0.883489	0.852863	0.874612	1
1498	1261	367	39	0	390.065	22.96	625.962	43.3891	799.398	57.0768	0	0	740.034	130.229	3051.4	634.221	6340.32	1344.54	0	0	1498	9	1667	0.006668	451.576	115.226	1379.92	1282.24	0.967906	0.957409	0.963707	0.961008	0.938512	0.945711	0.921716	0.935813	0.910618	0.90072	0.868026	0.90042	0.856329	0.90012	0.894121	0.857828	0.883023	0.879724	0.84853	0.873125	1
1502	845	305	34	0	486.156	27.8904	669.763	48.2481	851.83	70.3932	0	0	1427.86	244.564	3738.81	812.248	7704.25	1898.85	0	0	1502	13	1184	0.004736	543.954	102.374	2203.4	1490.52	0.967905	0.957348	0.966216	0.961571	0.936233	0.942568	0.920186	0.934122	0.91174	0.907517	0.869088	0.90076	0.860642	0.902872	0.89147	0.853885	0.88598	0.877534	0.842905	0.869088	1
1504	0	754	289	33	0	0	503.239	32.6729	689.26	52.1826	868.701	75.8066	0	0	1587.39	310.94	4079.96	933.49	8187.42	2116.93	1504	15	1076	0.004304	564.411	106.321	2459.28	1638.2	0.969796	0.958178	0.968866	0.961431	0.937732	0.943773	0.921933	0.931227	0.910316	0.908457	0.870818	0.903346	0.860595	0.903346	0.888941	0.851766	0.888941	0.878253	0.848048	0.865242	1
1504	31333	754	289	33	135.914	13.1832	503.239	32.6729	689.26	52.1826	868.701	75.8066	32.3097	9.67004	1587.39	310.94	4079.96	933.49	8187.42	2116.93	1504	0	32409	0.129636	150.141	80.2302	112.887	527.501	0.960921	0.96305	0.946311	0.95401	0.910071	0.940649	0.933954	0.931824	0.889089	0.906353	0.860826	0.886204	0.863279	0.894489	0.879894	0.863896	0.872196	0.888966	0.850319	0.87377	1
1509	1433	547	239	31	363.873	19.6063	614.613	38.6858	798.377	58.4131	989.232	87.6662	600.306	97.0171	2882.04	547.221	6321.45	1404.39	12078.1	3168.62	1509	10	2250	0.009	479.601	168.555	1920.87	2289.18	0.962	0.959111	0.960667	0.961556	0.927778	0.944444	0.924667	0.929333	0.902	0.905556	0.872444	0.891111	0.872	0.895778	0.881333	0.851111	0.875556	0.896667	0.848889	0.875111	1
1510	1312	317	41	4	403.288	24.1822	634.473	44.8212	794.788	59.5932	951.4	22.3526	817.839	147.24	3178.69	671.446	6241.2	1384.93	10522	733.731	1510	8	1674	0.006696	457.965	111.938	1420.93	1337.08	0.960872	0.957587	0.962366	0.958483	0.924134	0.945938	0.926225	0.930705	0.901732	0.90681	0.873357	0.889486	0.873357	0.893967	0.878136	0.85006	0.873357	0.904122	0.846476	0.878136	1
1514	937	259	36	4	501.228	30.7135	682.249	49.2008	842.375	72.7776	985.988	12.7076	1566.35	287.628	3950.78	848.521	7464	1870.29	11693	455.023	1514	13	1236	0.004944	550.665	99.7492	2270.55	1535.12	0.96157	0.961974	0.967233	0.959547	0.92233	0.94822	0.930421	0.930421	0.908576	0.907767	0.875	0.890372	0.880259	0.897249	0.879045	0.851942	0.877023	0.902508	0.845065	0.876214	1
1516	0	841	241	35	0	0	517.25	35.2	702.373	53.7739	874.107	86.1966	0	0	1725.12	350.756	4317.49	985.102	8389.08	2370.43	1516	15	1117	0.004468	568.373	102.764	2493.25	1652.12	0.963295	0.965085	0.966428	0.961056	0.924799	0.94897	0.934646	0.933303	0.908236	0.908236	0.87556	0.891674	0.879141	0.899731	0.878245	0.853626	0.876902	0.90197	0.84915	0.878693	1
1516	26361	841	241	35	132.117	13.5148	517.25	35.2	702.373	53.7739	874.107	86.1966	29.7816	9.43843	1725.12	350.756	4317.49	985.102	8389.08	2370.43	1516	0	27478	0.109912	149.852	89.5914	129.923	589.668	0.958512	0.966446	0.954655	0.955783	0.921737	0.930217	0.92998	0.935785	0.888402	0.899865	0.871679	0.896972	0.86531	0.868076	0.894461	0.852464	0.87419	0.901175	0.837652	0.881087	1
1521	1055	632	205	33	356.089	18.8854	626.636	42.3155	815.418	59.122	998.987	89.0835	562.604	89.3673	3059	617.025	6730.87	1466.81	12437.9	3200.51	1521	12	1925	0.0077	504.85	180.961	2242.66	2495.38	0.966234	0.966753	0.958442	0.963117	0.915325	0.94026	0.933506	0.932727	0.898961	0.897662	0.864416	0.887532	0.86987	0.890909	0.892468	0.852987	0.881039	0.897143	0.841039	0.877403	1
1522	945	379	34	1	382.225	22.938	637.544	46.8024	816.64	55.2037	946.692	0	696.775	125.405	3228.59	706.144	6746.78	1346.01	10350.4	0	1522	9	1359	0.005436	464.713	131.85	1561.32	1489.92	0.965784	0.967623	0.958425	0.965048	0.914275	0.936718	0.933407	0.935982	0.892936	0.896615	0.85504	0.885946	0.871229	0.88337	0.893304	0.855408	0.879323	0.902502	0.84106	0.875276	1
1526	647	331	28	1	491.711	28.6991	688.848	53.1195	875.41	55.8091	995.871	0	1477.69	259.879	4074.96	938.176	8289.89	1512.45	12040.7	0	1526	14	1007	0.004028	567.679	113.545	2531.32	1704.31	0.966236	0.967229	0.960775	0.968222	0.917577	0.936941	0.928997	0.934459	0.89424	0.904171	0.85998	0.885303	0.873883	0.880338	0.889275	0.854518	0.873386	0.90864	0.843098	0.878352	1
1528	0	579	312	28	0	0	508.812	32.5942	703.794	55.8141	894.158	60.171	0	0	1639.91	315.374	4349.35	1037.16	8844.14	1733.34	1528	16	919	0.003676	586.749	114.867	2779.26	1815.18	0.966268	0.9679	0.961371	0.971164	0.922742	0.939064	0.929815	0.933624	0.897715	0.9037	0.868335	0.887378	0.8716	0.879217	0.889554	0.855277	0.873776	0.906964	0.844396	0.879217	1
1528	24865	579	312	28	133.359	13.7011	508.812	32.5942	703.794	55.8141	894.158	60.171	30.6346	9.77832	1639.91	315.374	4349.35	1037.16	8844.14	1733.34	1528	0	25784	0.103136	149.519	87.8457	128.602	614.172	0.962865	0.961255	0.956756	0.962341	0.91931	0.924876	0.918457	0.936899	0.893112	0.901509	0.86191	0.883455	0.873604	0.879829	0.894566	0.839338	0.877172	0.897242	0.852059	0.871703	1
1533	1062	442	264	25	359.948	20.1339	618.203	38.6509	817.948	65.5587	998.198	85.4648	581.552	97.349	2932.21	556.136	6816.16	1615.09	12384.3	2996.32	1533	12	1793	0.007172	499.946	186.414	2243.57	2618.5	0.967094	0.9657	0.96319	0.963469	0.928332	0.930284	0.927496	0.94116	0.895427	0.905466	0.870329	0.895148	0.87507	0.870329	0.883714	0.849414	0.874512	0.907139	0.856944	0.877301	1
1534	985	264	50	0	404.96	23.3867	639.601	48.5577	833.029	82.4357	0	0	827.363	143.028	3263.5	742.044	7269.97	2142.14	0	0	1534	9	1299	0.005196	469.123	123.617	1570.45	1598.64	0.967667	0.966898	0.962279	0.959584	0.927637	0.924942	0.926867	0.940339	0.89184	0.904542	0.87067	0.899153	0.876828	0.86836	0.886836	0.84642	0.874519	0.904927	0.855658	0.872979	1
1538	718	238	44	0	521.941	29.5173	697.619	55.1441	888.267	90.1978	0	0	1764.83	299.388	4235.9	1007.04	8821.28	2703.78	0	0	1538	13	1000	0.004	579.871	107.71	2663.43	1861.21	0.9735	0.9705	0.9635	0.9565	0.9335	0.9215	0.9315	0.941	0.894	0.9055	0.8705	0.9005	0.8765	0.875	0.885	0.854	0.8795	0.9035	0.859	0.878	1
1540	0	656	224	43	0	0	535.647	34.7698	711.546	58.481	900.397	95.0456	0	0	1912.66	374.663	4500.35	1118.53	9208.75	2949.71	1540	16	923	0.003692	595.328	110.703	2880.56	1994.23	0.97454	0.970206	0.963705	0.956121	0.933369	0.921993	0.934995	0.93987	0.893283	0.904659	0.872156	0.901408	0.877031	0.875406	0.887324	0.856988	0.884615	0.904117	0.860238	0.875948	1
1540	32283	656	224	43	135.995	13.4401	535.647	34.7698	711.546	58.481	900.397	95.0456	32.4016	9.87711	1912.66	374.663	4500.35	1118.53	9208.75	2949.71	1540	0	33206	0.132824	148.763	78.8535	111.57	574.329	0.96859	0.956529	0.962522	0.961408	0.936593	0.92658	0.919502	0.920617	0.899295	0.902849	0.856502	0.890833	0.867132	0.894883	0.8941	0.846323	0.879088	0.882506	0.862088	0.869858	1
1545	1513	502	181	40	328.876	18.1387	629.907	40.8188	804.428	70.9938	999.686	111.662	443.997	73.8227	3103.72	605.611	6512.2	1743.95	12638.8	4391.96	1545	10	2236	0.008944	446.955	184.353	1750.49	2489.91	0.970483	0.963775	0.963998	0.958855	0.92576	0.921288	0.923971	0.933587	0.898927	0.894231	0.858229	0.885063	0.867621	0.887075	0.892889	0.843918	0.8911	0.894678	0.858453	0.863819	1
1546	1343	312	34	2	364.243	22.2089	645.971	46.2274	826.757	78.3953	973.12	14.393	603.6	111.627	3355.24	722.104	7092.09	2037.3	11244.9	496.48	1546	8	1691	0.006764	426.243	128.257	1254.34	1464.17	0.969249	0.962744	0.965701	0.959491	0.926966	0.921053	0.925784	0.932584	0.901242	0.893258	0.858959	0.882022	0.86576	0.891484	0.896511	0.837079	0.892963	0.895033	0.857776	0.860733	1
1550	902	272	32	2	468.097	28.2685	696.761	52.655	891.056	83.1232	1039.57	19.6208	1276.61	233.824	4213.33	943.839	8859.99	2423.04	13702.8	771.757	1550	13	1208	0.004832	531.735	120.033	2159.32	1827.48	0.968129	0.964404	0.967715	0.957781	0.927152	0.921358	0.926738	0.933361	0.899834	0.893212	0.862997	0.884934	0.874586	0.886175	0.897351	0.842301	0.889487	0.89404	0.86755	0.864652	1
1552	0	792	256	34	0	0	484.468	33.4165	712.245	57.6822	918.409	94.5922	0	0	1419.29	296.148	4510.79	1100.87	9747.2	2838.05	1552	15	1082	0.004328	551.996	124.572	2412.43	2014.53	0.972736	0.966728	0.969039	0.961183	0.928835	0.922366	0.926525	0.932532	0.900185	0.893715	0.865989	0.88817	0.877079	0.885397	0.89695	0.845194	0.890018	0.895102	0.865527	0.863216	1
1552	32015	792	256	34	137.057	13.238	484.468	33.4165	712.245	57.6822	918.409	94.5922	33.1201	9.87982	1419.29	296.148	4510.79	1100.87	9747.2	2838.05	1552	0	33097	0.132388	150.622	78.2401	110.904	558.381	0.96903	0.959679	0.971432	0.958727	0.935583	0.939556	0.932214	0.915778	0.906986	0.908874	0.872874	0.893782	0.866408	0.897151	0.885443	0.843853	0.885972	0.882799	0.858295	0.874445	1
1557	1613	571	205	31	374.941	19.8523	601.592	40.8805	832.412	68.199	1035.88	103.721	656.309	103.962	2708.71	556.018	7189.09	1766.94	13944.6	4061.76	1557	10	2420	0.00968	475.639	162.769	1864.19	2442.96	0.971694	0.958884	0.970868	0.959298	0.941942	0.930992	0.927893	0.919421	0.897107	0.904545	0.866942	0.895868	0.873554	0.892769	0.887603	0.850826	0.886777	0.890702	0.863223	0.872521	1
1558	1469	344	42	2	394.953	24.0863	609.068	45.0976	837.391	73.2057	1084.84	52.6866	768.659	140.461	2817.84	638.335	7337.69	1907.07	15656	2257.01	1558	8	1857	0.007428	445.366	108.862	1312.87	1369.39	0.972806	0.955843	0.970652	0.959882	0.942649	0.933495	0.928648	0.916532	0.8958	0.909801	0.865105	0.896607	0.874798	0.894992	0.886107	0.846527	0.882876	0.890684	0.864297	0.875875	1
1562	1015	288	40	2	477.365	28.9199	647.399	49.8687	884.666	78.7795	1115.61	46.6323	1353.69	247.745	3385.67	790.742	8652.78	2293.54	16989.3	2111.38	1562	13	1345	0.00538	526.836	103.122	2029.11	1648.99	0.976952	0.960595	0.971747	0.962454	0.943866	0.932342	0.929368	0.917472	0.895911	0.908178	0.873606	0.9	0.872862	0.89368	0.889591	0.849442	0.880297	0.892937	0.866171	0.870632	1
1564	0	893	272	42	0	0	508.037	33.4695	679.368	54.6684	921.293	100.11	0	0	1633.6	323.242	3916.33	962.921	9883.72	3354.59	1564	15	1207	0.004828	561.027	107.707	2435.1	1891.6	0.977216	0.96106	0.972245	0.961475	0.944076	0.932063	0.929992	0.917978	0.898923	0.908036	0.873239	0.898509	0.871582	0.892709	0.892295	0.847142	0.878625	0.896023	0.864126	0.871168	1
1564	30080	893	272	42	134.725	13.9222	508.037	33.4695	679.368	54.6684	921.293	100.11	31.5928	10.1511	1633.6	323.242	3916.33	962.921	9883.72	3354.59	1564	0	31287	0.125148	151.171	85.8742	124.316	593.634	0.967239	0.959584	0.972289	0.96417	0.927893	0.948589	0.924953	0.930291	0.905168	0.905488	0.872711	0.892399	0.856921	0.888244	0.881053	0.828699	0.88011	0.892703	0.862179	0.884137	1
1569	1323	663	227	39	349.237	19.2858	612.021	38.7325	785.405	65.0759	1030.64	104.737	531.264	88.3902	2846.18	539.865	6046.97	1543.59	13755	4305.67	1569	11	2252	0.009008	482.368	176.354	1997.77	2484.67	0.971137	0.963588	0.973579	0.960924	0.935391	0.943162	0.928064	0.917407	0.902087	0.912522	0.872114	0.897869	0.870115	0.89698	0.888099	0.847691	0.880107	0.892096	0.866341	0.87833	1
1570	1192	388	40	5	380.824	23.3452	629.799	44.5545	800.46	78.4118	966.057	82.4551	689.484	126.461	3109.5	662.992	6452.2	1963.33	11227.6	2617.07	1570	9	1625	0.0065	452.401	126.933	1441.59	1491.47	0.970154	0.965231	0.975385	0.960923	0.933538	0.946462	0.928	0.917231	0.909538	0.914769	0.875077	0.896	0.870769	0.903385	0.883385	0.846769	0.876	0.883692	0.864	0.88	1
1574	798	336	35	5	453.66	27.1054	666.366	48.0985	841.289	87.5417	997.175	119.45	1162.27	208.017	3682.69	799.27	7511.96	2388.37	12579.7	3817.65	1574	14	1174	0.004696	528.408	120.624	2121.54	1760.53	0.971039	0.964225	0.977853	0.959114	0.934838	0.94293	0.92632	0.920358	0.910136	0.914821	0.877768	0.891397	0.874361	0.898637	0.883305	0.844123	0.868825	0.88586	0.868399	0.87862	1
1576	0	693	319	39	0	0	466.173	31.3133	680.927	54.8703	869.3	111.176	0	0	1264.16	253.949	3943.13	955.886	8418.87	3301.42	1576	16	1051	0.004204	546.314	125	2342.77	1907.55	0.973359	0.96432	0.979068	0.960038	0.938154	0.945766	0.928164	0.921979	0.91294	0.91627	0.88059	0.892959	0.871075	0.899619	0.882017	0.848716	0.872502	0.884872	0.866318	0.877735	1
1576	30059	693	319	39	137.206	13.5139	466.173	31.3133	680.927	54.8703	869.3	111.176	33.2633	10.0848	1264.16	253.949	3943.13	955.886	8418.87	3301.42	1576	0	31110	0.12444	151.027	78.5341	111.286	545.101	0.970331	0.963099	0.969077	0.957618	0.92848	0.926856	0.922999	0.935021	0.897091	0.916217	0.865959	0.90135	0.859016	0.872533	0.888669	0.855577	0.882723	0.897782	0.840935	0.881742	1
1581	1451	473	263	33	375.029	19.5489	583.025	35.8613	798.719	62.8094	1001.67	128.865	656.604	102.474	2460.44	452.892	6344.45	1486.57	12860.9	5005.14	1581	10	2220	0.00888	478.854	163.645	1896.18	2426.55	0.96982	0.963288	0.973198	0.959459	0.938739	0.936486	0.924099	0.931306	0.90045	0.918919	0.872973	0.895946	0.864865	0.883108	0.880631	0.848649	0.872523	0.894595	0.852703	0.878604	1
1582	1324	296	48	0	412.558	24.0684	598.28	38.741	814.189	63.3697	0	0	874.785	153.194	2660.99	516.164	6717.05	1595.46	0	0	1582	8	1668	0.006672	457.073	98.0972	1359.88	1205.09	0.968825	0.963729	0.972722	0.961631	0.939448	0.934353	0.922362	0.934652	0.902878	0.921463	0.869604	0.898082	0.865108	0.881595	0.8744	0.848022	0.875899	0.897782	0.852518	0.883393	1
1586	932	248	45	0	492.477	30.8712	635.13	42.8001	854.463	60.6037	0	0	1486.85	279.514	3184.23	637.712	7734.91	1645.4	0	0	1586	13	1225	0.0049	534.655	91.5707	2060	1389.27	0.968571	0.963673	0.973469	0.959592	0.937143	0.934286	0.923265	0.933878	0.908163	0.918367	0.875102	0.896327	0.865306	0.881224	0.873061	0.85551	0.880408	0.9	0.848571	0.886531	1
1588	0	818	234	42	0	0	510.637	35.6234	649.763	48.0611	872.046	69.1283	0	0	1661.22	345.911	3417.75	751.614	8249.71	1931.71	1588	15	1094	0.004376	554.27	94.2189	2289.87	1511.55	0.970293	0.965265	0.974406	0.961609	0.9383	0.934644	0.924589	0.931901	0.909506	0.917276	0.872486	0.895795	0.865631	0.880713	0.870201	0.855576	0.884369	0.896252	0.84872	0.889854	1
1588	27946	818	234	42	139.471	13.7871	510.637	35.6234	649.763	48.0611	872.046	69.1283	34.9394	10.6891	1661.22	345.911	3417.75	751.614	8249.71	1931.71	1588	0	29040	0.11616	155.097	82.1888	119.888	520.115	0.974329	0.969714	0.964463	0.966908	0.932008	0.925344	0.932507	0.940944	0.897607	0.902858	0.869594	0.906629	0.861484	0.869421	0.893629	0.86875	0.890823	0.897073	0.854167	0.875121	1
1593	1540	615	191	35	372.608	20.119	626.325	40.8207	771.475	53.7	976.413	64.8181	644.403	104.383	3051.7	596.358	5697.06	1171.66	11500.5	2299.63	1593	10	2381	0.009524	479.014	156.242	1831.09	2038.56	0.97732	0.962831	0.970391	0.965981	0.932381	0.930281	0.928391	0.942461	0.900252	0.905502	0.874843	0.897102	0.868123	0.875892	0.883242	0.870643	0.888492	0.901302	0.847753	0.880932	1
1594	1419	374	24	2	399.5	24.2452	639.542	48.4542	757.189	45.036	914.901	103.601	795.313	144.754	3262.65	752.351	5367.28	950.141	9702.05	3174.43	1594	8	1819	0.007276	454.141	108.727	1372.73	1198.75	0.97691	0.96619	0.969214	0.967839	0.93293	0.925234	0.930731	0.945025	0.89912	0.901594	0.876581	0.896372	0.871633	0.875481	0.885926	0.874382	0.890599	0.89967	0.849093	0.879604	1
1598	998	316	23	2	494.145	29.7845	691.61	54.588	803.678	45.9931	943.293	90.0702	1500.65	272.931	4127.77	987.217	6408.05	1103.26	10516.8	2929.08	1598	13	1339	0.005356	546.734	98.9772	2218.41	1402.84	0.976475	0.963406	0.970874	0.968633	0.929052	0.929425	0.930919	0.947349	0.902539	0.903286	0.8764	0.901792	0.871546	0.877521	0.887603	0.876027	0.887976	0.902166	0.847274	0.878641	1
1600	0	898	294	25	0	0	508.234	34.1049	702.734	57.4255	822.259	67.3578	0	0	1636.32	332.198	4334.95	1073.08	6931.57	1752.53	1600	15	1217	0.004868	561.672	100.285	2397.03	1476.26	0.975349	0.963024	0.970008	0.967543	0.930156	0.92728	0.930978	0.951109	0.90304	0.906738	0.876746	0.90304	0.871405	0.875924	0.885374	0.876746	0.890304	0.903451	0.846754	0.874281	1
1600	29646	898	294	25	136.567	13.6137	508.234	34.1049	702.734	57.4255	822.259	67.3578	32.8259	10.081	1636.32	332.198	4334.95	1073.08	6931.57	1752.53	1600	0	30863	0.123452	153.33	86.1371	126.052	545.663	0.972378	0.968004	0.963063	0.964099	0.931876	0.921508	0.935862	0.932638	0.88888	0.906701	0.870152	0.902861	0.870606	0.868499	0.899961	0.868856	0.893983	0.910848	0.858244	0.870751	1
1605	1420	652	246	18	350.125	19.0197	613.81	39.7941	809.235	62.5141	947.083	85.5127	535.149	87.5467	2872.8	559.125	6593.7	1545.24	10619.5	3036.61	1605	11	2336	0.009344	476.67	171.656	1903.33	2171.81	0.976455	0.971318	0.967466	0.96982	0.930865	0.922731	0.938356	0.939212	0.898545	0.903253	0.867295	0.908818	0.870505	0.870933	0.890197	0.867937	0.894906	0.903467	0.854238	0.880993	1
1606	1293	401	42	0	395.89	23.1872	636.503	43.9885	843.546	72.3	0	0	773.474	136.446	3207.23	665.655	7492.85	1880.31	0	0	1606	9	1736	0.006944	462.3	121.594	1498.21	1461.86	0.976959	0.972926	0.965438	0.969758	0.927995	0.920507	0.942108	0.9375	0.896601	0.902938	0.868088	0.90985	0.8678	0.86924	0.893433	0.871256	0.894585	0.906682	0.858871	0.883353	1
1610	882	345	38	0	487.08	28.5264	684.118	53.9409	884.251	76.2357	0	0	1436.61	253.452	3995.31	947.148	8629.3	2238.08	0	0	1610	13	1265	0.00506	552.748	112.027	2350.5	1715.91	0.978261	0.974704	0.965613	0.968775	0.926877	0.920553	0.944269	0.939526	0.897628	0.904348	0.867194	0.913439	0.864427	0.870751	0.889328	0.874308	0.885375	0.907115	0.856917	0.888142	1
1612	0	795	327	37	0	0	509.148	33.8162	707.14	57.1255	912.68	82.3142	0	0	1644.65	329.23	4414.84	1087.82	9501.52	2487.04	1612	16	1159	0.004636	577.892	115.992	2677.06	1917.19	0.979292	0.974116	0.965056	0.970233	0.927955	0.921053	0.943486	0.942623	0.899051	0.903796	0.868421	0.914582	0.861087	0.873598	0.890423	0.872735	0.886109	0.908542	0.856773	0.88956	1
1612	31723	795	327	37	139.586	13.4765	509.148	33.8162	707.14	57.1255	912.68	82.3142	34.9778	10.4031	1644.65	329.23	4414.84	1087.82	9501.52	2487.04	1612	0	32882	0.131528	155.035	84.7479	128.104	605.833	0.97269	0.967976	0.967444	0.95166	0.92911	0.930175	0.927498	0.922374	0.891247	0.914148	0.874186	0.87887	0.863542	0.881698	0.897132	0.856669	0.881729	0.895536	0.857871	0.865109	1
1617	1715	601	277	34	314.892	18.0716	593.226	39.7651	797.422	64.016	1011.42	91.8151	390.241	67.3475	2596.85	528.033	6318.89	1529.65	12917.9	3407.37	1617	10	2627	0.010508	438.463	185.472	1682.34	2376.05	0.976209	0.968215	0.96555	0.954511	0.923106	0.92501	0.934145	0.929958	0.89075	0.907309	0.870194	0.899315	0.874191	0.875523	0.894366	0.871717	0.883898	0.903883	0.852113	0.868862	1
1618	1512	344	54	1	347.971	21.2654	607.229	43.9964	805.883	62.8555	861.416	0	526.582	96.203	2790.61	619.047	6512.36	1448.59	7807.43	0	1618	8	1911	0.007644	407.849	124.076	1107.08	1327.22	0.975667	0.970958	0.96651	0.953428	0.924385	0.926217	0.933019	0.92988	0.889848	0.907902	0.869963	0.896389	0.874935	0.87415	0.895604	0.871795	0.882261	0.903454	0.852957	0.86787	1
1622	983	292	51	1	437.792	26.2702	649.05	50.2527	849.113	66.2305	887.093	0	1045.12	188.216	3412.47	813.238	7611.29	1654.09	8523.31	0	1622	13	1327	0.005308	500.425	117.42	1824.03	1613.25	0.978146	0.97061	0.967219	0.952148	0.924642	0.929164	0.931801	0.934062	0.889601	0.912585	0.865863	0.894122	0.875659	0.868877	0.901281	0.880181	0.886963	0.906556	0.855313	0.874152	1
1624	0	866	276	50	0	0	455.909	30.5603	667.269	53.3968	870.699	82.0204	0	0	1182.77	237.589	3710.97	908.271	8271.13	2222.92	1624	15	1192	0.004768	522.247	121.576	2065.49	1802.13	0.977768	0.971477	0.967701	0.952601	0.925755	0.930789	0.934144	0.936242	0.892617	0.913591	0.864933	0.896812	0.876258	0.868708	0.901007	0.876258	0.887164	0.907718	0.855285	0.875419	1
1624	33063	866	276	50	141.259	13.5457	455.909	30.5603	667.269	53.3968	870.699	82.0204	36.2331	10.7527	1182.77	237.589	3710.97	908.271	8271.13	2222.92	1624	0	34255	0.13702	154.517	74.6099	106.847	501.429	0.976004	0.952664	0.972792	0.956109	0.937104	0.926989	0.926843	0.926682	0.907254	0.912786	0.8859	0.883973	0.862443	0.881798	0.882864	0.86202	0.880426	0.888308	0.85351	0.886878	1
1629	1893	596	234	45	351.164	19.0059	559.486	36.272	774.584	59.9713	982.452	94.752	539.884	88.4559	2178.24	425.068	5786.31	1361.76	11880	3343.13	1629	10	2768	0.011072	442.078	153.931	1520.53	2101.56	0.976879	0.96315	0.969473	0.952312	0.93461	0.932803	0.929552	0.930455	0.900831	0.913656	0.882587	0.884574	0.868136	0.880238	0.896676	0.862717	0.880238	0.891077	0.847905	0.882767	1
1630	1708	349	31	2	390.683	23.6116	577.047	41.479	780.045	69.0871	966.079	153.046	743.966	135.271	2395.81	524.533	5941.16	1588.09	11815.3	5245.93	1630	8	2090	0.00836	428.129	88.3124	1107.48	982.887	0.977751	0.961244	0.97201	0.953349	0.934928	0.934689	0.927512	0.928947	0.903589	0.916507	0.890431	0.880622	0.87201	0.880861	0.895933	0.860526	0.87823	0.889474	0.847368	0.882775	1
1634	1204	290	28	2	492.505	29.2802	627.428	50.075	831.123	72.726	1006.96	135.1	1485.39	265.904	3087.4	756.01	7174.95	1840.62	13110.3	5016.69	1634	12	1524	0.006096	525.075	78.3121	1910.02	1157.6	0.980643	0.96063	0.971457	0.95374	0.93832	0.935696	0.930774	0.928478	0.905512	0.917323	0.89042	0.885499	0.872047	0.885171	0.900591	0.860892	0.877625	0.889108	0.845801	0.879921	1
1636	0	1073	273	29	0	0	513.202	34.0525	648.467	56.5947	856.866	98.066	0	0	1684.02	335.99	3419.64	917.266	7995.9	3072.88	1636	14	1375	0.0055	547.307	81.8789	2161.75	1290.13	0.980727	0.962545	0.971273	0.958909	0.938909	0.936727	0.933455	0.927636	0.905818	0.916364	0.891636	0.888	0.875636	0.888364	0.901455	0.859636	0.875636	0.889091	0.844727	0.883636	1
1636	29782	1073	273	29	134.049	13.3111	513.202	34.0525	648.467	56.5947	856.866	98.066	31.0481	9.62462	1684.02	335.99	3419.64	917.266	7995.9	3072.88	1636	0	31157	0.124628	152.287	87.5753	125.079	514.831	0.964502	0.953847	0.967551	0.958629	0.936563	0.927336	0.921061	0.933241	0.894101	0.907356	0.867333	0.90113	0.860978	0.876513	0.87226	0.859566	0.890972	0.887377	0.855458	0.884183	1
1641	1294	793	228	26	340.588	18.3152	615.425	39.3389	752.826	62.4633	951.851	105.761	492.678	78.9376	2894.39	553.47	5328.87	1370.42	10915.2	3880.47	1641	11	2341	0.009364	480.626	167.007	1893.02	1983.63	0.980137	0.958565	0.969671	0.956429	0.942119	0.933789	0.928449	0.928022	0.907945	0.913071	0.87249	0.900043	0.863733	0.880393	0.886587	0.864588	0.884878	0.893635	0.850918	0.876548	1
1642	1159	437	38	1	369.058	22.1926	628.25	44.9742	790.792	68.623	952.983	0	627.518	112.347	3087.94	671.838	6182.44	1590.44	10557.2	0	1642	9	1635	0.00654	448.493	130.336	1420.31	1398.34	0.980122	0.955963	0.968502	0.953517	0.943731	0.930887	0.927217	0.934251	0.907034	0.908563	0.869419	0.897859	0.858716	0.881651	0.887462	0.872477	0.887156	0.887768	0.855963	0.878899	1
1646	763	368	34	1	462.56	27.204	672.859	50.234	844.966	75.7631	1016.48	0	1231.31	216.958	3795.04	855.851	7545.79	1979.55	12800.2	0	1646	14	1166	0.004664	540.558	117.685	2234.49	1649.76	0.980703	0.954545	0.969554	0.953688	0.94211	0.937393	0.926244	0.93825	0.910377	0.915094	0.875643	0.89837	0.857204	0.881218	0.893654	0.874357	0.879931	0.887221	0.857633	0.883791	1
1648	0	685	345	35	0	0	485.298	31.7047	694.172	55.7152	870.143	85.8071	0	0	1424.49	280.229	4176.33	1019.9	8279.91	2459.49	1648	16	1065	0.00426	565.609	120.186	2541.23	1826.68	0.980751	0.953521	0.970892	0.953991	0.944601	0.937089	0.925822	0.937559	0.913146	0.91831	0.876995	0.897653	0.856338	0.878873	0.899531	0.876056	0.881221	0.884038	0.853991	0.886385	1
1648	30247	685	345	35	132.125	13.5186	485.298	31.7047	694.172	55.7152	870.143	85.8071	29.789	9.49923	1424.49	280.229	4176.33	1019.9	8279.91	2459.49	1648	0	31312	0.125248	146.869	82.7145	115.209	566.401	0.962682	0.959967	0.959409	0.963464	0.928526	0.92225	0.928638	0.932981	0.907559	0.896573	0.86815	0.905308	0.873196	0.873754	0.88292	0.863072	0.890425	0.889467	0.850281	0.876022	1
1653	1208	499	288	30	323.75	18.9234	577.428	38.4977	792.015	60.9188	954.361	87.5137	424.111	74.639	2395.33	482.086	6182.42	1442.45	10866.4	2899.47	1653	11	2025	0.0081	462.201	187.045	1883.52	2374.86	0.969877	0.958272	0.963951	0.959506	0.936296	0.929877	0.923457	0.933827	0.908889	0.909877	0.871605	0.896296	0.863457	0.871852	0.89284	0.869383	0.885185	0.890123	0.847901	0.888148	1
1654	1092	300	54	2	354.952	21.6383	593.605	46.1125	803.149	58.8716	1009.44	70.6903	558.746	102.333	2613.25	599.014	6434.55	1396.97	12719.8	2626.61	1654	9	1448	0.005792	422.015	127.732	1220.33	1446.78	0.968923	0.962017	0.964434	0.960635	0.933356	0.927486	0.922307	0.930939	0.90884	0.908494	0.870166	0.898135	0.865677	0.868439	0.888122	0.867403	0.887776	0.891575	0.842541	0.886395	1
1658	697	262	48	2	433.016	27.1271	632.424	52.2844	844.069	73.2475	1048.79	45.6673	1012.4	190.707	3165.14	779.964	7509.53	1867.55	14133.4	1828.99	1658	14	1009	0.004036	505.57	123.807	1906.47	1763.24	0.970763	0.96333	0.968781	0.962834	0.931615	0.926165	0.918236	0.931615	0.91328	0.910307	0.867195	0.893459	0.864718	0.865709	0.886026	0.873637	0.891477	0.896432	0.846878	0.888999	1
1660	0	598	233	47	0	0	453.254	31.0523	653.858	56.1506	874.376	87.4452	0	0	1163.03	239.834	3501.72	887.429	8405.15	2472.4	1660	16	878	0.003512	529.033	127.801	2171.34	1953.91	0.971526	0.965262	0.969248	0.961845	0.930524	0.925968	0.916856	0.936219	0.914009	0.91287	0.867882	0.892938	0.867312	0.866743	0.886674	0.881549	0.894077	0.899203	0.845103	0.888952	1
1660	30704	598	233	47	136.157	13.3101	453.254	31.0523	653.858	56.1506	874.376	87.4452	32.4979	9.8519	1163.03	239.834	3501.72	887.429	8405.15	2472.4	1660	0	31582	0.126328	147.079	69.2682	91.9591	479.451	0.959091	0.967988	0.950541	0.962257	0.92681	0.921712	0.933538	0.942008	0.900291	0.899943	0.856168	0.901067	0.869483	0.871097	0.896903	0.874185	0.888877	0.905864	0.852178	0.889573	1
1665	1417	411	191	43	383.598	19.9148	573.711	36.513	773.776	67.2068	991.784	93.9047	702.4	109.686	2346.78	448.608	5793.98	1507.15	12207.7	3333.97	1665	10	2062	0.008248	470.316	150.465	1741.71	2260.78	0.961688	0.969447	0.958535	0.958535	0.930165	0.920708	0.92289	0.940107	0.904219	0.903977	0.868089	0.894277	0.868574	0.876334	0.892095	0.870999	0.886275	0.909796	0.854025	0.883123	1
1666	1303	226	36	5	421.376	24.1621	591.645	41.4619	773.785	77.877	1014.86	48.8333	931.515	160.526	2579.68	560.985	5844.51	1981.88	12825.6	1757.11	1666	8	1570	0.00628	455.857	88.5009	1319.3	1187.96	0.959873	0.971656	0.957962	0.958917	0.93121	0.921338	0.925478	0.941401	0.905414	0.900955	0.865924	0.893312	0.874522	0.88121	0.896178	0.870382	0.888535	0.91051	0.855096	0.880892	1
1670	932	174	33	5	508.249	29.7403	633.407	49.9072	820.539	85.2966	1054.66	46.8874	1631.23	287.095	3174.97	784.899	6977.24	2400.99	14373.1	1816.95	1670	12	1144	0.004576	538.682	83.0266	2075.93	1428.39	0.962413	0.973776	0.965035	0.959353	0.932692	0.923077	0.926573	0.943182	0.902535	0.899038	0.868007	0.895542	0.875	0.878934	0.894668	0.870192	0.894231	0.914336	0.850524	0.881993	1
1672	0	840	161	37	0	0	527.879	33.6975	651.183	52.2632	863.041	111.742	0	0	1830.21	350.095	3450.62	854.054	8256.1	3434.04	1672	14	1038	0.004152	558.951	84.762	2310.59	1510.31	0.9658	0.973988	0.966763	0.960019	0.936416	0.92341	0.929191	0.942678	0.905588	0.898362	0.868497	0.893064	0.879094	0.876686	0.897399	0.869942	0.893545	0.915703	0.848748	0.883911	1
1672	26281	840	161	37	134.382	13.4794	527.879	33.6975	651.183	52.2632	863.041	111.742	31.2948	9.71376	1830.21	350.095	3450.62	854.054	8256.1	3434.04	1672	0	27319	0.109276	150.513	83.8843	117.898	525.98	0.96378	0.964109	0.960101	0.959625	0.934496	0.929225	0.935887	0.93133	0.894432	0.903035	0.861983	0.905688	0.875929	0.875178	0.894542	0.855998	0.881822	0.90082	0.851843	0.884384	1
1677	1178	608	131	33	353.79	19.4105	634.897	38.8091	766.036	58.1343	964.427	104.567	552.149	90.7843	3173.4	583.544	5593.97	1299.3	11334.4	3964.01	1677	10	1950	0.0078	479.466	166.374	1890.62	2125.2	0.961538	0.970769	0.960769	0.963333	0.932564	0.926923	0.938462	0.941026	0.907436	0.907692	0.862308	0.895897	0.879231	0.876923	0.898974	0.870256	0.887179	0.907436	0.85359	0.882564	1
1678	1077	364	26	0	382.275	23.5173	649.156	44.3019	776.862	59.6111	0	0	697.421	128.599	3400.34	701.654	5835.07	1341.04	0	0	1678	9	1467	0.005868	455.488	126.602	1459.14	1366.21	0.962168	0.968984	0.957055	0.964554	0.932175	0.926721	0.938991	0.935924	0.907975	0.908657	0.854465	0.894342	0.876278	0.874915	0.903545	0.866053	0.884458	0.910361	0.85651	0.887185	1
1682	723	321	24	0	464.521	28.2497	690.704	51.2988	824.099	67.2623	0	0	1247.85	227.284	4102.68	908.185	6976.35	1722.89	0	0	1682	14	1068	0.004272	540.584	118.022	2234.63	1600.89	0.962547	0.96676	0.956929	0.965824	0.933052	0.929775	0.940075	0.934925	0.910581	0.911049	0.855805	0.89794	0.878745	0.88015	0.903558	0.861423	0.882959	0.916199	0.85206	0.8853	1
1684	0	628	299	24	0	0	484.51	32.9444	707.92	56.1845	848.897	77.8553	0	0	1419.04	289.021	4425.94	1048.63	7657.75	1997.97	1684	16	951	0.003804	563.947	120.811	2521.87	1763.61	0.961094	0.965825	0.957413	0.967403	0.934805	0.929548	0.94164	0.933754	0.912198	0.915878	0.855415	0.896951	0.878023	0.880126	0.907992	0.863302	0.885384	0.914826	0.853838	0.887487	1
1684	28116	628	299	24	135.087	13.7939	484.51	32.9444	707.92	56.1845	848.897	77.8553	31.8209	10.0044	1419.04	289.021	4425.94	1048.63	7657.75	1997.97	1684	0	29067	0.116268	149.119	80.5116	113.289	545.969	0.96699	0.958733	0.964702	0.957409	0.9389	0.929146	0.930901	0.925689	0.904583	0.905924	0.873878	0.902501	0.872794	0.896102	0.908436	0.853184	0.869422	0.884543	0.856659	0.875581	1
1689	1304	472	249	22	340.577	18.7159	586.043	40.6565	812.68	64.2741	957.101	77.0282	492.825	80.9781	2506.28	519.88	6682.68	1568.03	10897.3	2501.51	1689	11	2047	0.008188	461.231	178.054	1821.86	2329.24	0.966536	0.962384	0.962384	0.96214	0.941622	0.93063	0.936981	0.93234	0.911334	0.910112	0.870542	0.904006	0.875916	0.889106	0.899365	0.85491	0.873473	0.902296	0.85491	0.873718	1
1690	1177	279	45	0	368.476	22.5858	596.782	43.7199	838.106	79.8089	0	0	624.833	114.369	2650.28	581.022	7383.6	1973.52	0	0	1690	8	1501	0.006004	424.992	118.545	1203.94	1409.42	0.967022	0.960693	0.963691	0.958694	0.943704	0.933045	0.934044	0.930713	0.908394	0.907062	0.879414	0.904397	0.874417	0.884744	0.894071	0.854097	0.874417	0.899067	0.848767	0.870753	1
1694	776	235	40	0	434.867	27.0324	628.522	48.3733	873.091	89.8264	0	0	1025.16	189.54	3098.86	710.177	8377.37	2372.07	0	0	1694	13	1051	0.004204	494.846	116.046	1768.65	1679.13	0.966223	0.963368	0.96432	0.961465	0.942436	0.929591	0.942912	0.927212	0.911513	0.908658	0.878687	0.908658	0.874405	0.890105	0.893435	0.856803	0.88059	0.897716	0.851094	0.871551	1
1696	0	673	219	37	0	0	452.577	31.5264	646.458	56.1895	890.167	99.6286	0	0	1158.32	239.901	3387.2	896.147	8925.78	2772.7	1696	15	929	0.003716	515.71	119.84	1993.11	1847.81	0.966631	0.965554	0.962863	0.962863	0.943488	0.930571	0.940797	0.927879	0.914424	0.908504	0.87944	0.907427	0.876749	0.88859	0.891281	0.856835	0.878902	0.897201	0.854682	0.875135	1
1696	33648	673	219	37	140.779	13.3699	452.577	31.5264	646.458	56.1895	890.167	99.6286	35.846	10.4562	1158.32	239.901	3387.2	896.147	8925.78	2772.7	1696	0	34577	0.138308	150.853	65.0784	88.4329	438.183	0.960667	0.958918	0.964528	0.945094	0.92521	0.927582	0.915898	0.934075	0.904431	0.915233	0.86692	0.88877	0.842352	0.886196	0.895682	0.882234	0.88034	0.901177	0.848555	0.872777	1
1701	1915	481	182	36	328.4	18.1612	545.556	36.8597	742.528	60.5487	992.476	107.294	442.096	73.5087	2022.44	414.007	5109.39	1247.38	12329.5	3846.81	1701	9	2614	0.010456	406.338	146.706	1221.57	1913.75	0.965187	0.956006	0.964614	0.950268	0.935539	0.927314	0.924063	0.934009	0.914881	0.906656	0.871653	0.898623	0.858072	0.894797	0.900727	0.870888	0.879112	0.903405	0.854246	0.876626	1
1702	1695	274	28	1	357.47	22.1394	556.637	40.5424	749.055	64.6256	833.746	0	570.877	106.535	2152.3	474.617	5256.97	1353.28	7082.01	0	1702	8	1998	0.007992	390.509	85.5015	856.679	810.202	0.966466	0.956456	0.966466	0.94995	0.934184	0.926426	0.921672	0.935185	0.914915	0.907157	0.875375	0.892643	0.851351	0.891892	0.900651	0.873624	0.875876	0.903904	0.849349	0.879129	1
1706	1121	222	27	1	420.26	26.8564	588.69	43.4697	792.099	75.433	853.938	0	926.308	176.686	2545.23	572.653	6240.13	1740.28	7606.71	0	1706	12	1371	0.005484	455.172	85.1038	1297.97	1006.56	0.966083	0.959154	0.970095	0.954048	0.936178	0.931437	0.925237	0.93326	0.90992	0.910284	0.87345	0.900802	0.85485	0.894238	0.900073	0.874544	0.875274	0.90919	0.842815	0.880744	1
1708	0	953	210	25	0	0	431.807	30.4698	598.589	48.5183	804.164	83.6956	0	0	1007.05	211.726	2684.05	661.898	6561.97	2000.04	1708	14	1188	0.004752	469.124	88.0367	1420.39	1083.15	0.966751	0.962542	0.969697	0.953704	0.935606	0.933081	0.927189	0.930556	0.912458	0.911616	0.87963	0.89899	0.852273	0.893939	0.901936	0.872054	0.875842	0.910774	0.84133	0.882576	1
1708	28854	953	210	25	135.833	13.442	431.807	30.4698	598.589	48.5183	804.164	83.6956	32.2891	9.86595	1007.05	211.726	2684.05	661.898	6561.97	2000.04	1708	0	30042	0.120168	149.013	68.5497	87.1809	345.933	0.958159	0.971074	0.972206	0.951152	0.924223	0.933643	0.918764	0.949105	0.907563	0.912789	0.874026	0.883962	0.860928	0.871713	0.882631	0.875358	0.899291	0.907496	0.846631	0.865921	1
1713	1375	655	169	23	342.449	18.4687	530.491	35.8005	701.44	59.7121	920.972	96.4083	500.804	81.3715	1860	375.3	4318.83	1130.17	9839.38	2922.15	1713	10	2222	0.008888	431.172	129.515	1288.52	1471.96	0.956346	0.968947	0.971872	0.95297	0.924392	0.932718	0.919442	0.942169	0.908191	0.913366	0.872412	0.890414	0.859811	0.888164	0.889964	0.876013	0.885689	0.912241	0.851035	0.872637	1
1714	1241	360	24	3	375.766	21.8568	546.222	39.8028	697.174	61.6882	1043.1	37.8409	661.766	115.482	2034.18	444.572	4248.69	1168.04	13882	1522.71	1714	9	1628	0.006512	419.427	87.3813	1042.49	928.196	0.954853	0.970823	0.972973	0.952703	0.926904	0.934275	0.91769	0.943489	0.905713	0.913698	0.871314	0.889435	0.858415	0.885442	0.888821	0.878378	0.889742	0.916769	0.853501	0.874079	1
1718	862	301	19	2	479.302	28.9277	598.698	43.0344	739.505	58.6435	1096.04	32.522	1370.03	248.993	2674.33	580.348	5043.35	1239.98	16073.3	1421.22	1718	13	1184	0.004736	514.873	72.2829	1785.39	1000.25	0.955659	0.971284	0.975507	0.954392	0.926943	0.932855	0.919341	0.948057	0.904561	0.913429	0.869932	0.888091	0.853041	0.887669	0.888091	0.879645	0.891047	0.914274	0.851774	0.875	1
1720	0	774	273	19	0	0	494.049	32.6174	612.614	46.4503	774.458	113.717	0	0	1502.96	297.086	2869.3	660.037	6081.72	3451.16	1720	15	1066	0.004264	529.411	72.8465	1934.49	1026.4	0.959193	0.973265	0.977017	0.957317	0.928705	0.932927	0.921201	0.949343	0.909006	0.914165	0.874765	0.890244	0.854597	0.887899	0.889775	0.878987	0.89212	0.912758	0.85272	0.874765	1
1720	29192	774	273	19	136.401	13.7386	494.049	32.6174	612.614	46.4503	774.458	113.717	32.7307	10.276	1502.96	297.086	2869.3	660.037	6081.72	3451.16	1720	0	30258	0.121032	150.247	74.9595	99.7302	400.181	0.958755	0.967562	0.96168	0.958589	0.933423	0.915923	0.928085	0.93377	0.908933	0.91513	0.857096	0.899547	0.874033	0.880362	0.902654	0.862945	0.887336	0.914254	0.858864	0.865969	1
1725	1380	575	215	19	350.871	19.2299	597.879	38.5757	721.776	51.7947	886.939	113.778	538.649	89.0815	2655.46	514.563	4674.14	1010.45	8972.01	4323.31	1725	10	2189	0.008756	456.837	147.662	1574.07	1655.02	0.960713	0.97122	0.97556	0.957058	0.93079	0.923938	0.922567	0.944267	0.91937	0.916857	0.869347	0.901325	0.867063	0.878026	0.892417	0.86889	0.895158	0.912746	0.856327	0.866377	1
1726	1253	311	40	0	394.391	23.6998	617.876	43.7759	747.768	63.2763	0	0	765.154	137.911	2937.24	632.378	5225.46	1316.86	0	0	1726	8	1604	0.006416	446.535	104.83	1297.53	1123.88	0.961658	0.970075	0.977244	0.960411	0.933292	0.926122	0.926434	0.945449	0.922693	0.917082	0.867519	0.90212	0.878429	0.874688	0.890898	0.86596	0.898691	0.913653	0.85692	0.862219	1
1730	895	262	37	0	470.076	28.4264	656.777	49.4168	785.222	69.7441	0	0	1292.77	233.178	3531.53	808.017	6059.59	1604.6	0	0	1730	13	1194	0.004776	520.81	97.1844	1931.74	1288.2	0.964824	0.972362	0.976131	0.960218	0.935092	0.927136	0.928392	0.944305	0.919598	0.920854	0.859715	0.902429	0.876466	0.873116	0.891122	0.867672	0.90201	0.913317	0.853015	0.867253	1
1732	0	782	249	31	0	0	490.082	33.7296	674.702	51.8256	808.337	76.1088	0	0	1468.79	300.837	3830.01	896.532	6626.75	1855.51	1732	15	1062	0.004248	542.659	99.0981	2172.97	1394.11	0.966102	0.974105	0.977401	0.959981	0.935499	0.928437	0.929849	0.945857	0.919962	0.91855	0.857815	0.90113	0.875235	0.871469	0.886064	0.86629	0.90113	0.913371	0.854991	0.869115	1
1732	29583	782	249	31	137.836	13.3197	490.082	33.7296	674.702	51.8256	808.337	76.1088	33.6867	10.0485	1468.79	300.837	3830.01	896.532	6626.75	1855.51	1732	0	30645	0.12258	151.865	77.4214	107.823	469.632	0.952994	0.957203	0.952912	0.959194	0.93007	0.908109	0.925632	0.928895	0.913934	0.901109	0.855376	0.911992	0.864382	0.882526	0.900963	0.858966	0.883472	0.91426	0.854674	0.862408	1
1737	1502	592	204	30	373.599	19.6931	605.703	38.6407	789.349	55.0747	927.848	73.2496	649.273	102.685	2759.82	526.892	6101.64	1292.23	9928.47	2387.18	1737	10	2328	0.009312	476.196	152.458	1783.34	1964.29	0.958763	0.967998	0.964347	0.96177	0.937285	0.909579	0.93256	0.936641	0.9186	0.912371	0.851589	0.90829	0.871778	0.87994	0.900344	0.868986	0.88896	0.918814	0.855885	0.868557	1
1738	1392	356	44	1	416.408	24.2983	624.597	43.9435	816.803	64.3111	967.549	0	899.395	157.37	3032.8	636.402	6784.43	1624.61	11046.5	0	1738	8	1793	0.007172	467.877	104.898	1473.06	1283.1	0.958171	0.966815	0.962354	0.964584	0.940045	0.904629	0.934467	0.933073	0.920245	0.912995	0.849414	0.908812	0.875349	0.879532	0.902398	0.869771	0.88483	0.920803	0.856665	0.868656	1
1742	1010	314	41	1	505.929	29.3384	668.619	48.9389	856.039	72.9118	966.306	0	1608.76	278.916	3721.33	808.903	7829.81	2049.1	11004.1	0	1742	13	1366	0.005464	554.172	94.539	2287.98	1457.65	0.957174	0.969619	0.963763	0.964861	0.943631	0.90776	0.933382	0.931552	0.925695	0.911054	0.846999	0.912884	0.871889	0.877379	0.902269	0.866032	0.889458	0.915813	0.848463	0.874085	1
1744	0	918	296	42	0	0	518.333	33.773	680.175	53.5899	880.594	82.68	0	0	1733.95	336.813	3926.51	920.077	8557.95	2430.7	1744	15	1256	0.005024	568.588	98.8672	2478.86	1617.16	0.960987	0.971338	0.965366	0.96457	0.944666	0.908439	0.932723	0.931529	0.927946	0.912818	0.84992	0.914411	0.874204	0.875398	0.902468	0.871019	0.89172	0.918392	0.851513	0.87301	1
1744	24007	918	296	42	131.113	13.6852	518.333	33.773	680.175	53.5899	880.594	82.68	29.1481	9.44295	1733.95	336.813	3926.51	920.077	8557.95	2430.7	1744	0	25263	0.101052	152.863	98.5186	150.94	643.139	0.956973	0.960456	0.959506	0.955132	0.932154	0.915449	0.926691	0.920932	0.911273	0.904643	0.868563	0.908008	0.87076	0.878617	0.890156	0.849147	0.876598	0.908463	0.828999	0.874797	1
1749	901	677	249	35	362.288	19.1582	634.12	40.2203	797.605	59.5353	999.957	70.9608	592.328	93.3555	3164.33	596.109	6306.7	1406.96	12372.6	2669.42	1749	13	1862	0.007448	531.322	180.59	2513.08	2494.65	0.959184	0.968045	0.962943	0.960258	0.943609	0.916756	0.930988	0.929108	0.924544	0.906015	0.857948	0.917293	0.860097	0.876208	0.893663	0.86681	0.88131	0.910043	0.849356	0.877282	1
1750	827	391	49	4	391.557	23.4254	644.608	47.4816	805.442	57.207	1007.68	67.5861	748.77	134.061	3336.93	729.85	6482.77	1334.05	12639.6	2548.48	1750	10	1271	0.005084	487.299	139.723	1803.45	1710.41	0.959481	0.966955	0.960661	0.959087	0.943352	0.914634	0.927223	0.925256	0.921322	0.902439	0.857986	0.915028	0.859559	0.876082	0.892211	0.864673	0.873328	0.907553	0.853265	0.876082	1
1754	570	341	42	3	481.868	28.6635	687.243	54.2994	843.338	65.4994	1046.87	50.5409	1391.59	247.25	4049.99	947.381	7459.51	1720.39	14075.4	2080.49	1754	15	956	0.003824	572.778	123.534	2646.21	1889.28	0.963389	0.964435	0.959728	0.96182	0.942992	0.914226	0.923117	0.927301	0.922071	0.905335	0.861925	0.913703	0.865063	0.86977	0.892259	0.865586	0.878138	0.912134	0.846757	0.874477	1
1756	0	507	324	43	0	0	500.422	34.039	707.046	60.4523	874.992	83.3417	0	0	1562.85	318.639	4422.48	1124.13	8404.63	2481.73	1756	17	874	0.003496	595.448	126.761	2959.55	2052.82	0.963959	0.964531	0.95881	0.961098	0.941648	0.913616	0.922769	0.929062	0.922197	0.906751	0.862128	0.915904	0.866705	0.868421	0.892449	0.864416	0.879291	0.914188	0.847254	0.875286	1
1756	27910	507	324	43	132.68	13.4428	500.422	34.039	707.046	60.4523	874.992	83.3417	30.1437	9.44063	1562.85	318.639	4422.48	1124.13	8404.63	2481.73	1756	0	28784	0.115136	146.732	83.4762	119.092	617.007	0.962444	0.968941	0.964842	0.951258	0.926886	0.918757	0.925184	0.920633	0.908647	0.906337	0.87639	0.90823	0.855614	0.876494	0.895463	0.860426	0.872186	0.894942	0.835499	0.873732	1
1761	1120	382	270	37	367.189	19.5224	617.093	38.7426	823.051	67.6157	1001.25	89.2729	616.659	98.597	2916.59	544.507	6950.8	1703.79	12528.3	3424	1761	11	1809	0.007236	500.968	189.548	2291.35	2818.58	0.961857	0.967109	0.963792	0.957159	0.938917	0.915699	0.922886	0.927861	0.913212	0.910171	0.876451	0.915423	0.865395	0.872582	0.895246	0.862908	0.879215	0.913488	0.834715	0.87037	1
1762	1044	234	54	3	407.728	24.1551	633.369	44.2284	845.716	75.2254	955.316	23.8859	844.815	150.257	3161.12	658.474	7563.97	2001.58	10654.2	789.2	1762	9	1335	0.00534	466.225	122.331	1544.65	1658.37	0.964419	0.965543	0.96779	0.960674	0.938202	0.917603	0.921348	0.926217	0.910861	0.910112	0.881648	0.914232	0.864794	0.873408	0.895506	0.862172	0.88015	0.911985	0.833333	0.865918	1
1766	735	198	51	2	502.263	29.373	682.707	48.0207	890.316	76.7427	984.164	36.8186	1574.46	275.545	3955.97	835.62	8806.04	2249.41	11671.1	1299.34	1766	13	986	0.003944	559.547	113.712	2447.22	1936.72	0.964503	0.964503	0.966024	0.966024	0.943205	0.914807	0.9214	0.931034	0.902637	0.906187	0.884381	0.9214	0.860041	0.877282	0.89503	0.860548	0.880832	0.911258	0.842292	0.860548	1
1768	0	657	184	52	0	0	519.921	34.2059	700.788	56.9494	904.813	87.7744	0	0	1750.36	346.325	4297.98	1046.68	9297.37	2758.28	1768	15	893	0.003572	579.601	117.4	2714.75	2116.82	0.966405	0.966965	0.968085	0.966405	0.943449	0.917693	0.923292	0.928331	0.902576	0.907055	0.885218	0.924412	0.861702	0.87402	0.893617	0.861142	0.879619	0.911534	0.839866	0.857783	1
1768	30494	657	184	52	135.342	13.5062	519.921	34.2059	700.788	56.9494	904.813	87.7744	31.9574	9.86549	1750.36	346.325	4297.98	1046.68	9297.37	2758.28	1768	0	31387	0.125548	147.981	77.6204	108.286	571.429	0.959872	0.970227	0.968251	0.947829	0.92011	0.92242	0.913834	0.94031	0.909134	0.901568	0.874168	0.909421	0.852598	0.874916	0.896056	0.865549	0.87952	0.907525	0.851228	0.867732	1
1773	1385	494	158	48	343.349	18.6446	620.813	40.3687	802.48	62.9208	1010.95	99.358	504.801	82.4435	2971.94	576.281	6432.98	1489.28	12963.7	4067.67	1773	10	2085	0.00834	459.25	179.406	1825.4	2562.61	0.960432	0.970504	0.963789	0.954676	0.928297	0.921343	0.918945	0.923981	0.91199	0.897602	0.885851	0.914868	0.857314	0.871223	0.892086	0.864508	0.870743	0.904796	0.846523	0.865228	1
1774	1233	307	38	3	385.699	22.8388	637.232	45.9285	825	74.951	961.648	16.1367	715.654	126.919	3221.99	688.27	7029.75	1861.13	10855.5	544.321	1774	8	1581	0.006324	446.193	121.844	1373.34	1459.09	0.961733	0.974067	0.966161	0.954143	0.92568	0.925047	0.919039	0.925996	0.911448	0.895319	0.890259	0.912081	0.854839	0.871284	0.891524	0.865908	0.871917	0.90797	0.845035	0.867489	1
1778	869	257	34	2	456.991	28.2177	671.931	47.6561	861.425	82.5518	984.92	28.5182	1188.82	221.392	3773.16	798.459	8021.17	2283.82	11678.5	1007.77	1778	13	1162	0.004648	517.272	114.666	1978.37	1655.61	0.960843	0.976764	0.969019	0.95611	0.92599	0.927281	0.913941	0.922117	0.909208	0.89716	0.892857	0.912651	0.85327	0.86747	0.893287	0.864458	0.871773	0.908778	0.843804	0.869621	1
1780	0	756	237	36	0	0	477.595	32.9162	690.992	54.048	886.997	91.0914	0	0	1359.93	282.103	4115	957.863	8788.66	2690.68	1780	15	1029	0.004116	541.068	118.67	2254.38	1844.44	0.9655	0.975705	0.97036	0.95481	0.928571	0.9276	0.919825	0.926142	0.909621	0.901846	0.892614	0.913022	0.849854	0.867833	0.896016	0.859086	0.873664	0.909621	0.841594	0.868805	1
1780	29752	756	237	36	133.408	13.255	477.595	32.9162	690.992	54.048	886.997	91.0914	30.6055	9.41303	1359.93	282.103	4115	957.863	8788.66	2690.68	1780	0	30781	0.123124	147.036	77.5271	104.946	523.069	0.959196	0.966099	0.968958	0.954712	0.934391	0.917124	0.922923	0.937104	0.919431	0.903252	0.874419	0.9091	0.86235	0.875865	0.888129	0.862821	0.900328	0.906355	0.843085	0.875719	1
1785	1191	546	196	31	360.282	18.8225	587.981	39.0777	806.494	62.1336	1009.69	101.918	582.478	91.079	2528.15	502.26	6526.47	1521.72	12928.7	3931.38	1785	11	1964	0.007856	478.363	167.885	1911.44	2401.74	0.96665	0.971741	0.968941	0.954175	0.931263	0.926426	0.921589	0.938646	0.91446	0.903768	0.879837	0.915479	0.856161	0.870163	0.895621	0.854124	0.891548	0.910896	0.83834	0.874491	1
1786	1082	321	33	0	387.017	22.6037	604.106	44.2597	832.35	51.8463	0	0	722.78	126.32	2748.51	598.581	7128.72	1366.02	0	0	1786	9	1436	0.005744	445.778	111.911	1322.82	1278.78	0.965181	0.973189	0.968315	0.951602	0.93071	0.925836	0.924791	0.944638	0.916783	0.903203	0.875	0.920265	0.852019	0.866992	0.899721	0.853412	0.896936	0.910167	0.841226	0.883705	1
1790	745	277	29	0	460.299	27.0352	638.667	49.9257	867.756	50.6036	0	0	1213.43	216.574	3252.29	750.437	8060.8	1396.47	0	0	1790	13	1051	0.004204	518.552	104.011	1939.73	1448.21	0.964795	0.973834	0.966698	0.94862	0.930067	0.927688	0.927688	0.947193	0.91294	0.900095	0.87393	0.923406	0.852046	0.868221	0.902474	0.855376	0.896765	0.91294	0.840152	0.889629	1
1792	0	658	260	29	0	0	479.252	31.9965	659.368	55.4437	879.328	52.0415	0	0	1372.9	276.861	3587.75	901.986	8388.85	1481.23	1792	16	947	0.003788	540.954	107.887	2195.84	1587.7	0.964097	0.975185	0.966737	0.952482	0.932946	0.930834	0.932418	0.948786	0.912355	0.898099	0.874868	0.922386	0.852693	0.867476	0.904963	0.853749	0.892819	0.916051	0.841605	0.889124	1
1792	33542	658	260	29	135.942	13.4927	479.252	31.9965	659.368	55.4437	879.328	52.0415	32.3727	9.94989	1372.9	276.861	3587.75	901.986	8388.85	1481.23	1792	0	34489	0.137956	147.063	69.836	91.7773	440.798	0.956276	0.970831	0.953463	0.95355	0.934022	0.910696	0.928296	0.930978	0.916379	0.914654	0.861086	0.9041	0.872481	0.874177	0.88795	0.872148	0.88866	0.912885	0.853562	0.868422	1
1797	1529	486	211	27	346.928	18.2982	582.597	37.9402	764.59	61.0558	989.012	62.0689	520.415	81.8194	2458.4	480.402	5572.22	1344.05	11932.5	2221.48	1797	10	2253	0.009012	444.575	157.024	1548.34	1996.75	0.959166	0.971593	0.960941	0.954949	0.937861	0.912561	0.932534	0.937195	0.913671	0.909898	0.872614	0.909454	0.869507	0.87439	0.893032	0.863959	0.895029	0.911895	0.8502	0.870839	1
1798	1381	276	34	1	377.762	22.5494	596.045	44.1093	780.572	62.2959	892.476	0	672.667	119.748	2641.21	580.093	5930.79	1583.27	8678.74	0	1798	8	1692	0.006768	421.767	100.316	1104.17	1075.34	0.955674	0.972222	0.960993	0.955674	0.941785	0.907506	0.931147	0.932624	0.914303	0.913416	0.874113	0.905733	0.874409	0.87766	0.89273	0.868203	0.898641	0.911939	0.852837	0.868794	1
1802	937	229	32	1	486.255	28.6294	648.594	50.6802	831.975	64.991	962.805	0	1429.51	253.39	3405.93	801.511	7166.82	1752.7	10885.5	0	1802	12	1199	0.004796	526.885	89.4749	1968	1289.98	0.960801	0.976647	0.959133	0.958716	0.938699	0.90784	0.927857	0.930359	0.909925	0.911176	0.871977	0.907423	0.872394	0.880734	0.893244	0.867807	0.8995	0.910759	0.851543	0.87156	1
1804	0	831	207	31	0	0	512.568	33.5825	676.438	56.3061	853.558	64.4437	0	0	1677.27	330.527	3871.01	974.251	7727.13	1814	1804	15	1069	0.004276	554.188	91.9266	2277.51	1413.2	0.961179	0.976614	0.96305	0.95884	0.943405	0.911132	0.927502	0.929841	0.909729	0.913003	0.876988	0.912067	0.877456	0.88073	0.892891	0.867166	0.899906	0.906922	0.854537	0.873714	1
1804	32467	831	207	31	132.58	12.9259	512.568	33.5825	676.438	56.3061	853.558	64.4437	30.0095	9.07311	1677.27	330.527	3871.01	974.251	7727.13	1814	1804	0	33536	0.134144	146.02	76.9194	101.651	468.639	0.953393	0.963442	0.950948	0.961549	0.926467	0.910022	0.923023	0.923351	0.914927	0.914405	0.869707	0.9129	0.861895	0.86191	0.885929	0.870646	0.888269	0.899675	0.866412	0.87579	1
1809	1309	610	172	29	334.64	18.8885	611.725	40.0958	778.749	60.6388	951.288	69.7749	467.837	79.219	2844.58	562.123	5880.84	1393.18	10671.9	2459.73	1809	10	2120	0.00848	458.834	170.054	1730.46	2041.51	0.957311	0.973113	0.954717	0.957075	0.929481	0.916981	0.928302	0.929481	0.915802	0.916745	0.86816	0.914387	0.863443	0.871934	0.888679	0.878538	0.887972	0.905189	0.863208	0.87217	1
1810	1171	370	34	1	373.075	22.257	626.885	43.7206	807.559	66.9475	938.049	0	648.056	116.371	3065.43	641.469	6571.61	1687.23	10070.7	0	1810	9	1576	0.006304	442.394	124.529	1349.36	1364.37	0.956218	0.971764	0.954315	0.958756	0.92703	0.917195	0.929886	0.928617	0.913706	0.918147	0.866751	0.917195	0.860723	0.871827	0.888325	0.882931	0.881345	0.906409	0.857551	0.87151	1
1814	784	313	29	1	459.097	28.2777	667.191	49.6991	856.202	67.263	962.643	0	1205.16	221.686	3700.27	842.438	7809.18	1873.07	10880	0	1814	13	1127	0.004508	527.556	113.935	2076.64	1580.01	0.957853	0.972493	0.95386	0.956522	0.93079	0.923691	0.928571	0.923691	0.917924	0.917924	0.864685	0.917924	0.870453	0.873114	0.883762	0.884206	0.886868	0.905058	0.854925	0.869122	1
1816	0	687	295	28	0	0	479.201	32.86	684.857	54.9559	882.598	81.6774	0	0	1373.43	282.741	4010.74	965.809	8608.7	2356.64	1816	16	1010	0.00404	550.452	116.574	2344.31	1738.09	0.958911	0.972277	0.955446	0.960891	0.932673	0.925248	0.929703	0.922772	0.918317	0.919307	0.865347	0.918317	0.874257	0.872772	0.884653	0.886139	0.887624	0.903465	0.851485	0.873267	1
1816	27523	687	295	28	137.689	13.3976	479.201	32.86	684.857	54.9559	882.598	81.6774	33.5953	10.1964	1373.43	282.741	4010.74	965.809	8608.7	2356.64	1816	0	28533	0.114132	152.3	80.4457	115.389	537.91	0.960782	0.969754	0.958399	0.95733	0.939106	0.92188	0.915589	0.925192	0.901255	0.906354	0.898241	0.902306	0.861441	0.881032	0.892581	0.856535	0.889584	0.892791	0.841044	0.853135	1
1821	1358	488	238	24	347.488	18.7606	580.429	38.4979	790.519	62.0775	978.221	89.2332	523.147	85.0925	2432.37	486.582	6152.36	1471.92	11694.6	3091.13	1821	10	2108	0.008432	458.614	167.325	1727.88	2191.78	0.957306	0.973197	0.960389	0.960152	0.935247	0.922438	0.920066	0.927657	0.912476	0.913188	0.885199	0.909156	0.86907	0.877135	0.887571	0.863378	0.899905	0.904649	0.843216	0.861954	1
1822	1235	280	42	4	371.512	22.4567	593.614	44.4115	802.252	57.688	971.977	93.4924	640.168	116.972	2610.16	581.718	6409.33	1359.85	11506.4	3274.63	1822	8	1561	0.006244	424.479	113.241	1176.6	1324.84	0.95804	0.972133	0.962524	0.962204	0.934337	0.923767	0.918962	0.927611	0.910955	0.914478	0.891736	0.907111	0.868674	0.876041	0.890455	0.856502	0.898463	0.907431	0.840807	0.863549	1
1826	838	240	39	4	463.318	27.1657	642.47	49.951	845.748	65.9888	1046.3	97.1262	1237.28	218.424	3310.11	769.788	7524.43	1738.57	14302.3	3589.87	1826	13	1121	0.004484	517.058	107.496	1946.42	1647.71	0.954059	0.968778	0.960749	0.960749	0.933988	0.921053	0.923729	0.927297	0.916146	0.909456	0.892061	0.905442	0.864853	0.871543	0.896967	0.860393	0.900535	0.909456	0.841659	0.869313	1
1828	0	736	221	41	0	0	484.921	31.7743	663.939	54.6456	887.098	88.7341	0	0	1421.27	279.61	3659.11	890.398	8781.67	2761.64	1828	15	998	0.003992	541.086	110.979	2219.21	1801.24	0.956914	0.971944	0.961924	0.960922	0.932866	0.923347	0.922846	0.928357	0.91483	0.90982	0.892786	0.906313	0.861723	0.873747	0.897295	0.864228	0.900802	0.90982	0.84519	0.869238	1
1828	21540	736	221	41	133.344	13.933	484.921	31.7743	663.939	54.6456	887.098	88.7341	30.6555	9.90266	1421.27	279.61	3659.11	890.398	8781.67	2761.64	1828	0	22538	0.090152	151.399	88.1292	127.566	588.611	0.964771	0.96883	0.961975	0.95532	0.923574	0.925393	0.930384	0.935664	0.904362	0.900257	0.892071	0.915942	0.855	0.878583	0.895687	0.844906	0.870685	0.902365	0.843442	0.877829	1
1833	961	535	183	39	352.837	19.4016	592.965	37.658	772.969	60.3104	995.293	88.9217	547.737	90.2878	2589.8	492.866	5751.18	1334.07	12311.3	3499.52	1833	12	1718	0.006872	486.951	171.349	2004.96	2397.57	0.9578	0.976135	0.967986	0.959837	0.940338	0.922002	0.923166	0.93248	0.910943	0.903958	0.892317	0.906868	0.869907	0.881257	0.895518	0.857392	0.890279	0.905704	0.838766	0.862631	1
1834	869	313	25	2	384.249	23.561	607.718	44.2481	776.205	64.1818	976.348	91.3481	708.186	130.345	2797.5	611.819	5835.73	1417.95	11644	3180.66	1834	9	1209	0.004836	451.187	114.932	1373.21	1263.65	0.960711	0.976427	0.970223	0.961538	0.945823	0.921423	0.923904	0.93507	0.909016	0.902812	0.89909	0.907361	0.8689	0.885029	0.896609	0.853598	0.884202	0.904053	0.835401	0.860215	1
1838	596	267	22	2	460.216	27.141	642.032	49.163	819.883	75.9268	1007.73	72.4219	1212.81	213.342	3301.75	760.863	6908.63	1921.71	12665.2	2682.13	1838	14	887	0.003548	525.1	104.892	2008.71	1446.76	0.965614	0.975197	0.968433	0.962796	0.945321	0.9177	0.926156	0.940248	0.908117	0.900789	0.895716	0.904171	0.874295	0.879369	0.89628	0.866967	0.887824	0.903608	0.838219	0.858512	1
1840	0	530	247	23	0	0	469.565	31.5647	652.146	55.4842	845.743	94.2233	0	0	1291.83	258.183	3473.32	882.419	7671.17	2740.2	1840	16	800	0.0032	536.752	108.225	2148.77	1550.94	0.96875	0.976875	0.97	0.9625	0.9475	0.91875	0.92625	0.94125	0.90875	0.906875	0.8925	0.901875	0.87875	0.881875	0.894375	0.86875	0.890625	0.908125	0.8425	0.85625	1
1840	24691	530	247	23	136.105	13.9303	469.565	31.5647	652.146	55.4842	845.743	94.2233	32.5411	10.0688	1291.83	258.183	3473.32	882.419	7671.17	2740.2	1840	0	25491	0.101964	148.679	73.723	98.956	460.138	0.959496	0.970107	0.956357	0.95212	0.92411	0.919383	0.923032	0.932153	0.913911	0.891687	0.885371	0.920188	0.847083	0.872406	0.890883	0.841866	0.87629	0.908458	0.858754	0.888431	1
1845	1188	386	194	18	353.98	19.4678	574.787	38.6469	764.379	62.6739	973.279	100.868	553.053	90.8514	2363.18	475.472	5572.71	1361.33	11609.7	3789.62	1845	10	1786	0.007144	452.522	155.214	1600.95	1994.86	0.966685	0.968085	0.961086	0.957167	0.93561	0.921892	0.920773	0.941769	0.910134	0.898936	0.887738	0.921053	0.847984	0.87514	0.897536	0.846025	0.878779	0.909574	0.843785	0.882419	1
1846	1081	224	41	0	377.948	23.7854	587.549	42.8254	763.768	65.6566	0	0	674.46	127.36	2529.25	550.043	5570.75	1437.21	0	0	1846	8	1346	0.005384	424.582	102.77	1132.28	1104.3	0.965825	0.968425	0.962481	0.956538	0.934621	0.924591	0.92422	0.944651	0.908618	0.901189	0.885958	0.926449	0.837667	0.8737	0.89636	0.837667	0.875186	0.907504	0.846954	0.890045	1
1850	731	190	34	0	477.292	29.9828	635.071	44.123	815.416	74.4796	0	0	1354.16	256.327	3186.28	669.772	6790.88	1819.03	0	0	1850	13	955	0.00382	520.721	91.7057	1912.22	1290.76	0.968063	0.965445	0.968063	0.960209	0.928796	0.927749	0.927749	0.946597	0.905236	0.897906	0.882723	0.918325	0.836126	0.869634	0.887958	0.837173	0.878534	0.908901	0.851309	0.880628	1
1852	0	653	180	31	0	0	494.324	33.9368	653.875	50.1898	823.917	78.0701	0	0	1507	308.997	3487.22	805.223	7017.95	1962.8	1852	15	864	0.003456	539.389	93.7239	2117.28	1371	0.971065	0.965856	0.969907	0.958912	0.930556	0.927083	0.931134	0.943866	0.903356	0.902778	0.889468	0.916088	0.836227	0.870949	0.884259	0.836806	0.883102	0.910301	0.854167	0.877315	1
1852	31848	653	180	31	133.684	12.7581	494.324	33.9368	653.875	50.1898	823.917	78.0701	30.7222	8.96671	1507	308.997	3487.22	805.223	7017.95	1962.8	1852	0	32712	0.130848	144.4	67.9929	85.833	402.093	0.957004	0.970072	0.949453	0.94771	0.935207	0.91604	0.918256	0.92116	0.914206	0.896047	0.883988	0.914832	0.866471	0.879035	0.88145	0.862008	0.887778	0.898967	0.849688	0.875413	1
1857	1328	477	135	27	373.494	18.5913	610.945	40.3448	771.4	56.6165	954.991	90.1841	648.153	96.9649	2834.22	559.79	5705.01	1265.26	10905	3039.02	1857	10	1967	0.007868	466.367	146.681	1666.13	1908.07	0.961362	0.968226	0.953228	0.954753	0.928571	0.918912	0.926284	0.920437	0.911795	0.898322	0.882816	0.908236	0.852822	0.880783	0.887138	0.846213	0.888663	0.906202	0.855618	0.871632	1
1858	1208	281	22	0	413.859	23.0955	628.971	46.255	789.343	54.7362	0	0	882.306	148.301	3101.16	693.599	6098.51	1198.22	0	0	1858	8	1511	0.006044	459.33	97.2545	1370.89	1095.89	0.961284	0.970218	0.952349	0.95632	0.928855	0.917935	0.925877	0.921244	0.914957	0.900066	0.881205	0.907015	0.861019	0.885506	0.888154	0.849107	0.892786	0.904037	0.853077	0.871939	1
1862	882	240	19	0	499.994	28.064	674.495	54.0395	833.045	65.1657	0	0	1552.06	259.536	3832.45	939.299	7192.14	1653.11	0	0	1862	12	1141	0.004564	542.245	88.0954	2125.64	1256.06	0.964943	0.972831	0.954426	0.957055	0.93383	0.924189	0.929886	0.925504	0.915425	0.900088	0.882559	0.906223	0.856266	0.882121	0.880806	0.853199	0.895706	0.90447	0.854075	0.869413	1
1864	0	786	228	19	0	0	517.249	33.7229	690.941	56.0345	842.232	67.0972	0	0	1723.13	333.558	4120.04	1011.97	7436.7	1742.25	1864	15	1033	0.004132	561.563	90.9875	2357.26	1353.84	0.969506	0.973379	0.954501	0.959342	0.936108	0.924492	0.929816	0.926912	0.915779	0.899806	0.883833	0.906099	0.856244	0.882381	0.884802	0.853824	0.895934	0.903679	0.856728	0.870281	1
1864	30897	786	228	19	131.554	13.3091	517.249	33.7229	690.941	56.0345	842.232	67.0972	29.3836	9.18985	1723.13	333.558	4120.04	1011.97	7436.7	1742.25	1864	0	31930	0.12772	145.466	78.9166	104.695	478.564	0.945929	0.971719	0.952646	0.955089	0.935077	0.927842	0.918588	0.927826	0.910836	0.910633	0.880301	0.907673	0.871062	0.874444	0.880316	0.866066	0.887582	0.90249	0.853304	0.871422	1
1869	1228	589	188	16	325.166	17.3008	611.116	41.129	789.962	63.4889	927.032	78.9487	428.927	68.4036	2837.87	567.033	6144.35	1491.45	9929.13	2464.3	1869	11	2021	0.008084	456.505	175.054	1737.87	2020.57	0.962395	0.973281	0.955715	0.955715	0.936418	0.928996	0.927016	0.926027	0.91143	0.904503	0.880505	0.915141	0.867392	0.877288	0.878278	0.867145	0.887679	0.898812	0.858238	0.875062	1
1870	1092	361	23	1	360.856	20.4834	629.026	45.2243	819.295	53.6828	977.288	0	586.112	100.028	3099.55	668.115	6805.24	1233.59	11381.9	0	1870	9	1477	0.005908	433.956	128.912	1304.59	1359.87	0.958362	0.975626	0.953961	0.95633	0.93568	0.929587	0.923832	0.922139	0.914015	0.90826	0.882194	0.919431	0.873731	0.875423	0.87847	0.867637	0.892011	0.897427	0.856466	0.877793	1
1874	742	303	18	0	481.077	25.6834	688.562	50.5943	894.228	64.9156	0	0	1381.97	220.595	4063.67	902.014	8865.76	1892.05	0	0	1874	13	1063	0.004252	547.215	109.767	2273.09	1590.81	0.957197	0.976011	0.954845	0.958608	0.932267	0.926152	0.927093	0.919567	0.918156	0.907808	0.881468	0.914393	0.874412	0.879116	0.879116	0.864064	0.894167	0.893697	0.859831	0.875353	1
1876	0	656	282	16	0	0	498.257	30.5995	704.586	57.0369	907.299	73.6971	0	0	1538.87	283.935	4367.47	1066.24	9295.43	2257.9	1876	15	954	0.003816	566.107	111.728	2505.08	1708.08	0.957023	0.977463	0.95283	0.959644	0.933438	0.926101	0.926625	0.919811	0.919811	0.907757	0.878407	0.913522	0.870021	0.879455	0.882075	0.862683	0.896226	0.899371	0.85587	0.876834	1
1876	27671	656	282	16	136.932	13.7	498.257	30.5995	704.586	57.0369	907.299	73.6971	33.0964	10.2026	1538.87	283.935	4367.47	1066.24	9295.43	2257.9	1876	0	28625	0.1145	151.236	80.8178	115.482	542.405	0.952122	0.96786	0.948943	0.95483	0.934096	0.919493	0.907878	0.930114	0.925956	0.911633	0.889083	0.899266	0.868646	0.866795	0.8811	0.865991	0.896349	0.905258	0.841694	0.866568	1
1881	1392	480	230	13	327.046	18.4674	591.607	35.5126	796	62.6069	1011.37	96.6334	436.841	74.0259	2568.94	465.9	6280.62	1488.18	12950.9	3657.02	1881	10	2115	0.00846	442.292	174.331	1633.13	2157.02	0.955792	0.974468	0.9513	0.954374	0.934515	0.924113	0.918676	0.930496	0.919385	0.914894	0.886288	0.904728	0.866903	0.868085	0.885343	0.86643	0.897636	0.900946	0.852719	0.872104	1
1882	1249	280	37	1	357.424	22.233	605.688	42.1278	794.854	60.5021	998.182	0	570.7	106.22	2765.88	575.722	6246.64	1441.85	12124.3	0	1882	8	1567	0.006268	412.523	116.426	1104.34	1240.75	0.958519	0.974474	0.949585	0.958519	0.936184	0.922463	0.919272	0.936503	0.924378	0.919911	0.886407	0.905552	0.873006	0.862476	0.886407	0.867262	0.894703	0.90268	0.849394	0.866943	1
1886	808	245	32	1	440.95	27.8561	647.729	49.5568	842.548	60.0381	1077.71	0	1069	201.623	3389.65	770.439	7419.1	1627.19	15244.1	0	1886	13	1086	0.004344	500.018	111.894	1792.7	1518.74	0.965009	0.974678	0.956722	0.960405	0.940147	0.925875	0.917587	0.942449	0.92081	0.924033	0.879374	0.906998	0.874309	0.86326	0.882597	0.869245	0.889503	0.903315	0.859576	0.872468	1
1888	0	697	225	32	0	0	464.614	33.2767	673.824	53.8336	870.433	75.0698	0	0	1253.81	266.992	3820.35	921.049	8239.26	2397.92	1888	15	954	0.003816	527.568	116.47	2093.44	1711.84	0.966981	0.974843	0.961216	0.962264	0.9413	0.928721	0.918239	0.945493	0.92086	0.92086	0.881551	0.908805	0.874214	0.863208	0.8826	0.870545	0.889937	0.906184	0.858491	0.870021	1
1888	26950	697	225	32	135.698	13.7022	464.614	33.2767	673.824	53.8336	870.433	75.0698	32.2313	10.0454	1253.81	266.992	3820.35	921.049	8239.26	2397.92	1888	0	27904	0.111616	149.096	75.6023	102.701	490.48	0.958035	0.971366	0.955401	0.94447	0.934561	0.926355	0.923452	0.935099	0.900731	0.913507	0.89213	0.899423	0.857637	0.871864	0.877025	0.845596	0.890302	0.904817	0.853928	0.868334	1
1893	1297	490	193	30	341.402	19.0196	563.304	39.2229	776.576	61.8878	978.885	76.1213	496.526	83.1243	2227.12	465.036	5836.65	1401.32	11649.2	2956.68	1893	10	2010	0.00804	446.798	161.888	1597.63	2118.62	0.964428	0.974129	0.959453	0.953483	0.942289	0.930348	0.917413	0.943284	0.916418	0.920149	0.887065	0.90398	0.862687	0.864677	0.870149	0.862438	0.895025	0.906468	0.85398	0.875373	1
1894	1147	299	43	3	371.747	23.3067	577.13	44.7999	780.3	66.8971	912.716	61.3242	641.892	121.033	2402.72	561.456	5938.07	1535.99	9405.11	1907.43	1894	9	1492	0.005968	425.769	109.043	1165.02	1208.4	0.965147	0.973861	0.961461	0.950737	0.9437	0.931971	0.917895	0.942694	0.91756	0.920241	0.890751	0.903485	0.856903	0.863941	0.87567	0.862265	0.894772	0.909517	0.850871	0.881367	1
1898	790	245	40	3	452.226	26.9478	621.517	48.2921	828.677	71.8417	969.795	89.0335	1151.25	205.326	2998.04	701.364	7110.06	1859.17	11407.3	3257.92	1898	13	1078	0.004312	506.11	104.354	1820.63	1495.94	0.96846	0.973098	0.963822	0.954545	0.940631	0.932282	0.919295	0.941095	0.912801	0.918367	0.888683	0.907236	0.856679	0.862245	0.872913	0.865492	0.893321	0.907699	0.846475	0.889147	1
1900	0	682	221	41	0	0	479.386	30.5707	648.637	53.3538	871.208	81.3536	0	0	1372.42	261.736	3412.88	830.218	8291.05	2536.94	1900	15	944	0.003776	536.027	108.605	2150.61	1714.21	0.969809	0.976695	0.965572	0.958157	0.939619	0.9375	0.917373	0.942797	0.917373	0.923729	0.886653	0.907309	0.855403	0.862288	0.873941	0.863877	0.89036	0.907309	0.84322	0.888242	1
1900	29088	682	221	41	139.18	13.4712	479.386	30.5707	648.637	53.3538	871.208	81.3536	34.6797	10.3482	1372.42	261.736	3412.88	830.218	8291.05	2536.94	1900	0	30032	0.120128	151.654	73.0839	101.19	478.307	0.966919	0.964771	0.962906	0.955764	0.93462	0.915057	0.933737	0.93785	0.900606	0.895978	0.875	0.895278	0.835725	0.873135	0.880661	0.845065	0.881693	0.904469	0.85955	0.869523	1
1905	1592	501	186	37	360.038	19.0476	588.198	37.2144	759.381	57.5476	982.508	91.3519	581.423	92.2245	2527.86	477.988	5448.98	1229.96	11873	3685.71	1905	10	2316	0.009264	451.41	151.189	1573.79	2041.63	0.967617	0.968696	0.966321	0.954447	0.936528	0.921632	0.928325	0.939983	0.909111	0.908463	0.879534	0.904145	0.846503	0.866149	0.881045	0.858808	0.890976	0.901554	0.847582	0.878454	1
1906	1451	287	22	2	398.575	23.6879	607.277	45.3079	770.258	61.8236	946.81	24.5285	789.481	141.08	2793.65	627.436	5699.24	1446.36	10374.8	801.376	1906	8	1762	0.007048	437.832	92.0021	1188.11	1003.98	0.966515	0.968785	0.964245	0.952611	0.936152	0.920545	0.931044	0.939841	0.902951	0.906073	0.88252	0.905221	0.844495	0.869183	0.879966	0.858683	0.890465	0.902667	0.849319	0.874574	1
1910	997	239	20	2	482.35	29.5862	644.965	49.8472	812.014	66.0467	975.778	63.1205	1396.68	256.848	3348.31	789.052	6673.72	1623.87	11470.1	2191.98	1910	12	1258	0.005032	519.27	83.7687	1867.37	1151.63	0.967409	0.970191	0.964229	0.95469	0.945548	0.920906	0.928458	0.939984	0.902623	0.91097	0.878776	0.91097	0.842607	0.863672	0.879173	0.850954	0.891494	0.901033	0.84539	0.875994	1
1912	0	878	230	21	0	0	511.561	34.723	673.001	55.8072	855.373	88.6907	0	0	1668.96	339.3	3812.05	956.766	7894.7	2591.36	1912	14	1129	0.004516	550.845	87.6554	2221.35	1323.78	0.969885	0.973428	0.965013	0.954384	0.94597	0.923384	0.928698	0.94287	0.902569	0.912312	0.880868	0.911869	0.845881	0.867582	0.880425	0.854739	0.892826	0.901683	0.84101	0.879982	1
1912	27687	878	230	21	136.605	13.4976	511.561	34.723	673.001	55.8072	855.373	88.6907	32.8372	10.0097	1668.96	339.3	3812.05	956.766	7894.7	2591.36	1912	0	28816	0.115264	152.835	83.2807	118.582	499.056	0.955684	0.96351	0.955927	0.948657	0.927471	0.918049	0.917338	0.931739	0.903595	0.90337	0.872311	0.91326	0.84408	0.87271	0.880101	0.850673	0.901912	0.892351	0.853849	0.865873	1
1917	1331	657	191	21	355.209	19.2119	618.168	40.883	781.324	63.1169	958.98	82.4073	558.638	89.925	2935.69	586.159	5947.15	1453.68	10995.7	2901.7	1917	11	2200	0.0088	476.496	162.223	1835.96	1996.96	0.964773	0.967273	0.963409	0.955455	0.931591	0.920227	0.921364	0.935909	0.907955	0.907955	0.870682	0.910455	0.838182	0.871818	0.878864	0.854318	0.892727	0.895909	0.851136	0.866818	1
1918	1228	381	27	0	392.099	24.0464	632.425	46.7404	804.011	73.0542	0	0	752.277	138.091	3152.71	705.618	6511	1785.32	0	0	1918	9	1636	0.006544	454.865	115.508	1406.34	1282.29	0.963936	0.966687	0.962103	0.95599	0.930623	0.921149	0.919621	0.935513	0.908619	0.905562	0.869193	0.909535	0.83802	0.87011	0.878056	0.853912	0.891809	0.894254	0.852689	0.861858	1
1922	869	327	25	0	461.503	29.3682	665.239	53.0305	836.191	84.9686	0	0	1225.08	234.912	3676.72	892.797	7367.97	2344.05	0	0	1922	13	1221	0.004884	523.738	107.855	2007.43	1461.33	0.971744	0.96724	0.961507	0.954545	0.928747	0.921785	0.920557	0.937346	0.911548	0.903767	0.869369	0.910319	0.846028	0.869369	0.878378	0.86036	0.89312	0.895577	0.85217	0.862817	1
1924	0	764	299	22	0	0	481.551	33.9293	685.645	58.147	848.259	90.7186	0	0	1394.77	297.194	4033.94	1043.72	7715.05	2565.21	1924	15	1085	0.00434	545.23	109.817	2250.22	1579.06	0.974194	0.968203	0.964516	0.957604	0.930415	0.92212	0.924424	0.938249	0.912442	0.902765	0.868203	0.913364	0.842396	0.871889	0.88341	0.858065	0.889862	0.893088	0.854378	0.860369	1
1924	26637	764	299	22	136.346	13.6241	481.551	33.9293	685.645	58.147	848.259	90.7186	32.6728	10.0846	1394.77	297.194	4033.94	1043.72	7715.05	2565.21	1924	0	27722	0.110888	152.349	83.2928	119.464	531.619	0.957885	0.968419	0.960627	0.954404	0.930146	0.924518	0.925005	0.935575	0.908484	0.919071	0.877065	0.92248	0.873368	0.86857	0.869616	0.855837	0.907564	0.905021	0.852716	0.866243	1
1929	1235	540	253	20	350.947	18.5971	585.57	40.3975	794.488	64.2483	969.2	85.8225	538.686	85.8985	2499.91	519.512	6251.58	1526.7	11363.8	3065.8	1929	11	2048	0.008192	473.641	169.461	1867.26	2209.21	0.966309	0.971436	0.962402	0.955078	0.923828	0.928223	0.925049	0.936523	0.908691	0.912354	0.872559	0.915039	0.864502	0.866211	0.881104	0.853516	0.906982	0.895752	0.852783	0.858398	1
1930	1118	294	46	0	387.455	22.9688	600.16	44.609	820.2	70.5253	0	0	725.458	129.127	2696.57	599.945	6892.02	1766.63	0	0	1930	9	1458	0.005832	443.999	113.123	1317.48	1347.79	0.963992	0.97085	0.96262	0.955761	0.921811	0.935871	0.927984	0.937243	0.907407	0.911866	0.876886	0.915638	0.873114	0.862483	0.88203	0.857339	0.910494	0.894719	0.858025	0.857682	1
1934	760	245	44	0	464.642	27.3655	638.916	50.755	855.594	79.0406	0	0	1247.98	220.701	3258.44	783.062	7845.5	2174.38	0	0	1934	13	1049	0.004196	521.743	107.935	1994.27	1609.23	0.966158	0.972355	0.963298	0.955195	0.92755	0.934223	0.930887	0.940419	0.904194	0.908961	0.874166	0.913727	0.868923	0.858437	0.885605	0.854147	0.908484	0.891325	0.854147	0.85081	1
1936	0	667	226	43	0	0	488.9	32.1792	666.986	54.2272	883.939	86.7453	0	0	1456.56	288.14	3707.84	897.102	8675.63	2568.4	1936	16	936	0.003744	550.048	113.496	2331.78	1846.2	0.967415	0.974359	0.967415	0.955128	0.929487	0.938568	0.933761	0.942842	0.901175	0.907051	0.875	0.912393	0.86485	0.860043	0.888889	0.859509	0.910256	0.887821	0.855769	0.852564	1
1936	27285	667	226	43	140.025	13.6289	488.9	32.1792	666.986	54.2272	883.939	86.7453	35.3229	10.5824	1456.56	288.14	3707.84	897.102	8675.63	2568.4	1936	0	28221	0.112884	153.624	77.4458	111.489	531.288	0.962563	0.971475	0.968605	0.960349	0.935031	0.923461	0.916782	0.94233	0.922487	0.915152	0.880851	0.908384	0.863665	0.860423	0.874296	0.859094	0.890667	0.90461	0.852716	0.882871	1
1941	1510	497	195	37	351.603	18.9296	594.386	37.1473	776.971	63.4153	986.18	92.0342	541.845	87.8057	2607.51	493.83	5851.13	1455.22	11999.9	3436.51	1941	10	2239	0.008956	453.028	162.012	1652.12	2185.85	0.961143	0.974766	0.970969	0.962037	0.929656	0.932113	0.925636	0.943502	0.914024	0.916481	0.877177	0.913131	0.873158	0.863332	0.872711	0.855516	0.901519	0.903082	0.850603	0.872264	1
1942	1384	274	32	1	400.346	24.0487	615.553	45.2322	801.465	56.8619	916.379	0	800.19	144.772	2907.7	652.362	6388.36	1357.29	9391.64	0	1942	8	1691	0.006764	443.113	98.7104	1252.51	1127.24	0.957717	0.974276	0.970727	0.964814	0.931402	0.935245	0.928149	0.945003	0.916913	0.9178	0.876996	0.913661	0.875222	0.86576	0.86576	0.853341	0.901538	0.90893	0.853933	0.872265	1
1946	977	232	30	1	484.315	29.3508	660.21	51.862	841.314	63.1613	851.066	0	1413.39	257.766	3592.37	861.008	7397.1	1639.76	7530.56	0	1946	12	1240	0.00496	526.157	92.2402	1970.77	1315.36	0.9625	0.973387	0.970161	0.964516	0.933065	0.935887	0.928629	0.947581	0.919355	0.916129	0.878226	0.91371	0.882661	0.862903	0.860081	0.856855	0.903629	0.906048	0.858065	0.868548	1
1948	0	868	219	30	0	0	495.746	33.1628	670.571	55.2157	859.088	63.1509	0	0	1518.97	305.619	3770.12	949.531	7869.57	1754.42	1948	15	1117	0.004468	539.781	95.6997	2130.9	1426.29	0.964637	0.97359	0.970457	0.963295	0.931961	0.935542	0.929275	0.94718	0.918532	0.916294	0.876455	0.91316	0.884064	0.864369	0.862578	0.854969	0.907341	0.905998	0.859445	0.870188	1
1948	27612	868	219	30	131.716	13.4588	495.746	33.1628	670.571	55.2157	859.088	63.1509	29.5098	9.32834	1518.97	305.619	3770.12	949.531	7869.57	1754.42	1948	0	28729	0.114916	147.582	82.1749	111.213	494.159	0.968586	0.966828	0.963626	0.953409	0.9461	0.93021	0.910717	0.934683	0.915277	0.922674	0.871715	0.905427	0.850378	0.863657	0.875701	0.859376	0.89206	0.89568	0.837638	0.87577	1
1953	1039	631	178	27	355.064	18.7914	604.221	39.7075	779.26	64.8875	976.089	62.9352	557.765	88.6495	2741.83	544.768	5907.66	1507.22	11479.7	2176.36	1953	11	1875	0.0075	488.127	164.333	1957.94	2113.72	0.964533	0.969067	0.9688	0.96	0.941067	0.934667	0.9256	0.942933	0.9224	0.9168	0.870667	0.9008	0.871733	0.856267	0.869067	0.8528	0.9	0.904	0.853067	0.882667	1
1954	962	377	19	3	388.601	23.6027	619.094	46.3875	789.14	55.9504	1036.25	34.04	732.245	132.617	2959.62	668.057	6099.32	1297.16	13601.5	1321.06	1954	9	1361	0.005444	459.467	117.875	1452.53	1336.43	0.963262	0.96914	0.968773	0.959589	0.942322	0.930198	0.919912	0.937179	0.927994	0.924688	0.869949	0.895298	0.866642	0.849743	0.874357	0.854151	0.897502	0.90338	0.848641	0.894195	1
1958	641	317	18	3	468.475	28.5358	659.003	50.8566	843.443	56.7652	1051.73	31.26	1279.85	232.086	3570.42	834.745	7428.57	1449.12	14209.6	1262.12	1958	14	979	0.003916	538.849	108.913	2174.21	1552.67	0.962206	0.969867	0.970889	0.961696	0.940245	0.930031	0.920838	0.936159	0.92952	0.927477	0.868233	0.892748	0.869765	0.856486	0.874872	0.853422	0.898366	0.898876	0.848315	0.89428	1
1960	0	569	303	17	0	0	477.056	32.3361	668.919	56.4682	883.157	96.5497	0	0	1354.74	276.395	3746.27	962.771	8722.32	3182.45	1960	16	889	0.003556	550.215	110.825	2310.74	1622.32	0.964567	0.969629	0.971316	0.96288	0.942632	0.930259	0.922947	0.93757	0.929696	0.929134	0.871204	0.897075	0.870079	0.861642	0.879078	0.850956	0.899325	0.901012	0.847019	0.894263	1
1960	30367	569	303	17	137.976	13.5304	477.056	32.3361	668.919	56.4682	883.157	96.5497	33.8166	10.2294	1354.74	276.395	3746.27	962.771	8722.32	3182.45	1960	0	31256	0.125024	149.701	72.2723	98.5781	467.143	0.968326	0.96967	0.94921	0.946026	0.944235	0.928078	0.920015	0.938124	0.904274	0.916784	0.884326	0.904082	0.849197	0.862522	0.866362	0.850477	0.887078	0.89418	0.837775	0.865194	1
1965	1591	412	249	16	346.331	19.4359	579.971	37.3404	772.229	64.0008	1001.92	110.882	518.329	88.1638	2424.77	468.364	5748.9	1460.8	12724.5	4647.94	1965	10	2268	0.009072	440.157	158.475	1525.01	2033.12	0.963183	0.963404	0.956129	0.952601	0.948633	0.928571	0.924824	0.934303	0.915564	0.924824	0.881614	0.906526	0.856261	0.865961	0.866402	0.85075	0.897487	0.902337	0.841931	0.868827	1
1966	1433	240	49	1	390.253	24.7502	597.946	42.3726	782.131	76.8512	962.095	0	742.34	142.078	2663.18	570.954	6020.94	1809.75	10861.6	0	1966	8	1723	0.006892	430.66	99.2997	1165.89	1158.33	0.965177	0.960244	0.955311	0.949797	0.950958	0.929193	0.92484	0.930934	0.90888	0.925711	0.885955	0.910621	0.850842	0.867673	0.865932	0.851712	0.900464	0.904237	0.834301	0.8639	1
1970	1001	199	44	1	474.886	30.1478	637.226	45.955	826.235	81.9119	980.346	0	1334.17	254.184	3222.31	705.685	7096.99	2168.97	11488.7	0	1970	12	1245	0.00498	513.658	92.6423	1847.79	1363.95	0.964659	0.960643	0.95743	0.949398	0.951004	0.930924	0.918876	0.930522	0.908032	0.929317	0.884337	0.906426	0.848594	0.867068	0.867871	0.846185	0.897992	0.907631	0.830522	0.861446	1
1972	0	898	185	44	0	0	489.988	34.5182	653.663	49.6513	839.795	95.5698	0	0	1468.93	308.291	3482.94	807.811	7523.84	2787.46	1972	14	1127	0.004508	530.513	96.1421	2035.93	1503.96	0.968944	0.962289	0.958296	0.951198	0.951642	0.936114	0.919698	0.932121	0.909051	0.931233	0.883762	0.906389	0.850932	0.866016	0.864241	0.84339	0.89929	0.910382	0.832298	0.863798	1
1972	27101	898	185	44	136.538	13.5854	489.988	34.5182	653.663	49.6513	839.795	95.5698	32.8017	10.0491	1468.93	308.291	3482.94	807.811	7523.84	2787.46	1972	0	28228	0.112912	152.268	80.5965	112.776	494.172	0.962148	0.977398	0.95322	0.947853	0.933612	0.926332	0.917192	0.934179	0.891579	0.900383	0.88646	0.900418	0.855162	0.854648	0.884282	0.856348	0.8877	0.875124	0.846943	0.866763	1
1977	1247	654	161	38	360.648	19.2875	599.851	40.834	765.16	55.5745	960.723	106.415	584.472	93.2878	2685.4	547.637	5566.79	1233.59	11216.3	3866.98	1977	11	2100	0.0084	477.014	156.592	1813.12	2073.5	0.965476	0.974048	0.952619	0.951905	0.937381	0.933571	0.916667	0.933095	0.899762	0.909762	0.884286	0.900952	0.849286	0.86881	0.871429	0.850714	0.887619	0.898333	0.845	0.866905	1
1978	1147	388	31	1	394.176	23.2959	615.611	42.4173	778.029	59.4351	1132.33	0	763.629	134.48	2902.78	604.828	5859.65	1316.47	17669.8	0	1978	9	1567	0.006268	457.07	111.178	1404.9	1247.42	0.967135	0.978302	0.951181	0.951819	0.931078	0.934588	0.914486	0.935865	0.893108	0.907147	0.880664	0.901723	0.848117	0.871729	0.875558	0.852265	0.883854	0.898532	0.847798	0.861838	1
1982	801	323	29	1	475.821	28.2689	655.74	48.9674	820.691	66.8424	1186.14	0	1340.04	237.881	3514.14	805.679	6888.7	1659.69	20298	0	1982	13	1154	0.004616	535.462	101.329	2104.43	1453.96	0.967938	0.979203	0.95234	0.94714	0.932842	0.939775	0.917244	0.937608	0.893847	0.908146	0.883882	0.90208	0.853986	0.878683	0.877816	0.846187	0.892981	0.901646	0.844887	0.858752	1
1984	0	704	298	28	0	0	503.152	32.9238	678.616	56.0482	866.48	98.6489	0	0	1586.79	308.934	3908.23	1024.21	8269.46	3358.02	1984	16	1030	0.00412	563.794	103.6	2440.09	1649.34	0.969903	0.979612	0.950971	0.948058	0.935437	0.941262	0.918932	0.935922	0.895631	0.912136	0.882039	0.900485	0.854854	0.876699	0.876214	0.850971	0.889806	0.901456	0.843689	0.859709	1
1984	26162	704	298	28	132.476	13.7038	503.152	32.9238	678.616	56.0482	866.48	98.6489	30.0416	9.54193	1586.79	308.934	3908.23	1024.21	8269.46	3358.02	1984	0	27192	0.108768	148.813	85.8319	121.331	561.079	0.952799	0.969109	0.957818	0.952688	0.926192	0.934815	0.922422	0.940148	0.889747	0.894436	0.876306	0.90922	0.865089	0.861448	0.873621	0.855325	0.896624	0.889545	0.852788	0.865071	1
1989	1068	513	257	25	358.895	18.4989	614.892	39.6408	792.063	61.2032	965.443	91.1079	575.684	88.7716	2887.34	549.78	6185.76	1505.74	11263.9	3121.32	1989	12	1863	0.007452	497.282	175.991	2129.56	2337.27	0.960011	0.974503	0.949275	0.953838	0.934514	0.936393	0.921095	0.93693	0.890768	0.903113	0.880301	0.904992	0.859367	0.86044	0.882716	0.852657	0.894257	0.89533	0.849436	0.869028	1
1990	983	319	41	0	403.275	23.2673	634.419	43.2741	823.4	81.7511	0	0	817.11	141.224	3174.56	638.536	7027.78	2243.4	0	0	1990	9	1343	0.005372	471.004	120.569	1566.67	1483.54	0.960164	0.9758	0.948995	0.956813	0.928146	0.935964	0.922189	0.937826	0.893894	0.904319	0.879002	0.906552	0.870812	0.859643	0.884959	0.85443	0.890171	0.890916	0.849218	0.871929	1
1994	725	270	39	0	500.751	28.519	685.252	47.2932	874.926	86.1611	0	0	1559.55	266.205	3997.54	809.129	8421.16	2682.89	0	0	1994	14	1034	0.004136	563.042	108.276	2454.97	1737.3	0.960348	0.976306	0.950193	0.955029	0.928917	0.936654	0.926015	0.94294	0.89265	0.908124	0.875242	0.907157	0.869439	0.867505	0.884429	0.85735	0.88588	0.888298	0.847195	0.872824	1
1996	0	648	258	37	0	0	524.327	34.8635	708.371	50.2482	891.929	91.9829	0	0	1795.46	356.378	4417.66	926.856	8940.35	2830.93	1996	16	943	0.003772	589.103	110.595	2793.22	1877.62	0.962884	0.9772	0.949629	0.955461	0.932131	0.940615	0.931071	0.943266	0.896076	0.908802	0.876458	0.907741	0.870095	0.868505	0.884411	0.858431	0.883351	0.887593	0.847826	0.874867	1
1996	29468	648	258	37	134.942	13.3923	524.327	34.8635	708.371	50.2482	891.929	91.9829	31.6628	9.61648	1795.46	356.378	4417.66	926.856	8940.35	2830.93	1996	0	30411	0.121644	149.025	82.1623	117.295	581.853	0.952534	0.969994	0.955888	0.960491	0.925372	0.936898	0.931834	0.936701	0.9027	0.913995	0.876952	0.901812	0.871445	0.855842	0.873368	0.856499	0.893312	0.894199	0.85719	0.883167	1
2001	1319	488	223	34	366.336	19.157	638.024	42.982	825.279	58.5126	1004.14	101.847	612.215	95.8843	3227.95	654.735	6972.33	1488.36	12723.6	3947.1	2001	11	2064	0.008256	490.664	180.734	2117.34	2596.59	0.952519	0.966812	0.956638	0.959545	0.932171	0.942587	0.926841	0.944041	0.896802	0.90625	0.880087	0.910853	0.866764	0.86531	0.874758	0.858043	0.881783	0.894622	0.849322	0.879603	1
2002	1216	288	40	2	402.777	23.402	658.438	45.9958	836.754	62.7271	984.657	4.53261	814.218	141.879	3550.28	762.805	7278.73	1657	11640.9	160.045	2002	8	1546	0.006184	462.385	121.905	1505.17	1531.44	0.952458	0.965395	0.957956	0.961514	0.929819	0.941462	0.927878	0.943079	0.896507	0.907827	0.87969	0.913325	0.869664	0.864489	0.86934	0.85705	0.885834	0.889392	0.850906	0.880983	1
2006	852	249	34	2	493.642	29.358	699.773	52.1442	882.384	67.2622	1045.94	37.4828	1495.64	266.467	4267.22	994.408	8537.65	2124.12	13993.7	1492.81	2006	13	1137	0.004548	551.381	111.383	2335.17	1773.05	0.956904	0.96394	0.957784	0.963061	0.926121	0.936675	0.926561	0.945471	0.896658	0.901055	0.875989	0.916007	0.866755	0.866755	0.864996	0.849604	0.887863	0.894019	0.853122	0.879947	1
2008	0	749	236	34	0	0	518.011	33.8828	726.702	55.3957	910.085	66.4599	0	0	1730.96	340.518	4779.62	1110.06	9348.67	2153.78	2008	15	1019	0.004076	579.426	114.656	2691.2	1921.49	0.960746	0.966143	0.962709	0.962218	0.925417	0.939156	0.925908	0.947988	0.900883	0.901374	0.879293	0.916585	0.866045	0.870952	0.867517	0.850834	0.888126	0.895486	0.851325	0.881256	1
2008	29536	749	236	34	137.982	13.4674	518.011	33.8828	726.702	55.3957	910.085	66.4599	33.813	10.2086	1730.96	340.518	4779.62	1110.06	9348.67	2153.78	2008	0	30555	0.12222	152.704	83.0417	122.436	592.354	0.952463	0.961528	0.963705	0.962363	0.943184	0.932515	0.927868	0.929308	0.915726	0.930764	0.882622	0.894993	0.853952	0.859057	0.865079	0.843004	0.890247	0.892243	0.836132	0.898609	1
2013	1487	550	207	33	364.505	19.2452	632.143	39.8979	840.887	61.9643	1024.13	70.4752	603.211	95.2267	3134.75	595.669	7382.64	1650.99	13274.5	2751.14	2013	10	2277	0.009108	482.019	177.416	2014.65	2551.5	0.958059	0.966403	0.963329	0.963768	0.935222	0.934783	0.937198	0.940272	0.907115	0.926658	0.881423	0.906017	0.868248	0.866711	0.867369	0.849583	0.890426	0.894379	0.843874	0.890206	1
2014	1352	330	29	4	406.986	24.2184	650.064	48.6375	897.393	53.5376	993.327	53.6244	840.29	149.048	3423.71	761.508	8916.4	1626	12052.4	1936.2	2014	8	1715	0.00686	463.419	118.432	1500.11	1558.05	0.957143	0.964431	0.965306	0.962391	0.938192	0.932653	0.939067	0.941108	0.911953	0.932945	0.877259	0.902624	0.866472	0.868805	0.865306	0.847813	0.890087	0.895335	0.846064	0.88863	1
2018	948	275	26	4	498.514	29.3016	694.511	56.8511	942.27	69.9292	1038.67	48.6002	1539.75	269.162	4184.9	1017.79	10374.8	2335.53	13741.7	1891.12	2018	13	1253	0.005012	552.462	109.572	2342.57	1841.98	0.959697	0.964485	0.965682	0.96249	0.942139	0.934158	0.942139	0.944932	0.916201	0.931365	0.871508	0.897446	0.866321	0.865922	0.865124	0.850758	0.886273	0.892658	0.84996	0.886672	1
2020	0	831	253	30	0	0	522.07	33.4247	717.446	62.1373	991.529	94.4301	0	0	1770.74	335.347	4622.32	1196.45	12207.9	3532.24	2020	15	1114	0.004456	579.084	115.344	2699.43	2159.37	0.959156	0.966786	0.965889	0.9614	0.943447	0.935368	0.942549	0.944794	0.917864	0.931329	0.868043	0.89991	0.86939	0.868492	0.868941	0.852334	0.887343	0.889587	0.850987	0.885548	1
2020	30116	831	253	30	134.772	13.4542	522.07	33.4247	717.446	62.1373	991.529	94.4301	31.5582	9.75719	1770.74	335.347	4622.32	1196.45	12207.9	3532.24	2020	0	31230	0.12492	150.621	86.2546	126.723	641.29	0.95999	0.962904	0.956532	0.95064	0.945261	0.935415	0.920813	0.925953	0.901889	0.915098	0.885943	0.886663	0.835863	0.868668	0.863497	0.842043	0.892715	0.900112	0.835815	0.878514	1
2025	1344	626	210	26	338.815	19.1692	621.325	39.0864	822.306	67.8679	1100.6	91.2647	485.52	82.8707	2976.73	549.882	6933.11	1699.64	16567.4	4219.41	2025	11	2206	0.008824	473.988	186.181	1995.77	2657.19	0.959655	0.965095	0.964642	0.952856	0.945376	0.935403	0.927244	0.935177	0.911378	0.925204	0.884859	0.894832	0.847688	0.864687	0.860607	0.844288	0.88418	0.900499	0.839755	0.8835	1
2026	1205	369	37	1	372.556	23.4488	636.709	46.0387	844.077	80.9933	1048.63	0	646.156	123.444	3214.23	682.905	7550.63	2216.12	14048	0	2026	9	1612	0.006448	444.265	131.392	1400.8	1541.64	0.959988	0.96495	0.963089	0.955335	0.949132	0.939516	0.924007	0.932692	0.914082	0.924628	0.888648	0.8933	0.841191	0.862283	0.855149	0.846774	0.886787	0.903536	0.83964	0.888337	1
2030	836	313	36	1	459.108	28.5885	678.451	49.6616	882.988	93.0929	1051.96	0	1205.59	227.221	3887.11	840.941	8686.3	2773.16	14181.8	0	2030	13	1186	0.004744	530.362	121.903	2151.29	1816.7	0.963322	0.967116	0.962479	0.958685	0.950253	0.936341	0.927066	0.934654	0.917791	0.927487	0.886594	0.897976	0.847386	0.860034	0.852867	0.841906	0.883642	0.905565	0.844013	0.893339	1
2032	0	726	297	36	0	0	470.519	31.9151	689.926	52.3697	896.385	105.128	0	0	1300.11	267.492	4091.71	922.479	9155.82	3244.01	2032	16	1059	0.004236	546.529	125.426	2350.07	1956.14	0.965061	0.967422	0.964117	0.957507	0.951841	0.936261	0.927762	0.936261	0.920208	0.928706	0.883853	0.902738	0.849386	0.859773	0.852691	0.838527	0.884797	0.902738	0.847025	0.893768	1
2032	32168	726	297	36	138.953	13.4078	470.519	31.9151	689.926	52.3697	896.385	105.128	34.5063	10.3003	1300.11	267.492	4091.71	922.479	9155.82	3244.01	2032	0	33227	0.132908	151.943	76.1654	108.307	536.193	0.963915	0.971589	0.942712	0.949198	0.937927	0.937415	0.925482	0.942667	0.889728	0.920125	0.879225	0.895115	0.863695	0.859512	0.877314	0.848075	0.886072	0.89954	0.831071	0.877043	1
2037	1691	522	251	34	362.808	19.3407	580.074	37.3351	804.661	59.7875	1020.79	105.704	594.958	94.948	2426.15	473.378	6473.37	1414.26	13381.4	4234.22	2037	10	2498	0.009992	461.562	163.332	1742.32	2362.13	0.966773	0.971577	0.953363	0.948759	0.93735	0.936349	0.921938	0.935749	0.896918	0.921537	0.878503	0.898519	0.857286	0.869896	0.869896	0.835268	0.895316	0.903323	0.843875	0.881906	1
2038	1540	314	40	1	401.42	23.8357	598.198	41.5934	819.425	69.5893	971.409	0	806.404	143.298	2665.07	560.33	6867.53	1691.81	11178.6	0	2038	8	1895	0.00758	443.15	96.8759	1247.8	1157.14	0.968074	0.97124	0.950132	0.949868	0.937467	0.936939	0.917414	0.934037	0.892612	0.922427	0.87942	0.895778	0.859103	0.871768	0.874934	0.834037	0.901319	0.904749	0.841689	0.876517	1
2042	1048	264	36	1	488.587	29.9904	641.59	47.8655	861.019	79.8144	1041.41	0	1451.31	265.488	3292.25	745.978	7994.64	2166.71	13761.1	0	2042	13	1349	0.005396	528.879	90.5712	1995.33	1382.44	0.969236	0.976649	0.949592	0.953669	0.94255	0.940697	0.917717	0.935137	0.897331	0.923277	0.881023	0.891401	0.854337	0.871757	0.87361	0.833951	0.907339	0.909933	0.844329	0.878058	1
2044	0	936	252	36	0	0	512.344	34.1979	666.571	55.2817	885.93	89.547	0	0	1675.82	333.607	3704.47	936.639	8748.15	2651.51	2044	15	1224	0.004896	555.084	94.5232	2301.49	1549.01	0.970997	0.977941	0.953023	0.953431	0.94567	0.939134	0.920343	0.938317	0.899918	0.924837	0.881127	0.893382	0.85335	0.873775	0.875	0.83415	0.907271	0.910131	0.840686	0.878268	1
2044	28905	936	252	36	131.302	13.3779	512.344	34.1979	666.571	55.2817	885.93	89.547	29.2307	9.29657	1675.82	333.607	3704.47	936.639	8748.15	2651.51	2044	0	30129	0.120516	148.518	86.7999	121.542	546.622	0.959408	0.966295	0.949052	0.960868	0.93639	0.932457	0.919861	0.936025	0.888845	0.919695	0.890919	0.896893	0.873212	0.852252	0.87142	0.855471	0.883999	0.892197	0.824953	0.880995	1
2049	1101	687	211	31	354.471	18.5384	621.336	40.7453	779.239	67.0912	983.715	81.859	554.885	87.4313	2980.25	591.726	5915.63	1556.93	11843.3	2839.9	2049	12	2030	0.00812	498.545	171.648	2105.27	2240.03	0.961823	0.973645	0.954433	0.956404	0.941379	0.937685	0.926847	0.936207	0.894335	0.922167	0.885468	0.89532	0.860591	0.867241	0.87266	0.844089	0.885714	0.901232	0.830296	0.886946	1
2050	1010	383	34	2	385.709	22.2901	634.082	46.2387	783.865	65.5425	987.902	161.292	715.365	123.912	3175.96	695.219	6014.12	1552.74	12684.9	5782.41	2050	9	1429	0.005716	462.594	126.352	1517.68	1446.42	0.958013	0.972358	0.955913	0.955213	0.941218	0.937019	0.93317	0.937369	0.89853	0.920574	0.892582	0.892582	0.86739	0.86529	0.870889	0.848495	0.878936	0.89993	0.824703	0.889083	1
2054	681	328	31	2	472.179	27.9112	678.411	53.6592	818.84	66.029	1020.25	144.237	1309.5	231.285	3896.59	908.185	6841.51	1693.05	13710	5500.86	2054	14	1042	0.004168	548.462	115.351	2312.24	1656.77	0.958733	0.976967	0.956814	0.956814	0.943378	0.93906	0.93858	0.93762	0.904031	0.920345	0.890115	0.895393	0.860845	0.87476	0.872361	0.849808	0.877639	0.895873	0.827255	0.892994	1
2056	0	601	303	30	0	0	487.847	32.6058	691.59	59.1214	850.098	95.0782	0	0	1447.77	289.964	4139.65	1040.18	7798.28	3018.2	2056	16	934	0.003736	565.579	117.251	2525.02	1784.2	0.958779	0.978587	0.958779	0.953961	0.942184	0.940043	0.940043	0.936831	0.906317	0.920771	0.888651	0.897216	0.858137	0.876338	0.87152	0.845824	0.877944	0.900428	0.827623	0.892398	1
2056	26834	601	303	30	132.15	13.8748	487.847	32.6058	691.59	59.1214	850.098	95.0782	29.8516	9.68108	1447.77	289.964	4139.65	1040.18	7798.28	3018.2	2056	0	27768	0.111072	146.729	82.1875	113.779	556.358	0.956209	0.963591	0.96044	0.95394	0.928587	0.932494	0.933016	0.939679	0.898012	0.917783	0.882329	0.89189	0.87012	0.862179	0.867167	0.856598	0.876242	0.896374	0.844407	0.859677	1
2061	1079	431	256	24	357.935	19.0678	596.653	37.2185	802.997	66.2082	990.445	109.181	571.403	91.2132	2637.09	491.913	6457.89	1581.86	12284.1	4298.15	2061	11	1790	0.00716	487.546	178.758	2067.69	2500.48	0.960056	0.975419	0.957263	0.954469	0.934916	0.93324	0.934637	0.941061	0.896648	0.922067	0.893017	0.897207	0.865084	0.869553	0.868156	0.856983	0.892179	0.901955	0.835475	0.882123	1
2062	998	239	37	2	387.618	23.2833	606.255	42.2048	812.683	74.8523	1051.6	56.6936	726.559	130.642	2773.76	582.174	6726.76	1855.04	14289.2	2283.44	2062	9	1276	0.005104	441.936	113.395	1305.25	1402.56	0.961599	0.976097	0.95768	0.954937	0.934561	0.934561	0.93221	0.942398	0.894592	0.925549	0.889498	0.89616	0.867555	0.87069	0.870298	0.856583	0.892241	0.901646	0.842476	0.879702	1
2066	699	196	35	2	491.956	28.2508	658.569	48.7883	865.664	84.9512	1110.72	50.2887	1479.37	253.37	3558.43	794.788	8151.81	2435.24	16782.6	2257.35	2066	13	932	0.003728	542.356	103.632	2200.01	1725.93	0.96191	0.975322	0.961373	0.955472	0.935622	0.93133	0.935086	0.945279	0.892704	0.922747	0.889485	0.896459	0.868562	0.870172	0.876609	0.858906	0.89324	0.903433	0.842811	0.875536	1
2068	0	623	183	34	0	0	508.513	32.9198	675.204	55.2611	894.337	100.731	0	0	1637.4	316.106	3847.19	944.375	9068.46	3190.25	2068	15	840	0.00336	560.445	106.12	2419.6	1835.07	0.961905	0.97619	0.9625	0.957738	0.93869	0.935714	0.932143	0.946429	0.897024	0.920833	0.889881	0.897619	0.871429	0.879762	0.875595	0.855952	0.891071	0.905952	0.844643	0.880952	1
2068	27402	623	183	34	133.27	13.3448	508.513	32.9198	675.204	55.2611	894.337	100.731	30.5222	9.38161	1637.4	316.106	3847.19	944.375	9068.46	3190.25	2068	0	28242	0.112968	145.975	75.9852	101.58	514.741	0.962697	0.965194	0.961494	0.947348	0.935345	0.935114	0.939576	0.942727	0.917322	0.919499	0.876638	0.901282	0.861182	0.860952	0.868742	0.854702	0.882781	0.894094	0.863076	0.865608	1
2073	1107	459	153	30	334.567	18.4384	607.982	39.9264	780.792	59.632	998.548	117.32	467.319	76.8012	2792.93	547.938	5922.89	1367.41	12643.6	4576.74	2073	10	1749	0.006996	456.745	175.648	1763.74	2343.24	0.96255	0.963979	0.958548	0.951401	0.934248	0.942253	0.938536	0.937679	0.909377	0.917381	0.881647	0.894797	0.867639	0.866781	0.87307	0.856775	0.884505	0.901944	0.859634	0.866495	1
2074	1006	261	32	1	367.445	22.3598	621.226	47.641	783.183	68.0839	941.395	0	619.537	113.169	2992.26	681.569	6008.07	1592.96	10178.4	0	2074	9	1300	0.0052	429.071	120.819	1235.9	1304.24	0.961538	0.960769	0.958846	0.952692	0.928462	0.944615	0.941154	0.936154	0.914231	0.920385	0.882308	0.896538	0.870385	0.865769	0.871154	0.858077	0.884231	0.908077	0.866538	0.860385	1
2078	656	223	26	1	453.681	27.1714	665.881	52.9086	826.381	74.5882	1013.79	0	1162.49	208.459	3686.6	879.818	7065.78	1971	12699.2	0	2078	13	906	0.003624	517.225	112.966	1965.91	1550.21	0.963024	0.961369	0.961369	0.953642	0.933223	0.940949	0.942053	0.933775	0.91777	0.914459	0.887969	0.892936	0.870309	0.870861	0.875276	0.868653	0.886865	0.906181	0.859823	0.859272	1
2080	0	572	206	26	0	0	472.307	30.6889	686.631	56.9182	857.487	86.6443	0	0	1313.35	254.125	4047.18	1014.15	7937.47	2449.26	2080	15	804	0.003216	539.677	117.352	2228.02	1732.26	0.96393	0.964552	0.962065	0.961443	0.932836	0.945274	0.945896	0.935945	0.917289	0.919154	0.889925	0.892413	0.871269	0.873756	0.878109	0.869403	0.886194	0.908582	0.86505	0.86194	1
2080	30177	572	206	26	130.048	13.4439	472.307	30.6889	686.631	56.9182	857.487	86.6443	28.4259	9.02965	1313.35	254.125	4047.18	1014.15	7937.47	2449.26	2080	0	30981	0.123924	140.678	69.1011	85.5085	447.496	0.967141	0.971886	0.957264	0.958023	0.944401	0.934783	0.926584	0.940125	0.909767	0.925519	0.874084	0.903392	0.856686	0.853297	0.864949	0.836997	0.900197	0.898696	0.85483	0.874568	1
2085	1051	421	180	23	371.772	18.5319	590.431	37.6613	810.475	61.6134	973.028	90.0188	639.291	96.1635	2557.15	488.256	6620.68	1549.49	11520.5	3175.09	2085	11	1675	0.0067	482.131	163.02	1913.52	2287.68	0.967463	0.965672	0.965672	0.956418	0.94	0.936119	0.941493	0.935821	0.920597	0.925373	0.88	0.897015	0.863284	0.861493	0.870448	0.851045	0.892239	0.900597	0.855821	0.873731	1
2086	950	240	26	3	406.265	23.8619	609.687	43.7935	840.033	67.6684	1038.88	72.7104	835.642	147.173	2823.54	611.345	7383.92	1826.91	13859.3	2831.47	2086	8	1219	0.004876	457.124	107.194	1398.74	1405.11	0.970057	0.965546	0.964725	0.953651	0.945037	0.936013	0.941756	0.935193	0.922477	0.926169	0.882691	0.897457	0.85808	0.860952	0.874077	0.847826	0.895816	0.894586	0.855209	0.876948	1
2090	653	199	26	3	485.254	29.2435	649.328	48.4244	878.787	73.461	1086.3	69.828	1421.39	256.108	3411.72	751.806	8457.85	2047.76	15798.1	2868	2090	13	881	0.003524	535.976	103.189	2127.58	1699.75	0.970488	0.969353	0.96538	0.955165	0.943246	0.937003	0.943814	0.938706	0.918275	0.922247	0.885925	0.896708	0.861521	0.860386	0.870034	0.851873	0.891033	0.891033	0.85244	0.875142	1
2092	0	574	184	27	0	0	505.499	34.7425	670.967	55.1891	907.638	95.336	0	0	1611.18	333.632	3776.11	926.885	9432.88	3151.56	2092	15	785	0.00314	558.116	105.454	2387.66	1795.64	0.971338	0.971975	0.965605	0.956051	0.945223	0.938217	0.945223	0.941401	0.919108	0.923567	0.889172	0.904459	0.858599	0.859873	0.869427	0.851592	0.892357	0.892994	0.851592	0.873248	1
2092	35902	574	184	27	140.169	13.3416	505.499	34.7425	670.967	55.1891	907.638	95.336	35.3872	10.3263	1611.18	333.632	3776.11	926.885	9432.88	3151.56	2092	0	36687	0.146748	149.112	63.7951	85.7192	430.066	0.957655	0.9665	0.951209	0.94802	0.946725	0.939897	0.92928	0.928776	0.898016	0.920421	0.881239	0.89082	0.858928	0.860223	0.864489	0.845586	0.897239	0.906275	0.836032	0.874738	1
2097	1981	413	154	23	373.558	19.619	619.034	41.6438	784.841	63.118	1015.83	81.3589	649.024	102.245	2949.27	596.657	6025.3	1426.41	13021.7	3194.31	2097	8	2571	0.010284	443.372	139.647	1451.25	1893.57	0.962855	0.968689	0.956826	0.949436	0.94438	0.935628	0.926682	0.937573	0.901595	0.92396	0.880202	0.896149	0.86795	0.858615	0.865033	0.838001	0.903151	0.906068	0.838584	0.878841	1
2098	1820	232	20	0	407.322	24.4518	633.121	47.3284	779.721	59.9386	0	0	842.52	150.959	3164.11	709.236	5899.7	1363.65	0	0	2098	7	2072	0.008288	436.199	83.8102	1151.28	921.579	0.960425	0.970077	0.956564	0.951014	0.945222	0.936535	0.925193	0.936776	0.90251	0.92471	0.88055	0.894546	0.867761	0.859073	0.863176	0.837114	0.905164	0.907095	0.83639	0.879344	1
2102	1304	204	16	0	488.036	28.534	669.681	51.6008	824.061	83.0158	0	0	1444.95	251.952	3745.47	862.012	7043.43	2051.75	0	0	2102	11	1524	0.006096	515.878	77.1512	1811.67	1049.28	0.96227	0.972113	0.957349	0.951772	0.947178	0.93668	0.925853	0.936352	0.904528	0.92815	0.881562	0.904856	0.868766	0.854003	0.865486	0.834974	0.904856	0.907808	0.84252	0.880906	1
2104	0	1174	199	14	0	0	507.007	33.9686	688.371	55.5017	839.909	86.51	0	0	1624.38	324.378	4073.61	1000.4	7467.23	2268.01	2104	13	1387	0.005548	536.389	80.429	2034.76	1149.53	0.965032	0.973324	0.957823	0.953857	0.94845	0.934391	0.926099	0.937996	0.906273	0.928983	0.883922	0.90411	0.8677	0.855443	0.868782	0.832733	0.906633	0.908075	0.841024	0.881038	1
2104	30107	1174	199	14	137.389	13.2613	507.007	33.9686	688.371	55.5017	839.909	86.51	33.3604	9.9852	1624.38	324.378	4073.61	1000.4	7467.23	2268.01	2104	0	31494	0.125976	154.961	84.59	121.502	476.371	0.949641	0.958183	0.94845	0.941703	0.945863	0.945498	0.933432	0.945228	0.900791	0.918429	0.878802	0.884962	0.857227	0.869229	0.876738	0.849702	0.894139	0.895361	0.841954	0.8852	1
2109	1456	852	167	14	333.932	18.2685	602.835	39.7104	786.818	56.9549	939.078	110.092	464.625	76.4358	2723.1	535.727	6050.05	1331.89	10524.3	3864.69	2109	10	2489	0.009956	459.769	160.496	1669.05	1806.22	0.9546	0.965448	0.953395	0.946565	0.94998	0.944556	0.9319	0.940337	0.905585	0.924669	0.879871	0.892929	0.858779	0.86601	0.87947	0.847328	0.898955	0.90237	0.839092	0.886501	1
2110	1295	505	33	1	379.008	22.5911	623.783	45.1516	820.088	69.2368	976.58	0	679.304	121.437	3023.55	652.937	6883.54	1709.44	11357.3	0	2110	9	1834	0.007336	454.67	124.404	1442.26	1366.12	0.954471	0.964558	0.953381	0.944384	0.9512	0.946838	0.931843	0.940567	0.904853	0.921483	0.877317	0.889313	0.860142	0.869684	0.881679	0.850055	0.8994	0.902672	0.836696	0.886041	1
2114	894	425	30	1	454.318	26.8621	663.65	50.2665	863.629	70.3874	1005.69	0	1167.05	206.553	3643.62	829.391	8020.48	1854.03	12398.8	0	2114	14	1350	0.0054	529.723	115.935	2107.33	1582.77	0.956296	0.964074	0.95963	0.947778	0.952963	0.948148	0.930741	0.938148	0.906667	0.921111	0.881852	0.89	0.862222	0.866296	0.884444	0.846296	0.898889	0.905556	0.834815	0.887778	1
2116	0	780	397	31	0	0	483.679	31.6691	695.006	55.3542	886.885	76.2731	0	0	1410.4	276.971	4190.16	1016.32	8702.74	2157.97	2116	16	1208	0.004832	563.478	119.52	2511.08	1789.17	0.959023	0.964818	0.958609	0.951987	0.950745	0.947434	0.930877	0.939983	0.906871	0.921772	0.886175	0.888659	0.863825	0.86755	0.882036	0.846026	0.90149	0.906871	0.831954	0.886589	1
2116	28155	780	397	31	138.119	13.5314	483.679	31.6691	695.006	55.3542	886.885	76.2731	33.9234	10.3898	1410.4	276.971	4190.16	1016.32	8702.74	2157.97	2116	0	29363	0.117452	155.618	88.8849	135.834	611.442	0.963219	0.962334	0.94539	0.948387	0.930082	0.942223	0.937438	0.934356	0.910159	0.926285	0.884923	0.882216	0.878282	0.870654	0.873531	0.86093	0.886337	0.907452	0.854426	0.860692	1
2121	1446	574	340	29	374.231	20.5189	601.128	39.5372	812.658	62.8242	1028.8	74.4949	653.007	107.755	2700.18	538.059	6678.31	1600.38	13476.7	2927.3	2121	11	2389	0.009556	499.089	174.919	2158.06	2539.66	0.961699	0.964002	0.952072	0.94956	0.945375	0.944956	0.937003	0.938049	0.906446	0.92026	0.883843	0.873169	0.866053	0.865216	0.877564	0.854751	0.893261	0.903098	0.848891	0.874424	1
2122	1333	328	53	1	410.822	24.732	616.76	44.302	839.05	67.2892	981.22	0	864.396	155.907	2922.52	633.698	7357.05	1830.64	11519.2	0	2122	9	1715	0.00686	463.775	110.248	1464.88	1420.47	0.959767	0.963557	0.950729	0.95102	0.942566	0.941691	0.938776	0.938776	0.912245	0.921866	0.882507	0.869971	0.863265	0.865598	0.876968	0.862391	0.891837	0.900875	0.853644	0.87172	1
2126	962	278	48	1	505.683	31.4975	662.521	49.6936	881.389	74.1702	982.272	0	1608.87	299.61	3624.29	830.343	8538.91	2226.54	11556.2	0	2126	13	1289	0.005156	553.869	99.4668	2309.32	1628.15	0.958495	0.96315	0.953064	0.951901	0.947246	0.939488	0.938712	0.938324	0.910784	0.92436	0.881691	0.873157	0.860357	0.869279	0.878976	0.860745	0.889837	0.897595	0.851047	0.870442	1
2128	0	857	260	48	0	0	533.904	37.0712	691.139	52.9688	909.912	77.8544	0	0	1897.4	391.708	4115.16	960.853	9395.9	2432.41	2128	15	1165	0.00466	584.487	103.3	2701.3	1825.04	0.960515	0.966094	0.955365	0.954936	0.94721	0.940343	0.936052	0.939056	0.913734	0.927468	0.885408	0.875536	0.860515	0.870815	0.880258	0.859657	0.890987	0.895708	0.851502	0.872103	1
2128	27117	857	260	48	136.892	13.3719	533.904	37.0712	691.139	52.9688	909.912	77.8544	33.0236	10.017	1897.4	391.708	4115.16	960.853	9395.9	2432.41	2128	0	28282	0.113128	155.329	92.3234	142.936	646.912	0.962715	0.961513	0.962255	0.946026	0.943144	0.937062	0.939891	0.937823	0.906106	0.924121	0.880206	0.900732	0.874478	0.857082	0.8926	0.864401	0.895357	0.898681	0.851708	0.861201	1
2133	1323	657	214	43	323.958	18.0793	624.874	43.8459	781.64	59.1378	997.708	87.7735	424.541	70.9966	3036.6	636.131	5940.17	1357.93	12386.9	3295.56	2133	11	2237	0.008948	469.071	188.526	1949.28	2418.05	0.964014	0.962673	0.952168	0.947698	0.942557	0.939204	0.939875	0.93764	0.908806	0.926241	0.888243	0.890031	0.868574	0.862316	0.891596	0.864774	0.896737	0.896737	0.854269	0.859186	1
2134	1182	387	36	1	358.417	21.5923	641.627	45.7679	794.169	53.874	915.466	0	575.047	103.857	3287.87	699.513	6208.33	1262.27	9363.72	0	2134	9	1606	0.006424	436.777	136.198	1360.51	1441.34	0.962329	0.962329	0.950498	0.944894	0.93929	0.941158	0.940847	0.93462	0.905978	0.929016	0.886052	0.892902	0.870174	0.862391	0.895081	0.865816	0.898817	0.896949	0.8599	0.856164	1
2138	772	334	33	1	435.947	26.2129	680.625	49.1204	832.547	59.1232	977.868	0	1032.05	186.103	3923.01	849.29	7156.18	1469.76	11402.1	0	2138	14	1140	0.00456	519.589	128.951	2065.43	1690.59	0.963596	0.960965	0.950439	0.948684	0.937281	0.94386	0.94386	0.941667	0.905702	0.92807	0.886842	0.884649	0.875877	0.858772	0.898246	0.869737	0.894737	0.898246	0.859211	0.856579	1
2140	0	663	318	33	0	0	458.456	31.3935	704.341	57.6352	857.082	69.3326	0	0	1203.36	249.154	4364.76	1078.34	7841.18	1928.39	2140	16	1014	0.004056	548.541	133.639	2410.83	1906.98	0.963511	0.961538	0.949211	0.949704	0.939842	0.942801	0.943787	0.94428	0.904339	0.928994	0.885602	0.884122	0.879191	0.857495	0.895464	0.867357	0.898422	0.901874	0.859961	0.85503	1
2140	26005	663	318	33	134.107	13.8909	458.456	31.3935	704.341	57.6352	857.082	69.3326	31.1659	10.0134	1203.36	249.154	4364.76	1078.34	7841.18	1928.39	2140	0	27019	0.108076	149.66	84.0232	120.472	584.053	0.962637	0.968134	0.957993	0.944021	0.953033	0.940042	0.94193	0.942133	0.912821	0.927403	0.890225	0.901588	0.857767	0.844646	0.884433	0.851475	0.892057	0.890984	0.8529	0.884156	1
2145	1084	467	274	28	326.305	18.9082	549.77	35.607	798.907	61.6433	971.713	74.0215	434.116	75.862	2067.16	403.997	6344.63	1463.42	11383.7	2644.94	2145	12	1853	0.007412	462.259	186.001	1885.11	2451.72	0.96816	0.965731	0.961144	0.949811	0.947652	0.941716	0.940097	0.944145	0.909606	0.927145	0.892876	0.891257	0.861846	0.858608	0.883972	0.856449	0.890178	0.893686	0.851322	0.865623	1
2146	966	289	44	1	372.348	22.6728	573.637	40.2489	807.04	68.4626	960.797	0	644.561	117.43	2351.95	496.735	6564.36	1703.39	10817.8	0	2146	9	1300	0.0052	432.261	113.931	1232.31	1315.92	0.965769	0.966154	0.962692	0.947692	0.952308	0.938077	0.943077	0.944615	0.909615	0.924615	0.891154	0.895	0.853846	0.858077	0.881923	0.852692	0.893077	0.891923	0.848077	0.870769	1
2150	676	243	39	1	467.02	27.9796	620.58	44.1807	847.576	74.0965	1024.65	0	1267.59	227.506	2976.4	651.406	7610.06	2072.18	13110.2	0	2150	14	959	0.003836	521.988	102.162	1970.87	1531.7	0.966111	0.967675	0.960375	0.947341	0.952033	0.938999	0.944734	0.944734	0.908759	0.930657	0.888947	0.897289	0.850886	0.860792	0.887904	0.856621	0.887383	0.895203	0.854536	0.862878	1
2152	0	594	234	39	0	0	484.547	32.1766	638.981	47.7899	863.497	82.8974	0	0	1418.46	281.625	3252.91	748.713	8082.46	2404.77	2152	16	867	0.003468	543.275	105.274	2213.34	1655.24	0.968281	0.967705	0.960784	0.946367	0.955594	0.940023	0.946943	0.944637	0.907728	0.932526	0.887543	0.899654	0.848904	0.860438	0.88639	0.858131	0.890427	0.897347	0.854671	0.864475	1
2152	29978	594	234	39	133.268	13.3229	484.547	32.1766	638.981	47.7899	863.497	82.8974	30.5196	9.41474	1418.46	281.625	3252.91	748.713	8082.46	2404.77	2152	0	30845	0.12338	144.793	71.2486	91.8749	455.259	0.957286	0.962231	0.946199	0.947058	0.942843	0.941644	0.932274	0.927719	0.901183	0.916356	0.892203	0.89042	0.854433	0.853542	0.879267	0.833377	0.90295	0.892008	0.836538	0.88781	1
2157	1225	444	176	32	343.625	19.3603	587.873	38.7565	741.135	56.9592	971.396	86.9968	506.351	85.5828	2526.16	493.528	5070.09	1179.76	11448.2	3169.65	2157	10	1877	0.007508	449.377	159.677	1598.6	2032.3	0.967235	0.966969	0.952318	0.94699	0.954449	0.940597	0.939798	0.93447	0.9065	0.928609	0.896644	0.899574	0.843633	0.850293	0.884923	0.837773	0.896644	0.876665	0.840437	0.883591	1
2158	1109	263	23	1	382.856	23.5605	604.5	41.8482	775.071	45.1468	1075.79	0	700.61	130.007	2749.22	564.615	5752.21	987.61	15163	0	2158	8	1396	0.005584	431.571	102.786	1180.15	1104.77	0.967407	0.966691	0.952006	0.948066	0.953797	0.941261	0.939112	0.934097	0.911175	0.928725	0.898639	0.903653	0.847421	0.843481	0.880372	0.83202	0.895057	0.872851	0.837393	0.887536	1
2162	742	222	23	1	471.936	29.2754	649.371	45.4512	815.674	56.804	1146.33	0	1308.92	246.04	3405.97	713.108	6730.59	1468.46	18330.1	0	2162	13	988	0.003952	520.49	95.4492	1923.56	1340.82	0.966093	0.963057	0.952429	0.943826	0.953441	0.942814	0.939271	0.930668	0.922571	0.934211	0.899798	0.904858	0.850709	0.839575	0.884109	0.83502	0.893725	0.877024	0.839575	0.881579	1
2164	0	657	205	24	0	0	484.312	32.7026	664.732	48.8663	833.733	93.4137	0	0	1417.09	288.837	3657.64	801.06	7364.61	3009.57	2164	15	886	0.003544	535.522	98.9866	2096.61	1453.84	0.970655	0.967269	0.957675	0.94526	0.953725	0.942438	0.939616	0.930587	0.926637	0.936795	0.898984	0.905756	0.848758	0.840858	0.887133	0.83465	0.893341	0.876975	0.836907	0.879797	1
2164	34433	657	205	24	131.075	13.1686	484.312	32.7026	664.732	48.8663	833.733	93.4137	29.053	9.02967	1417.09	288.837	3657.64	801.06	7364.61	3009.57	2164	0	35319	0.141276	141.221	66.4483	80.9189	397.048	0.955166	0.954331	0.954019	0.949291	0.940726	0.932926	0.926895	0.935502	0.91179	0.915994	0.8997	0.877785	0.855333	0.860712	0.874374	0.847235	0.89534	0.891432	0.828223	0.885133	1
2169	1329	463	174	24	351.007	19.1572	592.825	38.2463	774.661	55.3194	929.36	105.176	539.225	88.0488	2589	502.424	5772.49	1242.73	10188	3992.99	2169	10	1990	0.00796	451.288	155.766	1590.08	1944.72	0.961558	0.961558	0.954271	0.944724	0.948995	0.938191	0.930653	0.927889	0.912312	0.922111	0.902764	0.884422	0.859548	0.85603	0.881156	0.846482	0.896482	0.892965	0.832663	0.884925	1
2170	1208	262	29	0	380.131	22.3608	610.405	41.2202	793.407	62.5074	0	0	685.145	120.548	2828.33	568.667	6220.07	1472.11	0	0	2170	8	1499	0.005996	428.374	104.978	1166.82	1128.56	0.957305	0.957638	0.955971	0.941294	0.94563	0.935624	0.926951	0.929286	0.910941	0.92028	0.901601	0.87992	0.86024	0.860907	0.880921	0.847565	0.895597	0.895931	0.832555	0.883923	1
2174	808	226	27	0	487.247	28.5648	665.853	47.1247	839.739	56.6741	0	0	1438.08	252.427	3671.89	775.623	7332.78	1460.96	0	0	2174	13	1061	0.004244	534.261	94.4599	2063.9	1336.59	0.9623	0.957587	0.957116	0.942507	0.950047	0.935438	0.923657	0.926484	0.912818	0.923186	0.901979	0.880302	0.863336	0.865221	0.879359	0.850141	0.896795	0.902922	0.835061	0.889727	1
2176	0	714	216	26	0	0	506.33	33.3885	687.473	52.7535	861.431	66.8732	0	0	1617.27	319.324	4049.92	923.577	7948.76	1877.06	2176	15	956	0.003824	556.915	99.3343	2339.1	1506.98	0.963389	0.961297	0.959728	0.942992	0.950837	0.937762	0.92364	0.926255	0.914749	0.922594	0.903766	0.882322	0.864017	0.86454	0.876569	0.851987	0.900105	0.90272	0.838912	0.892782	1
2176	32997	714	216	26	132.357	13.0568	506.33	33.3885	687.473	52.7535	861.431	66.8732	29.8791	9.16362	1617.27	319.324	4049.92	923.577	7948.76	1877.06	2176	0	33953	0.135812	144.311	73.32	94.8989	458.195	0.953259	0.959974	0.951183	0.945925	0.941596	0.935573	0.926737	0.939254	0.912791	0.921244	0.896445	0.872765	0.868215	0.879245	0.877124	0.852576	0.899287	0.876624	0.847333	0.862295	1
2181	1268	544	177	22	355.3	18.9706	614.514	38.6955	798.553	56.7828	979.298	79.4006	558.956	89.7718	2880.62	544.172	6319.7	1347.18	11677.6	2880.6	2181	10	2011	0.008044	471.26	165.126	1815.67	2118.45	0.9545	0.961462	0.955992	0.946793	0.947787	0.937842	0.920438	0.936599	0.916459	0.928394	0.900298	0.880905	0.858528	0.868722	0.881402	0.850572	0.900298	0.887618	0.84187	0.877673	1
2182	1157	319	20	2	391.379	22.994	631.972	44.6671	803.742	57.0115	1054.54	36.682	747.481	131.815	3141.7	673.744	6442.2	1343.74	14337.1	1484.84	2182	8	1498	0.005992	449.004	112.88	1351.5	1293.26	0.952937	0.960614	0.956943	0.948264	0.946595	0.937917	0.919226	0.937583	0.90988	0.926235	0.902203	0.877503	0.860481	0.869159	0.880507	0.845127	0.901202	0.880841	0.84012	0.880174	1
2186	815	274	17	2	474.303	29.1677	673.056	46.507	835.041	60.1912	1099.76	49.9269	1328.3	244.292	3789.39	788.652	7225.15	1563.98	16293.7	2197.43	2186	13	1108	0.004432	530.117	102.845	2054.4	1467.09	0.954422	0.96435	0.953971	0.950812	0.945397	0.935469	0.918773	0.939079	0.907942	0.925542	0.901173	0.883123	0.852437	0.868231	0.877708	0.855596	0.902978	0.879061	0.845668	0.886282	1
2188	0	733	251	18	0	0	495.426	33.7628	693.471	50.8754	900.684	113.557	0	0	1516.73	307.413	4150.39	908.294	9357.56	3914.39	2188	15	1002	0.004008	552.316	106.079	2317.31	1658.92	0.958084	0.965569	0.955589	0.952595	0.950599	0.936627	0.921158	0.939621	0.909182	0.926148	0.902695	0.882236	0.855788	0.872754	0.875749	0.854291	0.90519	0.882236	0.850299	0.888224	1
2188	27791	733	251	18	135.617	13.4565	495.426	33.7628	693.471	50.8754	900.684	113.557	32.1427	9.90722	1516.73	307.413	4150.39	908.294	9357.56	3914.39	2188	0	28793	0.115172	150.118	79.992	111.667	520.833	0.953062	0.962543	0.94417	0.956517	0.952211	0.936808	0.930452	0.929184	0.896902	0.926302	0.891849	0.885094	0.839405	0.879867	0.899889	0.846873	0.909388	0.883583	0.852099	0.86627	1
2193	1295	520	211	16	357.787	19.3	608.097	39.6578	806.322	57.3289	1007.16	123.392	570.836	93.2329	2793.98	542.627	6504.92	1374.33	13028.2	5272.36	2193	10	2042	0.008168	472.964	166.965	1847.74	2230.72	0.9476	0.966699	0.949804	0.952008	0.950049	0.93903	0.926053	0.927767	0.901077	0.924584	0.892997	0.88002	0.850147	0.872674	0.886876	0.860431	0.90573	0.886141	0.852106	0.86998	1
2194	1203	288	45	1	395.698	23.23	624.409	46.0189	813.731	70.0547	1029.66	0	772.394	136.933	3034.42	669.392	6730.91	1704.87	13302.6	0	2194	8	1537	0.006148	451.205	114.286	1378.85	1384.32	0.945348	0.96812	0.949577	0.950553	0.947625	0.940468	0.92648	0.927456	0.900455	0.924203	0.885817	0.882563	0.846779	0.876708	0.889395	0.865322	0.906636	0.886142	0.85296	0.864346	1
2198	806	242	42	1	504.259	28.9051	680.303	52.7539	875.364	82.4116	1101.81	0	1592.65	275.944	3926.65	910.843	8406.92	2342.27	16284.9	0	2198	13	1091	0.004364	558.143	105.338	2386.16	1736.55	0.95417	0.972961	0.956462	0.953254	0.947296	0.941338	0.933547	0.934464	0.901008	0.921173	0.890926	0.880843	0.846013	0.87626	0.892301	0.862053	0.905133	0.883593	0.853804	0.863886	1
2200	0	717	232	42	0	0	515.325	33.4647	693.511	58.353	893.251	89.6257	0	0	1704	334.062	4171.86	1054.15	8961.3	2649.44	2200	15	991	0.003964	573.056	110.005	2589.32	1874.18	0.955096	0.973764	0.958123	0.9556	0.947528	0.93996	0.932392	0.936428	0.903633	0.923814	0.893542	0.885974	0.850151	0.877901	0.892533	0.861251	0.904642	0.881937	0.854692	0.863774	1
2200	28741	717	232	42	138.336	13.6656	515.325	33.4647	693.511	58.353	893.251	89.6257	34.0971	10.4684	1704	334.062	4171.86	1054.15	8961.3	2649.44	2200	0	29732	0.118928	152.825	81.6878	119.265	572.322	0.96571	0.969797	0.950457	0.955166	0.951887	0.943209	0.93734	0.925888	0.909206	0.937105	0.906902	0.89101	0.835699	0.854921	0.888151	0.86301	0.904648	0.890034	0.843788	0.875589	1
2205	1489	540	199	33	358.222	19.9362	624.623	40.455	804.165	61.587	998.844	100.504	573.221	96.0723	3026.47	586.49	6469.03	1501.91	12516.5	3802.32	2205	10	2261	0.009044	470.447	170.242	1852.37	2332.44	0.963733	0.968598	0.950243	0.954003	0.952234	0.938965	0.937638	0.927466	0.909332	0.930783	0.902919	0.892304	0.836577	0.872402	0.889872	0.860902	0.907342	0.88766	0.851393	0.867758	1
2206	1354	318	34	4	385.046	23.865	636.287	45.0622	809.93	70.3082	1092.06	68.2641	712.747	132.234	3205.86	668.544	6639.94	1706.34	16045.3	3136.04	2206	8	1710	0.00684	441.87	119.189	1330.09	1483.6	0.965497	0.968129	0.951754	0.954678	0.954678	0.937427	0.939766	0.927778	0.910526	0.933041	0.906725	0.895029	0.830702	0.871345	0.890351	0.861696	0.909649	0.889766	0.847953	0.874269	1
2210	923	276	31	3	509.363	30.4891	702.319	49.2294	866.733	74.3224	1195.21	95.0744	1642.63	292.579	4304.08	880.915	8126.68	2091.77	21161.1	5196.45	2210	13	1233	0.004932	563.208	105.78	2448.89	1825.64	0.970803	0.967153	0.959854	0.956204	0.958232	0.93674	0.942011	0.92944	0.907543	0.933901	0.908759	0.894566	0.826845	0.871857	0.886861	0.859692	0.915247	0.885645	0.84631	0.869424	1
2212	0	838	259	33	0	0	532.124	34.9514	722.664	54.4038	917.318	121.496	0	0	1875.8	367.517	4697.54	1032.49	9943.82	4717.43	2212	15	1130	0.00452	587.045	107.951	2758.16	1985.38	0.972566	0.970354	0.961947	0.956637	0.957965	0.938496	0.94115	0.930088	0.90885	0.931858	0.910177	0.892035	0.830088	0.876549	0.887168	0.859735	0.912832	0.884071	0.84469	0.869912	1
2212	28868	838	259	33	137.89	13.3185	532.124	34.9514	722.664	54.4038	917.318	121.496	33.7271	10.123	1875.8	367.517	4697.54	1032.49	9943.82	4717.43	2212	0	29998	0.119992	154.809	89.0101	136.354	646.259	0.961664	0.970131	0.959097	0.94363	0.94998	0.941113	0.929612	0.915161	0.929912	0.932629	0.90241	0.888543	0.84509	0.859191	0.884392	0.84309	0.895193	0.888243	0.849057	0.880992	1
2217	1438	630	220	31	353.442	19.9594	636.681	40.9791	827.159	59.3686	1021.71	133.071	550.83	93.951	3203.81	613.839	7020.58	1444.31	13700.6	6505.48	2217	11	2319	0.009276	484.263	182.246	2061.12	2604.82	0.96658	0.970461	0.965934	0.954291	0.956447	0.941138	0.93273	0.929495	0.922165	0.93273	0.902975	0.885727	0.841095	0.866753	0.886805	0.857266	0.904485	0.887667	0.851445	0.884649	1
2218	1305	362	34	2	383.646	23.556	651.584	47.9807	834.827	51.8665	1044.91	84.4179	704.894	130.094	3445.91	753.334	7190.57	1314.61	14168.9	3361.25	2218	9	1703	0.006812	450.385	127.908	1432.84	1516.97	0.965942	0.968291	0.966236	0.952437	0.956547	0.943629	0.932179	0.928949	0.925426	0.933353	0.903993	0.887258	0.839695	0.864944	0.886671	0.856136	0.905461	0.889607	0.854962	0.886083	1
2222	922	306	30	2	454.861	28.3463	687.965	52.8268	873.21	53.5328	1077.75	102.529	1172.6	220.468	4058.51	919.476	8221.8	1505.29	15655.1	4344.83	2222	13	1260	0.00504	522.421	121.513	2064.29	1751.68	0.965476	0.965873	0.96746	0.954365	0.95873	0.942857	0.934127	0.935714	0.92619	0.931746	0.905556	0.888492	0.840873	0.860317	0.885714	0.855556	0.90873	0.886905	0.851587	0.887302	1
2224	0	811	290	31	0	0	480.724	33.7797	714.402	55.9815	901.78	77.1883	0	0	1387.5	294.204	4545.53	1047.5	9155.59	2709.74	2224	15	1132	0.004528	552.119	124.621	2409.27	1925.53	0.967756	0.965989	0.966431	0.954947	0.960247	0.945671	0.933746	0.937279	0.92712	0.931979	0.904152	0.888693	0.839664	0.858657	0.887367	0.853799	0.909011	0.888251	0.851148	0.886926	1
2224	29449	811	290	31	139.904	13.6868	480.724	33.7797	714.402	55.9815	901.78	77.1883	35.2447	10.7081	1387.5	294.204	4545.53	1047.5	9155.59	2709.74	2224	0	30581	0.122324	155.162	82.5369	123.123	581.598	0.956427	0.961201	0.943789	0.949168	0.958209	0.93375	0.910794	0.919934	0.914931	0.919901	0.908849	0.867074	0.849138	0.852049	0.877489	0.832004	0.890455	0.891616	0.841127	0.896766	1
2229	1581	593	251	27	358.192	19.4751	586.847	39.0125	822.07	61.6808	1006.91	89.5104	572.836	93.7698	2513.68	502.15	6903	1526.26	12741.3	3581.36	2229	10	2452	0.009808	468.119	168.261	1824.2	2350.27	0.960237	0.965742	0.952488	0.954527	0.955546	0.944331	0.922512	0.921085	0.919454	0.91925	0.907015	0.882749	0.848899	0.861338	0.877855	0.845228	0.898042	0.885604	0.852977	0.892129	1
2230	1430	321	41	1	385.77	23.5704	599.931	44.476	838.142	84.2999	982.07	0	716.544	131.917	2693.11	592.26	7407.74	2130.67	11549.1	0	2230	8	1793	0.007172	434.788	107.916	1229.45	1306.17	0.960123	0.9657	0.953151	0.956219	0.952593	0.942833	0.921361	0.919688	0.920803	0.917178	0.909091	0.881484	0.848578	0.863915	0.877022	0.840212	0.891244	0.882041	0.856107	0.893753	1
2234	994	266	38	1	470.07	28.9335	643.755	48.1111	885.445	88.6078	1025.27	0	1293.26	239.358	3325.49	744.932	8725.87	2504.57	13133.7	0	2234	13	1299	0.005196	518.215	102.412	1935.95	1580.38	0.958814	0.965358	0.95689	0.95689	0.956505	0.946882	0.925712	0.920708	0.917629	0.915704	0.913395	0.883372	0.851039	0.860277	0.881832	0.846035	0.890685	0.879908	0.852964	0.896459	1
2236	0	876	249	36	0	0	496.615	34.7337	669.641	53.438	923.208	109.184	0	0	1528.85	323.13	3749.69	898.754	9998.07	3393.57	2236	15	1161	0.004644	546.952	106.875	2267.77	1828.94	0.96081	0.9677	0.957364	0.958226	0.958226	0.94832	0.924634	0.922481	0.917313	0.917313	0.912145	0.881568	0.853144	0.860896	0.883721	0.847976	0.89578	0.878122	0.855297	0.894918	1
2236	32217	876	249	36	133.432	13.0168	496.615	34.7337	669.641	53.438	923.208	109.184	30.5906	9.26213	1528.85	323.13	3749.69	898.754	9998.07	3393.57	2236	0	33378	0.133512	147.816	79.3842	108.407	533.356	0.952229	0.957757	0.953622	0.943631	0.946432	0.941713	0.927317	0.934298	0.902735	0.92182	0.903709	0.874573	0.848808	0.862544	0.871068	0.842246	0.902451	0.894556	0.861076	0.872116	1
2241	1321	651	202	35	346.398	18.2527	600.684	40.4985	774.337	59.0926	1023.61	110.007	518.047	82.2402	2695.93	547.487	5777.97	1342.54	13513.1	4112.51	2241	11	2209	0.008836	471.199	169.373	1846.76	2315.84	0.961068	0.964464	0.954052	0.953146	0.953373	0.942734	0.92938	0.932549	0.908556	0.915346	0.903124	0.875962	0.85129	0.86555	0.87981	0.83952	0.903803	0.887279	0.849027	0.885242	1
2242	1211	392	34	3	386.976	22.1525	621.427	44.8423	797.052	58.0479	997.626	131.49	722.266	123.612	2989.33	645.474	6289.02	1378.48	12710.3	4400.15	2242	9	1640	0.00656	452.634	118.069	1401.49	1363.15	0.958841	0.964634	0.952134	0.95122	0.948476	0.943902	0.932317	0.933537	0.907622	0.912195	0.902744	0.871951	0.851524	0.8625	0.87561	0.83872	0.903963	0.892683	0.843598	0.882927	1
2246	823	335	30	2	456.807	26.9234	653.801	48.4742	836.538	63.212	1000.33	171.213	1186.15	207.872	3481.98	772.665	7275.99	1707.3	13262.9	6297.81	2246	14	1190	0.00476	522.75	109.639	2006.28	1526.22	0.960504	0.964286	0.954622	0.952521	0.954202	0.946639	0.932773	0.931513	0.909244	0.910504	0.908824	0.865966	0.852101	0.856723	0.872689	0.832353	0.907983	0.891176	0.84958	0.887395	1
2248	0	726	301	30	0	0	490.199	31.9998	687.145	53.2452	882.486	97.8244	0	0	1467.8	286.172	4045.63	936.2	8713.73	3337.93	2248	16	1057	0.004228	557.417	112.593	2407.54	1766.77	0.96263	0.965468	0.955535	0.953642	0.955535	0.948439	0.934248	0.931883	0.909177	0.912488	0.913434	0.866131	0.85667	0.857616	0.874645	0.83491	0.907758	0.892148	0.850993	0.893094	1
2248	27488	726	301	30	136.681	13.3424	490.199	31.9998	687.145	53.2452	882.486	97.8244	32.8715	9.99183	1467.8	286.172	4045.63	936.2	8713.73	3337.93	2248	0	28545	0.11418	152.26	83.3847	120.804	562.814	0.961464	0.96467	0.960869	0.93822	0.943493	0.927045	0.930128	0.931442	0.906639	0.919811	0.89683	0.881223	0.836977	0.881188	0.872377	0.845437	0.894044	0.881538	0.864284	0.880662	1
2253	1350	525	252	25	352.922	18.8517	599.006	39.0737	795.151	62.1993	994.696	92.6364	547.863	88.1465	2671.01	516.046	6259.05	1464.85	12314.7	3650.8	2253	11	2152	0.008608	472.197	171.408	1871.3	2291.77	0.961896	0.961199	0.957481	0.945167	0.947258	0.938894	0.935641	0.932388	0.908225	0.917054	0.914498	0.876626	0.841078	0.874535	0.880112	0.846422	0.903578	0.881041	0.855483	0.884061	1
2254	1210	330	39	0	386.645	23.0816	615.331	45.5762	797.269	72.9085	0	0	721.037	128.954	2904.77	634.852	6353.07	1820.35	0	0	2254	9	1579	0.006316	444.581	112.745	1316.53	1266.6	0.962318	0.962635	0.956618	0.942369	0.945218	0.935719	0.934136	0.937619	0.90817	0.919569	0.910386	0.877454	0.836922	0.873021	0.876821	0.844522	0.90152	0.879037	0.850538	0.882204	1
2258	832	284	39	0	461.822	27.7694	650.337	52.9855	835.036	74.2535	0	0	1225.99	219.884	3438.47	832.419	7286.15	2070.71	0	0	2258	13	1155	0.00462	520.778	106.761	1974.64	1494.4	0.964935	0.961039	0.960173	0.939827	0.948052	0.933766	0.933766	0.942424	0.908658	0.914286	0.906061	0.875758	0.842424	0.871861	0.874459	0.846753	0.902597	0.886147	0.855411	0.881385	1
2260	0	728	268	38	0	0	478.492	30.8327	665.217	59.2212	858.71	94.3499	0	0	1365.19	265.845	3693.09	991.496	8021.39	2885.56	2260	15	1034	0.004136	540.862	111.199	2213.17	1710.05	0.967118	0.964217	0.959381	0.940522	0.947292	0.932785	0.930851	0.94294	0.910058	0.912959	0.903288	0.874758	0.842843	0.870406	0.878143	0.851064	0.901838	0.883946	0.855899	0.878143	1
2260	25155	728	268	38	130.006	13.9822	478.492	30.8327	665.217	59.2212	858.71	94.3499	28.473	9.43135	1365.19	265.845	3693.09	991.496	8021.39	2885.56	2260	0	26189	0.104756	146.228	84.1282	114.73	544.562	0.966226	0.964947	0.957291	0.940777	0.954924	0.934247	0.928921	0.925198	0.911146	0.915232	0.902593	0.88352	0.838157	0.86796	0.870938	0.857116	0.904731	0.875215	0.854519	0.87573	1
2265	874	538	221	35	359.604	18.8576	591.065	37.6172	776.508	65.3062	961.788	84.3623	579.25	91.2818	2565.28	492.591	5847.71	1488.47	11101.6	2970.67	2265	12	1668	0.006672	502.133	170.177	2138.66	2324.36	0.965528	0.966127	0.959532	0.934353	0.950839	0.92536	0.930156	0.932854	0.910072	0.914868	0.904376	0.878297	0.841127	0.877398	0.878597	0.846523	0.905576	0.881894	0.854616	0.880695	1
2266	795	324	39	1	391.265	23.4001	606.666	44.1455	787.528	62.5435	970.836	0	747.108	134.028	2783	609.2	6084.71	1433.97	11158.9	0	2266	10	1159	0.004636	465.315	118.797	1504.84	1349.82	0.965056	0.967213	0.959016	0.932269	0.9478	0.920621	0.933995	0.925367	0.908973	0.915444	0.909405	0.88352	0.839085	0.8805	0.876618	0.845988	0.901208	0.878775	0.849871	0.88352	1
2270	558	269	33	1	482.787	28.4038	650.465	51.2545	839.86	69.5238	1047.52	0	1399.21	245.986	3436.97	840.917	7384.68	1775.66	14003.6	0	2270	14	861	0.003444	549.516	105.44	2279.91	1568.55	0.970383	0.969803	0.955865	0.933217	0.950058	0.920441	0.929733	0.929152	0.906504	0.914053	0.914634	0.881533	0.835075	0.883275	0.877468	0.846109	0.902439	0.884437	0.845528	0.880372	1
2272	0	490	254	32	0	0	501.69	33.4698	667.037	58.5988	875.408	74.8795	0	0	1573.89	314.998	3721.83	1017.91	8371.29	2152.82	2272	16	776	0.003104	571.223	109.252	2557.26	1743.96	0.971005	0.971649	0.95683	0.934278	0.949098	0.920747	0.930412	0.932345	0.907216	0.917526	0.914304	0.885309	0.83634	0.886598	0.878222	0.847938	0.900773	0.884021	0.846005	0.878866	1
2272	32422	490	254	32	137.447	13.3095	501.69	33.4698	667.037	58.5988	875.408	74.8795	33.4045	9.8855	1573.89	314.998	3721.83	1017.91	8371.29	2152.82	2272	0	33198	0.132792	147.587	68.9017	92.3994	465.405	0.972001	0.965224	0.957497	0.945614	0.960992	0.934529	0.926155	0.921607	0.904332	0.921562	0.890325	0.885806	0.83868	0.861513	0.891936	0.837611	0.905386	0.874134	0.841361	0.891756	1
2277	1620	352	222	28	344.23	18.193	605.206	39.0416	770.599	65.6498	977.158	81.36	508.434	80.0708	2753.83	532.357	5719.83	1517.58	11614.8	2984.71	2277	9	2222	0.008888	436.147	162.936	1524.77	2103.69	0.970072	0.967372	0.956121	0.943969	0.958596	0.940594	0.931818	0.922367	0.905041	0.915617	0.90054	0.883888	0.839559	0.873312	0.893339	0.849685	0.910216	0.880063	0.840684	0.883888	1
2278	1448	221	38	1	377.866	22.0877	620.328	42.9455	768.472	64.8119	1188.24	0	672.932	117.39	2970.14	622.216	5670.79	1512.66	20405.3	0	2278	8	1708	0.006832	418.403	102.411	1092.92	1184.4	0.96897	0.970726	0.956967	0.947014	0.961944	0.943794	0.930328	0.922131	0.905445	0.916276	0.898126	0.884075	0.841628	0.868852	0.896663	0.844555	0.913642	0.882904	0.843677	0.881148	1
2282	994	195	33	1	487.765	27.6138	678.025	48.7565	819.68	67.0227	1276.66	0	1441.63	242.508	3878.18	847.055	6865.85	1710.7	25284.4	0	2282	12	1223	0.004892	527.702	93.6925	1995.98	1462.59	0.96852	0.970973	0.957482	0.946852	0.961161	0.94072	0.928863	0.921913	0.907604	0.917825	0.903516	0.880213	0.837285	0.869174	0.892886	0.84628	0.915781	0.880621	0.845462	0.880213	1
2284	0	876	182	33	0	0	506.823	33.2415	695.594	52.9076	856.37	106.056	0	0	1621.76	318.796	4193.7	967.341	8059.76	4089.07	2284	14	1091	0.004364	548.887	97.8026	2245.54	1646.67	0.969294	0.973877	0.960128	0.946379	0.960587	0.942713	0.929881	0.921632	0.907883	0.917049	0.906508	0.883135	0.833639	0.873969	0.895967	0.845555	0.913841	0.883593	0.847846	0.880843	1
2284	30174	876	182	33	139.674	13.29	506.823	33.2415	695.594	52.9076	856.37	106.056	35.0167	10.2759	1621.76	318.796	4193.7	967.341	8059.76	4089.07	2284	0	31265	0.12506	153.954	78.3819	112.154	509.2	0.964497	0.967999	0.961043	0.947753	0.956933	0.935119	0.927171	0.917512	0.911706	0.917943	0.900672	0.882664	0.848233	0.868847	0.876987	0.837598	0.900768	0.873581	0.848809	0.900512	1
2289	1672	641	152	27	364.685	19.4923	617.522	41.0407	813.024	58.869	973.201	118.435	604.227	96.7504	2926.86	584.965	6670.75	1412.42	11794.5	5993.55	2289	9	2492	0.009968	463.66	154.827	1692.93	2099.77	0.970706	0.970506	0.958467	0.946429	0.960674	0.938804	0.933587	0.918339	0.911717	0.917335	0.899679	0.88423	0.842295	0.872191	0.887841	0.841493	0.9063	0.875602	0.84691	0.898676	1
2290	1541	390	32	1	404.697	23.9488	633.757	45.5312	844.271	60.5935	1039.1	0	826.178	146.884	3169.62	681.984	7463.77	1549.17	13670.2	0	2290	8	1964	0.007856	457.668	109.031	1406.21	1305.49	0.969705	0.969196	0.959012	0.946283	0.958503	0.942464	0.932536	0.918788	0.913187	0.918788	0.89944	0.887729	0.843432	0.871945	0.886202	0.843941	0.903259	0.872709	0.846232	0.899185	1
2294	1088	321	31	1	494.649	29.6203	677.515	48.6639	891.894	80.8663	1131.39	0	1504.99	270.217	3869.09	830.971	8872.4	2363.79	17625.9	0	2294	13	1441	0.005764	544.373	99.9178	2201.3	1561.2	0.970507	0.97467	0.959056	0.94483	0.958362	0.942748	0.931645	0.915684	0.913949	0.918806	0.895212	0.892089	0.844552	0.874393	0.889313	0.839001	0.908397	0.859473	0.846981	0.902151	1
2296	0	958	302	29	0	0	519.562	35.0723	704	52.8464	930.406	95.8567	0	0	1747.89	353.051	4344.72	978.526	10138.5	3124.92	2296	15	1289	0.005156	572.018	103.88	2545.07	1750.73	0.971683	0.976726	0.960822	0.944919	0.959659	0.944143	0.932894	0.917378	0.913887	0.919705	0.894104	0.88751	0.839798	0.879752	0.888285	0.840574	0.907292	0.863072	0.850659	0.902638	1
2296	27641	958	302	29	137.035	14.0195	519.562	35.0723	704	52.8464	930.406	95.8567	33.2166	10.5135	1747.89	353.051	4344.72	978.526	10138.5	3124.92	2296	0	28930	0.11572	156.416	93.399	145.134	636.606	0.959229	0.969824	0.960681	0.943173	0.95496	0.940287	0.922088	0.937245	0.910353	0.917611	0.894348	0.867525	0.851417	0.859696	0.863775	0.843467	0.908209	0.876737	0.848721	0.887435	1
2301	1335	737	238	24	357.294	19.9376	629.232	41.6972	812.867	59.6333	1035.05	101.303	568.819	95.2106	3095.49	613.74	6670.51	1470.56	13899.4	4147.71	2301	11	2334	0.009336	496.588	176.295	2125.93	2395.11	0.962511	0.973222	0.965081	0.946872	0.960583	0.942374	0.933805	0.925664	0.912382	0.917095	0.89503	0.877249	0.848115	0.864824	0.879606	0.842759	0.909811	0.877035	0.844259	0.896744	1
2302	1230	444	43	1	391.16	24.2718	645.428	47.5923	816.691	76.9458	952.939	0	747.099	138.599	3349.9	740.371	6835.63	1997.1	10555.7	0	2302	9	1718	0.006872	467.85	129.223	1577.87	1516.48	0.961583	0.970896	0.967404	0.947031	0.963038	0.945576	0.931898	0.928405	0.909779	0.917346	0.895227	0.875437	0.850698	0.861758	0.880093	0.83993	0.910943	0.876892	0.839348	0.899302	1
2306	876	378	37	1	472.637	29.6373	684.837	54.8226	862.344	81.3085	994.399	0	1315	247.037	4010.04	963.142	8046.99	2529.76	11987.6	0	2306	14	1292	0.005168	546.285	118.213	2304.54	1740.08	0.960913	0.971362	0.967492	0.947755	0.962074	0.944659	0.92918	0.924536	0.909443	0.919892	0.895124	0.878096	0.845201	0.859907	0.87887	0.847523	0.912152	0.871904	0.837461	0.899768	1
2308	0	765	352	36	0	0	491.796	34.0653	705.179	61.859	894.899	84.2126	0	0	1484.46	306.998	4392.86	1156.23	8987.36	2817.2	2308	16	1153	0.004612	569.526	122.848	2606.63	1949.16	0.961405	0.970512	0.96791	0.95013	0.96314	0.949263	0.931049	0.92281	0.908066	0.918907	0.893755	0.882047	0.851691	0.858196	0.881613	0.854293	0.912836	0.874675	0.838248	0.90026	1
2308	30472	765	352	36	135.483	13.2454	491.796	34.0653	705.179	61.859	894.899	84.2126	32.018	9.63503	1484.46	306.998	4392.86	1156.23	8987.36	2817.2	2308	0	31625	0.1265	151.308	85.6584	125.885	609.478	0.965502	0.962846	0.954957	0.934862	0.942593	0.936632	0.926625	0.929281	0.909597	0.923368	0.900253	0.876696	0.845787	0.875858	0.869739	0.845787	0.904063	0.875731	0.842372	0.881344	1
2313	1407	563	296	33	356.521	18.5858	601.773	41.325	816.983	69.3157	1013.95	86.56	564.493	88.4888	2711.79	555.147	6808.11	1740.14	12982.7	3384.71	2313	11	2299	0.009196	485.303	181.669	2072.47	2592.76	0.968247	0.96803	0.95933	0.940626	0.95672	0.940626	0.931709	0.924532	0.907786	0.919965	0.894737	0.873206	0.853632	0.864506	0.87886	0.84602	0.910396	0.880383	0.840365	0.883863	1
2314	1288	329	46	2	382.765	22.452	609.767	46.9625	836.011	80.0341	987.879	19.4895	699.399	123.58	2831.11	659.001	7335.24	2115.89	11767.9	692.731	2314	9	1665	0.00666	440.869	118.003	1317.25	1449.76	0.970871	0.967868	0.959459	0.936937	0.952553	0.940541	0.932132	0.927327	0.90991	0.919219	0.894895	0.865465	0.848949	0.86006	0.874174	0.846246	0.906907	0.88048	0.842042	0.875976	1
2318	871	267	39	2	476.294	28.2122	656.182	52.3225	894.977	89.4666	1020.66	35.1459	1343.97	239.344	3529.05	848.897	9012.64	2702.57	13003.8	1333.28	2318	13	1179	0.004716	531.805	109.649	2112.26	1765.52	0.972434	0.967769	0.958863	0.938931	0.947413	0.9419	0.927057	0.926209	0.908821	0.917303	0.892706	0.858779	0.853265	0.856658	0.87447	0.845208	0.907973	0.880831	0.843936	0.87447	1
2320	0	771	249	41	0	0	500.519	33.9455	678.036	57.5647	925.185	90.3636	0	0	1563.66	319.632	3901.52	1001.21	9939.63	2940.76	2320	15	1061	0.004244	558.59	113.678	2435.99	1968.87	0.974552	0.968897	0.962771	0.938266	0.949105	0.942036	0.927427	0.926956	0.909991	0.916588	0.893025	0.860038	0.855796	0.858624	0.872762	0.844486	0.909991	0.87983	0.845429	0.873233	1
2320	30181	771	249	41	136.695	13.654	500.519	33.9455	678.036	57.5647	925.185	90.3636	32.9252	10.235	1563.66	319.632	3901.52	1001.21	9939.63	2940.76	2320	0	31242	0.124968	151.023	80.3649	114.535	566.747	0.968952	0.969352	0.947891	0.936768	0.946994	0.927549	0.93584	0.916827	0.903543	0.917419	0.905304	0.878817	0.840599	0.886003	0.891236	0.843048	0.907976	0.884306	0.849321	0.881986	1
2325	1520	574	207	36	337.391	18.6499	598.626	39.5654	777.078	64.3637	1022.79	95.0785	479.238	79.6879	2667.04	531.364	5856.65	1461.99	13376.7	3766.81	2325	10	2337	0.009348	451.057	171.228	1691.58	2304.55	0.970475	0.963201	0.958066	0.931322	0.943517	0.934531	0.934745	0.926829	0.90736	0.918485	0.89816	0.875267	0.843389	0.876337	0.8819	0.847026	0.906932	0.88297	0.84831	0.871844	1
2326	1350	322	38	1	370.431	22.1734	611.224	46.1115	811.513	67.4978	939.705	0	634.473	114.072	2849.28	646.361	6667.07	1645.77	10123.9	0	2326	8	1711	0.006844	425.875	115.053	1190.81	1274.19	0.970777	0.962011	0.958504	0.932788	0.944477	0.934833	0.939217	0.925774	0.910579	0.919638	0.90152	0.876973	0.845412	0.883402	0.882525	0.845996	0.907364	0.88457	0.852133	0.869667	1
2330	921	284	34	1	476.619	27.0431	664.352	52.6192	878.133	67.1917	1028.45	0	1345.52	227.692	3660.9	871.366	8411.72	1882.04	13255.7	0	2330	13	1240	0.00496	531.07	105.233	2079.18	1575.62	0.970565	0.964113	0.954435	0.937097	0.945968	0.930645	0.942339	0.926613	0.9125	0.916935	0.904032	0.879032	0.848387	0.881452	0.878629	0.839919	0.905242	0.881452	0.855242	0.868548	1
2332	0	824	266	34	0	0	498.72	32.5322	684.162	58.6182	898.607	81.616	0	0	1545.33	301.882	4009.74	1051.46	9075.1	2451.8	2332	15	1124	0.004496	554.702	107.851	2356.31	1733.47	0.971085	0.965747	0.955071	0.937278	0.946619	0.933274	0.94573	0.926601	0.915036	0.91637	0.90258	0.875445	0.853203	0.882117	0.881228	0.843861	0.906584	0.881228	0.852313	0.870107	1
2332	30959	824	266	34	135.906	13.1984	498.72	32.5322	684.162	58.6182	898.607	81.616	32.3076	9.74679	1545.33	301.882	4009.74	1051.46	9075.1	2451.8	2332	0	32083	0.128332	150.578	80.6535	113.727	536.616	0.962129	0.97946	0.956815	0.932675	0.954649	0.941542	0.936166	0.914846	0.912976	0.916591	0.896035	0.881479	0.840944	0.886295	0.871412	0.852663	0.91455	0.872129	0.861936	0.883318	1
2337	1452	607	217	32	337.729	18.3313	597.667	38.4221	785.673	65.5733	1013.74	82.6572	480.519	78.3951	2652.35	508.499	6055.16	1563.5	12952	3295.88	2337	10	2308	0.009232	457.581	172.354	1748.75	2272.17	0.970754	0.97552	0.952123	0.942808	0.948007	0.936525	0.943241	0.920494	0.916161	0.913345	0.894931	0.87825	0.846404	0.883882	0.874783	0.845537	0.912478	0.884532	0.856153	0.879549	1
2338	1313	360	43	2	381.306	22.7788	619.704	43.1044	788.892	66.3215	1103.46	47.1697	691.721	124.12	2961.47	616.877	6132.59	1635.26	16446.7	2089.82	2338	9	1718	0.006872	442.304	117.696	1321.86	1369.63	0.970605	0.978463	0.951106	0.944703	0.950815	0.939464	0.943248	0.922293	0.915017	0.912689	0.897555	0.87922	0.841094	0.887951	0.869907	0.846624	0.915891	0.883586	0.85681	0.880675	1
2342	905	288	40	2	433.837	27.0912	642.896	47.9662	813.956	71.4578	1065.69	19.8798	1018.05	189.823	3312.14	744.478	6746.1	1884.09	14757	821.475	2342	13	1235	0.00494	495.924	113.596	1760.8	1521.74	0.971255	0.978138	0.950607	0.949393	0.950607	0.940486	0.942105	0.926316	0.919838	0.910526	0.901215	0.878138	0.841296	0.898381	0.87004	0.853036	0.91336	0.885425	0.848178	0.879757	1
2344	0	789	269	38	0	0	457.359	31.6741	662.719	47.7702	856.781	94.6479	0	0	1195.11	248.483	3622.65	785.47	7970.13	2853.46	2344	15	1096	0.004384	521.611	115.529	2025.82	1681.04	0.972172	0.979471	0.95073	0.951642	0.951642	0.942062	0.942974	0.930657	0.924726	0.91104	0.898723	0.879562	0.841697	0.89781	0.870894	0.856296	0.91469	0.883212	0.84854	0.879562	1
2344	29672	789	269	38	135.826	13.2269	457.359	31.6741	662.719	47.7702	856.781	94.6479	32.2588	9.84514	1195.11	248.483	3622.65	785.47	7970.13	2853.46	2344	0	30768	0.123072	149.569	75.8737	103.272	487.117	0.956204	0.96446	0.960397	0.942911	0.960348	0.937289	0.921818	0.923784	0.90508	0.911678	0.892469	0.886457	0.841572	0.864047	0.880639	0.854638	0.903406	0.872709	0.836405	0.897328	1
2349	1339	547	222	34	352.727	19.0667	566.519	36.3507	773.929	58.5949	972.222	99.0018	547.073	89.0868	2260.49	438.055	5766.75	1310.12	11557.4	3643.43	2349	11	2142	0.008568	460.81	159.828	1700.37	2147.12	0.966153	0.971289	0.961018	0.944911	0.954715	0.943511	0.929272	0.919701	0.907796	0.908964	0.89916	0.885387	0.849907	0.880252	0.869048	0.855742	0.908497	0.876284	0.848506	0.888655	1
2350	1219	304	28	0	376.079	23.2894	578.844	41.1283	785.965	60.3663	0	0	664.319	124.352	2417.34	524.821	6043	1442.79	0	0	2350	8	1551	0.006204	423.221	98.4512	1105.02	1016.91	0.965506	0.970986	0.962927	0.942295	0.953901	0.94294	0.927789	0.918117	0.902321	0.904578	0.901999	0.890393	0.84913	0.881044	0.870084	0.856222	0.90619	0.877821	0.852353	0.89265	1
2354	819	258	27	0	481.373	29.029	626.128	46.5096	834.879	65.4853	0	0	1387.73	250.379	3060.61	698.01	7244.42	1849.72	0	0	2354	13	1104	0.004416	523.847	85.9339	1921.91	1204.82	0.966033	0.972826	0.962862	0.945652	0.954257	0.939764	0.928442	0.919384	0.905797	0.90308	0.900362	0.888587	0.849638	0.883152	0.870018	0.853261	0.907156	0.879982	0.852808	0.890399	1
2356	0	724	240	26	0	0	495.488	33.6323	640.783	50.2715	831.51	55.5562	0	0	1517.17	308.226	3285.56	783.13	7118.85	1427.98	2356	15	990	0.00396	539.536	87.5433	2092.99	1233.83	0.966667	0.972727	0.962121	0.94697	0.955556	0.940909	0.928788	0.917677	0.905051	0.905556	0.903535	0.892929	0.84697	0.885859	0.867172	0.85	0.908586	0.878283	0.860606	0.893434	1
2356	28548	724	240	26	138.527	13.6907	495.488	33.6323	640.783	50.2715	831.51	55.5562	34.2389	10.5062	1517.17	308.226	3285.56	783.13	7118.85	1427.98	2356	0	29538	0.118152	151.967	75.1468	103.24	434.079	0.956734	0.958122	0.959459	0.935947	0.950877	0.937589	0.922524	0.923708	0.899299	0.915956	0.883675	0.873671	0.83853	0.861314	0.883523	0.844895	0.911944	0.861348	0.834806	0.883574	1
2361	1563	526	196	22	381.576	20.3392	615.927	41.1439	763.957	57.611	969.397	68.0344	691.693	110.618	2904.69	581.777	5547.15	1264.19	11274.2	2439.79	2361	10	2307	0.009228	473.101	144.412	1709.69	1851.81	0.959038	0.962289	0.959688	0.943216	0.959254	0.932163	0.928479	0.92241	0.89922	0.910923	0.884049	0.874946	0.8329	0.875596	0.878414	0.858908	0.90984	0.871695	0.840919	0.886216	1
2362	1421	310	25	0	406.112	24.3819	630.427	48.4205	779.074	63.7004	0	0	835.071	149.805	3127.23	733.546	5899.12	1476.58	0	0	2362	8	1756	0.007024	451.021	98.9903	1311.82	1099.79	0.958428	0.960991	0.959567	0.943337	0.960991	0.937073	0.925683	0.922267	0.903474	0.906606	0.880979	0.871298	0.829727	0.874431	0.880125	0.859624	0.909738	0.865604	0.838269	0.889806	1
2366	983	268	23	0	500.354	30.2227	675.127	54.7452	831.122	80.0454	0	0	1557.7	281.357	3844.7	943.421	7210.32	2095.96	0	0	2366	12	1274	0.005096	543.09	89.5838	2140.85	1290.22	0.958399	0.959184	0.963893	0.950549	0.959969	0.935636	0.9219	0.91719	0.910126	0.904631	0.884223	0.870487	0.827316	0.874804	0.887755	0.858713	0.913265	0.867347	0.835557	0.897174	1
2368	0	868	250	22	0	0	520.504	36.4782	697.425	60.4747	862.652	80.9601	0	0	1759.24	370.426	4248.14	1106.6	8048.24	2299.9	2368	15	1140	0.00456	565.906	94.8882	2426.41	1466.87	0.959649	0.963158	0.965789	0.950877	0.961842	0.935965	0.925877	0.920614	0.910965	0.903509	0.883333	0.871491	0.830702	0.874561	0.888596	0.85614	0.914035	0.86886	0.836404	0.897807	1
2368	25307	868	250	22	133.124	13.5351	520.504	36.4782	697.425	60.4747	862.652	80.9601	30.4524	9.58107	1759.24	370.426	4248.14	1106.6	8048.24	2299.9	2368	0	26447	0.105788	151.779	91.0439	133.731	574.127	0.965837	0.955666	0.958691	0.934435	0.949427	0.929179	0.937554	0.922751	0.908515	0.909574	0.88303	0.863482	0.837846	0.843687	0.874655	0.835218	0.910633	0.87371	0.835766	0.87439	1
2373	1053	661	217	20	336.025	18.724	620.43	42.0182	800.286	66.4298	955.634	88.9464	473.527	78.9844	2969.69	604.047	6395.06	1589.22	10917.7	2958.63	2373	12	1951	0.007804	490.371	181.246	2084.91	2242.84	0.964121	0.961302	0.965146	0.939518	0.959252	0.934393	0.935674	0.92081	0.909277	0.907996	0.881599	0.875448	0.83265	0.85879	0.884931	0.844951	0.919272	0.881087	0.837007	0.885956	1
2374	923	372	42	0	364.016	22.7937	633.731	48.4515	831.165	77.518	0	0	602.816	113.252	3175.77	734.55	7200.72	2093.84	0	0	2374	10	1337	0.005348	453.735	142.292	1525.97	1629.09	0.965969	0.961481	0.962603	0.939043	0.959611	0.935303	0.934181	0.921092	0.905759	0.911369	0.883321	0.877337	0.833957	0.853403	0.877711	0.8362	0.922214	0.881077	0.837696	0.883321	1
2378	613	335	40	0	441.6	26.6911	672.69	52.4956	870.954	87.3051	0	0	1072.65	193.428	3797.92	896.308	8314.93	2661.68	0	0	2378	15	988	0.003952	537.338	134.498	2289.91	1934.56	0.965587	0.964575	0.959514	0.940789	0.95749	0.933704	0.92915	0.926113	0.906883	0.912449	0.87753	0.880567	0.841093	0.847672	0.881073	0.840081	0.923583	0.876012	0.84413	0.882591	1
2380	0	532	318	39	0	0	464.35	32.6529	694.434	59.2095	895.504	84.675	0	0	1251	261.08	4190.88	1074.73	9005.85	2754.71	2380	17	889	0.003556	565.566	138.034	2642.81	2139.99	0.964567	0.962317	0.95838	0.943195	0.957255	0.937008	0.928009	0.925197	0.908886	0.912261	0.88189	0.87964	0.841957	0.85883	0.879078	0.84027	0.922947	0.878515	0.843082	0.886952	1
2380	27705	532	318	39	137.346	14.1069	464.35	32.6529	694.434	59.2095	895.504	84.675	33.4472	10.5287	1251	261.08	4190.88	1074.73	9005.85	2754.71	2380	0	28594	0.114376	150.66	79.4297	114.573	589.57	0.967843	0.960184	0.9552	0.939515	0.952875	0.932696	0.938466	0.928814	0.92084	0.905714	0.890449	0.860758	0.846244	0.864062	0.870567	0.846279	0.90248	0.877684	0.842642	0.874134	1
2385	1384	368	262	32	351.735	19.0958	568.618	36.8306	797.712	66.1338	987.239	100.057	542.522	88.2176	2286.04	442.849	6334.31	1607.04	12100	3999.35	2385	10	2046	0.008184	457.793	173.797	1778.54	2454.62	0.968964	0.962366	0.950391	0.93695	0.955034	0.929863	0.936461	0.924487	0.916422	0.910802	0.89565	0.864614	0.846774	0.861926	0.871701	0.843109	0.908113	0.886364	0.842131	0.877322	1
2386	1251	214	41	3	388.978	23.2563	586.027	41.8831	824.759	61.7729	1012.1	64.5399	734.133	131.678	2507.96	524.556	6971.15	1574.13	12790.1	2486.01	2386	8	1509	0.006036	430.002	102.783	1179.12	1314.2	0.970179	0.962558	0.946653	0.937044	0.954606	0.929755	0.939032	0.927104	0.91882	0.910537	0.898277	0.85951	0.849238	0.865805	0.872432	0.840292	0.908217	0.886017	0.849901	0.87442	1
2390	884	176	39	3	499.4	29.5453	640.264	48.6361	887.514	68.3935	1069.01	96.1192	1548.19	275.012	3273.31	730.595	8687.39	2050.79	15240.6	4166.61	2390	12	1102	0.004408	537.183	96.0438	2113.64	1676.83	0.970962	0.961887	0.946461	0.938748	0.954174	0.927858	0.940109	0.924682	0.920145	0.915608	0.89882	0.858439	0.844374	0.869328	0.87069	0.840744	0.910163	0.881579	0.854356	0.877042	1
2392	0	800	165	40	0	0	518.685	36.3087	655.824	53.7775	917.682	89.8093	0	0	1740.87	366.084	3526.6	855.598	9708.41	3090.78	2392	14	1005	0.00402	557.081	98.9695	2351.17	1812.4	0.971144	0.963184	0.949254	0.938308	0.956716	0.926866	0.943284	0.926866	0.921393	0.912438	0.89801	0.861692	0.844279	0.869154	0.869652	0.841294	0.912438	0.885075	0.858209	0.878109	1
2392	31475	800	165	40	131.665	12.9319	518.685	36.3087	655.824	53.7775	917.682	89.8093	29.4045	8.86159	1740.87	366.084	3526.6	855.598	9708.41	3090.78	2392	0	32480	0.12992	144.828	76.7576	101.245	513.176	0.963947	0.965979	0.951647	0.935406	0.952355	0.925277	0.935545	0.92032	0.900908	0.907312	0.899738	0.876016	0.844243	0.883159	0.866102	0.862777	0.888778	0.880265	0.862885	0.878125	1
2397	1188	593	138	34	363	18.4214	632.66	41.3879	767.757	60.6272	1043.98	107.821	595.427	90.106	3145.12	617.304	5638.82	1337.32	14315.2	4751.49	2397	10	1953	0.007812	485.334	167.188	1964.82	2411.01	0.968254	0.965694	0.953661	0.936764	0.958781	0.927035	0.938812	0.924219	0.912442	0.910394	0.900154	0.872504	0.837942	0.8766	0.864311	0.858423	0.902202	0.886073	0.864055	0.881208	1
2398	1094	368	30	2	392.377	23.5965	648.498	46.9766	783.449	68.9862	1041.45	23.9256	753.532	134.93	3396.15	751.147	6014.07	1487.39	13784.2	944.529	2398	9	1494	0.005976	464.186	125.236	1527.54	1449.83	0.968206	0.966533	0.952477	0.935074	0.957497	0.927376	0.940428	0.921352	0.911312	0.909973	0.901606	0.871486	0.834672	0.876841	0.859772	0.858099	0.902276	0.886212	0.863788	0.883199	1
2402	764	323	28	2	483.662	29.8701	691.715	52.1992	828.101	76.0214	1105.77	47.9288	1408.26	259.527	4123.36	951.055	7110.19	1822.28	16551.9	2132.3	2402	14	1117	0.004468	553.572	113.329	2363.42	1686.4	0.970009	0.967771	0.951656	0.941808	0.959266	0.931065	0.942704	0.919875	0.912265	0.906446	0.908684	0.873769	0.833483	0.878693	0.854969	0.86034	0.898389	0.882722	0.874664	0.883169	1
2404	0	678	297	30	0	0	506.253	32.7775	717.709	55.7781	872.544	108.706	0	0	1615.83	314.771	4608.34	1096.35	8497.55	3434	2404	16	1005	0.00402	579.677	117.579	2705.6	1909.6	0.971642	0.968657	0.954229	0.941294	0.960199	0.934328	0.942289	0.91791	0.918905	0.905473	0.907463	0.870647	0.834328	0.881592	0.860199	0.859701	0.900995	0.882587	0.877612	0.883085	1
[truncated: 2 more columns]
