# Supplementary material for: IBSEM: An Individual-Based Atlantic Salmon Population Model
Source: PLoS One. 2015 Sep 18;10(9):e0138444. doi: 10.1371/journal.pone.0138444 (PMC4575158; doi:10.1371/journal.pone.0138444)
Supplement: S1 Minimal dataset — (ZIP) [file pone.0138444.s003.zip › temp/scenario 1/wild - 7/runFiles/results/embryo.txt]

month	averageAge	popSize	density	averageLength	stDevLength	averageWeight	stDevWeight	allele_0_0_Frequency	allele_0_1_Frequency	allele_0_2_Frequency	allele_0_3_Frequency	allele_0_4_Frequency	allele_0_5_Frequency	allele_0_6_Frequency	allele_0_7_Frequency	allele_0_8_Frequency	allele_0_9_Frequency	allele_0_10_Frequency	allele_0_11_Frequency	allele_0_12_Frequency	allele_0_13_Frequency	allele_0_14_Frequency	allele_0_15_Frequency	allele_0_16_Frequency	allele_0_17_Frequency	allele_0_18_Frequency	allele_0_19_Frequency	allele_0_20_Frequency	genotypicValueAverage	genotypicValueStDev
16	0	784001	3.136	23.043	0.83854	0.157347	0.0170854	0.90669	0.907619	0.898764	0.911878	0.900304	0.886058	0.888066	0.892614	0.884638	0.893729	0.878823	0.907676	0.869124	0.899406	0.880763	0.906107	0.892996	0.905889	0.889243	0.89594	1	0.898316	0.0632854
28	0	394137	1.57655	23.1735	0.834033	0.16001	0.0171873	0.909696	0.902458	0.927873	0.888965	0.869094	0.877416	0.877298	0.885128	0.892674	0.847857	0.886253	0.853794	0.88468	0.878922	0.892431	0.89064	0.904546	0.880108	0.837331	0.918159	1	0.891783	0.0622346
40	0	333616	1.33446	22.6214	0.910275	0.149036	0.0180545	0.891756	0.905779	0.90802	0.892755	0.912312	0.900165	0.890599	0.898959	0.92985	0.9209	0.8801	0.908428	0.904317	0.882975	0.901142	0.871363	0.883018	0.871433	0.873208	0.89492	1	0.900269	0.0569915
52	0	603742	2.41497	22.8015	0.840697	0.152489	0.0168011	0.915919	0.892423	0.897678	0.897957	0.89396	0.898778	0.886428	0.904778	0.896219	0.903929	0.887118	0.883127	0.875622	0.907437	0.88925	0.912319	0.898505	0.907653	0.897758	0.874683	1	0.898279	0.0611316
64	0	738033	2.95213	22.9583	0.867913	0.155673	0.0175589	0.906569	0.896626	0.893144	0.882513	0.886585	0.862175	0.90375	0.904362	0.902251	0.895425	0.884502	0.88106	0.887841	0.904005	0.923161	0.90539	0.898855	0.890589	0.870262	0.882774	1	0.893518	0.0643915
76	0	518722	2.07489	22.8885	0.868764	0.154269	0.0174778	0.914425	0.864611	0.890168	0.908339	0.918789	0.883676	0.888546	0.874595	0.884761	0.875095	0.857957	0.904309	0.909475	0.91841	0.895657	0.897704	0.88926	0.881935	0.905381	0.883774	1	0.892949	0.0640292
88	0	412911	1.65164	22.7848	0.87562	0.152208	0.0174769	0.881471	0.902079	0.878016	0.881028	0.869272	0.859102	0.870169	0.896428	0.883045	0.886832	0.901739	0.86562	0.885337	0.88451	0.9014	0.906381	0.854137	0.895789	0.829721	0.916273	1	0.882193	0.0671387
100	0	463955	1.85582	22.7016	0.843967	0.150511	0.0167381	0.892095	0.893406	0.905063	0.875517	0.896681	0.900253	0.900308	0.887029	0.89873	0.867956	0.895608	0.890822	0.910326	0.903713	0.892194	0.884919	0.889368	0.854498	0.886199	0.893937	1	0.892803	0.0653255
112	0	611143	2.44457	22.9301	0.884929	0.155132	0.0179068	0.905552	0.906354	0.915872	0.913582	0.893105	0.896854	0.887962	0.896459	0.905174	0.908731	0.872911	0.903901	0.886197	0.92316	0.918472	0.867272	0.882714	0.867664	0.88196	0.901281	1	0.901929	0.0599036
124	0	618800	2.4752	22.8889	0.875688	0.154288	0.0176342	0.906369	0.866251	0.89179	0.872321	0.879999	0.897589	0.880517	0.911013	0.890252	0.895322	0.864572	0.876814	0.90381	0.888853	0.927412	0.904994	0.880145	0.884865	0.858412	0.870915	1	0.88774	0.0649844
136	0	614731	2.45892	22.8858	0.87226	0.154222	0.0175431	0.925497	0.874011	0.856675	0.895994	0.898061	0.868922	0.873345	0.911247	0.883544	0.883861	0.888082	0.885038	0.882244	0.907965	0.900847	0.893789	0.886116	0.882043	0.897852	0.878762	1	0.888972	0.0665514
148	0	558434	2.23374	22.7759	0.852951	0.151997	0.017	0.909888	0.885905	0.906311	0.886379	0.879877	0.899345	0.903292	0.880182	0.888047	0.894358	0.865003	0.879171	0.910078	0.926937	0.884553	0.885397	0.876513	0.882434	0.861595	0.884116	1	0.893402	0.0636342
160	0	547771	2.19108	22.8439	0.858605	0.15336	0.0172035	0.890822	0.890599	0.887719	0.889176	0.896602	0.878762	0.886616	0.903633	0.889453	0.878472	0.903382	0.870963	0.905647	0.888345	0.886465	0.896469	0.891495	0.878665	0.892912	0.873847	1	0.889724	0.0652599
172	0	496666	1.98666	22.7505	0.857118	0.151499	0.0170461	0.888235	0.889326	0.888526	0.886172	0.900867	0.868721	0.903211	0.886876	0.884897	0.877687	0.901725	0.894451	0.900286	0.887833	0.899665	0.891684	0.870647	0.885366	0.886421	0.905891	1	0.889174	0.067069
184	0	535399	2.1416	22.779	0.848363	0.152051	0.0169184	0.905215	0.899367	0.88216	0.895392	0.878413	0.898513	0.900954	0.90205	0.90364	0.905279	0.890053	0.890714	0.889323	0.909802	0.907021	0.869708	0.884926	0.876232	0.858654	0.889185	1	0.895046	0.0627869
196	0	551929	2.20772	22.8267	0.851372	0.153007	0.0170341	0.906087	0.890024	0.888535	0.912908	0.886943	0.890468	0.882373	0.904054	0.881255	0.894975	0.886934	0.882349	0.900305	0.908655	0.884843	0.881077	0.877169	0.846902	0.871047	0.87753	1	0.893335	0.0642962
208	0	553658	2.21463	22.8177	0.855309	0.152832	0.017104	0.906244	0.865868	0.875729	0.909319	0.884053	0.877076	0.894929	0.898547	0.87712	0.886166	0.877581	0.894558	0.903466	0.894826	0.890664	0.879824	0.884106	0.888528	0.854676	0.872422	1	0.887648	0.0645378
220	0	608820	2.43528	22.8726	0.856394	0.153933	0.0172025	0.904792	0.862458	0.869383	0.870423	0.878651	0.878391	0.901918	0.882876	0.875619	0.883059	0.87125	0.870853	0.889789	0.910207	0.883403	0.908717	0.876344	0.869705	0.884065	0.893264	1	0.881344	0.0663703
232	0	669419	2.67768	22.8972	0.862059	0.154434	0.0173558	0.889295	0.884013	0.888185	0.87994	0.886239	0.892521	0.900637	0.910253	0.87826	0.877078	0.904885	0.883624	0.88574	0.91123	0.884512	0.869201	0.89421	0.860468	0.883664	0.891229	1	0.888432	0.067253
244	0	572818	2.29127	22.7975	0.847155	0.152418	0.0169074	0.888649	0.91903	0.875105	0.893725	0.893255	0.886434	0.887379	0.913225	0.901306	0.89232	0.898267	0.890271	0.887379	0.914287	0.891475	0.902858	0.856351	0.885296	0.855753	0.899208	1	0.894018	0.0646502
256	0	578225	2.3129	22.828	0.870074	0.15306	0.0174274	0.912797	0.886849	0.880919	0.890142	0.888276	0.883996	0.889059	0.866408	0.920769	0.874784	0.878501	0.893831	0.862129	0.891928	0.875273	0.885286	0.858402	0.874682	0.890781	0.879651	1	0.889015	0.0626295
268	0	571619	2.28648	22.8105	0.862311	0.1527	0.0172283	0.913846	0.882237	0.89462	0.907246	0.862995	0.893835	0.864181	0.883999	0.88607	0.886605	0.878278	0.89013	0.896123	0.907713	0.886417	0.871694	0.903652	0.877747	0.863461	0.900954	1	0.890237	0.0638749
280	0	513524	2.0541	22.77	0.855483	0.151883	0.0170469	0.908923	0.873027	0.889477	0.896008	0.90937	0.857033	0.874609	0.899271	0.874462	0.88467	0.906342	0.905719	0.896419	0.91327	0.876308	0.891497	0.864791	0.89179	0.896535	0.879864	1	0.890141	0.0643616
292	0	580578	2.32231	22.7599	0.843521	0.151665	0.0167798	0.897745	0.879123	0.883154	0.887245	0.879189	0.886009	0.89247	0.89569	0.893145	0.871442	0.87094	0.878598	0.89608	0.901223	0.909867	0.895235	0.87354	0.864521	0.889557	0.875753	1	0.886727	0.0652742
304	0	548441	2.19376	22.8436	0.849331	0.153341	0.0170127	0.889933	0.883364	0.885005	0.872008	0.885949	0.903326	0.865303	0.888297	0.894973	0.888827	0.890125	0.888268	0.918739	0.897439	0.878047	0.859891	0.876623	0.887596	0.875392	0.891044	1	0.885928	0.066229
316	0	593619	2.37448	22.8922	0.865192	0.154338	0.0174221	0.903838	0.899986	0.890266	0.899641	0.877221	0.889181	0.886435	0.905372	0.87195	0.889564	0.891739	0.895998	0.884988	0.893614	0.866626	0.893021	0.87747	0.880264	0.860543	0.866924	1	0.891939	0.0631797
328	0	605575	2.4223	22.8708	0.841101	0.153874	0.0168821	0.912737	0.886052	0.883927	0.893559	0.865732	0.869557	0.873313	0.872203	0.906414	0.860555	0.896629	0.877872	0.908054	0.881179	0.87458	0.881096	0.887156	0.868467	0.886833	0.853466	1	0.885928	0.0648358
340	0	608958	2.43583	22.9115	0.86586	0.154727	0.0174613	0.906198	0.872927	0.87278	0.900826	0.893786	0.873165	0.855511	0.88662	0.875477	0.892969	0.8845	0.877831	0.889425	0.875974	0.873024	0.881258	0.879575	0.856476	0.881507	0.855023	1	0.883572	0.0632625
352	0	596460	2.38584	22.8435	0.853458	0.153345	0.0171114	0.90882	0.892734	0.894383	0.894876	0.883644	0.870734	0.90522	0.883856	0.887246	0.883438	0.895519	0.888354	0.882726	0.886689	0.866488	0.887077	0.884696	0.869543	0.887455	0.884877	1	0.89146	0.0633728
364	0	704843	2.81937	22.9236	0.864572	0.154968	0.0174358	0.904719	0.883238	0.896907	0.879036	0.890776	0.880252	0.883878	0.885729	0.894752	0.868864	0.856254	0.860605	0.891414	0.882106	0.883744	0.888082	0.886578	0.864099	0.908446	0.895329	1	0.886921	0.0622287
376	0	564240	2.25696	22.8521	0.854436	0.153518	0.0171336	0.888257	0.895787	0.872508	0.892822	0.879128	0.884518	0.88417	0.882764	0.866973	0.872202	0.899929	0.892489	0.877495	0.903383	0.84853	0.871435	0.886288	0.892819	0.864703	0.873275	1	0.884104	0.066766
388	0	562463	2.24985	22.7646	0.847219	0.151764	0.0168704	0.914305	0.889498	0.893154	0.892622	0.88635	0.866781	0.884461	0.891229	0.883003	0.897344	0.897311	0.863083	0.874339	0.886252	0.876789	0.867525	0.8929	0.864404	0.886961	0.873928	1	0.889907	0.0662374
400	0	629569	2.51828	22.808	0.847924	0.152628	0.0169346	0.900713	0.888044	0.8763	0.896748	0.85768	0.892739	0.863046	0.879432	0.903521	0.885865	0.895798	0.865151	0.885152	0.898502	0.858595	0.906137	0.873843	0.867069	0.891427	0.867455	1	0.884928	0.0649933
412	0	591381	2.36552	22.8571	0.859219	0.153625	0.0172447	0.910604	0.8749	0.857817	0.897124	0.896598	0.839593	0.868007	0.907487	0.864739	0.8893	0.873611	0.866593	0.882399	0.860652	0.894501	0.881786	0.88389	0.866282	0.878533	0.850747	1	0.880935	0.0686259
424	0	668475	2.6739	22.7931	0.856679	0.152345	0.0171086	0.915665	0.875638	0.876184	0.892789	0.889044	0.882121	0.878129	0.903579	0.885873	0.897421	0.885111	0.843103	0.867278	0.890235	0.841358	0.872021	0.87118	0.861224	0.881456	0.864186	1	0.886117	0.0665072
436	0	638487	2.55395	22.8829	0.857633	0.15414	0.0172416	0.915153	0.88858	0.882964	0.889455	0.87876	0.879284	0.901225	0.87609	0.896021	0.860394	0.908775	0.859155	0.861692	0.861381	0.875958	0.862234	0.89447	0.867809	0.884496	0.853282	1	0.887365	0.0643645
448	0	644426	2.5777	22.899	0.873678	0.154488	0.0176026	0.891496	0.897485	0.86456	0.870952	0.880577	0.866585	0.881179	0.882062	0.889148	0.878957	0.880401	0.87516	0.871101	0.881789	0.855056	0.854095	0.875862	0.861903	0.877748	0.873446	1	0.879537	0.0692963
460	0	526141	2.10456	22.8782	0.874506	0.154072	0.0175965	0.904796	0.863704	0.83834	0.910351	0.877892	0.877257	0.877132	0.863222	0.87632	0.883017	0.874336	0.870803	0.856599	0.899832	0.864822	0.869991	0.877681	0.835208	0.884968	0.874496	1	0.876887	0.068806
472	0	565988	2.26395	22.8549	0.867844	0.153594	0.0174144	0.900686	0.871929	0.876062	0.878706	0.854308	0.899582	0.858199	0.887127	0.895501	0.868769	0.904127	0.853253	0.88247	0.907639	0.856178	0.89231	0.861864	0.839741	0.856219	0.846839	1	0.879296	0.0663491
484	0	583240	2.33296	22.7843	0.85817	0.152172	0.0171226	0.908296	0.897969	0.866512	0.897446	0.873533	0.853355	0.888929	0.909119	0.886368	0.89221	0.892288	0.866346	0.891143	0.876312	0.885671	0.880647	0.873732	0.875663	0.862022	0.8725	1	0.886936	0.0642844
496	0	638006	2.55202	22.8165	0.844452	0.152793	0.0168873	0.895643	0.881971	0.849932	0.873489	0.879471	0.851781	0.885985	0.888911	0.900078	0.884332	0.891036	0.88452	0.860308	0.889007	0.83442	0.85316	0.890466	0.85556	0.864513	0.843115	1	0.876897	0.0698825
508	0	690144	2.76058	22.8939	0.847845	0.154348	0.0170537	0.891532	0.892996	0.853894	0.884015	0.87024	0.893963	0.893137	0.891444	0.893938	0.865969	0.904327	0.868112	0.871021	0.87578	0.854887	0.856752	0.882822	0.860646	0.850586	0.850446	1	0.881125	0.0669226
520	0	620101	2.4804	22.8374	0.868688	0.153245	0.0174143	0.89906	0.867298	0.862053	0.891562	0.870085	0.87587	0.8782	0.883117	0.886064	0.877901	0.882306	0.865411	0.886051	0.900247	0.846729	0.839347	0.883174	0.851081	0.856698	0.879017	1	0.877962	0.0659341
532	0	731595	2.92638	22.9057	0.866384	0.154612	0.0174722	0.915336	0.870035	0.869014	0.882658	0.869211	0.868377	0.852328	0.88697	0.877976	0.85907	0.88217	0.833438	0.854916	0.887822	0.8718	0.845065	0.882175	0.855937	0.88972	0.859173	1	0.87643	0.0662731
544	0	732048	2.92819	22.9364	0.866061	0.155229	0.0174981	0.905415	0.827275	0.854455	0.885175	0.876662	0.864834	0.858658	0.906417	0.890859	0.880902	0.870498	0.885251	0.880013	0.882594	0.847981	0.866009	0.879664	0.855513	0.853551	0.850692	1	0.872368	0.0665973
556	0	588362	2.35345	22.8725	0.868552	0.153948	0.0174473	0.89404	0.864658	0.860016	0.866481	0.869302	0.858296	0.899764	0.904888	0.905145	0.873409	0.878378	0.871214	0.874282	0.883031	0.832436	0.867333	0.867073	0.875447	0.860017	0.864894	1	0.875665	0.0679068
568	0	507166	2.02866	22.678	0.844325	0.150047	0.0166818	0.90947	0.896813	0.855419	0.885812	0.883242	0.884712	0.914888	0.89935	0.896069	0.864321	0.8708	0.873984	0.862099	0.901817	0.817592	0.86638	0.874844	0.847649	0.877648	0.866449	1	0.885731	0.0637679
580	0	571180	2.28472	22.7633	0.848247	0.15174	0.0168899	0.913127	0.886227	0.833295	0.867577	0.869075	0.878719	0.864905	0.888069	0.894363	0.866176	0.879631	0.841751	0.877441	0.901538	0.824083	0.838684	0.869633	0.87627	0.865597	0.870588	1	0.875318	0.0663189
592	0	631817	2.52727	22.8439	0.851722	0.15335	0.0170645	0.921384	0.863835	0.845428	0.881009	0.854028	0.867126	0.845781	0.893554	0.893131	0.869344	0.85907	0.850291	0.864824	0.875143	0.866484	0.855029	0.876595	0.853697	0.880783	0.873611	1	0.873205	0.0657545
604	0	571283	2.28513	22.8502	0.851891	0.153477	0.017072	0.903098	0.866686	0.877139	0.876063	0.865474	0.860915	0.87201	0.876313	0.889723	0.863144	0.881815	0.871405	0.866535	0.907838	0.845701	0.842946	0.882843	0.857543	0.879016	0.858271	1	0.876131	0.0666342
616	0	513111	2.05244	22.7174	0.859934	0.150847	0.0170685	0.891779	0.832448	0.8692	0.891996	0.863705	0.855603	0.881603	0.878442	0.881064	0.868939	0.861762	0.873976	0.885252	0.877	0.844693	0.868603	0.8971	0.856825	0.871366	0.891538	1	0.870781	0.0654037
628	0	542983	2.17193	22.7818	0.851857	0.152112	0.0169741	0.912335	0.868963	0.869198	0.887039	0.872125	0.882705	0.889203	0.910075	0.890167	0.856291	0.890756	0.85785	0.864776	0.879817	0.843867	0.872924	0.871501	0.848612	0.883971	0.876961	1	0.882164	0.067295
640	0	609444	2.43778	22.8185	0.875821	0.15288	0.0175518	0.906637	0.873676	0.855742	0.882808	0.883911	0.868584	0.891481	0.879849	0.887613	0.820618	0.850312	0.856131	0.892595	0.908581	0.79967	0.848503	0.854066	0.858537	0.853697	0.858605	1	0.875314	0.0689579
652	0	736919	2.94768	22.8763	0.841982	0.153986	0.0169134	0.910024	0.87768	0.855684	0.873738	0.880426	0.859428	0.869938	0.894836	0.907215	0.88481	0.861059	0.844927	0.875826	0.884727	0.806615	0.833862	0.883613	0.8487	0.855686	0.863885	1	0.876712	0.0673542
664	0	693349	2.7734	22.9438	0.871926	0.155387	0.0176262	0.894669	0.869309	0.84533	0.866559	0.870942	0.86629	0.824636	0.88057	0.891511	0.869328	0.85698	0.863611	0.876243	0.889634	0.863748	0.840725	0.901454	0.838123	0.872509	0.842354	1	0.868344	0.0692757
676	0	568894	2.27558	22.7866	0.866644	0.152231	0.0172995	0.89857	0.858662	0.854883	0.894243	0.855277	0.866751	0.88349	0.891833	0.892037	0.86879	0.875916	0.868336	0.875588	0.886608	0.83856	0.84335	0.894916	0.821527	0.872256	0.886694	1	0.874416	0.0677954
688	0	635734	2.54294	22.8571	0.85638	0.153623	0.0171785	0.913152	0.840907	0.886762	0.891856	0.872869	0.867558	0.886963	0.897713	0.898801	0.857536	0.880279	0.860296	0.878463	0.888438	0.846446	0.869371	0.880352	0.84088	0.852563	0.884947	1	0.87979	0.0657882
700	0	501342	2.00537	22.7884	0.856217	0.152251	0.0170784	0.914118	0.861508	0.872049	0.866374	0.856108	0.884632	0.880294	0.905323	0.887978	0.840829	0.857873	0.854077	0.907749	0.892509	0.812713	0.826885	0.864947	0.848951	0.870116	0.877846	1	0.87589	0.0651442
712	0	536456	2.14582	22.7852	0.845228	0.15217	0.0168615	0.917055	0.855888	0.86321	0.903606	0.899418	0.853799	0.858763	0.900105	0.895069	0.858801	0.85301	0.835071	0.875077	0.882713	0.813403	0.845557	0.852836	0.847699	0.859687	0.856466	1	0.877077	0.0644054
724	0	639141	2.55656	22.8865	0.880021	0.154247	0.0177467	0.917233	0.858847	0.859608	0.882862	0.874293	0.859385	0.826386	0.892614	0.888316	0.86986	0.873132	0.838836	0.890135	0.876492	0.821745	0.847811	0.870782	0.825995	0.862275	0.886098	1	0.872771	0.0676476
736	0	627178	2.50871	22.8746	0.87239	0.153996	0.0175374	0.886829	0.849673	0.84722	0.877665	0.8861	0.867931	0.867978	0.860593	0.880463	0.860714	0.878003	0.847029	0.882841	0.886616	0.83776	0.834974	0.882725	0.838761	0.858429	0.885186	1	0.867782	0.0684651
748	0	638082	2.55233	22.7835	0.855381	0.152153	0.0170753	0.909452	0.866664	0.870266	0.888814	0.859897	0.879841	0.884327	0.89703	0.892367	0.866788	0.888374	0.841531	0.863988	0.89598	0.809235	0.85055	0.879792	0.840944	0.85018	0.87143	1	0.878543	0.0655497
760	0	667746	2.67098	22.8351	0.846906	0.153167	0.0169444	0.9298	0.863024	0.856812	0.892291	0.84616	0.887536	0.882392	0.896654	0.868989	0.86113	0.862546	0.844692	0.894059	0.908442	0.852616	0.844504	0.873982	0.844496	0.859494	0.877172	1	0.878998	0.0636832
772	0	539053	2.15621	22.9015	0.877561	0.154544	0.0176766	0.925413	0.847354	0.851872	0.870823	0.901157	0.846958	0.876308	0.889964	0.90295	0.836767	0.864898	0.787221	0.880969	0.9019	0.808853	0.828901	0.867598	0.805897	0.878362	0.872776	1	0.871918	0.0666735
784	0	537218	2.14887	22.8161	0.867563	0.15282	0.0173566	0.905296	0.845983	0.858672	0.872455	0.903832	0.865022	0.873498	0.868283	0.892287	0.847288	0.84149	0.844759	0.89821	0.877606	0.80871	0.854741	0.865984	0.848734	0.858988	0.889693	1	0.871386	0.0674779
796	0	615544	2.46218	22.883	0.843535	0.154122	0.016956	0.900737	0.846359	0.853793	0.842702	0.874561	0.869308	0.866029	0.901675	0.873706	0.868632	0.879097	0.854482	0.883354	0.882455	0.828435	0.828754	0.89274	0.854263	0.866555	0.865391	1	0.86814	0.0700926
808	0	584000	2.336	22.8918	0.863903	0.154329	0.017389	0.908259	0.856475	0.849562	0.892132	0.864326	0.901952	0.891405	0.882402	0.885591	0.847765	0.861407	0.848409	0.904771	0.897563	0.835729	0.852111	0.856835	0.829174	0.820468	0.880787	1	0.875861	0.0666698
820	0	538018	2.15207	22.8983	0.867348	0.154464	0.017456	0.91728	0.836077	0.863403	0.870027	0.845978	0.859624	0.854847	0.872678	0.881259	0.875802	0.85293	0.841899	0.861295	0.895002	0.832259	0.839126	0.879513	0.86568	0.848618	0.882979	1	0.867021	0.0690219
832	0	523813	2.09525	22.7773	0.858216	0.152032	0.0171356	0.906887	0.855812	0.872674	0.877128	0.864367	0.857993	0.879097	0.886177	0.882177	0.84173	0.855494	0.842196	0.869794	0.902292	0.838391	0.869507	0.85458	0.831048	0.874984	0.883652	1	0.872475	0.0670807
844	0	621690	2.48676	22.8638	0.843251	0.153737	0.0169187	0.929394	0.856587	0.859763	0.879643	0.893535	0.847929	0.868241	0.886797	0.874566	0.841378	0.854634	0.836262	0.878636	0.882868	0.799377	0.842202	0.869072	0.844821	0.860443	0.89124	1	0.874153	0.0655844
856	0	597926	2.3917	22.838	0.862891	0.153249	0.0172809	0.90633	0.857929	0.842802	0.85497	0.882974	0.857977	0.89464	0.88796	0.880822	0.856441	0.860229	0.840834	0.884705	0.890608	0.823201	0.827646	0.872174	0.845332	0.864967	0.866104	1	0.869823	0.0684435
868	0	683780	2.73512	22.8884	0.873119	0.154274	0.0175823	0.912334	0.877107	0.865068	0.900762	0.867825	0.871889	0.881813	0.876132	0.886277	0.850608	0.860005	0.835356	0.866362	0.884329	0.82908	0.846398	0.861689	0.856358	0.85548	0.882615	1	0.877905	0.0688358
880	0	736482	2.94593	22.8815	0.877898	0.154143	0.0176874	0.9024	0.872142	0.867346	0.878457	0.854737	0.866897	0.851552	0.878372	0.89601	0.854961	0.850797	0.845068	0.892849	0.889068	0.838194	0.840078	0.848028	0.834651	0.862989	0.867088	1	0.871784	0.0702858
892	0	717708	2.87083	22.922	0.86792	0.154942	0.0175181	0.896648	0.838008	0.873598	0.868777	0.867379	0.855249	0.85216	0.888065	0.896195	0.837894	0.848297	0.830249	0.874707	0.877953	0.824653	0.841316	0.855842	0.856104	0.868856	0.90094	1	0.865811	0.0706691
904	0	570724	2.2829	22.7831	0.84997	0.152135	0.0169451	0.918741	0.837955	0.852718	0.874265	0.865601	0.863791	0.886854	0.877075	0.893603	0.83635	0.862727	0.868981	0.87908	0.886	0.830364	0.827915	0.877823	0.85776	0.869611	0.870474	1	0.87086	0.06893
916	0	498816	1.99526	22.7648	0.851703	0.151774	0.0169389	0.912542	0.845627	0.866606	0.864054	0.881264	0.825283	0.866257	0.886891	0.883471	0.860137	0.865328	0.838831	0.880117	0.896522	0.802253	0.859537	0.856986	0.835318	0.854427	0.853515	1	0.868437	0.0679484
928	0	498580	1.99432	22.7451	0.859916	0.151395	0.0171005	0.897008	0.837944	0.863853	0.884869	0.854123	0.882268	0.858628	0.856242	0.878509	0.823871	0.854062	0.820179	0.866049	0.903276	0.820681	0.845452	0.842286	0.854715	0.843658	0.877431	1	0.864118	0.0695791
940	0	478866	1.91546	22.728	0.843762	0.151034	0.016742	0.939592	0.877151	0.859732	0.875672	0.859402	0.840153	0.865472	0.890967	0.891031	0.840665	0.854586	0.8383	0.866022	0.881301	0.849403	0.860774	0.86599	0.844829	0.881255	0.881237	1	0.876314	0.0642205
952	0	524633	2.09853	22.6866	0.832636	0.150199	0.0164549	0.902065	0.867235	0.865437	0.87327	0.865773	0.859074	0.85673	0.870272	0.891301	0.81794	0.867391	0.803858	0.846711	0.881629	0.828878	0.850888	0.836429	0.820813	0.872292	0.878624	1	0.867034	0.0692974
964	0	600190	2.40076	22.7381	0.849781	0.151241	0.0168743	0.902251	0.818452	0.863438	0.877865	0.871631	0.845611	0.85029	0.870027	0.885548	0.830098	0.854509	0.847906	0.873796	0.861211	0.830007	0.830189	0.864487	0.837081	0.868717	0.892083	1	0.861857	0.0713918
976	0	516238	2.06495	22.836	0.863625	0.153211	0.0172978	0.902036	0.837015	0.859868	0.852511	0.865523	0.848979	0.861513	0.885181	0.915464	0.838552	0.875585	0.854883	0.870554	0.883093	0.81199	0.844451	0.866327	0.845185	0.861587	0.840905	1	0.865014	0.0718633
988	0	478350	1.9134	22.8547	0.858987	0.153577	0.0172383	0.894032	0.854225	0.872683	0.87983	0.87502	0.842562	0.866903	0.866236	0.88827	0.855469	0.871969	0.809825	0.872919	0.873443	0.812168	0.857668	0.83333	0.838812	0.830931	0.875512	1	0.867225	0.0664057
1000	0	613795	2.45518	22.8786	0.844064	0.154035	0.01696	0.898241	0.8618	0.8669	0.870584	0.860759	0.856964	0.846308	0.866306	0.879404	0.820773	0.87314	0.864673	0.869663	0.882044	0.837205	0.808284	0.817202	0.843151	0.859091	0.871497	1	0.865669	0.0674521
1012	0	668392	2.67357	22.8755	0.857725	0.153991	0.0172347	0.931888	0.83555	0.874607	0.870727	0.866307	0.840883	0.876959	0.873954	0.88832	0.829898	0.829718	0.816107	0.851506	0.889699	0.847295	0.871222	0.854362	0.835278	0.87419	0.864699	1	0.869013	0.065669
1024	0	756387	3.02555	22.9036	0.850173	0.154545	0.0171327	0.898291	0.837619	0.866025	0.885701	0.857826	0.853123	0.85691	0.878484	0.889951	0.822125	0.862415	0.811565	0.885155	0.876307	0.837759	0.839088	0.873027	0.838709	0.846331	0.898424	1	0.864905	0.0684109
1036	0	678068	2.71227	22.9023	0.853948	0.154525	0.017182	0.90445	0.826475	0.875347	0.854169	0.867487	0.846734	0.864281	0.879462	0.88819	0.832638	0.873551	0.834093	0.8617	0.872705	0.818576	0.829958	0.864859	0.823706	0.865957	0.878504	1	0.863227	0.0723663
1048	0	590852	2.36341	22.9163	0.866113	0.154825	0.017462	0.910318	0.849818	0.877177	0.851265	0.869702	0.836528	0.849594	0.881618	0.892928	0.859733	0.856819	0.826834	0.863291	0.866168	0.824011	0.827995	0.857507	0.807705	0.858469	0.874316	1	0.865733	0.0683503
1060	0	500393	2.00157	22.7855	0.864499	0.152204	0.0172598	0.908939	0.869052	0.864175	0.855046	0.833965	0.84283	0.862021	0.851978	0.877192	0.862379	0.864202	0.804863	0.8542	0.899579	0.828583	0.855342	0.824671	0.850333	0.860328	0.87607	1	0.863774	0.0683473
1072	0	513326	2.0533	22.7244	0.843477	0.150961	0.0167251	0.914101	0.833166	0.88042	0.861847	0.862069	0.838339	0.835806	0.862712	0.883725	0.826312	0.865042	0.826786	0.860637	0.882323	0.844431	0.795916	0.854361	0.85977	0.868366	0.878574	1	0.86267	0.0695876
1084	0	612812	2.45125	22.7664	0.854192	0.151809	0.0170061	0.906734	0.839982	0.869415	0.848246	0.878966	0.865708	0.852342	0.872713	0.900137	0.849925	0.830082	0.819886	0.865985	0.855	0.812946	0.847846	0.88378	0.82884	0.870352	0.838166	1	0.864532	0.0692653
1096	0	593182	2.37273	22.8384	0.869957	0.153268	0.0174487	0.901033	0.855942	0.89249	0.864848	0.867583	0.849585	0.870409	0.883948	0.874152	0.83946	0.877463	0.807134	0.867644	0.869505	0.805384	0.839701	0.863861	0.824996	0.842051	0.902062	1	0.869069	0.0675471
1108	0	542738	2.17095	22.8717	0.869794	0.153935	0.0174989	0.92379	0.812817	0.869061	0.849998	0.870278	0.857353	0.861764	0.870243	0.894945	0.816349	0.857516	0.776493	0.874634	0.877879	0.828681	0.83638	0.872273	0.816246	0.876113	0.871972	1	0.861896	0.069491
1120	0	525903	2.10361	22.7756	0.854569	0.151992	0.0170239	0.901145	0.844343	0.874199	0.873453	0.861009	0.841693	0.876356	0.850403	0.907988	0.849988	0.876105	0.827955	0.84744	0.870748	0.823236	0.859318	0.869933	0.818609	0.862208	0.878052	1	0.866597	0.0701527
1132	0	710929	2.84372	22.8198	0.848607	0.152864	0.0169831	0.90814	0.862998	0.873435	0.837111	0.830668	0.829628	0.838272	0.863889	0.871768	0.849548	0.85111	0.812245	0.879408	0.874051	0.840712	0.835385	0.847391	0.859992	0.843179	0.850638	1	0.859307	0.0706843
1144	0	739124	2.9565	22.8952	0.853141	0.154381	0.0171596	0.909665	0.846314	0.874854	0.87159	0.852264	0.852239	0.838923	0.864784	0.89383	0.855789	0.852187	0.833296	0.876467	0.878347	0.811783	0.817567	0.853762	0.849287	0.87301	0.858313	1	0.865575	0.067238
1156	0	599336	2.39734	22.8614	0.869849	0.153727	0.0174714	0.879709	0.842563	0.894108	0.860853	0.865699	0.862688	0.831501	0.890317	0.894279	0.87929	0.847535	0.835799	0.857021	0.851686	0.817129	0.815631	0.881285	0.802355	0.880974	0.870241	1	0.864348	0.0695649
1168	0	595777	2.38311	22.7994	0.84224	0.152449	0.0168029	0.903284	0.817747	0.865775	0.859266	0.863117	0.858296	0.858653	0.869345	0.900195	0.798071	0.892071	0.804903	0.860658	0.886492	0.819934	0.827365	0.875302	0.835094	0.857381	0.887093	1	0.860491	0.0689264
1180	0	555058	2.22023	22.8345	0.862716	0.153179	0.0172715	0.897728	0.822013	0.889992	0.860208	0.854509	0.843993	0.83756	0.890438	0.873955	0.856511	0.864578	0.79224	0.854163	0.848101	0.821295	0.823946	0.885309	0.829459	0.867844	0.861187	1	0.859847	0.0717401
1192	0	522566	2.09026	22.8027	0.872867	0.15256	0.0174438	0.90788	0.87247	0.874169	0.880332	0.8688	0.848945	0.848736	0.857048	0.860716	0.802942	0.862108	0.829138	0.869993	0.869122	0.832195	0.819848	0.850825	0.83719	0.887641	0.879669	1	0.867583	0.0676154
1204	0	536489	2.14596	22.7376	0.862717	0.151251	0.0171588	0.899687	0.863549	0.864117	0.858539	0.836973	0.850704	0.855141	0.876867	0.897708	0.84172	0.819999	0.830038	0.882099	0.883104	0.823636	0.83084	0.829863	0.859307	0.855986	0.873508	1	0.863054	0.0666308
1216	0	596773	2.38709	22.7913	0.833627	0.152275	0.0166243	0.906213	0.842779	0.867957	0.866327	0.863458	0.868122	0.831625	0.873337	0.904114	0.85287	0.862593	0.820152	0.855073	0.870638	0.815586	0.838065	0.868141	0.852096	0.886215	0.854628	1	0.865727	0.0659959
1228	0	730767	2.92307	22.8999	0.84347	0.154461	0.0169772	0.900449	0.830999	0.866791	0.854135	0.848636	0.871558	0.84222	0.876699	0.895438	0.819178	0.872246	0.809681	0.859481	0.839862	0.829439	0.80365	0.880856	0.838182	0.866028	0.88339	1	0.859574	0.0708458
1240	0	583990	2.33596	22.8182	0.886337	0.15289	0.0177314	0.903475	0.834374	0.904242	0.870449	0.868077	0.839784	0.843895	0.866903	0.887362	0.804244	0.872078	0.816909	0.856694	0.854652	0.79327	0.817379	0.87831	0.837989	0.874952	0.858599	1	0.863915	0.0689051
1252	0	529091	2.11636	22.6705	0.842063	0.149895	0.0166284	0.911352	0.85693	0.855751	0.869627	0.847111	0.863834	0.854688	0.852646	0.875814	0.827119	0.867768	0.826604	0.863054	0.868543	0.816201	0.815267	0.856952	0.823032	0.873367	0.871469	1	0.863416	0.0679868
1264	0	599435	2.39774	22.7889	0.854076	0.152257	0.0170425	0.916038	0.856055	0.875412	0.883924	0.888676	0.849574	0.824765	0.888065	0.889884	0.828127	0.810628	0.816916	0.857095	0.882468	0.825129	0.864356	0.843765	0.8421	0.890041	0.852367	1	0.869482	0.0670262
1276	0	616500	2.466	22.8626	0.863606	0.153743	0.0173398	0.902255	0.859574	0.879472	0.862538	0.863333	0.861977	0.833978	0.870144	0.902754	0.84352	0.839733	0.84082	0.87517	0.860654	0.807725	0.826733	0.854084	0.821526	0.862247	0.882007	1	0.866544	0.0651766
1288	0	587545	2.35018	22.863	0.855555	0.153739	0.0171857	0.909512	0.836331	0.881013	0.851934	0.832152	0.830701	0.840419	0.870911	0.892275	0.815353	0.86916	0.794653	0.847495	0.880093	0.807138	0.803542	0.870951	0.852839	0.866044	0.88367	1	0.85773	0.0663623
1300	0	619672	2.47869	22.8191	0.847993	0.15285	0.0169542	0.904455	0.838093	0.874075	0.868714	0.859581	0.843504	0.832799	0.882544	0.904116	0.795534	0.870234	0.802851	0.858106	0.82842	0.817465	0.803138	0.866542	0.863782	0.875342	0.835486	1	0.860406	0.0700609
1312	0	682921	2.73168	22.8049	0.851902	0.152571	0.0170099	0.914096	0.852442	0.889005	0.863822	0.83444	0.860677	0.841625	0.849478	0.879266	0.81687	0.865426	0.823741	0.840568	0.866183	0.818496	0.835829	0.868152	0.845247	0.857374	0.843672	1	0.863522	0.0666277
1324	0	677357	2.70943	22.8287	0.849798	0.153044	0.0170074	0.912228	0.835795	0.864997	0.877228	0.884016	0.862841	0.840174	0.865183	0.878242	0.816299	0.837549	0.820395	0.854483	0.844901	0.835686	0.828776	0.87363	0.823091	0.884341	0.856503	1	0.863865	0.0669464
1336	0	675317	2.70127	22.9175	0.860118	0.154839	0.0173346	0.915976	0.82639	0.875132	0.859578	0.867378	0.851948	0.824737	0.879168	0.871903	0.837138	0.848952	0.81364	0.848116	0.858258	0.80257	0.856996	0.865448	0.845516	0.879006	0.876084	1	0.861305	0.0674453
1348	0	564166	2.25666	22.7573	0.867009	0.151648	0.0172773	0.9202	0.832469	0.879901	0.863158	0.828518	0.860028	0.83606	0.856339	0.891937	0.787369	0.854111	0.821254	0.854374	0.840232	0.804361	0.816922	0.856092	0.853337	0.865256	0.877977	1	0.858892	0.0673446
1360	0	641156	2.56462	22.8227	0.857339	0.152936	0.017144	0.905861	0.836607	0.876634	0.857282	0.85595	0.856019	0.832372	0.867554	0.892005	0.800014	0.868568	0.825812	0.844741	0.856362	0.816803	0.800456	0.881055	0.844751	0.877587	0.868005	1	0.86012	0.072478
1372	0	588283	2.35313	22.7651	0.857034	0.151788	0.0170659	0.912265	0.841625	0.874011	0.880437	0.863024	0.859144	0.843795	0.860311	0.875183	0.834235	0.854054	0.826372	0.849992	0.839183	0.801188	0.830868	0.86116	0.839364	0.87303	0.843293	1	0.864143	0.0702262
1384	0	631886	2.52754	22.7823	0.861937	0.152137	0.0171892	0.900572	0.816339	0.880559	0.865048	0.869298	0.850409	0.834583	0.874063	0.871071	0.831653	0.847776	0.811956	0.84257	0.849743	0.807775	0.830731	0.857917	0.833707	0.86011	0.831905	1	0.857501	0.0704898
1396	0	655292	2.62117	22.7806	0.852533	0.15209	0.0169967	0.89621	0.824262	0.856624	0.869799	0.849861	0.866025	0.83312	0.874715	0.88045	0.811566	0.857879	0.821544	0.84906	0.848943	0.822173	0.835133	0.874707	0.836023	0.87475	0.843254	1	0.856378	0.0729335
1408	0	638885	2.55554	22.8213	0.843937	0.152888	0.0168754	0.929408	0.839419	0.876504	0.856658	0.866053	0.868529	0.848403	0.894983	0.866593	0.808827	0.868852	0.783697	0.871772	0.839199	0.808051	0.825021	0.875045	0.854643	0.865598	0.867014	1	0.866358	0.0674413
1420	0	678741	2.71496	22.8741	0.855439	0.153962	0.0171929	0.91586	0.831232	0.887976	0.862946	0.857331	0.867971	0.828236	0.86836	0.881501	0.813058	0.859677	0.809914	0.84391	0.838119	0.81176	0.798542	0.881449	0.845686	0.870423	0.861653	1	0.862066	0.0689846
1432	0	595723	2.38289	22.92	0.893657	0.154941	0.0180663	0.908925	0.813451	0.879634	0.851404	0.862607	0.853148	0.852622	0.863035	0.905642	0.800124	0.847402	0.809132	0.843039	0.852804	0.834231	0.812866	0.886314	0.857706	0.857478	0.873038	1	0.858632	0.0715918
1444	0	608126	2.4325	22.8202	0.845204	0.152868	0.0169085	0.899179	0.83408	0.867854	0.869672	0.85708	0.848381	0.816928	0.882688	0.86663	0.828873	0.859242	0.826065	0.85098	0.831893	0.813049	0.803339	0.839779	0.840361	0.882514	0.831535	1	0.85688	0.0710495
1456	0	653212	2.61285	22.918	0.859051	0.154849	0.0173295	0.909308	0.804435	0.853928	0.862804	0.870475	0.845425	0.816562	0.919068	0.872964	0.834505	0.855119	0.826836	0.872173	0.846125	0.815117	0.831557	0.881256	0.831148	0.876607	0.841024	1	0.857321	0.0713029
1468	0	656014	2.62406	22.8702	0.875071	0.153913	0.0175789	0.901087	0.824517	0.880981	0.86187	0.860299	0.843926	0.870951	0.857734	0.867556	0.827898	0.841902	0.817323	0.861708	0.855274	0.822312	0.809723	0.865978	0.835178	0.834443	0.847067	1	0.858691	0.0696952
1480	0	576859	2.30744	22.802	0.865835	0.152535	0.0172935	0.916734	0.859848	0.865475	0.868016	0.847015	0.859224	0.824902	0.892957	0.900673	0.841994	0.853309	0.824408	0.849532	0.855962	0.821988	0.816388	0.85155	0.861899	0.841552	0.854991	1	0.866023	0.0675375
1492	0	524514	2.09806	22.7528	0.857754	0.151545	0.0170643	0.901772	0.825138	0.877103	0.872762	0.866941	0.847688	0.863692	0.867303	0.879708	0.8256	0.851833	0.795342	0.824657	0.825699	0.814567	0.821381	0.873128	0.832143	0.874209	0.869496	1	0.859643	0.0705494
1504	0	557599	2.2304	22.733	0.83526	0.15112	0.0165751	0.917942	0.823301	0.877311	0.869823	0.861191	0.859237	0.832922	0.881779	0.880676	0.837235	0.856499	0.826773	0.838709	0.858846	0.835001	0.806809	0.872535	0.838215	0.85062	0.834357	1	0.863003	0.0678514
1516	0	688281	2.75312	22.8583	0.85186	0.153639	0.0170929	0.899438	0.823947	0.86241	0.854413	0.863641	0.851806	0.837001	0.882742	0.869504	0.83395	0.854604	0.826554	0.869984	0.843801	0.823093	0.809884	0.851687	0.839956	0.888853	0.84612	1	0.857099	0.0708424
1528	0	669899	2.6796	22.8529	0.853541	0.153532	0.0171174	0.899736	0.812852	0.883286	0.874495	0.867013	0.841811	0.838684	0.88775	0.86251	0.822808	0.853085	0.822669	0.854179	0.840772	0.813395	0.814302	0.867235	0.828295	0.870789	0.848208	1	0.858293	0.0707543
1540	0	683264	2.73306	22.8798	0.848104	0.154064	0.0170453	0.918573	0.827068	0.889041	0.866115	0.857012	0.857876	0.827553	0.856213	0.873156	0.840429	0.843178	0.827084	0.863985	0.847795	0.81222	0.826227	0.86123	0.859439	0.844491	0.836836	1	0.862124	0.065866
1552	0	628417	2.51367	22.9082	0.875405	0.154676	0.0176668	0.904383	0.875642	0.877092	0.861877	0.8539	0.862704	0.858019	0.904014	0.872842	0.814157	0.80727	0.808498	0.855148	0.864058	0.805131	0.795171	0.863168	0.846663	0.855877	0.857038	1	0.865802	0.0675246
1564	0	669381	2.67752	22.9339	0.881483	0.155203	0.0178063	0.913249	0.842726	0.875477	0.877846	0.879846	0.854897	0.855756	0.882167	0.863255	0.849988	0.85433	0.80868	0.825851	0.862747	0.813501	0.828007	0.868893	0.856086	0.880888	0.836885	1	0.86722	0.069156
1576	0	677166	2.70866	22.8588	0.872597	0.15368	0.0175242	0.898372	0.832132	0.863962	0.874684	0.883179	0.858744	0.844964	0.896999	0.875047	0.866851	0.870053	0.805813	0.838862	0.84721	0.803623	0.809542	0.858479	0.859591	0.869316	0.830985	1	0.86367	0.0685296
1588	0	672842	2.69137	22.9326	0.875233	0.155166	0.0176878	0.912346	0.836858	0.868001	0.88403	0.860464	0.86195	0.856471	0.890645	0.881428	0.849525	0.859783	0.833612	0.838047	0.852891	0.802839	0.799767	0.847661	0.852507	0.85721	0.845294	1	0.866162	0.0701854
1600	0	625377	2.50151	22.8122	0.850448	0.152715	0.0169992	0.915777	0.838356	0.892213	0.88396	0.885807	0.846153	0.847405	0.87811	0.855444	0.839418	0.838242	0.838696	0.829058	0.863147	0.833215	0.812629	0.837478	0.853281	0.855944	0.854793	1	0.867827	0.0697631
1612	0	669067	2.67627	22.8166	0.839586	0.152787	0.0167754	0.900518	0.842247	0.872869	0.877455	0.843906	0.86684	0.837833	0.872141	0.868397	0.85854	0.844441	0.807794	0.868769	0.870958	0.822333	0.788633	0.854051	0.861795	0.866882	0.846917	1	0.862106	0.0695194
1624	0	686807	2.74723	22.8378	0.864772	0.153249	0.0173264	0.913923	0.862177	0.871539	0.860122	0.858634	0.869928	0.840528	0.906429	0.875049	0.820048	0.857013	0.805663	0.834846	0.842031	0.821697	0.833493	0.853743	0.851601	0.859471	0.853786	1	0.866443	0.0682176
1636	0	682507	2.73003	22.8335	0.869524	0.153169	0.0174061	0.907547	0.837183	0.902532	0.882598	0.838477	0.861415	0.865007	0.869973	0.861065	0.832335	0.849133	0.811869	0.832749	0.868759	0.794902	0.803828	0.878021	0.832986	0.874279	0.818891	1	0.864492	0.070001
1648	0	639753	2.55901	22.7492	0.861313	0.151479	0.0171604	0.89808	0.842675	0.872709	0.862164	0.866508	0.855239	0.875114	0.881907	0.852395	0.856686	0.8594	0.81225	0.825759	0.857861	0.831422	0.80182	0.838018	0.839105	0.879611	0.828952	1	0.862484	0.0720431
1660	0	652421	2.60968	22.8397	0.84514	0.153256	0.0169166	0.912104	0.851421	0.868045	0.865569	0.878125	0.879699	0.851774	0.866479	0.870183	0.861204	0.856455	0.791334	0.827893	0.860187	0.811535	0.814958	0.856839	0.857157	0.857254	0.837167	1	0.866425	0.0700461
1672	0	618009	2.47204	22.9025	0.875696	0.154561	0.01764	0.915415	0.839334	0.861809	0.87104	0.86664	0.874788	0.84098	0.881873	0.852308	0.821211	0.859174	0.826166	0.827985	0.844541	0.835074	0.7956	0.869508	0.859537	0.873077	0.847626	1	0.863102	0.0686519
1684	0	566008	2.26403	22.8051	0.863864	0.152594	0.0172903	0.930721	0.85343	0.873231	0.861719	0.838595	0.8552	0.86337	0.871113	0.880058	0.838896	0.855968	0.821341	0.820568	0.856986	0.806149	0.838078	0.845903	0.877562	0.854765	0.865762	1	0.866403	0.0689618
1696	0	626036	2.50414	22.8702	0.851355	0.153875	0.0170853	0.892899	0.855286	0.864021	0.855245	0.850629	0.865296	0.866587	0.88918	0.862204	0.867004	0.852194	0.780378	0.857021	0.867009	0.810631	0.806451	0.873474	0.839288	0.872262	0.833955	1	0.861792	0.0749783
1708	0	530647	2.12259	22.771	0.887198	0.15195	0.0176923	0.91157	0.851111	0.88417	0.869979	0.83547	0.875774	0.876608	0.855748	0.844528	0.85181	0.830671	0.801979	0.844033	0.853125	0.809694	0.820261	0.850971	0.849128	0.845601	0.833841	1	0.863643	0.0687775
1720	0	451453	1.80581	22.5847	0.865299	0.148245	0.0169783	0.915831	0.842993	0.875204	0.882324	0.867733	0.853797	0.853464	0.899075	0.848692	0.846801	0.858689	0.824367	0.84441	0.853272	0.795344	0.815393	0.832476	0.855639	0.894119	0.829732	1	0.866832	0.0679198
1732	0	516719	2.06688	22.6466	0.834468	0.149414	0.0164624	0.91621	0.840811	0.880436	0.867104	0.854563	0.846761	0.87307	0.889343	0.867413	0.850645	0.859536	0.819701	0.80659	0.839675	0.846818	0.8283	0.84784	0.875392	0.87272	0.838128	1	0.865964	0.0695656
1744	0	596271	2.38508	22.7781	0.84429	0.152027	0.0168187	0.924223	0.848311	0.859849	0.870782	0.843543	0.862547	0.851941	0.889314	0.869057	0.842304	0.871559	0.807658	0.83968	0.8501	0.818132	0.815468	0.855216	0.8556	0.863787	0.820509	1	0.864889	0.0705403
1756	0	670003	2.68001	22.837	0.853181	0.153215	0.0170946	0.920357	0.854561	0.870407	0.849532	0.870778	0.868327	0.848083	0.868906	0.86496	0.837588	0.856474	0.824379	0.826516	0.827989	0.788858	0.839905	0.862395	0.840257	0.84258	0.852286	1	0.864255	0.0687448
1768	0	674595	2.69838	22.957	0.853173	0.155626	0.017261	0.88934	0.84622	0.893652	0.876685	0.848331	0.868242	0.861819	0.889886	0.832998	0.856043	0.827858	0.835554	0.839007	0.826831	0.833726	0.823194	0.834317	0.835134	0.875387	0.826144	1	0.862965	0.0721351
1780	0	573348	2.29339	22.9018	0.871943	0.154542	0.0175749	0.894534	0.847393	0.889421	0.881921	0.845762	0.833778	0.851049	0.879539	0.828243	0.846844	0.843971	0.784205	0.833912	0.847332	0.824548	0.807531	0.840402	0.868202	0.864382	0.831076	1	0.858951	0.0669687
1792	0	604942	2.41977	22.8468	0.864713	0.153428	0.017332	0.925604	0.838604	0.873843	0.875258	0.852693	0.858611	0.872923	0.878126	0.849599	0.873847	0.850212	0.807402	0.837507	0.856784	0.802651	0.810673	0.857705	0.843096	0.8921	0.853437	1	0.866762	0.0693769
1804	0	571444	2.28578	22.7688	0.862684	0.151871	0.0171832	0.911982	0.842991	0.848332	0.880804	0.857633	0.840387	0.882342	0.873841	0.881345	0.871366	0.85489	0.81149	0.825657	0.838741	0.828887	0.818787	0.846131	0.887712	0.862974	0.828	1	0.863906	0.0679757
1816	0	567041	2.26816	22.7551	0.852989	0.151584	0.016973	0.881772	0.854212	0.877503	0.88222	0.844046	0.884948	0.842678	0.873082	0.851019	0.846713	0.844067	0.817645	0.84668	0.831211	0.800291	0.815736	0.831576	0.842729	0.859917	0.844129	1	0.860517	0.0706454
1828	0	602492	2.40997	22.8134	0.858327	0.152752	0.0171484	0.905718	0.835595	0.892315	0.854874	0.874088	0.860007	0.845516	0.844578	0.843442	0.859798	0.836146	0.822339	0.827923	0.828779	0.78061	0.848336	0.867068	0.814322	0.84959	0.84125	1	0.859829	0.0698061
1840	0	557593	2.23037	22.808	0.865826	0.152654	0.0173079	0.883252	0.817048	0.886567	0.874655	0.877635	0.834796	0.866047	0.874746	0.839751	0.849327	0.828609	0.830396	0.84971	0.857631	0.789508	0.827876	0.820796	0.836228	0.849406	0.855493	1	0.856878	0.070908
1852	0	520281	2.08112	22.7799	0.854539	0.152078	0.0170334	0.897616	0.853634	0.88677	0.869083	0.84145	0.867604	0.882468	0.876303	0.837383	0.866058	0.842747	0.835374	0.849162	0.829998	0.786174	0.79103	0.838671	0.840476	0.880351	0.846604	1	0.863951	0.0660258
1864	0	515777	2.06311	22.791	0.855357	0.152301	0.0170719	0.928429	0.839043	0.891449	0.858914	0.859208	0.859409	0.858656	0.89175	0.865154	0.845906	0.864692	0.793547	0.835734	0.822767	0.80249	0.825256	0.852827	0.812863	0.862883	0.81032	1	0.866158	0.0659264
1876	0	546071	2.18428	22.7537	0.84591	0.151546	0.016817	0.897637	0.846131	0.875933	0.86725	0.889769	0.846838	0.864083	0.874141	0.865279	0.864077	0.848088	0.796515	0.827855	0.837756	0.806624	0.835186	0.818276	0.871129	0.868882	0.84572	1	0.863793	0.0678059
1888	0	562828	2.25131	22.8192	0.850134	0.152855	0.0169962	0.901676	0.828317	0.885557	0.883752	0.86122	0.837804	0.854132	0.887243	0.847741	0.863518	0.825021	0.806484	0.836601	0.846374	0.802229	0.832144	0.849975	0.833589	0.862894	0.827876	1	0.86066	0.0700846
1900	0	534299	2.1372	22.8065	0.868537	0.152628	0.017352	0.891537	0.833886	0.899879	0.869663	0.860156	0.863548	0.870067	0.861418	0.862511	0.85778	0.831367	0.836242	0.819279	0.851301	0.803656	0.828067	0.836569	0.823194	0.827457	0.86192	1	0.862204	0.0681226
1912	0	538071	2.15228	22.7641	0.852412	0.151762	0.016967	0.893221	0.857025	0.867846	0.854677	0.884886	0.858422	0.879442	0.842764	0.867251	0.868121	0.837455	0.819442	0.846164	0.815106	0.786574	0.835707	0.812957	0.82317	0.868841	0.851332	1	0.861768	0.0677648
1924	0	565021	2.26008	22.7534	0.843349	0.151536	0.0167728	0.899413	0.840655	0.8832	0.864612	0.876495	0.838228	0.892406	0.893806	0.894536	0.869462	0.842221	0.816019	0.832886	0.820451	0.799241	0.790276	0.84413	0.822223	0.857361	0.832644	1	0.865286	0.0661742
1936	0	623720	2.49488	22.7956	0.845473	0.152377	0.0168608	0.903174	0.844377	0.870949	0.857289	0.876627	0.837656	0.865168	0.885363	0.874792	0.851756	0.844496	0.783602	0.834264	0.836024	0.79576	0.818056	0.82775	0.835518	0.863311	0.8226	1	0.860456	0.0697643
1948	0	585295	2.34118	22.7992	0.857786	0.152467	0.0171294	0.897348	0.833991	0.882446	0.880503	0.877504	0.835099	0.868498	0.877899	0.862522	0.894199	0.829733	0.799524	0.839141	0.823515	0.77973	0.843462	0.845952	0.848673	0.83701	0.833223	1	0.862642	0.0694087
1960	0	572476	2.2899	22.7921	0.85202	0.152317	0.0169991	0.893259	0.826585	0.903484	0.872037	0.871178	0.868784	0.867667	0.861858	0.850455	0.863685	0.840748	0.823389	0.860896	0.82902	0.81808	0.854339	0.831923	0.842103	0.830125	0.843936	1	0.864152	0.0681347
1972	0	523584	2.09434	22.7743	0.849159	0.15196	0.0169244	0.897991	0.866321	0.89167	0.887086	0.883504	0.863471	0.868814	0.855905	0.888146	0.850106	0.830553	0.791836	0.836121	0.818634	0.808355	0.822666	0.823276	0.83387	0.834127	0.83845	1	0.868598	0.0672021
1984	0	542540	2.17016	22.7531	0.853933	0.151546	0.01699	0.894586	0.847934	0.881098	0.849504	0.873924	0.866484	0.864849	0.874564	0.857791	0.873482	0.82485	0.800514	0.823359	0.83909	0.774439	0.825754	0.812044	0.834505	0.865645	0.832256	1	0.860555	0.0678753
1996	0	623475	2.4939	22.8119	0.840588	0.152696	0.0167932	0.904302	0.857643	0.885514	0.852303	0.873248	0.842675	0.868343	0.87279	0.874337	0.860646	0.846527	0.79822	0.837002	0.84299	0.797004	0.797631	0.82401	0.842255	0.853481	0.834527	1	0.863777	0.0652652
2008	0	674162	2.69665	22.9094	0.849747	0.154661	0.0171236	0.89808	0.83512	0.888699	0.852107	0.888347	0.836189	0.845639	0.877996	0.860321	0.857114	0.843176	0.792343	0.846346	0.826913	0.79694	0.826295	0.840982	0.829812	0.836542	0.808868	1	0.859034	0.0706661
2020	0	690086	2.76034	22.9491	0.854456	0.155468	0.0172743	0.88393	0.8671	0.882482	0.879272	0.884396	0.859743	0.861259	0.870373	0.833418	0.860479	0.833074	0.792462	0.850666	0.817162	0.792435	0.835931	0.821992	0.834932	0.856475	0.827946	1	0.863458	0.0666042
2032	0	682448	2.72979	22.9032	0.87371	0.154574	0.0176222	0.901201	0.848978	0.897268	0.859308	0.877847	0.860773	0.872072	0.865373	0.868825	0.850319	0.845129	0.799266	0.861533	0.826066	0.792033	0.847573	0.834595	0.843666	0.823907	0.839789	1	0.865807	0.0682848
2044	0	693055	2.77222	22.8965	0.869847	0.154431	0.0175115	0.87385	0.877246	0.859909	0.857275	0.877742	0.851061	0.849222	0.845632	0.857788	0.846954	0.833085	0.764315	0.829578	0.831094	0.783281	0.832173	0.822396	0.81049	0.826657	0.862064	1	0.854678	0.0714787
2056	0	667201	2.6688	22.8031	0.855473	0.152543	0.0171006	0.890573	0.85881	0.883567	0.848367	0.880247	0.823047	0.856304	0.866435	0.86181	0.869868	0.835333	0.800969	0.845935	0.840486	0.81008	0.825077	0.819592	0.852467	0.82316	0.826494	1	0.859516	0.0683549
2068	0	632578	2.53031	22.861	0.852558	0.153695	0.0171158	0.867993	0.830451	0.899925	0.843248	0.874686	0.860395	0.877478	0.856664	0.87068	0.84092	0.838309	0.769619	0.835244	0.84805	0.794685	0.843063	0.800899	0.822144	0.852706	0.806018	1	0.854753	0.0699939
2080	0	502120	2.00848	22.8441	0.870018	0.153382	0.0174649	0.876431	0.837863	0.853174	0.840702	0.853242	0.822181	0.843222	0.862237	0.852682	0.850674	0.811329	0.810448	0.848931	0.817173	0.791107	0.845904	0.842854	0.865169	0.812362	0.833152	1	0.845877	0.0756099
2092	0	555509	2.22204	22.8641	0.860255	0.153768	0.0172597	0.900094	0.870098	0.880075	0.849262	0.88697	0.834193	0.853284	0.893221	0.852232	0.851679	0.841655	0.805378	0.86288	0.834404	0.809265	0.821687	0.820204	0.843012	0.835384	0.833812	1	0.864063	0.0668168
2104	0	519053	2.07621	22.8238	0.857555	0.152958	0.0171668	0.869295	0.863132	0.879589	0.84246	0.868772	0.837043	0.837887	0.86317	0.85339	0.848532	0.830441	0.766679	0.844209	0.851724	0.772713	0.826385	0.84564	0.844367	0.815638	0.859568	1	0.852433	0.0744167
2116	0	554213	2.21685	22.6821	0.838343	0.150118	0.016568	0.870666	0.826745	0.850843	0.836253	0.879299	0.831091	0.866862	0.860644	0.859441	0.860687	0.842514	0.801135	0.833629	0.84369	0.797747	0.84809	0.829058	0.843346	0.828554	0.825845	1	0.848437	0.075651
2128	0	793681	3.17472	22.9021	0.859572	0.154529	0.017309	0.863973	0.847983	0.865351	0.850619	0.872678	0.838086	0.869837	0.860053	0.868431	0.860846	0.826842	0.77603	0.844486	0.82618	0.799327	0.869461	0.826025	0.835845	0.829329	0.828989	1	0.8525	0.0705716
2140	0	658671	2.63468	22.8207	0.853807	0.152891	0.0170846	0.882422	0.846681	0.8708	0.839081	0.854412	0.845535	0.856172	0.862344	0.85263	0.844914	0.849617	0.778879	0.839228	0.835681	0.805912	0.859056	0.81972	0.832258	0.83656	0.833626	1	0.852439	0.0705304
2152	0	625155	2.50062	22.8622	0.859963	0.15373	0.0172389	0.888288	0.870393	0.847458	0.826642	0.868842	0.828722	0.868881	0.870534	0.868964	0.874058	0.823126	0.820282	0.831063	0.832024	0.774715	0.835015	0.842075	0.84473	0.834212	0.829185	1	0.855069	0.0713614
2164	0	518370	2.07348	22.8009	0.861588	0.152508	0.0172198	0.825538	0.867327	0.856107	0.843771	0.850638	0.847483	0.855915	0.882961	0.873792	0.861719	0.831535	0.809426	0.826464	0.832759	0.80601	0.844438	0.832761	0.843887	0.828293	0.858053	1	0.848101	0.0727635
2176	0	507808	2.03123	22.7594	0.854898	0.151673	0.0170226	0.858102	0.847432	0.858202	0.830085	0.856199	0.856619	0.879189	0.853464	0.875891	0.847952	0.821419	0.781457	0.830722	0.830627	0.809699	0.836837	0.861333	0.852688	0.809219	0.855567	1	0.848997	0.0739042
2188	0	578505	2.31402	22.8089	0.854731	0.152656	0.0170813	0.883904	0.842596	0.863706	0.845187	0.859319	0.842884	0.83646	0.861999	0.872181	0.849862	0.8439	0.757939	0.838105	0.811525	0.791934	0.855845	0.804148	0.838364	0.812203	0.810873	1	0.849833	0.0729017
2200	0	576634	2.30654	22.7857	0.841668	0.152175	0.016776	0.863151	0.830308	0.833981	0.853528	0.878027	0.862825	0.85449	0.854179	0.885031	0.855074	0.831207	0.778028	0.867295	0.83147	0.801501	0.863815	0.809644	0.846137	0.825583	0.841753	1	0.849241	0.0725712
2212	0	613759	2.45504	22.8582	0.85379	0.15364	0.0171326	0.863723	0.865482	0.86299	0.84678	0.862262	0.850772	0.885178	0.848461	0.880196	0.850568	0.827537	0.803897	0.84341	0.828242	0.767027	0.850484	0.813076	0.847662	0.802456	0.85492	1	0.854415	0.0697635
2224	0	702278	2.80911	22.8815	0.854577	0.154107	0.0171847	0.841115	0.865332	0.839667	0.82888	0.854411	0.871277	0.855331	0.856106	0.87689	0.877915	0.835794	0.787982	0.859859	0.825771	0.79052	0.834111	0.834734	0.852842	0.858261	0.828148	1	0.848178	0.0749918
2236	0	692137	2.76855	22.8641	0.863223	0.153771	0.0173166	0.859931	0.86042	0.878055	0.839475	0.854552	0.838533	0.873511	0.860541	0.879887	0.852288	0.846457	0.809647	0.827659	0.825654	0.805021	0.853897	0.853075	0.836678	0.807898	0.861408	1	0.854276	0.0708668
2248	0	607949	2.4318	22.8152	0.87619	0.152814	0.0175463	0.861279	0.848679	0.881386	0.855967	0.860142	0.834442	0.849454	0.849682	0.876356	0.84245	0.845728	0.769018	0.820402	0.819111	0.768681	0.848817	0.814689	0.832985	0.82958	0.835332	1	0.84977	0.0715105
2260	0	598431	2.39372	22.8524	0.847765	0.153515	0.0169903	0.857033	0.833458	0.858809	0.85105	0.845237	0.839543	0.845693	0.864152	0.901868	0.846077	0.824228	0.783033	0.844037	0.832662	0.803736	0.851315	0.816503	0.83541	0.819512	0.849718	1	0.846542	0.074154
2272	0	601452	2.40581	22.7886	0.850036	0.152245	0.0169505	0.860759	0.855093	0.833874	0.817858	0.85414	0.849115	0.849741	0.844208	0.873553	0.870143	0.800937	0.760199	0.865677	0.829892	0.777321	0.882326	0.831176	0.849864	0.816694	0.843119	1	0.843613	0.0735636
2284	0	554810	2.21924	22.8738	0.858377	0.153959	0.0172481	0.858363	0.843967	0.818671	0.821956	0.881586	0.847722	0.86618	0.847653	0.865233	0.859894	0.834672	0.770303	0.867548	0.829563	0.811595	0.843099	0.829014	0.854641	0.844913	0.809229	1	0.844553	0.0733725
2296	0	594724	2.3789	22.8397	0.875476	0.153303	0.0175923	0.850217	0.827453	0.89491	0.814521	0.84772	0.848701	0.85703	0.862764	0.895196	0.869069	0.832042	0.748461	0.840033	0.840161	0.806995	0.86109	0.821489	0.869224	0.826406	0.856355	1	0.847437	0.071127
2308	0	667088	2.66835	22.8409	0.852458	0.153292	0.0170816	0.875009	0.867502	0.887988	0.850026	0.853239	0.852718	0.876634	0.847529	0.855373	0.860143	0.828484	0.807377	0.861365	0.815463	0.82626	0.851717	0.845886	0.809775	0.836972	0.835347	1	0.859018	0.0685097
2320	0	766424	3.0657	22.9034	0.858887	0.154554	0.0173045	0.865739	0.84877	0.857009	0.849117	0.874252	0.820679	0.863318	0.870739	0.897568	0.84725	0.813884	0.8008	0.843401	0.848747	0.80162	0.847141	0.796078	0.855142	0.829066	0.858764	1	0.85215	0.07108
2332	0	607507	2.43003	22.8421	0.875401	0.153351	0.0175641	0.863368	0.823707	0.864326	0.833487	0.834758	0.865906	0.840683	0.85433	0.886395	0.877407	0.832654	0.790704	0.853476	0.824891	0.795821	0.88325	0.822101	0.836539	0.851486	0.849851	1	0.847198	0.0754904
2344	0	597473	2.38989	22.8044	0.867127	0.152586	0.0173397	0.864468	0.81054	0.82584	0.825136	0.857127	0.849996	0.860838	0.841965	0.874188	0.857113	0.827971	0.784459	0.847483	0.843272	0.796175	0.85448	0.819819	0.874717	0.840393	0.823591	1	0.840238	0.0740618
2356	0	552791	2.21116	22.7602	0.866833	0.151705	0.0172517	0.860223	0.826312	0.855635	0.807894	0.858837	0.846899	0.87544	0.83845	0.864067	0.846266	0.811366	0.776819	0.852765	0.825136	0.79669	0.85849	0.847326	0.849771	0.834825	0.80737	1	0.841935	0.0703482
2368	0	581305	2.32522	22.7596	0.839387	0.151652	0.016699	0.861598	0.802633	0.868239	0.835336	0.851001	0.881511	0.876234	0.888983	0.878925	0.856926	0.825648	0.7833	0.866328	0.834314	0.829271	0.860112	0.82782	0.849022	0.835164	0.83911	1	0.850334	0.0698049
2380	0	612403	2.44961	22.7779	0.843194	0.152023	0.0168038	0.859735	0.839693	0.864429	0.828167	0.854782	0.843599	0.87095	0.862297	0.886387	0.872056	0.806729	0.782542	0.837466	0.809554	0.811328	0.865339	0.811507	0.834082	0.852112	0.848337	1	0.848312	0.0733623
2392	0	637466	2.54986	22.8947	0.866376	0.15439	0.0174403	0.874864	0.843552	0.857272	0.853709	0.867313	0.851306	0.857303	0.870144	0.878364	0.861151	0.829171	0.794909	0.861537	0.838341	0.815167	0.852882	0.830086	0.863645	0.838278	0.838617	1	0.855498	0.0717795
6685
