# Supplementary material for: IBSEM: An Individual-Based Atlantic Salmon Population Model
Source: PLoS One. 2015 Sep 18;10(9):e0138444. doi: 10.1371/journal.pone.0138444 (PMC4575158; doi:10.1371/journal.pone.0138444)
Supplement: S1 Minimal dataset — (ZIP) [file pone.0138444.s003.zip › temp/scenario 1/wild - 7/runFiles/results/heritabilityFreshwater.txt]

month	parr0+_P_Average	parr0+_P_stDev	parr0+_G_Average	parr0+_G_stDev	parr1+_P_Average	parr1+_P_stDev	parr1+_G_Average	parr1+_G_stDev	parr2+_P_Average	parr2+_P_stDev	parr2+_G_Average	parr2+_G_stDev	parr3+_P_Average	parr3+_P_stDev	parr3+_G_Average	parr3+_G_stDev	parr4+_P_Average	parr4+_P_stDev	parr4+_G_Average	parr4+_G_stDev
21	3.29031	0.715525	3.28936	0.0253917	0	0	0	0	0	0	0	0	0	0	0	0	0	0	0	0
21	0	0	0	0	14.6177	14.4741	14.7675	0.68177	0	0	0	0	0	0	0	0	0	0	0	0
21	0	0	0	0	0	0	0	0	28.4131	25.9281	29.3734	16.2536	35.3882	57.4431	37.3894	36.2658	0	0	0	0
21	0	0	0	0	0	0	0	0	0	0	0	0	0	0	0	0	0	0	0	0
33	3.41276	0.772743	3.41311	0.0276108	0	0	0	0	0	0	0	0	0	0	0	0	0	0	0	0
33	0	0	0	0	14.7661	14.8399	14.9455	0.752996	0	0	0	0	0	0	0	0	0	0	0	0
33	0	0	0	0	0	0	0	0	26.9178	30.9311	32.1604	3.61543	41.2901	52.2411	48.7856	25.6202	54.9757	54.3477	56.1119	9.45242
33	0	0	0	0	0	0	0	0	0	0	0	0	0	0	0	0	0	0	0	0
45	2.7023	0.482854	2.69955	0.0181062	0	0	0	0	0	0	0	0	0	0	0	0	0	0	0	0
45	0	0	0	0	13.0527	12.1753	13.1818	0.566717	0	0	0	0	0	0	0	0	0	0	0	0
45	0	0	0	0	0	0	0	0	24.6418	27.356	29.4412	2.92259	35.1305	55.2788	54.566	8.37963	0	0	0	0
45	0	0	0	0	0	0	0	0	0	0	0	0	0	0	0	0	0	0	0	0
57	3.23682	0.693989	3.23439	0.0267274	0	0	0	0	0	0	0	0	0	0	0	0	0	0	0	0
57	0	0	0	0	13.2129	11.4175	13.3617	0.591784	0	0	0	0	0	0	0	0	0	0	0	0
57	0	0	0	0	0	0	0	0	25.1542	27.7515	29.1926	3.0505	35.4977	47.8139	53.6081	10.0702	0	0	0	0
57	0	0	0	0	0	0	0	0	0	0	0	0	0	0	0	0	0	0	0	0
69	3.06442	0.621356	3.06217	0.0238335	0	0	0	0	0	0	0	0	0	0	0	0	0	0	0	0
69	0	0	0	0	12.843	11.4007	12.9715	0.587311	0	0	0	0	0	0	0	0	0	0	0	0
69	0	0	0	0	0	0	0	0	24.1403	26.8646	27.315	2.46606	34.9994	51.1789	51.641	8.87798	0	0	0	0
69	0	0	0	0	0	0	0	0	0	0	0	0	0	0	0	0	0	0	0	0
81	3.03386	0.608478	3.03117	0.0250743	0	0	0	0	0	0	0	0	0	0	0	0	0	0	0	0
81	0	0	0	0	12.9356	11.5904	13.0772	0.579517	0	0	0	0	0	0	0	0	0	0	0	0
81	0	0	0	0	0	0	0	0	23.943	25.8874	27.355	2.68131	33.6365	42.7242	48.9878	8.51539	36.6587	0	81.7179	0
81	0	0	0	0	0	0	0	0	0	0	0	0	0	0	0	0	0	0	0	0
93	3.36212	0.748992	3.36021	0.0291144	0	0	0	0	0	0	0	0	0	0	0	0	0	0	0	0
93	0	0	0	0	13.5766	12.3769	13.7112	0.697541	0	0	0	0	0	0	0	0	0	0	0	0
93	0	0	0	0	0	0	0	0	24.6553	27.8394	28.0945	2.7523	34.4788	48.8383	50.0235	7.75471	0	0	0	0
93	0	0	0	0	0	0	0	0	0	0	0	0	0	0	0	0	0	0	0	0
105	3.52709	0.813906	3.52457	0.029045	0	0	0	0	0	0	0	0	0	0	0	0	0	0	0	0
105	0	0	0	0	15.4278	15.6225	15.5869	0.803691	0	0	0	0	0	0	0	0	0	0	0	0
105	0	0	0	0	0	0	0	0	26.3608	29.7646	30.5463	3.52639	36.0907	55.7858	52.6628	8.25864	46.0971	13.5488	84.2666	0.651648
105	0	0	0	0	0	0	0	0	0	0	0	0	0	0	0	0	0	0	0	0
117	3.11123	0.645865	3.10811	0.0236337	0	0	0	0	0	0	0	0	0	0	0	0	0	0	0	0
117	0	0	0	0	14.5676	14.7091	14.7569	0.708753	0	0	0	0	0	0	0	0	0	0	0	0
117	0	0	0	0	0	0	0	0	26.8857	31.8365	32.4095	3.5491	36.1056	55.3049	54.7511	8.91345	40.2362	0	84.871	0
117	0	0	0	0	0	0	0	0	0	0	0	0	0	0	0	0	0	0	0	0
129	3.05482	0.623001	3.05659	0.0276994	0	0	0	0	0	0	0	0	0	0	0	0	0	0	0	0
129	0	0	0	0	13.7875	13.0509	13.9229	0.657752	0	0	0	0	0	0	0	0	0	0	0	0
129	0	0	0	0	0	0	0	0	26.2302	30.7382	31.5344	3.75972	37.765	60.6704	57.921	11.6883	0	0	0	0
129	0	0	0	0	0	0	0	0	0	0	0	0	0	0	0	0	0	0	0	0
141	3.44047	0.795002	3.44075	0.0355922	0	0	0	0	0	0	0	0	0	0	0	0	0	0	0	0
141	0	0	0	0	14.0536	13.0891	14.2005	0.791611	0	0	0	0	0	0	0	0	0	0	0	0
141	0	0	0	0	0	0	0	0	26.1452	30.1184	30.3352	3.20834	35.4912	51.7577	57.0729	8.54462	0	0	0	0
141	0	0	0	0	0	0	0	0	0	0	0	0	0	0	0	0	0	0	0	0
153	3.34879	0.740241	3.3484	0.0284422	0	0	0	0	0	0	0	0	0	0	0	0	0	0	0	0
153	0	0	0	0	15.4216	16.4606	15.5807	0.955988	0	0	0	0	0	0	0	0	0	0	0	0
153	0	0	0	0	0	0	0	0	26.6443	30.3048	31.2628	3.93504	36.7445	64.7556	56.1318	10.3963	0	0	0	0
153	0	0	0	0	0	0	0	0	0	0	0	0	0	0	0	0	0	0	0	0
165	2.92955	0.571491	2.92694	0.023467	0	0	0	0	0	0	0	0	0	0	0	0	0	0	0	0
165	0	0	0	0	13.5465	12.9977	13.6963	0.630415	0	0	0	0	0	0	0	0	0	0	0	0
165	0	0	0	0	0	0	0	0	26.03	30.8361	31.5556	3.89927	36.135	53.9377	54.715	9.05354	0	0	0	0
165	0	0	0	0	0	0	0	0	0	0	0	0	0	0	0	0	0	0	0	0
177	3.56089	0.841233	3.56094	0.0343077	0	0	0	0	0	0	0	0	0	0	0	0	0	0	0	0
177	0	0	0	0	14.5607	13.8783	14.7182	0.828044	0	0	0	0	0	0	0	0	0	0	0	0
177	0	0	0	0	0	0	0	0	26.5203	30.1565	31.0785	3.59177	37.5539	53.9109	58.889	13.9387	0	0	0	0
177	0	0	0	0	0	0	0	0	0	0	0	0	0	0	0	0	0	0	0	0
189	3.16113	0.665743	3.15606	0.0268961	0	0	0	0	0	0	0	0	0	0	0	0	0	0	0	0
189	0	0	0	0	14.0952	13.8158	14.2332	0.714625	0	0	0	0	0	0	0	0	0	0	0	0
189	0	0	0	0	0	0	0	0	25.5801	28.7256	30.0043	3.32154	35.8743	63.4366	55.0577	9.48001	0	0	0	0
189	0	0	0	0	0	0	0	0	0	0	0	0	0	0	0	0	0	0	0	0
201	3.27478	0.713357	3.2771	0.0274519	0	0	0	0	0	0	0	0	0	0	0	0	0	0	0	0
201	0	0	0	0	13.8472	12.9688	13.999	0.729355	0	0	0	0	0	0	0	0	0	0	0	0
201	0	0	0	0	0	0	0	0	25.8552	30.4496	30.2414	3.27502	36.5818	56.8202	54.0302	9.20712	0	0	0	0
201	0	0	0	0	0	0	0	0	0	0	0	0	0	0	0	0	0	0	0	0
213	3.07409	0.623531	3.07503	0.0244899	0	0	0	0	0	0	0	0	0	0	0	0	0	0	0	0
213	0	0	0	0	13.5059	12.631	13.664	0.648845	0	0	0	0	0	0	0	0	0	0	0	0
213	0	0	0	0	0	0	0	0	25.0112	28.2516	29.085	3.07427	34.8536	56.3792	53.2212	7.28645	0	0	0	0
213	0	0	0	0	0	0	0	0	0	0	0	0	0	0	0	0	0	0	0	0
225	3.36005	0.744788	3.35612	0.0300961	0	0	0	0	0	0	0	0	0	0	0	0	0	0	0	0
225	0	0	0	0	13.6137	12.1475	13.7441	0.649874	0	0	0	0	0	0	0	0	0	0	0	0
225	0	0	0	0	0	0	0	0	25.2838	28.2544	29.1959	2.97828	35.1035	49.7951	52.6885	8.99923	37.2032	0	85.8911	0
225	0	0	0	0	0	0	0	0	0	0	0	0	0	0	0	0	0	0	0	0
237	3.13664	0.650992	3.13428	0.0245532	0	0	0	0	0	0	0	0	0	0	0	0	0	0	0	0
237	0	0	0	0	14.1624	13.7231	14.3271	0.723481	0	0	0	0	0	0	0	0	0	0	0	0
237	0	0	0	0	0	0	0	0	25.237	28.0084	29.2447	2.99232	34.7693	52.5961	52.5271	8.26737	0	0	0	0
237	0	0	0	0	0	0	0	0	0	0	0	0	0	0	0	0	0	0	0	0
249	3.33317	0.738886	3.33403	0.0300139	0	0	0	0	0	0	0	0	0	0	0	0	0	0	0	0
249	0	0	0	0	14.7199	14.3534	14.9119	0.782137	0	0	0	0	0	0	0	0	0	0	0	0
249	0	0	0	0	0	0	0	0	26.787	30.7133	31.8875	4.06136	36.5544	50.7141	54.3703	10.5572	0	0	0	0
249	0	0	0	0	0	0	0	0	0	0	0	0	0	0	0	0	0	0	0	0
261	3.1768	0.673666	3.173	0.0256619	0	0	0	0	0	0	0	0	0	0	0	0	0	0	0	0
261	0	0	0	0	14.654	14.6258	14.8133	0.808914	0	0	0	0	0	0	0	0	0	0	0	0
261	0	0	0	0	0	0	0	0	26.7351	30.2154	31.9788	4.02303	36.4559	54.3551	57.002	11.0483	45.4101	11.7276	83.1598	5.47938
261	0	0	0	0	0	0	0	0	0	0	0	0	0	0	0	0	0	0	0	0
273	3.21187	0.690909	3.20969	0.0261504	0	0	0	0	0	0	0	0	0	0	0	0	0	0	0	0
273	0	0	0	0	13.4656	12.3427	13.6181	0.649508	0	0	0	0	0	0	0	0	0	0	0	0
273	0	0	0	0	0	0	0	0	25.9604	30.1119	30.7555	3.36624	36.4237	58.3306	56.6339	10.1119	0	0	0	0
273	0	0	0	0	0	0	0	0	0	0	0	0	0	0	0	0	0	0	0	0
285	3.41443	0.77329	3.41179	0.0331459	0	0	0	0	0	0	0	0	0	0	0	0	0	0	0	0
285	0	0	0	0	14.2296	13.51	14.3945	0.709677	0	0	0	0	0	0	0	0	0	0	0	0
285	0	0	0	0	0	0	0	0	25.5027	28.7556	29.4037	3.01315	35.9646	57.2981	55.6268	9.36905	0	0	0	0
285	0	0	0	0	0	0	0	0	0	0	0	0	0	0	0	0	0	0	0	0
297	3.14195	0.657949	3.13968	0.0255347	0	0	0	0	0	0	0	0	0	0	0	0	0	0	0	0
297	0	0	0	0	14.04	13.8147	14.175	0.745854	0	0	0	0	0	0	0	0	0	0	0	0
297	0	0	0	0	0	0	0	0	25.4672	28.548	29.8266	2.94956	34.8276	43.5565	52.3493	7.44042	0	0	0	0
297	0	0	0	0	0	0	0	0	0	0	0	0	0	0	0	0	0	0	0	0
309	3.34048	0.73906	3.33969	0.0271714	0	0	0	0	0	0	0	0	0	0	0	0	0	0	0	0
309	0	0	0	0	13.5703	12.4432	13.7119	0.665408	0	0	0	0	0	0	0	0	0	0	0	0
309	0	0	0	0	0	0	0	0	25.6137	29.65	29.7934	3.16086	35.8094	54.5486	53.7111	8.38176	36.0109	0	99.8654	0
309	0	0	0	0	0	0	0	0	0	0	0	0	0	0	0	0	0	0	0	0
321	3.22617	0.701083	3.22528	0.0340962	0	0	0	0	0	0	0	0	0	0	0	0	0	0	0	0
321	0	0	0	0	13.6904	12.7794	13.866	0.632077	0	0	0	0	0	0	0	0	0	0	0	0
321	0	0	0	0	0	0	0	0	24.7277	27.5451	28.5002	2.76416	35.0007	51.9911	53.044	9.07635	0	0	0	0
321	0	0	0	0	0	0	0	0	0	0	0	0	0	0	0	0	0	0	0	0
333	3.22973	0.693822	3.23243	0.0283695	0	0	0	0	0	0	0	0	0	0	0	0	0	0	0	0
333	0	0	0	0	14.7557	14.9487	14.893	0.987129	0	0	0	0	0	0	0	0	0	0	0	0
333	0	0	0	0	0	0	0	0	26.0418	29.1205	30.6645	3.63118	35.784	55.9468	52.4562	10.0595	47.1197	0	102.21	0
333	0	0	0	0	0	0	0	0	0	0	0	0	0	0	0	0	0	0	0	0
345	3.06208	0.622187	3.05916	0.0223882	0	0	0	0	0	0	0	0	0	0	0	0	0	0	0	0
345	0	0	0	0	13.143	11.9673	13.3142	0.651631	0	0	0	0	0	0	0	0	0	0	0	0
345	0	0	0	0	0	0	0	0	25.5417	30.0157	30.2339	3.6749	35.4477	47.535	54.1223	8.45921	48.9354	0	88.0541	0
345	0	0	0	0	0	0	0	0	0	0	0	0	0	0	0	0	0	0	0	0
357	3.12406	0.645835	3.12168	0.0245749	0	0	0	0	0	0	0	0	0	0	0	0	0	0	0	0
357	0	0	0	0	13.925	13.107	14.0974	0.654961	0	0	0	0	0	0	0	0	0	0	0	0
357	0	0	0	0	0	0	0	0	25.1846	28.1125	29.2442	3.45932	36.2038	53.4445	54.699	12.5971	0	0	0	0
357	0	0	0	0	0	0	0	0	0	0	0	0	0	0	0	0	0	0	0	0
369	3.18561	0.671846	3.18094	0.02429	0	0	0	0	0	0	0	0	0	0	0	0	0	0	0	0
369	0	0	0	0	13.8553	12.957	13.992	0.678205	0	0	0	0	0	0	0	0	0	0	0	0
369	0	0	0	0	0	0	0	0	25.7362	29.242	30.2201	3.20186	35.1663	53.9185	53.0636	9.94181	0	0	0	0
369	0	0	0	0	0	0	0	0	0	0	0	0	0	0	0	0	0	0	0	0
381	3.51602	0.827554	3.51099	0.0403732	0	0	0	0	0	0	0	0	0	0	0	0	0	0	0	0
381	0	0	0	0	14.3215	13.5823	14.4921	0.697711	0	0	0	0	0	0	0	0	0	0	0	0
381	0	0	0	0	0	0	0	0	26.2076	30.0259	30.4536	3.25591	35.8967	50.3037	55.2162	6.00228	41.8627	2.61367	87.472	0.626346
381	0	0	0	0	0	0	0	0	0	0	0	0	0	0	0	0	0	0	0	0
393	3.50053	0.809941	3.49513	0.0315846	0	0	0	0	0	0	0	0	0	0	0	0	0	0	0	0
393	0	0	0	0	15.9558	17.3323	16.0992	1.14969	0	0	0	0	0	0	0	0	0	0	0	0
393	0	0	0	0	0	0	0	0	27.1701	30.7625	32.0553	3.74069	36.8345	50.119	56.2462	9.69408	0	0	0	0
393	0	0	0	0	0	0	0	0	0	0	0	0	0	0	0	0	0	0	0	0
405	3.2777	0.709516	3.27818	0.0267424	0	0	0	0	0	0	0	0	0	0	0	0	0	0	0	0
405	0	0	0	0	14.4697	14.3936	14.6255	0.758783	0	0	0	0	0	0	0	0	0	0	0	0
405	0	0	0	0	0	0	0	0	27.429	33.8064	33.149	4.58277	37.1386	56.7793	57.6669	7.2089	0	0	0	0
405	0	0	0	0	0	0	0	0	0	0	0	0	0	0	0	0	0	0	0	0
417	3.43128	0.782764	3.4299	0.0296917	0	0	0	0	0	0	0	0	0	0	0	0	0	0	0	0
417	0	0	0	0	14.4997	14.0792	14.7012	0.743629	0	0	0	0	0	0	0	0	0	0	0	0
417	0	0	0	0	0	0	0	0	26.5533	30.75	31.4372	3.40337	37.8717	54.4564	59.538	13.375	0	0	0	0
417	0	0	0	0	0	0	0	0	0	0	0	0	0	0	0	0	0	0	0	0
429	3.1013	0.641018	3.09851	0.0257189	0	0	0	0	0	0	0	0	0	0	0	0	0	0	0	0
429	0	0	0	0	15.1491	15.9141	15.3103	0.797123	0	0	0	0	0	0	0	0	0	0	0	0
429	0	0	0	0	0	0	0	0	26.7026	30.3466	32.0782	4.19309	36.9223	68.4313	57.0816	9.94511	0	0	0	0
429	0	0	0	0	0	0	0	0	0	0	0	0	0	0	0	0	0	0	0	0
441	3.31659	0.732672	3.3163	0.0278162	0	0	0	0	0	0	0	0	0	0	0	0	0	0	0	0
441	0	0	0	0	13.8029	12.884	13.9529	0.70973	0	0	0	0	0	0	0	0	0	0	0	0
441	0	0	0	0	0	0	0	0	26.8053	31.9599	32.323	3.52882	37.0641	65.607	57.4856	11.5399	0	0	0	0
441	0	0	0	0	0	0	0	0	0	0	0	0	0	0	0	0	0	0	0	0
453	3.40766	0.764481	3.40549	0.0300206	0	0	0	0	0	0	0	0	0	0	0	0	0	0	0	0
453	0	0	0	0	14.6483	14.437	14.7802	0.750414	0	0	0	0	0	0	0	0	0	0	0	0
453	0	0	0	0	0	0	0	0	25.9926	28.8781	30.2728	3.40996	36.6666	51.449	58.2673	9.66723	0	0	0	0
453	0	0	0	0	0	0	0	0	0	0	0	0	0	0	0	0	0	0	0	0
465	3.11211	0.652605	3.10904	0.0343052	0	0	0	0	0	0	0	0	0	0	0	0	0	0	0	0
465	0	0	0	0	14.5511	14.5056	14.6869	0.74107	0	0	0	0	0	0	0	0	0	0	0	0
465	0	0	0	0	0	0	0	0	26.3363	29.8829	31.4404	3.66946	35.756	54.3106	54.3654	10.9953	64.4713	0	97.1404	0
465	0	0	0	0	0	0	0	0	0	0	0	0	0	0	0	0	0	0	0	0
477	3.28481	0.722204	3.28511	0.0302224	0	0	0	0	0	0	0	0	0	0	0	0	0	0	0	0
477	0	0	0	0	13.5567	12.4376	13.7165	0.835294	0	0	0	0	0	0	0	0	0	0	0	0
477	0	0	0	0	0	0	0	0	26.1406	30.6189	30.7131	3.17394	36.1026	56.4709	56.181	9.65682	0	0	0	0
477	0	0	0	0	0	0	0	0	0	0	0	0	0	0	0	0	0	0	0	0
489	3.4172	0.773379	3.41628	0.0297929	0	0	0	0	0	0	0	0	0	0	0	0	0	0	0	0
489	0	0	0	0	14.4687	13.9126	14.6276	0.803016	0	0	0	0	0	0	0	0	0	0	0	0
489	0	0	0	0	0	0	0	0	25.7134	29.1387	29.5937	3.56867	36.7236	67.2076	55.5546	7.43639	0	0	0	0
489	0	0	0	0	0	0	0	0	0	0	0	0	0	0	0	0	0	0	0	0
501	3.53384	0.823823	3.5322	0.0321816	0	0	0	0	0	0	0	0	0	0	0	0	0	0	0	0
501	0	0	0	0	15.3375	15.5751	15.5035	0.816785	0	0	0	0	0	0	0	0	0	0	0	0
501	0	0	0	0	0	0	0	0	27.158	31.5885	32.0463	3.82405	37.4357	55.8491	55.052	9.42972	39.868	0	90.1312	0
501	0	0	0	0	0	0	0	0	0	0	0	0	0	0	0	0	0	0	0	0
513	3.38717	0.767799	3.38651	0.0312594	0	0	0	0	0	0	0	0	0	0	0	0	0	0	0	0
513	0	0	0	0	14.8267	14.9128	14.9732	0.789341	0	0	0	0	0	0	0	0	0	0	0	0
513	0	0	0	0	0	0	0	0	27.0973	31.61	32.4026	3.41419	37.6538	55.7218	57.9095	11.707	0	0	0	0
513	0	0	0	0	0	0	0	0	0	0	0	0	0	0	0	0	0	0	0	0
525	3.16571	0.662514	3.1681	0.0267865	0	0	0	0	0	0	0	0	0	0	0	0	0	0	0	0
525	0	0	0	0	13.4693	12.6417	13.6328	0.68384	0	0	0	0	0	0	0	0	0	0	0	0
525	0	0	0	0	0	0	0	0	25.7085	30.688	30.2136	3.15481	36.4212	43.7334	56.3698	8.34664	0	0	0	0
525	0	0	0	0	0	0	0	0	0	0	0	0	0	0	0	0	0	0	0	0
537	3.22929	0.696593	3.22741	0.0293384	0	0	0	0	0	0	0	0	0	0	0	0	0	0	0	0
537	0	0	0	0	13.9032	12.9663	14.0347	0.69747	0	0	0	0	0	0	0	0	0	0	0	0
537	0	0	0	0	0	0	0	0	25.1532	28.2277	29.2352	3.1056	34.9648	53.221	54.1141	8.5509	0	0	0	0
537	0	0	0	0	0	0	0	0	0	0	0	0	0	0	0	0	0	0	0	0
549	3.2432	0.693542	3.23805	0.0256653	0	0	0	0	0	0	0	0	0	0	0	0	0	0	0	0
549	0	0	0	0	14.9099	15.2244	15.0499	0.855009	0	0	0	0	0	0	0	0	0	0	0	0
549	0	0	0	0	0	0	0	0	26.5675	29.5594	31.205	4.21402	36.0288	56.5945	53.8249	10.0276	67.1859	82.8244	85.9675	14.7793
549	0	0	0	0	0	0	0	0	0	0	0	0	0	0	0	0	0	0	0	0
561	3.01039	0.60792	3.01009	0.0245778	0	0	0	0	0	0	0	0	0	0	0	0	0	0	0	0
561	0	0	0	0	13.7866	13.178	13.8958	0.637277	0	0	0	0	0	0	0	0	0	0	0	0
561	0	0	0	0	0	0	0	0	26.2669	29.9319	31.4783	3.93038	36.2216	46.5	55.542	8.96882	66.8789	0	88.0117	0
561	0	0	0	0	0	0	0	0	0	0	0	0	0	0	0	0	0	0	0	0
573	3.16313	0.666003	3.16382	0.0254475	0	0	0	0	0	0	0	0	0	0	0	0	0	0	0	0
573	0	0	0	0	13.0364	11.4642	13.1825	0.646105	0	0	0	0	0	0	0	0	0	0	0	0
573	0	0	0	0	0	0	0	0	25.0258	28.6064	28.9647	2.75572	36.0374	60.895	55.2921	9.87444	0	0	0	0
573	0	0	0	0	0	0	0	0	0	0	0	0	0	0	0	0	0	0	0	0
585	3.17141	0.669562	3.16999	0.0288774	0	0	0	0	0	0	0	0	0	0	0	0	0	0	0	0
585	0	0	0	0	13.4064	12.2157	13.5491	0.635601	0	0	0	0	0	0	0	0	0	0	0	0
585	0	0	0	0	0	0	0	0	24.3734	27.1514	27.7451	2.87287	34.212	51.0813	51.7734	7.87434	0	0	0	0
585	0	0	0	0	0	0	0	0	0	0	0	0	0	0	0	0	0	0	0	0
597	3.32478	0.732727	3.31985	0.0285223	0	0	0	0	0	0	0	0	0	0	0	0	0	0	0	0
597	0	0	0	0	13.6047	12.6007	13.7565	0.71037	0	0	0	0	0	0	0	0	0	0	0	0
597	0	0	0	0	0	0	0	0	24.9427	27.866	28.6268	2.90178	34.6392	51.1982	50.4637	7.6305	0	0	0	0
597	0	0	0	0	0	0	0	0	0	0	0	0	0	0	0	0	0	0	0	0
609	3.46933	0.804328	3.4693	0.0351237	0	0	0	0	0	0	0	0	0	0	0	0	0	0	0	0
609	0	0	0	0	14.545	14.1135	14.6886	0.767512	0	0	0	0	0	0	0	0	0	0	0	0
609	0	0	0	0	0	0	0	0	25.7728	29.3334	29.7462	3.27023	36.2677	54.034	52.7599	8.62619	60.0329	0	84.4323	0
609	0	0	0	0	0	0	0	0	0	0	0	0	0	0	0	0	0	0	0	0
621	2.85879	0.542919	2.85842	0.0172071	0	0	0	0	0	0	0	0	0	0	0	0	0	0	0	0
621	0	0	0	0	13.8373	13.4928	13.9944	0.74847	0	0	0	0	0	0	0	0	0	0	0	0
621	0	0	0	0	0	0	0	0	25.3476	27.9214	30.0624	3.31078	35.1273	55.1979	52.6229	9.391	0	0	0	0
621	0	0	0	0	0	0	0	0	0	0	0	0	0	0	0	0	0	0	0	0
633	3.10346	0.635015	3.1012	0.024845	0	0	0	0	0	0	0	0	0	0	0	0	0	0	0	0
633	0	0	0	0	12.4497	10.3338	12.5874	0.460179	0	0	0	0	0	0	0	0	0	0	0	0
633	0	0	0	0	0	0	0	0	24.8905	28.7973	28.9727	3.04788	35.0991	47.8257	53.2444	7.45516	0	0	0	0
633	0	0	0	0	0	0	0	0	0	0	0	0	0	0	0	0	0	0	0	0
645	3.38772	0.763118	3.3862	0.0338652	0	0	0	0	0	0	0	0	0	0	0	0	0	0	0	0
645	0	0	0	0	14.6246	14.0614	14.763	0.799109	0	0	0	0	0	0	0	0	0	0	0	0
645	0	0	0	0	0	0	0	0	25.1688	27.4283	28.5542	2.75984	35.3132	58.5527	53.5291	8.98542	48.0814	0	87.509	0
645	0	0	0	0	0	0	0	0	0	0	0	0	0	0	0	0	0	0	0	0
657	3.27453	0.701728	3.27297	0.0256056	0	0	0	0	0	0	0	0	0	0	0	0	0	0	0	0
657	0	0	0	0	14.4024	14.2469	14.5603	0.804042	0	0	0	0	0	0	0	0	0	0	0	0
657	0	0	0	0	0	0	0	0	26.5236	30.262	31.1313	3.48272	35.0304	46.0153	52.1961	8.16017	0	0	0	0
657	0	0	0	0	0	0	0	0	0	0	0	0	0	0	0	0	0	0	0	0
669	3.09435	0.635624	3.09342	0.0265621	0	0	0	0	0	0	0	0	0	0	0	0	0	0	0	0
669	0	0	0	0	13.4092	12.2584	13.5802	0.606122	0	0	0	0	0	0	0	0	0	0	0	0
669	0	0	0	0	0	0	0	0	25.4725	29.8038	29.9485	3.23215	35.7187	53.6707	54.7874	9.93757	0	0	0	0
669	0	0	0	0	0	0	0	0	0	0	0	0	0	0	0	0	0	0	0	0
681	3.37289	0.751183	3.37268	0.0289659	0	0	0	0	0	0	0	0	0	0	0	0	0	0	0	0
681	0	0	0	0	14.256	13.5253	14.4277	0.79091	0	0	0	0	0	0	0	0	0	0	0	0
681	0	0	0	0	0	0	0	0	25.7713	28.8316	29.885	3.19324	35.6018	48.8572	55.1572	10.9183	42.7257	39.8349	86.8911	0.169102
681	0	0	0	0	0	0	0	0	0	0	0	0	0	0	0	0	0	0	0	0
693	3.30571	0.727958	3.30289	0.02555	0	0	0	0	0	0	0	0	0	0	0	0	0	0	0	0
693	0	0	0	0	13.7137	12.9318	13.8725	0.6354	0	0	0	0	0	0	0	0	0	0	0	0
693	0	0	0	0	0	0	0	0	25.4957	29.6105	29.5534	3.18032	35.6979	52.878	53.0016	7.83495	0	0	0	0
693	0	0	0	0	0	0	0	0	0	0	0	0	0	0	0	0	0	0	0	0
705	3.40562	0.768301	3.40219	0.0319618	0	0	0	0	0	0	0	0	0	0	0	0	0	0	0	0
705	0	0	0	0	14.8261	14.6357	14.9905	0.713271	0	0	0	0	0	0	0	0	0	0	0	0
705	0	0	0	0	0	0	0	0	26.106	29.9456	30.5501	3.30649	36.2109	55.5573	54.2363	9.33423	0	0	0	0
705	0	0	0	0	0	0	0	0	0	0	0	0	0	0	0	0	0	0	0	0
717	3.40503	0.767122	3.40286	0.0276868	0	0	0	0	0	0	0	0	0	0	0	0	0	0	0	0
717	0	0	0	0	14.7913	14.6119	14.9325	0.808363	0	0	0	0	0	0	0	0	0	0	0	0
717	0	0	0	0	0	0	0	0	26.8425	31.1486	31.8501	3.24771	37.2123	63.1793	55.4831	9.05827	43.1926	0	92.537	0
717	0	0	0	0	0	0	0	0	0	0	0	0	0	0	0	0	0	0	0	0
729	3.4805	0.807161	3.479	0.0345767	0	0	0	0	0	0	0	0	0	0	0	0	0	0	0	0
729	0	0	0	0	14.6652	14.4578	14.851	0.723043	0	0	0	0	0	0	0	0	0	0	0	0
729	0	0	0	0	0	0	0	0	26.9079	31.0836	31.7259	3.5187	37.5712	57.0254	57.5115	8.7473	0	0	0	0
729	0	0	0	0	0	0	0	0	0	0	0	0	0	0	0	0	0	0	0	0
741	3.36111	0.75043	3.36	0.0317694	0	0	0	0	0	0	0	0	0	0	0	0	0	0	0	0
741	0	0	0	0	14.9462	15.1509	15.1157	0.865849	0	0	0	0	0	0	0	0	0	0	0	0
741	0	0	0	0	0	0	0	0	26.8114	31.913	31.6897	3.28442	36.0603	55.5449	57.375	8.87294	43.5727	0	89.8994	0
741	0	0	0	0	0	0	0	0	0	0	0	0	0	0	0	0	0	0	0	0
753	3.09812	0.637985	3.10111	0.0224477	0	0	0	0	0	0	0	0	0	0	0	0	0	0	0	0
753	0	0	0	0	13.246	12.0939	13.3677	0.630638	0	0	0	0	0	0	0	0	0	0	0	0
753	0	0	0	0	0	0	0	0	25.6269	30.8292	30.2059	3.21792	36.5394	55.0096	55.0261	7.18801	35.3214	0	86.9951	0
753	0	0	0	0	0	0	0	0	0	0	0	0	0	0	0	0	0	0	0	0
765	2.82262	0.533366	2.82277	0.0211596	0	0	0	0	0	0	0	0	0	0	0	0	0	0	0	0
765	0	0	0	0	12.3016	10.6007	12.4367	0.481929	0	0	0	0	0	0	0	0	0	0	0	0
765	0	0	0	0	0	0	0	0	23.5327	25.7326	27.0131	2.46197	33.5285	46.379	51.7275	6.75377	0	0	0	0
765	0	0	0	0	0	0	0	0	0	0	0	0	0	0	0	0	0	0	0	0
777	2.68501	0.477584	2.68057	0.0160573	0	0	0	0	0	0	0	0	0	0	0	0	0	0	0	0
777	0	0	0	0	11.7075	9.67993	11.8391	0.506416	0	0	0	0	0	0	0	0	0	0	0	0
777	0	0	0	0	0	0	0	0	22.583	23.7267	25.6095	2.20342	31.5479	42.8829	47.0514	6.56607	0	0	0	0
777	0	0	0	0	0	0	0	0	0	0	0	0	0	0	0	0	0	0	0	0
789	3.06961	0.626454	3.07507	0.0249223	0	0	0	0	0	0	0	0	0	0	0	0	0	0	0	0
789	0	0	0	0	12.3016	9.95368	12.43	0.477276	0	0	0	0	0	0	0	0	0	0	0	0
789	0	0	0	0	0	0	0	0	22.9706	24.5296	25.7066	2.54137	32.2492	44.6114	46.7298	6.64724	41.3685	0.785968	80.03	26.9533
789	0	0	0	0	0	0	0	0	0	0	0	0	0	0	0	0	0	0	0	0
801	3.06844	0.625376	3.0652	0.0225214	0	0	0	0	0	0	0	0	0	0	0	0	0	0	0	0
801	0	0	0	0	13.3253	12.1992	13.4819	0.656837	0	0	0	0	0	0	0	0	0	0	0	0
801	0	0	0	0	0	0	0	0	23.7943	25.1755	26.8176	2.379	32.634	44.8255	46.7542	6.86475	46.9782	29.6285	76.6896	7.4139
801	0	0	0	0	0	0	0	0	0	0	0	0	0	0	0	0	0	0	0	0
813	3.43355	0.776169	3.43341	0.0279088	0	0	0	0	0	0	0	0	0	0	0	0	0	0	0	0
813	0	0	0	0	15.0266	14.9577	15.2081	0.789848	0	0	0	0	0	0	0	0	0	0	0	0
813	0	0	0	0	0	0	0	0	26.5883	30.6057	30.9727	4.15807	35.5366	49.3263	51.0122	10.1602	45.7941	117.082	81.3546	5.99347
813	0	0	0	0	0	0	0	0	0	0	0	0	0	0	0	0	0	0	0	0
825	3.07875	0.630037	3.07761	0.0233714	0	0	0	0	0	0	0	0	0	0	0	0	0	0	0	0
825	0	0	0	0	13.3892	12.5164	13.5316	0.570545	0	0	0	0	0	0	0	0	0	0	0	0
825	0	0	0	0	0	0	0	0	25.6738	29.8445	30.3564	3.00537	36.0061	65.7053	54.0837	9.93693	36.1135	2.38945	81.3026	5.9054
825	0	0	0	0	0	0	0	0	0	0	0	0	0	0	0	0	0	0	0	0
837	3.72202	0.913716	3.72455	0.036298	0	0	0	0	0	0	0	0	0	0	0	0	0	0	0	0
837	0	0	0	0	15.0623	14.6033	15.2243	0.810763	0	0	0	0	0	0	0	0	0	0	0	0
837	0	0	0	0	0	0	0	0	26.5251	30.761	30.834	3.21235	37.7738	61.8879	57.0693	10.9118	0	0	0	0
837	0	0	0	0	0	0	0	0	0	0	0	0	0	0	0	0	0	0	0	0
849	3.54471	0.832989	3.54312	0.0312661	0	0	0	0	0	0	0	0	0	0	0	0	0	0	0	0
849	0	0	0	0	16.0498	17.5609	16.2543	0.923078	0	0	0	0	0	0	0	0	0	0	0	0
849	0	0	0	0	0	0	0	0	27.7644	32.4915	32.9178	3.89057	37.1718	56.2207	56.795	10.5486	0	0	0	0
849	0	0	0	0	0	0	0	0	0	0	0	0	0	0	0	0	0	0	0	0
861	3.40068	0.768392	3.39826	0.0289874	0	0	0	0	0	0	0	0	0	0	0	0	0	0	0	0
861	0	0	0	0	15.3824	16.1118	15.5519	0.821659	0	0	0	0	0	0	0	0	0	0	0	0
861	0	0	0	0	0	0	0	0	28.2528	33.9619	34.5256	4.27793	39.234	79.6919	59.6695	10.2782	0	0	0	0
861	0	0	0	0	0	0	0	0	0	0	0	0	0	0	0	0	0	0	0	0
873	3.02781	0.605819	3.02457	0.0235525	0	0	0	0	0	0	0	0	0	0	0	0	0	0	0	0
873	0	0	0	0	13.8526	13.3906	14.0036	0.639279	0	0	0	0	0	0	0	0	0	0	0	0
873	0	0	0	0	0	0	0	0	26.3475	31.3668	31.8487	3.40032	37.7321	45.0425	60.0423	13.2691	0	0	0	0
873	0	0	0	0	0	0	0	0	0	0	0	0	0	0	0	0	0	0	0	0
885	3.08375	0.631349	3.08025	0.0242674	0	0	0	0	0	0	0	0	0	0	0	0	0	0	0	0
885	0	0	0	0	13.2724	11.9658	13.4158	0.626298	0	0	0	0	0	0	0	0	0	0	0	0
885	0	0	0	0	0	0	0	0	25.2187	28.6087	29.6916	3.00472	35.7165	59.8275	56.472	8.0253	0	0	0	0
885	0	0	0	0	0	0	0	0	0	0	0	0	0	0	0	0	0	0	0	0
897	3.07022	0.620968	3.07015	0.0220491	0	0	0	0	0	0	0	0	0	0	0	0	0	0	0	0
897	0	0	0	0	13.2587	11.9919	13.3984	0.606387	0	0	0	0	0	0	0	0	0	0	0	0
897	0	0	0	0	0	0	0	0	24.6543	27.0647	28.414	2.83573	34.4457	44.2105	52.9818	7.25872	58.8779	0	89.8636	0
897	0	0	0	0	0	0	0	0	0	0	0	0	0	0	0	0	0	0	0	0
909	2.79217	0.512118	2.78835	0.0174436	0	0	0	0	0	0	0	0	0	0	0	0	0	0	0	0
909	0	0	0	0	11.8976	9.94114	12.0038	0.448348	0	0	0	0	0	0	0	0	0	0	0	0
909	0	0	0	0	0	0	0	0	23.1631	25.2751	26.5676	2.3614	32.8452	45.6236	48.7775	6.43049	41.3218	18.1687	81.9654	0.00677755
909	0	0	0	0	0	0	0	0	0	0	0	0	0	0	0	0	0	0	0	0
921	3.12235	0.64573	3.11918	0.0246258	0	0	0	0	0	0	0	0	0	0	0	0	0	0	0	0
921	0	0	0	0	11.8304	9.30639	11.9298	0.449243	0	0	0	0	0	0	0	0	0	0	0	0
921	0	0	0	0	0	0	0	0	22.3128	24.241	24.743	1.89826	32.4235	46.3292	46.8145	6.50548	41.6351	18.7143	81.4369	0.60517
921	0	0	0	0	0	0	0	0	0	0	0	0	0	0	0	0	0	0	0	0
933	3.24874	0.696004	3.24413	0.0257675	0	0	0	0	0	0	0	0	0	0	0	0	0	0	0	0
933	0	0	0	0	14.4874	14.1221	14.6159	0.751488	0	0	0	0	0	0	0	0	0	0	0	0
933	0	0	0	0	0	0	0	0	24.2227	25.4464	27.1345	2.72205	32.6683	42.3927	46.4996	6.39527	48.5203	37.8105	81.2778	2.41823
933	0	0	0	0	0	0	0	0	0	0	0	0	0	0	0	0	0	0	0	0
945	2.81585	0.524871	2.81632	0.0172346	0	0	0	0	0	0	0	0	0	0	0	0	0	0	0	0
945	0	0	0	0	13.3017	12.2663	13.4181	0.567761	0	0	0	0	0	0	0	0	0	0	0	0
945	0	0	0	0	0	0	0	0	25.283	28.3424	29.9574	3.30959	34.0053	46.0569	48.5107	9.23815	42.3819	6.93447	74.3899	1.09523
945	0	0	0	0	0	0	0	0	0	0	0	0	0	0	0	0	0	0	0	0
957	3.17892	0.664582	3.17621	0.0246684	0	0	0	0	0	0	0	0	0	0	0	0	0	0	0	0
957	0	0	0	0	12.8007	10.7419	12.9515	0.515933	0	0	0	0	0	0	0	0	0	0	0	0
957	0	0	0	0	0	0	0	0	24.8754	27.3662	28.6566	2.63505	35.241	57.5422	54.2338	8.80713	54.8751	16.1027	81.3879	7.67605
957	0	0	0	0	0	0	0	0	0	0	0	0	0	0	0	0	0	0	0	0
969	3.49195	0.805465	3.49258	0.0295149	0	0	0	0	0	0	0	0	0	0	0	0	0	0	0	0
969	0	0	0	0	14.9995	14.7147	15.1387	0.772852	0	0	0	0	0	0	0	0	0	0	0	0
969	0	0	0	0	0	0	0	0	25.8142	28.1254	29.4398	3.0332	36.4793	59.0574	53.7556	8.95535	0	0	0	0
969	0	0	0	0	0	0	0	0	0	0	0	0	0	0	0	0	0	0	0	0
981	3.06814	0.618284	3.0644	0.0226469	0	0	0	0	0	0	0	0	0	0	0	0	0	0	0	0
981	0	0	0	0	13.3741	12.4739	13.5244	0.578976	0	0	0	0	0	0	0	0	0	0	0	0
981	0	0	0	0	0	0	0	0	25.4629	29.1263	30.009	2.889	35.0039	54.3033	51.5772	6.14057	0	0	0	0
981	0	0	0	0	0	0	0	0	0	0	0	0	0	0	0	0	0	0	0	0
993	3.29829	0.723658	3.2954	0.0309853	0	0	0	0	0	0	0	0	0	0	0	0	0	0	0	0
993	0	0	0	0	13.8264	12.6949	13.9562	0.631497	0	0	0	0	0	0	0	0	0	0	0	0
993	0	0	0	0	0	0	0	0	25.2671	28.322	29.3447	2.882	35.3151	47.0748	54.2252	7.84047	0	0	0	0
993	0	0	0	0	0	0	0	0	0	0	0	0	0	0	0	0	0	0	0	0
1005	3.38739	0.760733	3.38389	0.0266005	0	0	0	0	0	0	0	0	0	0	0	0	0	0	0	0
1005	0	0	0	0	14.8273	14.571	14.9795	0.864739	0	0	0	0	0	0	0	0	0	0	0	0
1005	0	0	0	0	0	0	0	0	26.1826	29.0526	30.4969	3.10722	36.119	54.9497	54.0064	8.57349	0	0	0	0
1005	0	0	0	0	0	0	0	0	0	0	0	0	0	0	0	0	0	0	0	0
1017	3.17631	0.662666	3.17623	0.0231839	0	0	0	0	0	0	0	0	0	0	0	0	0	0	0	0
1017	0	0	0	0	14.3357	13.8999	14.5032	0.663096	0	0	0	0	0	0	0	0	0	0	0	0
1017	0	0	0	0	0	0	0	0	26.5895	30.7651	31.5358	3.83118	36.6156	60.5199	54.8295	8.2344	0	0	0	0
1017	0	0	0	0	0	0	0	0	0	0	0	0	0	0	0	0	0	0	0	0
1029	3.4767	0.804565	3.47987	0.0280089	0	0	0	0	0	0	0	0	0	0	0	0	0	0	0	0
1029	0	0	0	0	13.9667	12.8135	14.118	0.623963	0	0	0	0	0	0	0	0	0	0	0	0
1029	0	0	0	0	0	0	0	0	26.3796	31.2132	30.8392	3.05222	36.7293	56.226	57.1793	9.79271	0	0	0	0
1029	0	0	0	0	0	0	0	0	0	0	0	0	0	0	0	0	0	0	0	0
1041	3.08951	0.631426	3.08993	0.0236056	0	0	0	0	0	0	0	0	0	0	0	0	0	0	0	0
1041	0	0	0	0	13.3793	12.5635	13.5267	0.572768	0	0	0	0	0	0	0	0	0	0	0	0
1041	0	0	0	0	0	0	0	0	24.4904	27.2107	28.3525	2.44252	34.9164	53.7287	53.4763	7.52162	0	0	0	0
1041	0	0	0	0	0	0	0	0	0	0	0	0	0	0	0	0	0	0	0	0
1053	3.33881	0.741715	3.34135	0.026154	0	0	0	0	0	0	0	0	0	0	0	0	0	0	0	0
1053	0	0	0	0	13.9978	12.9791	14.1521	0.675788	0	0	0	0	0	0	0	0	0	0	0	0
1053	0	0	0	0	0	0	0	0	25.327	28.285	29.4486	2.7889	34.7163	46.662	51.6496	6.72368	0	0	0	0
1053	0	0	0	0	0	0	0	0	0	0	0	0	0	0	0	0	0	0	0	0
1065	3.0199	0.605919	3.01833	0.0235829	0	0	0	0	0	0	0	0	0	0	0	0	0	0	0	0
1065	0	0	0	0	14.0452	13.6067	14.2241	0.645862	0	0	0	0	0	0	0	0	0	0	0	0
1065	0	0	0	0	0	0	0	0	25.5091	27.8532	29.9672	3.30627	34.8741	49.0374	53.0813	9.83084	0	0	0	0
1065	0	0	0	0	0	0	0	0	0	0	0	0	0	0	0	0	0	0	0	0
1077	2.94955	0.580478	2.94867	0.0255754	0	0	0	0	0	0	0	0	0	0	0	0	0	0	0	0
1077	0	0	0	0	12.8222	11.3023	12.9814	0.580395	0	0	0	0	0	0	0	0	0	0	0	0
1077	0	0	0	0	0	0	0	0	24.918	28.1308	29.3547	2.83828	35.1022	50.6309	53.0643	8.82195	0	0	0	0
1077	0	0	0	0	0	0	0	0	0	0	0	0	0	0	0	0	0	0	0	0
1089	3.66164	0.889977	3.66052	0.0363824	0	0	0	0	0	0	0	0	0	0	0	0	0	0	0	0
1089	0	0	0	0	13.9533	12.6012	14.1328	0.792813	0	0	0	0	0	0	0	0	0	0	0	0
1089	0	0	0	0	0	0	0	0	25.3244	28.6034	28.744	2.84525	35.3498	53.296	54.3255	8.28697	0	0	0	0
1089	0	0	0	0	0	0	0	0	0	0	0	0	0	0	0	0	0	0	0	0
1101	3.62251	0.866953	3.62185	0.0296146	0	0	0	0	0	0	0	0	0	0	0	0	0	0	0	0
1101	0	0	0	0	15.9993	17.0029	16.1722	0.916968	0	0	0	0	0	0	0	0	0	0	0	0
1101	0	0	0	0	0	0	0	0	26.8948	30.3156	31.125	3.71397	36.3872	51.2062	53.8473	10.0502	48.6094	0	93.4509	0
1101	0	0	0	0	0	0	0	0	0	0	0	0	0	0	0	0	0	0	0	0
1113	3.4538	0.785972	3.45339	0.0298334	0	0	0	0	0	0	0	0	0	0	0	0	0	0	0	0
1113	0	0	0	0	15.3175	15.9062	15.4897	0.733403	0	0	0	0	0	0	0	0	0	0	0	0
1113	0	0	0	0	0	0	0	0	28.1033	34.0993	34.0779	3.93369	37.9479	66.5391	56.5412	10.4498	0	0	0	0
1113	0	0	0	0	0	0	0	0	0	0	0	0	0	0	0	0	0	0	0	0
1125	2.95451	0.575963	2.95142	0.0204465	0	0	0	0	0	0	0	0	0	0	0	0	0	0	0	0
1125	0	0	0	0	13.397	12.6824	13.527	0.59418	0	0	0	0	0	0	0	0	0	0	0	0
1125	0	0	0	0	0	0	0	0	25.6587	29.9962	30.7545	2.81018	38.1266	61.4688	58.3696	12.8684	0	0	0	0
1125	0	0	0	0	0	0	0	0	0	0	0	0	0	0	0	0	0	0	0	0
1137	3.35234	0.740596	3.34774	0.0269225	0	0	0	0	0	0	0	0	0	0	0	0	0	0	0	0
1137	0	0	0	0	13.8942	12.572	14.0671	0.647518	0	0	0	0	0	0	0	0	0	0	0	0
1137	0	0	0	0	0	0	0	0	25.7665	29.1167	29.8746	3.07579	35.1073	57.0692	56.248	8.54372	0	0	0	0
1137	0	0	0	0	0	0	0	0	0	0	0	0	0	0	0	0	0	0	0	0
1149	3.02985	0.605206	3.0285	0.0237671	0	0	0	0	0	0	0	0	0	0	0	0	0	0	0	0
1149	0	0	0	0	14.4054	14.3947	14.551	0.708152	0	0	0	0	0	0	0	0	0	0	0	0
1149	0	0	0	0	0	0	0	0	25.7821	28.2905	30.3488	3.43182	35.3635	43.922	53.9718	9.94628	42.5484	0	101.553	0
1149	0	0	0	0	0	0	0	0	0	0	0	0	0	0	0	0	0	0	0	0
1161	3.1882	0.672651	3.18807	0.0265529	0	0	0	0	0	0	0	0	0	0	0	0	0	0	0	0
1161	0	0	0	0	13.1284	11.6262	13.2549	0.608062	0	0	0	0	0	0	0	0	0	0	0	0
1161	0	0	0	0	0	0	0	0	25.6181	30.0321	30.1965	3.01916	35.5399	50.1261	53.9739	8.93923	44.854	0	88.792	0
1161	0	0	0	0	0	0	0	0	0	0	0	0	0	0	0	0	0	0	0	0
1173	3.37788	0.756657	3.37654	0.0294227	0	0	0	0	0	0	0	0	0	0	0	0	0	0	0	0
1173	0	0	0	0	13.8265	12.8049	13.9806	0.69581	0	0	0	0	0	0	0	0	0	0	0	0
1173	0	0	0	0	0	0	0	0	24.9225	27.317	28.3048	2.79981	35.4942	59.3597	54.3717	9.61581	38.4909	0	88.7934	0
1173	0	0	0	0	0	0	0	0	0	0	0	0	0	0	0	0	0	0	0	0
1185	3.70352	0.902652	3.69977	0.0336293	0	0	0	0	0	0	0	0	0	0	0	0	0	0	0	0
1185	0	0	0	0	16.2236	17.1091	16.4127	0.955135	0	0	0	0	0	0	0	0	0	0	0	0
1185	0	0	0	0	0	0	0	0	27.5432	30.8478	32.2055	4.23338	37.1413	56.184	54.312	10.9836	51.1704	0	97.5963	0
1185	0	0	0	0	0	0	0	0	0	0	0	0	0	0	0	0	0	0	0	0
1197	2.95075	0.580705	2.94737	0.0226112	0	0	0	0	0	0	0	0	0	0	0	0	0	0	0	0
1197	0	0	0	0	14.2556	14.3276	14.4327	0.653722	0	0	0	0	0	0	0	0	0	0	0	0
1197	0	0	0	0	0	0	0	0	26.8713	31.932	32.7736	3.66236	37.4044	48.7612	56.3005	10.0073	47.256	0	87.4111	0
1197	0	0	0	0	0	0	0	0	0	0	0	0	0	0	0	0	0	0	0	0
1209	3.41686	0.770054	3.41999	0.029245	0	0	0	0	0	0	0	0	0	0	0	0	0	0	0	0
1209	0	0	0	0	13.402	11.7139	13.5428	0.648871	0	0	0	0	0	0	0	0	0	0	0	0
1209	0	0	0	0	0	0	0	0	25.9808	30.3974	30.6062	2.86577	36.5396	46.248	58.9663	10.5429	0	0	0	0
1209	0	0	0	0	0	0	0	0	0	0	0	0	0	0	0	0	0	0	0	0
1221	3.60356	0.858329	3.59959	0.0323494	0	0	0	0	0	0	0	0	0	0	0	0	0	0	0	0
1221	0	0	0	0	16.5397	17.767	16.7315	0.949398	0	0	0	0	0	0	0	0	0	0	0	0
1221	0	0	0	0	0	0	0	0	27.2343	30.8295	31.6925	4.30875	37.813	50.0392	58.0674	12.7603	0	0	0	0
1221	0	0	0	0	0	0	0	0	0	0	0	0	0	0	0	0	0	0	0	0
1233	3.354	0.744479	3.35306	0.0269191	0	0	0	0	0	0	0	0	0	0	0	0	0	0	0	0
1233	0	0	0	0	15.3911	16.078	15.5709	0.82997	0	0	0	0	0	0	0	0	0	0	0	0
1233	0	0	0	0	0	0	0	0	28.602	34.4486	35.1729	4.28986	38.2718	58.4708	57.7248	10.4303	0	0	0	0
1233	0	0	0	0	0	0	0	0	0	0	0	0	0	0	0	0	0	0	0	0
1245	3.26299	0.709607	3.26481	0.026889	0	0	0	0	0	0	0	0	0	0	0	0	0	0	0	0
1245	0	0	0	0	14.4286	14.2718	14.5772	0.703161	0	0	0	0	0	0	0	0	0	0	0	0
1245	0	0	0	0	0	0	0	0	27.1534	32.4202	32.9439	3.70424	38.9166	60.5297	61.9415	11.6016	0	0	0	0
1245	0	0	0	0	0	0	0	0	0	0	0	0	0	0	0	0	0	0	0	0
1257	3.02752	0.609392	3.02394	0.0213804	0	0	0	0	0	0	0	0	0	0	0	0	0	0	0	0
1257	0	0	0	0	13.4354	12.5221	13.593	0.601947	0	0	0	0	0	0	0	0	0	0	0	0
1257	0	0	0	0	0	0	0	0	25.3031	28.9054	29.9464	2.99657	35.9133	50.6232	57.4335	9.53102	0	0	0	0
1257	0	0	0	0	0	0	0	0	0	0	0	0	0	0	0	0	0	0	0	0
1269	3.01547	0.602694	3.01464	0.0223559	0	0	0	0	0	0	0	0	0	0	0	0	0	0	0	0
1269	0	0	0	0	12.3322	10.3846	12.4912	0.504158	0	0	0	0	0	0	0	0	0	0	0	0
1269	0	0	0	0	0	0	0	0	24.034	27.5679	27.5578	2.42558	33.6246	44.5253	52.0345	8.11075	44.49	0	90.9094	0
1269	0	0	0	0	0	0	0	0	0	0	0	0	0	0	0	0	0	0	0	0
1281	3.34447	0.741966	3.34189	0.0315578	0	0	0	0	0	0	0	0	0	0	0	0	0	0	0	0
1281	0	0	0	0	14.024	12.8864	14.2016	0.682622	0	0	0	0	0	0	0	0	0	0	0	0
1281	0	0	0	0	0	0	0	0	24.6846	26.5451	28.0042	2.714	34.8269	54.7303	51.0144	9.11504	38.4402	0	84.2291	0
1281	0	0	0	0	0	0	0	0	0	0	0	0	0	0	0	0	0	0	0	0
1293	3.24842	0.696828	3.25066	0.027164	0	0	0	0	0	0	0	0	0	0	0	0	0	0	0	0
1293	0	0	0	0	15.2607	15.9614	15.4197	0.904578	0	0	0	0	0	0	0	0	0	0	0	0
1293	0	0	0	0	0	0	0	0	26.694	30.0548	31.4609	4.02127	35.5859	46.2012	52.0307	9.65883	39.1923	0	81.4907	0
1293	0	0	0	0	0	0	0	0	0	0	0	0	0	0	0	0	0	0	0	0
1305	3.43429	0.784686	3.43669	0.0291777	0	0	0	0	0	0	0	0	0	0	0	0	0	0	0	0
1305	0	0	0	0	15.0322	14.8995	15.2082	0.798341	0	0	0	0	0	0	0	0	0	0	0	0
1305	0	0	0	0	0	0	0	0	27.9023	33.2736	33.7164	4.58284	38.2665	66.218	58.1035	13.2371	0	0	0	0
1305	0	0	0	0	0	0	0	0	0	0	0	0	0	0	0	0	0	0	0	0
1317	3.4848	0.792669	3.48239	0.0274032	0	0	0	0	0	0	0	0	0	0	0	0	0	0	0	0
1317	0	0	0	0	14.8065	14.6464	14.9941	0.751816	0	0	0	0	0	0	0	0	0	0	0	0
1317	0	0	0	0	0	0	0	0	27.1567	31.9035	32.2534	3.4554	39.0354	60.6855	60.8958	11.3065	0	0	0	0
1317	0	0	0	0	0	0	0	0	0	0	0	0	0	0	0	0	0	0	0	0
1329	3.52213	0.824867	3.52178	0.0320667	0	0	0	0	0	0	0	0	0	0	0	0	0	0	0	0
1329	0	0	0	0	16.2749	17.4152	16.4732	0.865136	0	0	0	0	0	0	0	0	0	0	0	0
1329	0	0	0	0	0	0	0	0	28.3417	33.4786	33.9455	4.82503	39.1432	69.4924	59.9728	11.8205	35.8089	0	104.917	0
1329	0	0	0	0	0	0	0	0	0	0	0	0	0	0	0	0	0	0	0	0
1341	3.44393	0.789817	3.445	0.0329476	0	0	0	0	0	0	0	0	0	0	0	0	0	0	0	0
1341	0	0	0	0	14.3369	13.9808	14.5055	0.705408	0	0	0	0	0	0	0	0	0	0	0	0
1341	0	0	0	0	0	0	0	0	27.5596	34.3867	33.3953	3.28381	38.8185	71.5292	60.1727	8.05445	0	0	0	0
1341	0	0	0	0	0	0	0	0	0	0	0	0	0	0	0	0	0	0	0	0
1353	3.74083	0.935781	3.73704	0.0404299	0	0	0	0	0	0	0	0	0	0	0	0	0	0	0	0
1353	0	0	0	0	15.2263	15.3807	15.3925	0.883061	0	0	0	0	0	0	0	0	0	0	0	0
1353	0	0	0	0	0	0	0	0	26.9079	31.5954	31.3853	3.12694	37.6351	56.6922	60.5123	8.69284	46.0093	0	100.52	0
1353	0	0	0	0	0	0	0	0	0	0	0	0	0	0	0	0	0	0	0	0
1365	3.34273	0.744102	3.34261	0.0282341	0	0	0	0	0	0	0	0	0	0	0	0	0	0	0	0
1365	0	0	0	0	16.0811	18.0484	16.236	0.978312	0	0	0	0	0	0	0	0	0	0	0	0
1365	0	0	0	0	0	0	0	0	27.6043	31.6757	33.3014	4.23771	37.457	60.5249	57.3065	9.95574	0	0	0	0
1365	0	0	0	0	0	0	0	0	0	0	0	0	0	0	0	0	0	0	0	0
1377	3.22251	0.683193	3.22071	0.0245172	0	0	0	0	0	0	0	0	0	0	0	0	0	0	0	0
1377	0	0	0	0	15.2501	15.6798	15.4062	0.816477	0	0	0	0	0	0	0	0	0	0	0	0
1377	0	0	0	0	0	0	0	0	28.2397	36.1262	35.0935	5.34432	40.1502	65.4713	60.337	15.8565	0	0	0	0
1377	0	0	0	0	0	0	0	0	0	0	0	0	0	0	0	0	0	0	0	0
1389	3.00201	0.598553	2.99938	0.0230052	0	0	0	0	0	0	0	0	0	0	0	0	0	0	0	0
1389	0	0	0	0	13.6491	12.6884	13.7814	0.604121	0	0	0	0	0	0	0	0	0	0	0	0
1389	0	0	0	0	0	0	0	0	26.4268	31.0583	31.8961	3.65618	36.5529	61.5692	61.5963	13.3866	0	0	0	0
1389	0	0	0	0	0	0	0	0	0	0	0	0	0	0	0	0	0	0	0	0
1401	3.15035	0.660056	3.14873	0.0289948	0	0	0	0	0	0	0	0	0	0	0	0	0	0	0	0
1401	0	0	0	0	13.1243	11.6671	13.2825	0.615647	0	0	0	0	0	0	0	0	0	0	0	0
1401	0	0	0	0	0	0	0	0	25.0775	28.2843	29.2	2.70091	37.0023	63.5616	56.4853	8.77552	0	0	0	0
1401	0	0	0	0	0	0	0	0	0	0	0	0	0	0	0	0	0	0	0	0
1413	3.17811	0.670736	3.1773	0.0249054	0	0	0	0	0	0	0	0	0	0	0	0	0	0	0	0
1413	0	0	0	0	13.5323	12.4625	13.6947	0.731305	0	0	0	0	0	0	0	0	0	0	0	0
1413	0	0	0	0	0	0	0	0	24.5619	26.7358	28.1769	2.72765	33.7384	44.188	52.3481	7.82104	0	0	0	0
1413	0	0	0	0	0	0	0	0	0	0	0	0	0	0	0	0	0	0	0	0
1425	3.14986	0.655479	3.14761	0.0248843	0	0	0	0	0	0	0	0	0	0	0	0	0	0	0	0
1425	0	0	0	0	13.7743	12.8808	13.9147	0.659429	0	0	0	0	0	0	0	0	0	0	0	0
1425	0	0	0	0	0	0	0	0	25.1783	28.16	29.1701	3.22783	34.5447	45.5505	51.0968	6.90785	45.1837	18.5678	83.5112	0.420406
1425	0	0	0	0	0	0	0	0	0	0	0	0	0	0	0	0	0	0	0	0
1437	3.37147	0.751394	3.37017	0.0280467	0	0	0	0	0	0	0	0	0	0	0	0	0	0	0	0
1437	0	0	0	0	13.5495	12.1715	13.6792	0.624473	0	0	0	0	0	0	0	0	0	0	0	0
1437	0	0	0	0	0	0	0	0	25.3218	29.4073	29.3005	2.80778	36.0985	47.834	52.8682	9.25292	0	0	0	0
1437	0	0	0	0	0	0	0	0	0	0	0	0	0	0	0	0	0	0	0	0
1449	2.95744	0.581608	2.95449	0.0239197	0	0	0	0	0	0	0	0	0	0	0	0	0	0	0	0
1449	0	0	0	0	14.1327	13.8466	14.2844	0.637972	0	0	0	0	0	0	0	0	0	0	0	0
1449	0	0	0	0	0	0	0	0	25.0233	27.3433	29.1157	3.24774	34.3743	50.1293	52.255	8.6287	31.3398	0	91.5533	0
1449	0	0	0	0	0	0	0	0	0	0	0	0	0	0	0	0	0	0	0	0
1461	3.56162	0.832917	3.55753	0.0323396	0	0	0	0	0	0	0	0	0	0	0	0	0	0	0	0
1461	0	0	0	0	13.9684	12.6168	14.1198	0.759087	0	0	0	0	0	0	0	0	0	0	0	0
1461	0	0	0	0	0	0	0	0	26.5639	31.3534	31.2072	3.03814	36.3354	46.9219	54.3191	9.36871	60.4604	0	92.5105	0
1461	0	0	0	0	0	0	0	0	0	0	0	0	0	0	0	0	0	0	0	0
1473	2.95893	0.580378	2.9576	0.0240396	0	0	0	0	0	0	0	0	0	0	0	0	0	0	0	0
1473	0	0	0	0	13.7505	13.4746	13.8923	0.651441	0	0	0	0	0	0	0	0	0	0	0	0
1473	0	0	0	0	0	0	0	0	24.6855	26.3513	28.7015	2.94362	35.3137	53.0905	54.383	8.65387	0	0	0	0
1473	0	0	0	0	0	0	0	0	0	0	0	0	0	0	0	0	0	0	0	0
1485	3.2477	0.699249	3.25005	0.0277415	0	0	0	0	0	0	0	0	0	0	0	0	0	0	0	0
1485	0	0	0	0	13.8326	12.7571	13.9805	0.731587	0	0	0	0	0	0	0	0	0	0	0	0
1485	0	0	0	0	0	0	0	0	25.757	29.0064	30.4156	3.31192	35.4839	56.3889	52.5934	9.00206	0	0	0	0
1485	0	0	0	0	0	0	0	0	0	0	0	0	0	0	0	0	0	0	0	0
1497	3.10089	0.637694	3.10203	0.0270279	0	0	0	0	0	0	0	0	0	0	0	0	0	0	0	0
1497	0	0	0	0	14.5908	14.5826	14.7633	0.750596	0	0	0	0	0	0	0	0	0	0	0	0
1497	0	0	0	0	0	0	0	0	26.1975	28.8081	30.622	4.21762	35.9119	50.0048	55.0324	10.1236	47.877	1.66119	84.4676	9.46748
1497	0	0	0	0	0	0	0	0	0	0	0	0	0	0	0	0	0	0	0	0
1509	3.19016	0.672747	3.1893	0.0247338	0	0	0	0	0	0	0	0	0	0	0	0	0	0	0	0
1509	0	0	0	0	14.4755	14.0423	14.6458	0.802673	0	0	0	0	0	0	0	0	0	0	0	0
1509	0	0	0	0	0	0	0	0	27.0055	31.1583	32.2565	4.23976	36.5426	45.7603	55.9914	14.3159	0	0	0	0
1509	0	0	0	0	0	0	0	0	0	0	0	0	0	0	0	0	0	0	0	0
1521	2.99261	0.589828	2.98973	0.0205274	0	0	0	0	0	0	0	0	0	0	0	0	0	0	0	0
1521	0	0	0	0	13.0477	11.7475	13.2041	0.566506	0	0	0	0	0	0	0	0	0	0	0	0
1521	0	0	0	0	0	0	0	0	25.3548	28.8075	29.893	3.25641	37.0925	52.7284	56.3102	9.45134	0	0	0	0
1521	0	0	0	0	0	0	0	0	0	0	0	0	0	0	0	0	0	0	0	0
1533	3.34998	0.740762	3.34731	0.028342	0	0	0	0	0	0	0	0	0	0	0	0	0	0	0	0
1533	0	0	0	0	13.817	12.6146	13.991	0.63813	0	0	0	0	0	0	0	0	0	0	0	0
1533	0	0	0	0	0	0	0	0	25.331	28.6209	29.1821	2.88942	35.9715	52.6096	54.7767	8.21007	0	0	0	0
1533	0	0	0	0	0	0	0	0	0	0	0	0	0	0	0	0	0	0	0	0
1545	3.11163	0.637782	3.11078	0.0214488	0	0	0	0	0	0	0	0	0	0	0	0	0	0	0	0
1545	0	0	0	0	14.5231	14.4438	14.6955	0.742899	0	0	0	0	0	0	0	0	0	0	0	0
1545	0	0	0	0	0	0	0	0	25.7986	29.0205	30.2317	3.30002	36.0895	57.4593	53.0014	8.71333	0	0	0	0
1545	0	0	0	0	0	0	0	0	0	0	0	0	0	0	0	0	0	0	0	0
1557	3.57549	0.857883	3.57289	0.038203	0	0	0	0	0	0	0	0	0	0	0	0	0	0	0	0
1557	0	0	0	0	14.5772	13.7262	14.7179	0.684567	0	0	0	0	0	0	0	0	0	0	0	0
1557	0	0	0	0	0	0	0	0	27.2196	32.4558	32.2044	3.72985	37.5471	52.0226	56.4862	11.696	37.3663	0	83.9313	0
1557	0	0	0	0	0	0	0	0	0	0	0	0	0	0	0	0	0	0	0	0
1569	3.40995	0.765143	3.41103	0.0290139	0	0	0	0	0	0	0	0	0	0	0	0	0	0	0	0
1569	0	0	0	0	14.8732	15.2974	15.0377	0.882729	0	0	0	0	0	0	0	0	0	0	0	0
1569	0	0	0	0	0	0	0	0	26.3889	30.5803	30.9308	2.90064	37.4027	66.9919	57.7044	8.7886	0	0	0	0
1569	0	0	0	0	0	0	0	0	0	0	0	0	0	0	0	0	0	0	0	0
1581	3.05465	0.614957	3.05237	0.0220876	0	0	0	0	0	0	0	0	0	0	0	0	0	0	0	0
1581	0	0	0	0	13.611	12.6027	13.76	0.613991	0	0	0	0	0	0	0	0	0	0	0	0
1581	0	0	0	0	0	0	0	0	25.5581	29.4524	30.4735	3.40527	35.9571	48.8662	54.3529	7.19194	0	0	0	0
1581	0	0	0	0	0	0	0	0	0	0	0	0	0	0	0	0	0	0	0	0
1593	3.13705	0.6506	3.13673	0.0250089	0	0	0	0	0	0	0	0	0	0	0	0	0	0	0	0
1593	0	0	0	0	13.422	12.1613	13.5599	0.587142	0	0	0	0	0	0	0	0	0	0	0	0
1593	0	0	0	0	0	0	0	0	25.249	28.0501	29.4066	3.00279	35.0231	54.9493	54.5475	10.8242	0	0	0	0
1593	0	0	0	0	0	0	0	0	0	0	0	0	0	0	0	0	0	0	0	0
1605	3.3605	0.750261	3.36267	0.0306645	0	0	0	0	0	0	0	0	0	0	0	0	0	0	0	0
1605	0	0	0	0	14.3728	13.7322	14.5389	0.714763	0	0	0	0	0	0	0	0	0	0	0	0
1605	0	0	0	0	0	0	0	0	25.7719	29.1217	29.9232	3.08955	35.7235	55.6681	54.1714	8.56565	0	0	0	0
1605	0	0	0	0	0	0	0	0	0	0	0	0	0	0	0	0	0	0	0	0
1617	3.47554	0.804111	3.47341	0.0284497	0	0	0	0	0	0	0	0	0	0	0	0	0	0	0	0
1617	0	0	0	0	15.1464	15.2899	15.3281	0.843159	0	0	0	0	0	0	0	0	0	0	0	0
1617	0	0	0	0	0	0	0	0	26.905	31.9627	31.8114	3.61694	37.2961	60.255	55.5378	8.88511	0	0	0	0
1617	0	0	0	0	0	0	0	0	0	0	0	0	0	0	0	0	0	0	0	0
1629	3.39246	0.765783	3.39064	0.0310375	0	0	0	0	0	0	0	0	0	0	0	0	0	0	0	0
1629	0	0	0	0	15.5942	16.4066	15.7753	0.824136	0	0	0	0	0	0	0	0	0	0	0	0
1629	0	0	0	0	0	0	0	0	27.8642	33.3313	33.6	4.45028	38.4777	57.3081	58.108	9.4796	0	0	0	0
1629	0	0	0	0	0	0	0	0	0	0	0	0	0	0	0	0	0	0	0	0
1641	3.40871	0.775831	3.41359	0.0315653	0	0	0	0	0	0	0	0	0	0	0	0	0	0	0	0
1641	0	0	0	0	14.6555	14.5519	14.7974	0.803308	0	0	0	0	0	0	0	0	0	0	0	0
1641	0	0	0	0	0	0	0	0	27.3999	32.6845	33.1679	3.58461	39.0922	81.4699	60.3247	10.9596	0	0	0	0
1641	0	0	0	0	0	0	0	0	0	0	0	0	0	0	0	0	0	0	0	0
1653	3.04929	0.60915	3.04867	0.0222491	0	0	0	0	0	0	0	0	0	0	0	0	0	0	0	0
1653	0	0	0	0	14.0371	13.7359	14.2289	0.729938	0	0	0	0	0	0	0	0	0	0	0	0
1653	0	0	0	0	0	0	0	0	25.9299	30.1242	30.7124	3.39336	36.7443	51.5416	58.1403	10.8359	0	0	0	0
1653	0	0	0	0	0	0	0	0	0	0	0	0	0	0	0	0	0	0	0	0
1665	2.82967	0.526652	2.82583	0.0174499	0	0	0	0	0	0	0	0	0	0	0	0	0	0	0	0
1665	0	0	0	0	13.2354	12.1548	13.3876	0.584553	0	0	0	0	0	0	0	0	0	0	0	0
1665	0	0	0	0	0	0	0	0	25.2388	28.2575	30.0551	3.94955	34.4811	54.0276	54.4085	10.7321	0	0	0	0
1665	0	0	0	0	0	0	0	0	0	0	0	0	0	0	0	0	0	0	0	0
1677	3.18367	0.675416	3.18188	0.0244444	0	0	0	0	0	0	0	0	0	0	0	0	0	0	0	0
1677	0	0	0	0	12.821	10.9502	12.9626	0.523969	0	0	0	0	0	0	0	0	0	0	0	0
1677	0	0	0	0	0	0	0	0	24.7954	28.3486	28.5872	2.72542	35.0167	51.9315	54.2411	11.7882	0	0	0	0
1677	0	0	0	0	0	0	0	0	0	0	0	0	0	0	0	0	0	0	0	0
1689	3.35752	0.747395	3.35928	0.0269646	0	0	0	0	0	0	0	0	0	0	0	0	0	0	0	0
1689	0	0	0	0	14.1808	13.3503	14.3386	0.668021	0	0	0	0	0	0	0	0	0	0	0	0
1689	0	0	0	0	0	0	0	0	24.9279	26.9852	28.4409	2.62927	35.3341	50.7847	52.2955	8.46419	0	0	0	0
1689	0	0	0	0	0	0	0	0	0	0	0	0	0	0	0	0	0	0	0	0
1701	3.31012	0.726901	3.30753	0.0266103	0	0	0	0	0	0	0	0	0	0	0	0	0	0	0	0
1701	0	0	0	0	15.0577	15.3567	15.2209	0.767787	0	0	0	0	0	0	0	0	0	0	0	0
1701	0	0	0	0	0	0	0	0	26.6228	30.339	31.3373	3.5327	35.8159	45.8095	52.8795	8.83936	52.4654	0	88.5193	0
1701	0	0	0	0	0	0	0	0	0	0	0	0	0	0	0	0	0	0	0	0
1713	3.5508	0.833867	3.55163	0.0323111	0	0	0	0	0	0	0	0	0	0	0	0	0	0	0	0
1713	0	0	0	0	14.4749	13.9781	14.6262	0.718193	0	0	0	0	0	0	0	0	0	0	0	0
1713	0	0	0	0	0	0	0	0	27.1313	32.7877	32.2515	3.29179	37.6103	52.6729	56.8553	9.22912	0	0	0	0
1713	0	0	0	0	0	0	0	0	0	0	0	0	0	0	0	0	0	0	0	0
1725	3.19183	0.676594	3.1927	0.026684	0	0	0	0	0	0	0	0	0	0	0	0	0	0	0	0
1725	0	0	0	0	14.8728	15.233	15.0508	0.753709	0	0	0	0	0	0	0	0	0	0	0	0
1725	0	0	0	0	0	0	0	0	26.2578	30.2459	31.0501	3.46376	36.1945	55.7312	57.6188	9.86475	0	0	0	0
1725	0	0	0	0	0	0	0	0	0	0	0	0	0	0	0	0	0	0	0	0
1737	2.96846	0.584153	2.96645	0.0214266	0	0	0	0	0	0	0	0	0	0	0	0	0	0	0	0
1737	0	0	0	0	13.2892	12.1975	13.4158	0.62779	0	0	0	0	0	0	0	0	0	0	0	0
1737	0	0	0	0	0	0	0	0	25.6907	29.8406	30.7091	3.15794	35.1337	49.5584	54.3157	8.45041	38.2609	0	89.2689	0
1737	0	0	0	0	0	0	0	0	0	0	0	0	0	0	0	0	0	0	0	0
1749	3.17761	0.66915	3.17247	0.0231802	0	0	0	0	0	0	0	0	0	0	0	0	0	0	0	0
1749	0	0	0	0	13.632	12.4275	13.7645	0.64091	0	0	0	0	0	0	0	0	0	0	0	0
1749	0	0	0	0	0	0	0	0	25.2944	28.4514	29.3642	3.21426	35.1393	39.4027	55.5846	9.9326	0	0	0	0
1749	0	0	0	0	0	0	0	0	0	0	0	0	0	0	0	0	0	0	0	0
1761	3.39876	0.76242	3.39599	0.0253876	0	0	0	0	0	0	0	0	0	0	0	0	0	0	0	0
1761	0	0	0	0	14.4837	13.9628	14.6306	0.674338	0	0	0	0	0	0	0	0	0	0	0	0
1761	0	0	0	0	0	0	0	0	26.1989	29.2971	30.2896	3.1864	36.9853	53.5474	54.6324	10.8855	0	0	0	0
1761	0	0	0	0	0	0	0	0	0	0	0	0	0	0	0	0	0	0	0	0
1773	2.95444	0.579531	2.95572	0.0203319	0	0	0	0	0	0	0	0	0	0	0	0	0	0	0	0
1773	0	0	0	0	13.5571	12.9	13.6866	0.559325	0	0	0	0	0	0	0	0	0	0	0	0
1773	0	0	0	0	0	0	0	0	25.3309	28.9002	29.8705	2.77097	34.8131	43.8442	53.0952	7.89767	0	0	0	0
1773	0	0	0	0	0	0	0	0	0	0	0	0	0	0	0	0	0	0	0	0
1785	3.64715	0.873695	3.64408	0.032314	0	0	0	0	0	0	0	0	0	0	0	0	0	0	0	0
1785	0	0	0	0	14.9036	14.1995	15.0801	0.766723	0	0	0	0	0	0	0	0	0	0	0	0
1785	0	0	0	0	0	0	0	0	26.8678	30.4215	31.4753	3.46706	37.4067	63.9897	56.6346	9.8441	0	0	0	0
1785	0	0	0	0	0	0	0	0	0	0	0	0	0	0	0	0	0	0	0	0
1797	3.45974	0.790899	3.45615	0.0306037	0	0	0	0	0	0	0	0	0	0	0	0	0	0	0	0
1797	0	0	0	0	16.1535	17.5413	16.3639	0.859494	0	0	0	0	0	0	0	0	0	0	0	0
1797	0	0	0	0	0	0	0	0	27.8293	32.2869	33.281	4.15414	38.07	66.3244	58.2509	12.1412	0	0	0	0
1797	0	0	0	0	0	0	0	0	0	0	0	0	0	0	0	0	0	0	0	0
1809	3.21205	0.683719	3.21022	0.0227632	0	0	0	0	0	0	0	0	0	0	0	0	0	0	0	0
1809	0	0	0	0	14.8754	15.1681	15.0296	0.763407	0	0	0	0	0	0	0	0	0	0	0	0
1809	0	0	0	0	0	0	0	0	27.7567	32.6908	34.2925	4.12888	38.6626	59.1401	59.0273	9.55862	0	0	0	0
1809	0	0	0	0	0	0	0	0	0	0	0	0	0	0	0	0	0	0	0	0
1821	2.68936	0.475868	2.69073	0.0157444	0	0	0	0	0	0	0	0	0	0	0	0	0	0	0	0
1821	0	0	0	0	12.6956	11.5085	12.8692	0.482441	0	0	0	0	0	0	0	0	0	0	0	0
1821	0	0	0	0	0	0	0	0	25.1275	29.0156	30.1098	3.16275	35.7725	55.6862	58.8169	15.198	0	0	0	0
1821	0	0	0	0	0	0	0	0	0	0	0	0	0	0	0	0	0	0	0	0
1833	3.04449	0.616018	3.04211	0.0223225	0	0	0	0	0	0	0	0	0	0	0	0	0	0	0	0
1833	0	0	0	0	11.3886	8.65774	11.5542	0.398161	0	0	0	0	0	0	0	0	0	0	0	0
1833	0	0	0	0	0	0	0	0	23.1804	25.86	26.2077	2.03204	33.5997	46.1314	52.1338	8.12198	0	0	0	0
1833	0	0	0	0	0	0	0	0	0	0	0	0	0	0	0	0	0	0	0	0
1845	3.04475	0.613652	3.04288	0.0241464	0	0	0	0	0	0	0	0	0	0	0	0	0	0	0	0
1845	0	0	0	0	12.8366	11.2417	12.9606	0.541494	0	0	0	0	0	0	0	0	0	0	0	0
1845	0	0	0	0	0	0	0	0	22.3797	23.2156	24.7169	1.93521	32.3245	37.7325	46.9467	6.14984	36.3197	0	79.5153	0
1845	0	0	0	0	0	0	0	0	0	0	0	0	0	0	0	0	0	0	0	0
1857	3.23733	0.691817	3.23357	0.0234146	0	0	0	0	0	0	0	0	0	0	0	0	0	0	0	0
1857	0	0	0	0	13.9088	12.9338	14.0758	0.699373	0	0	0	0	0	0	0	0	0	0	0	0
1857	0	0	0	0	0	0	0	0	24.9692	27.5241	28.4824	2.80598	33.0729	45.7827	46.2051	6.46709	43.6371	81.1055	77.6608	29.827
1857	0	0	0	0	0	0	0	0	0	0	0	0	0	0	0	0	0	0	0	0
1869	3.20725	0.68185	3.20375	0.028369	0	0	0	0	0	0	0	0	0	0	0	0	0	0	0	0
1869	0	0	0	0	14.1899	13.642	14.3423	0.634357	0	0	0	0	0	0	0	0	0	0	0	0
1869	0	0	0	0	0	0	0	0	25.8595	29.165	30.2537	3.4688	34.8244	51.2211	52.2014	9.09314	40.8136	0	78.6981	0
1869	0	0	0	0	0	0	0	0	0	0	0	0	0	0	0	0	0	0	0	0
1881	3.25289	0.706093	3.25426	0.0272348	0	0	0	0	0	0	0	0	0	0	0	0	0	0	0	0
1881	0	0	0	0	13.7517	12.822	13.8708	0.694147	0	0	0	0	0	0	0	0	0	0	0	0
1881	0	0	0	0	0	0	0	0	25.6928	29.8136	30.0507	2.78786	35.6101	53.5404	54.3701	8.46478	0	0	0	0
1881	0	0	0	0	0	0	0	0	0	0	0	0	0	0	0	0	0	0	0	0
1893	3.11206	0.64077	3.10889	0.0212835	0	0	0	0	0	0	0	0	0	0	0	0	0	0	0	0
1893	0	0	0	0	13.6304	12.775	13.8111	0.655228	0	0	0	0	0	0	0	0	0	0	0	0
1893	0	0	0	0	0	0	0	0	25.1336	27.9688	29.0911	2.85729	35.2793	47.0361	53.4102	8.97618	0	0	0	0
1893	0	0	0	0	0	0	0	0	0	0	0	0	0	0	0	0	0	0	0	0
1905	3.21788	0.690486	3.2225	0.0259409	0	0	0	0	0	0	0	0	0	0	0	0	0	0	0	0
1905	0	0	0	0	14.1441	13.3471	14.3096	0.620429	0	0	0	0	0	0	0	0	0	0	0	0
1905	0	0	0	0	0	0	0	0	25.8434	28.7477	30.2703	3.53147	35.2979	51.6171	53.5568	7.55484	38.6893	0	90.5014	0
1905	0	0	0	0	0	0	0	0	0	0	0	0	0	0	0	0	0	0	0	0
1917	2.93706	0.568732	2.93675	0.022524	0	0	0	0	0	0	0	0	0	0	0	0	0	0	0	0
1917	0	0	0	0	13.1034	11.9945	13.2858	0.580303	0	0	0	0	0	0	0	0	0	0	0	0
1917	0	0	0	0	0	0	0	0	24.9366	27.91	29.3085	2.58663	34.3959	51.7701	53.3295	9.99893	41.0339	0	86.5022	0
1917	0	0	0	0	0	0	0	0	0	0	0	0	0	0	0	0	0	0	0	0
1929	3.11987	0.641829	3.11941	0.0220872	0	0	0	0	0	0	0	0	0	0	0	0	0	0	0	0
1929	0	0	0	0	13.487	12.2843	13.6491	0.668775	0	0	0	0	0	0	0	0	0	0	0	0
1929	0	0	0	0	0	0	0	0	25.0059	28.1185	28.9648	2.93845	34.6216	42.8563	53.0108	9.36352	42.8135	27.6086	83.4869	11.1756
1929	0	0	0	0	0	0	0	0	0	0	0	0	0	0	0	0	0	0	0	0
1941	3.17917	0.662007	3.17225	0.025069	0	0	0	0	0	0	0	0	0	0	0	0	0	0	0	0
1941	0	0	0	0	13.5537	12.3661	13.6919	0.586012	0	0	0	0	0	0	0	0	0	0	0	0
1941	0	0	0	0	0	0	0	0	25.1122	27.6719	29.0909	3.02236	35.0473	47.836	52.3133	7.87847	50.615	234.921	84.398	0.234143
1941	0	0	0	0	0	0	0	0	0	0	0	0	0	0	0	0	0	0	0	0
1953	3.27754	0.709873	3.27622	0.0282658	0	0	0	0	0	0	0	0	0	0	0	0	0	0	0	0
1953	0	0	0	0	14.0418	13.0933	14.1568	0.685289	0	0	0	0	0	0	0	0	0	0	0	0
1953	0	0	0	0	0	0	0	0	25.5581	28.873	29.5512	2.81973	35.4807	53.2739	52.9813	9.70674	46.0347	0	82.085	0
1953	0	0	0	0	0	0	0	0	0	0	0	0	0	0	0	0	0	0	0	0
1965	2.89146	0.55455	2.89129	0.0212701	0	0	0	0	0	0	0	0	0	0	0	0	0	0	0	0
1965	0	0	0	0	13.3827	12.552	13.5252	0.644714	0	0	0	0	0	0	0	0	0	0	0	0
1965	0	0	0	0	0	0	0	0	24.9828	27.6527	29.1887	2.94346	34.6463	48.3286	51.9272	7.14449	0	0	0	0
1965	0	0	0	0	0	0	0	0	0	0	0	0	0	0	0	0	0	0	0	0
1977	2.84627	0.535984	2.84511	0.0186291	0	0	0	0	0	0	0	0	0	0	0	0	0	0	0	0
1977	0	0	0	0	12.13	10.1437	12.2594	0.511964	0	0	0	0	0	0	0	0	0	0	0	0
1977	0	0	0	0	0	0	0	0	24.0303	26.3907	27.756	2.68632	32.8881	45.0764	50.9993	7.22708	29.3357	0	80.2932	0
1977	0	0	0	0	0	0	0	0	0	0	0	0	0	0	0	0	0	0	0	0
1989	3.40049	0.764352	3.40303	0.0278916	0	0	0	0	0	0	0	0	0	0	0	0	0	0	0	0
1989	0	0	0	0	13.9249	12.675	14.0904	0.624079	0	0	0	0	0	0	0	0	0	0	0	0
1989	0	0	0	0	0	0	0	0	24.7027	27.0749	28.0075	2.88679	35.4555	51.2326	51.9575	9.45876	41.0591	47.8151	83.9788	2.11903
1989	0	0	0	0	0	0	0	0	0	0	0	0	0	0	0	0	0	0	0	0
2001	3.18453	0.670349	3.18397	0.0228598	0	0	0	0	0	0	0	0	0	0	0	0	0	0	0	0
2001	0	0	0	0	14.0829	13.5405	14.2761	0.65208	0	0	0	0	0	0	0	0	0	0	0	0
2001	0	0	0	0	0	0	0	0	25.4082	28.0089	29.5516	2.66774	34.5451	49.9556	50.7855	7.71344	38.5954	5.32149	84.2841	3.5811
2001	0	0	0	0	0	0	0	0	0	0	0	0	0	0	0	0	0	0	0	0
2013	3.16709	0.664931	3.16478	0.0259128	0	0	0	0	0	0	0	0	0	0	0	0	0	0	0	0
2013	0	0	0	0	13.6996	12.5443	13.853	0.598542	0	0	0	0	0	0	0	0	0	0	0	0
2013	0	0	0	0	0	0	0	0	25.6466	28.7362	30.1443	2.99234	36.2224	52.5916	53.2051	7.11135	29.9363	0	86.4996	0
2013	0	0	0	0	0	0	0	0	0	0	0	0	0	0	0	0	0	0	0	0
2025	3.40108	0.763076	3.39675	0.0282211	0	0	0	0	0	0	0	0	0	0	0	0	0	0	0	0
2025	0	0	0	0	15.0427	15.124	15.2164	0.84138	0	0	0	0	0	0	0	0	0	0	0	0
2025	0	0	0	0	0	0	0	0	26.6241	29.917	31.2639	3.6348	37.0811	49.4579	55.9262	9.41833	63.8742	0	104.011	0
2025	0	0	0	0	0	0	0	0	0	0	0	0	0	0	0	0	0	0	0	0
2037	3.02093	0.606309	3.02234	0.0237293	0	0	0	0	0	0	0	0	0	0	0	0	0	0	0	0
2037	0	0	0	0	14.1556	13.8186	14.3143	0.669988	0	0	0	0	0	0	0	0	0	0	0	0
2037	0	0	0	0	0	0	0	0	26.4438	29.9073	31.783	3.81246	36.6713	57.8186	55.7699	10.8257	0	0	0	0
2037	0	0	0	0	0	0	0	0	0	0	0	0	0	0	0	0	0	0	0	0
2049	3.03446	0.60417	3.02994	0.0208266	0	0	0	0	0	0	0	0	0	0	0	0	0	0	0	0
2049	0	0	0	0	13.017	11.5814	13.1941	0.606113	0	0	0	0	0	0	0	0	0	0	0	0
2049	0	0	0	0	0	0	0	0	25.3603	28.4715	29.8404	2.92429	36.4772	56.9483	56.3157	8.91103	85.1871	0	87.0523	0
2049	0	0	0	0	0	0	0	0	0	0	0	0	0	0	0	0	0	0	0	0
2061	2.92471	0.563278	2.92163	0.0202401	0	0	0	0	0	0	0	0	0	0	0	0	0	0	0	0
2061	0	0	0	0	12.6568	11.0441	12.7906	0.493529	0	0	0	0	0	0	0	0	0	0	0	0
2061	0	0	0	0	0	0	0	0	23.8444	25.858	27.3815	2.55558	34.3784	50.5203	52.4161	7.77872	0	0	0	0
2061	0	0	0	0	0	0	0	0	0	0	0	0	0	0	0	0	0	0	0	0
2073	3.13833	0.6568	3.14029	0.0248384	0	0	0	0	0	0	0	0	0	0	0	0	0	0	0	0
2073	0	0	0	0	12.689	10.8431	12.8207	0.530158	0	0	0	0	0	0	0	0	0	0	0	0
2073	0	0	0	0	0	0	0	0	23.873	26.5535	27.0761	2.29232	33.2958	46.1726	49.2378	7.61598	50.4068	114.088	89.415	57.2705
2073	0	0	0	0	0	0	0	0	0	0	0	0	0	0	0	0	0	0	0	0
2085	3.64687	0.88687	3.64755	0.0379605	0	0	0	0	0	0	0	0	0	0	0	0	0	0	0	0
2085	0	0	0	0	15.0721	14.8008	15.214	0.80507	0	0	0	0	0	0	0	0	0	0	0	0
2085	0	0	0	0	0	0	0	0	25.7475	28.5771	29.2597	2.94911	34.9432	49.6143	51.4513	7.82854	45.8241	16.1005	86.6036	15.3399
2085	0	0	0	0	0	0	0	0	0	0	0	0	0	0	0	0	0	0	0	0
2097	3.26492	0.7079	3.2595	0.0300711	0	0	0	0	0	0	0	0	0	0	0	0	0	0	0	0
2097	0	0	0	0	15.6901	16.9707	15.8834	0.913642	0	0	0	0	0	0	0	0	0	0	0	0
2097	0	0	0	0	0	0	0	0	27.3481	31.7869	32.825	3.99261	36.5873	51.6786	53.7732	8.04899	40.2117	5.45904	84.4313	1.40581
2097	0	0	0	0	0	0	0	0	0	0	0	0	0	0	0	0	0	0	0	0
2109	3.30143	0.712989	3.29755	0.0242891	0	0	0	0	0	0	0	0	0	0	0	0	0	0	0	0
2109	0	0	0	0	14.5195	14.1972	14.6578	0.826709	0	0	0	0	0	0	0	0	0	0	0	0
2109	0	0	0	0	0	0	0	0	27.5984	33.8701	33.6398	4.13282	39.1655	52.5625	59.3326	11.179	45.0062	0	89.8623	0
2109	0	0	0	0	0	0	0	0	0	0	0	0	0	0	0	0	0	0	0	0
2121	3.03989	0.613513	3.04278	0.0226048	0	0	0	0	0	0	0	0	0	0	0	0	0	0	0	0
2121	0	0	0	0	14.6119	14.6012	14.7766	0.670498	0	0	0	0	0	0	0	0	0	0	0	0
2121	0	0	0	0	0	0	0	0	26.6206	30.4118	31.6332	4.36256	36.7422	59.1367	60.2127	13.5043	0	0	0	0
2121	0	0	0	0	0	0	0	0	0	0	0	0	0	0	0	0	0	0	0	0
2133	3.42354	0.779838	3.42346	0.0343048	0	0	0	0	0	0	0	0	0	0	0	0	0	0	0	0
2133	0	0	0	0	14.3547	13.5584	14.5511	0.700426	0	0	0	0	0	0	0	0	0	0	0	0
2133	0	0	0	0	0	0	0	0	27.2543	31.8944	32.4221	3.46644	38.17	65.4706	58.2553	15.5465	0	0	0	0
2133	0	0	0	0	0	0	0	0	0	0	0	0	0	0	0	0	0	0	0	0
2145	3.04033	0.612228	3.03769	0.0229591	0	0	0	0	0	0	0	0	0	0	0	0	0	0	0	0
2145	0	0	0	0	13.168	12.126	13.2981	0.66419	0	0	0	0	0	0	0	0	0	0	0	0
2145	0	0	0	0	0	0	0	0	24.8434	28.1467	29.0144	2.64927	34.7738	49.1344	55.9632	9.38536	0	0	0	0
2145	0	0	0	0	0	0	0	0	0	0	0	0	0	0	0	0	0	0	0	0
2157	3.49445	0.804244	3.4921	0.0298353	0	0	0	0	0	0	0	0	0	0	0	0	0	0	0	0
2157	0	0	0	0	14.4899	13.8392	14.6441	0.752605	0	0	0	0	0	0	0	0	0	0	0	0
2157	0	0	0	0	0	0	0	0	25.8112	29.7179	29.827	3.4867	35.4509	50.1075	53.6152	7.28384	0	0	0	0
2157	0	0	0	0	0	0	0	0	0	0	0	0	0	0	0	0	0	0	0	0
2169	3.25506	0.703078	3.25464	0.0291432	0	0	0	0	0	0	0	0	0	0	0	0	0	0	0	0
2169	0	0	0	0	15.1864	15.5631	15.3503	0.774968	0	0	0	0	0	0	0	0	0	0	0	0
2169	0	0	0	0	0	0	0	0	26.6709	30.3409	31.6592	3.94949	36.0432	58.6078	54.6886	9.93242	44.0824	14.8203	90.3209	1.2924
2169	0	0	0	0	0	0	0	0	0	0	0	0	0	0	0	0	0	0	0	0
2181	3.05684	0.620116	3.0584	0.0247637	0	0	0	0	0	0	0	0	0	0	0	0	0	0	0	0
2181	0	0	0	0	14.3236	14.0621	14.4913	0.779035	0	0	0	0	0	0	0	0	0	0	0	0
2181	0	0	0	0	0	0	0	0	26.8713	31.0453	32.4877	4.01073	36.4142	49.9858	56.7301	13.9691	0	0	0	0
2181	0	0	0	0	0	0	0	0	0	0	0	0	0	0	0	0	0	0	0	0
2193	3.48871	0.803975	3.48505	0.0308769	0	0	0	0	0	0	0	0	0	0	0	0	0	0	0	0
2193	0	0	0	0	15.106	14.7801	15.3018	0.857893	0	0	0	0	0	0	0	0	0	0	0	0
2193	0	0	0	0	0	0	0	0	27.6502	32.5334	32.8602	4.7742	38.1976	51.7295	60.5567	11.1643	0	0	0	0
2193	0	0	0	0	0	0	0	0	0	0	0	0	0	0	0	0	0	0	0	0
2205	3.42852	0.784078	3.42461	0.033511	0	0	0	0	0	0	0	0	0	0	0	0	0	0	0	0
2205	0	0	0	0	15.6787	16.7268	15.8418	0.860636	0	0	0	0	0	0	0	0	0	0	0	0
2205	0	0	0	0	0	0	0	0	27.9634	31.1634	33.5486	4.41884	38.8309	60.2063	59.9969	17.6185	0	0	0	0
2205	0	0	0	0	0	0	0	0	0	0	0	0	0	0	0	0	0	0	0	0
2217	3.52041	0.819553	3.51856	0.0309914	0	0	0	0	0	0	0	0	0	0	0	0	0	0	0	0
2217	0	0	0	0	14.8285	14.7899	14.9945	0.859362	0	0	0	0	0	0	0	0	0	0	0	0
2217	0	0	0	0	0	0	0	0	27.7007	33.8885	33.3448	3.57041	39.6102	55.7164	59.9783	10.8827	0	0	0	0
2217	0	0	0	0	0	0	0	0	0	0	0	0	0	0	0	0	0	0	0	0
2229	3.32421	0.73061	3.32057	0.025664	0	0	0	0	0	0	0	0	0	0	0	0	0	0	0	0
2229	0	0	0	0	15.3038	15.8595	15.4584	0.809258	0	0	0	0	0	0	0	0	0	0	0	0
2229	0	0	0	0	0	0	0	0	27.1235	32.3204	32.3157	4.1094	37.701	43.1485	60.2316	13.9648	0	0	0	0
2229	0	0	0	0	0	0	0	0	0	0	0	0	0	0	0	0	0	0	0	0
2241	2.70645	0.487429	2.70772	0.0186497	0	0	0	0	0	0	0	0	0	0	0	0	0	0	0	0
2241	0	0	0	0	13.7239	13.3118	13.8556	0.608036	0	0	0	0	0	0	0	0	0	0	0	0
2241	0	0	0	0	0	0	0	0	26.2245	30.2166	31.895	4.23291	36.5269	56.1097	56.4157	11.2954	0	0	0	0
2241	0	0	0	0	0	0	0	0	0	0	0	0	0	0	0	0	0	0	0	0
2253	2.93195	0.570371	2.9333	0.0233468	0	0	0	0	0	0	0	0	0	0	0	0	0	0	0	0
2253	0	0	0	0	12.2779	10.2416	12.409	0.531399	0	0	0	0	0	0	0	0	0	0	0	0
2253	0	0	0	0	0	0	0	0	24.9053	28.5014	29.2355	2.96479	35.7775	57.8273	55.8759	12.5158	0	0	0	0
2253	0	0	0	0	0	0	0	0	0	0	0	0	0	0	0	0	0	0	0	0
2265	3.54222	0.832703	3.53841	0.0331698	0	0	0	0	0	0	0	0	0	0	0	0	0	0	0	0
2265	0	0	0	0	13.9686	12.7973	14.1286	0.736806	0	0	0	0	0	0	0	0	0	0	0	0
2265	0	0	0	0	0	0	0	0	24.7802	26.9592	27.8544	2.71631	35.66	50.818	54.0102	8.55061	0	0	0	0
2265	0	0	0	0	0	0	0	0	0	0	0	0	0	0	0	0	0	0	0	0
2277	3.14493	0.653468	3.14049	0.023451	0	0	0	0	0	0	0	0	0	0	0	0	0	0	0	0
2277	0	0	0	0	14.8222	15.3255	14.9689	0.793663	0	0	0	0	0	0	0	0	0	0	0	0
2277	0	0	0	0	0	0	0	0	25.6496	27.7143	30.1179	3.42333	34.4705	47.5171	50.638	7.69816	0	0	0	0
2277	0	0	0	0	0	0	0	0	0	0	0	0	0	0	0	0	0	0	0	0
2289	3.4258	0.777244	3.42611	0.0307238	0	0	0	0	0	0	0	0	0	0	0	0	0	0	0	0
2289	0	0	0	0	13.9554	12.8957	14.1117	0.654413	0	0	0	0	0	0	0	0	0	0	0	0
2289	0	0	0	0	0	0	0	0	26.7209	31.3537	31.7317	3.50118	35.5037	38.8434	54.794	9.10369	0	0	0	0
2289	0	0	0	0	0	0	0	0	0	0	0	0	0	0	0	0	0	0	0	0
2301	3.39053	0.759358	3.38928	0.0288341	0	0	0	0	0	0	0	0	0	0	0	0	0	0	0	0
2301	0	0	0	0	14.6963	14.6755	14.8314	0.770548	0	0	0	0	0	0	0	0	0	0	0	0
2301	0	0	0	0	0	0	0	0	25.9577	29.103	30.1443	3.0076	36.5578	57.8205	56.9487	9.26521	0	0	0	0
2301	0	0	0	0	0	0	0	0	0	0	0	0	0	0	0	0	0	0	0	0
2313	3.42505	0.780859	3.4196	0.0281132	0	0	0	0	0	0	0	0	0	0	0	0	0	0	0	0
2313	0	0	0	0	14.6908	14.6583	14.8656	0.742815	0	0	0	0	0	0	0	0	0	0	0	0
2313	0	0	0	0	0	0	0	0	26.789	31.872	31.661	3.44362	36.9166	51.7537	55.2626	8.36057	54.9337	9.47793	96.6695	0.0917062
2313	0	0	0	0	0	0	0	0	0	0	0	0	0	0	0	0	0	0	0	0
2325	3.28197	0.711782	3.27864	0.0267576	0	0	0	0	0	0	0	0	0	0	0	0	0	0	0	0
2325	0	0	0	0	15.0482	15.4034	15.184	0.771719	0	0	0	0	0	0	0	0	0	0	0	0
2325	0	0	0	0	0	0	0	0	26.9824	31.0814	32.1267	3.6124	36.6619	51.3788	57.3863	9.13154	0	0	0	0
2325	0	0	0	0	0	0	0	0	0	0	0	0	0	0	0	0	0	0	0	0
2337	3.15118	0.655692	3.15135	0.0250699	0	0	0	0	0	0	0	0	0	0	0	0	0	0	0	0
2337	0	0	0	0	14.6033	14.508	14.7562	0.732592	0	0	0	0	0	0	0	0	0	0	0	0
2337	0	0	0	0	0	0	0	0	27.0877	32.1484	32.7311	4.01396	37.2391	55.0087	58.8514	13.2332	52.6552	0	91.3582	0
2337	0	0	0	0	0	0	0	0	0	0	0	0	0	0	0	0	0	0	0	0
2349	3.23612	0.694847	3.23545	0.0262194	0	0	0	0	0	0	0	0	0	0	0	0	0	0	0	0
2349	0	0	0	0	14.268	13.6518	14.4158	0.702216	0	0	0	0	0	0	0	0	0	0	0	0
2349	0	0	0	0	0	0	0	0	26.7132	30.5047	31.8184	3.66466	38.2138	52.5536	59.1243	12.9625	0	0	0	0
2349	0	0	0	0	0	0	0	0	0	0	0	0	0	0	0	0	0	0	0	0
2361	2.8495	0.540587	2.84973	0.0197009	0	0	0	0	0	0	0	0	0	0	0	0	0	0	0	0
2361	0	0	0	0	13.1966	12.1912	13.334	0.57946	0	0	0	0	0	0	0	0	0	0	0	0
2361	0	0	0	0	0	0	0	0	25.0624	27.4137	29.6052	3.07036	35.9686	56.3138	55.3735	10.7812	0	0	0	0
2361	0	0	0	0	0	0	0	0	0	0	0	0	0	0	0	0	0	0	0	0
2373	3.47408	0.794128	3.46993	0.028259	0	0	0	0	0	0	0	0	0	0	0	0	0	0	0	0
2373	0	0	0	0	13.1814	11.1887	13.3178	0.592814	0	0	0	0	0	0	0	0	0	0	0	0
2373	0	0	0	0	0	0	0	0	25.0957	29.0598	28.6986	2.58861	36.4274	49.6637	53.978	8.40435	60.4554	0	89.2195	0
2373	0	0	0	0	0	0	0	0	0	0	0	0	0	0	0	0	0	0	0	0
2385	3.32638	0.731872	3.32243	0.0274037	0	0	0	0	0	0	0	0	0	0	0	0	0	0	0	0
2385	0	0	0	0	14.4607	14.1618	14.6061	0.677165	0	0	0	0	0	0	0	0	0	0	0	0
2385	0	0	0	0	0	0	0	0	24.9872	27.3772	28.4079	2.71196	34.9266	50.2413	51.9475	7.34066	0	0	0	0
2385	0	0	0	0	0	0	0	0	0	0	0	0	0	0	0	0	0	0	0	0
2397	2.99495	0.595203	2.9905	0.0224304	0	0	0	0	0	0	0	0	0	0	0	0	0	0	0	0
2397	0	0	0	0	13.4293	12.4366	13.5534	0.616384	0	0	0	0	0	0	0	0	0	0	0	0
2397	0	0	0	0	0	0	0	0	25.2136	28.3967	29.7581	2.74277	33.8265	47.0471	50.4224	6.99095	0	0	0	0
2397	0	0	0	0	0	0	0	0	0	0	0	0	0	0	0	0	0	0	0	0
