# Supplementary material for: IBSEM: An Individual-Based Atlantic Salmon Population Model
Source: PLoS One. 2015 Sep 18;10(9):e0138444. doi: 10.1371/journal.pone.0138444 (PMC4575158; doi:10.1371/journal.pone.0138444)
Supplement: S1 Minimal dataset — (ZIP) [file pone.0138444.s003.zip › temp/scenario 1/wild - 7/runFiles/results/heritabilitySea.txt]

month	f0s0_F_Average	f0s0_F_stDev	f0s0_G_Average	f0s0_G_stDev	f0s1_F_Average	f0s1_F_stDev	f0s1_G_Average	f0s1_G_stDev	f0s2_F_Average	f0s2_F_stDev	f0s2_G_Average	f0s2_G_stDev	f0s3_F_Average	f0s3_F_stDev	f0s3_G_Average	f0s3_G_stDev	f0s4_F_Average	f0s4_F_stDev	f0s4_G_Average	f0s4_G_stDev	f1s0_F_Average	f1s0_F_stDev	f1s0_G_Average	f1s0_G_stDev	f1s1_F_Average	f1s1_F_stDev	f1s1_G_Average	f1s1_G_stDev	f1s2_F_Average	f1s2_F_stDev	f1s2_G_Average	f1s2_G_stDev	f1s3_F_Average	f1s3_F_stDev	f1s3_G_Average	f1s3_G_stDev	f1s4_F_Average	f1s4_F_stDev	f1s4_G_Average	f1s4_G_stDev	f2s0_F_Average	f2s0_F_stDev	f2s0_G_Average	f2s0_G_stDev	f2s1_F_Average	f2s1_F_stDev	f2s1_G_Average	f2s1_G_stDev	f2s2_F_Average
21	0	0	0	0	2396.62	8515.74	2820.4	810.585	8215.07	4.16841e+006	7987.04	2.27903e+006	11585.9	9.68109e+006	11944	6.2887e+006	18772.4	2.82916e+007	17395.9	1.80115e+007	476.38	4353.45	470.077	1061.75	0	0	0	0	0	0	0	0	0	0	0	0	0	0	0	0	579.165	7645.26	572.248	2681.48	0	0	0	0	0
33	510.758	0	385.412	0	0	0	0	0	6013.08	0	6384.45	0	18022.1	2.16388e+007	15144.7	3.30728e+006	14716.7	0	18713.9	0	572.229	5989.37	535.653	665.36	2411.82	221565	2418.54	11633.6	0	0	0	0	0	0	0	0	0	0	0	0	689.039	8329.14	679.597	1824.96	2773.84	291283	2741.97	27653.3	0
45	0	0	0	0	0	0	0	0	0	0	0	0	0	0	0	0	24142	2.91101e+007	24464.5	8.62505e+006	460.749	4120.61	427.914	405.498	3048.26	298182	2875.03	16259.5	5783.57	1.58552e+006	5694.96	73762.4	0	0	0	0	0	0	0	0	545.824	6871.08	561.5	687.683	3366.3	441955	3316.27	26149.9	6485.2
57	0	0	0	0	0	0	0	0	0	0	0	0	0	0	0	0	0	0	0	0	426.671	3585.86	384.604	417.046	2554.69	235219	2437.04	9307.52	6876.59	2.38655e+006	6515.39	68224.2	11227.4	9.84951e+006	11127.2	231264	0	0	0	0	499.707	5625.56	514.017	545.658	2796.58	289695	2853.6	14147.5	7497.73
69	0	0	0	0	0	0	0	0	0	0	0	0	0	0	0	0	0	0	0	0	387.569	2942.71	350.885	241.141	1875.01	116828	1743.34	6840.95	5235.35	1.63383e+006	5073.05	32416.9	12081.4	1.11124e+007	11272.1	280962	0	0	0	0	465.134	4186.53	474.174	628.435	2075.4	137866	2090.65	7759.7	5810.29
81	0	0	0	0	0	0	0	0	0	0	0	0	0	0	0	0	0	0	0	0	582.983	5760.84	535.491	672.516	2013.73	137480	1872.93	5223.49	4458.6	1.06215e+006	4293.26	34414.7	10031.4	7.61986e+006	10012.1	158787	20939	0	18451.8	0	675.094	7928.12	679.02	888.584	2283.81	176323	2276.33	10286.7	4946.71
93	0	0	0	0	0	0	0	0	0	0	0	0	0	0	0	0	0	0	0	0	457.373	3590.14	417.51	409.6	2829.29	274239	2723.22	14318.7	4984.51	1.48706e+006	4574.61	16344	9092.43	6.07512e+006	8616.85	163884	26686.1	0	28456.5	0	534.056	5522.33	539.763	670.712	3177.55	386450	3154.1	16025.7	5504.25
105	0	0	0	0	0	0	0	0	0	0	0	0	0	0	0	0	0	0	0	0	533.835	4996.95	495.659	621.765	2793.12	303673	2605.57	14635.8	6658.72	3.29955e+006	6546.52	134760	8729.76	1.76611e+006	9522.09	84807.6	39844.8	0	42744.4	0	623.54	7569	626.908	926.423	3056.33	338322	3017.47	14288.4	7462.67
117	0	0	0	0	0	0	0	0	0	0	0	0	0	0	0	0	0	0	0	0	483.918	4699	453.443	490.309	2679.83	310277	2541.67	13827.8	6766.49	3.01801e+006	5918.13	93417.2	13336.8	7.04365e+006	12358.1	986135	0	0	0	0	561.163	6416	575.823	851.387	2905.6	306058	2935.24	16475.9	6861.54
129	0	0	0	0	0	0	0	0	0	0	0	0	0	0	0	0	0	0	0	0	499.098	4934.77	468.544	506.269	2434.85	179156	2305.07	9333.56	5806.86	2.04612e+006	5674.81	57148.5	13241.6	1.29012e+007	11531.4	592012	0	0	0	0	595.018	7425.35	617.845	992.918	2600.81	257731	2662.95	14990	6402.14
141	0	0	0	0	0	0	0	0	0	0	0	0	0	0	0	0	0	0	0	0	466.892	3953.8	428.535	468.903	2521.21	197142	2403.98	11174.4	5688.56	1.55805e+006	5409.48	39455.6	12407.4	1.994e+007	10861.2	156129	0	0	0	0	551.707	5760.83	572.703	639.911	2769.96	271594	2843.17	16249.4	5840.3
153	0	0	0	0	0	0	0	0	0	0	0	0	0	0	0	0	0	0	0	0	486.452	4495.27	454.966	641.51	2302.41	199707	2151.12	9203.42	5780.58	1.90481e+006	5413.6	68541.1	12038.9	9.16663e+006	10197.1	290796	13565.5	0	17216.9	0	576.931	6800.41	589.498	763.919	2563.12	236188	2559.91	9847.52	6166.84
165	0	0	0	0	0	0	0	0	0	0	0	0	0	0	0	0	0	0	0	0	497.335	4886.55	460.668	499.878	2421.27	181435	2338.2	12857.5	5643.93	2.15514e+006	5170.68	52314.6	11337.8	4.88231e+006	10374.5	400372	0	0	0	0	579.13	6287.85	592.634	767.4	2715.98	266828	2720.25	11700.6	5859.37
177	0	0	0	0	0	0	0	0	0	0	0	0	0	0	0	0	0	0	0	0	584.386	6299.99	542.542	741.331	2834.45	296050	2703.01	14099.4	5729.11	1.20583e+006	5732.07	88181	12981.2	9.08258e+006	10907.6	213573	0	0	0	0	690.81	9450.51	714.257	1236.1	3120.59	381510	3138.08	17131.4	6583.79
189	0	0	0	0	0	0	0	0	0	0	0	0	0	0	0	0	0	0	0	0	483.267	4555.54	445.555	457.239	2701.45	268989	2525.3	12155.2	6294.45	2.67214e+006	5929.77	59420.8	10081.2	2.75523e+006	10950.6	394675	0	0	0	0	570.048	5969.26	585.828	746.891	3030.56	371606	3000.37	17507.3	6759.6
201	0	0	0	0	0	0	0	0	0	0	0	0	0	0	0	0	0	0	0	0	515.7	4992.78	473.488	665.374	2665.3	254395	2541.04	9587.27	6239.02	2.67786e+006	6024.78	80220.7	11327.8	7.22302e+006	11825.7	273315	0	0	0	0	596.24	7494.47	613.52	907.807	2945.04	340980	3020.68	18178.9	6969.85
213	0	0	0	0	0	0	0	0	0	0	0	0	0	0	0	0	0	0	0	0	497.186	4981.16	460.962	627.46	2715.59	330061	2557.45	12716.2	6040.05	2.17112e+006	5855.03	49283	11472.1	7.32389e+006	11308.5	352254	0	0	0	0	582.237	7086.79	598.502	909.885	2957.01	420717	2989.3	17402.9	6443.24
225	0	0	0	0	0	0	0	0	0	0	0	0	0	0	0	0	0	0	0	0	465.487	3884.26	430.579	531.373	2535.37	243513	2357.85	11837.8	6063.91	2.12155e+006	5730.76	75499.3	10333.1	3.13534e+006	10556.1	266106	13457.7	0	19050.1	0	547.4	6270.96	561.274	730.557	2744.78	256160	2754.12	15185.9	6424.58
237	0	0	0	0	0	0	0	0	0	0	0	0	0	0	0	0	0	0	0	0	523.486	4867.6	489.883	607.288	2638.16	208404	2480.05	10290.7	5949.36	1.58213e+006	5664.53	58336.1	11603.6	1.52692e+007	11532	465751	0	0	0	0	620.891	8141.03	630.635	845.675	2882.41	280844	2904.9	13340.9	6305.73
249	0	0	0	0	0	0	0	0	0	0	0	0	0	0	0	0	0	0	0	0	458.02	4124.45	421.973	517.481	2548.12	197723	2427.64	13232.1	5897.12	2.15694e+006	5520.83	45048.8	10506.2	5.30422e+006	10846.1	297194	0	0	0	0	527.507	5695.41	537.05	752.794	2773.98	272365	2841.85	13638.8	6187.16
261	0	0	0	0	0	0	0	0	0	0	0	0	0	0	0	0	0	0	0	0	482.57	4356.43	451.38	517.089	2163.68	163199	2079.03	9757.41	5550	1.56594e+006	5351.06	65025.7	10164.7	1.40364e+007	10468.6	67302.6	0	0	0	0	571.457	6074.85	592.536	757.998	2364.78	217951	2404.02	13533.6	6024.01
273	0	0	0	0	0	0	0	0	0	0	0	0	0	0	0	0	0	0	0	0	609.223	6700.02	566.966	763.91	2671.05	246375	2541.05	12655.9	5368.31	1.34892e+006	5189.46	60184.9	12608.7	7.99029e+006	11091.6	250565	17793.8	0	18474.4	0	706.786	9994.02	733.342	1305.08	2916.92	269709	3000.49	15952.8	5700.69
285	0	0	0	0	0	0	0	0	0	0	0	0	0	0	0	0	0	0	0	0	418.76	3141.93	381.66	340.63	2512.85	236494	2357.13	10365.9	5682.45	2.08024e+006	5342.4	50583	9433.34	4.01915e+006	9410.59	463655	0	0	0	0	493.02	5292.45	512.952	577.166	2762.48	296632	2789.07	12846.7	5854.23
297	0	0	0	0	0	0	0	0	0	0	0	0	0	0	0	0	0	0	0	0	572.611	6152.12	531.788	682.89	2240.33	194569	2134.56	8345.31	5861.65	1.44671e+006	5628.81	58286.6	10338.9	4.96819e+006	10317.7	141280	0	0	0	0	661.496	8309.08	671.582	952.388	2591.99	255395	2526.82	10931.5	6542.82
309	0	0	0	0	0	0	0	0	0	0	0	0	0	0	0	0	0	0	0	0	540.641	5577.92	493.648	687.349	3258.97	327290	3092.36	14487.5	5711.16	1.81761e+006	5510.3	66914.7	11197.4	6.3718e+006	11513.2	364236	16060.2	0	17634.8	0	620.089	7534.18	637.644	742.563	3519.89	439601	3544.42	19626.6	6460.72
321	0	0	0	0	0	0	0	0	0	0	0	0	0	0	0	0	0	0	0	0	482.331	4501.28	438.326	450.165	2789.51	248677	2602.03	11612.8	7369.2	2.11971e+006	6831.23	67619.1	10207.2	2.73463e+006	10663.1	103061	18893.8	0	20256.9	0	565.955	6961.01	577.986	682.368	3040.41	343036	3038.96	11664.2	7452.38
333	0	0	0	0	0	0	0	0	0	0	0	0	0	0	0	0	0	0	0	0	510.021	4691.29	470.081	457.55	2764.77	273541	2600.72	9055.38	6912.77	2.77678e+006	6182.63	57767.1	13849.6	9.0357e+006	13227.3	251629	17350.6	0	17955.3	0	584.348	7104.78	596.91	769.079	3058.38	351789	3060.32	13720.2	6796.46
345	0	0	0	0	0	0	0	0	0	0	0	0	0	0	0	0	0	0	0	0	476.834	4271.23	443.326	619.509	3155.08	329800	2993.72	12951.1	6607.15	2.76266e+006	6283.21	69357.1	13941.2	9.89119e+006	12151.9	499725	0	0	0	0	555.431	6359.04	572.332	718.736	3398.06	406564	3447.61	19951	7412.1
357	0	0	0	0	0	0	0	0	0	0	0	0	0	0	0	0	0	0	0	0	469.416	3734.91	429.685	473.243	2570.78	239968	2478.6	13273.5	6657.11	2.27314e+006	6569.48	75487.4	12879	1.27106e+007	11827.4	527454	0	0	0	0	552.684	6132.57	569.277	804.652	2824.3	287751	2878.61	12090	7600.2
369	0	0	0	0	0	0	0	0	0	0	0	0	0	0	0	0	0	0	0	0	530.852	5023.26	494.765	518.455	2510.82	209262	2371.41	9399.24	6043.35	2.09409e+006	5789.31	67852.4	12491.4	1.06714e+007	12148.2	202406	0	0	0	0	618.895	8040.57	629.509	1009.86	2731.3	265706	2801.75	11690.9	6402.68
381	0	0	0	0	0	0	0	0	0	0	0	0	0	0	0	0	0	0	0	0	497.269	4655.83	457.435	553.326	2796.13	295933	2611.06	11398.7	5901.61	2.42145e+006	5521.35	47869.1	10566.4	8.37903e+006	10996.8	220628	0	0	0	0	582.397	6853.56	595.24	715.53	2977.23	362117	3004.61	14192.8	5969.07
393	0	0	0	0	0	0	0	0	0	0	0	0	0	0	0	0	0	0	0	0	433.389	3718.23	399.7	363.182	2565.53	259839	2406.63	9839.61	6033.81	1.66417e+006	5808.12	75756.5	12647.9	1.28703e+007	10159.3	39175.9	0	0	0	0	511.84	5225.39	523.468	553.706	2869.34	311162	2827.66	12369	6179.27
405	0	0	0	0	0	0	0	0	0	0	0	0	0	0	0	0	0	0	0	0	495.068	5096.11	462.049	631.073	2392.71	203118	2253.78	6496.7	5744.92	1.73145e+006	5620.42	47791.5	10091	3.14281e+006	11086.1	245737	0	0	0	0	568.568	5973.35	590.156	762.428	2587.18	214896	2652.81	9936.77	6546.01
417	0	0	0	0	0	0	0	0	0	0	0	0	0	0	0	0	0	0	0	0	468.567	4134.36	428.074	424.079	2960.53	313510	2799.49	15754.1	5670.25	1.94477e+006	5523.59	33581.2	12693	4.84404e+006	11274.5	198090	16340.9	1.92288e+006	19243.9	939137	555.899	6927.24	580.834	887.239	3207.45	348612	3224.12	17696.8	6211.68
429	0	0	0	0	0	0	0	0	0	0	0	0	0	0	0	0	0	0	0	0	426.234	4097.25	393.706	363.273	2433.03	164612	2293.91	8842.27	6198.39	1.92616e+006	6132.05	82619.7	11829.5	5.3819e+006	10477.6	285402	0	0	0	0	501.922	5061.01	518.908	629.394	2750.47	280226	2765.47	14143	6819.15
441	0	0	0	0	0	0	0	0	0	0	0	0	0	0	0	0	0	0	0	0	524.994	4875.97	482.757	423.795	2709.24	262398	2591.38	9008.26	6230.2	1.81732e+006	5817.65	53621	13307.9	1.13777e+007	12510.3	465070	0	0	0	0	606.202	6767.86	628.725	845.566	3032.96	320943	3048.6	15391	7006.79
453	0	0	0	0	0	0	0	0	0	0	0	0	0	0	0	0	0	0	0	0	435.57	3328.3	403.544	415.981	2572.04	245119	2390.06	9197.45	5845.74	2.03527e+006	5732.03	50356	10795	1.46964e+006	10821.7	192618	26580.6	0	19754	0	522.802	5909.03	545.863	529.704	2766.9	267641	2802.96	12346.6	6499.56
465	0	0	0	0	0	0	0	0	0	0	0	0	0	0	0	0	0	0	0	0	464.095	4070.67	430.078	448.376	2419.46	172669	2374.32	9116.11	5975.98	1.9086e+006	5691.39	44587.6	11758.3	1.14091e+007	11407	349888	0	0	0	0	543.155	6104.3	556.769	705.961	2802.44	233335	2843.95	9906.63	6268.5
477	0	0	0	0	0	0	0	0	0	0	0	0	0	0	0	0	0	0	0	0	585.034	6010.87	540.506	616.851	2541.21	227258	2402.69	8169.86	5916.79	1.654e+006	5705.25	42877.2	11702.8	9.3708e+006	11133.4	443952	25693	0	20020.3	0	673.347	9265.07	696.237	993.125	2767.38	279052	2808.49	11685.4	6398.99
489	0	0	0	0	0	0	0	0	0	0	0	0	0	0	0	0	0	0	0	0	432.574	3472.03	399.726	497.036	2962.88	315479	2782.57	10374.7	5984.77	1.79228e+006	5657.32	51273.8	13072.8	1.39329e+007	11264	279693	14235.4	0	18476.8	0	517.185	4939.43	536.28	579.965	3224.16	344534	3253.19	17008.1	6347.02
501	0	0	0	0	0	0	0	0	0	0	0	0	0	0	0	0	0	0	0	0	465.498	4242.06	432.383	498.232	2635.93	242365	2510.67	13964.4	6693.98	2.72083e+006	6437.99	61654.9	13794.2	7.94175e+006	11100.5	75811.4	0	0	0	0	536.8	6139.71	550.112	663.633	2980.06	315656	2962.82	10866.3	7233.28
513	0	0	0	0	0	0	0	0	0	0	0	0	0	0	0	0	0	0	0	0	563.855	5811.67	529.789	528.877	2837.53	279462	2678.79	14124.6	6443.36	2.31201e+006	6133.04	47464.3	13183	7.15507e+006	12748.4	253080	0	0	0	0	662.386	9343.42	684.585	984.673	3023	349836	3065.15	14379.4	6982.49
525	0	0	0	0	0	0	0	0	0	0	0	0	0	0	0	0	0	0	0	0	561.668	6200.51	515.767	586.933	3095.71	357443	2978.99	11831.9	6705.64	2.85246e+006	6469.65	76683.8	14886.1	2.12368e+007	12170.3	52293	22064.8	0	20916.2	0	655.319	9371.62	670.862	808.207	3451.19	396554	3473.17	16135.6	7271.23
537	0	0	0	0	0	0	0	0	0	0	0	0	0	0	0	0	0	0	0	0	497.781	4668.42	458.995	507.011	2631.51	243106	2487.97	10018.5	6727.2	2.37117e+006	6466.88	66732.7	10763.1	7.14068e+006	11973.8	219792	0	0	0	0	587.372	7058.69	606.788	748.2	2919.58	316010	2931.06	12480.4	7297.87
549	0	0	0	0	0	0	0	0	0	0	0	0	0	0	0	0	0	0	0	0	499.413	4343.03	463.435	473.245	2486.2	181946	2342.44	11805.3	5894.26	2.42177e+006	5574.24	47174	13275.2	6.72851e+006	12006	160151	0	0	0	0	577.418	6849.81	591.576	900.604	2749.44	277173	2761.73	10288.5	6538.98
561	0	0	0	0	0	0	0	0	0	0	0	0	0	0	0	0	0	0	0	0	429.791	3786.18	396.569	448.466	2453.4	213755	2297.39	7223.91	5327.3	1.45995e+006	5231.42	45373.2	9497.96	4.75676e+006	10448.4	254246	30140.5	0	18504.8	0	499.082	4867.08	518.305	647.551	2653.65	255291	2678.68	11999.9	5814.5
573	0	0	0	0	0	0	0	0	0	0	0	0	0	0	0	0	0	0	0	0	500.899	4703.82	462.612	530.799	2713.58	260760	2585.28	13410.6	5858.38	1.90122e+006	5685.7	50614.1	10032.3	5.36833e+006	10709.3	24881.6	18417.8	1699.05	17296.8	159609	594.943	7226.2	616.798	947.612	2964.44	296037	3009.72	12402.2	6218.78
585	0	0	0	0	0	0	0	0	0	0	0	0	0	0	0	0	0	0	0	0	440.925	3403.4	400.869	382.572	2561.59	253550	2403.16	9878.73	6235.74	2.17817e+006	5838.86	53954.5	11775.5	7.49136e+006	10665	143034	0	0	0	0	522.811	5710.5	526.841	480.498	2757.09	244545	2855.87	12202.7	6478.02
597	0	0	0	0	0	0	0	0	0	0	0	0	0	0	0	0	0	0	0	0	471.92	4343.17	431.489	451.579	2038.76	115852	1914.63	5557.89	5564.79	2.34273e+006	5247.59	46466.1	11766.4	1.23788e+007	10657.6	306398	0	0	0	0	547.91	5950.97	557.05	716.193	2258.56	233227	2273.83	6979.55	5915.74
609	0	0	0	0	0	0	0	0	0	0	0	0	0	0	0	0	0	0	0	0	402.135	3112.41	370.274	386.191	2506.13	213615	2320	8390.22	4724	1.00721e+006	4630.61	34027	10116.8	4.78878e+006	10048.7	95162.9	23292.6	0	18984.6	0	476.669	4673.83	486.776	513.235	2643.02	294406	2704	10425.6	5288.94
621	0	0	0	0	0	0	0	0	0	0	0	0	0	0	0	0	0	0	0	0	482.005	4547.11	448.845	461.561	2139.76	161952	1972.93	5961.49	5444.3	1.76031e+006	5298.82	38114.3	9036.45	5.45166e+006	8845.97	100782	0	0	0	0	558.404	6224.48	576.815	828.087	2292.99	167555	2332.51	7958.24	5896.96
633	0	0	0	0	0	0	0	0	0	0	0	0	0	0	0	0	0	0	0	0	563.289	5760.15	518.611	618.374	2919.62	298579	2793.16	12736.1	5231.34	1.10967e+006	5126.44	37526.1	12199.3	1.2696e+007	10876.9	224670	13018.3	0	15279.1	0	654.848	7893.07	672.673	1050.81	3160.31	364801	3220.79	18414.5	5854.48
645	0	0	0	0	0	0	0	0	0	0	0	0	0	0	0	0	0	0	0	0	513.567	4747.92	470.171	407.79	2984.8	369163	2844.12	11341.2	6731.36	2.11719e+006	6628.99	87101.2	9551.55	1.16051e+006	10561.6	47994.5	0	0	0	0	609.957	7589.85	623.609	836.155	3339.76	395097	3343.71	15897.6	7534.17
657	0	0	0	0	0	0	0	0	0	0	0	0	0	0	0	0	0	0	0	0	527.404	5317.23	493.2	668.035	2540.38	233341	2348.26	7683.61	6571.03	2.5207e+006	6282.32	61955.5	13988.9	1.39147e+007	12332.2	315111	0	0	0	0	601.32	7471.28	614.37	728.635	2802.08	295819	2794.29	10129.4	7065.97
669	435.128	0	293.313	0	0	0	0	0	0	0	0	0	0	0	0	0	0	0	0	0	471.992	4073.5	437.469	431.197	2598.25	241177	2496.79	13189.8	5744.19	2.05207e+006	5402.15	27666.6	13105.9	6.2047e+006	12038.3	315612	0	0	0	0	560.155	6542.77	573.078	695.93	2844.05	311249	2855.55	11202.1	5913.66
681	0	0	0	0	2419.47	0	1718.27	0	0	0	0	0	0	0	0	0	0	0	0	0	459.838	3946.97	417.69	384.64	2302.15	174043	2186.25	7169.6	5684.92	1.89189e+006	5544.31	55892.6	9389.47	4.39883e+006	10003.5	159980	0	0	0	0	536.207	5938.67	551.234	620.186	2598	252850	2586.72	9767.59	6242.33
693	0	0	0	0	0	0	0	0	5415.09	0	4235.71	0	0	0	0	0	0	0	0	0	476.762	4824	437.071	469.686	2337.09	179203	2209.63	8284.63	5175.04	1.09615e+006	5092.2	35501.8	10401.1	6.88023e+006	10780.8	240804	0	0	0	0	557.042	6431.49	570.021	752.175	2606.48	265136	2611.73	8545.72	5774.35
705	0	0	0	0	0	0	0	0	0	0	0	0	0	0	0	0	0	0	0	0	599.737	5924.33	558.417	636.569	3012.99	303794	2829.15	11486	6063.48	2.31139e+006	5784.31	69032	11165	4.05534e+006	10911.7	633297	0	0	0	0	697.94	10277	715.079	1041.7	3277.28	398013	3298.14	15394.4	6762.99
717	0	0	0	0	0	0	0	0	0	0	0	0	0	0	0	0	0	0	0	0	455.543	3665.69	426.042	419.179	2729.38	262957	2567.34	10421.2	6595.38	2.39507e+006	6122.01	51279.2	10644.8	8.51377e+006	10691.7	143466	15908.6	0	16503.8	0	542.032	5827.85	551.138	667.458	2955.93	318099	2998.63	13475.2	6883.83
729	0	0	0	0	0	0	0	0	0	0	0	0	0	0	0	0	0	0	0	0	466.338	4152.19	434.818	422.539	2114.78	173711	2044.1	6749.11	5674.54	2.46142e+006	5507.08	50101.2	12622	8.6382e+006	11029.8	145708	21174.5	54943.2	21049.7	1.28956e+007	551.677	6979.44	571.756	701.71	2421.55	219476	2396.42	8687.95	6119.92
741	0	0	0	0	0	0	0	0	0	0	0	0	0	0	0	0	0	0	0	0	420.888	3538.3	385.853	343.514	2762.28	281154	2604.01	9773.83	5224.37	1.50338e+006	5081.55	38877.7	10981.2	1.28943e+007	10761.1	200245	0	0	0	0	491.197	4460.69	511.428	434.732	3032.29	378831	3056.35	12764.5	5910.92
753	0	0	0	0	0	0	0	0	0	0	0	0	0	0	0	0	0	0	0	0	467.769	4178.7	432.112	446.042	2479.01	172224	2351.04	8192.14	6433.92	2.41876e+006	6009.78	59655.3	9638.31	5.95512e+006	10298	147875	0	0	0	0	552.192	6497.06	567.916	726.564	2739.45	298615	2764.72	9984.26	6799.07
765	0	0	0	0	0	0	0	0	0	0	0	0	0	0	0	0	0	0	0	0	496.068	4736.58	459.673	476.412	2420.1	179729	2292.75	8274.25	5796.63	1.50051e+006	5471.86	42357.7	12104.5	9.82071e+006	11480.7	302306	14412.4	0	18164.5	0	592.607	6755.63	611.944	780.707	2698.24	291188	2699.21	9489.73	6144.89
777	0	0	0	0	0	0	0	0	0	0	0	0	0	0	0	0	0	0	0	0	476.064	3636.82	433.192	392.772	2611.39	272344	2491.42	7552.43	5997.96	1.68135e+006	5414.11	62244.5	11510.4	7.05315e+006	10469.3	175802	0	0	0	0	555.919	5618.7	562.5	598.027	2944.12	356393	2960.26	11398	6153
789	0	0	0	0	0	0	0	0	0	0	0	0	0	0	0	0	0	0	0	0	557.386	5458.74	506.854	633.474	3062.15	256267	2922.74	10812.7	7062.79	2.38972e+006	6450.53	63751.1	11903.8	6.34322e+006	11821.7	354838	19419.1	0	20772.5	0	641.376	7587.68	645.001	747.439	3419.97	383682	3390.05	14440.5	7327.14
801	0	0	0	0	0	0	0	0	0	0	0	0	0	0	0	0	0	0	0	0	419.899	2913.97	377.992	210.73	2810.48	241324	2587.43	14051.6	6674.43	1.54649e+006	6376.55	61705.8	12346	4.7591e+006	12126	257813	0	0	0	0	489.588	4579.55	488.861	492.664	3033.38	289245	2996.58	10266.3	7205.68
813	0	0	0	0	0	0	0	0	0	0	0	0	0	0	0	0	0	0	0	0	485.574	4335.97	449.654	499.692	2121.24	138346	1952.58	3868.23	6140.74	2.0369e+006	5699.02	66240.1	13363.6	1.02888e+007	11352.8	202639	0	0	0	0	563.432	6523.7	564.342	620.283	2350.53	188153	2296.78	7574.92	6540.98
825	0	0	0	0	0	0	0	0	0	0	0	0	0	0	0	0	0	0	0	0	532.011	5465.65	491.635	558.467	2952.54	338279	2752.55	9672.38	5135.88	510006	5034.86	16619.2	11271.6	1.4958e+006	11416.1	23584.2	0	0	0	0	611.725	7607.51	630.15	738.293	3172.25	388342	3145.81	13086.8	5644.83
837	0	0	0	0	0	0	0	0	0	0	0	0	0	0	0	0	0	0	0	0	508.311	4713.31	471.493	445.175	2729.96	284679	2670.53	12926.2	6637.16	1.94808e+006	6388.95	53008.6	10328.6	1.83309e+006	10146.7	402784	0	0	0	0	602.149	7838.11	623.436	803.621	3092.7	340700	3105.52	13839.1	7094.05
849	382.189	0	275.578	0	0	0	0	0	0	0	0	0	0	0	0	0	0	0	0	0	442.207	4053.83	410.587	476.527	2476.91	211036	2345.13	7534.48	5960.23	2.2826e+006	5740.57	50413.7	11485.2	8.32077e+006	11712.5	75058.7	0	0	0	0	517.489	5424.41	529.82	553.076	2781.3	289686	2797.27	13178.7	6587.49
861	0	0	0	0	0	0	0	0	0	0	0	0	0	0	0	0	0	0	0	0	499.063	5006.67	466.462	523.498	2831.09	307274	2660.29	12446.6	6213.78	2.38622e+006	5801.64	29512.1	14146.4	8.27286e+006	11838.5	683334	0	0	0	0	581.519	6523.73	603.245	829.718	3082.55	316525	3073.22	10976.4	6888
873	0	0	0	0	0	0	0	0	0	0	0	0	0	0	0	0	0	0	0	0	510.241	5238.16	473.654	445.158	2769.24	294045	2648.81	12214.1	6526.85	2.19864e+006	6296.48	60081	10796.5	7.47466e+006	11428.8	310007	0	0	0	0	599.552	7190.4	630.21	779.373	2983.2	281859	3072.97	13310.7	7346.78
885	0	0	0	0	0	0	0	0	0	0	0	0	0	0	0	0	0	0	0	0	563.759	5294.26	521.578	514.257	2671.57	249722	2543.94	9114.31	6582.71	2.51231e+006	6167.1	62956.5	12472.1	7.92913e+006	12074.3	259021	28202.1	0	18741	0	663.163	9220.66	688.98	916.323	2980.72	306210	3025.35	12915.7	6852.27
897	0	0	0	0	0	0	0	0	0	0	0	0	0	0	0	0	0	0	0	0	523.902	4791.42	478.616	422.618	2625.45	240127	2449.64	8258.96	5945.19	1.4757e+006	5697.25	38082.8	12381.5	1.03998e+007	11487.7	193285	13355	0	18940.9	0	614.949	7627.58	628.124	790.577	2869.35	298432	2905.12	10301	6308.08
909	0	0	0	0	0	0	0	0	0	0	0	0	0	0	0	0	0	0	0	0	400.05	2566.7	362.537	304.588	2021.62	143302	1891.3	5237.89	5365.07	1.77847e+006	4948.9	37315	10221.1	3.1755e+006	9921.83	192561	17590.7	2.04228e+007	18027.3	1.20419e+006	471.078	4319.41	479.657	483.486	2239.74	178716	2254.99	7395.8	5697.46
921	0	0	0	0	0	0	0	0	0	0	0	0	0	0	0	0	0	0	0	0	406.017	2982.84	373.432	403.464	2187.16	177283	2043.56	5174.38	4858.87	1.00236e+006	4400.93	23653.6	11114.8	1.00068e+007	9406.69	137388	0	0	0	0	488.666	4814	496.762	586.43	2389.9	195681	2415.79	8320.35	5195.54
933	0	0	0	0	0	0	0	0	0	0	0	0	0	0	0	0	0	0	0	0	477.899	3697.1	439.297	509.143	2330.85	204848	2208.95	10229.1	5458.56	1.00848e+006	4941.22	36244.5	10470.6	5.65019e+006	8790.04	222756	0	0	0	0	555.851	5855.58	554.3	604.376	2566.69	221002	2611.54	10241.4	5520.11
945	0	0	0	0	0	0	0	0	0	0	0	0	0	0	0	0	0	0	0	0	496.702	4637.58	458.839	456.657	2356.41	217433	2249.81	8857.24	5096.6	981942	4991.97	32991.8	9926.57	7.38329e+006	9493.75	129145	0	0	0	0	555.034	6087.8	563.453	630.754	2620.4	224408	2597.72	7957.76	5729.57
957	0	0	0	0	0	0	0	0	0	0	0	0	0	0	0	0	0	0	0	0	407.604	3415.82	378.997	308.258	2129.64	153155	2040.81	5591.31	5076.53	1.0915e+006	4933.12	41426.7	8896.69	328042	8940.87	30130.8	23966.5	0	15337.2	0	492.062	5837.87	508.691	660.499	2334.7	179560	2323.68	7186.73	5628.06
969	0	0	0	0	0	0	0	0	0	0	0	0	0	0	0	0	0	0	0	0	427.666	3356.21	390.37	306.826	2338.01	177237	2208.93	7014.41	5321.4	1.32669e+006	4960.08	38208.2	9386.26	5.82568e+006	9772.2	70426.8	0	0	0	0	509.876	5303.36	515.94	544.781	2555.67	201108	2628.4	11099.7	5618.09
981	0	0	0	0	0	0	0	0	0	0	0	0	0	0	0	0	0	0	0	0	539.842	5087.2	497.435	515.424	2721.05	282122	2573.57	7226.24	5762.37	1.43895e+006	5591.26	31101.3	11390	9.2114e+006	10744.4	273917	0	0	0	0	620.407	7860.57	628.054	741.828	3077.45	298364	3033.84	13052.3	6242.44
993	0	0	0	0	0	0	0	0	0	0	0	0	0	0	0	0	0	0	0	0	522.503	5457.14	478.895	445.936	3125.46	329143	2973.83	12671.8	6715.6	2.09035e+006	6183.64	50622.6	13836.8	1.9883e+006	11290	24537.4	0	0	0	0	617.217	7734.27	627.715	884.167	3416.28	431429	3407.8	13679.9	7406.17
1005	0	0	0	0	0	0	0	0	0	0	0	0	0	0	0	0	0	0	0	0	611.961	6117.06	567.807	621.675	2767.57	241572	2622.24	10111.7	6790.7	2.23531e+006	6723.57	76211.9	12434	8.75223e+006	11984.9	269318	0	0	0	0	705.266	10457.4	720.486	1121.43	2979.05	320836	3080.26	17052.6	7340.64
1017	0	0	0	0	0	0	0	0	0	0	0	0	0	0	0	0	0	0	0	0	480.566	4849.97	447.486	494.463	3329.82	404249	3186.48	14778.5	6435.09	2.28742e+006	6255.23	59425.6	12361.9	7.54782e+006	12991.1	389720	0	0	0	0	558.09	6380.77	573.647	633.207	3679	530760	3659.82	17309.6	6875.89
1029	0	0	0	0	0	0	0	0	0	0	0	0	0	0	0	0	0	0	0	0	408.026	3177.79	374.787	285.353	2453.01	244201	2383.17	7632.8	7265.16	3.1171e+006	6757.31	46244.2	10955.9	3.72431e+006	11661.9	448054	20480.2	3.2148e+007	21202.9	983599	487.114	5463.22	502.098	499.665	2783.29	258335	2778.29	9924.72	7666.53
1041	0	0	0	0	0	0	0	0	0	0	0	0	0	0	0	0	0	0	0	0	499.755	4492.74	460.199	404.887	2271.26	172605	2149.07	6671.54	5750.5	2.16886e+006	5603.7	32830.4	12471.5	5.4633e+006	12972.5	307324	0	0	0	0	599.856	7132.22	609.526	683.882	2509.73	227113	2557.76	8256.06	6598.53
1053	0	0	0	0	0	0	0	0	0	0	0	0	0	0	0	0	0	0	0	0	520.535	4610	479.142	539.192	2557.79	264986	2417.52	7608.97	5595.14	1.58639e+006	5117.58	39852.6	11126.1	1.21569e+007	10938.2	314940	0	0	0	0	597.755	7411.57	612.36	714.126	2873.22	322690	2865.78	10936.7	5558.66
1065	0	0	0	0	0	0	0	0	0	0	0	0	0	0	0	0	0	0	0	0	421.841	3411.8	391.304	351.71	2420.39	164816	2287.91	8290.17	5394.32	1.50817e+006	5306.58	35959.7	10633.5	7.05561e+006	9360.15	245752	20478.4	0	18055.5	0	496.281	5047.48	509.642	605.727	2625.84	246147	2663.65	9260.6	6017.24
1077	0	0	0	0	0	0	0	0	0	0	0	0	0	0	0	0	0	0	0	0	455.593	3971.21	417.071	297.889	2360.23	170768	2198.94	6213	5361.75	1.61977e+006	5265.56	40559.1	11217	1.20252e+007	10072.2	34650.4	20181.2	136342	16028.1	322115	531.277	6129.51	547.984	569.46	2547.43	199040	2565.97	7885.48	5709.37
1089	0	0	0	0	0	0	0	0	0	0	0	0	0	0	0	0	0	0	0	0	562.189	5452.66	524.001	674.276	2372.58	251216	2249.66	5886.83	5783.69	1.52777e+006	5295.91	29129.8	10172.8	8.55756e+006	10278	188818	0	0	0	0	662.229	7770.56	679.854	847.331	2671.71	235685	2668.87	7915.83	6033.28
1101	0	0	0	0	0	0	0	0	0	0	0	0	0	0	0	0	0	0	0	0	464.361	3824.37	427.364	423.987	2622.62	268120	2452.04	11851.7	5266.63	1.27968e+006	5027.84	28465.7	10796.1	6.90326e+006	9830.16	154841	13521.4	0	17056.9	0	538.597	5730.79	551.305	690.109	2857.96	313214	2883.47	10803.9	5794.99
1113	0	0	0	0	0	0	0	0	0	0	0	0	0	0	0	0	0	0	0	0	523.492	5131.4	489.971	670.441	2444.47	212006	2290.1	7291.76	6088.77	1.99805e+006	5615.9	50175.5	9696.84	2.30413e+006	9713.29	64524.8	14008.8	0	15947.2	0	598.56	6954.81	615.173	849.708	2674.03	273767	2672.26	10427	6548.76
1125	0	0	0	0	0	0	0	0	0	0	0	0	0	0	0	0	0	0	0	0	481.611	4913.49	442.457	358.051	3125.08	342022	3019.09	17001.8	6221.92	1.86102e+006	5725.77	42682.2	11199.4	1.86456e+006	11256.4	34430.9	0	0	0	0	568.152	7158.95	594.317	694.904	3436.16	416072	3446.48	19964.6	6257.66
1137	0	0	0	0	0	0	0	0	0	0	0	0	0	0	0	0	0	0	0	0	453.421	3834.03	415.343	433.171	2247.53	181405	2136.32	5951.05	6561.25	2.40832e+006	6370.05	61062.1	12074	1.56862e+007	10460.4	165333	0	0	0	0	537.322	6175.01	556.185	610.24	2537.75	235814	2562.13	8717.49	7019.06
1149	0	0	0	0	0	0	0	0	0	0	0	0	0	0	0	0	0	0	0	0	467.001	4315.21	432.589	468.628	2547.11	210916	2384.91	9234.56	5387.6	1.65681e+006	5174.76	31622.9	12846.3	1.20526e+007	12158.8	381828	0	0	0	0	547.154	5662.85	559.073	633.147	2789.53	276665	2829.71	9311.83	5798.83
1161	0	0	0	0	0	0	0	0	0	0	0	0	0	0	0	0	0	0	0	0	475.021	3881.39	436.446	407.324	2632.14	229914	2533.8	10249.8	5927.79	1.69858e+006	5650.34	52395.9	10309.8	1.34352e+007	10280.4	81842.5	0	0	0	0	550.673	6566.41	568.844	764.785	2922.05	293346	2930.53	10432.5	6503.53
1173	0	0	0	0	0	0	0	0	0	0	0	0	0	0	0	0	0	0	0	0	466.851	3712.32	427.567	429.539	2360.71	207741	2206.73	7274.47	5911.42	2.02919e+006	5662.39	45711.4	11373	8.93453e+006	10927	387986	12638.8	0	16921	0	552.368	6436.18	571.213	708.511	2527.52	208400	2596.24	9699.01	6216.73
1185	0	0	0	0	0	0	0	0	0	0	0	0	0	0	0	0	0	0	0	0	480.496	3900.85	445.32	470.461	2168.72	165059	2069.88	8048.85	5422.9	1.63091e+006	4976.79	41311.9	12089.5	2.43502e+007	10632.5	189608	19074.4	4.5685e+006	18550.3	1.55709e+006	558.738	5879.69	567.563	648.277	2398.45	192858	2482.83	9522.32	5520.08
1197	0	0	0	0	0	0	0	0	0	0	0	0	0	0	0	0	0	0	0	0	591.269	6216.48	556.05	574.493	2346.5	158345	2265.83	10791.2	5094.56	1.39967e+006	4922.08	34593.8	10392.9	7.16758e+006	10024.2	162563	19862.8	1.94872e+007	18000.5	0.694527	686.826	8891.99	701.827	1131.61	2631.49	243324	2626.41	10392.2	5786.15
1209	0	0	0	0	0	0	0	0	0	0	0	0	0	0	0	0	0	0	0	0	565.857	6209.98	525.521	625.999	2891.47	246225	2806.28	9289.03	5583.73	1.59485e+006	5421.1	76931.6	9787.87	0	10044.3	0	0	0	0	0	659.168	8144.48	696.302	883.442	3216.55	421170	3243.66	19657.9	6041.73
1221	0	0	0	0	0	0	0	0	0	0	0	0	0	0	0	0	0	0	0	0	527.951	5523.41	494.294	773.436	3047.11	300268	2894.2	14006.8	6683.38	2.39657e+006	6599.52	53495.7	11321.4	8.94257e+006	10979	331053	0	0	0	0	621.163	8006.55	640.923	916.613	3367.11	391595	3428.63	13021.7	7366.16
1233	0	0	0	0	0	0	0	0	0	0	0	0	0	0	0	0	0	0	0	0	496.584	4786.23	466.775	561.816	2062.14	152854	1983.13	9195.06	6135.22	1.89381e+006	5838.01	66931	10993.5	1.06531e+007	11532.4	316706	0	0	0	0	564.612	6602.9	583.739	853.549	2322.61	235498	2353.25	9328.99	6443.06
1245	328.974	0	301.009	0	0	0	0	0	0	0	0	0	0	0	0	0	0	0	0	0	477.331	5080.22	445.275	494.528	2498.84	227126	2403.85	10913.1	4814.15	1.25876e+006	4649.62	32808.8	10055.9	6.88285e+006	10951.6	639152	0	0	0	0	568.447	6274.22	600.013	840.986	2716.08	320308	2747.95	14853.4	5494.52
1257	0	0	0	0	2022.93	0	2015.91	0	0	0	0	0	0	0	0	0	0	0	0	0	496.965	4327.59	451.248	374.634	2577.88	235095	2424.34	10245.5	5813.47	2.25489e+006	5606.43	46870	8993.92	2.43709e+006	9404.75	147147	0	0	0	0	593.505	6618.12	608.438	713.273	2824.52	288907	2902.47	11544	6114.78
1269	0	0	0	0	0	0	0	0	0	0	0	0	0	0	0	0	0	0	0	0	605.825	6816.59	558.015	724.638	2637.51	222411	2448.45	8329.66	6144.97	2.09425e+006	5716.92	48188.9	11254.4	1.02535e+007	10829	102743	0	0	0	0	703.009	9801.53	724.535	1053.14	2966.24	306848	2927.83	13887.4	6625.87
1281	0	0	0	0	0	0	0	0	0	0	0	0	0	0	0	0	0	0	0	0	572.692	5835.78	533.273	654.64	3231.62	299127	3029.08	18873.7	6405.99	3.03302e+006	6004.98	52368.4	11919.5	5.81301e+006	11629.2	344365	21745.5	0	18071.3	0	678.737	8832.77	683.483	904.335	3433.5	363569	3521.72	16873.1	6855
1293	452.538	0	389.641	0	0	0	0	0	0	0	0	0	0	0	0	0	0	0	0	0	586.751	5851.14	551.081	696.534	2801.41	294279	2661.62	10729.9	7079.9	3.03711e+006	6696.05	73903.5	11713.8	1.08394e+007	11514.1	402302	0	0	0	0	669.984	9458.85	682.534	1169.16	3107.24	375283	3107.23	12419.8	7229.94
1305	0	0	0	0	1759.8	0	2004.55	0	0	0	0	0	0	0	0	0	0	0	0	0	433.759	3717.75	403.749	439.796	2544.1	212843	2467.77	8578.1	5990.98	1.5056e+006	5683.91	54824.2	11857.8	1.0453e+007	11751.4	105812	0	0	0	0	505.625	5585.17	523.703	699.439	2862.62	302614	2829.29	13704.1	6595.48
1317	0	0	0	0	0	0	0	0	6618.42	0	5261.72	0	0	0	0	0	0	0	0	0	504.497	4522.53	467.293	420.363	2824.86	272436	2731.08	12146.4	6407.01	2.89971e+006	6114.57	46905.9	11102.3	3.92074e+006	11779.9	278257	18850.9	3.16861e+006	20160.2	485.846	600.256	7640.1	623.587	806.159	3048.01	328201	3150.09	15544.1	6806.16
1329	0	0	0	0	0	0	0	0	0	0	0	0	0	0	0	0	0	0	0	0	421.202	3616.1	393.902	392.914	2347.51	187256	2259.78	6507.75	6251.39	2.12793e+006	5911.52	58172.5	11307.5	5.53643e+006	11334.4	393698	12193	0	19697	0	500.879	5464.33	519.177	569.82	2634.35	234714	2715.26	10918.2	6464.7
1341	0	0	0	0	0	0	0	0	0	0	0	0	0	0	0	0	0	0	0	0	426.906	3783.04	395.876	390.758	2479.86	205026	2405.42	9203.85	5654.82	1.65642e+006	5401.75	30101.4	11514.6	1.21237e+007	11380.1	301421	0	0	0	0	500.874	5104.01	525.253	622.285	2789.58	322584	2815.93	9693.95	6189.46
1353	0	0	0	0	0	0	0	0	0	0	0	0	0	0	0	0	0	0	0	0	492.102	4978.56	457.066	593.192	2403.83	221613	2281.67	7538.76	5805.12	1.76576e+006	5700.54	57446.2	11039.1	4.80592e+006	10805.1	220713	0	0	0	0	584.288	7305.25	612.064	768.918	2652.6	236483	2694.6	9660.04	6302.73
1365	0	0	0	0	0	0	0	0	0	0	0	0	0	0	0	0	0	0	0	0	456.37	4253.88	427.439	511.535	2283.84	187163	2138.39	9251.55	5362.31	1.6037e+006	5031.29	36554.5	8987.39	2.19914e+006	10431.7	453823	0	0	0	0	532.329	6244.02	549.651	661.579	2532.64	226196	2567.07	9232.69	5763.08
1377	0	0	0	0	0	0	0	0	0	0	0	0	0	0	0	0	0	0	0	0	483.292	4738.38	451.388	522.212	2388.9	174354	2243.78	9206.38	5315.57	1.83682e+006	4960.51	50481.9	10654.7	1.02157e+007	9738.27	226917	0	0	0	0	565.196	6645.8	584.707	841.491	2536.35	245799	2607.82	10852.9	5685.74
1389	0	0	0	0	0	0	0	0	0	0	0	0	0	0	0	0	0	0	0	0	585.004	5952.52	545.98	697.112	2451.36	237700	2334.9	8483.74	5634.23	1.62739e+006	5334.45	53549.7	10083.7	6.23605e+006	9735.71	156079	0	0	0	0	685.83	9387.2	721.833	1045.98	2687.57	287136	2742.39	11357.9	5797.71
1401	0	0	0	0	0	0	0	0	0	0	0	0	0	0	0	0	0	0	0	0	578.176	4914.87	533.669	541.541	2950.28	273728	2805.82	12964.2	6022.51	1.69024e+006	5719.32	45852.9	11657.7	7.11406e+006	10729.8	206809	18087	0	18000.4	0	684.684	8547.13	713.728	1077.13	3218.5	368230	3317.05	12710	6313.89
1413	0	0	0	0	0	0	0	0	0	0	0	0	0	0	0	0	0	0	0	0	415.565	3133.97	377.634	323.527	2571.73	261823	2421.1	9238.64	6221.72	2.40665e+006	5822.7	40277	11225.2	4.56487e+006	10400.4	123842	0	0	0	0	486.379	4809.9	501.084	458.974	2841.82	285249	2911.13	12159.9	6359.99
1425	0	0	0	0	0	0	0	0	0	0	0	0	0	0	0	0	0	0	0	0	594.353	5886.19	550.951	639.411	2627.75	249399	2403.32	7288.69	6341.4	1.6139e+006	5981.01	41277.4	12646.9	2.16039e+007	11938.9	163455	0	0	0	0	687.655	8419.6	693.329	826.655	2805.84	260582	2822.76	8962.42	7066.35
1437	0	0	0	0	0	0	0	0	0	0	0	0	0	0	0	0	0	0	0	0	551.144	5662.65	507.838	584.429	2960.88	261740	2817.87	12144	6117.83	1.67249e+006	5774.73	39699.9	12575.4	8.28731e+006	11632.2	210488	0	0	0	0	641.433	7573.05	654.671	840.824	3243.6	349622	3239.89	13794.5	6462.54
1449	0	0	0	0	0	0	0	0	0	0	0	0	0	0	0	0	0	0	0	0	475.093	4058.68	441.531	484.331	3090	252902	2924.36	12330.1	6955.14	2.45075e+006	6564.42	76500.2	11475.3	5.55312e+006	11328.9	104804	18653	0	19811.7	0	563.603	6217.29	573.106	747.219	3374.87	404817	3399.26	14671.6	7355.36
1461	0	0	0	0	0	0	0	0	0	0	0	0	0	0	0	0	0	0	0	0	386.399	3155.53	354.528	289.559	2302	180420	2226.63	6757.81	6377.8	1.57279e+006	6229.8	59812.5	13894.3	4.94699e+006	11974.2	429885	19420.6	1.35905e+007	17964	98785.9	451.53	4211.2	464.382	523.562	2571.6	260710	2617.37	14137.8	6987.56
1473	0	0	0	0	0	0	0	0	0	0	0	0	0	0	0	0	0	0	0	0	467.976	3700.49	430.696	458.831	2010.17	137600	1912.32	5083.98	5318.41	1.45992e+006	5065.44	37870.8	12664.1	7.70334e+006	11959.3	195348	0	0	0	0	556.799	7074.46	575.372	770.732	2237.51	198149	2257.56	8296.32	5536.13
1485	0	0	0	0	0	0	0	0	0	0	0	0	0	0	0	0	0	0	0	0	537.696	5728.86	498.143	615.587	2415.22	215043	2278.94	8930.95	4955.4	1.38864e+006	4640.14	34836.2	10576	5.12569e+006	10057.1	153116	14402.4	0	18884.4	0	619.961	7239.59	631.518	930.474	2667.01	221551	2715.27	12078.7	5464.95
1497	0	0	0	0	0	0	0	0	0	0	0	0	0	0	0	0	0	0	0	0	491.828	4265.31	455.828	475.675	2624.1	270938	2504.82	12002	5631.27	1.24579e+006	5299.11	31455.4	8749.33	4.47313e+006	9164.51	116191	0	0	0	0	573.292	6594.33	594.099	770.009	2866.54	260442	2876.61	10634.4	5928.6
1509	0	0	0	0	0	0	0	0	0	0	0	0	0	0	0	0	0	0	0	0	554.974	6231.66	518.45	673.405	2701.03	213514	2627.53	10579.2	6224.39	1.91805e+006	5976.51	53568.7	10904.5	5.07409e+006	10690.5	173212	0	0	0	0	645.985	7939.47	660.539	1062.08	3028.92	329017	3068.25	12591	6343.45
1521	0	0	0	0	0	0	0	0	0	0	0	0	0	0	0	0	0	0	0	0	511.943	4328.96	472.638	443.88	2938.62	356283	2801.83	13622.6	6482.01	1.59669e+006	6111.23	48027.5	10381.6	3.27507e+006	11581.5	136655	14225.4	0	18490.8	0	600.224	6928.4	625.189	916.081	3159.89	365266	3226.37	16950.9	6994.26
1533	0	0	0	0	0	0	0	0	0	0	0	0	0	0	0	0	0	0	0	0	519.876	4831.8	481.286	446.89	2763.29	235465	2602.13	8704.19	6690.51	2.42179e+006	6410.94	70191.9	12387.9	7.14932e+006	11615.7	76301.1	17926.8	0	20154.3	0	623.302	8161.71	637.631	860.881	3079.4	332655	3077.7	14935.9	6853.42
1545	0	0	0	0	0	0	0	0	0	0	0	0	0	0	0	0	0	0	0	0	403.261	3226	372.434	304.993	2894.4	247300	2789.03	10432.9	6205.81	2.60129e+006	5975.72	44641.2	12576.9	1.19007e+007	12170.3	387213	0	0	0	0	470.848	4663.03	485.364	518.407	3232.36	384675	3296.52	14624	6779.22
1557	0	0	0	0	0	0	0	0	0	0	0	0	0	0	0	0	0	0	0	0	605.62	7177.4	567.013	732.225	2542.03	224347	2409.75	7069.1	6564.47	1.9199e+006	6583.69	54325.1	11700.6	5.7227e+006	11729.5	259620	18439.5	0	19690.7	0	701.905	9005.66	719.437	1041.57	2806.99	332026	2812.54	11751	7516.01
1569	0	0	0	0	0	0	0	0	0	0	0	0	0	0	0	0	0	0	0	0	477.348	3959.84	444.013	372.38	2683.26	246901	2584.93	9076.66	5584.64	2.14719e+006	5577.06	37707.6	12734.3	9.91019e+006	12263.8	194057	21252.2	0	19471.6	0	570.749	6666.89	588.336	702.945	2983.59	292501	3019.85	13022.2	6286.79
1581	0	0	0	0	0	0	0	0	0	0	0	0	0	0	0	0	0	0	0	0	606.404	6914.56	561.276	734.852	2325.79	166253	2192.54	6961.01	5991.32	2.22903e+006	5796.93	47645.7	11893.1	2.37526e+007	10809.8	227183	17420.8	5.7557e+007	19820.2	338269	696.447	9556.37	714.856	862.963	2549.36	205848	2606.03	9047.76	6661.01
1593	0	0	0	0	0	0	0	0	0	0	0	0	0	0	0	0	0	0	0	0	590.019	6668.34	547.049	616.137	2881.26	324630	2710.16	10830.3	5530.87	1.40704e+006	5239.53	42992.8	12011.6	4.76676e+006	11325.7	483824	0	0	0	0	687.996	9530.8	712.372	1226.76	3184.08	343140	3155.31	13232.2	5801.15
1605	0	0	0	0	0	0	0	0	0	0	0	0	0	0	0	0	0	0	0	0	485.221	4201.52	450.426	480.388	2718.35	231986	2565.23	9734.26	6146.65	1.9717e+006	5926.81	44069.9	10199.6	2.79404e+006	9765.45	188393	19791.4	0	19962.4	0	572.417	6630.67	585.4	699.545	3015.33	346193	3021.04	15336	6895.16
1617	0	0	0	0	0	0	0	0	0	0	0	0	0	0	0	0	0	0	0	0	353.621	2570.39	327.714	278.056	2463.51	242820	2353.24	9820.39	6089.84	1.7319e+006	5646.03	43305.1	11705.8	1.03972e+007	10856	198774	0	0	0	0	419.887	3842.47	432.339	432.856	2690.16	276571	2759.29	9890.58	6518.06
1629	0	0	0	0	0	0	0	0	0	0	0	0	0	0	0	0	0	0	0	0	498.596	5038.76	469.669	577.544	2077.24	157531	1935.77	6062.94	5672.02	1.65095e+006	5364.71	46357.6	11000.6	9.7607e+006	10839	191238	0	0	0	0	582.107	6715.24	605.333	779.643	2256.79	179192	2284.2	7714.11	5834.93
1641	0	0	0	0	0	0	0	0	0	0	0	0	0	0	0	0	0	0	0	0	457.515	4425.1	423.028	400.27	2765.03	274105	2644.73	12653.3	5023.97	1.79824e+006	4790.61	35224.8	9659.21	5.42533e+006	10591.5	279275	0	0	0	0	534.475	4768.22	560.368	678.696	3004.89	306054	3077.49	12448.2	5517.06
1653	0	0	0	0	0	0	0	0	0	0	0	0	0	0	0	0	0	0	0	0	384.823	2989.78	354.342	338.332	2279.75	168887	2159.06	7469.21	5840.75	1.84272e+006	5764.64	52960.9	11081	8.47437e+006	9204.16	193916	15346.4	0	18445.2	0	462.485	4939.02	481.085	473.246	2511.12	272560	2561.59	9941.37	6460.9
1665	0	0	0	0	0	0	0	0	0	0	0	0	0	0	0	0	0	0	0	0	655.564	7709.14	614.752	916.167	2237.38	176915	2129.44	8309.66	5461.83	2.17468e+006	5334.63	37056.9	11723.2	1.15833e+007	11457.1	296576	17553.1	957412	23084.1	4.0236e+007	749.058	11408.5	778.913	1272.23	2436.5	196842	2537.66	8868.29	6081.42
1677	0	0	0	0	0	0	0	0	0	0	0	0	0	0	0	0	0	0	0	0	494.313	4249.13	457.666	405.445	3055.07	280563	2917.68	14062.5	5247.46	1.15278e+006	5070.18	41164.1	9464.18	4.98411e+006	10298.5	267122	19198.7	1.34421e+007	19089.2	1.04559e+006	592.164	6950.8	610.834	1017.97	3285.19	375921	3378.42	14872	5870.65
1689	0	0	0	0	0	0	0	0	0	0	0	0	0	0	0	0	0	0	0	0	437.088	3628.36	402.256	342.212	2297.95	207005	2192.29	6645.92	6368.69	1.91564e+006	6185.53	67566.4	11019	4.64041e+006	9577.75	176866	0	0	0	0	522.592	5276.83	529.306	553.24	2621.46	268313	2621.69	12932.7	6956.32
1701	0	0	0	0	0	0	0	0	0	0	0	0	0	0	0	0	0	0	0	0	403.562	3076.24	376.417	365.869	1854.43	127577	1737.53	4267.52	4708.91	971112	4561.88	24174.6	11777.4	1.4925e+007	10854.8	368276	0	0	0	0	471.82	4834.93	482.476	596.766	2105	166538	2074.39	6088.29	5361.52
1713	0	0	0	0	0	0	0	0	0	0	0	0	0	0	0	0	0	0	0	0	461.171	3809.46	425.263	402.092	1735.04	111782	1671.06	4421.6	4100.56	1.56537e+006	3835.11	15496.9	8430.56	1.19178e+007	8204	109381	13123.2	0	15910.6	0	535.378	5780.4	554.573	591.291	1949.44	139290	1958.37	6201.27	4456.91
1725	0	0	0	0	0	0	0	0	0	0	0	0	0	0	0	0	0	0	0	0	490.833	4189.62	453.762	463.417	2522	223594	2392.07	8626.65	4452.17	792195	4192.87	27927.6	9007.79	6.01795e+006	7894.12	96743	0	0	0	0	580.394	6945.35	599.994	726.952	2758.26	261745	2810.92	10861.1	4850.13
1737	0	0	0	0	0	0	0	0	0	0	0	0	0	0	0	0	0	0	0	0	600.536	6659.41	561.672	757.495	2629.88	254450	2491.15	9157.24	5773.27	1.47114e+006	5726.38	42640.3	9220.96	2.38787e+006	8924.03	105608	0	0	0	0	694.464	9762.97	715.311	1139.68	2867.45	273412	2935.86	9682.19	6263.41
1749	0	0	0	0	0	0	0	0	0	0	0	0	0	0	0	0	0	0	0	0	537.113	5446.97	493.2	543.169	3049.35	289600	2876.23	15041	6074.44	1.72899e+006	5768.79	43462.5	11251.8	5.4478e+006	11409.4	398917	15078.5	0	15047.2	0	629.262	7153.36	651.001	812.612	3267.92	385403	3314.94	17217.9	6524.7
1761	0	0	0	0	0	0	0	0	0	0	0	0	0	0	0	0	0	0	0	0	564.628	5971.17	516.702	557.337	2738.3	254053	2570.93	9201.93	6662.55	2.37237e+006	6572.52	76232.2	11550.8	8.16294e+006	11358.2	124452	21818.1	0	19760.8	0	651.363	8794.96	666.224	855.003	3016.09	297714	3049.99	16227.3	7156.46
1773	0	0	0	0	0	0	0	0	0	0	0	0	0	0	0	0	0	0	0	0	461.398	3947.63	427.951	432.044	2812.79	262514	2679.21	9725.53	6053.88	1.92358e+006	5851.89	38345.8	11540.1	5.41929e+006	12152.6	327563	13919.4	0	18354.1	0	537.947	5783.57	556.317	552.253	3054.88	341746	3128.97	12579.7	6644.68
1785	0	0	0	0	0	0	0	0	0	0	0	0	0	0	0	0	0	0	0	0	529.41	4611.91	489.376	374.79	2393.52	189658	2273.71	7939.99	6373.89	1.82318e+006	6055.21	67337.9	12544.3	1.02954e+007	11103.8	184309	18823.7	0	20085.6	0	627.702	6908.59	638.171	776.13	2621.42	274964	2666.51	8200.93	6529.24
1797	0	0	0	0	0	0	0	0	0	0	0	0	0	0	0	0	0	0	0	0	481.385	4615.49	447.863	450.743	2312.44	176178	2188.48	5234.19	5228	1.57511e+006	5039.24	36794.6	11543.7	6.50491e+006	11023.9	144112	0	0	0	0	555.019	5712.24	578.795	706.521	2563.46	243669	2594.62	9358.61	5771.68
1809	0	0	0	0	0	0	0	0	0	0	0	0	0	0	0	0	0	0	0	0	434.117	4409.65	404.811	345.652	2738.82	286554	2585.66	10468.2	5588.88	1.69167e+006	5314.47	35914.2	10632.7	2.50433e+006	9958.03	286930	13640.1	0	19716	0	510.061	5161.55	529.202	582.04	2936.37	323386	2998.73	12264.8	6096.13
1821	0	0	0	0	0	0	0	0	0	0	0	0	0	0	0	0	0	0	0	0	484.87	4166.21	449.197	451.123	2310	193529	2225.36	7290.69	6046.16	2.1309e+006	5791.48	60452.3	11444.7	1.35134e+007	10161.5	207405	15848.4	0	16823.7	0	574.077	6292.24	606.641	868.655	2560.98	256432	2598.98	7721.18	6214.77
1833	0	0	0	0	0	0	0	0	0	0	0	0	0	0	0	0	0	0	0	0	488.789	4378.25	446.239	333.358	2462.58	193537	2347.64	9418.94	5723.97	1.83483e+006	5256.3	37208.1	11567.9	5.13058e+006	11285.3	273317	19664.7	2.60041e+007	16555.4	266705	583.872	6832.07	605.305	734.495	2749.09	253754	2819.61	13623	5756.78
1845	0	0	0	0	0	0	0	0	0	0	0	0	0	0	0	0	0	0	0	0	477.824	4258.64	437.492	375.438	2184.73	190162	2063.16	4473.42	5322.14	1.59617e+006	5093.94	42743.8	11320.1	1.14528e+007	9949.4	342733	0	0	0	0	574.653	7131.96	576.252	702.319	2485.67	213825	2504.83	9541.45	5836.64
1857	0	0	0	0	0	0	0	0	0	0	0	0	0	0	0	0	0	0	0	0	595.938	6408.93	553.182	706.805	2560.2	206620	2454.29	7752.76	5490.97	1.19376e+006	5160.9	38646	11040.1	5.27836e+006	10321.3	243303	0	0	0	0	670.044	8318.41	672.4	946.623	2930	314119	2902.77	13034.6	5808.51
1869	0	0	0	0	0	0	0	0	0	0	0	0	0	0	0	0	0	0	0	0	388.26	2647.26	353.997	272.094	2665.31	306163	2564.74	11761.3	5592.09	1.70745e+006	5367.4	41495.8	8973.74	4.66792e+006	9579.03	202485	0	0	0	0	449.04	4165.28	458.811	418.999	2916.49	290371	2887	11032.4	6332.32
1881	0	0	0	0	0	0	0	0	0	0	0	0	0	0	0	0	0	0	0	0	394.111	3198.85	361.121	309.942	2474	180131	2261.09	8208.28	6041.6	1.87925e+006	5827.81	61165.7	16946.4	7.7392e+006	10697	1247.01	0	0	0	0	466.093	4697.25	480.191	517.941	2604.18	217168	2607.96	8353.64	6432.05
1893	0	0	0	0	0	0	0	0	0	0	0	0	0	0	0	0	0	0	0	0	442.017	3577.8	411.046	404.324	2086.77	174000	1993.32	6322.44	5687.08	1.36492e+006	5171.5	32755.2	10221.2	942890	10706.1	370154	0	0	0	0	528.76	5738.1	541.905	662.237	2320.77	222453	2363.65	7525	5898.19
1905	0	0	0	0	0	0	0	0	0	0	0	0	0	0	0	0	0	0	0	0	532.878	5456.33	494.8	602.386	2384.67	168843	2238.95	6473.08	5339.84	1.57194e+006	4903.04	33690.6	10757.7	6.91276e+006	10314.9	214619	26077.7	0	17850.1	0	620.322	7442.04	632.76	901.266	2605.25	246625	2649.41	11531.8	5530.94
1917	0	0	0	0	0	0	0	0	0	0	0	0	0	0	0	0	0	0	0	0	508.439	5297.01	473.733	527.242	2738.92	256227	2645.05	11583.2	5889.4	2.40126e+006	5459.5	49978.6	10056.1	4.07596e+006	9880.34	115016	0	0	0	0	598.449	6680.04	613.16	762.987	3103.13	349640	3070.13	13822.1	5975.06
1929	0	0	0	0	0	0	0	0	0	0	0	0	0	0	0	0	0	0	0	0	488.181	3855.21	450.312	475.823	2313.79	196322	2220.84	6038.68	5766.55	1.62593e+006	5790.92	52423	11344.6	1.34447e+007	9945.86	133865	0	0	0	0	573.864	6514.55	593.198	809.585	2628.94	280691	2628.79	10282.2	6625.16
1941	0	0	0	0	0	0	0	0	0	0	0	0	0	0	0	0	0	0	0	0	495.601	4464.69	457.796	595.489	2480.37	202447	2306.67	9331.56	5277.06	1.37446e+006	5159.69	28791.6	11132.1	7.18921e+006	10957.6	377383	0	0	0	0	573.293	7041.59	587.695	769.696	2678.61	248843	2720.87	10288.5	6231.24
1953	0	0	0	0	0	0	0	0	0	0	0	0	0	0	0	0	0	0	0	0	500.543	3887.73	461.794	460.812	2605	268041	2462.9	11147.8	5660.52	2.07791e+006	5328.86	69213.8	10704.5	3.00482e+006	10007.5	174369	0	0	0	0	587.287	6769.98	597.361	688.044	2822.03	290174	2853.51	11090.7	6065.24
1965	0	0	0	0	0	0	0	0	0	0	0	0	0	0	0	0	0	0	0	0	470.986	4029.52	439.709	476.751	2259.83	174310	2134.44	7080.7	5525.81	1.62759e+006	5238.85	45698.7	11024.3	1.90751e+006	9987	66535.9	17337.2	0	17034.2	0	557.751	6952.69	565.381	650.062	2497.51	218483	2495.54	7357.85	5862.1
1977	0	0	0	0	0	0	0	0	0	0	0	0	0	0	0	0	0	0	0	0	531.851	5819.94	488.918	522.273	2528.64	256885	2401.42	10063.6	5321.78	1.04911e+006	5131.38	50532.9	10442	7.50173e+006	10271	256348	0	0	0	0	619.404	7052.71	632.767	741.825	2820.21	290691	2777.54	10500.4	5675.51
1989	0	0	0	0	0	0	0	0	0	0	0	0	0	0	0	0	0	0	0	0	514.057	4447.66	470.348	629.118	2746.9	267865	2555.07	10311.5	5772.63	1.4543e+006	5706.94	45262.9	11328.7	9.28552e+006	10193.6	222397	0	0	0	0	599.931	6715.81	613.561	733.898	2968.76	302612	2978	11840.1	6508.72
2001	0	0	0	0	0	0	0	0	0	0	0	0	0	0	0	0	0	0	0	0	557.521	6075.14	508.858	470.133	2980.41	335987	2853.7	17527	6891.1	2.18996e+006	6285.55	60541.3	11725.3	1.28298e+007	11584.8	161971	0	0	0	0	638.308	7798.14	645.009	1004.53	3325.04	434900	3330.56	14503.4	7030.02
2013	0	0	0	0	0	0	0	0	0	0	0	0	0	0	0	0	0	0	0	0	549.867	5588.66	513.957	548.895	2981.24	302096	2744.64	8684.6	7046.19	2.46985e+006	6627.58	112698	13427.6	4.77352e+006	12014.6	297403	17411.9	0	19047.1	0	638.13	7411.27	654.922	866.812	3207.27	368322	3166.77	17253.2	7494.05
2025	0	0	0	0	0	0	0	0	0	0	0	0	0	0	0	0	0	0	0	0	438.812	3714.85	406.079	372.336	2848.72	287840	2695.6	9446.53	6347.9	2.49301e+006	6231.04	43163.5	15526.6	6.73626e+006	11990.8	311133	0	0	0	0	520.632	5775.68	535.258	651.224	3061.63	299455	3123.59	13855	7178.34
2037	0	0	0	0	0	0	0	0	0	0	0	0	0	0	0	0	0	0	0	0	553.815	5836.9	515.682	624.598	2297.93	172146	2162.99	6342.59	6124.78	1.95691e+006	5937.89	53037.1	12654.5	1.84181e+007	11565.7	155784	20841.3	0	19155.1	0	636.182	8447.03	656.115	1019.54	2518.03	235655	2553.98	7867.1	6702.34
2049	0	0	0	0	0	0	0	0	0	0	0	0	0	0	0	0	0	0	0	0	512.328	4423.13	469.295	551.818	2840.24	295605	2708.25	11701.3	5864.84	2.41255e+006	5289.87	29551.1	11502.1	8.09831e+006	11596.7	267147	0	0	0	0	592.649	7132.76	619.16	766.299	3109.66	360267	3128.85	15133	5933.07
2061	0	0	0	0	0	0	0	0	0	0	0	0	0	0	0	0	0	0	0	0	513.67	4815.59	468.674	474.334	2520.09	195210	2364.61	10026.6	6279.41	2.42293e+006	6019.08	47601.2	12733.2	1.8104e+007	10253.8	201570	0	0	0	0	602.646	6707.91	618.521	752.246	2731.98	262095	2812.12	12615.9	6606.11
2073	0	0	0	0	0	0	0	0	0	0	0	0	0	0	0	0	0	0	0	0	412.135	3063.72	376.24	316.433	2597.78	253625	2463.48	12533.1	5615.57	1.60721e+006	5387.03	50111.1	10674.2	8.78635e+006	11061.3	81375.9	23997	0	16311.2	0	491.054	4902.39	495.892	547.623	2891.28	279353	2907.02	12888.8	6162.32
2085	0	0	0	0	0	0	0	0	0	0	0	0	0	0	0	0	0	0	0	0	576.548	4410.96	530.102	540.98	2334.99	177505	2214.75	9313.25	6181.47	1.59611e+006	5844.79	44046.5	11286.9	7.54605e+006	10823.9	411169	19330.9	0	19129.9	0	664.861	8121	669.811	654.366	2643.77	232432	2603.41	9815.69	6823.91
2097	537.617	0	375.742	0	0	0	0	0	0	0	0	0	0	0	0	0	0	0	0	0	596.848	6599.55	564.693	803.814	2735.47	293254	2634.36	9382.25	5384.67	1.79237e+006	5303.19	65850.6	12346.4	2.6352e+006	11565.9	95895.1	17085	2.1136e+007	17168.5	384039	688.686	9199.29	694.866	1043.11	3000.35	332621	3036.56	8406.91	6244.33
2109	0	0	0	0	2435.13	0	1930.71	0	0	0	0	0	0	0	0	0	0	0	0	0	431.949	3681.84	401.253	453.37	2592.32	255358	2494.56	11149.4	5775.88	1.60371e+006	5625.98	50195.8	9487.31	8.28319e+006	9811.74	94426.4	0	0	0	0	506.706	5456.45	525.664	638.225	2820.41	290501	2844.11	11924.8	6059.21
2121	0	0	0	0	0	0	0	0	6618.91	0	5073.08	0	0	0	0	0	0	0	0	0	601.606	6650.05	570.281	859.89	2587.74	233162	2441.49	12597.4	6359.96	2.36906e+006	6157.32	72864.5	13915.8	8.24722e+006	11757.3	286839	0	0	0	0	716.481	9665.22	745.441	1304.31	2828.96	325700	2858.41	13780.5	6852.63
2133	0	0	0	0	0	0	0	0	0	0	0	0	0	0	0	0	0	0	0	0	390.264	3079.43	360.221	326.967	2883.06	347182	2785.67	13425.5	5770.05	1.76325e+006	5603.89	54611.6	11125	4.87618e+006	11659.6	200581	15707.2	0	18303.8	0	462.193	4467.15	480.434	569.026	3224.26	409303	3286.49	18606	6132.05
2145	0	0	0	0	0	0	0	0	0	0	0	0	0	0	0	0	0	0	0	0	391.662	3054.4	359.125	269.071	1960.98	122706	1878.01	6129.34	6202.31	1.90404e+006	5896.11	69966.2	11520.6	8.47275e+006	10278.1	99119.5	0	0	0	0	466.042	5031.76	488.923	482.552	2177.1	185542	2231.41	7149.77	6550.93
2157	0	0	0	0	0	0	0	0	0	0	0	0	0	0	0	0	0	0	0	0	457.786	4782.11	418.755	424.515	2388.14	199529	2248.86	6519.35	4881.9	1.13131e+006	4703.58	49917	11547.5	1.18885e+007	11281.2	372111	0	0	0	0	538.66	6225.29	548.292	613.34	2619.7	252868	2680.03	10434.9	5323.66
2169	0	0	0	0	0	0	0	0	0	0	0	0	0	0	0	0	0	0	0	0	489.118	4497.24	456.129	419.815	2470.89	207123	2300.83	9177.95	5486.93	1.13398e+006	5231.33	37457.1	9812.22	9.21672e+006	9272.46	301429	24591.2	0	18253.3	0	574.186	6464.66	580.125	747.51	2654.73	261983	2686.36	9212.78	5955.05
2181	0	0	0	0	0	0	0	0	0	0	0	0	0	0	0	0	0	0	0	0	514.117	4772.67	477.23	418.815	2712.52	218115	2561.98	8148.16	6026.96	1.33873e+006	5520.99	50554.9	14236.3	4.61351e+006	10359	197921	0	0	0	0	600.501	6904.74	615.239	744.017	2989.01	315341	2957.23	14905.3	6430.98
2193	0	0	0	0	0	0	0	0	0	0	0	0	0	0	0	0	0	0	0	0	526.978	4970.97	491.002	708.908	2656.93	272191	2470.99	8670.16	6233.18	1.55355e+006	5906.5	41729.1	11119.6	8.69713e+006	10473.9	305943	0	0	0	0	616.419	8109.26	642.476	986.489	2897.47	269741	2891.53	10972.7	6673.16
2205	0	0	0	0	0	0	0	0	0	0	0	0	0	0	0	0	0	0	0	0	529.417	5492.66	496.384	564.762	2904.79	295690	2751.54	13749.8	6282.73	2.69236e+006	5791.79	50809.6	13254	1.34699e+007	11506.1	129084	0	0	0	0	621.508	8782.94	646.167	1038.92	3134.03	354971	3230.19	16891.1	6636.42
2217	0	0	0	0	0	0	0	0	0	0	0	0	0	0	0	0	0	0	0	0	512.461	5630.59	478.935	526.981	3032.36	313144	2934.73	12447.7	6697.76	2.05637e+006	6538.9	46278	10766.8	5.82632e+006	11894.4	474982	24081.1	3.09558e+006	19836.2	820319	602.188	7988.02	628.125	871.414	3374.14	379910	3409.64	13806.6	7283.73
2229	0	0	0	0	0	0	0	0	0	0	0	0	0	0	0	0	0	0	0	0	530.843	5353.32	498.219	637.33	2391.12	222478	2313.48	7695.57	6502.2	1.91001e+006	6451.2	61060.2	12195.6	7.37615e+006	12097.2	192614	0	0	0	0	624.094	7947.45	652.315	794.74	2665.05	251470	2733.07	11955.8	7275.2
2241	0	0	0	0	0	0	0	0	0	0	0	0	0	0	0	0	0	0	0	0	480.753	4050.07	447.296	401.036	2539.95	242841	2450.05	10254.7	5614.33	1.82289e+006	5379.45	46405.3	12028.8	1.56948e+007	11946.1	241448	0	0	0	0	559.256	6301.88	583.326	742.386	2874.53	305975	2897.8	10774	6001.66
2253	0	0	0	0	0	0	0	0	0	0	0	0	0	0	0	0	0	0	0	0	507.792	4211.31	469.418	526.204	2540.03	226279	2393.39	6755.01	5927.69	1.8793e+006	5809.67	53036.8	11382.9	4.64694e+006	10673.1	236851	13959.1	0	18760.1	0	594.087	7570.93	626.838	842.051	2807.22	275192	2803.81	10783.5	6630.19
2265	0	0	0	0	0	0	0	0	0	0	0	0	0	0	0	0	0	0	0	0	516.475	4484.99	469.034	450.803	2450.77	194144	2304.51	10525.8	5707.07	1.78927e+006	5438.1	33303.4	10446.1	6.40122e+006	10915	149261	0	0	0	0	606.711	7147.09	622.157	662.26	2700.94	262228	2753.46	8399.73	6004.38
2277	0	0	0	0	0	0	0	0	0	0	0	0	0	0	0	0	0	0	0	0	460.156	4018.07	428.063	421.231	2509.6	214194	2365.07	6896.98	5284.19	1.21262e+006	5271.29	54599.3	11314.7	5.58902e+006	10211	98007.5	20405.3	0	17285.7	0	535.39	5553.92	540.136	652.465	2853	271872	2823.86	9231.91	6287.16
2289	0	0	0	0	0	0	0	0	0	0	0	0	0	0	0	0	0	0	0	0	557.416	6190.38	523.022	634.973	2734.06	290398	2627.97	11408.5	6067.62	1.63886e+006	5770.3	25688.6	10540.2	3.18405e+006	10834	329354	40801	0	27651.1	0	640.756	7887.41	660.144	853.011	3032.2	341542	2993.84	11532.1	6832.94
2301	0	0	0	0	0	0	0	0	0	0	0	0	0	0	0	0	0	0	0	0	514.563	4884.95	476.19	395.964	2930.7	320534	2766.78	12720.2	6405	1.97885e+006	6164.88	65766.9	13111.3	9.4387e+006	10908.3	76579.9	0	0	0	0	614.828	7665.8	633.15	859.733	3228.48	383729	3190.26	13154	6841.8
2313	0	0	0	0	0	0	0	0	0	0	0	0	0	0	0	0	0	0	0	0	520.498	5108.03	484.549	604.902	2557.64	262448	2414.42	6488.84	6465.31	2.96151e+006	6192.6	60596.8	11304.3	5.76093e+006	11363.5	146081	16194.1	0	17979.2	0	599.374	6908.18	617.306	654.63	2843.03	312027	2865.65	12217.7	7009.06
2325	0	0	0	0	0	0	0	0	0	0	0	0	0	0	0	0	0	0	0	0	439.941	3773.98	407.939	391.153	2544.37	253065	2421.21	10130.1	5536.4	1.82622e+006	5447.47	32668.5	13179.3	1.16445e+007	11650.4	274861	0	0	0	0	517.707	5447.4	536.629	668.76	2755.26	282966	2807.47	7328.68	6092.42
2337	0	0	0	0	0	0	0	0	0	0	0	0	0	0	0	0	0	0	0	0	446.785	3901.86	416.928	378.461	2542.49	244963	2411.98	8998.99	5746.82	2.13959e+006	5646.84	47873.3	12253.9	4.01074e+006	10794	110439	24873.4	0	18471	0	523.606	5392.58	546.199	607.217	2755.4	243320	2821.06	9855.05	6272.63
2349	0	0	0	0	0	0	0	0	0	0	0	0	0	0	0	0	0	0	0	0	511.221	5052.02	477.69	473.706	2160.83	172990	2031.75	6568.11	5652.73	1.48864e+006	5381.51	43450.1	10689.6	7.08876e+006	10609.5	244128	0	0	0	0	592.94	7622.61	627.902	852.938	2370.62	192474	2392.22	6254.07	5816.2
2361	0	0	0	0	0	0	0	0	0	0	0	0	0	0	0	0	0	0	0	0	633.986	6684.38	600.612	849.512	2804.03	285115	2633.11	9619.96	5412.23	1.3595e+006	5090.34	33779.6	11045.9	5.23444e+006	10813.1	154695	0	0	0	0	754.364	10563.9	777.201	1239.28	3015.36	365441	3105.37	13487	5665.94
2373	0	0	0	0	0	0	0	0	0	0	0	0	0	0	0	0	0	0	0	0	426.33	3452.37	387.412	253.489	2795.58	275183	2672.26	12230.7	6187.56	2.35042e+006	5747.98	38951	10260.7	1.03785e+007	9789.06	89076.7	0	0	0	0	507.342	5393.91	520.043	510.586	3129.07	388724	3144.35	14473.8	6666.5
2385	0	0	0	0	0	0	0	0	0	0	0	0	0	0	0	0	0	0	0	0	482.141	4192.48	442.41	493.988	2127.89	161307	2006.03	5054.79	5896.18	1.82352e+006	5876.25	66868.3	11790	1.05112e+007	10663.9	240019	0	0	0	0	569.289	6687.8	576.339	657.068	2392.61	190688	2401.72	7868.94	6693.09
2397	0	0	0	0	0	0	0	0	0	0	0	0	0	0	0	0	0	0	0	0	545.949	5214.67	505.459	502.129	2930.7	301782	2752.56	10724.4	5358.61	1.81235e+006	5235.57	38778.3	12838.5	1.08875e+007	12073.9	742860	26524.1	0	17320.7	0	628.299	7179.64	633.969	710.154	3222.14	377715	3217.12	14431.8	5835.79
[truncated: 31 more columns]
