# Supplementary material for: IBSEM: An Individual-Based Atlantic Salmon Population Model
Source: PLoS One. 2015 Sep 18;10(9):e0138444. doi: 10.1371/journal.pone.0138444 (PMC4575158; doi:10.1371/journal.pone.0138444)
Supplement: S1 Minimal dataset — (ZIP) [file pone.0138444.s003.zip › temp/scenario 1/wild - 7/runFiles/results/parr0.txt]

month	averageAge	popSize	density	averageLength	stDevLength	averageWeight	stDevWeight	allele_0_0_Frequency	allele_0_1_Frequency	allele_0_2_Frequency	allele_0_3_Frequency	allele_0_4_Frequency	allele_0_5_Frequency	allele_0_6_Frequency	allele_0_7_Frequency	allele_0_8_Frequency	allele_0_9_Frequency	allele_0_10_Frequency	allele_0_11_Frequency	allele_0_12_Frequency	allele_0_13_Frequency	allele_0_14_Frequency	allele_0_15_Frequency	allele_0_16_Frequency	allele_0_17_Frequency	allele_0_18_Frequency	allele_0_19_Frequency	allele_0_20_Frequency	genotypicValueAverage	genotypicValueStDev
16	0	784001	3.136	23.043	0.83854	0.157347	0.0170854	0.893383	0.887914	0.89401	0.887724	0.88757	0.903899	0.881567	0.888046	0.890925	0.877089	0.870683	0.874705	0.909911	0.87496	0.892614	0.900467	0.900241	0.906884	0.882978	0.892692	1	0.889768	0.0639363
21	5	110749	0.442996	63.3497	5.71983	3.29031	0.845887	0.894482	0.889611	0.895484	0.887963	0.889164	0.904898	0.881529	0.887516	0.891543	0.877963	0.870685	0.874658	0.911001	0.874635	0.89236	0.900491	0.90073	0.907218	0.883268	0.894144	1	0.890594	0.0635766
22	6	69269	0.277076	66.2764	8.18888	3.84304	1.36561	0.896007	0.892557	0.896628	0.888233	0.89068	0.905614	0.8824	0.887641	0.892499	0.87794	0.871234	0.874439	0.911685	0.875327	0.892304	0.900439	0.900612	0.90708	0.883433	0.893459	1	0.891643	0.0632602
26	10	60701	0.242804	66.2551	8.19495	3.83976	1.36706	0.898074	0.894277	0.897975	0.888873	0.891394	0.906863	0.883198	0.888511	0.893461	0.878388	0.87104	0.874977	0.911394	0.875991	0.892275	0.89982	0.900537	0.907069	0.883354	0.893239	1	0.892667	0.0628969
28	0	394137	1.57655	23.1735	0.834033	0.16001	0.0171873	0.908347	0.902483	0.877636	0.893395	0.869778	0.898995	0.884933	0.863468	0.891463	0.913998	0.894463	0.90764	0.883386	0.90693	0.908439	0.871541	0.847021	0.913077	0.921664	0.922927	1	0.892714	0.0633988
33	5	80196	0.320784	64.1271	5.80427	3.41276	0.879058	0.91007	0.902832	0.878585	0.895525	0.871752	0.900606	0.885861	0.863366	0.891746	0.915364	0.896011	0.907034	0.883211	0.906616	0.908474	0.871802	0.848085	0.913013	0.921904	0.923101	1	0.893742	0.0631412
34	6	52342	0.209368	65.4888	8.19968	3.71258	1.33766	0.910961	0.904904	0.879848	0.897004	0.873944	0.900711	0.88686	0.86401	0.893097	0.915326	0.896871	0.907923	0.882398	0.907063	0.908697	0.871528	0.847656	0.91289	0.92228	0.922854	1	0.894781	0.0629025
38	10	46177	0.184708	65.4852	8.18139	3.71131	1.33568	0.912565	0.906111	0.881597	0.89799	0.875371	0.901834	0.886924	0.864684	0.893659	0.915975	0.896918	0.907335	0.883026	0.907335	0.908959	0.871592	0.847857	0.912673	0.923371	0.922765	1	0.895753	0.0626539
40	0	333616	1.33446	22.6214	0.910275	0.149036	0.0180545	0.892387	0.894034	0.862387	0.91181	0.905447	0.865654	0.895871	0.863467	0.901462	0.864761	0.891525	0.868464	0.878654	0.891829	0.933371	0.88807	0.930538	0.896597	0.870304	0.877753	1	0.888264	0.0634905
45	5	74003	0.296012	59.3085	5.35556	2.7023	0.694877	0.895302	0.89547	0.863276	0.914024	0.906578	0.867181	0.89668	0.863289	0.901558	0.864174	0.892281	0.869586	0.878964	0.891646	0.933422	0.88841	0.929996	0.896808	0.871613	0.879214	1	0.88948	0.0632265
46	6	48686	0.194744	61.9859	7.66891	3.14709	1.12029	0.896449	0.896808	0.865043	0.915171	0.906893	0.867898	0.897681	0.863831	0.900988	0.864817	0.893214	0.869634	0.878682	0.892495	0.933441	0.887555	0.930699	0.898082	0.872653	0.878918	1	0.890339	0.0630589
50	10	43019	0.172076	61.9588	7.68318	3.1436	1.12149	0.897661	0.897894	0.867001	0.916339	0.907181	0.868407	0.898208	0.864909	0.901009	0.865664	0.893977	0.870127	0.879716	0.892582	0.933599	0.888108	0.930612	0.897929	0.872487	0.879332	1	0.89123	0.0628268
52	0	603742	2.41497	22.8015	0.840697	0.152489	0.0168011	0.891318	0.863461	0.892495	0.893117	0.886283	0.887775	0.908479	0.906538	0.904374	0.911442	0.892998	0.892313	0.902061	0.88747	0.877069	0.909875	0.887761	0.89982	0.899345	0.887181	1	0.890981	0.0651139
57	5	101161	0.404644	63.0014	5.699	3.23682	0.83306	0.89316	0.865408	0.893966	0.893551	0.888826	0.888831	0.908606	0.907108	0.904909	0.911389	0.892849	0.892963	0.902116	0.887392	0.878224	0.910044	0.888267	0.900648	0.899986	0.886938	1	0.892091	0.0646204
58	6	64132	0.256528	62.5171	7.88365	3.23382	1.17407	0.894078	0.866697	0.895232	0.893524	0.890164	0.889236	0.909601	0.908532	0.906077	0.911479	0.894062	0.894413	0.901134	0.88724	0.878555	0.909616	0.8894	0.899816	0.900463	0.886741	1	0.892907	0.064468
62	10	56529	0.226116	62.5	7.90078	3.23186	1.17545	0.895576	0.868492	0.896717	0.894691	0.890587	0.890216	0.910055	0.908958	0.90657	0.912399	0.894408	0.894276	0.901661	0.887536	0.879036	0.909799	0.88919	0.899468	0.900281	0.887155	1	0.893864	0.0641177
64	0	738033	2.95213	22.9583	0.867913	0.155673	0.0175589	0.912511	0.902774	0.900872	0.878442	0.877646	0.888147	0.891456	0.8815	0.883993	0.886349	0.897984	0.870045	0.889837	0.903208	0.882468	0.891443	0.900541	0.905623	0.892842	0.910154	1	0.893512	0.0640328
69	5	108986	0.435944	61.8573	5.59673	3.06442	0.788262	0.913971	0.90502	0.901983	0.878594	0.878943	0.889169	0.892404	0.880742	0.88471	0.886591	0.898285	0.869341	0.889821	0.902708	0.88221	0.892266	0.900226	0.905433	0.893307	0.910021	1	0.894363	0.0636405
70	6	68527	0.274108	63.479	7.91972	3.38147	1.21407	0.915646	0.906745	0.903053	0.88012	0.880069	0.890664	0.893006	0.882243	0.885826	0.888424	0.898792	0.869942	0.890875	0.903585	0.882856	0.892728	0.900302	0.905278	0.893692	0.910415	1	0.895613	0.0633237
74	10	60264	0.241056	63.4692	7.92929	3.38033	1.21545	0.916974	0.908295	0.90418	0.881256	0.881604	0.892008	0.89385	0.882334	0.886906	0.889536	0.899517	0.870321	0.891104	0.904055	0.883089	0.893668	0.900521	0.90574	0.893875	0.910884	1	0.896676	0.062975
76	0	518722	2.07489	22.8885	0.868764	0.154269	0.0174778	0.903063	0.868996	0.89321	0.904289	0.894353	0.909145	0.89897	0.855492	0.903362	0.902246	0.896954	0.894557	0.884473	0.877587	0.902736	0.890151	0.913836	0.909356	0.881648	0.896907	1	0.893153	0.0671388
81	5	93518	0.374072	61.6511	5.5714	3.03386	0.78005	0.905564	0.870699	0.895304	0.90473	0.895325	0.910146	0.900222	0.855857	0.904665	0.902725	0.89795	0.895116	0.883685	0.878007	0.904264	0.890743	0.914123	0.909894	0.88182	0.897496	1	0.894411	0.0667862
82	6	60125	0.2405	62.8058	7.874	3.27684	1.18121	0.906653	0.872632	0.896956	0.905888	0.897015	0.911143	0.90015	0.856973	0.905148	0.902753	0.898778	0.89536	0.883584	0.877996	0.905098	0.891143	0.913796	0.910245	0.882146	0.898162	1	0.895444	0.066305
86	10	53012	0.212048	62.8158	7.87402	3.27833	1.18125	0.907851	0.874953	0.898325	0.906889	0.897278	0.911954	0.900787	0.85823	0.905682	0.903616	0.898872	0.895646	0.884554	0.878263	0.90505	0.891355	0.913614	0.910407	0.882413	0.898466	1	0.896438	0.0659733
88	0	412911	1.65164	22.7848	0.87562	0.152208	0.0174769	0.914802	0.899276	0.900946	0.908087	0.865764	0.924685	0.846891	0.856314	0.885779	0.901097	0.885903	0.927086	0.912054	0.892542	0.910718	0.891102	0.884728	0.886658	0.898683	0.901742	1	0.896039	0.0609555
93	5	83890	0.33556	63.8071	5.77518	3.36212	0.865443	0.91533	0.901579	0.902021	0.908034	0.866671	0.925945	0.847056	0.856443	0.885904	0.901573	0.887448	0.926898	0.912272	0.893241	0.911295	0.890237	0.884879	0.885278	0.899565	0.902378	1	0.896781	0.0606424
94	6	54951	0.219804	66.1357	8.18705	3.81933	1.35912	0.916935	0.90436	0.902877	0.909556	0.868856	0.926407	0.848529	0.857573	0.885835	0.901512	0.888746	0.926808	0.912713	0.893341	0.911257	0.891312	0.885653	0.885644	0.899765	0.901585	1	0.898029	0.060305
98	10	48619	0.194476	66.1286	8.18898	3.81825	1.35979	0.91818	0.905716	0.904564	0.910292	0.869526	0.92724	0.849215	0.859006	0.886783	0.902178	0.889169	0.926891	0.91311	0.893519	0.911547	0.891781	0.884983	0.885641	0.899114	0.901355	1	0.898952	0.0599851
100	0	463955	1.85582	22.7016	0.843967	0.150511	0.0167381	0.920197	0.880407	0.881491	0.899667	0.896421	0.892012	0.882575	0.879584	0.898508	0.912077	0.903809	0.878595	0.888678	0.901373	0.917636	0.900544	0.902084	0.897363	0.886969	0.910321	1	0.895472	0.0636174
105	5	89553	0.358212	64.8451	5.83178	3.52709	0.902168	0.921304	0.88188	0.882762	0.901405	0.89911	0.893292	0.883181	0.880144	0.898948	0.91218	0.903376	0.878491	0.889155	0.900886	0.917161	0.901081	0.902354	0.897536	0.887413	0.909836	1	0.896503	0.0633746
106	6	58122	0.232488	66.7451	8.28262	3.92625	1.40076	0.923876	0.883882	0.883547	0.90218	0.899444	0.894205	0.884828	0.880975	0.899565	0.912864	0.903393	0.879435	0.889336	0.900416	0.917037	0.901629	0.902249	0.897431	0.887925	0.909561	1	0.897603	0.0627381
110	10	51084	0.204336	66.7372	8.27458	3.92456	1.39901	0.925162	0.886099	0.884347	0.90358	0.900096	0.894987	0.886256	0.881548	0.899773	0.913437	0.903952	0.880403	0.88928	0.900253	0.917508	0.901985	0.902582	0.89715	0.887479	0.909492	1	0.898592	0.0623378
112	0	611143	2.44457	22.9301	0.884929	0.155132	0.0179068	0.908903	0.891997	0.871898	0.901212	0.903855	0.904395	0.868876	0.879231	0.894615	0.882334	0.872988	0.8895	0.88868	0.879849	0.897347	0.901541	0.904329	0.901565	0.902479	0.892456	1	0.89228	0.0650788
117	5	100738	0.402952	62.1692	5.64022	3.11123	0.803657	0.910287	0.892732	0.872372	0.902286	0.904113	0.90511	0.868391	0.879142	0.896429	0.882716	0.874154	0.889972	0.888379	0.88012	0.898554	0.901095	0.904306	0.90114	0.902728	0.892091	1	0.892918	0.0650167
118	6	63878	0.255512	65.2725	8.0652	3.67191	1.30794	0.912098	0.894416	0.875262	0.903269	0.904654	0.906071	0.867897	0.880295	0.89732	0.883011	0.875622	0.890353	0.889477	0.880514	0.899519	0.901226	0.904975	0.901492	0.902236	0.892185	1	0.894114	0.0645432
122	10	56192	0.224768	65.2508	8.06524	3.66838	1.30751	0.914071	0.896053	0.876904	0.904826	0.905147	0.906624	0.868318	0.880997	0.898055	0.8838	0.876103	0.890776	0.889308	0.880401	0.900164	0.900965	0.905004	0.901579	0.902362	0.892449	1	0.895168	0.0641229
124	0	618800	2.4752	22.8889	0.875688	0.154288	0.0176342	0.883839	0.887435	0.887685	0.892315	0.890345	0.909396	0.890099	0.877628	0.866594	0.898944	0.899918	0.89727	0.897317	0.884068	0.881757	0.887145	0.88597	0.882881	0.900055	0.901001	1	0.889235	0.0685163
129	5	102156	0.408624	61.7881	5.61507	3.05482	0.789304	0.886272	0.889649	0.888288	0.894676	0.889444	0.910617	0.890765	0.878206	0.866738	0.899003	0.89981	0.897441	0.897916	0.88406	0.882386	0.887456	0.887412	0.883335	0.900089	0.900241	1	0.890297	0.0680006
130	6	64864	0.259456	63.5331	7.91305	3.38951	1.2128	0.887457	0.892151	0.889669	0.896214	0.890987	0.912263	0.891357	0.878507	0.868594	0.899628	0.900708	0.89821	0.897732	0.884227	0.882901	0.887041	0.887557	0.883402	0.900415	0.900407	1	0.891535	0.067325
134	10	57146	0.228584	63.521	7.91625	3.38777	1.21283	0.889231	0.894236	0.891086	0.897342	0.892162	0.913424	0.89134	0.878889	0.869483	0.900142	0.901165	0.898978	0.898007	0.884629	0.883141	0.887849	0.888155	0.883526	0.900387	0.900255	1	0.892646	0.0667668
136	0	614731	2.45892	22.8858	0.87226	0.154222	0.0175431	0.909116	0.860733	0.897179	0.894828	0.900339	0.890246	0.875957	0.857512	0.904202	0.895066	0.874175	0.884628	0.874744	0.902326	0.878945	0.890085	0.876462	0.900934	0.897894	0.917143	1	0.88878	0.0661997
141	5	100933	0.403732	64.2957	5.84895	3.44047	0.891629	0.911065	0.864004	0.898601	0.894856	0.899859	0.89116	0.877419	0.858391	0.903639	0.896085	0.874491	0.884745	0.875903	0.902386	0.880683	0.89009	0.877463	0.90191	0.897868	0.917485	1	0.889907	0.0659122
142	6	63754	0.255016	67.2483	8.33243	4.01489	1.43326	0.912672	0.86702	0.899881	0.895638	0.900673	0.891591	0.877365	0.857711	0.904563	0.896963	0.874447	0.885639	0.875796	0.902798	0.881145	0.891042	0.877388	0.902022	0.898948	0.917527	1	0.890931	0.065533
146	10	55830	0.22332	67.2546	8.33211	4.01591	1.43201	0.913523	0.869282	0.901245	0.897179	0.901487	0.892235	0.878005	0.858562	0.905311	0.896865	0.875667	0.886611	0.876348	0.902642	0.882035	0.891161	0.877521	0.902526	0.898889	0.918207	1	0.891962	0.0652725
148	0	558434	2.23374	22.7759	0.852951	0.151997	0.017	0.903966	0.903085	0.889628	0.913524	0.875086	0.908886	0.878251	0.883247	0.890557	0.884818	0.885439	0.907816	0.89409	0.891531	0.89834	0.891722	0.915113	0.898191	0.890115	0.90223	1	0.895938	0.0630647
153	5	97241	0.388964	63.7253	5.74895	3.34879	0.860372	0.905487	0.903832	0.891363	0.914763	0.875845	0.909323	0.878446	0.88419	0.892165	0.885943	0.885352	0.908007	0.894196	0.892257	0.898484	0.8927	0.914439	0.898422	0.88982	0.902212	1	0.896853	0.0629819
154	6	62231	0.248924	65.5334	8.14959	3.71797	1.33175	0.907474	0.904895	0.893582	0.915725	0.876974	0.909169	0.878814	0.885242	0.892947	0.887066	0.884961	0.90847	0.894602	0.892867	0.899287	0.892947	0.915227	0.898628	0.890465	0.902444	1	0.897905	0.0626624
158	10	54786	0.219144	65.4952	8.14015	3.71132	1.32894	0.909685	0.905925	0.895119	0.916612	0.878774	0.910315	0.880216	0.885482	0.893257	0.887535	0.885244	0.908234	0.894535	0.892856	0.899126	0.892673	0.915289	0.898678	0.890866	0.902694	1	0.898961	0.0622325
160	0	547771	2.19108	22.8439	0.858605	0.15336	0.0172035	0.91098	0.869762	0.884725	0.911538	0.890508	0.893079	0.876871	0.861338	0.900801	0.877903	0.865393	0.904885	0.88628	0.886686	0.914127	0.896009	0.893538	0.882009	0.877759	0.889914	1	0.889796	0.0674221
165	5	96467	0.385868	60.9306	5.52006	2.92955	0.75597	0.911965	0.871044	0.886806	0.912421	0.892984	0.893705	0.877357	0.861766	0.900816	0.879213	0.866161	0.905709	0.885515	0.888014	0.914992	0.89711	0.893528	0.883027	0.878217	0.889693	1	0.890859	0.0668132
166	6	61668	0.246672	63.9967	7.93911	3.46278	1.23571	0.91344	0.873508	0.888086	0.913359	0.893997	0.89454	0.878495	0.862611	0.90217	0.879824	0.865725	0.905989	0.885808	0.889075	0.915369	0.897037	0.893567	0.8834	0.878276	0.88987	1	0.891981	0.0664961
170	10	54332	0.217328	63.9875	7.93355	3.46112	1.23451	0.915068	0.87535	0.888307	0.914553	0.894832	0.895062	0.879592	0.863874	0.903031	0.879822	0.866	0.906234	0.887046	0.889439	0.91563	0.897252	0.893589	0.883264	0.878607	0.890221	1	0.892926	0.0661115
172	0	496666	1.98666	22.7505	0.857118	0.151499	0.0170461	0.914756	0.884849	0.864553	0.90826	0.902628	0.9009	0.866651	0.891661	0.887478	0.883129	0.892456	0.90454	0.905788	0.910189	0.890598	0.902415	0.903188	0.897738	0.893803	0.897551	1	0.893875	0.0649147
177	5	92679	0.370716	65.0463	5.88419	3.56089	0.917188	0.915051	0.886441	0.866178	0.909489	0.904121	0.902562	0.866788	0.891416	0.886911	0.883744	0.892338	0.904234	0.906387	0.911717	0.890283	0.901855	0.903856	0.898262	0.894048	0.898844	1	0.894688	0.0647396
178	6	59851	0.239404	65.3051	8.17372	3.68141	1.32566	0.916292	0.88859	0.867705	0.910954	0.905181	0.904062	0.867997	0.891272	0.88737	0.884413	0.892658	0.903736	0.906936	0.911739	0.889851	0.90209	0.904312	0.897512	0.894313	0.899559	1	0.895756	0.0644369
182	10	52718	0.210872	65.2899	8.17471	3.67897	1.32517	0.917097	0.890682	0.869656	0.911975	0.905981	0.905032	0.869134	0.891953	0.888198	0.885144	0.893319	0.904795	0.907773	0.912867	0.890417	0.90268	0.904141	0.897426	0.894524	0.899835	1	0.896859	0.0640943
184	0	535399	2.1416	22.779	0.848363	0.152051	0.0169184	0.890642	0.87215	0.880856	0.885041	0.92248	0.896852	0.875998	0.889335	0.884253	0.878323	0.872873	0.908481	0.887492	0.883055	0.89277	0.913875	0.899998	0.911959	0.885671	0.896556	1	0.888477	0.0661512
189	5	95658	0.382632	62.5006	5.67537	3.16113	0.81593	0.891724	0.874543	0.882195	0.885958	0.92239	0.898095	0.875954	0.890417	0.883638	0.878792	0.873471	0.909898	0.887004	0.883988	0.892617	0.913865	0.900986	0.91328	0.88612	0.897275	1	0.889394	0.0656317
190	6	61330	0.24532	63.8545	7.96438	3.4415	1.23593	0.893665	0.875599	0.883377	0.886622	0.923096	0.898793	0.875942	0.890323	0.883703	0.880352	0.873969	0.909408	0.887551	0.884738	0.893527	0.913982	0.901753	0.913851	0.886532	0.897905	1	0.89024	0.0656359
194	10	54065	0.21626	63.8496	7.94978	3.44018	1.23327	0.895459	0.877629	0.88499	0.887959	0.923916	0.900435	0.876602	0.891741	0.884944	0.880486	0.874734	0.910006	0.888153	0.885564	0.89409	0.914501	0.902007	0.914751	0.886988	0.898437	1	0.891525	0.0652492
196	0	551929	2.20772	22.8267	0.851372	0.153007	0.0170341	0.891817	0.906407	0.895785	0.900755	0.90359	0.89985	0.868271	0.868469	0.905982	0.87337	0.886542	0.904888	0.884048	0.87617	0.898259	0.881761	0.910392	0.888038	0.901416	0.905852	1	0.893809	0.0655463
201	5	96645	0.38658	63.2459	5.73132	3.27478	0.844605	0.893916	0.909923	0.897708	0.901573	0.904542	0.901055	0.871359	0.869579	0.906451	0.874412	0.885933	0.906307	0.884557	0.875788	0.898319	0.881623	0.910792	0.888349	0.901723	0.907026	1	0.895353	0.0649878
202	6	61551	0.246204	64.3065	8.03437	3.51542	1.26687	0.895591	0.911236	0.899165	0.901155	0.90542	0.901521	0.872975	0.870473	0.907069	0.875225	0.886964	0.905826	0.886224	0.876135	0.898499	0.882147	0.911244	0.889246	0.901464	0.906606	1	0.896275	0.0646452
206	10	54335	0.21734	64.2855	8.03147	3.51199	1.26577	0.897589	0.912975	0.900304	0.902282	0.906359	0.902853	0.873369	0.871225	0.907629	0.875513	0.88754	0.906267	0.886592	0.876765	0.898739	0.881936	0.911392	0.889151	0.901905	0.906607	1	0.897342	0.0640609
208	0	553658	2.21463	22.8177	0.855309	0.152832	0.017104	0.924249	0.90156	0.905078	0.920442	0.877964	0.892351	0.862907	0.874509	0.905145	0.897683	0.862995	0.865592	0.883067	0.886395	0.911313	0.889446	0.89005	0.900178	0.885541	0.901455	1	0.897439	0.0646068
213	5	96874	0.387496	61.9247	5.58952	3.07409	0.78964	0.926327	0.903013	0.90611	0.921243	0.878667	0.892897	0.862409	0.874089	0.905527	0.897253	0.86452	0.866672	0.883137	0.886435	0.911566	0.890621	0.889454	0.90068	0.885372	0.900205	1	0.898248	0.064338
214	6	62058	0.248232	62.8951	7.8459	3.2894	1.18105	0.927842	0.904533	0.908787	0.921453	0.880024	0.89455	0.86316	0.874996	0.906636	0.898635	0.864973	0.868405	0.883424	0.887492	0.91122	0.891021	0.889386	0.901213	0.884858	0.900609	1	0.899485	0.063642
218	10	54765	0.21906	62.8794	7.84988	3.28718	1.18155	0.929271	0.906957	0.910235	0.922469	0.880964	0.895061	0.864503	0.875678	0.90693	0.899854	0.865215	0.869059	0.883877	0.887793	0.911075	0.890852	0.888916	0.901543	0.884835	0.900895	1	0.900576	0.0632436
220	0	608820	2.43528	22.8726	0.856394	0.153933	0.0172025	0.887958	0.894777	0.886264	0.924365	0.882195	0.891279	0.869748	0.874685	0.887387	0.874999	0.886728	0.919685	0.881378	0.882428	0.906769	0.902809	0.901597	0.91167	0.899639	0.88705	1	0.891225	0.0646337
225	5	100595	0.40238	63.7964	5.75955	3.36005	0.863011	0.890278	0.896541	0.8882	0.924807	0.883001	0.891789	0.870182	0.875297	0.888777	0.874457	0.886162	0.918843	0.881923	0.881947	0.907361	0.903449	0.901506	0.911268	0.899046	0.887385	1	0.89221	0.0640593
226	6	63775	0.2551	65.6536	8.13685	3.73725	1.33389	0.891995	0.897279	0.89009	0.925974	0.883826	0.893171	0.870357	0.875492	0.889894	0.875076	0.887158	0.918652	0.882156	0.882023	0.908412	0.902721	0.902211	0.911776	0.898848	0.886656	1	0.893174	0.0637609
230	10	55973	0.223892	65.6345	8.11448	3.73323	1.3294	0.8931	0.899085	0.891537	0.926741	0.885186	0.894136	0.870714	0.875806	0.890813	0.875226	0.888089	0.918604	0.882506	0.882801	0.909278	0.903007	0.902194	0.911815	0.899514	0.886588	1	0.894133	0.063234
232	0	669419	2.67768	22.8972	0.862059	0.154434	0.0173558	0.901556	0.860266	0.894175	0.917783	0.901243	0.879338	0.888135	0.875243	0.904646	0.875703	0.85863	0.876694	0.878991	0.879041	0.905828	0.902695	0.911524	0.891894	0.866603	0.873632	1	0.888917	0.0644733
237	5	104828	0.419312	62.3419	5.63854	3.13664	0.806841	0.901911	0.861068	0.895996	0.917999	0.902722	0.880437	0.889319	0.876479	0.904219	0.876307	0.858034	0.878043	0.879846	0.878592	0.90648	0.902302	0.912333	0.892858	0.867388	0.873688	1	0.889687	0.0643038
238	6	66135	0.26454	65.9382	8.07938	3.78209	1.3333	0.9035	0.862463	0.897558	0.919135	0.903349	0.881084	0.890603	0.87744	0.904498	0.876661	0.859613	0.878778	0.879852	0.879368	0.906532	0.902019	0.913336	0.893302	0.866773	0.873592	1	0.890715	0.0640759
242	10	58080	0.23232	65.9049	8.07863	3.77646	1.3305	0.904993	0.863757	0.898545	0.919843	0.904571	0.882206	0.891572	0.87785	0.905088	0.877135	0.860288	0.87964	0.880492	0.879847	0.907292	0.902187	0.913292	0.893096	0.866968	0.873855	1	0.891659	0.0639195
244	0	572818	2.29127	22.7975	0.847155	0.152418	0.0169074	0.891977	0.888228	0.899013	0.892063	0.905717	0.897196	0.873479	0.865852	0.875943	0.885862	0.883494	0.89882	0.882666	0.881034	0.88513	0.91191	0.907439	0.908982	0.868951	0.89395	1	0.890197	0.0662123
249	5	98435	0.39374	63.6208	5.76896	3.33317	0.859585	0.893356	0.889465	0.89966	0.894321	0.906365	0.896912	0.873343	0.865734	0.876071	0.886011	0.885483	0.898852	0.883436	0.882156	0.885625	0.911581	0.909057	0.909402	0.870021	0.894524	1	0.891019	0.0659773
250	6	62758	0.251032	66.5574	8.21084	3.89141	1.38158	0.894715	0.892237	0.90077	0.895703	0.907797	0.897965	0.87447	0.865961	0.876789	0.887584	0.886469	0.899957	0.882836	0.882613	0.885959	0.911589	0.909932	0.909302	0.868845	0.894436	1	0.892239	0.06541
254	10	55226	0.220904	66.5466	8.20828	3.8895	1.38123	0.897123	0.894343	0.902591	0.896688	0.909318	0.898571	0.875167	0.866874	0.8783	0.888132	0.887082	0.900853	0.883207	0.883443	0.885815	0.911364	0.910332	0.909146	0.868278	0.894488	1	0.893552	0.0648199
256	0	578225	2.3129	22.828	0.870074	0.15306	0.0174274	0.908859	0.903106	0.901801	0.914907	0.878536	0.903224	0.867679	0.904075	0.901547	0.864398	0.874206	0.897913	0.885546	0.876193	0.890314	0.880326	0.908007	0.884884	0.886558	0.902371	1	0.896368	0.0667906
261	5	98972	0.395888	62.6032	5.69051	3.1768	0.820772	0.91005	0.904594	0.903685	0.915037	0.878738	0.904675	0.869534	0.904438	0.902321	0.864901	0.875349	0.899371	0.886301	0.876394	0.890954	0.879314	0.908014	0.885892	0.887478	0.901629	1	0.897358	0.0663725
262	6	62960	0.25184	63.4851	7.97242	3.38443	1.22388	0.911444	0.906925	0.905146	0.91636	0.879979	0.906345	0.869902	0.90513	0.90347	0.865502	0.874524	0.899603	0.886507	0.876763	0.891534	0.880059	0.908084	0.886849	0.887881	0.901771	1	0.898516	0.0658754
266	10	55467	0.221868	63.4736	7.96315	3.38226	1.22133	0.91348	0.909117	0.907242	0.917735	0.88184	0.907152	0.870851	0.90626	0.903898	0.867047	0.875908	0.900301	0.886879	0.877287	0.892414	0.8801	0.908126	0.887221	0.888465	0.902068	1	0.899959	0.0653701
268	0	571619	2.28648	22.8105	0.862311	0.1527	0.0172283	0.90181	0.898911	0.900714	0.915889	0.874491	0.895364	0.867461	0.845642	0.891122	0.892467	0.863616	0.888102	0.873723	0.900385	0.886275	0.901361	0.8865	0.902471	0.909626	0.897866	1	0.891458	0.0638809
273	5	98435	0.39374	62.833	5.71467	3.21187	0.831209	0.903525	0.900386	0.90162	0.915665	0.874938	0.896267	0.868228	0.846112	0.890908	0.893234	0.864794	0.888632	0.873668	0.900041	0.886468	0.901981	0.888109	0.902829	0.909758	0.896485	1	0.892234	0.063538
274	6	62484	0.249936	64.2196	7.98793	3.49972	1.25193	0.90488	0.902087	0.903703	0.915938	0.875504	0.897254	0.869551	0.847193	0.8921	0.894309	0.86543	0.888339	0.874312	0.90031	0.886539	0.903047	0.888003	0.903143	0.910241	0.897694	1	0.893309	0.0632044
278	10	55016	0.220064	64.2015	7.98796	3.49687	1.25108	0.906173	0.904264	0.905055	0.916842	0.8766	0.897521	0.870283	0.848199	0.892886	0.894267	0.866248	0.888469	0.874509	0.900665	0.88706	0.903701	0.888551	0.903174	0.910253	0.897257	1	0.894306	0.0628522
280	0	513524	2.0541	22.77	0.855483	0.151883	0.0170469	0.90788	0.895545	0.88743	0.899087	0.856236	0.888807	0.882453	0.844238	0.896925	0.888579	0.870254	0.896879	0.883524	0.862476	0.919192	0.875118	0.889929	0.895465	0.88772	0.869777	1	0.887525	0.0666614
285	5	94352	0.377408	64.138	5.80267	3.41443	0.879369	0.910039	0.897167	0.889494	0.900585	0.857009	0.889674	0.883283	0.846278	0.897591	0.889192	0.871349	0.897241	0.884004	0.861911	0.920489	0.874841	0.891221	0.895339	0.888789	0.869224	1	0.888826	0.0662657
286	6	60517	0.242068	65.0352	8.15196	3.63669	1.31229	0.911265	0.898921	0.891419	0.901433	0.858271	0.891559	0.883933	0.847192	0.89802	0.88999	0.871697	0.897979	0.884991	0.860989	0.920188	0.875217	0.891865	0.894749	0.88894	0.869376	1	0.889924	0.0658682
290	10	53150	0.2126	65.0152	8.16094	3.63382	1.31343	0.912681	0.900593	0.893452	0.902117	0.859454	0.89269	0.884845	0.847808	0.898674	0.890781	0.872549	0.898871	0.885776	0.861759	0.920038	0.875569	0.893321	0.894854	0.889238	0.870085	1	0.891066	0.0653796
292	0	580578	2.32231	22.7599	0.843521	0.151665	0.0167798	0.893166	0.869478	0.901027	0.928314	0.883843	0.898227	0.87646	0.869538	0.894087	0.894311	0.87795	0.901157	0.873043	0.874035	0.891072	0.894873	0.904199	0.912918	0.885015	0.886281	1	0.890857	0.0657066
297	5	99202	0.396808	62.3743	5.65748	3.14195	0.811141	0.89469	0.871011	0.902976	0.929351	0.885274	0.898828	0.876671	0.871026	0.893727	0.894675	0.877644	0.901575	0.873228	0.873652	0.891928	0.895249	0.904579	0.912895	0.885305	0.885789	1	0.891848	0.0652554
298	6	63196	0.252784	62.8803	7.9155	3.28976	1.19247	0.896726	0.871764	0.903704	0.93036	0.886852	0.899432	0.877524	0.872088	0.894123	0.894748	0.87841	0.901845	0.874296	0.874676	0.891575	0.896861	0.904883	0.912732	0.885191	0.885586	1	0.892808	0.0649459
302	10	55603	0.222412	62.858	7.90161	3.28586	1.18901	0.89854	0.874054	0.905131	0.931245	0.88792	0.900491	0.878766	0.873136	0.894214	0.894934	0.879107	0.90166	0.87471	0.875555	0.892074	0.897299	0.905716	0.912631	0.885672	0.885564	1	0.893974	0.0644033
304	0	548441	2.19376	22.8436	0.849331	0.153341	0.0170127	0.881234	0.902882	0.901729	0.904136	0.900194	0.888744	0.879876	0.893959	0.901483	0.88147	0.863114	0.903934	0.890904	0.887761	0.890248	0.903091	0.906992	0.910453	0.893197	0.86446	1	0.893421	0.0628903
309	5	96778	0.387112	63.67	5.75795	3.34048	0.859686	0.883419	0.905314	0.903413	0.905759	0.901403	0.888379	0.880846	0.895023	0.90253	0.881698	0.862345	0.904224	0.891463	0.887805	0.89075	0.902917	0.907541	0.910543	0.894346	0.864633	1	0.894647	0.0626433
310	6	61852	0.247408	64.0654	8.03736	3.47738	1.25655	0.88576	0.906195	0.904538	0.907004	0.90259	0.889793	0.881968	0.896002	0.902768	0.881782	0.862543	0.903843	0.893342	0.887781	0.890747	0.903253	0.907909	0.910706	0.894401	0.864548	1	0.895716	0.0622606
314	10	54559	0.218236	64.038	8.01927	3.47236	1.25211	0.888066	0.907751	0.9059	0.907971	0.903361	0.890321	0.882503	0.896433	0.90272	0.881972	0.862965	0.904525	0.89373	0.887965	0.890696	0.903224	0.908072	0.910464	0.89417	0.865118	1	0.896694	0.0620224
316	0	593619	2.37448	22.8922	0.865192	0.154338	0.0174221	0.905165	0.877506	0.87053	0.898168	0.864942	0.889533	0.873681	0.866895	0.889696	0.883365	0.85437	0.87347	0.879757	0.86777	0.893464	0.891905	0.893902	0.894594	0.863849	0.902651	1	0.882527	0.0732844
321	5	99953	0.399812	62.9242	5.73514	3.22617	0.837307	0.906646	0.879733	0.872265	0.900543	0.866642	0.890954	0.873881	0.867873	0.890343	0.884556	0.856458	0.874656	0.881699	0.869334	0.894515	0.891939	0.89423	0.894846	0.863996	0.902504	1	0.884015	0.0725942
322	6	63364	0.253456	66.3819	8.19339	3.86111	1.37329	0.908473	0.881755	0.875181	0.902074	0.869105	0.892715	0.874866	0.868695	0.890845	0.884335	0.856859	0.874605	0.882496	0.871094	0.895193	0.891634	0.893915	0.895848	0.864032	0.902784	1	0.885518	0.0718795
326	10	55665	0.22266	66.3838	8.19776	3.86159	1.37374	0.909836	0.883266	0.877149	0.903359	0.870017	0.894036	0.876188	0.870026	0.891781	0.885574	0.857954	0.874769	0.882565	0.871805	0.895437	0.892257	0.89409	0.896461	0.863801	0.903072	1	0.886723	0.071372
328	0	605575	2.4223	22.8708	0.841101	0.153874	0.0168821	0.897838	0.902059	0.893226	0.893889	0.886381	0.893126	0.866892	0.857798	0.889532	0.879169	0.874286	0.901437	0.889737	0.876796	0.890632	0.893376	0.903555	0.898548	0.911866	0.883692	1	0.889878	0.0680636
333	5	100368	0.401472	62.9529	5.70736	3.22973	0.83296	0.900431	0.90354	0.894922	0.895086	0.887544	0.893856	0.867159	0.860175	0.88994	0.87912	0.875807	0.901732	0.888998	0.876554	0.890857	0.893905	0.903689	0.898523	0.91179	0.884874	1	0.891097	0.0674903
334	6	63934	0.255736	63.5365	7.99336	3.39316	1.22887	0.902454	0.904894	0.89637	0.896026	0.888244	0.895353	0.868122	0.860802	0.890723	0.87875	0.875966	0.901477	0.888768	0.876396	0.891756	0.894031	0.904026	0.898583	0.912402	0.884592	1	0.892096	0.0671249
338	10	56127	0.224508	63.5137	7.97676	3.389	1.22502	0.904262	0.906204	0.89848	0.897393	0.88934	0.896413	0.86902	0.862063	0.891541	0.879381	0.876762	0.90191	0.88926	0.876717	0.892565	0.894169	0.904199	0.898284	0.912591	0.88477	1	0.893299	0.0665403
340	0	608958	2.43583	22.9115	0.86586	0.154727	0.0174613	0.898159	0.896126	0.905805	0.922781	0.861023	0.905995	0.868584	0.840432	0.901019	0.884412	0.862054	0.922125	0.863987	0.870146	0.90985	0.886696	0.887358	0.907476	0.887443	0.892964	1	0.891397	0.0629285
345	5	100538	0.402152	61.8426	5.586	3.06208	0.788788	0.899585	0.896979	0.906279	0.922542	0.861734	0.90613	0.870427	0.840075	0.899043	0.885357	0.861455	0.922477	0.864405	0.869552	0.909925	0.887286	0.888027	0.907731	0.886794	0.894647	1	0.891868	0.0626405
346	6	63881	0.255524	65.1712	8.0199	3.65352	1.29338	0.899994	0.898734	0.907938	0.924156	0.862518	0.907453	0.871206	0.841236	0.899618	0.885318	0.861477	0.92317	0.865273	0.868959	0.910036	0.887087	0.888449	0.907727	0.886915	0.895485	1	0.892806	0.0621861
350	10	56172	0.224688	65.1419	8.01594	3.64863	1.29207	0.901713	0.900502	0.909003	0.924589	0.86293	0.908148	0.872979	0.841905	0.899781	0.885744	0.861924	0.923556	0.865493	0.868805	0.909875	0.88675	0.888699	0.907961	0.887328	0.896194	1	0.893718	0.061859
352	0	596460	2.38584	22.8435	0.853458	0.153345	0.0171114	0.900127	0.898473	0.876425	0.918635	0.879695	0.911948	0.882684	0.866882	0.879616	0.887066	0.869086	0.880751	0.863161	0.859815	0.902052	0.885208	0.901438	0.907218	0.878837	0.874477	1	0.89028	0.0639477
357	5	100236	0.400944	62.258	5.63119	3.12406	0.803639	0.901183	0.900161	0.877788	0.918617	0.880312	0.913055	0.884463	0.868685	0.879639	0.887565	0.869807	0.880966	0.864829	0.858953	0.903248	0.886752	0.901971	0.907922	0.879504	0.873728	1	0.891252	0.0637203
358	6	63743	0.254972	64.472	8.0041	3.54036	1.26331	0.903417	0.901393	0.879508	0.919874	0.88125	0.913489	0.88445	0.86935	0.879336	0.888662	0.871076	0.881407	0.86455	0.859608	0.904311	0.887117	0.902538	0.907409	0.879046	0.873672	1	0.892288	0.0634054
362	10	55974	0.223896	64.452	7.99309	3.53678	1.26133	0.905179	0.903169	0.880998	0.920383	0.882124	0.914594	0.885474	0.87019	0.880007	0.8891	0.87186	0.882186	0.865107	0.859631	0.904304	0.886653	0.902624	0.908091	0.879542	0.873245	1	0.893342	0.0630525
364	0	704843	2.81937	22.9236	0.864572	0.154968	0.0174358	0.890604	0.882792	0.910242	0.910367	0.876405	0.908949	0.89322	0.889863	0.900382	0.891847	0.873488	0.88689	0.878662	0.871454	0.898372	0.882518	0.905375	0.897078	0.881335	0.877146	1	0.89305	0.063426
369	5	106828	0.427312	62.6657	5.66992	3.18561	0.819662	0.892004	0.884571	0.911105	0.911489	0.875997	0.908643	0.893694	0.890689	0.901121	0.891831	0.873207	0.888232	0.878496	0.872533	0.89814	0.882844	0.905493	0.897045	0.88101	0.876259	1	0.893765	0.0631273
370	6	67396	0.269584	64.1401	7.985	3.48712	1.24968	0.893236	0.885742	0.911864	0.913281	0.878079	0.909112	0.894504	0.891359	0.902376	0.892457	0.873613	0.889081	0.878606	0.873323	0.898369	0.883265	0.906003	0.897019	0.880987	0.876973	1	0.894784	0.0628554
374	10	59326	0.237304	64.1052	7.97408	3.48121	1.24657	0.895054	0.88741	0.913293	0.914051	0.879589	0.909753	0.894641	0.891658	0.902825	0.893217	0.874178	0.889441	0.879404	0.874052	0.898114	0.883415	0.90607	0.897204	0.880895	0.877474	1	0.895794	0.062475
376	0	564240	2.25696	22.8521	0.854436	0.153518	0.0171336	0.882087	0.886609	0.872639	0.890986	0.878953	0.870646	0.876685	0.87836	0.895963	0.864078	0.857616	0.874944	0.872412	0.875365	0.881096	0.879762	0.87051	0.89669	0.884145	0.873664	1	0.879366	0.072515
381	5	97262	0.389048	64.7666	5.88241	3.51602	0.9097	0.883752	0.889469	0.87471	0.891859	0.881207	0.872319	0.878169	0.878771	0.897648	0.865307	0.858177	0.875162	0.873676	0.875871	0.882349	0.880652	0.872021	0.896424	0.88423	0.875095	1	0.880937	0.0719049
382	6	61928	0.247712	67.4878	8.35088	4.05727	1.44543	0.885779	0.891422	0.876066	0.893489	0.881435	0.874629	0.879642	0.879392	0.898818	0.865586	0.858763	0.875614	0.874685	0.876033	0.882767	0.881225	0.872683	0.896565	0.884576	0.876179	1	0.88224	0.0713904
386	10	54167	0.216668	67.4623	8.34928	4.05276	1.44389	0.888133	0.893496	0.878016	0.894318	0.882493	0.876041	0.880804	0.880592	0.900096	0.866247	0.859416	0.876696	0.874952	0.876576	0.883139	0.881164	0.873678	0.896847	0.884551	0.876724	1	0.883627	0.0708586
388	0	562463	2.24985	22.7646	0.847219	0.151764	0.0168704	0.88753	0.900439	0.914083	0.920379	0.876855	0.897055	0.871336	0.868261	0.887956	0.910888	0.871024	0.87481	0.870759	0.850978	0.910296	0.896301	0.902737	0.896308	0.882177	0.889971	1	0.892614	0.0657169
393	5	98108	0.392432	64.6771	5.83867	3.50053	0.899967	0.889943	0.901772	0.914477	0.920638	0.877951	0.897827	0.871213	0.867977	0.888271	0.911322	0.871173	0.876636	0.871091	0.852362	0.909982	0.897694	0.902928	0.895605	0.882517	0.890432	1	0.893464	0.065233
394	6	62901	0.251604	65.4429	8.14769	3.70313	1.33011	0.892267	0.904024	0.916162	0.921384	0.878818	0.899024	0.871783	0.868317	0.889366	0.911901	0.871186	0.876616	0.871512	0.852713	0.909731	0.898261	0.902776	0.896003	0.882434	0.891528	1	0.894649	0.0648855
398	10	55316	0.221264	65.4332	8.14465	3.70142	1.32934	0.893792	0.905127	0.917429	0.922907	0.880695	0.899631	0.873002	0.869269	0.890321	0.912385	0.871773	0.877377	0.871619	0.853831	0.91055	0.898402	0.902921	0.895979	0.882539	0.892048	1	0.895757	0.0645224
400	0	629569	2.51828	22.808	0.847924	0.152628	0.0169346	0.907641	0.874216	0.908264	0.900163	0.873543	0.901008	0.881304	0.870056	0.876024	0.882632	0.851578	0.893037	0.878028	0.877047	0.907506	0.893718	0.88376	0.890951	0.894104	0.887599	1	0.889116	0.0644072
405	5	102338	0.409352	63.2695	5.70486	3.2777	0.842328	0.908055	0.876273	0.90998	0.901698	0.874919	0.901469	0.88045	0.871201	0.877245	0.883587	0.852411	0.894076	0.878618	0.877699	0.907317	0.894052	0.88432	0.891453	0.893969	0.888512	1	0.890112	0.0640099
406	6	65009	0.260036	64.738	8.07178	3.58564	1.28841	0.909651	0.878378	0.911412	0.902529	0.875856	0.901867	0.880624	0.87201	0.87804	0.882947	0.853243	0.894407	0.880124	0.878486	0.907928	0.894692	0.885047	0.8913	0.894576	0.888769	1	0.891137	0.063602
410	10	57157	0.228628	64.7108	8.06133	3.58086	1.28547	0.911122	0.880093	0.912662	0.903861	0.876857	0.902418	0.881379	0.87334	0.878204	0.882936	0.853815	0.89521	0.880548	0.878344	0.908489	0.895052	0.885281	0.891168	0.894624	0.889261	1	0.892139	0.0631956
412	0	591381	2.36552	22.8571	0.859219	0.153625	0.0172447	0.90383	0.896375	0.908414	0.907718	0.874596	0.916179	0.877784	0.846313	0.910396	0.882796	0.861316	0.898332	0.857335	0.8532	0.899107	0.841405	0.902931	0.901	0.86412	0.899122	1	0.891989	0.0632578
417	5	100073	0.400292	64.2419	5.82436	3.43128	0.884739	0.904665	0.899578	0.910111	0.909111	0.874332	0.917145	0.879303	0.847711	0.91066	0.883415	0.861706	0.898229	0.857619	0.854406	0.898804	0.841701	0.901992	0.900198	0.864919	0.900123	1	0.893109	0.063191
418	6	63786	0.255144	68.2833	8.38923	4.1991	1.48259	0.905779	0.901569	0.91114	0.909808	0.875898	0.918438	0.881369	0.849497	0.911454	0.884065	0.862344	0.899806	0.856826	0.854514	0.899249	0.842748	0.902016	0.900597	0.864312	0.900268	1	0.894263	0.0625019
422	10	55975	0.2239	68.2491	8.39407	4.19322	1.48204	0.907039	0.903225	0.912693	0.910808	0.87682	0.919553	0.881894	0.849888	0.911791	0.884431	0.862894	0.900697	0.85791	0.854739	0.900116	0.843966	0.901974	0.901286	0.864511	0.900598	1	0.895271	0.0621475
424	0	668475	2.6739	22.7931	0.856679	0.152345	0.0171086	0.90567	0.880848	0.893428	0.894529	0.87092	0.889955	0.856562	0.880011	0.886971	0.882827	0.852367	0.882729	0.847964	0.863844	0.9028	0.874698	0.869309	0.909184	0.879806	0.882909	1	0.884266	0.0668842
429	5	105049	0.420196	62.1021	5.63855	3.1013	0.800636	0.907096	0.882936	0.89543	0.894992	0.872103	0.890142	0.8577	0.880146	0.886624	0.882479	0.852916	0.882455	0.847852	0.865015	0.903935	0.875049	0.869851	0.90889	0.879347	0.884387	1	0.885223	0.0664976
430	6	66372	0.265488	63.5835	7.9544	3.399	1.2249	0.908696	0.885057	0.896063	0.896869	0.873124	0.891634	0.858984	0.880243	0.886963	0.882646	0.853327	0.883324	0.848641	0.865485	0.904071	0.874857	0.869727	0.909133	0.87998	0.88407	1	0.886329	0.0660515
434	10	58236	0.232944	63.5734	7.95751	3.39749	1.22417	0.910931	0.887106	0.89783	0.897615	0.874528	0.892695	0.860095	0.881311	0.88763	0.882701	0.853802	0.883757	0.848848	0.865702	0.904475	0.874914	0.870364	0.909008	0.880323	0.884693	1	0.887576	0.0656083
436	0	638487	2.55395	22.8829	0.857633	0.15414	0.0172416	0.901301	0.886237	0.89846	0.913477	0.865219	0.911794	0.871079	0.887792	0.892621	0.879125	0.854735	0.896057	0.883278	0.851906	0.888522	0.894793	0.882379	0.914818	0.87549	0.876612	1	0.890305	0.0641686
441	5	103301	0.413204	63.5143	5.76042	3.31659	0.855963	0.902368	0.888065	0.899483	0.914347	0.866497	0.912711	0.873036	0.887716	0.893994	0.880006	0.855669	0.89701	0.884125	0.852339	0.888404	0.89367	0.882262	0.915199	0.876008	0.877504	1	0.891341	0.0637889
442	6	65592	0.262368	65.2018	8.11379	3.66223	1.31177	0.904424	0.889811	0.901855	0.915538	0.867339	0.91316	0.875	0.888424	0.894766	0.880839	0.855798	0.897487	0.884742	0.852284	0.888172	0.894233	0.882661	0.915577	0.876235	0.877851	1	0.8926	0.0633204
446	10	57562	0.230248	65.1828	8.10537	3.65878	1.30945	0.906145	0.891552	0.90327	0.91662	0.868394	0.913884	0.876081	0.888894	0.894991	0.882275	0.856172	0.898188	0.885428	0.85321	0.88786	0.894844	0.883334	0.916212	0.876898	0.878488	1	0.893715	0.0629922
448	0	644426	2.5777	22.899	0.873678	0.154488	0.0176026	0.893381	0.894403	0.901291	0.893681	0.89808	0.884509	0.893986	0.880265	0.880067	0.876524	0.886539	0.864671	0.881948	0.870503	0.889842	0.871105	0.888613	0.914246	0.856907	0.877605	1	0.889784	0.0634657
453	5	102701	0.410804	64.0996	5.77482	3.40766	0.874346	0.895386	0.895751	0.902727	0.89465	0.899363	0.88559	0.894315	0.880873	0.881058	0.875848	0.887104	0.864388	0.882216	0.871817	0.890274	0.870035	0.888691	0.913866	0.857246	0.877392	1	0.890775	0.0630873
454	6	65286	0.261144	67.0266	8.21733	3.97186	1.4025	0.897589	0.897176	0.903532	0.896869	0.899818	0.886875	0.894847	0.880978	0.882011	0.875777	0.887127	0.863309	0.882134	0.871848	0.889747	0.870263	0.889731	0.913266	0.857044	0.877232	1	0.891741	0.0627348
458	10	57395	0.22958	67.0302	8.21215	3.97221	1.4007	0.898876	0.898397	0.904338	0.897831	0.900348	0.887299	0.894817	0.881592	0.883073	0.876165	0.887891	0.863995	0.882255	0.871827	0.89026	0.870572	0.889886	0.913355	0.857923	0.877968	1	0.892504	0.0625423
460	0	526141	2.10456	22.8782	0.874506	0.154072	0.0175965	0.881867	0.868022	0.924684	0.885921	0.880062	0.897626	0.890454	0.878087	0.892465	0.909627	0.875865	0.86774	0.841843	0.850832	0.912165	0.864284	0.900745	0.89184	0.884702	0.876129	1	0.886341	0.0728361
465	5	94317	0.377268	62.1721	5.65557	3.11211	0.80784	0.883791	0.870182	0.925772	0.887136	0.881453	0.898104	0.891806	0.878871	0.892623	0.911315	0.87736	0.868057	0.842149	0.852206	0.912805	0.865666	0.902292	0.892649	0.886993	0.876677	1	0.887648	0.0722587
466	6	60433	0.241732	63.1551	7.91353	3.33155	1.20306	0.886147	0.873926	0.926125	0.889489	0.882407	0.899492	0.892327	0.879081	0.893039	0.911183	0.87717	0.868789	0.842785	0.853325	0.913276	0.866637	0.903265	0.892807	0.887909	0.877981	1	0.889064	0.0714583
470	10	53063	0.212252	63.1461	7.90155	3.32972	1.20062	0.888981	0.87676	0.926729	0.891167	0.884552	0.900514	0.892816	0.879718	0.894446	0.911492	0.87741	0.868901	0.843676	0.853759	0.91381	0.867704	0.903407	0.89324	0.888293	0.879021	1	0.890525	0.0706762
472	0	565988	2.26395	22.8549	0.867844	0.153594	0.0174144	0.889033	0.892752	0.898069	0.900793	0.86266	0.916004	0.854554	0.857125	0.873989	0.881896	0.859038	0.884337	0.852018	0.891445	0.874797	0.865755	0.918727	0.893968	0.854265	0.884395	1	0.884196	0.0670915
477	5	97558	0.390232	63.3079	5.75306	3.28481	0.849826	0.891116	0.894529	0.899911	0.901546	0.863891	0.916163	0.855522	0.85894	0.874454	0.882434	0.860283	0.885873	0.855122	0.892336	0.875469	0.866561	0.918935	0.894468	0.854492	0.884566	1	0.885512	0.0665193
478	6	62315	0.24926	64.4395	8.02004	3.53581	1.26495	0.893429	0.895539	0.901709	0.902447	0.864599	0.916609	0.856904	0.860756	0.875391	0.882613	0.861654	0.886753	0.855773	0.892763	0.876121	0.866902	0.918928	0.894632	0.854393	0.885758	1	0.886692	0.0661836
482	10	54854	0.219416	64.4226	8.03014	3.53351	1.26608	0.895185	0.897601	0.903699	0.903872	0.865689	0.91729	0.857713	0.861578	0.875661	0.883208	0.862098	0.887246	0.856802	0.893116	0.876363	0.866673	0.919258	0.895122	0.853566	0.885496	1	0.88788	0.0657163
484	0	583240	2.33296	22.7843	0.85817	0.152172	0.0171226	0.912363	0.894591	0.898219	0.904534	0.876176	0.907806	0.873154	0.873532	0.911472	0.892858	0.873435	0.873138	0.868972	0.852111	0.890138	0.853835	0.879034	0.905885	0.870341	0.886944	1	0.892381	0.0628029
489	5	99490	0.39796	64.1565	5.79728	3.4172	0.87942	0.914288	0.895552	0.899442	0.905011	0.876802	0.907765	0.87344	0.873796	0.911016	0.893085	0.874987	0.873656	0.870183	0.852166	0.889361	0.855166	0.878892	0.907177	0.871123	0.887084	1	0.893153	0.0623962
490	6	63312	0.253248	66.0952	8.16864	3.81189	1.35623	0.915822	0.897437	0.90013	0.905666	0.878341	0.908777	0.874416	0.8744	0.911107	0.892651	0.875213	0.875158	0.870601	0.852082	0.889318	0.855249	0.878822	0.908224	0.872046	0.887028	1	0.8941	0.0620425
494	10	55535	0.22214	66.0677	8.17174	3.8074	1.35514	0.917241	0.898776	0.901251	0.906311	0.879625	0.909895	0.875187	0.874872	0.911713	0.893067	0.875691	0.875178	0.870631	0.852471	0.890384	0.855208	0.879274	0.908328	0.87254	0.88762	1	0.895013	0.0618423
496	0	638006	2.55202	22.8165	0.844452	0.152793	0.0168873	0.87935	0.893079	0.887925	0.919702	0.887758	0.900318	0.859354	0.876491	0.886486	0.864501	0.848812	0.888586	0.854077	0.86845	0.88254	0.870341	0.899695	0.904739	0.87033	0.866721	1	0.885031	0.065526
501	5	102892	0.411568	64.8826	5.85823	3.53384	0.907647	0.881361	0.894763	0.890181	0.921495	0.89022	0.900546	0.8603	0.877294	0.887056	0.864936	0.85062	0.888451	0.855771	0.86826	0.88314	0.870534	0.900784	0.905824	0.870894	0.866472	1	0.88644	0.0651124
502	6	65013	0.260052	65.6347	8.19981	3.73661	1.34296	0.883839	0.895629	0.891529	0.922869	0.891352	0.901127	0.861728	0.877501	0.88843	0.865704	0.850461	0.88893	0.856529	0.86858	0.882639	0.871364	0.900697	0.906273	0.871057	0.866634	1	0.887548	0.0647566
506	10	56957	0.227828	65.6176	8.19449	3.73358	1.34175	0.885493	0.897247	0.892375	0.923855	0.892673	0.902181	0.862194	0.877908	0.888925	0.865846	0.851704	0.889118	0.857076	0.869472	0.883465	0.871658	0.901241	0.906868	0.871043	0.867216	1	0.88855	0.064408
508	0	690144	2.76058	22.8939	0.847845	0.154348	0.0170537	0.886051	0.890495	0.909774	0.883666	0.875077	0.902636	0.874607	0.881657	0.87123	0.873184	0.899367	0.861469	0.87645	0.867945	0.888112	0.858527	0.889927	0.885492	0.864233	0.879674	1	0.885701	0.0675055
513	5	105824	0.423296	63.9605	5.82009	3.38717	0.876241	0.888012	0.892591	0.911589	0.885281	0.876365	0.903212	0.874669	0.882971	0.872708	0.873814	0.899413	0.862928	0.877792	0.868617	0.888834	0.858709	0.891305	0.886127	0.864865	0.880263	1	0.887046	0.0668685
514	6	66819	0.267276	63.7398	8.04557	3.42659	1.2421	0.890166	0.893945	0.912053	0.885452	0.878276	0.904638	0.875297	0.883701	0.874631	0.873748	0.899288	0.86307	0.878485	0.86857	0.887973	0.859262	0.891678	0.88498	0.864874	0.881725	1	0.888022	0.0664887
518	10	58623	0.234492	63.7228	8.05569	3.42434	1.24346	0.892022	0.89557	0.913771	0.886162	0.879638	0.90531	0.876124	0.884653	0.876371	0.874469	0.899493	0.86391	0.878563	0.868848	0.887928	0.859415	0.891723	0.884192	0.865624	0.882614	1	0.889157	0.066011
520	0	620101	2.4804	22.8374	0.868688	0.153245	0.0174143	0.8871	0.890959	0.903505	0.884684	0.884398	0.915492	0.866299	0.879317	0.894436	0.868674	0.865668	0.876352	0.874798	0.877061	0.896086	0.862917	0.878244	0.903175	0.871805	0.842818	1	0.886693	0.0651505
525	5	101652	0.406608	62.5365	5.64431	3.16571	0.81395	0.889407	0.89319	0.904753	0.885757	0.886067	0.915767	0.865674	0.880366	0.895088	0.868025	0.86685	0.876717	0.874493	0.876795	0.896593	0.86322	0.878222	0.903607	0.872875	0.844135	1	0.887798	0.0647851
526	6	64806	0.259224	64.278	7.96614	3.50818	1.25175	0.89214	0.894524	0.905364	0.887726	0.887248	0.91625	0.865661	0.881462	0.895604	0.867134	0.866856	0.878491	0.874819	0.877905	0.896321	0.862968	0.877928	0.904168	0.873484	0.844204	1	0.888872	0.0646059
530	10	56821	0.227284	64.2829	7.94972	3.5083	1.24877	0.893604	0.895488	0.906329	0.889099	0.888466	0.917223	0.866722	0.882033	0.895831	0.867417	0.867628	0.879147	0.874685	0.878003	0.89598	0.863193	0.87861	0.903847	0.873471	0.844406	1	0.889767	0.0642763
532	0	731595	2.92638	22.9057	0.866384	0.154612	0.0174722	0.898907	0.896912	0.909901	0.8911	0.881261	0.900024	0.84392	0.863104	0.879157	0.861894	0.861784	0.862142	0.835617	0.864601	0.881989	0.872805	0.898818	0.885296	0.8697	0.86148	1	0.884417	0.0667446
537	5	108594	0.434376	62.9473	5.72329	3.22929	0.834621	0.901284	0.89789	0.910953	0.89307	0.881715	0.902237	0.843481	0.862267	0.878442	0.86299	0.862419	0.861659	0.836446	0.865163	0.882756	0.872226	0.898779	0.887835	0.869749	0.86095	1	0.885387	0.0663895
538	6	68036	0.272144	66.7738	8.20361	3.92801	1.39031	0.903228	0.899847	0.911944	0.893527	0.882834	0.903375	0.845156	0.86344	0.878579	0.864285	0.863932	0.862485	0.837321	0.86646	0.882908	0.873471	0.899516	0.887677	0.869922	0.862007	1	0.886615	0.0659908
542	10	59709	0.238836	66.7401	8.21478	3.92274	1.39158	0.904771	0.90102	0.913229	0.894714	0.883828	0.903817	0.846623	0.864417	0.878795	0.865196	0.864543	0.863521	0.838006	0.866503	0.88325	0.874441	0.899822	0.888007	0.870179	0.862399	1	0.887633	0.0656339
544	0	732048	2.92819	22.9364	0.866061	0.155229	0.0174981	0.909183	0.892879	0.903149	0.915967	0.879523	0.90158	0.863266	0.882053	0.90589	0.899949	0.859109	0.859751	0.873691	0.863725	0.880022	0.852078	0.906566	0.893802	0.867764	0.901203	1	0.892637	0.0628499
549	5	108351	0.433404	63.045	5.69037	3.2432	0.832792	0.911131	0.893988	0.904657	0.917264	0.882138	0.902424	0.865594	0.883061	0.906674	0.900776	0.859517	0.860334	0.874482	0.86469	0.880864	0.852396	0.906203	0.894103	0.867412	0.901298	1	0.893958	0.0623966
550	6	68302	0.273208	65.7677	8.11197	3.75513	1.33379	0.912514	0.895772	0.906372	0.918399	0.883137	0.902836	0.866644	0.8825	0.907433	0.900742	0.859865	0.860897	0.875238	0.864858	0.880838	0.852735	0.90572	0.894762	0.867537	0.90094	1	0.894906	0.0620842
554	10	59919	0.239676	65.7646	8.09607	3.75401	1.33155	0.914009	0.897286	0.907392	0.919041	0.885212	0.903403	0.867596	0.883101	0.908034	0.901058	0.860278	0.860996	0.875382	0.865093	0.881548	0.853227	0.905606	0.895534	0.867471	0.9011	1	0.895873	0.0616638
556	0	588362	2.35345	22.8725	0.868552	0.153948	0.0174473	0.884477	0.890302	0.892425	0.917332	0.881123	0.92213	0.830957	0.8756	0.883341	0.882885	0.853837	0.866444	0.840491	0.852047	0.871979	0.845779	0.903659	0.90346	0.856076	0.874408	1	0.883761	0.0674952
561	5	99338	0.397352	61.4839	5.59671	3.01039	0.779692	0.886197	0.892634	0.893218	0.918269	0.881959	0.922079	0.831731	0.876281	0.883539	0.882809	0.854089	0.865701	0.841018	0.852816	0.870986	0.84439	0.903833	0.903461	0.85719	0.873749	1	0.884616	0.0672197
562	6	63329	0.253316	62.4972	7.80748	3.22799	1.16005	0.887216	0.893319	0.894132	0.918505	0.883237	0.922239	0.831554	0.877078	0.884784	0.884903	0.854245	0.865851	0.840429	0.853116	0.871054	0.843697	0.903828	0.903504	0.857001	0.874805	1	0.885251	0.0669027
566	10	55638	0.222552	62.4696	7.80597	3.22381	1.15896	0.889419	0.894398	0.895728	0.919228	0.884162	0.922724	0.833261	0.877934	0.886067	0.885501	0.855045	0.866782	0.840828	0.853535	0.872587	0.843587	0.904067	0.903429	0.85686	0.87575	1	0.88639	0.0665882
568	0	507166	2.02866	22.678	0.844325	0.150047	0.0166818	0.908886	0.873606	0.911298	0.901748	0.888288	0.909092	0.854051	0.868939	0.877551	0.856653	0.864925	0.851876	0.862596	0.870624	0.877016	0.869393	0.889733	0.899789	0.847274	0.875323	1	0.886306	0.0645857
573	5	93753	0.375012	62.5139	5.67674	3.16313	0.81609	0.910648	0.875225	0.91244	0.903715	0.890452	0.909816	0.854042	0.86961	0.877551	0.856981	0.86586	0.851215	0.862282	0.871359	0.876857	0.869951	0.888766	0.899785	0.848432	0.876388	1	0.88738	0.0643182
574	6	60402	0.241608	63.3304	7.92752	3.35885	1.20888	0.911774	0.876221	0.912958	0.904755	0.890972	0.911079	0.855477	0.871163	0.879441	0.857124	0.866147	0.852646	0.862364	0.872554	0.876378	0.869847	0.888654	0.899656	0.848291	0.876941	1	0.888274	0.0639947
578	10	53283	0.213132	63.3159	7.90927	3.35596	1.20579	0.913312	0.876828	0.914091	0.905608	0.891757	0.911567	0.856324	0.871272	0.879539	0.85805	0.866196	0.853058	0.862358	0.873187	0.876771	0.869959	0.889055	0.899977	0.84815	0.877325	1	0.889017	0.0636895
580	0	571180	2.28472	22.7633	0.848247	0.15174	0.0168899	0.895512	0.89031	0.882604	0.904808	0.88826	0.894561	0.849794	0.867928	0.909079	0.864129	0.880861	0.868183	0.863409	0.854542	0.876641	0.860363	0.880095	0.885823	0.837867	0.865237	1	0.884037	0.0661365
585	5	97970	0.39188	62.5712	5.66414	3.17141	0.818268	0.897464	0.891503	0.882979	0.904971	0.888747	0.895708	0.851255	0.868572	0.910105	0.86406	0.880892	0.869664	0.863724	0.855185	0.876687	0.861483	0.879657	0.886833	0.83867	0.866638	1	0.884918	0.0658558
586	6	62481	0.249924	62.8645	7.94499	3.28848	1.19729	0.898873	0.893384	0.883709	0.905947	0.889662	0.896184	0.851907	0.868592	0.910493	0.865791	0.881148	0.869168	0.863551	0.855644	0.877435	0.86171	0.879843	0.887206	0.839647	0.866816	1	0.885797	0.0654929
590	10	54964	0.219856	62.8492	7.93879	3.28592	1.19577	0.900908	0.895486	0.884315	0.906712	0.890446	0.896523	0.85274	0.869569	0.910905	0.866422	0.88195	0.869496	0.86432	0.856934	0.877656	0.862301	0.88024	0.887754	0.840723	0.867149	1	0.886845	0.0651149
592	0	631817	2.52727	22.8439	0.851722	0.15335	0.0170645	0.894651	0.89286	0.915691	0.905048	0.883779	0.910987	0.86893	0.886212	0.867504	0.858019	0.859627	0.87189	0.847131	0.843718	0.888744	0.869669	0.899323	0.885373	0.877558	0.879665	1	0.88855	0.0648345
597	5	102095	0.40838	63.5689	5.75367	3.32478	0.855995	0.897022	0.894064	0.916974	0.905852	0.884985	0.913292	0.869298	0.887482	0.868613	0.85821	0.859474	0.873108	0.848763	0.844081	0.888834	0.870454	0.899589	0.885886	0.877516	0.87901	1	0.889758	0.0646009
598	6	64818	0.259272	64.6791	8.06921	3.57598	1.28271	0.898014	0.895361	0.917639	0.906484	0.886251	0.914206	0.869581	0.88946	0.868617	0.858697	0.860818	0.872751	0.848638	0.84465	0.88892	0.870823	0.899827	0.885842	0.87819	0.878537	1	0.890555	0.0643422
602	10	57020	0.22808	64.6567	8.06556	3.57223	1.28066	0.899597	0.89765	0.91838	0.907278	0.887364	0.914495	0.871036	0.890556	0.86902	0.859769	0.861005	0.873369	0.849009	0.845651	0.889539	0.87073	0.900044	0.885803	0.878665	0.87842	1	0.891611	0.0640513
604	0	571283	2.28513	22.8502	0.851891	0.153477	0.017072	0.897748	0.882387	0.912446	0.923507	0.886898	0.874238	0.849946	0.862654	0.893897	0.896424	0.839328	0.859474	0.844824	0.866757	0.869533	0.871811	0.892973	0.887823	0.874894	0.868451	1	0.885968	0.0678318
609	5	97987	0.391948	64.4779	5.85362	3.46933	0.896843	0.899104	0.884245	0.913968	0.925332	0.88797	0.875841	0.851715	0.862905	0.894583	0.896869	0.839392	0.859997	0.844403	0.8671	0.870069	0.872396	0.893353	0.888893	0.873264	0.869069	1	0.887139	0.0675143
610	6	62430	0.24972	66.522	8.26175	3.88751	1.3897	0.90153	0.8858	0.914272	0.927182	0.888787	0.876958	0.853668	0.863391	0.894714	0.897437	0.839765	0.860163	0.843577	0.868765	0.870599	0.870863	0.892888	0.890133	0.873995	0.869638	1	0.888246	0.0668545
614	10	54774	0.219096	66.4905	8.24578	3.8815	1.38527	0.903768	0.887675	0.91475	0.927867	0.889975	0.878464	0.854329	0.863758	0.895306	0.898401	0.840189	0.860344	0.844415	0.869582	0.870659	0.870842	0.892759	0.890687	0.873891	0.869774	1	0.889309	0.0663163
616	0	513111	2.05244	22.7174	0.859934	0.150847	0.0170685	0.910923	0.904934	0.907088	0.907597	0.895827	0.924646	0.83583	0.867636	0.889643	0.879003	0.845805	0.847744	0.880579	0.863641	0.849208	0.869683	0.897699	0.896657	0.871193	0.882837	1	0.891983	0.0604278
621	5	94288	0.377152	60.433	5.48191	2.85879	0.736831	0.912343	0.906409	0.909193	0.908684	0.898068	0.925775	0.836469	0.868467	0.890834	0.879778	0.846386	0.847361	0.880801	0.866027	0.849652	0.869909	0.898163	0.896821	0.871861	0.882976	1	0.89322	0.0599894
622	6	60817	0.243268	61.3974	7.70213	3.06239	1.10425	0.914341	0.90834	0.910724	0.909302	0.898885	0.925999	0.836789	0.868688	0.891502	0.879072	0.847099	0.848225	0.879935	0.865621	0.84922	0.870752	0.898754	0.896904	0.87127	0.88301	1	0.894121	0.0596581
626	10	53832	0.215328	61.3734	7.69841	3.0588	1.10298	0.915803	0.909589	0.912199	0.910518	0.8994	0.926317	0.837717	0.869381	0.892536	0.879756	0.847721	0.848622	0.880266	0.866325	0.849402	0.870895	0.898462	0.896586	0.871554	0.883136	1	0.895049	0.0594165
628	0	542983	2.17193	22.7818	0.851857	0.152112	0.0169741	0.904343	0.901909	0.903005	0.902858	0.898198	0.897726	0.843909	0.875078	0.866575	0.871178	0.844856	0.839445	0.849009	0.857834	0.881213	0.867418	0.888056	0.881143	0.882588	0.890529	1	0.886885	0.0675357
633	5	95793	0.383172	62.1236	5.5979	3.10346	0.796878	0.906705	0.903464	0.904101	0.904883	0.899779	0.899805	0.844592	0.87591	0.867224	0.871504	0.844936	0.839017	0.849498	0.858079	0.881061	0.867579	0.888369	0.881949	0.882919	0.891062	1	0.88816	0.0670207
634	6	61322	0.245288	65.1286	8.01295	3.64647	1.29381	0.908948	0.905271	0.905165	0.905874	0.900745	0.900566	0.846491	0.876415	0.867437	0.871498	0.845162	0.83987	0.84941	0.85811	0.880915	0.868269	0.888295	0.881845	0.883093	0.890945	1	0.88924	0.0664882
638	10	53861	0.215444	65.1109	7.9949	3.64287	1.28931	0.910613	0.906584	0.90702	0.906946	0.901988	0.901552	0.847933	0.877425	0.868198	0.872273	0.845992	0.840803	0.849947	0.858358	0.881268	0.868606	0.888379	0.882661	0.883339	0.891461	1	0.890421	0.0658842
640	0	609444	2.43778	22.8185	0.875821	0.15288	0.0175518	0.885032	0.888442	0.889435	0.9107	0.902185	0.897411	0.852139	0.883201	0.897448	0.871442	0.849467	0.845418	0.862033	0.866062	0.874051	0.887669	0.921669	0.874782	0.866148	0.873207	1	0.88525	0.0660663
645	5	100749	0.402996	63.9685	5.7937	3.38772	0.873566	0.886699	0.888555	0.891473	0.910267	0.903567	0.898624	0.852053	0.884376	0.898257	0.871964	0.850048	0.846232	0.862068	0.866038	0.873289	0.887448	0.922173	0.875443	0.866718	0.873557	1	0.886043	0.0657142
646	6	63808	0.255232	65.2177	8.16801	3.66694	1.32173	0.888705	0.890421	0.893007	0.911422	0.904487	0.89901	0.85273	0.886574	0.899864	0.8725	0.850403	0.84567	0.862776	0.866749	0.87326	0.887459	0.922525	0.875282	0.866764	0.874404	1	0.88723	0.0653661
650	10	55802	0.223208	65.1862	8.16877	3.66179	1.31952	0.890479	0.891724	0.894851	0.911948	0.905451	0.900532	0.854181	0.887459	0.900523	0.873535	0.850901	0.846063	0.86281	0.867021	0.872926	0.887701	0.922852	0.875354	0.867191	0.874162	1	0.888327	0.064966
652	0	736919	2.94768	22.8763	0.841982	0.153986	0.0169134	0.901621	0.896569	0.889279	0.896406	0.88399	0.894816	0.857022	0.870985	0.892984	0.872561	0.847801	0.857778	0.85519	0.856355	0.852309	0.874878	0.887583	0.882261	0.873575	0.889002	1	0.884397	0.0638465
657	5	108747	0.434988	63.2528	5.68185	3.27453	0.837692	0.903432	0.89808	0.890231	0.897082	0.884286	0.896186	0.856934	0.87178	0.893294	0.872847	0.848092	0.858005	0.855798	0.85635	0.853476	0.874999	0.887739	0.883408	0.873817	0.889611	1	0.885275	0.0633924
658	6	68008	0.272032	64.105	7.97553	3.48124	1.24714	0.905835	0.899424	0.891969	0.897093	0.885006	0.897005	0.857245	0.872236	0.893983	0.873581	0.846805	0.858789	0.857833	0.855929	0.85312	0.875853	0.88844	0.885411	0.87339	0.889601	1	0.886256	0.0629451
662	10	59745	0.23898	64.0815	7.97519	3.47749	1.24512	0.907239	0.900485	0.893179	0.898494	0.886459	0.897958	0.858164	0.873278	0.894284	0.87419	0.847485	0.859177	0.858733	0.855703	0.853159	0.876149	0.888484	0.884986	0.87409	0.889941	1	0.887247	0.0627148
664	0	693349	2.7734	22.9438	0.871926	0.155387	0.0176262	0.893189	0.900458	0.908965	0.899334	0.862796	0.899306	0.864863	0.859344	0.869163	0.878669	0.824204	0.858433	0.844045	0.835106	0.884166	0.872686	0.893148	0.880254	0.886311	0.894374	1	0.883013	0.0669114
669	5	105238	0.420952	62.0579	5.61969	3.09435	0.79726	0.895732	0.902112	0.909728	0.899913	0.86408	0.899685	0.866384	0.86139	0.870479	0.880138	0.82502	0.859229	0.844453	0.834694	0.883037	0.872907	0.893484	0.879502	0.88632	0.89472	1	0.884203	0.0666165
670	6	66214	0.264856	64.3374	7.96321	3.51747	1.25299	0.897575	0.903925	0.910759	0.900655	0.865036	0.90055	0.86743	0.862839	0.870715	0.880856	0.825452	0.859169	0.84575	0.83573	0.882661	0.872663	0.892953	0.87958	0.887312	0.895105	1	0.885256	0.0662822
674	10	58141	0.232564	64.3164	7.96929	3.51438	1.25358	0.900182	0.905824	0.911878	0.901266	0.865362	0.902289	0.867933	0.864115	0.871476	0.881856	0.825743	0.859411	0.845685	0.835056	0.882604	0.872646	0.892752	0.879732	0.887394	0.895306	1	0.886371	0.065888
676	0	568894	2.27558	22.7866	0.866644	0.152231	0.0172995	0.911404	0.908329	0.915163	0.911444	0.910016	0.88598	0.853634	0.870685	0.879532	0.867565	0.855201	0.853619	0.846347	0.871563	0.863811	0.856133	0.905351	0.87192	0.870603	0.866691	1	0.892056	0.0624822
681	5	98556	0.394224	63.8783	5.76347	3.37289	0.866708	0.913303	0.908144	0.916038	0.911659	0.91203	0.887658	0.853606	0.872326	0.880048	0.868445	0.855366	0.854798	0.847467	0.870809	0.864544	0.855468	0.906206	0.872529	0.871378	0.867131	1	0.892926	0.0622363
682	6	62951	0.251804	63.3559	8.05839	3.36769	1.23098	0.914592	0.909247	0.916856	0.912043	0.912781	0.889144	0.855316	0.872242	0.880852	0.869859	0.855856	0.855316	0.847945	0.871217	0.864935	0.856889	0.906221	0.873012	0.87171	0.866587	1	0.893813	0.0619871
686	10	55409	0.221636	63.3427	8.05495	3.36552	1.22993	0.916061	0.910718	0.917793	0.912956	0.913119	0.890334	0.856882	0.872927	0.881942	0.870382	0.855718	0.855484	0.848436	0.870806	0.864977	0.856919	0.907064	0.873315	0.871239	0.866475	1	0.894721	0.0615929
688	0	635734	2.54294	22.8571	0.85638	0.153623	0.0171785	0.91336	0.88959	0.90824	0.921225	0.890285	0.917587	0.865474	0.84768	0.879441	0.865849	0.848757	0.848638	0.850313	0.855964	0.871802	0.894601	0.899859	0.863511	0.858823	0.894989	1	0.890311	0.0614761
693	5	102537	0.410148	63.4443	5.7549	3.30571	0.853205	0.915114	0.892497	0.909608	0.922428	0.892458	0.919019	0.866126	0.848367	0.879585	0.866726	0.848747	0.848801	0.850747	0.856174	0.873602	0.89554	0.900348	0.863615	0.859534	0.894589	1	0.891661	0.0609984
694	6	64718	0.258872	65.934	8.14623	3.7841	1.34611	0.916808	0.894342	0.911068	0.92346	0.893245	0.920076	0.867463	0.848543	0.880675	0.867757	0.849957	0.848844	0.852475	0.857374	0.873405	0.896034	0.900654	0.863732	0.859421	0.89523	1	0.892831	0.060615
698	10	56888	0.227552	65.9202	8.14594	3.78179	1.3455	0.918137	0.896296	0.912389	0.924545	0.894521	0.920897	0.868285	0.849494	0.880695	0.868637	0.850329	0.849239	0.853493	0.858257	0.873893	0.896569	0.901051	0.86433	0.859777	0.895039	1	0.893906	0.0602776
700	0	501342	2.00537	22.7884	0.856217	0.152251	0.0170784	0.918625	0.886191	0.901112	0.903765	0.87937	0.877457	0.84993	0.875964	0.871652	0.880441	0.843208	0.870585	0.880088	0.826034	0.876294	0.881945	0.902336	0.871083	0.869398	0.880156	1	0.885843	0.0652283
705	5	92922	0.371688	64.0836	5.79117	3.40562	0.876528	0.920347	0.886835	0.901654	0.904845	0.879652	0.877629	0.8513	0.876956	0.874594	0.881002	0.843057	0.871075	0.879706	0.82777	0.87765	0.882278	0.902434	0.871796	0.870617	0.881191	1	0.88675	0.0648534
706	6	59645	0.23858	65.3033	8.11689	3.67885	1.31514	0.922257	0.887669	0.90337	0.905189	0.88035	0.877685	0.852888	0.878431	0.875547	0.88144	0.844497	0.872102	0.881013	0.827773	0.878665	0.882941	0.902615	0.871892	0.870643	0.881155	1	0.887783	0.0642348
710	10	52493	0.209972	65.3015	8.10815	3.67823	1.31368	0.922952	0.88928	0.904635	0.905978	0.880984	0.878889	0.853495	0.878736	0.876469	0.881984	0.846094	0.873183	0.881289	0.828834	0.879241	0.883546	0.903111	0.871611	0.870983	0.881365	1	0.888686	0.0639606
712	0	536456	2.14582	22.7852	0.845228	0.15217	0.0168615	0.911585	0.900403	0.899042	0.90868	0.899879	0.896062	0.856076	0.881338	0.916482	0.894209	0.837708	0.864497	0.832493	0.882926	0.847607	0.861223	0.896727	0.886983	0.879452	0.887276	1	0.892035	0.0628278
717	5	95491	0.381964	64.0799	5.79144	3.40503	0.875855	0.912782	0.902472	0.901415	0.909573	0.900797	0.896828	0.856217	0.882329	0.917196	0.894126	0.837812	0.865218	0.832272	0.882968	0.847551	0.860165	0.896477	0.887686	0.878633	0.887424	1	0.893027	0.0622541
718	6	61169	0.244676	64.8341	8.1082	3.60245	1.29688	0.914058	0.904339	0.902598	0.910535	0.901298	0.898413	0.856684	0.882816	0.917646	0.894873	0.839428	0.865357	0.831908	0.883634	0.847488	0.861163	0.896672	0.887672	0.87877	0.888318	1	0.894007	0.0619133
722	10	53823	0.215292	64.8093	8.12242	3.599	1.29807	0.915334	0.905635	0.903982	0.911599	0.901854	0.899903	0.858165	0.883461	0.91839	0.895565	0.840143	0.865429	0.832887	0.883349	0.847779	0.86123	0.896587	0.888282	0.87902	0.888291	1	0.894993	0.0616142
724	0	639141	2.55656	22.8865	0.880021	0.154247	0.0177467	0.906149	0.879246	0.897956	0.898605	0.881124	0.90185	0.864853	0.852155	0.884788	0.886881	0.818055	0.838605	0.862779	0.860695	0.874666	0.876426	0.877354	0.892794	0.8734	0.894325	1	0.883177	0.0669317
729	5	102633	0.410532	64.5481	5.85612	3.4805	0.898421	0.907691	0.881286	0.899647	0.899832	0.88246	0.901947	0.867197	0.853838	0.886664	0.886425	0.818207	0.838419	0.86348	0.860834	0.874495	0.877578	0.87922	0.894532	0.872955	0.895048	1	0.884446	0.0664979
730	6	65020	0.26008	66.0952	8.24741	3.81498	1.36839	0.908528	0.882513	0.901015	0.901269	0.883444	0.902807	0.866849	0.854383	0.887704	0.887342	0.818264	0.83835	0.864242	0.86145	0.874731	0.877315	0.879622	0.894709	0.873324	0.895086	1	0.885276	0.0661654
734	10	56951	0.227804	66.068	8.22999	3.80973	1.36433	0.910414	0.88433	0.902249	0.902434	0.884892	0.903786	0.867526	0.855411	0.888413	0.887763	0.818906	0.838695	0.864866	0.861732	0.874647	0.877518	0.880213	0.895673	0.87369	0.895612	1	0.886429	0.0657466
736	0	627178	2.50871	22.8746	0.87239	0.153996	0.0175374	0.913925	0.903613	0.899168	0.89427	0.90296	0.894165	0.866179	0.883976	0.88685	0.885834	0.84012	0.835493	0.840474	0.851447	0.872172	0.88499	0.909318	0.889957	0.882843	0.872229	1	0.890392	0.0642186
741	5	101846	0.407384	63.7994	5.78214	3.36111	0.866274	0.914371	0.905264	0.900394	0.894537	0.904066	0.895965	0.868016	0.884399	0.888164	0.886814	0.84102	0.836164	0.841275	0.850937	0.872621	0.88543	0.909815	0.890987	0.88273	0.871085	1	0.891343	0.0637221
742	6	64621	0.258484	63.3509	8.00969	3.36499	1.22128	0.915979	0.905758	0.901642	0.895591	0.905116	0.8971	0.869152	0.88462	0.889208	0.887297	0.841599	0.836547	0.84112	0.851411	0.873509	0.885022	0.910308	0.891227	0.882283	0.871458	1	0.892236	0.0633044
746	10	56922	0.227688	63.3432	7.99142	3.36314	1.21866	0.917343	0.907417	0.902683	0.897307	0.90559	0.897869	0.870595	0.885326	0.889393	0.887917	0.842513	0.837304	0.841792	0.851709	0.873494	0.884834	0.910351	0.891905	0.882559	0.872255	1	0.893252	0.0629068
748	0	638082	2.55233	22.7835	0.855381	0.152153	0.0170753	0.921804	0.894249	0.917764	0.882623	0.894335	0.90371	0.871545	0.871703	0.887301	0.891868	0.860658	0.853354	0.836259	0.890311	0.873662	0.880731	0.917967	0.866777	0.876466	0.883413	1	0.892928	0.0623864
753	5	103213	0.412852	62.0824	5.62651	3.09812	0.79874	0.923018	0.895609	0.919899	0.883082	0.896374	0.904934	0.872482	0.873257	0.88889	0.891516	0.861122	0.854403	0.836232	0.890581	0.873926	0.880582	0.917796	0.868282	0.877249	0.883644	1	0.894071	0.0617963
754	6	65470	0.26188	62.8788	7.84662	3.28687	1.1786	0.924546	0.896884	0.920422	0.884298	0.89722	0.905476	0.872965	0.874072	0.890141	0.891072	0.861417	0.85404	0.836421	0.891103	0.874294	0.881671	0.917626	0.867848	0.877005	0.883886	1	0.894871	0.0615879
758	10	57671	0.230684	62.8626	7.8462	3.28439	1.17775	0.925985	0.898935	0.921616	0.885835	0.898606	0.906435	0.873637	0.875466	0.890725	0.891635	0.861508	0.854476	0.835871	0.891696	0.8742	0.881734	0.917784	0.868027	0.876827	0.884725	1	0.895974	0.0611196
760	0	667746	2.67098	22.8351	0.846906	0.153167	0.0169444	0.90871	0.888287	0.886718	0.897077	0.883991	0.88483	0.865121	0.86345	0.898011	0.876698	0.838235	0.852626	0.842339	0.820774	0.870869	0.886191	0.900397	0.845798	0.866231	0.889683	1	0.882643	0.0667224
765	5	104846	0.419384	60.1738	5.46951	2.82262	0.730319	0.911174	0.889509	0.888441	0.898899	0.884731	0.885976	0.865298	0.864043	0.899214	0.878698	0.83915	0.854096	0.842135	0.820794	0.871645	0.887244	0.900845	0.846117	0.866018	0.889719	1	0.88393	0.0660968
766	6	66069	0.264276	62.2457	7.74915	3.18849	1.1445	0.912962	0.891326	0.890228	0.899862	0.885612	0.887095	0.866647	0.863037	0.900695	0.879467	0.840598	0.854561	0.842717	0.821422	0.871884	0.88795	0.901315	0.846668	0.86642	0.889388	1	0.885093	0.0657106
770	10	57996	0.231984	62.231	7.75551	3.18654	1.14462	0.914132	0.89307	0.892458	0.901183	0.886121	0.888389	0.868336	0.863939	0.901804	0.87969	0.84136	0.854697	0.843601	0.821962	0.872086	0.888518	0.901355	0.845817	0.86612	0.889648	1	0.886249	0.0652406
772	0	539053	2.15621	22.9015	0.877561	0.154544	0.0176766	0.919255	0.893486	0.90164	0.904432	0.882371	0.906013	0.868136	0.88145	0.898194	0.888366	0.838521	0.867184	0.83952	0.856696	0.829775	0.872556	0.91825	0.872339	0.89537	0.877799	1	0.890923	0.0611313
777	5	95364	0.381456	59.1792	5.35723	2.68501	0.691075	0.921108	0.89322	0.902558	0.905761	0.8832	0.90789	0.869458	0.88115	0.897891	0.887678	0.83952	0.866931	0.841444	0.857126	0.829731	0.872295	0.918507	0.872599	0.895936	0.877947	1	0.891695	0.0608687
778	6	61167	0.244668	61.1508	7.58988	3.023	1.07949	0.921992	0.89442	0.902799	0.906592	0.885216	0.908276	0.870322	0.881799	0.897968	0.888404	0.84029	0.867813	0.841908	0.85784	0.830505	0.871589	0.919818	0.87423	0.89545	0.877908	1	0.892495	0.0605858
782	10	53861	0.215444	61.1282	7.57816	3.01932	1.07612	0.923321	0.895453	0.904207	0.907939	0.886486	0.909257	0.870593	0.882726	0.898507	0.889048	0.840358	0.868513	0.842465	0.858701	0.831334	0.872087	0.920471	0.874724	0.895945	0.878094	1	0.893477	0.0602827
784	0	537218	2.14887	22.8161	0.867563	0.15282	0.0173566	0.891957	0.906433	0.897141	0.901404	0.913312	0.891783	0.843741	0.87538	0.904806	0.912123	0.831182	0.837964	0.844382	0.867522	0.879019	0.878506	0.889618	0.867519	0.864315	0.887213	1	0.888311	0.0664683
789	5	95698	0.382792	61.8907	5.60826	3.06961	0.791488	0.893133	0.907036	0.89866	0.902882	0.913786	0.893248	0.845608	0.876533	0.903937	0.912375	0.83183	0.838022	0.845357	0.868158	0.880003	0.8796	0.890395	0.868503	0.864255	0.887647	1	0.889263	0.0661189
790	6	61572	0.246288	63.9005	7.96764	3.44876	1.23659	0.896219	0.908782	0.899906	0.904494	0.914393	0.893767	0.84726	0.877014	0.904242	0.913686	0.83244	0.839115	0.845977	0.86852	0.87988	0.879426	0.891769	0.868942	0.864305	0.887522	1	0.890584	0.0655897
794	10	54143	0.216572	63.8804	7.97966	3.44607	1.23786	0.897798	0.909841	0.901502	0.905999	0.915502	0.894354	0.848669	0.87763	0.905149	0.91479	0.833146	0.83888	0.846185	0.868339	0.880151	0.880705	0.892101	0.868663	0.863971	0.887575	1	0.891631	0.0651815
796	0	615544	2.46218	22.883	0.843535	0.154122	0.016956	0.915137	0.888799	0.920812	0.896154	0.886488	0.871218	0.842695	0.869769	0.894709	0.875802	0.837283	0.81927	0.858002	0.856165	0.886141	0.889227	0.888927	0.864719	0.875162	0.893602	1	0.885986	0.0632773
801	5	101643	0.406572	61.8825	5.61022	3.06844	0.790807	0.91689	0.890302	0.921706	0.896643	0.88678	0.872367	0.844461	0.871546	0.894764	0.877911	0.837421	0.818281	0.858156	0.856699	0.885413	0.890179	0.888812	0.864516	0.877016	0.892723	1	0.886957	0.062829
802	6	64478	0.257912	65.9779	8.08831	3.78915	1.3393	0.918476	0.891568	0.922904	0.897702	0.887434	0.873337	0.845467	0.872034	0.895647	0.878207	0.838519	0.819341	0.857858	0.85661	0.88555	0.890102	0.889722	0.864721	0.876625	0.893351	1	0.887907	0.062609
806	10	56583	0.226332	65.9614	8.09005	3.78646	1.33875	0.919561	0.893024	0.924005	0.898247	0.888482	0.874149	0.84627	0.872515	0.896064	0.87901	0.838803	0.820149	0.857979	0.857015	0.885504	0.890055	0.889887	0.864632	0.876412	0.89344	1	0.888725	0.0623473
808	0	584000	2.336	22.8918	0.863903	0.154329	0.017389	0.93519	0.885366	0.901359	0.910275	0.880321	0.903836	0.859496	0.874812	0.892285	0.888562	0.848176	0.846652	0.841564	0.863208	0.887519	0.884324	0.911298	0.878543	0.88471	0.90014	1	0.89253	0.0610915
813	5	98876	0.395504	64.2608	5.79872	3.43355	0.881005	0.936683	0.887288	0.903495	0.912001	0.881417	0.904502	0.859698	0.875314	0.893533	0.889493	0.847754	0.845766	0.843546	0.861655	0.887086	0.884335	0.9115	0.878858	0.884107	0.900289	1	0.893618	0.0607436
814	6	63044	0.252176	64.2039	8.09349	3.50125	1.2679	0.938226	0.887674	0.905074	0.913592	0.88259	0.904963	0.860891	0.876404	0.893558	0.889886	0.84836	0.846266	0.844228	0.861668	0.8865	0.88424	0.910999	0.879005	0.884779	0.900332	1	0.894523	0.0605069
818	10	55430	0.22172	64.213	8.09025	3.50261	1.26878	0.93959	0.888833	0.906801	0.91455	0.88407	0.905475	0.861185	0.876745	0.894209	0.89042	0.84908	0.846708	0.844597	0.861736	0.886217	0.883872	0.911754	0.879154	0.884458	0.900613	1	0.895432	0.060287
820	0	538018	2.15207	22.8983	0.867348	0.154464	0.017456	0.908176	0.888704	0.909199	0.891631	0.881283	0.898254	0.869805	0.866688	0.903934	0.878053	0.852234	0.878317	0.867622	0.833982	0.876883	0.874117	0.903066	0.871435	0.895481	0.895443	1	0.888676	0.0648324
825	5	95062	0.380248	61.9515	5.62021	3.07875	0.793749	0.909343	0.890777	0.910501	0.893527	0.881456	0.900002	0.87019	0.867039	0.905183	0.879016	0.853511	0.878758	0.866477	0.83465	0.876738	0.873898	0.903163	0.870974	0.896226	0.895142	1	0.88973	0.0644734
826	6	60906	0.243624	64.2744	7.96161	3.50737	1.24987	0.910657	0.893483	0.911446	0.894173	0.882631	0.901036	0.871302	0.867616	0.905182	0.879429	0.85439	0.879478	0.866934	0.835008	0.877122	0.875029	0.90372	0.871794	0.897071	0.894378	1	0.890815	0.0643485
830	10	53560	0.21424	64.2763	7.965	3.50783	1.25122	0.912033	0.894772	0.912397	0.895528	0.88356	0.902353	0.872265	0.868307	0.906171	0.880218	0.855536	0.879584	0.866496	0.83568	0.877026	0.875448	0.903902	0.872059	0.897087	0.894343	1	0.891796	0.0639988
832	0	523813	2.09525	22.7773	0.858216	0.152032	0.0171356	0.90698	0.898242	0.906323	0.887104	0.888182	0.889455	0.865547	0.861209	0.909692	0.906753	0.860817	0.877667	0.845288	0.868206	0.85575	0.894045	0.911642	0.862877	0.874605	0.867181	1	0.889659	0.0641974
837	5	94407	0.377628	66.0205	5.9536	3.72202	0.955885	0.907962	0.899668	0.907936	0.888181	0.887996	0.891338	0.867229	0.862674	0.910012	0.906718	0.861673	0.878436	0.846669	0.868696	0.856668	0.894054	0.912183	0.863829	0.874247	0.86761	1	0.89069	0.0634367
838	6	60537	0.242148	67.6337	8.41553	4.08555	1.46466	0.908882	0.901275	0.909336	0.890051	0.889002	0.892339	0.868452	0.862605	0.910641	0.90723	0.86234	0.878752	0.846218	0.868304	0.856253	0.895395	0.9125	0.863208	0.87463	0.866825	1	0.891641	0.0632419
842	10	53148	0.212592	67.6188	8.4343	4.08374	1.46747	0.910552	0.90264	0.91074	0.891529	0.889779	0.893693	0.86976	0.863231	0.910834	0.907908	0.863127	0.879186	0.846711	0.869045	0.855686	0.895744	0.913223	0.863334	0.874229	0.867079	1	0.892719	0.0627681
844	0	621690	2.48676	22.8638	0.843251	0.153737	0.0169187	0.916646	0.900074	0.888738	0.895026	0.904001	0.891818	0.843153	0.863205	0.890399	0.87191	0.844413	0.859656	0.848511	0.870884	0.869681	0.862121	0.883603	0.862057	0.904855	0.876524	1	0.887008	0.0639975
849	5	102052	0.408208	64.9459	5.88495	3.54471	0.912682	0.917679	0.901153	0.889297	0.895774	0.904848	0.892011	0.844589	0.86259	0.890673	0.872683	0.843555	0.859283	0.849337	0.870796	0.869905	0.862555	0.883265	0.86161	0.905656	0.876935	1	0.887595	0.063749
850	6	64773	0.259092	66.9266	8.29688	3.9579	1.41136	0.919264	0.903108	0.890811	0.896693	0.905532	0.893227	0.845468	0.862813	0.891629	0.873605	0.844217	0.859363	0.848996	0.870617	0.870563	0.863307	0.883648	0.861702	0.905964	0.877325	1	0.888653	0.0633954
854	10	56682	0.226728	66.9179	8.29935	3.95652	1.41134	0.920857	0.904599	0.892303	0.898178	0.906434	0.894093	0.846759	0.864119	0.892038	0.873964	0.84421	0.859373	0.848956	0.871282	0.870876	0.864057	0.883252	0.862699	0.90534	0.877783	1	0.889717	0.063044
856	0	597926	2.3917	22.838	0.862891	0.153249	0.0172809	0.918252	0.891977	0.918523	0.899891	0.886558	0.908818	0.849289	0.885095	0.920713	0.906391	0.836361	0.846013	0.869208	0.833483	0.859984	0.890427	0.914029	0.902171	0.879473	0.889627	1	0.893884	0.0627404
861	5	100216	0.400864	64.0506	5.79905	3.40068	0.87658	0.920457	0.894218	0.91921	0.900719	0.886435	0.909196	0.850114	0.886131	0.921165	0.906537	0.836593	0.846616	0.869362	0.834348	0.86115	0.891544	0.91426	0.902536	0.878857	0.889638	1	0.894872	0.0623196
862	6	63585	0.25434	65.5747	8.16406	3.72532	1.33551	0.922576	0.895243	0.920296	0.901478	0.88701	0.909994	0.850885	0.88664	0.921837	0.906354	0.837108	0.847598	0.869781	0.833986	0.862098	0.892137	0.913714	0.902367	0.878163	0.889542	1	0.895754	0.0619826
866	10	55866	0.223464	65.5343	8.17157	3.71893	1.33431	0.924346	0.896995	0.920918	0.902203	0.888394	0.910572	0.851699	0.887767	0.921911	0.907001	0.837594	0.847707	0.870467	0.834685	0.862295	0.892072	0.9134	0.90257	0.878405	0.88894	1	0.896703	0.0615091
868	0	683780	2.73512	22.8884	0.873119	0.154274	0.0175823	0.912403	0.887533	0.906411	0.888845	0.884659	0.891562	0.841852	0.895488	0.893005	0.892877	0.841069	0.848369	0.846124	0.850714	0.879292	0.869274	0.915338	0.85155	0.896492	0.894097	1	0.886808	0.0645585
873	5	105434	0.421736	61.6104	5.56487	3.02781	0.778343	0.914634	0.888129	0.907525	0.890273	0.887636	0.892667	0.842409	0.896499	0.894209	0.893222	0.841517	0.848991	0.84689	0.85122	0.879323	0.870473	0.915981	0.851718	0.897206	0.894474	1	0.888033	0.0641976
874	6	66359	0.265436	63.592	7.91184	3.39864	1.21609	0.915407	0.890075	0.909018	0.890655	0.888892	0.893526	0.843608	0.897286	0.894302	0.89385	0.842357	0.848913	0.847489	0.851859	0.879398	0.870703	0.916334	0.851437	0.897354	0.894423	1	0.88895	0.0639148
878	10	58370	0.23348	63.5748	7.90387	3.39571	1.21492	0.917201	0.891357	0.910151	0.892239	0.889892	0.89504	0.844569	0.89815	0.895212	0.894792	0.843121	0.849075	0.847679	0.852527	0.87969	0.871783	0.916807	0.851182	0.897567	0.894989	1	0.890089	0.0635499
880	0	736482	2.94593	22.8815	0.877898	0.154143	0.0176874	0.929392	0.883479	0.895775	0.906004	0.886561	0.898128	0.855383	0.868961	0.893792	0.883286	0.838647	0.866515	0.844377	0.844719	0.865696	0.878498	0.910882	0.87578	0.864479	0.890295	1	0.888992	0.0634384
885	5	108787	0.435148	61.9864	5.61528	3.08375	0.794574	0.930001	0.884844	0.897598	0.90708	0.88853	0.897736	0.856614	0.870196	0.894087	0.883295	0.838496	0.867071	0.845078	0.845524	0.866124	0.878372	0.91117	0.875661	0.865016	0.889137	1	0.889882	0.0633717
886	6	68308	0.273232	63.7185	7.96641	3.42034	1.22957	0.932072	0.885994	0.900048	0.909066	0.889954	0.898672	0.857894	0.870052	0.895656	0.883352	0.839887	0.867124	0.846197	0.845999	0.865872	0.878089	0.91187	0.87631	0.864928	0.888886	1	0.891191	0.0628615
890	10	60017	0.240068	63.6869	7.96174	3.41528	1.22808	0.933552	0.886932	0.901328	0.909842	0.890773	0.900003	0.858932	0.870595	0.896604	0.883791	0.841395	0.868021	0.84636	0.846052	0.866121	0.878185	0.912217	0.876693	0.865272	0.889273	1	0.892145	0.062591
892	0	717708	2.87083	22.922	0.86792	0.154942	0.0175181	0.921593	0.911173	0.900866	0.882912	0.884794	0.892474	0.861047	0.880199	0.920832	0.896734	0.859257	0.873636	0.843407	0.848197	0.878385	0.888223	0.909951	0.881985	0.913149	0.872551	1	0.893512	0.0623759
897	5	107711	0.430844	61.8981	5.59199	3.07022	0.788015	0.922496	0.913254	0.902034	0.884042	0.885954	0.893725	0.860906	0.881015	0.921085	0.897856	0.860358	0.873151	0.843558	0.847574	0.877612	0.888892	0.910297	0.882839	0.913704	0.873416	1	0.894443	0.0620788
898	6	67831	0.271324	62.0947	7.78289	3.16717	1.14031	0.924201	0.914877	0.903518	0.885642	0.887949	0.894252	0.861597	0.881581	0.921636	0.898446	0.861612	0.873236	0.843597	0.848491	0.8762	0.888863	0.911088	0.882532	0.914523	0.872897	1	0.895571	0.0615545
902	10	59750	0.239	62.0789	7.79693	3.16535	1.14222	0.925515	0.91569	0.90482	0.886937	0.888234	0.894979	0.862351	0.882176	0.921372	0.898862	0.86195	0.873481	0.843866	0.848444	0.876803	0.88954	0.911238	0.882803	0.914251	0.873297	1	0.896332	0.0613622
904	0	570724	2.2829	22.7831	0.84997	0.152135	0.0169451	0.917447	0.893063	0.880425	0.892579	0.905225	0.897883	0.829925	0.870422	0.894797	0.882434	0.849676	0.854225	0.819417	0.859842	0.879915	0.869185	0.918021	0.862678	0.884887	0.884189	1	0.885514	0.0633169
909	5	98818	0.395272	59.9642	5.40144	2.79217	0.715625	0.918471	0.894068	0.880978	0.894513	0.906642	0.899178	0.831397	0.871213	0.895505	0.883832	0.850508	0.854784	0.819623	0.860911	0.879415	0.869042	0.918876	0.862707	0.884844	0.882385	1	0.886503	0.0629362
910	6	63265	0.25306	59.4957	7.46754	2.78787	1.00659	0.920778	0.895969	0.88266	0.896681	0.908385	0.899731	0.831273	0.871525	0.896791	0.884462	0.851679	0.85503	0.820296	0.860523	0.879949	0.869833	0.919189	0.86223	0.884415	0.883063	1	0.88781	0.0624185
914	10	55762	0.223048	59.4963	7.47104	2.78805	1.00692	0.922384	0.897027	0.88398	0.897592	0.909266	0.900568	0.831624	0.872377	0.897215	0.88468	0.852373	0.855672	0.820747	0.861178	0.880564	0.870342	0.919112	0.862092	0.884007	0.883182	1	0.888706	0.0622164
916	0	498816	1.99526	22.7648	0.851703	0.151774	0.0169389	0.897702	0.89608	0.901714	0.899673	0.897578	0.887354	0.83471	0.888358	0.894423	0.892297	0.855303	0.868785	0.857611	0.865197	0.862316	0.872818	0.914751	0.869026	0.880239	0.882025	1	0.887531	0.0647676
921	5	92173	0.368692	62.2467	5.62897	3.12235	0.803573	0.899813	0.897389	0.902949	0.902189	0.899059	0.887353	0.835532	0.888823	0.89466	0.893136	0.855202	0.869598	0.857122	0.86547	0.863414	0.873195	0.915821	0.869197	0.880518	0.881489	1	0.888662	0.0642371
922	6	59305	0.23722	65.5899	8.07106	3.72417	1.32056	0.90161	0.898685	0.903178	0.903726	0.899781	0.888171	0.836194	0.889006	0.895211	0.894452	0.855602	0.870129	0.8583	0.865273	0.864101	0.873476	0.916381	0.870104	0.881123	0.881081	1	0.889585	0.063877
926	10	52082	0.208328	65.5875	8.06451	3.72349	1.31929	0.903316	0.899293	0.904046	0.904794	0.900609	0.88977	0.837477	0.889722	0.896039	0.895569	0.855651	0.870761	0.858761	0.865789	0.864742	0.873834	0.916612	0.871021	0.880813	0.880688	1	0.890541	0.0636305
928	0	498580	1.99432	22.7451	0.859916	0.151395	0.0171005	0.914336	0.918448	0.895774	0.866754	0.893622	0.914362	0.847811	0.874762	0.904421	0.905959	0.865989	0.831457	0.853087	0.85791	0.854484	0.88945	0.890737	0.849941	0.898216	0.876829	1	0.890414	0.0608969
933	5	92401	0.369604	63.0828	5.68149	3.24874	0.834268	0.915066	0.917869	0.896587	0.868584	0.89479	0.91413	0.849861	0.87617	0.905347	0.905585	0.865662	0.831658	0.851647	0.85788	0.854174	0.89025	0.890835	0.850575	0.897588	0.877388	1	0.890979	0.0608003
934	6	59671	0.238684	65.4512	8.08008	3.70175	1.31745	0.91671	0.918478	0.898317	0.870825	0.895494	0.915922	0.850673	0.875945	0.905959	0.906102	0.8663	0.831526	0.852357	0.858583	0.854888	0.891128	0.892134	0.850891	0.899088	0.877126	1	0.892068	0.0602608
938	10	52533	0.210132	65.4305	8.08003	3.69838	1.31741	0.917709	0.920383	0.899654	0.872242	0.896713	0.91651	0.85136	0.876725	0.90682	0.906221	0.866988	0.831287	0.851874	0.858537	0.855291	0.891107	0.892382	0.851674	0.899092	0.877981	1	0.893024	0.0599707
940	0	478866	1.91546	22.728	0.843762	0.151034	0.016742	0.927339	0.895564	0.907226	0.895517	0.904371	0.920564	0.827647	0.889363	0.89062	0.89814	0.841164	0.837611	0.804479	0.877809	0.86252	0.861266	0.896647	0.875886	0.896257	0.878537	1	0.891977	0.0618703
945	5	90817	0.363268	60.1298	5.44069	2.81585	0.72448	0.928361	0.898152	0.907649	0.896897	0.904985	0.921298	0.82898	0.889024	0.891948	0.898169	0.841594	0.838824	0.803385	0.877782	0.863032	0.860935	0.896479	0.876482	0.895735	0.879857	1	0.892887	0.0614844
946	6	58889	0.235556	61.6799	7.66885	3.10223	1.10944	0.929732	0.898912	0.908727	0.897791	0.905721	0.922388	0.829926	0.890047	0.891864	0.898597	0.841405	0.839639	0.804845	0.877261	0.862088	0.86146	0.896568	0.876607	0.896067	0.879562	1	0.893676	0.0612176
950	10	51997	0.207988	61.6648	7.66756	3.1	1.10914	0.931342	0.900225	0.90962	0.899302	0.906898	0.922822	0.83125	0.890676	0.892734	0.89909	0.841885	0.840298	0.805614	0.877753	0.862521	0.862194	0.896417	0.876637	0.896254	0.879849	1	0.894694	0.0608371
952	0	524633	2.09853	22.6866	0.832636	0.150199	0.0164549	0.923452	0.915934	0.898477	0.884552	0.891314	0.891507	0.83929	0.86946	0.902569	0.903385	0.853689	0.84766	0.852794	0.857343	0.838626	0.893717	0.9031	0.868415	0.885087	0.885319	1	0.890797	0.0632457
957	5	94939	0.379756	62.6251	5.64613	3.17892	0.815219	0.925594	0.918	0.899072	0.885079	0.893842	0.892789	0.840929	0.86998	0.903543	0.904217	0.853885	0.847465	0.852368	0.85873	0.83926	0.894132	0.902379	0.869069	0.884689	0.88451	1	0.892001	0.0627904
958	6	60900	0.2436	65.3478	8.06441	3.68408	1.30782	0.926995	0.919943	0.899877	0.886108	0.894729	0.894269	0.841273	0.870911	0.903924	0.904565	0.853333	0.847373	0.853366	0.858571	0.839466	0.895115	0.902061	0.870952	0.884491	0.884803	1	0.892944	0.0624176
962	10	53664	0.214656	65.3319	8.06314	3.68143	1.30685	0.928444	0.920953	0.900902	0.887988	0.89602	0.895526	0.84238	0.871394	0.904918	0.905029	0.854064	0.847216	0.853906	0.858713	0.83993	0.895069	0.902365	0.870854	0.884634	0.884923	1	0.893963	0.0620752
964	0	600190	2.40076	22.7381	0.849781	0.151241	0.0168743	0.939555	0.895569	0.881288	0.890107	0.884415	0.873261	0.868451	0.875745	0.877111	0.899457	0.86672	0.859789	0.840895	0.857992	0.876843	0.861779	0.908927	0.880709	0.907359	0.856076	1	0.889084	0.0621929
969	5	101191	0.404764	64.6243	5.83225	3.49195	0.897477	0.942292	0.89711	0.882504	0.891912	0.885044	0.874539	0.868491	0.877464	0.878127	0.898529	0.868269	0.859637	0.841888	0.858248	0.877711	0.860778	0.90721	0.880078	0.907383	0.85473	1	0.890255	0.0616935
970	6	64107	0.256428	64.1236	8.05067	3.4871	1.26132	0.943898	0.898482	0.884841	0.892235	0.88626	0.874725	0.870084	0.879982	0.879413	0.898529	0.868119	0.860639	0.842856	0.858658	0.878001	0.861411	0.907038	0.880177	0.907124	0.854571	1	0.891404	0.0611547
974	10	56259	0.225036	64.1027	8.0451	3.48359	1.25956	0.944818	0.899554	0.88664	0.893004	0.887023	0.875478	0.870554	0.880624	0.880073	0.898754	0.868714	0.860902	0.843874	0.858698	0.879042	0.861809	0.906726	0.880366	0.90749	0.855348	1	0.892239	0.0608828
976	0	516238	2.06495	22.836	0.863625	0.153211	0.0172978	0.910389	0.919915	0.909829	0.888503	0.911511	0.906155	0.845799	0.875042	0.888577	0.90918	0.846113	0.857649	0.848216	0.850001	0.846866	0.89053	0.862818	0.864328	0.90222	0.889293	1	0.89339	0.0617698
981	5	94141	0.376564	61.887	5.57178	3.06814	0.786311	0.912413	0.921819	0.911181	0.888582	0.913178	0.906693	0.846608	0.875835	0.888433	0.909083	0.847022	0.858069	0.848063	0.85211	0.847532	0.891179	0.863768	0.864246	0.901786	0.888938	1	0.89444	0.0611485
982	6	60645	0.24258	63.967	7.91431	3.45736	1.23507	0.914041	0.922294	0.912936	0.889307	0.914494	0.90747	0.847555	0.876643	0.889026	0.9085	0.847168	0.859321	0.848825	0.851579	0.848141	0.891384	0.863756	0.864614	0.90249	0.889092	1	0.895332	0.0610069
986	10	53444	0.213776	63.9742	7.916	3.45851	1.23476	0.915631	0.922929	0.914312	0.890661	0.914799	0.908334	0.847897	0.87703	0.889342	0.908811	0.847476	0.859386	0.849805	0.851742	0.848	0.891325	0.864213	0.864634	0.903291	0.889529	1	0.896125	0.0607448
988	0	478350	1.9134	22.8547	0.858987	0.153577	0.0172383	0.921035	0.891375	0.886074	0.879438	0.895892	0.903118	0.847187	0.890495	0.884681	0.886779	0.854585	0.849746	0.872895	0.837643	0.866325	0.890442	0.910963	0.857233	0.885562	0.869652	1	0.887279	0.0669579
993	5	90213	0.360852	63.3986	5.73803	3.29829	0.850681	0.922794	0.893829	0.887949	0.881281	0.896961	0.903772	0.846563	0.891795	0.884496	0.887001	0.855752	0.849645	0.874824	0.839602	0.866932	0.889395	0.910262	0.857992	0.885266	0.86967	1	0.888498	0.0666504
994	6	58270	0.23308	65.5333	8.09487	3.71575	1.32138	0.92412	0.895169	0.889986	0.882109	0.897074	0.905749	0.849056	0.893607	0.885747	0.887935	0.856521	0.851047	0.875365	0.8399	0.867857	0.890218	0.909954	0.858169	0.885172	0.869521	1	0.889748	0.0661415
998	10	51237	0.204948	65.5121	8.09557	3.7123	1.32075	0.925308	0.896813	0.892099	0.882995	0.898208	0.907069	0.850079	0.894334	0.886254	0.888723	0.856686	0.851748	0.875734	0.840789	0.868123	0.889387	0.910543	0.858989	0.886254	0.868952	1	0.890842	0.0658476
1000	0	613795	2.45518	22.8786	0.844064	0.154035	0.01696	0.920016	0.905059	0.884768	0.867993	0.891311	0.924792	0.828996	0.891559	0.913541	0.910678	0.853395	0.855429	0.843677	0.861285	0.846926	0.87832	0.888088	0.898296	0.892599	0.871743	1	0.889554	0.0614424
1005	5	101408	0.405632	63.9661	5.7971	3.38739	0.8722	0.92115	0.904825	0.886202	0.870015	0.891956	0.925223	0.830659	0.892523	0.913389	0.911664	0.853197	0.856471	0.843947	0.86221	0.847266	0.878806	0.887805	0.897986	0.891991	0.870217	1	0.890332	0.0611679
1006	6	64182	0.256728	65.6596	8.14575	3.73845	1.33236	0.922915	0.905752	0.887632	0.871623	0.893148	0.925563	0.831432	0.893553	0.913371	0.912569	0.853339	0.858247	0.84477	0.862025	0.847699	0.879226	0.887437	0.89871	0.891932	0.870026	1	0.891352	0.0608423
1010	10	56296	0.225184	65.6525	8.14658	3.73733	1.33239	0.924329	0.9074	0.888793	0.872646	0.893802	0.926229	0.832333	0.894353	0.913688	0.912747	0.854803	0.858489	0.845753	0.862637	0.848213	0.879574	0.887337	0.899282	0.892142	0.870026	1	0.892316	0.060567
1012	0	668392	2.67357	22.8755	0.857725	0.153991	0.0172347	0.939644	0.911839	0.890822	0.898578	0.902879	0.911856	0.850902	0.858678	0.891219	0.903794	0.867703	0.843029	0.848872	0.857605	0.861372	0.881732	0.896738	0.890669	0.885016	0.86829	1	0.895613	0.0616978
1017	5	105551	0.422204	62.6085	5.6406	3.17631	0.814043	0.941284	0.913194	0.891062	0.899527	0.90425	0.912355	0.851849	0.859556	0.892739	0.903686	0.869442	0.842403	0.848017	0.858604	0.861621	0.882588	0.896173	0.891545	0.884193	0.868012	1	0.896498	0.0613766
1018	6	66694	0.266776	62.9594	7.89958	3.30114	1.19222	0.943128	0.914633	0.892914	0.900921	0.904587	0.912916	0.852378	0.860497	0.894308	0.904384	0.870745	0.843194	0.848472	0.859298	0.861547	0.882463	0.896153	0.891917	0.884472	0.868406	1	0.89762	0.060972
1022	10	58612	0.234448	62.9329	7.90259	3.29724	1.19197	0.943749	0.915794	0.894203	0.902273	0.905779	0.913661	0.85352	0.86223	0.894697	0.904218	0.87117	0.843087	0.849007	0.859815	0.861888	0.883138	0.895926	0.892061	0.884708	0.869242	1	0.898498	0.0606252
1024	0	756387	3.02555	22.9036	0.850173	0.154545	0.0171327	0.934444	0.916097	0.887425	0.882875	0.892295	0.901523	0.851456	0.861169	0.883276	0.897817	0.858655	0.833083	0.84229	0.868265	0.854152	0.865342	0.912229	0.880962	0.887982	0.870371	1	0.890813	0.0621389
1029	5	110181	0.440724	64.5248	5.8521	3.4767	0.896976	0.934948	0.918729	0.888647	0.884585	0.893003	0.902597	0.852543	0.862671	0.883632	0.897528	0.859717	0.833842	0.843367	0.86848	0.8536	0.865122	0.913052	0.880306	0.888524	0.870232	1	0.89187	0.061642
1030	6	68918	0.275672	64.0564	8.10277	3.47841	1.26519	0.935039	0.920623	0.889564	0.885857	0.893823	0.903218	0.852216	0.86439	0.88445	0.898263	0.85934	0.833614	0.843829	0.867966	0.853783	0.864767	0.913535	0.87956	0.888396	0.8706	1	0.892562	0.0613816
1034	10	60571	0.242284	64.0363	8.10301	3.47527	1.26462	0.935935	0.92153	0.89069	0.887198	0.895057	0.904104	0.853288	0.865175	0.884582	0.898995	0.860288	0.834335	0.844125	0.868766	0.8538	0.864556	0.914093	0.879406	0.888833	0.870408	1	0.893435	0.0610642
1036	0	678068	2.71227	22.9023	0.853948	0.154525	0.017182	0.919105	0.884905	0.866667	0.909328	0.892335	0.90865	0.865376	0.874164	0.885448	0.9127	0.856672	0.854037	0.840453	0.858004	0.852431	0.869319	0.892058	0.884492	0.904596	0.862644	1	0.887669	0.0632228
1041	5	105182	0.420728	62.0269	5.60877	3.08951	0.794623	0.919939	0.885898	0.868542	0.910826	0.893651	0.908753	0.86511	0.875017	0.886359	0.912594	0.857157	0.855208	0.840034	0.857214	0.853311	0.870139	0.892215	0.885575	0.904352	0.863294	1	0.888506	0.0630164
1042	6	66019	0.264076	63.919	7.96295	3.45145	1.23556	0.921515	0.887941	0.870295	0.9112	0.894833	0.909564	0.866485	0.87568	0.887335	0.913926	0.857836	0.857018	0.841212	0.857692	0.854027	0.870189	0.892501	0.885919	0.903967	0.863138	1	0.889709	0.0626314
1046	10	57975	0.2319	63.919	7.95268	3.45107	1.2338	0.922768	0.88959	0.871824	0.912247	0.896119	0.910513	0.867822	0.876671	0.887727	0.914567	0.858137	0.857404	0.841665	0.858232	0.854506	0.870332	0.892169	0.886158	0.904079	0.863139	1	0.890759	0.0623128
1048	0	590852	2.36341	22.9163	0.866113	0.154825	0.017462	0.932376	0.914949	0.898418	0.910729	0.89379	0.903453	0.854925	0.897247	0.879135	0.91005	0.868045	0.832741	0.895272	0.866244	0.880003	0.876464	0.899483	0.883813	0.887532	0.861741	1	0.898716	0.0624606
1053	5	99802	0.399208	63.6564	5.77407	3.33881	0.861229	0.933473	0.916755	0.899291	0.911835	0.895483	0.906024	0.856481	0.897026	0.879256	0.911089	0.869091	0.833591	0.896265	0.865689	0.879957	0.877132	0.900578	0.88377	0.88887	0.862503	1	0.899858	0.061982
1054	6	63627	0.254508	66.387	8.18917	3.86161	1.36863	0.934564	0.917559	0.901449	0.912443	0.897363	0.907649	0.85767	0.897096	0.878181	0.911728	0.870566	0.833349	0.896168	0.866629	0.879556	0.877843	0.90053	0.884373	0.888475	0.862409	1	0.900789	0.0616436
1058	10	56031	0.224124	66.3692	8.17765	3.85815	1.36578	0.935571	0.918965	0.902786	0.913601	0.898547	0.908328	0.858775	0.89811	0.878059	0.91245	0.871375	0.833253	0.896807	0.867332	0.880102	0.877416	0.901474	0.884493	0.889097	0.862647	1	0.901729	0.0613195
1060	0	500393	2.00157	22.7855	0.864499	0.152204	0.0172598	0.919097	0.885663	0.902448	0.891024	0.897713	0.889061	0.838381	0.913867	0.898818	0.914815	0.859888	0.850443	0.850982	0.845335	0.837143	0.870255	0.90414	0.874377	0.892408	0.85955	1	0.889747	0.0635288
1065	5	92379	0.369516	61.5536	5.57615	3.0199	0.778408	0.920691	0.887426	0.903831	0.891669	0.898851	0.890484	0.83932	0.914992	0.899328	0.914564	0.861316	0.851698	0.852342	0.845414	0.836797	0.870425	0.902965	0.875145	0.891442	0.86026	1	0.890833	0.0631768
1066	6	59573	0.238292	63.3327	7.89368	3.35784	1.20125	0.922146	0.8887	0.905058	0.893475	0.898847	0.891318	0.840406	0.915473	0.898293	0.914063	0.861489	0.851258	0.853382	0.844804	0.837116	0.869488	0.902859	0.874641	0.891083	0.859827	1	0.891573	0.0630294
1070	10	52545	0.21018	63.3235	7.90628	3.35687	1.20259	0.923171	0.88978	0.906356	0.894833	0.899343	0.892302	0.841279	0.915891	0.898554	0.914549	0.86188	0.851346	0.854096	0.845256	0.838139	0.869693	0.903683	0.875136	0.891645	0.859834	1	0.892425	0.0627971
1072	0	513326	2.0533	22.7244	0.843477	0.150961	0.0167251	0.91669	0.892831	0.873598	0.879333	0.886584	0.914007	0.815837	0.875952	0.907478	0.912357	0.854631	0.8497	0.852281	0.888946	0.86696	0.865992	0.8973	0.871698	0.882692	0.866895	1	0.884967	0.0676572
1077	5	93906	0.375624	61.0675	5.54532	2.94955	0.761891	0.918104	0.895161	0.875051	0.880551	0.887824	0.915841	0.817062	0.875887	0.907445	0.913259	0.854445	0.850233	0.852469	0.889315	0.866569	0.866074	0.897562	0.872058	0.883016	0.866334	1	0.886091	0.0670705
1078	6	60355	0.24142	61.6799	7.74732	3.10511	1.12359	0.919253	0.89744	0.876854	0.881667	0.888261	0.916676	0.81666	0.875868	0.90758	0.913976	0.854619	0.850849	0.853127	0.888949	0.867708	0.86736	0.897622	0.872488	0.882313	0.866515	1	0.88702	0.0668642
1082	10	53111	0.212444	61.6653	7.7494	3.10306	1.12361	0.920713	0.898976	0.8785	0.882962	0.88975	0.917672	0.817392	0.876589	0.907656	0.914057	0.854766	0.85117	0.853298	0.888902	0.867551	0.86741	0.89779	0.872202	0.882087	0.866487	1	0.888015	0.0665087
1084	0	612812	2.45125	22.7664	0.854192	0.151809	0.0170061	0.939869	0.892561	0.877869	0.890729	0.891316	0.888277	0.844752	0.86903	0.879397	0.912411	0.857657	0.827714	0.851386	0.864766	0.847631	0.886641	0.900266	0.884888	0.872806	0.877539	1	0.887699	0.0646069
1089	5	102081	0.408324	65.6557	5.9467	3.66164	0.943386	0.94091	0.894804	0.87963	0.891919	0.892076	0.888956	0.845823	0.869128	0.87939	0.912956	0.857353	0.828803	0.852098	0.864769	0.847484	0.885704	0.900657	0.885689	0.873453	0.878111	1	0.888681	0.0639053
1090	6	64664	0.258656	67.0125	8.32375	3.97376	1.41928	0.941536	0.895514	0.881511	0.894068	0.893016	0.89106	0.847187	0.869734	0.879856	0.912656	0.858012	0.829581	0.853203	0.864407	0.847326	0.886359	0.900377	0.886629	0.873283	0.87841	1	0.889688	0.0633189
1094	10	56779	0.227116	67	8.31899	3.97141	1.4176	0.942426	0.897356	0.883231	0.895534	0.894265	0.89224	0.847937	0.870102	0.880035	0.913383	0.858883	0.82977	0.853942	0.864457	0.848571	0.886076	0.900641	0.887265	0.873466	0.878142	1	0.890737	0.0627708
1096	0	593182	2.37273	22.8384	0.869957	0.153268	0.0174487	0.935983	0.918264	0.894316	0.89894	0.900491	0.91831	0.86512	0.867006	0.887346	0.915572	0.87046	0.845069	0.841134	0.895696	0.874375	0.890951	0.898303	0.886084	0.907397	0.845515	1	0.899232	0.0610335
1101	5	100290	0.40116	65.4216	5.91692	3.62251	0.931103	0.938229	0.919783	0.895583	0.899372	0.900977	0.918885	0.866607	0.869179	0.887217	0.915565	0.870979	0.845598	0.842163	0.895104	0.873936	0.891779	0.897328	0.885756	0.907448	0.845578	1	0.900238	0.0607499
1102	6	64258	0.257032	66.7752	8.32925	3.93342	1.41307	0.939704	0.920765	0.897203	0.900215	0.900915	0.919691	0.868172	0.870623	0.888138	0.915824	0.870608	0.844673	0.84279	0.895694	0.874	0.891438	0.897476	0.885602	0.907607	0.846681	1	0.901098	0.0603978
1106	10	56549	0.226196	66.744	8.33621	3.92836	1.41262	0.940874	0.922032	0.898371	0.901554	0.901731	0.920688	0.869246	0.871607	0.888398	0.916391	0.87059	0.845629	0.843198	0.896117	0.874313	0.891236	0.89693	0.885904	0.908044	0.84753	1	0.902019	0.0599214
1108	0	542738	2.17095	22.8717	0.869794	0.153935	0.0174989	0.923844	0.907957	0.887659	0.914079	0.906743	0.908178	0.839415	0.894525	0.867402	0.892331	0.827834	0.838709	0.867138	0.865042	0.868328	0.845588	0.888017	0.889298	0.890288	0.885327	1	0.892439	0.0632581
1113	5	95744	0.382976	64.3884	5.80345	3.4538	0.886551	0.925489	0.909498	0.8885	0.915285	0.907122	0.910047	0.839922	0.895388	0.867626	0.892886	0.828459	0.838664	0.866817	0.866174	0.868279	0.845144	0.888066	0.889993	0.88874	0.885283	1	0.893364	0.0627251
1114	6	61384	0.245536	64.7382	8.12086	3.5875	1.29451	0.92718	0.910693	0.888864	0.915483	0.907908	0.911101	0.840691	0.896553	0.868264	0.893824	0.828156	0.838728	0.867555	0.865959	0.868695	0.844259	0.888505	0.889979	0.889743	0.884986	1	0.894138	0.0623941
1118	10	53913	0.215652	64.7385	8.12111	3.58759	1.29564	0.928431	0.912498	0.89011	0.915633	0.908723	0.911366	0.841569	0.897288	0.868993	0.894478	0.829151	0.839436	0.86787	0.866043	0.868918	0.844787	0.888904	0.889887	0.890138	0.885009	1	0.895012	0.0619879
1120	0	525903	2.10361	22.7756	0.854569	0.151992	0.0170239	0.94201	0.897303	0.895253	0.892483	0.890341	0.902324	0.838875	0.887818	0.924073	0.922172	0.87005	0.84704	0.879179	0.861081	0.852589	0.880364	0.907434	0.887017	0.887422	0.834902	1	0.895954	0.0630189
1125	5	94587	0.378348	61.1064	5.52444	2.95451	0.758922	0.943174	0.898802	0.89636	0.894288	0.890984	0.903433	0.840242	0.888193	0.92435	0.922167	0.870431	0.847558	0.879629	0.860996	0.853495	0.88167	0.907878	0.88796	0.887025	0.834972	1	0.89693	0.062619
1126	6	60761	0.243044	63.4275	7.84088	3.37061	1.19957	0.944076	0.899804	0.8982	0.896356	0.893114	0.903828	0.841008	0.889057	0.925158	0.92296	0.871768	0.847394	0.880985	0.86149	0.853796	0.881849	0.908733	0.887313	0.887321	0.834828	1	0.898033	0.0621156
1130	10	53548	0.214192	63.3935	7.83788	3.36528	1.19833	0.945124	0.900939	0.899576	0.897578	0.894431	0.904824	0.84244	0.889903	0.925562	0.923181	0.872516	0.847315	0.881471	0.861722	0.853785	0.882199	0.909063	0.887381	0.887129	0.835092	1	0.898973	0.061802
1132	0	710929	2.84372	22.8198	0.848607	0.152864	0.0169831	0.919337	0.902163	0.882404	0.897165	0.901203	0.907288	0.851161	0.884886	0.886461	0.912682	0.863266	0.840388	0.868575	0.880129	0.868554	0.873339	0.894315	0.884183	0.896671	0.853848	1	0.892018	0.0639886
1137	5	107859	0.431436	63.748	5.75067	3.35234	0.860579	0.919979	0.904574	0.883848	0.898321	0.902308	0.907898	0.851626	0.884785	0.888289	0.913276	0.863966	0.839944	0.868453	0.881262	0.868861	0.873571	0.894348	0.884006	0.896991	0.85361	1	0.892978	0.0637964
1138	6	67614	0.270456	67.0421	8.23602	3.97528	1.40654	0.922132	0.905582	0.884942	0.899385	0.903186	0.909619	0.853056	0.885933	0.889379	0.913894	0.863741	0.839257	0.868755	0.881282	0.869591	0.875055	0.894548	0.883308	0.897477	0.85401	1	0.894065	0.063356
1142	10	59271	0.237084	67.024	8.25388	3.97289	1.40881	0.92342	0.907299	0.886142	0.900896	0.904515	0.910639	0.854929	0.886682	0.889533	0.914714	0.864141	0.839517	0.869607	0.881434	0.869818	0.875074	0.895379	0.884016	0.897834	0.854617	1	0.895183	0.0630506
1144	0	739124	2.9565	22.8952	0.853141	0.154381	0.0171596	0.919646	0.886219	0.880724	0.882524	0.872309	0.893577	0.831831	0.878353	0.874857	0.910762	0.857823	0.842991	0.834629	0.884765	0.852248	0.892338	0.908254	0.880381	0.892674	0.869089	1	0.882557	0.0641721
1149	5	108097	0.432388	61.6258	5.5568	3.02985	0.77795	0.920696	0.887606	0.882166	0.884465	0.873655	0.894044	0.834241	0.878669	0.875626	0.911145	0.85847	0.843941	0.834112	0.885247	0.852406	0.892684	0.90818	0.880547	0.893864	0.86946	1	0.883642	0.0639231
1150	6	67557	0.270228	62.6843	7.84419	3.25759	1.17615	0.921762	0.888916	0.883173	0.885615	0.875424	0.894193	0.835176	0.879109	0.876741	0.911712	0.85863	0.844287	0.83474	0.885193	0.851548	0.893194	0.907989	0.880531	0.893542	0.86991	1	0.884501	0.063623
1154	10	59419	0.237676	62.6605	7.83643	3.25373	1.17393	0.922996	0.890481	0.884162	0.886997	0.876773	0.895589	0.836147	0.879912	0.87663	0.911888	0.859161	0.844511	0.834691	0.885516	0.851512	0.893477	0.907984	0.880703	0.894007	0.869932	1	0.885462	0.0633528
1156	0	599336	2.39734	22.8614	0.869849	0.153727	0.0174714	0.910033	0.897639	0.88614	0.90443	0.895372	0.895343	0.849197	0.868477	0.902493	0.909608	0.867776	0.832408	0.837306	0.881781	0.845385	0.901921	0.908699	0.866761	0.867832	0.861908	1	0.888506	0.0660875
1161	5	100661	0.402644	62.683	5.67027	3.1882	0.820153	0.911574	0.9002	0.887538	0.904948	0.897652	0.896435	0.84954	0.870163	0.902798	0.909583	0.86914	0.833322	0.837633	0.882159	0.846048	0.902574	0.908654	0.867998	0.868062	0.861525	1	0.889754	0.0655894
1162	6	64038	0.256152	63.2044	7.91958	3.33933	1.20575	0.913114	0.903089	0.888761	0.906048	0.898404	0.897428	0.849371	0.871389	0.903854	0.909593	0.869671	0.832982	0.839408	0.881609	0.845756	0.904049	0.908859	0.869086	0.868609	0.860958	1	0.890882	0.0651465
1166	10	56343	0.225372	63.1955	7.9174	3.33787	1.20486	0.914399	0.904469	0.889951	0.906625	0.899162	0.898239	0.849839	0.872912	0.904283	0.909545	0.870419	0.8332	0.83982	0.882	0.846361	0.904602	0.908906	0.868759	0.867748	0.860497	1	0.891721	0.0648275
1168	0	595777	2.38311	22.7994	0.84224	0.152449	0.0168029	0.934647	0.902103	0.872602	0.909258	0.895379	0.915704	0.833798	0.890236	0.892003	0.908899	0.861491	0.857521	0.825916	0.867452	0.854066	0.871801	0.906843	0.882988	0.889214	0.867337	1	0.892812	0.0649491
1173	5	99962	0.399848	63.9078	5.7788	3.37788	0.86986	0.935891	0.903713	0.874047	0.910121	0.896581	0.917114	0.835262	0.890308	0.893935	0.909271	0.862018	0.857836	0.827084	0.86784	0.854855	0.872967	0.907555	0.882695	0.888668	0.86846	1	0.893925	0.0643118
1174	6	63803	0.255212	67.3046	8.27392	4.02218	1.42293	0.937597	0.90553	0.876424	0.911423	0.89698	0.918405	0.835885	0.890632	0.89517	0.910012	0.863118	0.858525	0.828386	0.868752	0.855681	0.873932	0.908061	0.882733	0.889182	0.868556	1	0.89519	0.0637307
1178	10	56060	0.22424	67.3043	8.25282	4.02123	1.41852	0.939083	0.906859	0.878193	0.912504	0.898288	0.91955	0.837397	0.89125	0.896254	0.910266	0.863985	0.858607	0.8283	0.868766	0.856127	0.874483	0.908866	0.882751	0.889163	0.869247	1	0.896295	0.0633083
1180	0	555058	2.22023	22.8345	0.862716	0.153179	0.0172715	0.937998	0.911724	0.88053	0.918173	0.893355	0.879988	0.833453	0.883809	0.904558	0.936652	0.864343	0.84174	0.858334	0.872518	0.873146	0.859886	0.902977	0.907008	0.868914	0.885818	1	0.895713	0.061038
1185	5	96861	0.387444	65.91	5.9479	3.70352	0.95008	0.939042	0.913128	0.881702	0.91971	0.894493	0.880654	0.834624	0.884407	0.904698	0.937379	0.864584	0.840601	0.85775	0.872477	0.874279	0.860692	0.903501	0.906087	0.868827	0.886244	1	0.896579	0.0606699
1186	6	62248	0.248992	67.2152	8.37437	4.01076	1.43515	0.940866	0.914447	0.883305	0.920487	0.895185	0.881474	0.835087	0.885032	0.904784	0.937701	0.864767	0.841609	0.858333	0.872598	0.873305	0.861682	0.903652	0.90668	0.869747	0.886543	1	0.897517	0.0601237
1190	10	54653	0.218612	67.201	8.36617	4.00797	1.43332	0.942162	0.915677	0.884489	0.921477	0.896309	0.882952	0.835974	0.885075	0.905989	0.938146	0.865488	0.842479	0.858178	0.87331	0.873255	0.861471	0.903363	0.906849	0.869522	0.886896	1	0.898455	0.0596926
1192	0	522566	2.09026	22.8027	0.872867	0.15256	0.0174438	0.907852	0.910817	0.893934	0.895475	0.90802	0.89548	0.811268	0.881368	0.897247	0.915872	0.837302	0.822421	0.847976	0.893904	0.877615	0.871574	0.909039	0.89823	0.88754	0.848973	1	0.889085	0.0660167
1197	5	93894	0.375576	61.0753	5.55082	2.95075	0.76204	0.909472	0.911975	0.894557	0.897049	0.908956	0.896197	0.812842	0.881915	0.898162	0.91631	0.83843	0.824009	0.848776	0.895025	0.878629	0.871557	0.909712	0.899179	0.888049	0.849373	1	0.890157	0.0654486
1198	6	60322	0.241288	61.8178	7.75516	3.12549	1.12814	0.911127	0.913672	0.896414	0.897782	0.909511	0.897202	0.813758	0.881693	0.898528	0.917493	0.840125	0.824566	0.849193	0.895668	0.879248	0.871573	0.909908	0.899357	0.887645	0.848596	1	0.891203	0.0649107
1202	10	53232	0.212928	61.8062	7.74925	3.12358	1.12715	0.912571	0.91506	0.897496	0.898632	0.910543	0.897947	0.814829	0.882721	0.899459	0.918085	0.84096	0.825209	0.849517	0.896247	0.878917	0.871882	0.91012	0.899318	0.887624	0.848371	1	0.892166	0.0645013
1204	0	536489	2.14596	22.7376	0.862717	0.151251	0.0171588	0.928701	0.89326	0.883785	0.905512	0.906157	0.894976	0.821086	0.893002	0.875575	0.915472	0.86192	0.840604	0.829643	0.864612	0.867337	0.862109	0.907319	0.877531	0.887969	0.871153	1	0.889651	0.0626496
1209	5	95274	0.381096	64.1554	5.79283	3.41686	0.877527	0.930527	0.89568	0.88531	0.906165	0.906417	0.894531	0.822869	0.893224	0.874861	0.916509	0.862218	0.841195	0.829885	0.865352	0.867283	0.861426	0.908228	0.878634	0.888096	0.872384	1	0.890638	0.0622273
1210	6	60916	0.243664	68.4114	8.3388	4.21991	1.4796	0.931504	0.89795	0.88668	0.906634	0.907561	0.895118	0.825768	0.893575	0.874278	0.916565	0.86277	0.841314	0.830882	0.866119	0.867695	0.861728	0.908694	0.879588	0.888691	0.87317	1	0.891664	0.0617214
1214	10	53439	0.213756	68.3771	8.33037	4.21345	1.47754	0.932587	0.899615	0.888368	0.907053	0.908934	0.89633	0.82655	0.894403	0.874642	0.91712	0.862713	0.841258	0.832211	0.866072	0.86828	0.86261	0.909093	0.880022	0.889079	0.873575	1	0.892645	0.0614248
1216	0	596773	2.38709	22.7913	0.833627	0.152275	0.0166243	0.911321	0.901994	0.886571	0.890233	0.908123	0.909124	0.826969	0.874299	0.896383	0.908511	0.852557	0.828025	0.834171	0.869432	0.847822	0.867819	0.888844	0.882506	0.89243	0.865375	1	0.887356	0.0637283
1221	5	100121	0.400484	65.3078	5.89927	3.60356	0.92646	0.91315	0.903956	0.888215	0.891926	0.908835	0.90942	0.827679	0.875111	0.897534	0.910059	0.853303	0.828902	0.835264	0.870447	0.846975	0.868599	0.888735	0.883446	0.893229	0.866531	1	0.888601	0.0634315
1222	6	63720	0.25488	67.0332	8.32744	3.97755	1.42283	0.915694	0.905516	0.889038	0.89282	0.910099	0.909879	0.829088	0.876279	0.897575	0.910436	0.853986	0.828641	0.836786	0.870284	0.847191	0.869295	0.888544	0.883404	0.89315	0.865662	1	0.889689	0.0630633
1226	10	56048	0.224192	67.0273	8.32569	3.97643	1.42159	0.917169	0.906419	0.890335	0.894323	0.910612	0.909979	0.829958	0.877355	0.898319	0.911317	0.854357	0.829396	0.837175	0.870129	0.847631	0.869112	0.888212	0.883903	0.893538	0.866454	1	0.890579	0.0627311
1228	0	730767	2.92307	22.8999	0.84347	0.154461	0.0169772	0.93332	0.908127	0.88313	0.898953	0.896242	0.905688	0.837271	0.894727	0.892417	0.913635	0.857152	0.860409	0.847455	0.86697	0.871779	0.885132	0.900368	0.886737	0.874326	0.871865	1	0.894393	0.0639579
1233	5	108520	0.43408	63.7566	5.76343	3.354	0.862832	0.934625	0.910224	0.885279	0.90053	0.898217	0.907694	0.839771	0.895531	0.893052	0.914564	0.857791	0.861104	0.847553	0.867582	0.871572	0.885537	0.901	0.886919	0.873719	0.871756	1	0.895843	0.0632339
1234	6	68240	0.27296	65.7341	8.19487	3.75282	1.34592	0.935397	0.91187	0.887405	0.90159	0.898908	0.90869	0.840255	0.89693	0.894153	0.91527	0.859122	0.860969	0.847545	0.869072	0.871461	0.887156	0.902096	0.887236	0.873395	0.871974	1	0.896904	0.0628779
1238	10	60210	0.24084	65.6914	8.20633	3.74622	1.34612	0.936232	0.913303	0.88893	0.902259	0.899718	0.909517	0.841206	0.897434	0.894685	0.915637	0.859832	0.861377	0.848597	0.869283	0.871707	0.88756	0.901927	0.887635	0.873053	0.872098	1	0.897753	0.0625417
1240	0	583990	2.33596	22.8182	0.886337	0.15289	0.0177314	0.931351	0.912459	0.866004	0.907303	0.891993	0.904385	0.829884	0.882071	0.893643	0.902778	0.857324	0.828113	0.83768	0.861291	0.870044	0.86138	0.897891	0.893199	0.892244	0.888306	1	0.890391	0.0627983
1245	5	98854	0.395416	63.1686	5.72993	3.26299	0.842382	0.932426	0.913661	0.867355	0.908876	0.894678	0.904526	0.831347	0.881669	0.894243	0.903787	0.856566	0.829329	0.837705	0.862317	0.871588	0.86042	0.898598	0.893105	0.891603	0.887647	1	0.891392	0.062337
1246	6	62855	0.25142	64.3818	8.03838	3.5275	1.26975	0.933482	0.915926	0.869907	0.910087	0.895283	0.90595	0.833124	0.881903	0.894829	0.905012	0.856646	0.829377	0.838477	0.863344	0.871665	0.860337	0.899101	0.893509	0.891401	0.886692	1	0.892606	0.061835
1250	10	55344	0.221376	64.3475	8.04173	3.52217	1.26881	0.934374	0.917904	0.872479	0.910903	0.896493	0.907018	0.833505	0.882255	0.89605	0.905184	0.857329	0.83009	0.838637	0.863653	0.872064	0.860563	0.898977	0.893087	0.891777	0.887025	1	0.893678	0.0615215
1252	0	529091	2.11636	22.6705	0.842063	0.149895	0.0166284	0.930071	0.91608	0.878144	0.92361	0.892397	0.885573	0.820705	0.90405	0.873481	0.910068	0.86124	0.853339	0.862894	0.894964	0.869882	0.879342	0.899056	0.875192	0.858188	0.851394	1	0.893787	0.0637159
1257	5	95341	0.381364	61.6047	5.58602	3.02752	0.780636	0.932191	0.917821	0.87981	0.924125	0.893178	0.886964	0.822479	0.90449	0.873879	0.910437	0.86155	0.853211	0.862887	0.896015	0.870124	0.879265	0.899702	0.874975	0.856767	0.85147	1	0.89489	0.0629342
1258	6	61059	0.244236	61.6095	7.73505	3.09445	1.11965	0.933409	0.919136	0.880452	0.925064	0.894045	0.888108	0.823146	0.905927	0.87377	0.911168	0.862215	0.854182	0.863255	0.896485	0.870617	0.87969	0.8999	0.8758	0.856	0.852307	1	0.895772	0.0626449
1262	10	53891	0.215564	61.5969	7.72899	3.09239	1.11816	0.93472	0.919894	0.881984	0.925906	0.895233	0.888887	0.82383	0.906756	0.87446	0.911674	0.862621	0.854438	0.863233	0.896857	0.871147	0.879674	0.89939	0.876037	0.85556	0.852554	1	0.896618	0.0623479
1264	0	599435	2.39774	22.7889	0.854076	0.152257	0.0170425	0.925894	0.903579	0.871973	0.892962	0.897659	0.904492	0.833434	0.865375	0.891147	0.909072	0.872965	0.83374	0.85982	0.8773	0.855137	0.886131	0.885647	0.8833	0.882418	0.876867	1	0.888911	0.0639994
1269	5	101194	0.404776	61.5247	5.56602	3.01547	0.776334	0.926814	0.904224	0.873599	0.894297	0.899707	0.906279	0.83415	0.866366	0.892533	0.909565	0.874311	0.834091	0.860758	0.878254	0.85556	0.885883	0.885245	0.882597	0.882078	0.876529	1	0.889971	0.063632
1270	6	64542	0.258168	64.1509	7.92206	3.48642	1.23956	0.928605	0.905643	0.875205	0.896168	0.901909	0.907944	0.834588	0.866784	0.892117	0.910237	0.875608	0.83496	0.861269	0.878792	0.856063	0.885803	0.885121	0.883417	0.882232	0.876189	1	0.891214	0.0631658
1274	10	56722	0.226888	64.1261	7.9074	3.48193	1.23561	0.929904	0.906782	0.876926	0.897588	0.90308	0.908739	0.836122	0.867415	0.893472	0.910352	0.876	0.835558	0.861006	0.879474	0.85622	0.886164	0.88538	0.884304	0.882144	0.875807	1	0.892261	0.0627208
1276	0	616500	2.466	22.8626	0.863606	0.153743	0.0173398	0.912068	0.901244	0.886392	0.889369	0.879245	0.898196	0.814556	0.885712	0.88671	0.929761	0.856303	0.841091	0.819508	0.875916	0.852255	0.866819	0.896764	0.858881	0.891768	0.879425	1	0.884699	0.0676817
1281	5	101099	0.404396	63.6953	5.7604	3.34447	0.861375	0.914292	0.902947	0.887234	0.891186	0.881873	0.899198	0.816269	0.886052	0.887467	0.930069	0.856675	0.842377	0.820206	0.875988	0.853268	0.866878	0.896132	0.858663	0.891844	0.880083	1	0.886028	0.0672077
1282	6	64367	0.257468	67.576	8.3182	4.07124	1.44208	0.916681	0.90492	0.889524	0.893253	0.883885	0.900073	0.817873	0.886945	0.888429	0.93078	0.857217	0.842497	0.820661	0.876629	0.853861	0.867284	0.896717	0.859276	0.893035	0.879558	1	0.887587	0.0665361
1286	10	56469	0.225876	67.5561	8.32332	4.06795	1.44177	0.918593	0.906595	0.890869	0.894455	0.884698	0.901415	0.818414	0.888116	0.889417	0.931405	0.857772	0.843436	0.820849	0.876782	0.854185	0.867334	0.896465	0.859959	0.893446	0.879651	1	0.888723	0.065976
1288	0	587545	2.35018	22.863	0.855555	0.153739	0.0171857	0.915535	0.902857	0.897628	0.918696	0.9063	0.916107	0.837346	0.871262	0.865565	0.903877	0.851847	0.858122	0.854416	0.886586	0.865344	0.879828	0.901711	0.877364	0.865425	0.873868	1	0.893298	0.0631938
1293	5	99194	0.396776	63.0801	5.68469	3.24842	0.834762	0.916815	0.904183	0.899414	0.919098	0.906995	0.916069	0.839154	0.871504	0.865637	0.903911	0.852032	0.857819	0.854931	0.88651	0.86471	0.879494	0.901773	0.8778	0.865234	0.874332	1	0.894062	0.0630448
1294	6	63285	0.25314	65.9416	8.10599	3.78375	1.33929	0.91863	0.90572	0.901106	0.919965	0.90828	0.916576	0.839132	0.872655	0.867236	0.903532	0.852611	0.858774	0.854681	0.887264	0.864699	0.879908	0.90267	0.878897	0.866303	0.874575	1	0.895138	0.0625672
1298	10	55654	0.222616	65.9296	8.08936	3.78106	1.33534	0.920698	0.907257	0.902379	0.921012	0.909	0.917769	0.840182	0.873917	0.868132	0.903861	0.853218	0.859363	0.855096	0.887142	0.864996	0.880611	0.902541	0.878895	0.867081	0.874924	1	0.89626	0.0621432
1300	0	619672	2.47869	22.8191	0.847993	0.15285	0.0169542	0.936295	0.898629	0.870903	0.897208	0.89085	0.913487	0.820798	0.866837	0.872763	0.917095	0.857381	0.871317	0.853406	0.857866	0.864651	0.870209	0.897523	0.886933	0.864783	0.877078	1	0.888922	0.063338
1305	5	102416	0.409664	64.2604	5.82739	3.43429	0.885825	0.938613	0.900401	0.87148	0.897706	0.892243	0.914725	0.822459	0.866964	0.871841	0.917225	0.858372	0.872383	0.853133	0.858093	0.863932	0.871026	0.897946	0.886629	0.86404	0.877485	1	0.889921	0.0630111
1306	6	64916	0.259664	64.8256	8.13927	3.60224	1.2998	0.939399	0.901165	0.872643	0.899817	0.893755	0.915252	0.824365	0.868599	0.872089	0.917809	0.858563	0.872974	0.853911	0.858278	0.864556	0.871457	0.898022	0.886592	0.864379	0.877488	1	0.890912	0.0626207
1310	10	57108	0.228432	64.8168	8.1231	3.60017	1.29654	0.940595	0.902413	0.873993	0.901879	0.895137	0.915887	0.825611	0.869449	0.872802	0.91812	0.859284	0.873056	0.854635	0.858172	0.865185	0.871962	0.898315	0.887109	0.86466	0.877959	1	0.891978	0.0622331
1312	0	682921	2.73168	22.8049	0.851902	0.152571	0.0170099	0.922801	0.924594	0.900396	0.915342	0.913722	0.916039	0.833536	0.894198	0.889824	0.8986	0.850588	0.847286	0.850923	0.868577	0.866343	0.86582	0.903963	0.865449	0.872413	0.876556	1	0.898485	0.0619743
1317	5	106928	0.427712	64.5853	5.79883	3.4848	0.89032	0.92379	0.925235	0.901106	0.915696	0.914101	0.916533	0.83465	0.895102	0.890066	0.898268	0.850801	0.846743	0.851428	0.868823	0.866649	0.8672	0.904048	0.865634	0.870787	0.876169	1	0.899017	0.0615827
1318	6	67543	0.270172	68.5759	8.33764	4.24942	1.4872	0.924278	0.927402	0.902684	0.917453	0.915506	0.917527	0.836215	0.896725	0.890337	0.898739	0.850369	0.848163	0.851021	0.868425	0.868328	0.868062	0.904387	0.866581	0.870808	0.876464	1	0.900155	0.0611833
1322	10	59376	0.237504	68.5623	8.34879	4.24744	1.48869	0.925736	0.928262	0.904473	0.918646	0.916347	0.91862	0.837451	0.897518	0.891311	0.899269	0.850621	0.848078	0.850933	0.868592	0.868996	0.868507	0.904861	0.866924	0.871084	0.876549	1	0.901143	0.0607856
1324	0	677357	2.70943	22.8287	0.849798	0.153044	0.0170074	0.929862	0.904947	0.865428	0.895636	0.910835	0.914448	0.834235	0.878905	0.876679	0.910391	0.857249	0.844101	0.854266	0.875793	0.862713	0.864303	0.888913	0.877989	0.862589	0.883095	1	0.890358	0.063288
1329	5	105717	0.422868	64.8066	5.87359	3.52213	0.908222	0.930309	0.906392	0.867727	0.896653	0.911343	0.914791	0.835391	0.880861	0.877479	0.910662	0.85726	0.844297	0.854943	0.875545	0.861815	0.86522	0.888878	0.877962	0.86348	0.883321	1	0.891255	0.0626227
1330	6	66749	0.266996	64.2973	8.13034	3.5176	1.28122	0.931085	0.907924	0.870065	0.898703	0.912306	0.915175	0.836844	0.881976	0.878463	0.911384	0.858193	0.845084	0.855249	0.876245	0.86241	0.865301	0.890141	0.877384	0.862897	0.883114	1	0.892415	0.0621672
1334	10	58559	0.234236	64.2677	8.12467	3.51268	1.27916	0.932666	0.909134	0.87142	0.900494	0.912379	0.915914	0.838496	0.882725	0.878891	0.912259	0.858749	0.845011	0.855949	0.876313	0.862959	0.866246	0.890341	0.877278	0.862993	0.883417	1	0.893425	0.0616791
1336	0	675317	2.70127	22.9175	0.860118	0.154839	0.0173346	0.909572	0.893298	0.880067	0.905616	0.878249	0.909232	0.809521	0.873185	0.891016	0.910238	0.862334	0.839007	0.837943	0.884457	0.847713	0.864447	0.902566	0.879606	0.880207	0.885088	1	0.884246	0.0677085
1341	5	105432	0.421728	64.3208	5.83174	3.44393	0.888716	0.911829	0.894363	0.882218	0.907779	0.879671	0.909937	0.810551	0.873957	0.891371	0.911531	0.863666	0.841234	0.838057	0.884338	0.84812	0.864628	0.903013	0.880496	0.880563	0.885699	1	0.885618	0.066986
1342	6	66515	0.26606	64.6722	8.12995	3.57732	1.2946	0.913403	0.896219	0.883087	0.909171	0.881027	0.910922	0.811569	0.874697	0.891536	0.91187	0.86379	0.843186	0.83742	0.883898	0.848335	0.864549	0.904067	0.880771	0.880749	0.886259	1	0.886664	0.0664684
1346	10	58333	0.233332	64.6421	8.1184	3.57208	1.29243	0.915065	0.897502	0.884748	0.910805	0.882742	0.911345	0.813125	0.875242	0.891819	0.912571	0.864742	0.843253	0.838231	0.883814	0.848808	0.865351	0.904522	0.881131	0.881294	0.886591	1	0.88782	0.0659311
1348	0	564166	2.25666	22.7573	0.867009	0.151648	0.0172773	0.919971	0.90852	0.867936	0.91028	0.885042	0.915042	0.833607	0.892346	0.849874	0.9305	0.865911	0.866644	0.836771	0.888216	0.86612	0.88729	0.875543	0.890847	0.861282	0.868399	1	0.8902	0.064096
1353	5	98077	0.392308	66.1241	6.00961	3.74083	0.967358	0.919951	0.908893	0.870061	0.910999	0.886095	0.915658	0.83335	0.892003	0.850459	0.930473	0.865718	0.867512	0.837036	0.888506	0.86638	0.887328	0.877362	0.891743	0.862139	0.868241	1	0.890739	0.0641233
1354	6	62656	0.250624	68.8604	8.56333	4.31041	1.53803	0.921093	0.910136	0.870427	0.912099	0.887401	0.91763	0.834086	0.892309	0.852392	0.930837	0.866645	0.867291	0.838363	0.889077	0.867108	0.888662	0.877809	0.892397	0.862024	0.867818	1	0.891717	0.0636631
1358	10	55025	0.2201	68.8478	8.5721	4.30852	1.53928	0.921981	0.911886	0.87164	0.913348	0.888505	0.918692	0.834984	0.892894	0.853258	0.93095	0.867024	0.867097	0.839518	0.889178	0.867451	0.889677	0.878001	0.892531	0.862681	0.868551	1	0.89268	0.0632696
1360	0	641156	2.56462	22.8227	0.857339	0.152936	0.017144	0.918266	0.911394	0.885508	0.881866	0.891558	0.911075	0.82631	0.876087	0.841714	0.931632	0.867185	0.874098	0.853437	0.868274	0.867988	0.855054	0.879034	0.873479	0.87214	0.880116	1	0.888057	0.0633154
1365	5	103164	0.412656	63.6807	5.78104	3.34273	0.862613	0.920345	0.912324	0.888726	0.883385	0.892739	0.911297	0.827134	0.876774	0.841282	0.931357	0.867391	0.875102	0.853365	0.868947	0.86899	0.854591	0.88007	0.874859	0.873488	0.880574	1	0.889241	0.0631504
1366	6	65217	0.260868	67.7109	8.26777	4.09274	1.43756	0.921984	0.913588	0.890496	0.886287	0.894659	0.911434	0.828319	0.87721	0.842211	0.932065	0.867542	0.875255	0.853374	0.86926	0.869689	0.856096	0.880982	0.876336	0.873584	0.881634	1	0.89052	0.0625558
1370	10	57142	0.228568	67.7044	8.26368	4.09142	1.43631	0.92306	0.914817	0.892041	0.887526	0.895445	0.912122	0.829477	0.877822	0.8429	0.932309	0.868284	0.875389	0.853645	0.869947	0.869606	0.856612	0.880954	0.876518	0.873709	0.881252	1	0.891422	0.0621875
1372	0	588283	2.35313	22.7651	0.857034	0.151788	0.0170659	0.919385	0.909262	0.875183	0.914483	0.907604	0.915406	0.8519	0.892504	0.859115	0.903812	0.856196	0.850173	0.85484	0.865103	0.865891	0.857156	0.898144	0.881694	0.868478	0.898661	1	0.892948	0.061747
1377	5	100073	0.400292	62.9117	5.6692	3.22251	0.826555	0.920093	0.911075	0.875566	0.916521	0.908222	0.916186	0.851853	0.892349	0.859702	0.904555	0.856295	0.852513	0.85567	0.865663	0.866053	0.858159	0.89786	0.881556	0.868646	0.8978	1	0.893768	0.0614863
1378	6	63666	0.254664	65.1162	8.02544	3.64486	1.29388	0.921277	0.912237	0.877109	0.917499	0.90941	0.916612	0.853642	0.892329	0.860389	0.905201	0.856666	0.852519	0.856407	0.866043	0.865643	0.857899	0.898101	0.881617	0.869051	0.898258	1	0.894671	0.0611349
1382	10	56093	0.224372	65.1216	8.02412	3.64568	1.29364	0.922709	0.913233	0.878577	0.918421	0.910319	0.917262	0.854625	0.892625	0.861159	0.906405	0.857148	0.852236	0.857103	0.867033	0.865563	0.858797	0.89857	0.882	0.869021	0.89816	1	0.895591	0.0607792
1384	0	631886	2.52754	22.7823	0.861937	0.152137	0.0171892	0.91718	0.900817	0.877782	0.916821	0.911998	0.911765	0.845149	0.887208	0.876225	0.925656	0.851065	0.875703	0.845272	0.844723	0.855066	0.840567	0.898533	0.863687	0.864744	0.878734	1	0.89211	0.0658117
1389	5	102972	0.411888	61.4313	5.56561	3.00201	0.773662	0.919051	0.902143	0.879205	0.917725	0.913103	0.913243	0.846735	0.886989	0.876549	0.92581	0.852246	0.876238	0.845798	0.844953	0.854742	0.840719	0.898361	0.863259	0.864677	0.879263	1	0.893149	0.0654247
1390	6	65215	0.26086	62.9465	7.82843	3.29659	1.18108	0.919666	0.902867	0.881047	0.918539	0.914061	0.913985	0.847228	0.88771	0.878218	0.926259	0.852519	0.876608	0.846638	0.846761	0.854727	0.840236	0.898812	0.863958	0.863804	0.878663	1	0.893962	0.0651168
1394	10	57337	0.229348	62.9204	7.82119	3.29242	1.18	0.921429	0.904765	0.883513	0.919877	0.915221	0.914636	0.848632	0.888353	0.879101	0.926592	0.853306	0.876921	0.846635	0.847289	0.855041	0.840452	0.898739	0.864023	0.864015	0.878708	1	0.895217	0.0645718
1396	0	655292	2.62117	22.7806	0.852533	0.15209	0.0169967	0.902097	0.888547	0.882053	0.885538	0.905093	0.914786	0.82346	0.86304	0.883267	0.919076	0.838122	0.851871	0.835461	0.870817	0.844794	0.856535	0.90333	0.873541	0.861114	0.857977	1	0.882312	0.0682987
1401	5	104681	0.418724	62.4302	5.66275	3.15035	0.812438	0.903798	0.891069	0.883494	0.886723	0.906134	0.915601	0.82546	0.863581	0.884033	0.919861	0.839718	0.851874	0.835109	0.871577	0.845278	0.856731	0.903578	0.874055	0.861436	0.857152	1	0.883574	0.0676393
1402	6	66272	0.265088	63.7465	7.94125	3.42372	1.22579	0.904794	0.892798	0.88517	0.888739	0.906695	0.916533	0.826058	0.864166	0.885049	0.920607	0.840242	0.851596	0.83579	0.872042	0.845078	0.856621	0.903715	0.87463	0.860107	0.85807	1	0.88459	0.0672134
1406	10	58256	0.233024	63.7121	7.92679	3.41782	1.22236	0.906859	0.894766	0.886192	0.89002	0.90819	0.917674	0.827262	0.864761	0.886149	0.92169	0.840755	0.851981	0.836815	0.872597	0.845484	0.85683	0.904096	0.874391	0.860083	0.85798	1	0.885839	0.0667445
1408	0	638885	2.55554	22.8213	0.843937	0.152888	0.0168754	0.91835	0.906979	0.874912	0.898008	0.89365	0.921019	0.827697	0.879542	0.856426	0.936263	0.829399	0.841348	0.829382	0.860379	0.84123	0.864555	0.868703	0.867558	0.858079	0.875118	1	0.886188	0.0643428
1413	5	103087	0.412348	62.6156	5.66798	3.17811	0.818985	0.919408	0.90768	0.87691	0.899784	0.894322	0.921552	0.828824	0.8795	0.855428	0.935967	0.828538	0.842259	0.829464	0.860099	0.841391	0.865536	0.868902	0.867752	0.858285	0.875115	1	0.886934	0.0639843
1414	6	65249	0.260996	64.4153	8.00181	3.5313	1.2621	0.920658	0.909769	0.878649	0.900619	0.895945	0.921899	0.830189	0.880527	0.855607	0.936359	0.829913	0.842879	0.830557	0.861837	0.841469	0.866075	0.86917	0.868435	0.857461	0.875339	1	0.888099	0.0636021
1418	10	57334	0.229336	64.411	7.99193	3.53024	1.26049	0.922167	0.910969	0.88001	0.901542	0.896841	0.922943	0.831173	0.881179	0.856132	0.936713	0.83038	0.843452	0.831043	0.861958	0.842798	0.866414	0.869144	0.868656	0.857554	0.875397	1	0.889057	0.0631939
1420	0	678741	2.71496	22.8741	0.855439	0.153962	0.0171929	0.920282	0.917863	0.875948	0.882777	0.895376	0.91169	0.864129	0.888245	0.874856	0.926588	0.876861	0.864384	0.828174	0.870452	0.843458	0.860543	0.89239	0.875235	0.876637	0.894781	1	0.892202	0.0621072
1425	5	105361	0.421444	62.4314	5.63625	3.14986	0.809617	0.921176	0.91942	0.878133	0.884094	0.895692	0.912885	0.865002	0.889793	0.875803	0.926937	0.876392	0.865211	0.829709	0.871257	0.84397	0.860456	0.893082	0.875808	0.877179	0.895379	1	0.893281	0.0617968
1426	6	66319	0.265276	62.7144	7.85108	3.26225	1.17536	0.9238	0.920324	0.879182	0.885146	0.89653	0.913155	0.865363	0.889677	0.876333	0.927856	0.877976	0.865634	0.829988	0.871613	0.844622	0.861646	0.893598	0.875345	0.877275	0.895422	1	0.894263	0.0615126
1430	10	58382	0.233528	62.6997	7.83513	3.25944	1.17215	0.925302	0.921003	0.880614	0.886361	0.897109	0.91398	0.866252	0.890737	0.876015	0.928274	0.879124	0.867271	0.830059	0.871801	0.84592	0.861952	0.893555	0.875946	0.877437	0.895259	1	0.895174	0.0612382
1432	0	595723	2.38289	22.92	0.893657	0.154941	0.0180663	0.934752	0.910603	0.883009	0.904125	0.902399	0.911186	0.854237	0.875631	0.86398	0.932934	0.863196	0.844252	0.859173	0.868993	0.85413	0.850631	0.878435	0.875261	0.858201	0.870354	1	0.894395	0.0600733
1437	5	99602	0.398408	63.867	5.7784	3.37147	0.86683	0.935152	0.91211	0.88445	0.905343	0.903255	0.91208	0.855475	0.876418	0.864531	0.933556	0.864034	0.845043	0.859697	0.86941	0.8529	0.851017	0.877999	0.876062	0.858984	0.870434	1	0.895274	0.0598071
1438	6	63386	0.253544	66.7486	8.2255	3.92443	1.38916	0.936548	0.913506	0.88611	0.905957	0.904167	0.91338	0.856719	0.87681	0.864789	0.934291	0.864142	0.846078	0.860016	0.870097	0.854581	0.849762	0.878041	0.875777	0.859496	0.870421	1	0.896257	0.0593413
1442	10	55865	0.22346	66.7228	8.22103	3.91985	1.38717	0.937582	0.915153	0.887067	0.907303	0.905146	0.914526	0.857245	0.877222	0.864924	0.934628	0.864504	0.845834	0.859957	0.870903	0.854954	0.850416	0.878153	0.875629	0.859501	0.87008	1	0.89711	0.0590348
1444	0	608126	2.4325	22.8202	0.845204	0.152868	0.0169085	0.900167	0.901639	0.897765	0.919929	0.919296	0.921495	0.839186	0.860057	0.857243	0.916165	0.850294	0.863841	0.837487	0.851787	0.867777	0.857917	0.909316	0.860731	0.880372	0.891467	1	0.890961	0.0680319
1449	5	101304	0.405216	61.1246	5.53548	2.95744	0.762632	0.901909	0.903118	0.899989	0.91987	0.920334	0.922728	0.841196	0.86046	0.858179	0.917215	0.850949	0.863011	0.836704	0.852311	0.869487	0.85848	0.910389	0.861091	0.88036	0.891505	1	0.892078	0.0672908
1450	6	64121	0.256484	62.5543	7.78058	3.2357	1.16099	0.902957	0.905008	0.901795	0.920572	0.920907	0.923644	0.842797	0.861847	0.859134	0.916759	0.851312	0.86382	0.837869	0.852232	0.869388	0.859594	0.910786	0.86113	0.880039	0.891502	1	0.893112	0.0667888
1454	10	56444	0.225776	62.5204	7.78045	3.23063	1.16042	0.904906	0.906607	0.903232	0.921967	0.922153	0.924394	0.843447	0.862634	0.860295	0.91729	0.852137	0.863945	0.838583	0.852969	0.869933	0.860313	0.91108	0.860703	0.879987	0.892415	1	0.894278	0.0662785
1456	0	653212	2.61285	22.918	0.859051	0.154849	0.0173295	0.941442	0.891945	0.880512	0.901203	0.896397	0.9071	0.851734	0.884232	0.873298	0.93394	0.870968	0.866406	0.846893	0.85484	0.84797	0.85522	0.893372	0.888222	0.855124	0.86443	1	0.892965	0.0645096
1461	5	103988	0.415952	65.0562	5.85327	3.56162	0.912643	0.942873	0.893651	0.88189	0.902513	0.897656	0.907917	0.852507	0.884737	0.872658	0.933617	0.871721	0.865523	0.848103	0.854671	0.847718	0.856556	0.893113	0.887872	0.854368	0.865153	1	0.893885	0.0639666
1462	6	65483	0.261932	65.8849	8.22844	3.77912	1.35593	0.944367	0.895568	0.882809	0.904059	0.898951	0.908167	0.854649	0.885436	0.873616	0.93383	0.872417	0.866347	0.849121	0.85539	0.847365	0.85707	0.893407	0.888253	0.855184	0.865507	1	0.895032	0.0635615
1466	10	57563	0.230252	65.8657	8.22579	3.77585	1.35513	0.945052	0.897625	0.884518	0.904913	0.900474	0.90883	0.855532	0.88596	0.87379	0.934446	0.873182	0.86725	0.848992	0.855723	0.847324	0.856887	0.89356	0.888296	0.855393	0.865756	1	0.895994	0.0631798
1468	0	656014	2.62406	22.8702	0.875071	0.153913	0.0175789	0.895479	0.886669	0.885015	0.898413	0.919764	0.895912	0.83418	0.860613	0.871135	0.916675	0.856731	0.841388	0.817447	0.864049	0.842817	0.882509	0.902591	0.882074	0.848467	0.86846	1	0.882544	0.0667443
1473	5	103426	0.413704	61.1363	5.52896	2.95893	0.761825	0.897444	0.888635	0.886677	0.899532	0.920359	0.896211	0.835443	0.861017	0.870593	0.917008	0.857255	0.841442	0.818377	0.86353	0.844672	0.882409	0.902447	0.882684	0.84646	0.868365	1	0.883566	0.0663353
1474	6	65351	0.261404	64.0292	7.88898	3.46616	1.23326	0.899007	0.890836	0.888051	0.901356	0.920904	0.897744	0.837118	0.86203	0.871769	0.916765	0.858028	0.841923	0.818717	0.864539	0.846368	0.881892	0.903016	0.883468	0.846988	0.868778	1	0.884852	0.0660873
1478	10	57448	0.229792	64.0167	7.8889	3.4642	1.23303	0.900675	0.892877	0.889457	0.902164	0.921703	0.898447	0.838532	0.86278	0.872746	0.917456	0.858307	0.84224	0.819376	0.865008	0.84667	0.882442	0.903304	0.883851	0.847323	0.868855	1	0.885958	0.0656693
1480	0	576859	2.30744	22.802	0.865835	0.152535	0.0172935	0.913224	0.91915	0.877144	0.887067	0.893764	0.905143	0.825515	0.903135	0.880986	0.932353	0.867019	0.872403	0.814663	0.871024	0.848616	0.84598	0.863081	0.883239	0.865615	0.880488	1	0.889158	0.0621681
1485	5	98742	0.394968	63.0723	5.7036	3.2477	0.836211	0.914201	0.920687	0.879342	0.887535	0.894655	0.905537	0.826801	0.903769	0.880674	0.932688	0.867053	0.872861	0.815139	0.869782	0.848975	0.845881	0.863245	0.883226	0.865701	0.880056	1	0.889988	0.0618801
1486	6	63069	0.252276	67.023	8.17101	3.96946	1.39622	0.915291	0.922545	0.881178	0.889185	0.896558	0.906618	0.82711	0.903368	0.881867	0.933359	0.868358	0.872338	0.816114	0.869698	0.848919	0.846557	0.863832	0.883088	0.866511	0.880004	1	0.891113	0.0616105
1490	10	55290	0.22116	67.0193	8.17175	3.96887	1.3967	0.916549	0.923612	0.882664	0.890071	0.897595	0.90737	0.828369	0.904142	0.881841	0.933686	0.868927	0.87297	0.816585	0.870094	0.849204	0.846518	0.86446	0.883116	0.867191	0.879897	1	0.892013	0.0614123
1492	0	524514	2.09806	22.7528	0.857754	0.151545	0.0170643	0.91655	0.89796	0.854631	0.912141	0.899846	0.893666	0.843583	0.846892	0.85078	0.9209	0.854272	0.869504	0.841212	0.863088	0.876126	0.845602	0.891187	0.895004	0.863492	0.889889	1	0.884023	0.0655732
1497	5	94415	0.37766	62.1029	5.61614	3.10089	0.798557	0.917693	0.898528	0.856331	0.913224	0.901695	0.894169	0.845125	0.847964	0.852582	0.921734	0.854959	0.870164	0.841847	0.86285	0.877	0.845549	0.891357	0.894752	0.864238	0.889657	1	0.88506	0.0651753
1498	6	60589	0.242356	65.8499	8.09169	3.76802	1.33501	0.919738	0.900535	0.857912	0.914333	0.902524	0.89527	0.846144	0.849874	0.852572	0.922544	0.856096	0.871	0.842018	0.863548	0.876785	0.845805	0.891251	0.895286	0.86486	0.889576	1	0.88631	0.0645799
1502	10	53186	0.212744	65.8196	8.09357	3.76305	1.33381	0.921154	0.902183	0.860085	0.915297	0.903602	0.896486	0.847516	0.850816	0.852724	0.922959	0.856598	0.871028	0.842477	0.864006	0.876838	0.845749	0.89108	0.89579	0.865002	0.889755	1	0.88742	0.0642225
1504	0	557599	2.2304	22.733	0.83526	0.15112	0.0165751	0.915245	0.903853	0.874445	0.913678	0.913777	0.912468	0.843639	0.894234	0.860288	0.916909	0.865595	0.853452	0.851457	0.863344	0.869939	0.841379	0.887216	0.872961	0.86541	0.872957	1	0.891559	0.0630601
1509	5	97703	0.390812	62.6974	5.66169	3.19016	0.820212	0.915857	0.905832	0.875628	0.913682	0.914143	0.913119	0.843889	0.895136	0.862067	0.916502	0.865715	0.853193	0.851801	0.865004	0.869953	0.842564	0.888453	0.87244	0.865828	0.872788	1	0.892297	0.0626841
1510	6	62459	0.249836	63.5587	7.95412	3.39507	1.22197	0.917586	0.907459	0.876927	0.914776	0.914504	0.914272	0.845747	0.89574	0.863166	0.917058	0.866665	0.853144	0.852319	0.865384	0.870811	0.840623	0.888351	0.87258	0.866264	0.872917	1	0.893361	0.0621304
1514	10	55003	0.220012	63.5269	7.95021	3.39005	1.2213	0.91895	0.908605	0.878716	0.916368	0.915214	0.915323	0.847008	0.896433	0.863462	0.917295	0.867362	0.852699	0.85279	0.866162	0.871071	0.840436	0.889224	0.872052	0.866362	0.873634	1	0.894363	0.0616813
1516	0	688281	2.75312	22.8583	0.85186	0.153639	0.0170929	0.922567	0.89614	0.859093	0.908241	0.908866	0.914421	0.854129	0.893449	0.873002	0.925081	0.843239	0.843971	0.835805	0.874736	0.863102	0.854854	0.90486	0.887959	0.872666	0.870833	1	0.890086	0.0634171
1521	5	105883	0.423532	61.371	5.53509	2.99261	0.768003	0.923982	0.897443	0.85943	0.90974	0.909886	0.915185	0.85517	0.894242	0.873181	0.925843	0.843686	0.843629	0.836631	0.875452	0.861385	0.854863	0.905004	0.887475	0.873327	0.870612	1	0.890919	0.0627333
1522	6	66912	0.267648	63.5357	7.87842	3.38874	1.21032	0.9252	0.898486	0.861303	0.91095	0.910816	0.916188	0.855699	0.89463	0.873483	0.925626	0.844064	0.8444	0.837623	0.876054	0.861923	0.855826	0.905421	0.887068	0.873431	0.870397	1	0.891842	0.0625271
1526	10	58797	0.235188	63.5188	7.88028	3.38619	1.20958	0.926195	0.899901	0.863054	0.911713	0.911484	0.917453	0.856974	0.895071	0.874245	0.92594	0.844567	0.845154	0.838767	0.875955	0.862289	0.856209	0.905675	0.887435	0.873437	0.871226	1	0.892804	0.0621851
1528	0	669899	2.6796	22.8529	0.853541	0.153532	0.0171174	0.928921	0.874654	0.883227	0.895419	0.908758	0.897671	0.8279	0.878223	0.871284	0.931278	0.866003	0.869257	0.844868	0.849207	0.841108	0.838623	0.885777	0.884821	0.859091	0.886474	1	0.886583	0.0643472
1533	5	105171	0.420684	63.7329	5.74932	3.34998	0.860676	0.929985	0.875669	0.885539	0.896896	0.910503	0.89779	0.827909	0.879558	0.872993	0.931621	0.866503	0.870782	0.845342	0.849093	0.840717	0.837141	0.886414	0.884816	0.858369	0.887184	1	0.887608	0.0640132
1534	6	66565	0.26626	66.6343	8.21696	3.90474	1.38574	0.930804	0.87727	0.887884	0.897844	0.910907	0.898963	0.828844	0.879576	0.872809	0.932126	0.868332	0.871622	0.846301	0.850237	0.840667	0.838511	0.886179	0.886021	0.857733	0.887065	1	0.888609	0.0635656
1538	10	58299	0.233196	66.6172	8.21087	3.90157	1.38366	0.931971	0.879406	0.889346	0.899895	0.911688	0.900084	0.829834	0.879861	0.873077	0.933018	0.868214	0.872528	0.846558	0.85119	0.840795	0.838316	0.885864	0.885753	0.857768	0.887228	1	0.889702	0.0631905
1540	0	683264	2.73306	22.8798	0.848104	0.154064	0.0170453	0.93006	0.890131	0.894585	0.898802	0.912561	0.926272	0.829865	0.849972	0.87397	0.91657	0.885918	0.846755	0.837344	0.875416	0.854184	0.866478	0.898871	0.871253	0.864647	0.868706	1	0.891736	0.0620044
1545	5	106069	0.424276	62.1764	5.61642	3.11163	0.798613	0.93104	0.890666	0.895021	0.898905	0.912675	0.926661	0.83127	0.84998	0.876345	0.916748	0.886051	0.846425	0.837271	0.876439	0.853473	0.86753	0.900008	0.871084	0.864442	0.869203	1	0.89227	0.0617493
1546	6	66977	0.267908	64.2154	7.93364	3.497	1.2426	0.932641	0.892299	0.895554	0.899704	0.913067	0.926729	0.833226	0.851464	0.877129	0.917419	0.885797	0.847074	0.837526	0.876443	0.853144	0.867447	0.900369	0.870874	0.865118	0.870209	1	0.893159	0.0614085
1550	10	58863	0.235452	64.209	7.93341	3.49594	1.24143	0.933821	0.893736	0.896811	0.900379	0.913919	0.927544	0.834616	0.852199	0.878328	0.917937	0.886686	0.848088	0.838311	0.876782	0.853839	0.868355	0.9002	0.87115	0.865051	0.870615	1	0.894145	0.0611163
1552	0	628417	2.51367	22.9082	0.875405	0.154676	0.0176668	0.912496	0.900482	0.86685	0.894874	0.911292	0.88932	0.844349	0.872292	0.890813	0.941056	0.848148	0.852989	0.838233	0.852463	0.843209	0.838376	0.866825	0.893569	0.856419	0.881458	1	0.885818	0.0673253
1557	5	101604	0.406416	65.1303	5.92077	3.57549	0.92622	0.913138	0.902376	0.86936	0.895137	0.912366	0.889502	0.845941	0.873332	0.891225	0.941228	0.848623	0.853086	0.837762	0.85318	0.843313	0.839809	0.867687	0.893823	0.856197	0.881579	1	0.88678	0.0673551
1558	6	64227	0.256908	65.6803	8.24924	3.74613	1.3536	0.915573	0.90462	0.870039	0.89731	0.91358	0.890903	0.847222	0.874718	0.890895	0.941302	0.85032	0.854189	0.837311	0.854251	0.843835	0.840348	0.867081	0.894764	0.85626	0.880377	1	0.888136	0.0669235
1562	10	56202	0.224808	65.6454	8.25815	3.74069	1.3531	0.917325	0.906792	0.871588	0.898634	0.914327	0.892575	0.847995	0.876339	0.891481	0.941755	0.851322	0.854578	0.837168	0.855219	0.844089	0.840299	0.866926	0.894977	0.856945	0.880556	1	0.889379	0.0663949
1564	0	669381	2.67752	22.9339	0.881483	0.155203	0.0178063	0.903299	0.900855	0.853232	0.907443	0.927696	0.902783	0.841191	0.882667	0.848003	0.930006	0.851298	0.861864	0.82812	0.883477	0.84842	0.83808	0.886849	0.893939	0.880286	0.882302	1	0.885856	0.0632581
1569	5	104282	0.417128	64.1129	5.78391	3.40995	0.874725	0.905314	0.901776	0.854783	0.908335	0.928765	0.904092	0.840845	0.883168	0.848325	0.930496	0.851782	0.863294	0.828053	0.883738	0.847836	0.837887	0.887723	0.894574	0.881605	0.882276	1	0.886812	0.0628547
1570	6	65669	0.262676	64.6649	8.06669	3.57359	1.28147	0.907087	0.903394	0.857079	0.91049	0.929601	0.904864	0.842034	0.883781	0.848749	0.931459	0.851924	0.863825	0.829059	0.883339	0.847774	0.83863	0.888928	0.894151	0.881801	0.88238	1	0.888065	0.0623338
1574	10	57741	0.230964	64.6498	8.07265	3.5714	1.28197	0.908393	0.904591	0.858151	0.911605	0.930084	0.90563	0.842902	0.88432	0.849275	0.932232	0.852782	0.86397	0.829289	0.884086	0.847985	0.839204	0.889307	0.894503	0.881999	0.882311	1	0.888928	0.0619906
1576	0	677166	2.70866	22.8588	0.872597	0.15368	0.0175242	0.911894	0.910135	0.873365	0.902822	0.930211	0.924736	0.846817	0.873119	0.869581	0.894951	0.867558	0.855156	0.844823	0.860121	0.867211	0.862098	0.88466	0.879935	0.865562	0.858774	1	0.891664	0.0617874
1581	5	105328	0.421312	61.7931	5.58054	3.05465	0.784192	0.913371	0.910978	0.875532	0.90419	0.930602	0.924882	0.847614	0.873277	0.870357	0.896552	0.867348	0.854763	0.844453	0.860407	0.866864	0.863128	0.884489	0.879514	0.864813	0.859786	1	0.892525	0.0615352
1582	6	66237	0.264948	63.8489	7.94082	3.43966	1.22989	0.915221	0.912338	0.876142	0.90531	0.931745	0.925548	0.848295	0.874504	0.871967	0.898169	0.867672	0.85567	0.844558	0.860946	0.867627	0.864056	0.884943	0.880694	0.86614	0.859278	1	0.89362	0.0612703
1586	10	58203	0.232812	63.8287	7.94565	3.4367	1.23038	0.916413	0.913381	0.877816	0.90662	0.932615	0.926481	0.849372	0.874749	0.873202	0.898485	0.867601	0.856322	0.844578	0.861218	0.867533	0.864371	0.884791	0.880676	0.866562	0.859724	1	0.894539	0.0610046
1588	0	672842	2.69137	22.9326	0.875233	0.155166	0.0176878	0.933909	0.900361	0.869309	0.877523	0.904538	0.890104	0.836271	0.87792	0.87087	0.91201	0.86419	0.877951	0.846492	0.848998	0.863528	0.838619	0.898883	0.880798	0.868836	0.827127	1	0.886587	0.0636935
1593	5	104964	0.419856	62.3451	5.63553	3.13705	0.806598	0.935187	0.902143	0.87067	0.87853	0.905749	0.890239	0.837721	0.878072	0.871227	0.912522	0.864192	0.87691	0.846562	0.848634	0.862905	0.839774	0.899599	0.880616	0.868326	0.82705	1	0.88745	0.0633394
1594	6	65994	0.263976	64.7849	8.03086	3.59138	1.27858	0.936502	0.904052	0.872602	0.880285	0.907863	0.89193	0.838478	0.879141	0.872034	0.912538	0.865056	0.877731	0.846728	0.849251	0.863722	0.840576	0.900127	0.881232	0.869746	0.828939	1	0.88882	0.0628234
1598	10	57951	0.231804	64.766	8.02999	3.5883	1.27711	0.937792	0.905627	0.874049	0.881055	0.908794	0.893056	0.838916	0.879355	0.872755	0.91303	0.866137	0.878138	0.847026	0.850408	0.864118	0.840805	0.900614	0.880822	0.869804	0.82983	1	0.889777	0.0625154
1600	0	625377	2.50151	22.8122	0.850448	0.152715	0.0169992	0.93195	0.887123	0.878421	0.905461	0.896567	0.897493	0.837923	0.873674	0.856162	0.931409	0.87164	0.839456	0.842809	0.861333	0.831746	0.841416	0.884591	0.869276	0.855009	0.897697	1	0.88701	0.064676
1605	5	102171	0.408684	63.7954	5.78201	3.3605	0.866176	0.932941	0.888197	0.880822	0.90674	0.898039	0.897999	0.838066	0.872885	0.856295	0.931546	0.872067	0.840473	0.843914	0.861742	0.831444	0.84199	0.884502	0.869474	0.855928	0.898577	1	0.887903	0.0643366
1606	6	64527	0.258108	65.773	8.21361	3.76006	1.35188	0.934415	0.889279	0.881786	0.908193	0.899461	0.898825	0.839718	0.873123	0.857385	0.932098	0.874037	0.841756	0.843833	0.862484	0.830807	0.841934	0.884459	0.869713	0.855921	0.899414	1	0.888958	0.063877
1610	10	56733	0.226932	65.7593	8.19777	3.75713	1.34798	0.935946	0.891104	0.883049	0.909471	0.900349	0.899521	0.841256	0.874297	0.857905	0.932764	0.874658	0.841944	0.844614	0.862963	0.831465	0.842102	0.883974	0.870737	0.855904	0.899926	1	0.890067	0.0633673
1612	0	669067	2.67627	22.8166	0.839586	0.152787	0.0167754	0.917331	0.900729	0.874643	0.916292	0.935367	0.905347	0.866535	0.86938	0.888829	0.914821	0.867817	0.870531	0.829128	0.861679	0.832105	0.853406	0.868564	0.896673	0.866513	0.856613	1	0.893631	0.0631372
1617	5	105215	0.42086	64.5186	5.84497	3.47554	0.896723	0.919132	0.90258	0.876358	0.9162	0.936677	0.906259	0.867571	0.870218	0.888856	0.914713	0.869192	0.871706	0.830252	0.861023	0.833626	0.853761	0.869491	0.897348	0.867524	0.856936	1	0.894733	0.0625523
1618	6	66401	0.265604	67.6748	8.32203	4.08873	1.44763	0.920227	0.903202	0.876696	0.917004	0.936665	0.906952	0.868564	0.870612	0.890333	0.915333	0.869761	0.872698	0.830989	0.860876	0.833911	0.854121	0.868797	0.897697	0.866869	0.857336	1	0.895363	0.0622097
1622	10	58310	0.23324	67.6569	8.3255	4.08576	1.44802	0.92082	0.904648	0.8781	0.918084	0.937352	0.907657	0.869551	0.871557	0.891417	0.915786	0.870005	0.873212	0.831427	0.860599	0.834917	0.854399	0.869191	0.898088	0.867416	0.857074	1	0.896225	0.0619663
1624	0	686807	2.74723	22.8378	0.864772	0.153249	0.0173264	0.901451	0.897286	0.863842	0.913303	0.905216	0.903693	0.846744	0.878453	0.861218	0.924476	0.853848	0.859355	0.823369	0.888608	0.836403	0.864184	0.868204	0.874346	0.848499	0.881052	1	0.884973	0.0664977
1629	5	106028	0.424112	63.9971	5.80536	3.39246	0.87509	0.903356	0.898399	0.866408	0.914721	0.905978	0.904195	0.846743	0.878353	0.862084	0.925133	0.854383	0.859594	0.824292	0.889185	0.836788	0.863909	0.867959	0.875127	0.849238	0.882446	1	0.886044	0.0661736
1630	6	66715	0.26686	65.1063	8.13951	3.64768	1.31179	0.905553	0.899333	0.867901	0.917073	0.907202	0.904594	0.84816	0.878558	0.862947	0.925826	0.854965	0.860219	0.824582	0.888593	0.836941	0.863696	0.868605	0.874841	0.850633	0.883197	1	0.887208	0.0658859
1634	10	58634	0.234536	65.1066	8.1346	3.64755	1.31154	0.907639	0.901115	0.869538	0.917804	0.907878	0.905277	0.849098	0.879575	0.863484	0.926399	0.856423	0.860721	0.825434	0.889177	0.837364	0.863509	0.868592	0.874689	0.850496	0.882986	1	0.888334	0.0654512
1636	0	682507	2.73003	22.8335	0.869524	0.153169	0.0174061	0.900711	0.901193	0.844695	0.907734	0.927204	0.898278	0.843147	0.864958	0.851301	0.91402	0.861918	0.862579	0.862535	0.867938	0.854752	0.857579	0.86516	0.894229	0.851434	0.868177	1	0.883617	0.0658365
1641	5	105337	0.421348	64.0984	5.81986	3.40871	0.880812	0.901825	0.902081	0.845847	0.907877	0.927855	0.899518	0.845477	0.866524	0.85104	0.913876	0.863277	0.862726	0.862551	0.867763	0.855041	0.857927	0.865645	0.894197	0.851344	0.869946	1	0.884447	0.065615
1642	6	66304	0.265216	65.7093	8.21643	3.7495	1.34675	0.903286	0.903301	0.848199	0.90895	0.928225	0.899712	0.847521	0.866109	0.850477	0.914145	0.86528	0.863394	0.862331	0.86724	0.855461	0.857633	0.865468	0.893747	0.850891	0.870204	1	0.885361	0.0651923
1646	10	57976	0.231904	65.7007	8.2243	3.7484	1.34788	0.905254	0.904866	0.850498	0.909997	0.928695	0.900286	0.848601	0.8671	0.851128	0.914318	0.865548	0.863797	0.863556	0.868144	0.855164	0.857958	0.866083	0.893792	0.851551	0.870248	1	0.886507	0.0648793
1648	0	639753	2.55901	22.7492	0.861313	0.151479	0.0171604	0.926008	0.909763	0.862223	0.91537	0.899063	0.908018	0.838374	0.867032	0.888776	0.920371	0.86372	0.866752	0.829502	0.885295	0.841118	0.85448	0.883289	0.86926	0.863622	0.852003	1	0.890535	0.0626482
1653	5	103550	0.4142	61.7605	5.55434	3.04929	0.78048	0.926596	0.910792	0.863858	0.91662	0.899845	0.908865	0.839643	0.868807	0.889648	0.921202	0.865316	0.86648	0.830309	0.884915	0.841743	0.854746	0.885167	0.870295	0.862255	0.853781	1	0.891514	0.0623047
1654	6	65781	0.263124	65.3658	8.0257	3.68555	1.30271	0.927403	0.91265	0.865584	0.917575	0.900252	0.909419	0.841337	0.869149	0.89066	0.921999	0.866413	0.867089	0.830855	0.8848	0.841117	0.855612	0.885788	0.871163	0.862445	0.853286	1	0.89249	0.0620217
1658	10	57737	0.230948	65.3532	8.0107	3.68294	1.30072	0.928495	0.913894	0.867104	0.918735	0.90119	0.910283	0.842986	0.870404	0.891274	0.921766	0.867373	0.867269	0.831789	0.884805	0.84193	0.855613	0.886555	0.871763	0.862463	0.853603	1	0.89349	0.0616209
1660	0	652421	2.60968	22.8397	0.84514	0.153256	0.0169166	0.921322	0.899442	0.865863	0.903103	0.905974	0.901694	0.845438	0.864419	0.851377	0.917293	0.839884	0.879995	0.856035	0.88049	0.823205	0.846574	0.881652	0.889587	0.850885	0.854316	1	0.886229	0.0620816
1665	5	103608	0.414432	60.2323	5.42745	2.82967	0.725708	0.923601	0.900707	0.867336	0.903801	0.907314	0.902947	0.847729	0.864731	0.851942	0.918071	0.840659	0.880868	0.857472	0.880902	0.823117	0.846238	0.882331	0.890163	0.850596	0.854384	1	0.88745	0.0615772
1666	6	65414	0.261656	61.8215	7.71012	3.12443	1.12056	0.924473	0.90301	0.869187	0.904493	0.908147	0.903392	0.84871	0.865113	0.852058	0.919474	0.841601	0.88105	0.857874	0.880607	0.824372	0.845576	0.88319	0.889901	0.849833	0.854221	1	0.888419	0.061351
1670	10	57603	0.230412	61.7852	7.70456	3.11891	1.11853	0.925698	0.904449	0.870849	0.905647	0.909111	0.904224	0.850043	0.866231	0.853358	0.920039	0.842812	0.881673	0.858375	0.880649	0.824792	0.845963	0.8834	0.889962	0.850286	0.854539	1	0.889514	0.0609774
1672	0	618009	2.47204	22.9025	0.875696	0.154561	0.01764	0.923678	0.892589	0.883583	0.916005	0.907283	0.903799	0.856632	0.865784	0.884473	0.936841	0.874694	0.891396	0.837354	0.883924	0.850216	0.851228	0.867572	0.870811	0.865412	0.857264	1	0.893434	0.0626514
1677	5	101540	0.40616	62.6494	5.68883	3.18367	0.821837	0.924429	0.894332	0.884893	0.916767	0.908445	0.905328	0.859513	0.866496	0.884573	0.937606	0.874823	0.891875	0.837177	0.884642	0.850064	0.851113	0.867584	0.871381	0.866604	0.857155	1	0.89446	0.0621831
1678	6	64501	0.258004	64.4781	7.9903	3.54091	1.26392	0.925482	0.896141	0.886149	0.917048	0.909591	0.906653	0.859584	0.867576	0.884637	0.937908	0.876583	0.892878	0.837677	0.885211	0.850599	0.851196	0.867599	0.871979	0.86632	0.857436	1	0.89539	0.0619215
1682	10	56712	0.226848	64.4656	7.99757	3.53915	1.26348	0.926823	0.897905	0.887096	0.918139	0.911271	0.907259	0.860523	0.868846	0.885218	0.938355	0.876887	0.892915	0.838262	0.886065	0.851125	0.851769	0.868079	0.872523	0.866351	0.857764	1	0.896432	0.0615188
1684	0	566008	2.26403	22.8051	0.863864	0.152594	0.0172903	0.923032	0.902605	0.852602	0.90165	0.905695	0.901803	0.848538	0.871636	0.857718	0.905674	0.87389	0.852516	0.834593	0.867164	0.83535	0.865914	0.879263	0.862929	0.852156	0.856704	1	0.885435	0.0639776
1689	5	98206	0.392824	63.7782	5.76947	3.35752	0.86452	0.924898	0.90523	0.855503	0.903193	0.907781	0.9019	0.849179	0.871215	0.859774	0.905897	0.873933	0.853257	0.834521	0.866459	0.83501	0.865614	0.878948	0.862366	0.852896	0.857269	1	0.886786	0.0633213
1690	6	62612	0.250448	66.6833	8.21184	3.91288	1.38723	0.926707	0.907398	0.856857	0.903804	0.908181	0.902495	0.850077	0.872141	0.860203	0.906456	0.874385	0.85391	0.835798	0.866184	0.835535	0.865721	0.878665	0.862486	0.853079	0.856793	1	0.887808	0.0629636
1694	10	55109	0.220436	66.6672	8.21235	3.91018	1.38664	0.928006	0.909189	0.857718	0.905179	0.908744	0.90301	0.851059	0.872525	0.861202	0.90683	0.875184	0.854779	0.836633	0.866446	0.835916	0.865857	0.878686	0.863053	0.853236	0.856947	1	0.888759	0.0624677
1696	0	626036	2.50414	22.8702	0.851355	0.153875	0.0170853	0.919903	0.890123	0.841699	0.898651	0.911736	0.910868	0.853018	0.873385	0.852628	0.90128	0.868703	0.861354	0.854424	0.867941	0.870325	0.862759	0.884142	0.871245	0.870242	0.860784	1	0.884544	0.0639514
1701	5	102368	0.409472	63.4737	5.75305	3.31012	0.852585	0.92167	0.892281	0.843144	0.898362	0.911652	0.91025	0.85409	0.874619	0.851746	0.901141	0.869305	0.862428	0.854657	0.867669	0.870843	0.862672	0.884339	0.871967	0.870609	0.860972	1	0.885312	0.063753
1702	6	64732	0.258928	63.8769	8.04722	3.44802	1.24654	0.923701	0.893553	0.844922	0.899833	0.912362	0.911327	0.855805	0.874761	0.852005	0.902374	0.870505	0.861993	0.854678	0.867585	0.871231	0.863499	0.88464	0.872011	0.870072	0.861266	1	0.886448	0.0632137
1706	10	56858	0.227432	63.8755	8.05323	3.448	1.24659	0.924848	0.894623	0.846829	0.900216	0.913319	0.911604	0.856476	0.875558	0.852492	0.902476	0.871153	0.86279	0.855421	0.86767	0.871557	0.863977	0.885276	0.87183	0.871267	0.861778	1	0.887296	0.0630445
1708	0	530647	2.12259	22.771	0.887198	0.15195	0.0176923	0.921296	0.93051	0.864777	0.891552	0.906098	0.905241	0.824294	0.865367	0.846292	0.925833	0.884308	0.863184	0.839611	0.881954	0.855796	0.857629	0.840183	0.889343	0.846309	0.848503	1	0.888811	0.0631397
1713	5	95602	0.382408	64.985	5.87732	3.5508	0.913163	0.923155	0.932261	0.868261	0.893407	0.906074	0.906074	0.824706	0.866404	0.846928	0.925258	0.885091	0.862477	0.840003	0.88187	0.854276	0.85767	0.841259	0.88961	0.848298	0.849485	1	0.890028	0.0626432
1714	6	61367	0.245468	67.0146	8.30201	3.97328	1.41705	0.925212	0.932553	0.869629	0.893526	0.906301	0.907124	0.826812	0.867111	0.848094	0.92566	0.885484	0.862744	0.840126	0.881321	0.854539	0.857342	0.840998	0.889623	0.848339	0.849626	1	0.890856	0.0621932
1718	10	53945	0.21578	66.9984	8.29085	3.97002	1.41432	0.926193	0.933877	0.871128	0.894911	0.906952	0.907471	0.828307	0.867244	0.849374	0.92636	0.885142	0.862063	0.840133	0.881898	0.854546	0.857429	0.840931	0.889721	0.848225	0.849791	1	0.891698	0.0618846
1720	0	451453	1.80581	22.5847	0.865299	0.148245	0.0169783	0.923538	0.889008	0.867438	0.905541	0.910822	0.893215	0.813822	0.870787	0.866146	0.91534	0.859957	0.869446	0.865766	0.869999	0.84099	0.851011	0.845249	0.89035	0.872319	0.860989	1	0.885016	0.0646868
1725	5	88225	0.3529	62.705	5.68325	3.19183	0.822553	0.924687	0.891595	0.869345	0.907039	0.910717	0.89435	0.815846	0.872094	0.865877	0.915069	0.858447	0.870054	0.866449	0.869617	0.842641	0.850666	0.844936	0.891051	0.873284	0.862822	1	0.886123	0.0642748
1726	6	57112	0.228448	64.159	8.01752	3.49134	1.2558	0.926434	0.892264	0.871743	0.90797	0.911113	0.894777	0.81707	0.872698	0.865939	0.914291	0.858322	0.870666	0.867532	0.870132	0.842406	0.850916	0.844936	0.892579	0.8731	0.863558	1	0.887022	0.0639837
1730	10	50317	0.201268	64.1505	8.01709	3.49	1.25573	0.927361	0.893744	0.873413	0.909186	0.912226	0.8959	0.819107	0.873105	0.866218	0.914502	0.858696	0.871286	0.868126	0.870749	0.84227	0.851293	0.844784	0.893098	0.872926	0.864092	1	0.888036	0.0637655
1732	0	516719	2.06688	22.6466	0.834468	0.149414	0.0164624	0.907651	0.891573	0.873048	0.912659	0.923994	0.901973	0.870192	0.858202	0.835436	0.914939	0.869455	0.870729	0.838882	0.904539	0.809281	0.84712	0.87088	0.873254	0.854223	0.856222	1	0.887007	0.0640271
1737	5	94962	0.379848	61.2009	5.54308	2.96846	0.764299	0.909659	0.891952	0.874897	0.913818	0.924728	0.903182	0.871075	0.859623	0.836508	0.916188	0.869148	0.869732	0.838146	0.904809	0.809808	0.847065	0.870912	0.873555	0.854958	0.85688	1	0.887997	0.0636547
1738	6	60726	0.242904	63.8395	7.89107	3.4364	1.22333	0.911463	0.893497	0.875029	0.915152	0.925098	0.90388	0.872476	0.860307	0.836956	0.916955	0.869611	0.869405	0.83978	0.905065	0.810378	0.847454	0.871488	0.873283	0.856561	0.856791	1	0.888928	0.0631369
1742	10	53553	0.214212	63.8127	7.88628	3.43203	1.22121	0.913067	0.894758	0.876515	0.916279	0.926045	0.904487	0.873555	0.860493	0.837395	0.917568	0.870437	0.869933	0.840214	0.904786	0.81087	0.847497	0.871436	0.872827	0.85717	0.856777	1	0.889879	0.0628314
1744	0	596271	2.38508	22.7781	0.84429	0.152027	0.0168187	0.91195	0.910327	0.883137	0.919745	0.905369	0.895719	0.843506	0.890054	0.85427	0.918139	0.863489	0.87575	0.850851	0.883777	0.854871	0.841085	0.865528	0.876341	0.861055	0.860667	1	0.891425	0.0615268
1749	5	100753	0.403012	62.6129	5.66523	3.17761	0.818016	0.913491	0.912365	0.884971	0.920662	0.906668	0.897447	0.844789	0.890018	0.853548	0.918682	0.863954	0.875081	0.851806	0.883636	0.85398	0.84058	0.865051	0.877091	0.861538	0.860674	1	0.89248	0.06104
1750	6	64173	0.256692	64.7735	8.05678	3.59071	1.28597	0.913468	0.913577	0.886035	0.922545	0.907181	0.898781	0.846259	0.890896	0.853973	0.919577	0.86411	0.875337	0.852095	0.884741	0.854783	0.841631	0.864281	0.8767	0.861795	0.861047	1	0.893304	0.0608132
1754	10	56400	0.2256	64.7709	8.04767	3.58997	1.28529	0.915647	0.914823	0.88695	0.922934	0.908032	0.89922	0.84742	0.891569	0.855009	0.920027	0.864441	0.875957	0.852323	0.885222	0.855115	0.841711	0.863484	0.876507	0.862154	0.861135	1	0.894224	0.0603946
1756	0	670003	2.68001	22.837	0.853181	0.153215	0.0170946	0.932276	0.90086	0.86894	0.898783	0.917988	0.911424	0.839869	0.869742	0.852243	0.911999	0.896344	0.852981	0.846303	0.858651	0.861708	0.83802	0.877244	0.866719	0.858286	0.867546	1	0.890181	0.0613712
1761	5	105239	0.420956	64.041	5.78455	3.39876	0.873167	0.934226	0.902441	0.870984	0.898949	0.918747	0.912262	0.840663	0.869996	0.853624	0.911981	0.896811	0.8536	0.846545	0.856693	0.86286	0.839028	0.876666	0.866661	0.857881	0.869183	1	0.891179	0.0610083
1762	6	66420	0.26568	65.3835	8.14875	3.69326	1.32401	0.934922	0.903794	0.873427	0.899255	0.919919	0.912579	0.841983	0.871582	0.854133	0.912135	0.898005	0.853817	0.846055	0.857106	0.862858	0.839702	0.877695	0.866855	0.857731	0.869136	1	0.892117	0.0604948
1766	10	58330	0.23332	65.3805	8.13824	3.69234	1.32203	0.936148	0.905435	0.874936	0.89958	0.921113	0.912918	0.843571	0.872613	0.854997	0.912541	0.899014	0.854757	0.845928	0.857286	0.863158	0.840262	0.878399	0.867804	0.857389	0.869561	1	0.893113	0.0602209
1768	0	674595	2.69838	22.957	0.853173	0.155626	0.017261	0.911647	0.91553	0.868399	0.89309	0.919037	0.893844	0.867466	0.856057	0.82248	0.899303	0.884766	0.864422	0.816663	0.863182	0.868843	0.874093	0.864979	0.87542	0.855119	0.842242	1	0.886126	0.0644203
1773	5	104939	0.419756	61.1049	5.52715	2.95444	0.761269	0.913278	0.917695	0.869963	0.893915	0.919234	0.894867	0.869734	0.856898	0.822039	0.899218	0.884304	0.864507	0.817413	0.863187	0.870086	0.874818	0.864626	0.875485	0.856131	0.84117	1	0.887164	0.0639738
1774	6	66278	0.265112	64.4659	7.90735	3.53583	1.25026	0.914949	0.919347	0.871368	0.894807	0.920554	0.895154	0.871609	0.858716	0.822362	0.899695	0.884849	0.865996	0.818318	0.863854	0.870953	0.875283	0.864902	0.875917	0.855993	0.842474	1	0.888353	0.0635537
1778	10	58201	0.232804	64.4462	7.90032	3.5324	1.24764	0.91684	0.920603	0.87331	0.896101	0.921419	0.895938	0.872717	0.859994	0.822872	0.89995	0.884761	0.866729	0.818861	0.864573	0.871179	0.875561	0.865037	0.875853	0.855655	0.842142	1	0.889458	0.0630722
1780	0	573348	2.29339	22.9018	0.871943	0.154542	0.0175749	0.932601	0.916918	0.877734	0.909396	0.930472	0.915381	0.832973	0.868803	0.850805	0.911494	0.880416	0.868871	0.855064	0.866355	0.85634	0.850945	0.888957	0.88739	0.864536	0.879378	1	0.895895	0.0605019
1785	5	98155	0.39262	65.5744	5.90549	3.64715	0.934717	0.933707	0.918236	0.880429	0.911166	0.931455	0.91651	0.834405	0.870266	0.851419	0.911054	0.882247	0.869095	0.854954	0.868249	0.856141	0.849468	0.890209	0.887362	0.864622	0.879247	1	0.897103	0.0600754
1786	6	62610	0.25044	68.6517	8.45012	4.2678	1.50931	0.935074	0.919989	0.881704	0.911476	0.932271	0.917649	0.835386	0.870524	0.851597	0.911316	0.882958	0.87046	0.855367	0.86836	0.856716	0.849393	0.890065	0.88767	0.864686	0.879492	1	0.898013	0.0597869
1790	10	55126	0.220504	68.6276	8.43649	4.26284	1.50531	0.935901	0.921444	0.883358	0.912319	0.933362	0.918051	0.836048	0.871485	0.852139	0.911911	0.883558	0.871113	0.855223	0.867694	0.857218	0.850007	0.890632	0.887993	0.864619	0.879803	1	0.89888	0.0594184
1792	0	604942	2.41977	22.8468	0.864713	0.153428	0.017332	0.910303	0.908734	0.890593	0.879293	0.890236	0.904795	0.829207	0.878217	0.846702	0.923095	0.869585	0.846965	0.861726	0.88544	0.832824	0.84455	0.868991	0.867777	0.848067	0.860402	1	0.884979	0.0635636
1797	5	100625	0.4025	64.4239	5.8158	3.45974	0.889325	0.9112	0.911061	0.890753	0.880532	0.89125	0.905009	0.829983	0.877993	0.848035	0.923125	0.869953	0.846753	0.862241	0.885923	0.832229	0.843374	0.869357	0.86882	0.846872	0.859399	1	0.885725	0.0631419
1798	6	64271	0.257084	66.8334	8.25126	3.94007	1.39949	0.912955	0.911967	0.89139	0.881432	0.892743	0.905393	0.832008	0.879106	0.847902	0.922905	0.870408	0.847995	0.861267	0.885897	0.833058	0.842985	0.869202	0.869132	0.846852	0.858186	1	0.886586	0.0627109
1802	10	56433	0.225732	66.8301	8.2483	3.9394	1.39905	0.914669	0.913074	0.892988	0.882613	0.894432	0.906305	0.832545	0.880026	0.849202	0.923192	0.870865	0.848449	0.861579	0.886786	0.833528	0.842964	0.869305	0.868712	0.847164	0.858664	1	0.887673	0.0622969
1804	0	571444	2.28578	22.7688	0.862684	0.151871	0.0171832	0.91999	0.905848	0.896662	0.909158	0.923633	0.882543	0.853151	0.877005	0.85063	0.897847	0.869575	0.868443	0.83091	0.857703	0.851785	0.841271	0.884713	0.888472	0.848232	0.877252	1	0.89137	0.059428
1809	5	98568	0.394272	62.8378	5.6958	3.21205	0.826873	0.921308	0.905669	0.897533	0.910432	0.923743	0.883416	0.853619	0.876476	0.850433	0.898268	0.871033	0.867934	0.831786	0.858524	0.85264	0.840268	0.885663	0.887453	0.847765	0.877506	1	0.891902	0.059132
1810	6	62730	0.25092	64.7381	8.07699	3.58569	1.2848	0.923147	0.906958	0.897776	0.911247	0.924621	0.884912	0.854169	0.877722	0.850598	0.898677	0.871935	0.868301	0.831229	0.859103	0.852981	0.840069	0.885318	0.886904	0.846636	0.877212	1	0.892747	0.0586756
1814	10	55037	0.220148	64.7199	8.06928	3.5825	1.28351	0.924405	0.908271	0.899222	0.911977	0.92495	0.886113	0.855452	0.877909	0.850809	0.899804	0.872431	0.868843	0.831468	0.858513	0.852972	0.840644	0.885686	0.887685	0.846794	0.877564	1	0.893623	0.0585188
1816	0	567041	2.26816	22.7551	0.852989	0.151584	0.016973	0.925038	0.904618	0.876833	0.910446	0.916341	0.897361	0.856463	0.865427	0.848836	0.911485	0.878796	0.873488	0.842501	0.871907	0.845965	0.864141	0.865446	0.868382	0.844649	0.866838	1	0.891064	0.0612447
1821	5	98466	0.393864	59.2152	5.3368	2.68936	0.689832	0.926675	0.905546	0.878054	0.911411	0.916849	0.898858	0.857311	0.866319	0.848212	0.911568	0.878283	0.872926	0.843799	0.873073	0.84682	0.864263	0.865233	0.869163	0.845596	0.867127	1	0.891918	0.0608228
1822	6	63058	0.252232	58.7227	7.41484	2.68254	0.974937	0.928843	0.90638	0.879032	0.912469	0.917489	0.898371	0.859653	0.865671	0.847815	0.9122	0.878564	0.873632	0.843033	0.873751	0.846332	0.864728	0.86579	0.870302	0.845706	0.867416	1	0.892724	0.0604757
1826	10	55472	0.221888	58.6944	7.42721	2.6792	0.975978	0.929793	0.907449	0.880039	0.913091	0.918436	0.899111	0.860227	0.865977	0.848113	0.912262	0.878777	0.874378	0.843471	0.873927	0.847446	0.864914	0.866032	0.870421	0.84613	0.868014	1	0.893437	0.0602135
1828	0	602492	2.40997	22.8134	0.858327	0.152752	0.0171484	0.909957	0.903582	0.883674	0.911775	0.920614	0.912702	0.844551	0.874014	0.846646	0.888204	0.891062	0.855876	0.829719	0.870838	0.882008	0.87692	0.875212	0.861579	0.844548	0.842475	1	0.890007	0.0634319
1833	5	100617	0.402468	61.7212	5.58975	3.04449	0.784868	0.911884	0.905583	0.885854	0.912455	0.920769	0.91413	0.845101	0.873943	0.846915	0.889015	0.892081	0.856615	0.830362	0.869972	0.882376	0.877819	0.876129	0.862111	0.843749	0.843665	1	0.891118	0.0631158
1834	6	63712	0.254848	62.8695	7.84758	3.28553	1.17951	0.91347	0.907663	0.887878	0.913415	0.921412	0.916115	0.846999	0.874113	0.848726	0.889777	0.892626	0.856981	0.83033	0.869522	0.883209	0.878163	0.87602	0.862122	0.844503	0.844378	1	0.892393	0.0624676
1838	10	56150	0.2246	62.8608	7.83755	3.28386	1.17761	0.915761	0.909341	0.889101	0.914123	0.921825	0.916928	0.848549	0.875191	0.849288	0.890757	0.892556	0.858504	0.830793	0.870151	0.882707	0.878379	0.87634	0.861692	0.844951	0.844239	1	0.8935	0.0619963
1840	0	557593	2.23037	22.808	0.865826	0.152654	0.0173079	0.915442	0.897761	0.879505	0.895948	0.918244	0.885956	0.829084	0.890382	0.847136	0.908786	0.87184	0.871577	0.817938	0.86544	0.857451	0.855108	0.887204	0.881979	0.834632	0.844101	1	0.88577	0.063767
1845	5	97442	0.389768	61.7239	5.58563	3.04475	0.783359	0.916987	0.898771	0.880601	0.897149	0.919721	0.886148	0.830756	0.890638	0.84791	0.909331	0.872032	0.872252	0.817815	0.866905	0.857926	0.856094	0.88762	0.88233	0.833701	0.843055	1	0.886722	0.0634047
1846	6	62389	0.249556	64.3026	7.97383	3.51234	1.25354	0.918792	0.900303	0.882583	0.897666	0.919954	0.886551	0.831573	0.891455	0.849717	0.909519	0.873399	0.872445	0.818686	0.867493	0.859246	0.85689	0.887953	0.883946	0.83324	0.843554	1	0.88781	0.0631812
1850	10	54776	0.219104	64.2761	7.96109	3.50764	1.25	0.920303	0.901362	0.883745	0.898678	0.920321	0.887159	0.832527	0.892371	0.849907	0.909623	0.874388	0.873174	0.819739	0.86746	0.860222	0.857693	0.887788	0.88421	0.833951	0.843919	1	0.888693	0.0629519
1852	0	520281	2.08112	22.7799	0.854539	0.152078	0.0170334	0.919249	0.888486	0.905554	0.909212	0.91096	0.921317	0.840152	0.890019	0.840419	0.920413	0.875881	0.879642	0.858535	0.892589	0.855155	0.858985	0.874506	0.881552	0.838968	0.841514	1	0.89365	0.0613752
1857	5	94355	0.37742	63.0065	5.6885	3.23733	0.831755	0.919935	0.890181	0.90744	0.909856	0.911202	0.922283	0.841434	0.890223	0.842176	0.920635	0.875502	0.880727	0.858275	0.892714	0.855053	0.859843	0.875513	0.880701	0.840554	0.840507	1	0.894525	0.061194
1858	6	60806	0.243224	65.3978	8.0669	3.69246	1.31286	0.921981	0.89219	0.909187	0.910288	0.91093	0.923182	0.842178	0.890636	0.842787	0.921085	0.875761	0.881443	0.859167	0.893374	0.855664	0.859142	0.875514	0.881714	0.841734	0.840649	1	0.895547	0.0606713
1862	10	53546	0.214184	65.3654	8.07618	3.68749	1.31267	0.923496	0.893615	0.909816	0.911851	0.911581	0.92358	0.843088	0.890963	0.843555	0.921647	0.876854	0.881868	0.859737	0.89369	0.855872	0.858608	0.875247	0.88128	0.842052	0.840838	1	0.896429	0.0603094
1864	0	515777	2.06311	22.791	0.855357	0.152301	0.0170719	0.905786	0.900346	0.900219	0.902431	0.89485	0.90597	0.848201	0.855536	0.857594	0.89861	0.8704	0.883491	0.838253	0.892245	0.850117	0.845495	0.886077	0.872036	0.832132	0.835698	1	0.887301	0.0661773
1869	5	93641	0.374564	62.8096	5.67105	3.20725	0.825742	0.907786	0.903338	0.901646	0.902655	0.896119	0.906761	0.849067	0.855806	0.858219	0.899686	0.870356	0.884404	0.837576	0.8926	0.850909	0.845442	0.885152	0.871541	0.832344	0.835708	1	0.888451	0.0653519
1870	6	60154	0.240616	63.7187	8.00656	3.42194	1.23806	0.909358	0.904861	0.902658	0.903572	0.897023	0.908651	0.851282	0.856219	0.859012	0.899815	0.871039	0.884156	0.837675	0.892085	0.85119	0.845621	0.885535	0.872195	0.832638	0.835971	1	0.889499	0.0648805
1874	10	52835	0.21134	63.702	7.99087	3.41877	1.23537	0.911347	0.906766	0.904353	0.904448	0.897738	0.910012	0.85273	0.857708	0.859629	0.900123	0.871496	0.885483	0.838213	0.892496	0.85132	0.84586	0.885814	0.872802	0.832952	0.836775	1	0.890751	0.0641704
1876	0	546071	2.18428	22.7537	0.84591	0.151546	0.016817	0.903503	0.903893	0.898256	0.904981	0.924317	0.872561	0.840371	0.880379	0.837896	0.895218	0.87719	0.865251	0.832919	0.854094	0.874474	0.850259	0.876369	0.889708	0.841391	0.872889	1	0.88708	0.0637386
1881	5	96890	0.38756	63.1029	5.7243	3.25289	0.840293	0.905511	0.905496	0.898075	0.906172	0.925673	0.873181	0.841403	0.881742	0.838358	0.895655	0.878821	0.866637	0.833223	0.853726	0.87412	0.850666	0.876494	0.889911	0.841377	0.872298	1	0.888079	0.0633741
1882	6	61886	0.247544	64.3362	8.05899	3.52092	1.26882	0.907661	0.906473	0.899283	0.907507	0.926502	0.87443	0.842339	0.883197	0.840101	0.896689	0.880256	0.866852	0.833775	0.854054	0.875392	0.84999	0.875125	0.890193	0.841176	0.873485	1	0.889252	0.0629714
1886	10	54500	0.218	64.3238	8.06792	3.51932	1.26986	0.908899	0.907872	0.901229	0.908569	0.92711	0.875578	0.843064	0.883862	0.841046	0.897092	0.880312	0.867358	0.834404	0.854018	0.875835	0.850229	0.874991	0.890615	0.841826	0.873917	1	0.890239	0.0625921
1888	0	562828	2.25131	22.8192	0.850134	0.152855	0.0169962	0.925427	0.904211	0.911742	0.884841	0.90749	0.919398	0.863585	0.877507	0.867792	0.897439	0.890879	0.85794	0.833353	0.856331	0.846238	0.870958	0.871487	0.872704	0.874015	0.849372	1	0.89442	0.0601451
1893	5	97884	0.391536	62.1775	5.62682	3.11206	0.800481	0.926806	0.905633	0.913336	0.885094	0.907559	0.919961	0.864958	0.877712	0.86837	0.897011	0.891177	0.857627	0.834631	0.857157	0.846047	0.872727	0.871005	0.872589	0.873391	0.850139	1	0.895211	0.0597427
1894	6	62635	0.25054	65.1514	8.0123	3.65007	1.29288	0.928762	0.907727	0.913539	0.88611	0.908573	0.920643	0.865179	0.877145	0.869298	0.898004	0.891818	0.857859	0.835236	0.858689	0.846132	0.873026	0.869578	0.873146	0.873433	0.850235	1	0.896139	0.0594073
1898	10	55209	0.220836	65.1403	8.01536	3.64843	1.29412	0.929848	0.90929	0.913728	0.886694	0.909698	0.921064	0.866145	0.877493	0.869759	0.898721	0.891893	0.85803	0.835552	0.858701	0.847262	0.873571	0.869913	0.872503	0.873417	0.850686	1	0.896858	0.0591485
1900	0	534299	2.1372	22.8065	0.868537	0.152628	0.017352	0.911696	0.915183	0.907988	0.884637	0.926869	0.89204	0.862127	0.870616	0.854732	0.884023	0.894622	0.861772	0.801683	0.872242	0.868513	0.86537	0.897284	0.862169	0.842104	0.83786	1	0.891422	0.0636955
1905	5	95486	0.381944	62.8734	5.71324	3.21788	0.830955	0.913354	0.917218	0.909599	0.886449	0.927429	0.892529	0.864388	0.871903	0.855199	0.884391	0.895995	0.863263	0.801735	0.872714	0.86808	0.865064	0.89744	0.863519	0.842265	0.838777	1	0.892693	0.0631487
1906	6	61340	0.24536	64.2437	8.01486	3.50458	1.25769	0.914167	0.918332	0.911021	0.888091	0.927674	0.894139	0.86605	0.873133	0.855445	0.885042	0.896462	0.864175	0.801345	0.872832	0.867485	0.866017	0.897652	0.862822	0.841278	0.83924	1	0.893616	0.0626331
1910	10	54045	0.21618	64.2087	8.0132	3.49897	1.25567	0.915728	0.92003	0.912527	0.889814	0.928291	0.894347	0.867176	0.873716	0.856111	0.885605	0.896873	0.864604	0.801304	0.872976	0.867814	0.866065	0.89778	0.862689	0.841049	0.839097	1	0.894626	0.0622373
1912	0	538071	2.15228	22.7641	0.852412	0.151762	0.016967	0.889424	0.897989	0.894904	0.904157	0.908246	0.890737	0.839418	0.891779	0.867147	0.90325	0.879592	0.870521	0.831702	0.852774	0.838062	0.842833	0.881981	0.868731	0.835046	0.837672	1	0.884795	0.065399
1917	5	95411	0.381644	60.987	5.50195	2.93706	0.754143	0.891428	0.8991	0.895678	0.904953	0.908103	0.89116	0.841716	0.892748	0.868328	0.904157	0.881219	0.870272	0.832378	0.853209	0.837346	0.84322	0.881969	0.868941	0.833358	0.838032	1	0.885732	0.0651471
1918	6	60902	0.243608	63.8144	7.86561	3.4315	1.21792	0.89401	0.900915	0.8969	0.905118	0.90855	0.892417	0.843166	0.894158	0.869323	0.904683	0.881367	0.870694	0.832386	0.854496	0.837452	0.843281	0.882836	0.869692	0.832805	0.837657	1	0.886892	0.0645859
1922	10	53563	0.214252	63.792	7.86686	3.42806	1.21714	0.895628	0.903217	0.898279	0.905662	0.90948	0.893247	0.843595	0.895814	0.870032	0.905382	0.88184	0.87075	0.833336	0.855124	0.838256	0.843567	0.883324	0.86963	0.833364	0.837509	1	0.888003	0.064234
1924	0	565021	2.26008	22.7534	0.843349	0.151536	0.0167728	0.903447	0.918154	0.905923	0.905058	0.905957	0.914684	0.83035	0.870802	0.86307	0.898158	0.871264	0.86839	0.851818	0.901852	0.853988	0.863966	0.875205	0.861358	0.84699	0.832266	1	0.891848	0.0618097
1929	5	98251	0.393004	62.2315	5.62067	3.11987	0.801142	0.904764	0.919996	0.907981	0.906184	0.906774	0.915777	0.831121	0.871533	0.86364	0.89908	0.872073	0.868439	0.852622	0.90224	0.854648	0.865258	0.876042	0.861467	0.84651	0.832277	1	0.892983	0.0613782
1930	6	62978	0.251912	63.7798	7.93692	3.42874	1.22666	0.906848	0.920282	0.908587	0.907468	0.907484	0.916312	0.832624	0.873456	0.864762	0.900306	0.873043	0.86893	0.852496	0.90295	0.855283	0.86612	0.876409	0.861309	0.846256	0.833243	1	0.893979	0.0609748
1934	10	55474	0.221896	63.7602	7.93048	3.42543	1.22491	0.908281	0.921747	0.909345	0.908489	0.908173	0.91743	0.834157	0.873941	0.865469	0.900548	0.873625	0.869579	0.853048	0.903	0.855725	0.866694	0.876915	0.861268	0.846351	0.833048	1	0.894916	0.0606303
1936	0	623720	2.49488	22.7956	0.845473	0.152377	0.0168608	0.905643	0.911253	0.89587	0.902059	0.912571	0.886396	0.836508	0.881659	0.837926	0.904452	0.885022	0.870104	0.833061	0.883586	0.842408	0.884464	0.892217	0.87346	0.846631	0.839438	1	0.888747	0.0640329
1941	5	102363	0.409452	62.6305	5.62288	3.17917	0.813638	0.907423	0.912063	0.896735	0.903256	0.91365	0.886702	0.837143	0.881998	0.839136	0.904414	0.885256	0.870285	0.833836	0.882897	0.843635	0.884128	0.892319	0.87389	0.848002	0.840186	1	0.889592	0.0638031
1942	6	64863	0.259452	64.4639	7.93781	3.53661	1.25416	0.909401	0.912878	0.897916	0.904144	0.914659	0.887494	0.838513	0.881928	0.84034	0.904368	0.886052	0.871051	0.833626	0.881951	0.843293	0.884048	0.892897	0.874035	0.847748	0.841797	1	0.890497	0.0634755
1946	10	57255	0.22902	64.4402	7.93593	3.53277	1.25296	0.910741	0.914488	0.899022	0.905388	0.91585	0.888621	0.839595	0.883041	0.841839	0.90455	0.88649	0.871461	0.834381	0.881766	0.843201	0.884106	0.892874	0.874264	0.847603	0.842704	1	0.89155	0.0631002
1948	0	585295	2.34118	22.7992	0.857786	0.152467	0.0171294	0.918238	0.889621	0.903758	0.883533	0.899542	0.887726	0.862741	0.888208	0.854815	0.873946	0.901088	0.883253	0.846137	0.876707	0.839433	0.875066	0.872026	0.885707	0.872036	0.872475	1	0.888792	0.0649876
1953	5	99597	0.398388	63.2674	5.71217	3.27754	0.84254	0.919807	0.890263	0.904455	0.88461	0.898832	0.888797	0.86354	0.889515	0.855317	0.874178	0.901438	0.883736	0.847842	0.878551	0.840367	0.875051	0.871382	0.886242	0.872059	0.872923	1	0.889565	0.0647112
1954	6	63736	0.254944	65.144	8.09143	3.65187	1.30349	0.920759	0.892133	0.905383	0.885975	0.899366	0.889176	0.864857	0.890556	0.855419	0.873651	0.901869	0.884492	0.848045	0.879228	0.840326	0.875173	0.872654	0.886634	0.872192	0.873086	1	0.890434	0.0644628
1958	10	56050	0.2242	65.1229	8.08026	3.64799	1.30072	0.922275	0.89413	0.906833	0.886878	0.899099	0.890054	0.865914	0.890794	0.855558	0.874318	0.902096	0.884906	0.848029	0.880437	0.8405	0.875201	0.873024	0.887145	0.872221	0.872765	1	0.891352	0.0640586
1960	0	572476	2.2899	22.7921	0.85202	0.152317	0.0169991	0.916003	0.91189	0.903161	0.889339	0.910671	0.903317	0.882906	0.872474	0.866012	0.895173	0.869104	0.87945	0.839475	0.888039	0.868361	0.844959	0.862693	0.869755	0.845675	0.841229	1	0.893567	0.0638171
1965	5	98829	0.395316	60.6654	5.49014	2.89146	0.744681	0.91715	0.913917	0.904026	0.890002	0.911038	0.904709	0.883835	0.872623	0.866345	0.895987	0.870316	0.880415	0.839759	0.888216	0.86891	0.844868	0.863709	0.86931	0.846189	0.840492	1	0.894474	0.0636062
1966	6	63072	0.252288	62.1762	7.74751	3.17799	1.13878	0.919092	0.915406	0.905513	0.890601	0.911736	0.906179	0.883776	0.873145	0.867437	0.896658	0.870632	0.881334	0.840103	0.889261	0.868174	0.844115	0.863878	0.869173	0.846326	0.840967	1	0.895467	0.0633248
1970	10	55624	0.222496	62.1765	7.75699	3.17835	1.13964	0.920223	0.916151	0.906569	0.891872	0.913122	0.906974	0.884339	0.873831	0.868519	0.897158	0.871198	0.881823	0.841094	0.889373	0.868393	0.844231	0.863827	0.869121	0.846433	0.840465	1	0.896322	0.0629638
1972	0	523584	2.09434	22.7743	0.849159	0.15196	0.0169244	0.912908	0.913848	0.917975	0.895713	0.929445	0.899644	0.85913	0.878614	0.84777	0.874138	0.895088	0.851969	0.836489	0.882012	0.867293	0.851001	0.89626	0.873541	0.839732	0.856121	1	0.894624	0.0600936
1977	5	94574	0.378296	60.3462	5.46291	2.84627	0.73211	0.914252	0.914934	0.918022	0.897033	0.931017	0.901659	0.859443	0.879169	0.847955	0.873855	0.895701	0.850794	0.837223	0.881357	0.867199	0.850456	0.8956	0.875077	0.839248	0.855061	1	0.895373	0.0597763
1978	6	60698	0.242792	63.3652	7.79059	3.3592	1.1903	0.915475	0.916348	0.918712	0.898975	0.930945	0.902501	0.860588	0.880037	0.849369	0.875037	0.895771	0.850926	0.83815	0.882072	0.866734	0.850407	0.895746	0.876017	0.839146	0.855374	1	0.896308	0.0595529
1982	10	53507	0.214028	63.3365	7.79009	3.35476	1.18892	0.916824	0.917637	0.919992	0.900854	0.931495	0.903162	0.861607	0.881006	0.850487	0.874988	0.896733	0.85172	0.838264	0.882455	0.868045	0.84987	0.895509	0.876035	0.838787	0.855262	1	0.897304	0.0591883
1984	0	542540	2.17016	22.7531	0.853933	0.151546	0.01699	0.901547	0.915426	0.90947	0.913238	0.909249	0.893561	0.864291	0.895153	0.862616	0.880767	0.882602	0.870819	0.839547	0.859197	0.854002	0.87488	0.871968	0.869458	0.844088	0.851207	1	0.893372	0.0618522
1989	5	96290	0.38516	64.052	5.78363	3.40049	0.874273	0.902264	0.916076	0.910037	0.913542	0.91051	0.894257	0.86468	0.896344	0.864186	0.88127	0.883872	0.873133	0.839547	0.861434	0.854284	0.875558	0.871363	0.869384	0.843385	0.851345	1	0.894125	0.0615711
1990	6	61596	0.246384	65.0213	8.10573	3.63269	1.3053	0.904515	0.917657	0.911139	0.914532	0.911317	0.894758	0.866566	0.897461	0.865283	0.881965	0.884993	0.87405	0.838431	0.862913	0.854715	0.875925	0.871022	0.869456	0.843188	0.849674	1	0.895271	0.0610446
1994	10	54164	0.216656	64.9905	8.09914	3.62751	1.30455	0.906146	0.918571	0.911482	0.915497	0.912359	0.895447	0.867153	0.897857	0.866387	0.882191	0.885339	0.874068	0.839035	0.863119	0.855337	0.875748	0.871732	0.869489	0.843171	0.849974	1	0.896048	0.0607532
1996	0	623475	2.4939	22.8119	0.840588	0.152696	0.0167932	0.899289	0.919548	0.912879	0.889898	0.918595	0.891715	0.852368	0.897765	0.861223	0.910077	0.87377	0.875252	0.849258	0.879035	0.873338	0.881777	0.875894	0.87041	0.868635	0.810269	1	0.893745	0.061628
2001	5	102197	0.408788	62.6593	5.66497	3.18453	0.818748	0.900173	0.920257	0.913657	0.890535	0.920154	0.893588	0.854066	0.897673	0.862183	0.910555	0.87505	0.875853	0.848973	0.8794	0.873348	0.881381	0.875583	0.871939	0.868333	0.808473	1	0.894569	0.0614363
2002	6	64728	0.258912	64.408	7.97218	3.52901	1.25731	0.901727	0.922468	0.914983	0.891585	0.920877	0.894103	0.854592	0.897664	0.862278	0.910564	0.875548	0.87629	0.849007	0.879658	0.873548	0.881211	0.875927	0.871478	0.867731	0.808236	1	0.895475	0.0610525
2006	10	56920	0.22768	64.4024	7.95686	3.5275	1.254	0.903136	0.923647	0.916453	0.892349	0.921284	0.89509	0.855613	0.898322	0.862447	0.911437	0.875843	0.87637	0.848928	0.88071	0.873902	0.881738	0.876344	0.871337	0.867894	0.808547	1	0.896352	0.0607671
2008	0	674162	2.69665	22.9094	0.849747	0.154661	0.0171236	0.900375	0.894963	0.878806	0.897709	0.897287	0.897089	0.822435	0.891585	0.844328	0.901947	0.903857	0.888927	0.819569	0.893667	0.827613	0.877432	0.896802	0.871831	0.876295	0.840941	1	0.884031	0.0652035
2013	5	104465	0.41786	62.5433	5.65958	3.16709	0.815433	0.902025	0.895716	0.880692	0.897482	0.897904	0.898775	0.822055	0.892012	0.84546	0.902699	0.904126	0.888719	0.818466	0.894295	0.829024	0.876734	0.89654	0.871656	0.876365	0.84098	1	0.884795	0.065144
2014	6	65689	0.262756	66.0859	8.13488	3.80898	1.34984	0.903766	0.897266	0.881578	0.897921	0.899412	0.898994	0.823152	0.892181	0.845583	0.903721	0.904657	0.888604	0.818592	0.895706	0.828541	0.876616	0.896885	0.871668	0.87657	0.84215	1	0.885691	0.065061
2018	10	57582	0.230328	66.0588	8.1459	3.80488	1.3505	0.905622	0.899248	0.883818	0.8995	0.900603	0.899535	0.824502	0.892979	0.846098	0.90405	0.904684	0.889045	0.819345	0.895888	0.829721	0.876698	0.896617	0.872504	0.876255	0.842425	1	0.886957	0.0645812
2020	0	690086	2.76034	22.9491	0.854456	0.155468	0.0172743	0.91376	0.903557	0.906821	0.905395	0.914653	0.913598	0.853039	0.882752	0.882587	0.880729	0.871744	0.871484	0.833481	0.894363	0.848125	0.859339	0.868459	0.847317	0.845147	0.850487	1	0.893648	0.062626
2025	5	105450	0.4218	64.0569	5.77807	3.40108	0.873542	0.915059	0.905121	0.908777	0.906117	0.915657	0.915382	0.853964	0.883025	0.883234	0.881892	0.872276	0.871072	0.833675	0.894334	0.84872	0.858777	0.868625	0.847027	0.844604	0.850242	1	0.894665	0.06234
2026	6	66698	0.266792	66.4944	8.16886	3.87917	1.37474	0.916159	0.905649	0.910552	0.907306	0.916909	0.915762	0.854756	0.884037	0.883587	0.882245	0.87193	0.871653	0.833301	0.894802	0.849066	0.857799	0.867492	0.847222	0.844163	0.850685	1	0.895436	0.0618808
2030	10	58761	0.235044	66.4524	8.17212	3.87219	1.37377	0.917735	0.906979	0.912059	0.908562	0.917701	0.916773	0.855925	0.884183	0.88386	0.882099	0.872126	0.873207	0.833912	0.895475	0.849858	0.85772	0.867412	0.846931	0.844233	0.851219	1	0.896426	0.0614957
2032	0	682448	2.72979	22.9032	0.87371	0.154574	0.0176222	0.899205	0.914443	0.906178	0.884703	0.926227	0.891984	0.848882	0.879109	0.875149	0.88333	0.879609	0.872017	0.833948	0.876361	0.876806	0.855319	0.876618	0.875259	0.830581	0.875131	1	0.890509	0.0651323
2037	5	105820	0.42328	61.5599	5.58183	3.02093	0.778658	0.900945	0.915366	0.907088	0.886302	0.927911	0.893489	0.850113	0.880287	0.876266	0.884436	0.880268	0.873658	0.83436	0.876408	0.877547	0.855476	0.876923	0.874367	0.831799	0.875638	1	0.891698	0.0648241
2038	6	66466	0.265864	63.4125	7.8821	3.36975	1.20424	0.90271	0.916769	0.908096	0.887446	0.929234	0.895014	0.851097	0.881812	0.876501	0.88543	0.881225	0.874733	0.835209	0.877825	0.877193	0.855174	0.87723	0.874214	0.831696	0.875846	1	0.892851	0.0644517
2042	10	58478	0.233912	63.364	7.88146	3.36223	1.20171	0.904357	0.917858	0.909291	0.888881	0.929974	0.895576	0.852338	0.882186	0.877663	0.885521	0.882221	0.874671	0.836109	0.877937	0.877569	0.854911	0.877441	0.874004	0.831526	0.875799	1	0.893796	0.0639861
2044	0	693055	2.77222	22.8965	0.869847	0.154431	0.0175115	0.911931	0.917648	0.909911	0.882624	0.926507	0.898877	0.852317	0.849139	0.839948	0.867573	0.895235	0.860657	0.836232	0.867332	0.861546	0.846545	0.8779	0.879016	0.845249	0.836872	1	0.889533	0.060937
2049	5	106762	0.427048	61.6587	5.55209	3.03446	0.777283	0.914253	0.920117	0.910179	0.883161	0.927137	0.899651	0.85227	0.849984	0.840023	0.867125	0.895834	0.860971	0.837058	0.868675	0.862287	0.846373	0.878557	0.878993	0.846771	0.836857	1	0.890506	0.0606182
2050	6	67000	0.268	63.02	7.8752	3.30934	1.18795	0.914978	0.921746	0.911522	0.883761	0.927313	0.900731	0.85294	0.850448	0.840612	0.867366	0.896179	0.861321	0.837948	0.869485	0.863052	0.847194	0.878963	0.879216	0.847836	0.836291	1	0.891307	0.0602212
2054	10	58978	0.235912	62.9968	7.86072	3.30527	1.18483	0.916774	0.922717	0.912739	0.884593	0.928338	0.901573	0.854208	0.851835	0.84111	0.867374	0.896249	0.861949	0.838745	0.870816	0.863797	0.84807	0.87943	0.87965	0.84846	0.83638	1	0.892324	0.0597886
2056	0	667201	2.6688	22.8031	0.855473	0.152543	0.0171006	0.910205	0.904678	0.902508	0.887577	0.932293	0.901551	0.862647	0.900401	0.85601	0.873711	0.880152	0.878607	0.841015	0.865707	0.863597	0.883448	0.867788	0.876415	0.854392	0.822274	1	0.892644	0.0627531
2061	5	105662	0.422648	60.9022	5.48645	2.92471	0.750518	0.911146	0.906177	0.903295	0.889345	0.933221	0.902941	0.863044	0.901251	0.857513	0.872859	0.880884	0.879493	0.841873	0.866858	0.863939	0.882545	0.867081	0.875646	0.85455	0.822107	1	0.893562	0.0625547
2062	6	66726	0.266904	61.8871	7.73135	3.13488	1.12901	0.912823	0.908327	0.904707	0.890253	0.934014	0.903853	0.863651	0.902399	0.858751	0.874434	0.881448	0.880182	0.843037	0.866514	0.86476	0.88228	0.866844	0.876023	0.854412	0.821569	1	0.894718	0.0620493
2066	10	58795	0.23518	61.8732	7.7375	3.13304	1.12915	0.914559	0.910077	0.906327	0.891215	0.934994	0.904635	0.864495	0.902985	0.858942	0.874505	0.881665	0.880917	0.843482	0.866851	0.865405	0.882626	0.867106	0.876563	0.854001	0.822119	1	0.895757	0.0616293
2068	0	632578	2.53031	22.861	0.852558	0.153695	0.0171158	0.901442	0.914742	0.910399	0.906944	0.891335	0.879997	0.826398	0.88927	0.836341	0.892826	0.919098	0.899352	0.815574	0.877383	0.843164	0.871329	0.891488	0.868441	0.858794	0.811618	1	0.888743	0.0646532
2073	5	102263	0.409052	62.3498	5.65802	3.13833	0.810432	0.903254	0.915747	0.912163	0.907997	0.891407	0.880729	0.827152	0.890376	0.837478	0.893099	0.919697	0.900604	0.817304	0.87669	0.843917	0.87096	0.891579	0.869039	0.85902	0.811359	1	0.889743	0.06402
2074	6	64839	0.259356	64.9379	7.99896	3.615	1.2829	0.905119	0.917542	0.912915	0.909229	0.893081	0.882216	0.828645	0.890436	0.839317	0.894107	0.920079	0.900785	0.818682	0.876232	0.845109	0.871759	0.891855	0.86842	0.860023	0.81188	1	0.890974	0.0634647
2078	10	56950	0.2278	64.9383	7.98891	3.61469	1.28184	0.9064	0.91856	0.914425	0.910281	0.894241	0.883082	0.829745	0.891343	0.840097	0.894232	0.920606	0.901352	0.819587	0.876067	0.845654	0.871896	0.891598	0.868806	0.860492	0.812643	1	0.891933	0.0630619
2080	0	502120	2.00848	22.8441	0.870018	0.153382	0.0174649	0.894291	0.927641	0.90897	0.892662	0.917962	0.903816	0.820041	0.877398	0.88118	0.889334	0.868743	0.855416	0.836962	0.857554	0.856337	0.850064	0.840562	0.870939	0.841469	0.830585	1	0.888953	0.063774
2085	5	92409	0.369636	65.5638	5.95654	3.64687	0.941738	0.895903	0.929114	0.910966	0.89442	0.919007	0.904598	0.821284	0.878296	0.881586	0.889194	0.869688	0.856345	0.8352	0.857671	0.857113	0.849268	0.840741	0.871192	0.840806	0.830953	1	0.890048	0.0632053
2086	6	59279	0.237116	68.5804	8.4803	4.25627	1.51217	0.897147	0.930684	0.912237	0.895477	0.919533	0.906468	0.823032	0.879494	0.882117	0.888907	0.869018	0.856728	0.836215	0.857243	0.857175	0.849356	0.841968	0.871826	0.841942	0.831188	1	0.891059	0.0626781
2090	10	52085	0.20834	68.5896	8.46701	4.25738	1.51065	0.89903	0.931621	0.912931	0.896631	0.919987	0.907104	0.824182	0.880225	0.882548	0.889373	0.869703	0.857205	0.836565	0.857963	0.857166	0.849448	0.842546	0.87241	0.841759	0.83117	1	0.891932	0.0623342
2092	0	555509	2.22204	22.8641	0.860255	0.153768	0.0172597	0.893085	0.910491	0.870395	0.874902	0.919481	0.874124	0.869586	0.891833	0.87834	0.880221	0.903386	0.870821	0.832637	0.877633	0.830678	0.838274	0.863314	0.839576	0.849729	0.853435	1	0.883508	0.0671913
2097	5	97117	0.388468	63.1834	5.71782	3.26492	0.841368	0.895471	0.912008	0.872242	0.876469	0.919808	0.874311	0.870841	0.892877	0.87893	0.879728	0.90305	0.870764	0.832578	0.878183	0.831605	0.839276	0.862619	0.84078	0.849233	0.853903	1	0.884604	0.0669459
2098	6	61988	0.247952	65.4128	8.09352	3.69602	1.31916	0.896101	0.912733	0.873863	0.877944	0.921162	0.875226	0.871152	0.893512	0.879323	0.88013	0.904006	0.870701	0.83233	0.87792	0.832105	0.840122	0.863377	0.841937	0.848713	0.853972	1	0.885417	0.0666736
2102	10	54488	0.217952	65.4057	8.07484	3.69413	1.31581	0.897684	0.914532	0.875422	0.878955	0.922176	0.87656	0.871807	0.894417	0.879781	0.880946	0.904328	0.870724	0.832715	0.878414	0.833532	0.840543	0.86375	0.842626	0.848517	0.853766	1	0.886522	0.0660963
2104	0	519053	2.07621	22.8238	0.857555	0.152958	0.0171668	0.917327	0.921104	0.920682	0.879707	0.929558	0.892407	0.842381	0.857735	0.865843	0.874206	0.895424	0.868312	0.831804	0.862838	0.833974	0.824406	0.848799	0.87094	0.878101	0.840236	1	0.891755	0.0608885
2109	5	93966	0.375864	63.4256	5.70266	3.30143	0.844387	0.917619	0.921466	0.921993	0.880542	0.929788	0.892248	0.842246	0.857576	0.867207	0.874678	0.896335	0.867899	0.8312	0.861918	0.83253	0.824458	0.84977	0.871624	0.878302	0.841262	1	0.892124	0.0607196
2110	6	60364	0.241456	67.1954	8.22105	4.00106	1.40921	0.91866	0.922296	0.923961	0.88156	0.929809	0.893496	0.84335	0.858856	0.867868	0.875017	0.89589	0.868456	0.831862	0.862526	0.83221	0.825409	0.85035	0.872863	0.879108	0.84128	1	0.893021	0.0604959
2114	10	53091	0.212364	67.1762	8.22106	3.99775	1.40808	0.920043	0.923829	0.925138	0.883596	0.930252	0.894803	0.845134	0.859694	0.869083	0.875035	0.896772	0.868876	0.832627	0.863602	0.833654	0.825639	0.85069	0.87366	0.878652	0.841753	1	0.894189	0.060041
2116	0	554213	2.21685	22.6821	0.838343	0.150118	0.016568	0.903486	0.910217	0.906548	0.882393	0.919079	0.890382	0.854337	0.877077	0.85955	0.883011	0.899695	0.877931	0.835854	0.861806	0.859062	0.86242	0.860011	0.892422	0.855426	0.821038	1	0.88938	0.0625934
2121	5	97657	0.390628	61.6906	5.58258	3.03989	0.783271	0.904042	0.910385	0.907784	0.881468	0.91955	0.891523	0.85448	0.877213	0.860061	0.883521	0.900069	0.878585	0.836479	0.861029	0.859687	0.863026	0.859682	0.893704	0.854429	0.821702	1	0.889762	0.0624831
2122	6	62501	0.250004	64.0991	7.97026	3.48008	1.2453	0.906561	0.911625	0.909081	0.882642	0.920737	0.892754	0.855362	0.878386	0.860714	0.884178	0.900202	0.878962	0.837451	0.861898	0.86005	0.863306	0.859754	0.89545	0.854834	0.822235	1	0.890982	0.0619
2126	10	54938	0.219752	64.0842	7.94697	3.47685	1.24075	0.908115	0.913239	0.910317	0.883905	0.921839	0.893817	0.855874	0.879592	0.861426	0.884561	0.900461	0.879273	0.838254	0.86199	0.860233	0.86361	0.859078	0.895391	0.85521	0.82199	1	0.892005	0.0614701
2128	0	793681	3.17472	22.9021	0.859572	0.154529	0.017309	0.911695	0.890821	0.908247	0.860482	0.914978	0.906146	0.852522	0.877219	0.856352	0.877043	0.886487	0.871933	0.794223	0.865085	0.864518	0.84332	0.86305	0.870398	0.849983	0.816453	1	0.884523	0.0668194
2133	5	111440	0.44576	64.1931	5.82097	3.42354	0.883084	0.913527	0.893243	0.90927	0.863029	0.916578	0.906456	0.853419	0.8781	0.856546	0.877809	0.886885	0.871648	0.795616	0.865744	0.865152	0.842933	0.863622	0.870302	0.850404	0.81652	1	0.885802	0.0664646
2134	6	69273	0.277092	63.7113	8.03875	3.42192	1.24059	0.915653	0.8955	0.910254	0.865265	0.917991	0.907619	0.854821	0.878423	0.856849	0.878149	0.887835	0.872714	0.795519	0.866427	0.865734	0.842984	0.864471	0.869329	0.850245	0.816602	1	0.887119	0.0660057
2138	10	60774	0.243096	63.685	8.02755	3.41741	1.23764	0.916988	0.8973	0.911311	0.8663	0.918707	0.908752	0.855827	0.87878	0.857579	0.877653	0.88811	0.873005	0.79641	0.867221	0.865847	0.842589	0.864934	0.868932	0.850545	0.8165	1	0.888036	0.0656909
2140	0	658671	2.63468	22.8207	0.853807	0.152891	0.0170846	0.9021	0.905585	0.898222	0.886036	0.909944	0.896555	0.832043	0.886916	0.854798	0.881211	0.882832	0.885507	0.846248	0.859919	0.859844	0.835913	0.859703	0.863988	0.87103	0.833312	1	0.886027	0.0650197
2145	5	104523	0.418092	61.6944	5.57876	3.04033	0.78245	0.904016	0.906437	0.900103	0.887671	0.913206	0.898204	0.834472	0.888001	0.855778	0.881638	0.883155	0.886872	0.84668	0.860997	0.859514	0.835448	0.859127	0.86249	0.870493	0.833472	1	0.887449	0.0645475
2146	6	66253	0.265012	64.3499	7.96978	3.51961	1.25295	0.905831	0.907642	0.902442	0.889122	0.914419	0.899755	0.836121	0.888481	0.856331	0.881651	0.884617	0.886299	0.847207	0.861282	0.860587	0.835457	0.859116	0.861878	0.870345	0.832226	1	0.88866	0.0640743
2150	10	58159	0.232636	64.3189	7.9625	3.5144	1.25035	0.906979	0.90881	0.903635	0.890533	0.915542	0.90054	0.83644	0.888495	0.857314	0.881325	0.88528	0.886776	0.84796	0.861707	0.860813	0.835185	0.859669	0.862429	0.870639	0.83258	1	0.889514	0.063927
2152	0	625155	2.50062	22.8622	0.859963	0.15373	0.0172389	0.882819	0.931552	0.888473	0.867685	0.933676	0.911899	0.837695	0.879848	0.865229	0.894167	0.883746	0.86773	0.821319	0.87195	0.844147	0.884946	0.847126	0.850607	0.858094	0.820145	1	0.886694	0.0629279
2157	5	102030	0.40812	64.6405	5.83061	3.49445	0.896797	0.885588	0.932931	0.889567	0.867568	0.93447	0.913138	0.838621	0.880207	0.866353	0.89558	0.884235	0.869308	0.822018	0.871788	0.844291	0.883725	0.847765	0.850054	0.857709	0.819391	1	0.887758	0.0627825
2158	6	64779	0.259116	67.7135	8.32534	4.09565	1.44939	0.888027	0.933752	0.891153	0.869325	0.93494	0.914532	0.839261	0.880532	0.867905	0.897058	0.885488	0.869294	0.823137	0.872798	0.845135	0.882516	0.848878	0.850947	0.857122	0.819548	1	0.888975	0.0623323
2162	10	56918	0.227672	67.7236	8.30725	4.09665	1.44621	0.890096	0.934915	0.892732	0.870955	0.936004	0.915167	0.840191	0.881672	0.868504	0.898099	0.886126	0.869057	0.823483	0.873081	0.845154	0.882779	0.848422	0.851901	0.857058	0.819064	1	0.890092	0.0618931
2164	0	518370	2.07348	22.8009	0.861588	0.152508	0.0172198	0.896	0.911016	0.884813	0.852895	0.912564	0.892776	0.807754	0.855928	0.857995	0.847587	0.912571	0.87699	0.81253	0.847296	0.828026	0.834225	0.88816	0.872358	0.887844	0.838946	1	0.876782	0.0669115
2169	5	93837	0.375348	63.1189	5.71638	3.25506	0.838497	0.89818	0.911927	0.885631	0.853693	0.913158	0.894418	0.808865	0.857236	0.858755	0.848551	0.91213	0.878459	0.813805	0.848216	0.827211	0.833925	0.886788	0.873254	0.88715	0.83945	1	0.877792	0.0665128
2170	6	60109	0.240436	66.3519	8.19083	3.85588	1.3702	0.90024	0.913216	0.88713	0.855171	0.913881	0.896471	0.810386	0.858341	0.858873	0.84949	0.912126	0.879511	0.814903	0.848076	0.827538	0.833136	0.88738	0.874578	0.886673	0.840348	1	0.879019	0.0660314
2174	10	52709	0.210836	66.3082	8.18846	3.84845	1.36859	0.901933	0.914388	0.888966	0.856173	0.91454	0.897608	0.812062	0.859331	0.859853	0.849874	0.912558	0.879935	0.81543	0.847863	0.828065	0.83371	0.887619	0.874206	0.886784	0.840037	1	0.880099	0.0656824
2176	0	507808	2.03123	22.7594	0.854898	0.151673	0.0170226	0.888875	0.91613	0.902047	0.868542	0.932483	0.90238	0.853345	0.862939	0.86139	0.871581	0.900265	0.883656	0.839666	0.85609	0.822413	0.832243	0.870926	0.869401	0.851627	0.828204	1	0.885907	0.064924
2181	5	93211	0.372844	61.8052	5.59557	3.05684	0.787475	0.89004	0.917322	0.904035	0.871126	0.933892	0.90344	0.853934	0.862173	0.862345	0.873486	0.901616	0.884928	0.839493	0.855763	0.820724	0.832042	0.872236	0.870123	0.852995	0.828422	1	0.887059	0.0646338
2182	6	59929	0.239716	65.7098	8.05816	3.74339	1.32216	0.892222	0.919038	0.905897	0.873609	0.934639	0.90457	0.854786	0.863363	0.863005	0.874627	0.902568	0.885998	0.838642	0.856664	0.821722	0.831601	0.872065	0.87003	0.852067	0.829648	1	0.888421	0.0643157
2186	10	52596	0.210384	65.683	8.03974	3.73822	1.31764	0.894726	0.920346	0.90735	0.874496	0.93529	0.905516	0.855274	0.864144	0.863402	0.875466	0.902407	0.886218	0.838685	0.857385	0.822762	0.832478	0.873241	0.870114	0.852166	0.830158	1	0.889501	0.063859
2188	0	578505	2.31402	22.8089	0.854731	0.152656	0.0170813	0.922017	0.910424	0.889326	0.867349	0.91593	0.908853	0.845765	0.874377	0.857634	0.867715	0.893998	0.872647	0.821106	0.832131	0.838203	0.855846	0.856051	0.863854	0.880317	0.847992	1	0.886864	0.0636974
2193	5	98943	0.395772	64.6041	5.83152	3.48871	0.896647	0.924841	0.911762	0.890659	0.868985	0.916341	0.909094	0.846972	0.875413	0.859889	0.86804	0.895374	0.872947	0.822933	0.832358	0.837614	0.856756	0.855669	0.863533	0.88124	0.848489	1	0.888142	0.0631537
2194	6	62898	0.251592	67.5659	8.34014	4.07041	1.44554	0.925753	0.914115	0.892238	0.8699	0.917525	0.909926	0.846847	0.87537	0.8606	0.867826	0.895164	0.874948	0.823627	0.832753	0.837205	0.857126	0.855162	0.864058	0.88184	0.848874	1	0.889077	0.0629193
2198	10	55196	0.220784	67.5294	8.35606	4.06472	1.44701	0.927196	0.916054	0.893579	0.871911	0.918418	0.910981	0.84806	0.876413	0.861793	0.867835	0.895645	0.875861	0.824942	0.832678	0.838476	0.857562	0.855189	0.864628	0.882301	0.848368	1	0.890299	0.0624682
2200	0	576634	2.30654	22.7857	0.841668	0.152175	0.016776	0.876041	0.915473	0.896148	0.864186	0.922541	0.91781	0.840196	0.888832	0.855954	0.881374	0.886927	0.87784	0.836	0.86949	0.837173	0.841948	0.875395	0.875408	0.831592	0.814817	1	0.883663	0.0674748
2205	5	99351	0.397404	64.2226	5.83398	3.42852	0.885482	0.878451	0.917414	0.896705	0.866453	0.92376	0.918496	0.84137	0.889795	0.857938	0.882206	0.887077	0.877933	0.837536	0.870268	0.838703	0.843419	0.875371	0.876131	0.831758	0.814471	1	0.885036	0.0670997
2206	6	63381	0.253524	64.8891	8.15109	3.61304	1.30696	0.880343	0.919526	0.897919	0.868431	0.925246	0.919503	0.8428	0.89089	0.859658	0.88241	0.888389	0.878102	0.83828	0.871105	0.839147	0.844236	0.875586	0.875105	0.831976	0.814487	1	0.886407	0.066626
2210	10	55579	0.222316	64.8791	8.14627	3.61119	1.3045	0.882761	0.920375	0.899404	0.870383	0.926096	0.919745	0.84388	0.891767	0.860658	0.882869	0.889014	0.878704	0.838365	0.871831	0.840047	0.844977	0.875744	0.875412	0.832293	0.81457	1	0.887561	0.0662132
2212	0	613759	2.45504	22.8582	0.85379	0.15364	0.0171326	0.92043	0.926584	0.880082	0.83973	0.931674	0.91083	0.846172	0.87712	0.847973	0.870498	0.874509	0.885635	0.860235	0.8792	0.846423	0.84306	0.871999	0.843496	0.87243	0.812739	1	0.887543	0.0635705
2217	5	101360	0.40544	64.7983	5.8605	3.52041	0.905291	0.922119	0.92791	0.881067	0.841441	0.932177	0.912145	0.846473	0.878453	0.847736	0.869973	0.875059	0.885917	0.859239	0.879844	0.847139	0.843528	0.87279	0.843725	0.871355	0.814429	1	0.888464	0.0631485
2218	6	64106	0.256424	67.1425	8.30537	3.9953	1.4199	0.923471	0.92978	0.882281	0.842916	0.932752	0.91273	0.847807	0.878732	0.847261	0.869505	0.875441	0.888092	0.860255	0.879894	0.847097	0.844001	0.873116	0.844227	0.871556	0.815555	1	0.889438	0.0626457
2222	10	56288	0.225152	67.1275	8.30443	3.99268	1.4195	0.924824	0.930722	0.884123	0.844407	0.93321	0.913578	0.848875	0.879282	0.847845	0.869866	0.875924	0.887969	0.860583	0.879957	0.847507	0.844354	0.874014	0.843883	0.871003	0.81568	1	0.890359	0.0624782
2224	0	702278	2.80911	22.8815	0.854577	0.154107	0.0171847	0.920039	0.914871	0.890114	0.862557	0.937185	0.915521	0.81447	0.880961	0.85795	0.867822	0.881831	0.883125	0.858003	0.853676	0.822285	0.843667	0.86952	0.845264	0.870012	0.840308	1	0.888001	0.0624711
2229	5	107324	0.429296	63.5657	5.7523	3.32421	0.854758	0.921229	0.915722	0.891231	0.863414	0.938033	0.916538	0.816574	0.880865	0.859673	0.867211	0.881261	0.884075	0.859775	0.855079	0.82175	0.844555	0.869302	0.846814	0.869386	0.839938	1	0.888886	0.0622801
2230	6	67312	0.269248	67.4294	8.26019	4.04323	1.42384	0.922963	0.916924	0.892189	0.865678	0.939327	0.916456	0.817885	0.88176	0.859572	0.868931	0.880957	0.883877	0.85955	0.855204	0.822157	0.844381	0.8696	0.847293	0.869221	0.840214	1	0.889888	0.0618294
2234	10	59133	0.236532	67.4262	8.25599	4.04253	1.42361	0.924053	0.918066	0.893258	0.866809	0.940186	0.91717	0.819906	0.88246	0.860087	0.869751	0.881301	0.883973	0.860163	0.856053	0.82142	0.844816	0.86987	0.847733	0.870166	0.840444	1	0.890802	0.0614699
2236	0	692137	2.76855	22.8641	0.863223	0.153771	0.0173166	0.910583	0.901945	0.890256	0.879394	0.910558	0.892605	0.848092	0.88481	0.870222	0.865793	0.926162	0.881669	0.829344	0.848729	0.854901	0.856112	0.857683	0.865027	0.859352	0.835077	1	0.886819	0.0643458
2241	5	105917	0.423668	59.3356	5.37882	2.70645	0.698161	0.911332	0.903996	0.891509	0.880605	0.912068	0.893091	0.849396	0.88524	0.870899	0.86565	0.926523	0.881837	0.829848	0.849443	0.855094	0.857388	0.857681	0.863412	0.860466	0.833365	1	0.887761	0.0642341
2242	6	66546	0.266184	62.074	7.69563	3.16109	1.12858	0.912684	0.905238	0.893502	0.881826	0.912842	0.894299	0.850224	0.886131	0.872765	0.866348	0.92684	0.88236	0.830959	0.850044	0.855033	0.856971	0.857587	0.863726	0.860841	0.834258	1	0.888867	0.0637658
2246	10	58550	0.2342	62.0763	7.70636	3.16181	1.13011	0.914475	0.906644	0.894646	0.883185	0.913715	0.894885	0.851392	0.886721	0.87333	0.866934	0.926516	0.882699	0.831401	0.85035	0.855354	0.857711	0.858053	0.863032	0.861016	0.834406	1	0.88985	0.063397
2248	0	607949	2.4318	22.8152	0.87619	0.152814	0.0175463	0.899423	0.920593	0.874397	0.894071	0.920319	0.903677	0.860848	0.880044	0.836759	0.865837	0.886344	0.874687	0.809542	0.853489	0.841362	0.848429	0.858443	0.865028	0.85393	0.836712	1	0.885507	0.0666803
2253	5	100869	0.403476	60.9486	5.51468	2.93195	0.755229	0.901451	0.921953	0.876245	0.895295	0.921983	0.903786	0.861003	0.88028	0.837804	0.866718	0.887815	0.874942	0.808821	0.854499	0.840466	0.849706	0.858396	0.865167	0.854876	0.836982	1	0.886608	0.0662704
2254	6	64022	0.256088	62.7463	7.8185	3.26588	1.17165	0.902432	0.923729	0.878159	0.89677	0.922488	0.904744	0.862196	0.880385	0.839446	0.867178	0.888538	0.875121	0.808917	0.853464	0.841765	0.848786	0.859556	0.864921	0.854558	0.836705	1	0.887621	0.0656461
2258	10	56193	0.224772	62.728	7.8144	3.263	1.17095	0.904116	0.925142	0.879549	0.898039	0.923745	0.905825	0.863319	0.881756	0.839891	0.868008	0.889025	0.875794	0.809336	0.854181	0.842338	0.849243	0.860116	0.864974	0.854848	0.837008	1	0.888771	0.0652407
2260	0	598431	2.39372	22.8524	0.847765	0.153515	0.0169903	0.902837	0.920208	0.891802	0.882843	0.904603	0.907353	0.828029	0.887981	0.858113	0.872646	0.878891	0.849069	0.809135	0.854368	0.823743	0.850111	0.874367	0.854931	0.836652	0.818706	1	0.883969	0.0645051
2265	5	99691	0.398764	64.9311	5.87945	3.54222	0.912525	0.905132	0.921523	0.894594	0.884117	0.905478	0.908462	0.828836	0.888435	0.85915	0.872922	0.879362	0.849991	0.808348	0.85448	0.824036	0.849991	0.874768	0.855799	0.83651	0.818088	1	0.885205	0.0640583
2266	6	63491	0.253964	67.1296	8.33202	3.99436	1.42687	0.907262	0.922225	0.895213	0.885133	0.9069	0.90979	0.83011	0.888913	0.860752	0.873604	0.880046	0.850963	0.809351	0.854948	0.824448	0.851436	0.875644	0.855751	0.836662	0.816935	1	0.886288	0.0637571
2270	10	55690	0.22276	67.1118	8.33071	3.99122	1.42577	0.90844	0.9239	0.895807	0.885886	0.907928	0.910648	0.831199	0.890016	0.861124	0.873882	0.880463	0.851293	0.809607	0.855647	0.824816	0.850997	0.87583	0.856644	0.836452	0.817687	1	0.887158	0.0633801
2272	0	601452	2.40581	22.7886	0.850036	0.152245	0.0169505	0.928476	0.908478	0.890639	0.866339	0.926039	0.923195	0.832376	0.886111	0.828569	0.861806	0.884155	0.884813	0.846816	0.883315	0.839271	0.85457	0.87586	0.838345	0.848435	0.848685	1	0.88909	0.06327
2277	5	100611	0.402444	62.3974	5.64165	3.14493	0.808374	0.929779	0.909418	0.892243	0.868409	0.925744	0.923478	0.832712	0.88786	0.82975	0.863439	0.884615	0.884506	0.847094	0.883591	0.840211	0.854042	0.87562	0.837707	0.849678	0.848421	1	0.890014	0.0630695
2278	6	63808	0.255232	63.5077	7.96067	3.38739	1.22015	0.9308	0.910717	0.893564	0.871019	0.927078	0.924226	0.833485	0.888188	0.829755	0.863873	0.884709	0.88503	0.847574	0.884333	0.84089	0.855481	0.87587	0.838359	0.849486	0.848702	1	0.891044	0.0626213
2282	10	56196	0.224784	63.501	7.94891	3.38591	1.21802	0.931997	0.912245	0.894512	0.872295	0.928002	0.925101	0.834321	0.888755	0.830967	0.864768	0.884938	0.884947	0.84845	0.884769	0.84183	0.85579	0.876228	0.83901	0.849714	0.848237	1	0.892004	0.0621786
2284	0	554810	2.21924	22.8738	0.858377	0.153959	0.0172481	0.904755	0.905968	0.900223	0.87819	0.930076	0.908744	0.814172	0.880959	0.844542	0.856839	0.877285	0.882534	0.823566	0.865705	0.832561	0.841136	0.879237	0.828723	0.868484	0.848049	1	0.884515	0.0646319
2289	5	97055	0.38822	64.2092	5.81186	3.4258	0.881615	0.90612	0.907444	0.901525	0.878419	0.930364	0.908882	0.815512	0.882242	0.845675	0.857787	0.878821	0.881634	0.823873	0.866462	0.833929	0.842074	0.878363	0.829061	0.869425	0.848802	1	0.885424	0.0645137
2290	6	62208	0.248832	65.2285	8.16988	3.66876	1.32199	0.908163	0.909079	0.902207	0.879847	0.931536	0.909336	0.816631	0.8827	0.846619	0.859415	0.879662	0.880867	0.823945	0.867493	0.83433	0.841733	0.878127	0.829524	0.869205	0.848026	1	0.886481	0.0640728
2294	10	54639	0.218556	65.2265	8.1665	3.66833	1.32199	0.909863	0.910741	0.903128	0.881422	0.93264	0.910174	0.817914	0.883618	0.84771	0.860475	0.880314	0.881394	0.824375	0.867906	0.83499	0.841167	0.878557	0.830259	0.868976	0.847856	1	0.887614	0.0636188
2296	0	594724	2.3789	22.8397	0.875476	0.153303	0.0175923	0.906325	0.919465	0.883543	0.892027	0.922019	0.917893	0.824588	0.890411	0.871412	0.871854	0.897997	0.881828	0.828243	0.865286	0.850689	0.851387	0.8713	0.841063	0.859083	0.849432	1	0.889979	0.0641968
2301	5	99792	0.399168	63.9886	5.78329	3.39053	0.871412	0.908399	0.922018	0.885011	0.892982	0.921983	0.919603	0.826043	0.890863	0.87258	0.871272	0.898233	0.881554	0.828428	0.866167	0.851331	0.851381	0.872755	0.842046	0.859147	0.848174	1	0.891163	0.0637205
2302	6	63501	0.254004	65.1401	8.14526	3.65336	1.31372	0.909584	0.923694	0.88712	0.893411	0.922765	0.920119	0.827341	0.891632	0.872089	0.870199	0.89823	0.881624	0.829011	0.865915	0.850774	0.850727	0.873537	0.843121	0.859128	0.848561	1	0.891987	0.0634268
2306	10	55827	0.223308	65.1136	8.14793	3.64918	1.31323	0.911432	0.924947	0.888629	0.894612	0.923263	0.920898	0.827897	0.892642	0.872759	0.870932	0.898454	0.881491	0.830369	0.866597	0.851273	0.851219	0.873063	0.844045	0.859772	0.84838	1	0.893005	0.0629892
2308	0	667088	2.66835	22.8409	0.852458	0.153292	0.0170816	0.907364	0.901377	0.902967	0.882738	0.930947	0.894297	0.862407	0.880716	0.853148	0.863332	0.910219	0.867413	0.817227	0.826802	0.847032	0.870007	0.848094	0.871491	0.841309	0.840892	1	0.887739	0.0643581
2313	5	104911	0.419644	64.2022	5.82426	3.42505	0.883662	0.909214	0.903542	0.903966	0.88393	0.932614	0.895092	0.862498	0.880637	0.852484	0.861144	0.90999	0.86703	0.818365	0.827935	0.846584	0.870133	0.847962	0.872721	0.841394	0.840903	1	0.888622	0.0640867
2314	6	65949	0.263796	66.8038	8.24799	3.93494	1.39908	0.911007	0.904608	0.905366	0.885889	0.933009	0.895965	0.864046	0.881742	0.852363	0.861279	0.910833	0.867337	0.820263	0.828815	0.84789	0.86999	0.848368	0.873364	0.840763	0.840339	1	0.889719	0.0636193
2318	10	57881	0.231524	66.8115	8.23445	3.9357	1.3971	0.91321	0.906066	0.906593	0.886966	0.933743	0.897091	0.864921	0.882189	0.852879	0.862105	0.911292	0.867444	0.820615	0.830031	0.84837	0.870182	0.848456	0.873516	0.84095	0.839775	1	0.890789	0.0631739
2320	0	766424	3.0657	22.9034	0.858887	0.154554	0.0173045	0.894789	0.922496	0.88373	0.862348	0.917323	0.916573	0.833524	0.896657	0.859101	0.873662	0.896737	0.870676	0.809288	0.858947	0.846188	0.859039	0.859955	0.824155	0.841748	0.832985	1	0.884261	0.063814
2325	5	110135	0.44054	63.2951	5.7209	3.28197	0.843672	0.898484	0.923317	0.886498	0.863658	0.918659	0.918219	0.834925	0.897903	0.86048	0.873033	0.89808	0.869946	0.809888	0.85891	0.845231	0.860299	0.859409	0.825142	0.840668	0.833868	1	0.885776	0.0632728
2326	6	69108	0.276432	66.797	8.19111	3.93136	1.38632	0.900655	0.925009	0.887835	0.865385	0.919061	0.918642	0.836169	0.898123	0.861123	0.873372	0.898384	0.870377	0.810905	0.859539	0.845503	0.860284	0.860443	0.825093	0.84106	0.833919	1	0.886884	0.062848
2330	10	60521	0.242084	66.7983	8.18178	3.93121	1.38494	0.90248	0.92596	0.88965	0.866435	0.919929	0.919359	0.837503	0.898696	0.86166	0.874019	0.898448	0.870235	0.81166	0.859264	0.845847	0.860255	0.861081	0.825722	0.841286	0.833818	1	0.887877	0.0624051
2332	0	607507	2.43003	22.8421	0.875401	0.153351	0.0175641	0.908556	0.923627	0.873756	0.877629	0.921961	0.903187	0.852345	0.898139	0.863305	0.869427	0.860356	0.875578	0.828766	0.872027	0.840159	0.847305	0.87298	0.831016	0.861649	0.836027	1	0.887313	0.0638466
2337	5	100588	0.402352	62.4408	5.6328	3.15118	0.809748	0.910422	0.924136	0.875164	0.879454	0.922874	0.904377	0.853213	0.89974	0.86395	0.869144	0.86147	0.876322	0.829269	0.872266	0.840707	0.847805	0.873434	0.830427	0.862911	0.835716	1	0.888383	0.0635183
2338	6	63919	0.255676	65.2437	8.02754	3.66567	1.29843	0.912327	0.925492	0.87686	0.881053	0.923168	0.904481	0.853659	0.900953	0.865674	0.868748	0.861403	0.877274	0.829464	0.873246	0.84054	0.847651	0.874161	0.829785	0.863413	0.835205	1	0.889394	0.0631238
2342	10	56167	0.224668	65.2259	8.02445	3.6627	1.2982	0.914291	0.926638	0.878737	0.88228	0.924235	0.905505	0.85463	0.901312	0.86582	0.869434	0.862223	0.877944	0.8299	0.87344	0.841259	0.847766	0.874553	0.829553	0.864467	0.835535	1	0.890502	0.0626411
2344	0	597473	2.38989	22.8044	0.867127	0.152586	0.0173397	0.918754	0.902746	0.89981	0.865936	0.933506	0.923246	0.830493	0.913879	0.861194	0.861749	0.880563	0.854439	0.836088	0.874934	0.837892	0.836075	0.878012	0.830917	0.834911	0.822372	1	0.889124	0.0631592
2349	5	100539	0.402156	62.9959	5.70377	3.23612	0.833575	0.919877	0.904738	0.901929	0.867454	0.934344	0.923463	0.830573	0.914332	0.86169	0.862302	0.879649	0.854614	0.836024	0.875208	0.837352	0.835964	0.878306	0.829464	0.835009	0.823153	1	0.890028	0.0626727
2350	6	64220	0.25688	65.0366	8.08876	3.63435	1.2995	0.920733	0.906174	0.903184	0.869931	0.935557	0.924182	0.831408	0.914443	0.863259	0.862854	0.879235	0.854858	0.837029	0.875498	0.837442	0.837076	0.878395	0.830076	0.835807	0.823419	1	0.891056	0.061974
2354	10	56389	0.225556	65.0178	8.09551	3.6316	1.30065	0.922396	0.907801	0.9039	0.871526	0.936725	0.924764	0.832432	0.914948	0.863652	0.863644	0.879294	0.855318	0.837282	0.875623	0.837858	0.838009	0.878239	0.829834	0.836511	0.82439	1	0.892056	0.0615494
2356	0	552791	2.21116	22.7602	0.866833	0.151705	0.0172517	0.895978	0.919177	0.891236	0.866489	0.925865	0.919427	0.85877	0.889159	0.857787	0.848519	0.911583	0.867057	0.813274	0.871382	0.860555	0.865463	0.844227	0.868185	0.856253	0.842101	1	0.887822	0.0640192
2361	5	96917	0.387668	60.3674	5.4736	2.8495	0.735246	0.898284	0.919957	0.891521	0.867552	0.925937	0.92006	0.859333	0.888755	0.85938	0.849392	0.912817	0.866221	0.81364	0.871354	0.861655	0.865307	0.844202	0.867185	0.856449	0.842355	1	0.88859	0.0640347
2362	6	61902	0.247608	60.8342	7.65001	2.97988	1.07693	0.899389	0.920463	0.892685	0.869455	0.927498	0.921045	0.859673	0.889559	0.8599	0.850118	0.913767	0.867298	0.813681	0.871062	0.861297	0.86498	0.844189	0.867516	0.855909	0.841653	1	0.889463	0.0636292
2366	10	54477	0.217908	60.8403	7.65805	2.98102	1.07814	0.901206	0.921756	0.894561	0.871083	0.928254	0.9216	0.86029	0.890825	0.860473	0.850607	0.914661	0.868054	0.814435	0.871386	0.861428	0.865723	0.844641	0.868174	0.856673	0.841942	1	0.890606	0.0631904
2368	0	581305	2.32522	22.7596	0.839387	0.151652	0.016699	0.914927	0.911974	0.900124	0.877731	0.936641	0.917627	0.836776	0.895952	0.863413	0.871681	0.883938	0.866466	0.820387	0.831835	0.86361	0.869693	0.846522	0.845711	0.873382	0.841866	1	0.891102	0.0627863
2373	5	99642	0.398568	64.515	5.81341	3.47408	0.891139	0.916802	0.912898	0.899887	0.879564	0.937406	0.917781	0.836525	0.896078	0.864008	0.872825	0.884627	0.867044	0.820633	0.832169	0.864475	0.869709	0.847675	0.847098	0.873964	0.842085	1	0.891879	0.0621522
2374	6	63471	0.253884	65.2314	8.17281	3.66929	1.32075	0.918388	0.912669	0.90179	0.881024	0.938492	0.918569	0.838249	0.89559	0.864198	0.87306	0.885365	0.866845	0.820398	0.831774	0.86523	0.86987	0.84845	0.847072	0.873935	0.841597	1	0.892689	0.0617259
2378	10	55614	0.222456	65.2276	8.15954	3.66818	1.31917	0.920667	0.913736	0.902992	0.882368	0.939116	0.919382	0.838952	0.895188	0.864027	0.874078	0.885721	0.867318	0.820792	0.832695	0.865079	0.870132	0.848941	0.847062	0.87469	0.842666	1	0.893651	0.061157
2380	0	612403	2.44961	22.7779	0.843194	0.152023	0.0168038	0.904931	0.921311	0.86491	0.873948	0.906718	0.904408	0.847118	0.888951	0.835817	0.844175	0.884104	0.878158	0.818276	0.85137	0.859366	0.857048	0.864312	0.867777	0.869721	0.833468	1	0.88211	0.0642213
2385	5	102109	0.408436	63.5798	5.75164	3.32638	0.855495	0.905415	0.922103	0.866829	0.875403	0.908049	0.90587	0.84805	0.88785	0.836493	0.844847	0.884153	0.878228	0.81984	0.851296	0.859097	0.856913	0.86342	0.868547	0.870829	0.834902	1	0.882941	0.0639042
2386	6	64822	0.259288	64.5779	8.05358	3.55926	1.27825	0.906961	0.923089	0.868	0.876608	0.907817	0.906421	0.848246	0.888919	0.836753	0.845176	0.884707	0.87822	0.821457	0.851208	0.859739	0.857039	0.864089	0.867807	0.872034	0.834732	1	0.883721	0.0635646
2390	10	56791	0.227164	64.5665	8.0386	3.55683	1.27502	0.907741	0.924521	0.8699	0.877921	0.90885	0.906737	0.8484	0.890071	0.837016	0.845812	0.885202	0.879312	0.822569	0.851737	0.860286	0.857407	0.864442	0.867928	0.87226	0.835185	1	0.884667	0.0632319
2392	0	637466	2.54986	22.8947	0.866376	0.15439	0.0174403	0.9058	0.920559	0.868755	0.894306	0.935759	0.911667	0.85446	0.915121	0.864921	0.876504	0.886569	0.879991	0.798739	0.869259	0.856446	0.856673	0.837446	0.817286	0.830505	0.854206	1	0.890423	0.0636807
2397	5	101953	0.407812	61.3839	5.5546	2.99495	0.771494	0.907452	0.921557	0.87022	0.895638	0.936932	0.912916	0.853599	0.915863	0.864879	0.877345	0.886605	0.879278	0.800231	0.869543	0.856831	0.85688	0.838112	0.818465	0.831844	0.853884	1	0.891339	0.0632607
2398	6	64753	0.259012	64.2601	7.9048	3.50308	1.24244	0.909549	0.922977	0.872693	0.896792	0.937524	0.913703	0.854532	0.916544	0.865682	0.877573	0.887658	0.879218	0.7997	0.870562	0.856146	0.855968	0.837459	0.818989	0.832162	0.85464	1	0.89246	0.0625872
2402	10	57135	0.22854	64.253	7.89829	3.50171	1.24132	0.911088	0.924267	0.873913	0.897593	0.938181	0.914825	0.855841	0.917284	0.866098	0.877579	0.888431	0.879671	0.800385	0.870753	0.856778	0.856296	0.837691	0.819305	0.832056	0.85529	1	0.893407	0.0623238
