# Supplementary material for: IBSEM: An Individual-Based Atlantic Salmon Population Model
Source: PLoS One. 2015 Sep 18;10(9):e0138444. doi: 10.1371/journal.pone.0138444 (PMC4575158; doi:10.1371/journal.pone.0138444)
Supplement: S1 Minimal dataset — (ZIP) [file pone.0138444.s003.zip › temp/scenario 1/wild - 7/runFiles/results/parr1.txt]

month	averageAge	popSize	density	averageLength	stDevLength	averageWeight	stDevWeight	allele_0_0_Frequency	allele_0_1_Frequency	allele_0_2_Frequency	allele_0_3_Frequency	allele_0_4_Frequency	allele_0_5_Frequency	allele_0_6_Frequency	allele_0_7_Frequency	allele_0_8_Frequency	allele_0_9_Frequency	allele_0_10_Frequency	allele_0_11_Frequency	allele_0_12_Frequency	allele_0_13_Frequency	allele_0_14_Frequency	allele_0_15_Frequency	allele_0_16_Frequency	allele_0_17_Frequency	allele_0_18_Frequency	allele_0_19_Frequency	allele_0_20_Frequency	genotypicValueAverage	genotypicValueStDev
16	12	53689	0.214756	65.8395	8.35172	3.77697	1.38472	0.903788	0.906918	0.905986	0.904459	0.90323	0.903956	0.901572	0.901972	0.902643	0.903118	0.900399	0.901796	0.901106	0.901702	0.900017	0.9016	0.900613	0.900529	0.899337	0.901712	1	0.903632	0.0598448
21	17	45825	0.1833	104.395	9.22194	14.6177	3.80449	0.906132	0.908282	0.907398	0.905237	0.904026	0.904845	0.90228	0.902902	0.903546	0.903852	0.9012	0.902553	0.900644	0.902073	0.900185	0.901593	0.900906	0.90024	0.899029	0.90168	1	0.904701	0.0595607
22	18	16181	0.064724	99.7844	7.58581	12.6976	2.84003	0.923151	0.921915	0.920091	0.9166	0.913695	0.912861	0.909956	0.910698	0.907731	0.908906	0.906959	0.905692	0.906094	0.907762	0.900779	0.904301	0.903189	0.902416	0.901119	0.904023	1	0.914599	0.055746
26	22	14748	0.058992	99.7437	7.58255	12.6821	2.83571	0.924803	0.923922	0.921142	0.917582	0.914666	0.914497	0.910564	0.910666	0.908767	0.90931	0.907004	0.906292	0.906055	0.908089	0.900563	0.904631	0.904224	0.902292	0.901004	0.903953	1	0.915624	0.0554317
26	10	60701	0.242804	66.2551	8.19495	3.83976	1.36706	0.898074	0.894277	0.897975	0.888873	0.891394	0.906863	0.883198	0.888511	0.893461	0.878388	0.87104	0.874977	0.911394	0.875991	0.892275	0.89982	0.900537	0.907069	0.883354	0.893239	1	0.892667	0.0628969
28	12	56796	0.227184	66.1908	8.38978	3.8372	1.40602	0.900292	0.89538	0.898699	0.889799	0.892484	0.907837	0.883865	0.889438	0.894209	0.879023	0.871646	0.875211	0.911587	0.876259	0.89251	0.899764	0.900644	0.907423	0.883768	0.893831	1	0.89365	0.062489
28	12	56796	0.227184	66.1908	8.38978	3.8372	1.40602	0.900292	0.89538	0.898699	0.889799	0.892484	0.907837	0.883865	0.889438	0.894209	0.879023	0.871646	0.875211	0.911587	0.876259	0.89251	0.899764	0.900644	0.907423	0.883768	0.893831	1	0.89365	0.062489
33	17	48349	0.193396	104.746	9.26804	14.7661	3.85226	0.901342	0.897009	0.900329	0.890784	0.893865	0.909016	0.885023	0.890287	0.89431	0.879418	0.871311	0.876026	0.911725	0.876481	0.893193	0.899853	0.900991	0.907247	0.88371	0.894052	1	0.894641	0.0623686
34	18	18176	0.072704	99.0587	7.64691	12.4302	2.82157	0.92072	0.910734	0.9131	0.900088	0.905425	0.917446	0.895081	0.894229	0.902124	0.886361	0.877366	0.880227	0.91486	0.879759	0.895907	0.900143	0.903334	0.907515	0.886114	0.894339	1	0.904968	0.0586156
38	22	16633	0.066532	99.0198	7.61832	12.4142	2.81066	0.922503	0.911862	0.914026	0.90083	0.906872	0.918265	0.89602	0.895118	0.902754	0.887573	0.877472	0.880599	0.914868	0.880689	0.896351	0.899657	0.903746	0.908164	0.88598	0.894938	1	0.905941	0.0583793
38	10	46177	0.184708	65.4852	8.18139	3.71131	1.33568	0.912565	0.906111	0.881597	0.89799	0.875371	0.901834	0.886924	0.864684	0.893659	0.915975	0.896918	0.907335	0.883026	0.907335	0.908959	0.871592	0.847857	0.912673	0.923371	0.922765	1	0.895753	0.0626539
40	12	43213	0.172852	65.4585	8.35781	3.71425	1.37001	0.913626	0.907239	0.883461	0.89907	0.876831	0.9029	0.887835	0.865804	0.895263	0.916321	0.897461	0.907227	0.882848	0.908349	0.909009	0.871555	0.847974	0.912607	0.923646	0.923113	1	0.896779	0.0622707
40	12	43213	0.172852	65.4585	8.35781	3.71425	1.37001	0.913626	0.907239	0.883461	0.89907	0.876831	0.9029	0.887835	0.865804	0.895263	0.916321	0.897461	0.907227	0.882848	0.908349	0.909009	0.871555	0.847974	0.912607	0.923646	0.923113	1	0.896779	0.0622707
45	17	36820	0.14728	100.467	9.13491	13.0527	3.48931	0.91472	0.908406	0.885062	0.90038	0.878096	0.90387	0.888647	0.867463	0.896401	0.916526	0.898574	0.908311	0.883786	0.909506	0.909153	0.872515	0.84852	0.912901	0.924185	0.923588	1	0.897895	0.0618109
46	18	17406	0.069624	97.2808	7.67476	11.7843	2.71923	0.925974	0.92043	0.897363	0.911812	0.889004	0.911123	0.892882	0.877514	0.904056	0.918361	0.903166	0.910778	0.883804	0.913909	0.909313	0.876795	0.847983	0.914225	0.928128	0.92336	1	0.906447	0.0583651
50	22	16004	0.064016	97.2621	7.66431	11.7771	2.71506	0.926768	0.921238	0.898807	0.912866	0.89034	0.911678	0.893527	0.878187	0.905336	0.918395	0.902868	0.91071	0.883217	0.914084	0.909429	0.876562	0.847882	0.91499	0.928674	0.92355	1	0.907188	0.0581496
50	10	43019	0.172076	61.9588	7.68318	3.1436	1.12149	0.897661	0.897894	0.867001	0.916339	0.907181	0.868407	0.898208	0.864909	0.901009	0.865664	0.893977	0.870127	0.879716	0.892582	0.933599	0.888108	0.930612	0.897929	0.872487	0.879332	1	0.89123	0.0628268
52	12	40316	0.161264	61.9077	7.87251	3.14311	1.15445	0.899407	0.899482	0.868315	0.917539	0.908324	0.869035	0.899382	0.865029	0.901404	0.866294	0.894893	0.870188	0.880308	0.892871	0.933587	0.888593	0.930623	0.897981	0.872408	0.879217	1	0.892253	0.0622813
52	12	40316	0.161264	61.9077	7.87251	3.14311	1.15445	0.899407	0.899482	0.868315	0.917539	0.908324	0.869035	0.899382	0.865029	0.901404	0.866294	0.894893	0.870188	0.880308	0.892871	0.933587	0.888593	0.930623	0.897981	0.872408	0.879217	1	0.892253	0.0622813
57	17	34609	0.138436	100.949	8.76335	13.2129	3.37899	0.901283	0.900604	0.869832	0.919212	0.909474	0.870048	0.900185	0.866032	0.902135	0.866812	0.895735	0.869889	0.880884	0.892759	0.93363	0.888931	0.93129	0.898206	0.872403	0.879208	1	0.893352	0.0617338
58	18	18469	0.073876	96.1164	7.63193	11.3709	2.64961	0.915155	0.911175	0.879068	0.926201	0.91659	0.876685	0.905869	0.873707	0.90679	0.870838	0.90124	0.870025	0.883643	0.892712	0.932617	0.891007	0.932157	0.898072	0.874736	0.882452	1	0.900823	0.0588935
62	22	16901	0.067604	96.0804	7.6141	11.3574	2.6402	0.916662	0.91326	0.880421	0.927134	0.918082	0.877847	0.906544	0.873824	0.906929	0.871014	0.902373	0.870067	0.884001	0.892847	0.93246	0.891456	0.932341	0.898172	0.875688	0.882492	1	0.901868	0.0583709
62	10	56529	0.226116	62.5	7.90078	3.23186	1.17545	0.895576	0.868492	0.896717	0.894691	0.890587	0.890216	0.910055	0.908958	0.90657	0.912399	0.894408	0.894276	0.901661	0.887536	0.879036	0.909799	0.88919	0.899468	0.900281	0.887155	1	0.893864	0.0641177
64	12	52892	0.211568	62.4447	8.07139	3.23014	1.2054	0.897404	0.870368	0.897697	0.895986	0.891033	0.891014	0.910327	0.909514	0.906678	0.913059	0.894738	0.894474	0.901838	0.8878	0.879235	0.909788	0.889397	0.899739	0.900382	0.887299	1	0.894799	0.0639248
64	12	52892	0.211568	62.4447	8.07139	3.23014	1.2054	0.897404	0.870368	0.897697	0.895986	0.891033	0.891014	0.910327	0.909514	0.906678	0.913059	0.894738	0.894474	0.901838	0.8878	0.879235	0.909788	0.889397	0.899739	0.900382	0.887299	1	0.894799	0.0639248
69	17	45215	0.18086	99.9523	8.9213	12.843	3.3765	0.899867	0.872122	0.899536	0.897423	0.891695	0.892182	0.911202	0.910284	0.906911	0.913292	0.895842	0.894593	0.901891	0.888334	0.879929	0.90993	0.88997	0.899502	0.900652	0.888013	1	0.896041	0.0635152
70	18	23363	0.093452	96.5907	7.56883	11.5336	2.64194	0.912854	0.886466	0.911933	0.905534	0.898172	0.901597	0.914673	0.913795	0.911013	0.915871	0.900398	0.89768	0.902624	0.891153	0.880495	0.910756	0.891195	0.900698	0.902816	0.890832	1	0.904109	0.0603203
74	22	21347	0.085388	96.576	7.57067	11.5285	2.64312	0.914297	0.888486	0.912962	0.906216	0.899213	0.903359	0.915632	0.914227	0.911885	0.915843	0.900337	0.898534	0.902867	0.891577	0.880405	0.910924	0.890195	0.90104	0.903218	0.891718	1	0.905113	0.0599294
74	10	60264	0.241056	63.4692	7.92929	3.38033	1.21545	0.916974	0.908295	0.90418	0.881256	0.881604	0.892008	0.89385	0.882334	0.886906	0.889536	0.899517	0.870321	0.891104	0.904055	0.883089	0.893668	0.900521	0.90574	0.893875	0.910884	1	0.896676	0.062975
76	12	56516	0.226064	63.3929	8.10405	3.37539	1.2464	0.918421	0.909822	0.905655	0.882653	0.882785	0.892915	0.894711	0.882785	0.88743	0.889872	0.899728	0.870886	0.89127	0.904266	0.883104	0.894118	0.901152	0.905443	0.893888	0.910937	1	0.897684	0.0625513
76	12	56516	0.226064	63.3929	8.10405	3.37539	1.2464	0.918421	0.909822	0.905655	0.882653	0.882785	0.892915	0.894711	0.882785	0.88743	0.889872	0.899728	0.870886	0.89127	0.904266	0.883104	0.894118	0.901152	0.905443	0.893888	0.910937	1	0.897684	0.0625513
81	17	48366	0.193464	100.192	8.95094	12.9356	3.40447	0.919623	0.911043	0.906784	0.883854	0.883885	0.893675	0.895422	0.88341	0.888052	0.89076	0.89993	0.870994	0.891174	0.904737	0.88311	0.894389	0.901677	0.905626	0.89474	0.910733	1	0.898563	0.0621402
82	18	25676	0.102704	96.4629	7.64925	11.4931	2.66655	0.929662	0.923723	0.917024	0.893636	0.893227	0.900997	0.901601	0.887911	0.893402	0.897803	0.900919	0.875682	0.891397	0.907949	0.883977	0.898738	0.902438	0.908514	0.896421	0.910948	1	0.906403	0.0589684
86	22	23437	0.093748	96.4355	7.66138	11.4841	2.66798	0.930985	0.92499	0.918078	0.893971	0.893246	0.901865	0.901993	0.888531	0.89427	0.899091	0.901139	0.875624	0.891774	0.908713	0.88467	0.899347	0.902611	0.908499	0.896446	0.910846	1	0.907161	0.058626
86	10	53012	0.212048	62.8158	7.87402	3.27833	1.18125	0.907851	0.874953	0.898325	0.906889	0.897278	0.911954	0.900787	0.85823	0.905682	0.903616	0.898872	0.895646	0.884554	0.878263	0.90505	0.891355	0.913614	0.910407	0.882413	0.898466	1	0.896438	0.0659733
88	12	49781	0.199124	62.7512	8.05253	3.27543	1.2124	0.909946	0.876991	0.899269	0.907384	0.898174	0.913049	0.901187	0.859334	0.90631	0.904251	0.899138	0.896386	0.884645	0.878819	0.905546	0.892198	0.913481	0.910649	0.882525	0.898696	1	0.8975	0.0654768
88	12	49781	0.199124	62.7512	8.05253	3.27543	1.2124	0.909946	0.876991	0.899269	0.907384	0.898174	0.913049	0.901187	0.859334	0.90631	0.904251	0.899138	0.896386	0.884645	0.878819	0.905546	0.892198	0.913481	0.910649	0.882525	0.898696	1	0.8975	0.0654768
93	17	42535	0.17014	101.85	8.96581	13.5766	3.51808	0.911896	0.879252	0.900952	0.907688	0.898719	0.913589	0.901716	0.860256	0.907112	0.904549	0.899377	0.897484	0.884789	0.878923	0.905431	0.893065	0.91346	0.91065	0.882979	0.899013	1	0.898552	0.0649662
94	18	18671	0.074684	98.1271	7.5553	12.0828	2.72191	0.925848	0.899363	0.914332	0.914681	0.907959	0.920599	0.905897	0.869557	0.914975	0.906861	0.902817	0.902657	0.887098	0.881876	0.908816	0.896685	0.912833	0.911547	0.886723	0.900487	1	0.908175	0.0604389
98	22	17137	0.068548	98.0984	7.54242	12.0717	2.71589	0.927846	0.901471	0.915359	0.915213	0.908852	0.922069	0.907335	0.868968	0.915125	0.906781	0.903425	0.903425	0.887086	0.882331	0.909465	0.896598	0.912762	0.911332	0.887086	0.899982	1	0.909185	0.059777
98	10	48619	0.194476	66.1286	8.18898	3.81825	1.35979	0.91818	0.905716	0.904564	0.910292	0.869526	0.92724	0.849215	0.859006	0.886783	0.902178	0.889169	0.926891	0.91311	0.893519	0.911547	0.891781	0.884983	0.885641	0.899114	0.901355	1	0.898952	0.0599851
100	12	45569	0.182276	66.0452	8.36577	3.81172	1.39275	0.919627	0.907382	0.905868	0.910926	0.870252	0.92778	0.85015	0.860629	0.887742	0.902862	0.889651	0.92699	0.91323	0.893864	0.911947	0.891834	0.884933	0.885832	0.898736	0.90081	1	0.899908	0.059613
100	12	45569	0.182276	66.0452	8.36577	3.81172	1.39275	0.919627	0.907382	0.905868	0.910926	0.870252	0.92778	0.85015	0.860629	0.887742	0.902862	0.889651	0.92699	0.91323	0.893864	0.911947	0.891834	0.884933	0.885832	0.898736	0.90081	1	0.899908	0.059613
105	17	39148	0.156592	106.321	9.25772	15.4278	3.95253	0.921158	0.908948	0.907645	0.911669	0.870824	0.928489	0.850695	0.86196	0.887951	0.903456	0.890492	0.927608	0.913687	0.893634	0.91172	0.891859	0.884528	0.886124	0.899024	0.900557	1	0.900867	0.0593617
106	18	12776	0.051104	100.364	7.58701	12.9167	2.8817	0.9348	0.922707	0.920593	0.921728	0.888384	0.935465	0.859228	0.870069	0.895468	0.908735	0.897347	0.929751	0.918637	0.894372	0.91531	0.894803	0.886545	0.88815	0.899186	0.897268	1	0.910855	0.055264
110	22	11709	0.046836	100.39	7.60314	12.9278	2.88868	0.934495	0.924246	0.921684	0.923008	0.889572	0.935648	0.859595	0.871893	0.896661	0.907977	0.897301	0.930011	0.918396	0.895337	0.915749	0.894739	0.886156	0.888291	0.899479	0.897088	1	0.911515	0.0549199
110	10	51084	0.204336	66.7372	8.27458	3.92456	1.39901	0.925162	0.886099	0.884347	0.90358	0.900096	0.894987	0.886256	0.881548	0.899773	0.913437	0.903952	0.880403	0.88928	0.900253	0.917508	0.901985	0.902582	0.89715	0.887479	0.909492	1	0.898592	0.0623378
112	12	47933	0.191732	66.6699	8.46614	3.92134	1.43762	0.926502	0.887572	0.885225	0.904575	0.901049	0.896178	0.886717	0.882722	0.900497	0.914015	0.90421	0.880239	0.889335	0.90082	0.917207	0.90204	0.902823	0.897002	0.888198	0.910072	1	0.899489	0.0620585
112	12	47933	0.191732	66.6699	8.46614	3.92134	1.43762	0.926502	0.887572	0.885225	0.904575	0.901049	0.896178	0.886717	0.882722	0.900497	0.914015	0.90421	0.880239	0.889335	0.90082	0.917207	0.90204	0.902823	0.897002	0.888198	0.910072	1	0.899489	0.0620585
117	17	41014	0.164056	104.255	9.32858	14.5676	3.83524	0.92761	0.888892	0.886051	0.905837	0.901229	0.896645	0.887148	0.882601	0.900875	0.914078	0.905569	0.881004	0.888697	0.901009	0.916955	0.902033	0.903253	0.896206	0.88788	0.909823	1	0.900152	0.0617896
118	18	14669	0.058676	99.6829	7.67384	12.6642	2.85965	0.938373	0.904118	0.899243	0.914548	0.910253	0.905549	0.896005	0.891813	0.904322	0.917104	0.908924	0.88745	0.890108	0.905447	0.916695	0.90439	0.905174	0.898187	0.892324	0.911275	1	0.909062	0.0582397
122	22	13478	0.053912	99.6708	7.685	12.6603	2.86384	0.939086	0.905179	0.900319	0.915455	0.911522	0.905476	0.896238	0.892269	0.903658	0.916976	0.909853	0.88919	0.889635	0.905698	0.916827	0.904437	0.905142	0.898427	0.891898	0.910781	1	0.909672	0.0578948
122	10	56192	0.224768	65.2508	8.06524	3.66838	1.30751	0.914071	0.896053	0.876904	0.904826	0.905147	0.906624	0.868318	0.880997	0.898055	0.8838	0.876103	0.890776	0.889308	0.880401	0.900164	0.900965	0.905004	0.901579	0.902362	0.892449	1	0.895168	0.0641229
124	12	52622	0.210488	65.1879	8.23684	3.66518	1.34106	0.91571	0.897343	0.878387	0.906218	0.90617	0.907273	0.868876	0.880848	0.898826	0.884402	0.876402	0.890816	0.889751	0.880839	0.900982	0.901258	0.905315	0.901619	0.901819	0.892364	1	0.896121	0.0637765
124	12	52622	0.210488	65.1879	8.23684	3.66518	1.34106	0.91571	0.897343	0.878387	0.906218	0.90617	0.907273	0.868876	0.880848	0.898826	0.884402	0.876402	0.890816	0.889751	0.880839	0.900982	0.901258	0.905315	0.901619	0.901819	0.892364	1	0.896121	0.0637765
129	17	45012	0.180048	102.362	9.09551	13.7875	3.61261	0.9172	0.899116	0.879443	0.907869	0.906925	0.908336	0.869302	0.88162	0.899316	0.884675	0.876977	0.890485	0.890174	0.881132	0.90156	0.900915	0.905236	0.902004	0.901115	0.892784	1	0.897094	0.0633709
130	18	20218	0.080872	98.1501	7.6461	12.0963	2.75915	0.929889	0.913666	0.894574	0.919379	0.912899	0.913889	0.87751	0.886141	0.903724	0.888589	0.882852	0.891755	0.892274	0.883717	0.904714	0.900955	0.905505	0.903551	0.900361	0.895835	1	0.905868	0.0592038
134	22	18486	0.073944	98.1229	7.65556	12.087	2.76276	0.931272	0.915395	0.896354	0.92021	0.913989	0.914286	0.878178	0.885481	0.904144	0.889159	0.883047	0.892216	0.893216	0.883939	0.905063	0.901331	0.905604	0.903035	0.900222	0.896192	1	0.906778	0.0587397
134	10	57146	0.228584	63.521	7.91625	3.38777	1.21283	0.889231	0.894236	0.891086	0.897342	0.892162	0.913424	0.89134	0.878889	0.869483	0.900142	0.901165	0.898978	0.898007	0.884629	0.883141	0.887849	0.888155	0.883526	0.900387	0.900255	1	0.892646	0.0667668
136	12	53532	0.214128	63.4616	8.09776	3.3857	1.24595	0.891654	0.89553	0.892746	0.899266	0.893111	0.91421	0.891766	0.879231	0.87047	0.900331	0.901461	0.899378	0.897809	0.885003	0.883266	0.887983	0.888637	0.883733	0.900527	0.900172	1	0.893786	0.0662012
136	12	53532	0.214128	63.4616	8.09776	3.3857	1.24595	0.891654	0.89553	0.892746	0.899266	0.893111	0.91421	0.891766	0.879231	0.87047	0.900331	0.901461	0.899378	0.897809	0.885003	0.883266	0.887983	0.888637	0.883733	0.900527	0.900172	1	0.893786	0.0662012
141	17	45611	0.182444	103.045	9.00775	14.0536	3.61789	0.893019	0.897305	0.894236	0.900474	0.894236	0.915218	0.891835	0.87913	0.870777	0.900561	0.901679	0.898928	0.897481	0.884896	0.883109	0.887516	0.889391	0.884359	0.900879	0.900013	1	0.89466	0.0658454
142	18	17977	0.071908	99.2232	7.49281	12.4826	2.7734	0.914613	0.914335	0.909468	0.916949	0.903043	0.922262	0.896562	0.88616	0.879958	0.907187	0.90524	0.902792	0.899065	0.889609	0.883184	0.891333	0.891222	0.887245	0.90371	0.898871	1	0.906162	0.0602939
146	22	16458	0.065832	99.2083	7.49656	12.4773	2.77429	0.915998	0.915634	0.910256	0.917548	0.904271	0.922591	0.896555	0.886377	0.880362	0.907856	0.906003	0.902783	0.898894	0.889993	0.882914	0.892119	0.891421	0.887927	0.90412	0.89938	1	0.906901	0.0597308
146	10	55830	0.22332	67.2546	8.33211	4.01591	1.43201	0.913523	0.869282	0.901245	0.897179	0.901487	0.892235	0.878005	0.858562	0.905311	0.896865	0.875667	0.886611	0.876348	0.902642	0.882035	0.891161	0.877521	0.902526	0.898889	0.918207	1	0.891962	0.0652725
148	12	52212	0.208848	67.1805	8.53528	4.01192	1.47256	0.914991	0.871323	0.902915	0.898452	0.90257	0.892984	0.879032	0.858902	0.905903	0.897255	0.876168	0.887018	0.876791	0.902915	0.882067	0.891385	0.87816	0.902905	0.898998	0.918419	1	0.893058	0.064909
148	12	52212	0.208848	67.1805	8.53528	4.01192	1.47256	0.914991	0.871323	0.902915	0.898452	0.90257	0.892984	0.879032	0.858902	0.905903	0.897255	0.876168	0.887018	0.876791	0.902915	0.882067	0.891385	0.87816	0.902905	0.898998	0.918419	1	0.893058	0.064909
153	17	44647	0.178588	106.266	9.49192	15.4216	4.05717	0.916086	0.872959	0.90435	0.899624	0.903252	0.893453	0.880529	0.860181	0.906813	0.897395	0.876184	0.887865	0.877472	0.903017	0.88296	0.891706	0.878491	0.902703	0.899131	0.918931	1	0.89405	0.0646493
154	18	14743	0.058972	100.042	7.77438	12.8052	2.92388	0.932578	0.89612	0.921692	0.914264	0.910195	0.903615	0.891474	0.865801	0.914909	0.901953	0.882046	0.893712	0.881673	0.906871	0.887947	0.897002	0.883538	0.903751	0.900427	0.922268	1	0.906205	0.0604869
158	22	13489	0.053956	100.025	7.76039	12.7981	2.91988	0.933983	0.898139	0.923234	0.914968	0.910631	0.904404	0.892134	0.867003	0.91519	0.902365	0.883424	0.893876	0.882386	0.907517	0.888057	0.897027	0.884461	0.903736	0.90003	0.922641	1	0.907212	0.0601517
158	10	54786	0.219144	65.4952	8.14015	3.71132	1.32894	0.909685	0.905925	0.895119	0.916612	0.878774	0.910315	0.880216	0.885482	0.893257	0.887535	0.885244	0.908234	0.894535	0.892856	0.899126	0.892673	0.915289	0.898678	0.890866	0.902694	1	0.898961	0.0622325
160	12	51364	0.205456	65.44	8.33231	3.71023	1.36647	0.910969	0.907688	0.896406	0.917841	0.879799	0.911241	0.880802	0.885971	0.893982	0.887772	0.885669	0.908633	0.894508	0.892717	0.8992	0.892697	0.915846	0.89881	0.891072	0.903035	1	0.899911	0.0619104
160	12	51364	0.205456	65.44	8.33231	3.71023	1.36647	0.910969	0.907688	0.896406	0.917841	0.879799	0.911241	0.880802	0.885971	0.893982	0.887772	0.885669	0.908633	0.894508	0.892717	0.8992	0.892697	0.915846	0.89881	0.891072	0.903035	1	0.899911	0.0619104
165	17	43798	0.175192	101.734	9.18952	13.5465	3.60523	0.911777	0.909494	0.897906	0.91946	0.881205	0.911503	0.881696	0.886696	0.894858	0.888157	0.88576	0.909379	0.894219	0.89334	0.899744	0.892872	0.916103	0.898329	0.891045	0.903386	1	0.90089	0.0615434
166	18	18747	0.074988	98.2247	7.5762	12.1196	2.74148	0.927082	0.922548	0.910492	0.930522	0.892196	0.919854	0.887609	0.891476	0.902971	0.89697	0.889049	0.914013	0.895023	0.89585	0.901398	0.896944	0.917934	0.901371	0.89425	0.904918	1	0.910441	0.0577329
170	22	17149	0.068596	98.2044	7.54424	12.1105	2.72714	0.927984	0.923873	0.912094	0.931016	0.893667	0.920783	0.889002	0.891743	0.903143	0.89772	0.889265	0.913348	0.894775	0.896612	0.902356	0.896758	0.917488	0.901277	0.893901	0.90463	1	0.911275	0.0573693
170	10	54332	0.217328	63.9875	7.93355	3.46112	1.23451	0.915068	0.87535	0.888307	0.914553	0.894832	0.895062	0.879592	0.863874	0.903031	0.879822	0.866	0.906234	0.887046	0.889439	0.91563	0.897252	0.893589	0.883264	0.878607	0.890221	1	0.892926	0.0661115
172	12	50872	0.203488	63.938	8.13194	3.46118	1.2711	0.916457	0.876985	0.890175	0.916241	0.895866	0.895797	0.880376	0.864936	0.903444	0.880455	0.866764	0.906805	0.887816	0.889507	0.916457	0.897222	0.893891	0.883403	0.878951	0.890323	1	0.894059	0.0655875
172	12	50872	0.203488	63.938	8.13194	3.46118	1.2711	0.916457	0.876985	0.890175	0.916241	0.895866	0.895797	0.880376	0.864936	0.903444	0.880455	0.866764	0.906805	0.887816	0.889507	0.916457	0.897222	0.893891	0.883403	0.878951	0.890323	1	0.894059	0.0655875
177	17	43391	0.173564	104.285	9.05676	14.5607	3.72536	0.917955	0.87812	0.892316	0.917736	0.897075	0.896972	0.881381	0.866332	0.903586	0.881473	0.867565	0.906985	0.887707	0.890092	0.916388	0.896776	0.893699	0.883006	0.8788	0.890703	1	0.895177	0.0650893
178	18	18144	0.072576	98.4094	7.61644	12.1894	2.77092	0.930335	0.893326	0.909171	0.928902	0.909254	0.906443	0.88685	0.875083	0.90964	0.887043	0.876736	0.909943	0.889082	0.89294	0.919147	0.89677	0.894731	0.88572	0.88324	0.894759	1	0.905322	0.0609062
182	22	16630	0.06652	98.3819	7.61235	12.1792	2.76851	0.93178	0.894528	0.910162	0.929916	0.910403	0.906885	0.887793	0.874955	0.910132	0.887192	0.87727	0.909982	0.889627	0.893115	0.919333	0.895971	0.89546	0.885628	0.884125	0.894528	1	0.90613	0.0607128
182	10	52718	0.210872	65.2899	8.17471	3.67897	1.32517	0.917097	0.890682	0.869656	0.911975	0.905981	0.905032	0.869134	0.891953	0.888198	0.885144	0.893319	0.904795	0.907773	0.912867	0.890417	0.90268	0.904141	0.897426	0.894524	0.899835	1	0.896859	0.0640943
184	12	49463	0.197852	65.2382	8.35322	3.67793	1.3597	0.918343	0.892485	0.87147	0.912975	0.906587	0.906172	0.869872	0.89289	0.888503	0.885541	0.89385	0.905556	0.908507	0.913289	0.89016	0.902725	0.904868	0.897722	0.894173	0.900148	1	0.897882	0.0636601
184	12	49463	0.197852	65.2382	8.35322	3.67793	1.3597	0.918343	0.892485	0.87147	0.912975	0.906587	0.906172	0.869872	0.89289	0.888503	0.885541	0.89385	0.905556	0.908507	0.913289	0.89016	0.902725	0.904868	0.897722	0.894173	0.900148	1	0.897882	0.0636601
189	17	42164	0.168656	103.109	9.23406	14.0952	3.71696	0.919813	0.89427	0.872889	0.91437	0.906876	0.9078	0.87066	0.893096	0.889432	0.886183	0.89446	0.906377	0.909247	0.913113	0.890131	0.902654	0.905014	0.897816	0.894246	0.899784	1	0.898922	0.0631647
190	18	17977	0.071908	98.1913	7.72442	12.1158	2.79542	0.93144	0.909662	0.888051	0.92457	0.915336	0.917228	0.87929	0.898426	0.892362	0.892446	0.898843	0.910942	0.913667	0.91542	0.892502	0.904378	0.907215	0.89723	0.896701	0.901596	1	0.908216	0.059749
194	22	16481	0.065924	98.175	7.74331	12.1109	2.80174	0.933226	0.91114	0.889448	0.925308	0.915994	0.917299	0.879528	0.898793	0.892391	0.893999	0.899126	0.911352	0.913597	0.91563	0.892816	0.905346	0.907166	0.897822	0.896153	0.901826	1	0.909082	0.0594207
194	10	54065	0.21626	63.8496	7.94978	3.44018	1.23327	0.895459	0.877629	0.88499	0.887959	0.923916	0.900435	0.876602	0.891741	0.884944	0.880486	0.874734	0.910006	0.888153	0.885564	0.89409	0.914501	0.902007	0.914751	0.886988	0.898437	1	0.891525	0.0652492
196	12	50545	0.20218	63.7794	8.13176	3.43644	1.26698	0.897121	0.879286	0.887061	0.889148	0.924651	0.901138	0.876981	0.89262	0.886072	0.880522	0.875418	0.91009	0.888406	0.885983	0.893728	0.914294	0.902414	0.914908	0.887081	0.898486	1	0.892579	0.064857
196	12	50545	0.20218	63.7794	8.13176	3.43644	1.26698	0.897121	0.879286	0.887061	0.889148	0.924651	0.901138	0.876981	0.89262	0.886072	0.880522	0.875418	0.91009	0.888406	0.885983	0.893728	0.914294	0.902414	0.914908	0.887081	0.898486	1	0.892579	0.064857
201	17	43152	0.172608	102.522	9.04264	13.8472	3.60122	0.898823	0.880631	0.888638	0.889785	0.925554	0.90158	0.877943	0.893076	0.886888	0.880933	0.875626	0.910259	0.888707	0.886216	0.894686	0.914743	0.902577	0.915241	0.887514	0.898464	1	0.893522	0.0646092
202	18	19377	0.077508	97.7676	7.61115	11.9558	2.72756	0.913299	0.897224	0.901739	0.900655	0.933039	0.908319	0.885612	0.899675	0.895237	0.88845	0.876916	0.914822	0.891469	0.890127	0.89743	0.916731	0.906771	0.917892	0.888244	0.900604	1	0.903206	0.0606518
206	22	17741	0.070964	97.7685	7.60446	11.9557	2.72508	0.914746	0.899893	0.902204	0.901302	0.933403	0.909813	0.886139	0.900936	0.895637	0.888422	0.878389	0.915112	0.891663	0.890339	0.897554	0.916493	0.906995	0.917987	0.888676	0.9004	1	0.904182	0.0602789
206	10	54335	0.21734	64.2855	8.03147	3.51199	1.26577	0.897589	0.912975	0.900304	0.902282	0.906359	0.902853	0.873369	0.871225	0.907629	0.875513	0.88754	0.906267	0.886592	0.876765	0.898739	0.881936	0.911392	0.889151	0.901905	0.906607	1	0.897342	0.0640609
208	12	50971	0.203884	64.2101	8.19334	3.50659	1.29615	0.89909	0.914618	0.901542	0.903308	0.907281	0.90423	0.874193	0.871702	0.908428	0.875851	0.887946	0.906839	0.886896	0.876518	0.898481	0.882404	0.911675	0.889535	0.901827	0.906682	1	0.898333	0.0636443
208	12	50971	0.203884	64.2101	8.19334	3.50659	1.29615	0.89909	0.914618	0.901542	0.903308	0.907281	0.90423	0.874193	0.871702	0.908428	0.875851	0.887946	0.906839	0.886896	0.876518	0.898481	0.882404	0.911675	0.889535	0.901827	0.906682	1	0.898333	0.0636443
213	17	43553	0.174212	101.653	9.05622	13.5059	3.55401	0.900971	0.916389	0.903198	0.904966	0.908353	0.905563	0.874647	0.872603	0.908445	0.876495	0.888033	0.907251	0.887436	0.876851	0.899066	0.882752	0.912256	0.890042	0.901878	0.907171	1	0.899513	0.0632686
214	18	21083	0.084332	97.1609	7.63667	11.7396	2.70392	0.914433	0.927121	0.914362	0.913864	0.914505	0.914647	0.881279	0.880164	0.913414	0.883389	0.892496	0.912228	0.891192	0.876441	0.89954	0.885548	0.911398	0.892117	0.903382	0.910046	1	0.907744	0.059695
218	22	19374	0.077496	97.1374	7.62573	11.7305	2.69677	0.91566	0.92908	0.915505	0.914783	0.914989	0.915428	0.88131	0.881052	0.913673	0.883529	0.893311	0.912279	0.891401	0.877129	0.899427	0.885517	0.911583	0.891788	0.903582	0.909724	1	0.908582	0.0592938
218	10	54765	0.21906	62.8794	7.84988	3.28718	1.18155	0.929271	0.906957	0.910235	0.922469	0.880964	0.895061	0.864503	0.875678	0.90693	0.899854	0.865215	0.869059	0.883877	0.887793	0.911075	0.890852	0.888916	0.901543	0.884835	0.900895	1	0.900576	0.0632436
220	12	51368	0.205472	62.8344	8.01658	3.28682	1.21279	0.930852	0.90864	0.912046	0.923123	0.882125	0.896122	0.865724	0.876042	0.907413	0.900531	0.866337	0.869695	0.88415	0.888724	0.911618	0.891109	0.889133	0.901738	0.884636	0.90133	1	0.901684	0.0626829
220	12	51368	0.205472	62.8344	8.01658	3.28682	1.21279	0.930852	0.90864	0.912046	0.923123	0.882125	0.896122	0.865724	0.876042	0.907413	0.900531	0.866337	0.869695	0.88415	0.888724	0.911618	0.891109	0.889133	0.901738	0.884636	0.90133	1	0.901684	0.0626829
225	17	44038	0.176152	101.962	8.86783	13.6137	3.48533	0.932581	0.910498	0.913018	0.924247	0.883703	0.897225	0.866434	0.876073	0.908352	0.901176	0.866706	0.870124	0.88452	0.889312	0.912258	0.891435	0.889005	0.902039	0.884236	0.901278	1	0.902755	0.0621642
226	18	19668	0.078672	98.0015	7.51617	12.0352	2.70737	0.943131	0.923022	0.92409	0.931056	0.893863	0.905761	0.876729	0.884254	0.911481	0.905634	0.872788	0.876322	0.888219	0.89338	0.91387	0.894244	0.886821	0.903015	0.883466	0.902329	1	0.911074	0.0583019
230	22	18006	0.072024	97.9886	7.52442	12.0311	2.71149	0.944046	0.924914	0.925108	0.931912	0.895174	0.90592	0.878318	0.884733	0.911307	0.905282	0.873848	0.876513	0.888148	0.894091	0.913918	0.894424	0.88726	0.90331	0.883317	0.903615	1	0.911927	0.0578991
230	10	55973	0.223892	65.6345	8.11448	3.73323	1.3294	0.8931	0.899085	0.891537	0.926741	0.885186	0.894136	0.870714	0.875806	0.890813	0.875226	0.888089	0.918604	0.882506	0.882801	0.909278	0.903007	0.902194	0.911815	0.899514	0.886588	1	0.894133	0.063234
232	12	52407	0.209628	65.5601	8.2874	3.72817	1.36334	0.894613	0.900853	0.89303	0.927844	0.886351	0.895043	0.871601	0.876963	0.891379	0.87599	0.888393	0.91858	0.883002	0.883327	0.909211	0.903047	0.902647	0.91151	0.899574	0.886532	1	0.8952	0.0628056
232	12	52407	0.209628	65.5601	8.2874	3.72817	1.36334	0.894613	0.900853	0.89303	0.927844	0.886351	0.895043	0.871601	0.876963	0.891379	0.87599	0.888393	0.91858	0.883002	0.883327	0.909211	0.903047	0.902647	0.91151	0.899574	0.886532	1	0.8952	0.0628056
237	17	44765	0.17906	103.288	9.16244	14.1624	3.70447	0.896269	0.901977	0.893991	0.928873	0.887468	0.896024	0.873015	0.877505	0.892137	0.876343	0.889043	0.918977	0.882252	0.883905	0.909628	0.902882	0.903228	0.911583	0.899598	0.886429	1	0.896141	0.0624531
238	18	16409	0.065636	99.4587	7.45199	12.5682	2.77453	0.913797	0.917789	0.910171	0.938052	0.896947	0.906027	0.883235	0.884484	0.900451	0.878085	0.894601	0.92175	0.888384	0.88875	0.914346	0.902889	0.907033	0.909562	0.906545	0.888781	1	0.906886	0.0576612
242	22	15047	0.060188	99.4332	7.46276	12.5593	2.77861	0.914534	0.918755	0.910414	0.938559	0.897687	0.90749	0.884562	0.884861	0.901841	0.87775	0.895295	0.922875	0.887851	0.889446	0.914202	0.90214	0.906726	0.908985	0.907158	0.889181	1	0.907538	0.0574618
242	10	58080	0.23232	65.9049	8.07863	3.77646	1.3305	0.904993	0.863757	0.898545	0.919843	0.904571	0.882206	0.891572	0.87785	0.905088	0.877135	0.860288	0.87964	0.880492	0.879847	0.907292	0.902187	0.913292	0.893096	0.866968	0.873855	1	0.891659	0.0639195
244	12	54262	0.217048	65.827	8.2542	3.77082	1.36474	0.90708	0.86556	0.899764	0.920534	0.905569	0.883077	0.89265	0.878783	0.905431	0.87717	0.861238	0.880377	0.880672	0.880036	0.907357	0.902252	0.913706	0.892816	0.86685	0.87424	1	0.892725	0.0635618
244	12	54262	0.217048	65.827	8.2542	3.77082	1.36474	0.90708	0.86556	0.899764	0.920534	0.905569	0.883077	0.89265	0.878783	0.905431	0.87717	0.861238	0.880377	0.880672	0.880036	0.907357	0.902252	0.913706	0.892816	0.86685	0.87424	1	0.892725	0.0635618
249	17	46358	0.185432	104.655	9.15659	14.7199	3.78859	0.908581	0.868006	0.901376	0.921772	0.906262	0.884206	0.893524	0.879837	0.905216	0.877152	0.861577	0.880808	0.881671	0.879729	0.906985	0.902067	0.914319	0.89251	0.866841	0.874714	1	0.893814	0.0632135
250	18	16316	0.065264	99.9947	7.50627	12.7723	2.82202	0.923357	0.888392	0.914041	0.930773	0.915359	0.896972	0.899761	0.890721	0.907392	0.882722	0.867645	0.886921	0.889219	0.88214	0.910609	0.90448	0.918761	0.893264	0.868503	0.879413	1	0.904453	0.0598874
254	22	14974	0.059896	99.9981	7.48737	12.7726	2.81626	0.924736	0.889074	0.914318	0.931114	0.915587	0.897556	0.90026	0.890777	0.907773	0.883932	0.867871	0.888106	0.889842	0.881762	0.910979	0.905269	0.919961	0.893348	0.868472	0.880693	1	0.905052	0.0595769
254	10	55226	0.220904	66.5466	8.20828	3.8895	1.38123	0.897123	0.894343	0.902591	0.896688	0.909318	0.898571	0.875167	0.866874	0.8783	0.888132	0.887082	0.900853	0.883207	0.883443	0.885815	0.911364	0.910332	0.909146	0.868278	0.894488	1	0.893552	0.0648199
256	12	51695	0.20678	66.4804	8.37928	3.88557	1.41532	0.89913	0.895667	0.903762	0.897195	0.909991	0.899352	0.87612	0.867202	0.879292	0.888655	0.887475	0.901431	0.883819	0.883751	0.88614	0.911723	0.910765	0.909266	0.868372	0.894381	1	0.894502	0.064507
256	12	51695	0.20678	66.4804	8.37928	3.88557	1.41532	0.89913	0.895667	0.903762	0.897195	0.909991	0.899352	0.87612	0.867202	0.879292	0.888655	0.887475	0.901431	0.883819	0.883751	0.88614	0.911723	0.910765	0.909266	0.868372	0.894381	1	0.894502	0.064507
261	17	44207	0.176828	104.478	9.25463	14.654	3.82437	0.900412	0.897799	0.905038	0.897584	0.911043	0.899699	0.877056	0.868403	0.880166	0.888683	0.888004	0.901531	0.884057	0.883797	0.886522	0.912163	0.910851	0.909596	0.86881	0.894564	1	0.895451	0.0642123
262	18	17692	0.070768	98.792	7.72175	12.3357	2.82887	0.919257	0.913407	0.916459	0.908179	0.918042	0.910525	0.8841	0.875678	0.886983	0.8932	0.89125	0.906201	0.887068	0.887039	0.888339	0.914114	0.915272	0.910977	0.870111	0.894048	1	0.905516	0.0595512
266	22	16247	0.064988	98.7938	7.73213	12.3369	2.8322	0.921032	0.913738	0.916323	0.908691	0.918139	0.91103	0.884102	0.8757	0.886656	0.893673	0.892165	0.906413	0.887456	0.887733	0.889087	0.913923	0.915708	0.910999	0.869668	0.893796	1	0.905968	0.0592492
266	10	55467	0.221868	63.4736	7.96315	3.38226	1.22133	0.91348	0.909117	0.907242	0.917735	0.88184	0.907152	0.870851	0.90626	0.903898	0.867047	0.875908	0.900301	0.886879	0.877287	0.892414	0.8801	0.908126	0.887221	0.888465	0.902068	1	0.899959	0.0653701
268	12	52072	0.208288	63.4075	8.15195	3.37951	1.25562	0.914589	0.910509	0.908876	0.918949	0.882413	0.908233	0.871803	0.907109	0.904478	0.868096	0.876853	0.900839	0.887204	0.877737	0.892447	0.880214	0.90806	0.887809	0.888702	0.902145	1	0.90095	0.0649318
268	12	52072	0.208288	63.4075	8.15195	3.37951	1.25562	0.914589	0.910509	0.908876	0.918949	0.882413	0.908233	0.871803	0.907109	0.904478	0.868096	0.876853	0.900839	0.887204	0.877737	0.892447	0.880214	0.90806	0.887809	0.888702	0.902145	1	0.90095	0.0649318
273	17	44565	0.17826	101.562	8.9895	13.4656	3.51321	0.916313	0.912196	0.910804	0.920016	0.883518	0.909312	0.872243	0.907809	0.905756	0.869404	0.877572	0.901986	0.887457	0.878997	0.892135	0.880714	0.907831	0.888264	0.888646	0.90276	1	0.902153	0.064419
274	18	21170	0.08468	97.4193	7.56972	11.8281	2.68803	0.929003	0.92539	0.923642	0.930657	0.89393	0.916863	0.880066	0.914998	0.910841	0.875177	0.882806	0.904346	0.892419	0.883255	0.894119	0.881554	0.910203	0.892135	0.891875	0.905196	1	0.91133	0.0602217
278	22	19392	0.077568	97.4137	7.5866	11.827	2.69361	0.92992	0.927238	0.924505	0.931312	0.895008	0.917363	0.880698	0.915377	0.911433	0.876882	0.88436	0.904806	0.893281	0.883818	0.894905	0.881394	0.910195	0.893178	0.892146	0.904574	1	0.912239	0.0598978
278	10	55016	0.220064	64.2015	7.98796	3.49687	1.25108	0.906173	0.904264	0.905055	0.916842	0.8766	0.897521	0.870283	0.848199	0.892886	0.894267	0.866248	0.888469	0.874509	0.900665	0.88706	0.903701	0.888551	0.903174	0.910253	0.897257	1	0.894306	0.0628522
280	12	51506	0.206024	64.1229	8.16312	3.49153	1.28476	0.907758	0.905409	0.906409	0.917864	0.877597	0.897895	0.871102	0.849047	0.893624	0.894236	0.866889	0.889013	0.875325	0.901264	0.88711	0.903739	0.888693	0.903497	0.910603	0.897594	1	0.895237	0.0624922
280	12	51506	0.206024	64.1229	8.16312	3.49153	1.28476	0.907758	0.905409	0.906409	0.917864	0.877597	0.897895	0.871102	0.849047	0.893624	0.894236	0.866889	0.889013	0.875325	0.901264	0.88711	0.903739	0.888693	0.903497	0.910603	0.897594	1	0.895237	0.0624922
285	17	44011	0.176044	103.47	9.07581	14.2296	3.6756	0.909329	0.907035	0.907569	0.91835	0.879121	0.899264	0.872657	0.849469	0.894435	0.894867	0.86776	0.889312	0.876076	0.901956	0.886937	0.903899	0.888801	0.903115	0.910272	0.897355	1	0.896296	0.0621605
286	18	18871	0.075484	98.295	7.59297	12.1462	2.75123	0.923216	0.921361	0.92144	0.928621	0.889169	0.907318	0.881882	0.858593	0.903158	0.900986	0.873669	0.893487	0.878491	0.906073	0.886122	0.903211	0.891818	0.905755	0.911213	0.900085	1	0.90614	0.0578055
290	22	17277	0.069108	98.2431	7.6005	12.1278	2.75147	0.924466	0.922701	0.922122	0.929125	0.88968	0.908433	0.883284	0.858714	0.903658	0.900793	0.875094	0.894281	0.879001	0.906349	0.885657	0.903079	0.891648	0.90661	0.911298	0.899375	1	0.906915	0.057526
290	10	53150	0.2126	65.0152	8.16094	3.63382	1.31343	0.912681	0.900593	0.893452	0.902117	0.859454	0.89269	0.884845	0.847808	0.898674	0.890781	0.872549	0.898871	0.885776	0.861759	0.920038	0.875569	0.893321	0.894854	0.889238	0.870085	1	0.891066	0.0653796
292	12	49722	0.198888	64.9698	8.33716	3.63382	1.34944	0.914575	0.902076	0.895127	0.903654	0.860545	0.893558	0.885272	0.848689	0.8993	0.891597	0.873145	0.89934	0.886248	0.861671	0.920237	0.876021	0.894483	0.894926	0.889284	0.869987	1	0.892202	0.064864
292	12	49722	0.198888	64.9698	8.33716	3.63382	1.34944	0.914575	0.902076	0.895127	0.903654	0.860545	0.893558	0.885272	0.848689	0.8993	0.891597	0.873145	0.89934	0.886248	0.861671	0.920237	0.876021	0.894483	0.894926	0.889284	0.869987	1	0.892202	0.064864
297	17	42378	0.169512	102.97	9.24415	14.04	3.71681	0.916407	0.904089	0.896703	0.903924	0.861532	0.894509	0.88638	0.849863	0.900101	0.891713	0.873932	0.900078	0.887442	0.862299	0.9201	0.876622	0.894898	0.8955	0.889872	0.870286	1	0.893348	0.0643721
298	18	19358	0.077432	97.6079	7.70804	11.9036	2.75422	0.932328	0.916494	0.910425	0.91386	0.873153	0.902004	0.893222	0.85887	0.905052	0.897536	0.878526	0.906783	0.89082	0.864862	0.922461	0.882142	0.903735	0.897329	0.891518	0.87274	1	0.903207	0.0600735
302	22	17751	0.071004	97.5763	7.69624	11.8916	2.74764	0.933469	0.917385	0.912906	0.914399	0.874063	0.902935	0.893161	0.859614	0.905301	0.897555	0.879303	0.906597	0.891358	0.866008	0.923131	0.883725	0.904541	0.896879	0.891978	0.873387	1	0.9041	0.0597071
302	10	55603	0.222412	62.858	7.90161	3.28586	1.18901	0.89854	0.874054	0.905131	0.931245	0.88792	0.900491	0.878766	0.873136	0.894214	0.894934	0.879107	0.90166	0.87471	0.875555	0.892074	0.897299	0.905716	0.912631	0.885672	0.885564	1	0.893974	0.0644033
304	12	52049	0.208196	62.7831	8.07882	3.28137	1.21996	0.900382	0.875915	0.906559	0.932102	0.888903	0.901103	0.879585	0.874397	0.894657	0.895156	0.879354	0.902208	0.875185	0.876107	0.892736	0.897875	0.905858	0.912275	0.886059	0.885992	1	0.89505	0.0639198
304	12	52049	0.208196	62.7831	8.07882	3.28137	1.21996	0.900382	0.875915	0.906559	0.932102	0.888903	0.901103	0.879585	0.874397	0.894657	0.895156	0.879354	0.902208	0.875185	0.876107	0.892736	0.897875	0.905858	0.912275	0.886059	0.885992	1	0.89505	0.0639198
309	17	44357	0.177428	101.83	8.98688	13.5703	3.52749	0.90227	0.877133	0.907951	0.933066	0.88969	0.901943	0.880075	0.875431	0.895879	0.895744	0.879816	0.902327	0.87507	0.876547	0.893252	0.897682	0.906576	0.912381	0.885756	0.886038	1	0.896041	0.0636804
310	18	21622	0.086488	96.9957	7.60968	11.6792	2.68322	0.91652	0.89328	0.917838	0.940038	0.899339	0.910092	0.889256	0.883868	0.899824	0.901304	0.882365	0.906276	0.878735	0.880955	0.897211	0.898784	0.909028	0.913676	0.888054	0.888493	1	0.905153	0.0599401
314	22	19684	0.078736	96.9684	7.60866	11.6695	2.68217	0.918512	0.895016	0.91864	0.94051	0.900935	0.911908	0.88958	0.884856	0.899055	0.901341	0.882773	0.905939	0.879521	0.882239	0.897963	0.898852	0.91013	0.913762	0.888285	0.888488	1	0.906169	0.0594008
314	10	54559	0.218236	64.038	8.01927	3.47236	1.25211	0.888066	0.907751	0.9059	0.907971	0.903361	0.890321	0.882503	0.896433	0.90272	0.881972	0.862965	0.904525	0.89373	0.887965	0.890696	0.903224	0.908072	0.910464	0.89417	0.865118	1	0.896694	0.0620224
316	12	51142	0.204568	63.9778	8.1884	3.46966	1.28319	0.890423	0.909165	0.907327	0.908774	0.904384	0.891029	0.88308	0.897032	0.90325	0.882465	0.863468	0.905352	0.894128	0.888213	0.890755	0.903778	0.908236	0.910289	0.893962	0.865727	1	0.897753	0.0616223
316	12	51142	0.204568	63.9778	8.1884	3.46966	1.28319	0.890423	0.909165	0.907327	0.908774	0.904384	0.891029	0.88308	0.897032	0.90325	0.882465	0.863468	0.905352	0.894128	0.888213	0.890755	0.903778	0.908236	0.910289	0.893962	0.865727	1	0.897753	0.0616223
321	17	43827	0.175308	102.124	9.05598	13.6904	3.57483	0.891973	0.910455	0.909017	0.909474	0.90572	0.892349	0.88458	0.8977	0.90394	0.882766	0.864102	0.905789	0.895772	0.888699	0.890912	0.904009	0.908059	0.909679	0.894118	0.866384	1	0.898844	0.0612767
322	18	17762	0.071048	98.7997	7.48752	12.3255	2.7421	0.910483	0.921912	0.919407	0.917633	0.916254	0.901362	0.893903	0.904121	0.910089	0.88543	0.867864	0.908879	0.901165	0.891285	0.893143	0.902545	0.912707	0.907921	0.896999	0.869609	1	0.908133	0.0579241
326	22	16299	0.065196	98.7862	7.50475	12.3215	2.74849	0.911344	0.923431	0.919842	0.919105	0.917449	0.902111	0.894288	0.905056	0.909994	0.885392	0.867875	0.908522	0.901712	0.891527	0.893153	0.902816	0.913062	0.906559	0.896129	0.870299	1	0.908848	0.0577791
326	10	55665	0.22266	66.3838	8.19776	3.86159	1.37374	0.909836	0.883266	0.877149	0.903359	0.870017	0.894036	0.876188	0.870026	0.891781	0.885574	0.857954	0.874769	0.882565	0.871805	0.895437	0.892257	0.89409	0.896461	0.863801	0.903072	1	0.886723	0.071372
328	12	52088	0.208352	66.3123	8.3732	3.85699	1.4089	0.911477	0.885501	0.878206	0.904421	0.87188	0.895187	0.877822	0.871084	0.89225	0.886231	0.858969	0.875835	0.883236	0.872495	0.895168	0.892758	0.89463	0.896761	0.86399	0.903269	1	0.887997	0.0707113
328	12	52088	0.208352	66.3123	8.3732	3.85699	1.4089	0.911477	0.885501	0.878206	0.904421	0.87188	0.895187	0.877822	0.871084	0.89225	0.886231	0.858969	0.875835	0.883236	0.872495	0.895168	0.892758	0.89463	0.896761	0.86399	0.903269	1	0.887997	0.0707113
333	17	44329	0.177316	104.714	9.30934	14.7557	3.86636	0.912743	0.886711	0.880236	0.90584	0.873074	0.896479	0.879627	0.871991	0.892373	0.886688	0.85981	0.877191	0.883688	0.87357	0.895227	0.893084	0.895633	0.896005	0.86422	0.903088	1	0.889161	0.0702803
334	18	17277	0.069108	98.603	7.783	12.2698	2.84578	0.926347	0.905076	0.901227	0.916131	0.886525	0.906841	0.890953	0.883718	0.899172	0.889419	0.872171	0.88204	0.886988	0.878625	0.89978	0.896452	0.901922	0.900851	0.86838	0.905481	1	0.901255	0.0642146
338	22	15807	0.063228	98.5999	7.79857	12.2695	2.85005	0.927659	0.906972	0.903397	0.917726	0.887645	0.907573	0.891788	0.884387	0.89919	0.890239	0.873537	0.88252	0.887075	0.877934	0.899696	0.896723	0.900962	0.901816	0.869805	0.905959	1	0.902393	0.0637841
338	10	56127	0.224508	63.5137	7.97676	3.389	1.22502	0.904262	0.906204	0.89848	0.897393	0.88934	0.896413	0.86902	0.862063	0.891541	0.879381	0.876762	0.90191	0.88926	0.876717	0.892565	0.894169	0.904199	0.898284	0.912591	0.88477	1	0.893299	0.0665403
340	12	52576	0.210304	63.4472	8.14518	3.38542	1.25646	0.90587	0.907753	0.900002	0.899117	0.890197	0.897529	0.870254	0.862561	0.892099	0.879394	0.878053	0.902075	0.889465	0.87771	0.893003	0.894543	0.904605	0.898147	0.912612	0.8851	1	0.89442	0.0659238
340	12	52576	0.210304	63.4472	8.14518	3.38542	1.25646	0.90587	0.907753	0.900002	0.899117	0.890197	0.897529	0.870254	0.862561	0.892099	0.879394	0.878053	0.902075	0.889465	0.87771	0.893003	0.894543	0.904605	0.898147	0.912612	0.8851	1	0.89442	0.0659238
345	17	45005	0.18002	100.726	8.99813	13.143	3.45938	0.90791	0.909299	0.901522	0.899878	0.891779	0.898456	0.871914	0.863671	0.892756	0.878936	0.877947	0.901866	0.889868	0.878602	0.893312	0.895278	0.904277	0.897934	0.912576	0.885291	1	0.895539	0.0653623
346	18	20418	0.081672	97.9975	7.49952	12.0329	2.70271	0.921687	0.922299	0.915075	0.910814	0.901508	0.909075	0.882653	0.873323	0.899329	0.884416	0.885003	0.906651	0.889264	0.883485	0.897125	0.898962	0.907092	0.900774	0.913557	0.887918	1	0.905525	0.0603945
350	22	18621	0.074484	98.0101	7.48384	12.0367	2.69853	0.922695	0.923205	0.91625	0.911793	0.901804	0.909538	0.883626	0.873315	0.900542	0.885237	0.885532	0.907067	0.888728	0.883868	0.897696	0.900166	0.907792	0.901402	0.913055	0.8876	1	0.906266	0.0599765
350	10	56172	0.224688	65.1419	8.01594	3.64863	1.29207	0.901713	0.900502	0.909003	0.924589	0.86293	0.908148	0.872979	0.841905	0.899781	0.885744	0.861924	0.923556	0.865493	0.868805	0.909875	0.88675	0.888699	0.907961	0.887328	0.896194	1	0.893718	0.061859
352	12	52538	0.210152	65.0689	8.19412	3.64401	1.32561	0.903641	0.90229	0.910341	0.925245	0.863822	0.908933	0.87412	0.843161	0.900501	0.886035	0.862081	0.923693	0.865992	0.868695	0.910151	0.887053	0.888842	0.908162	0.887358	0.896722	1	0.894771	0.0615029
352	12	52538	0.210152	65.0689	8.19412	3.64401	1.32561	0.903641	0.90229	0.910341	0.925245	0.863822	0.908933	0.87412	0.843161	0.900501	0.886035	0.862081	0.923693	0.865992	0.868695	0.910151	0.887053	0.888842	0.908162	0.887358	0.896722	1	0.894771	0.0615029
357	17	44909	0.179636	102.713	9.07171	13.925	3.62036	0.904462	0.903683	0.911822	0.926295	0.864493	0.909639	0.875682	0.844218	0.901378	0.887016	0.862322	0.923657	0.866764	0.868668	0.910107	0.887216	0.888964	0.90817	0.888085	0.896802	1	0.895689	0.0612531
358	18	18971	0.075884	98.4527	7.58662	12.2037	2.76619	0.919878	0.917005	0.921854	0.935006	0.876364	0.917664	0.883717	0.854119	0.906752	0.891835	0.865953	0.928391	0.870487	0.870328	0.913183	0.889647	0.893416	0.90836	0.888435	0.900269	1	0.905015	0.0577305
362	22	17348	0.069392	98.4258	7.59568	12.1944	2.76988	0.920884	0.918867	0.922959	0.935382	0.877018	0.918694	0.885751	0.855632	0.907424	0.892207	0.866469	0.929963	0.871685	0.870244	0.914284	0.889497	0.894022	0.908577	0.88797	0.901084	1	0.906038	0.0573013
362	10	55974	0.223896	64.452	7.99309	3.53678	1.26133	0.905179	0.903169	0.880998	0.920383	0.882124	0.914594	0.885474	0.87019	0.880007	0.8891	0.87186	0.882186	0.865107	0.859631	0.904304	0.886653	0.902624	0.908091	0.879542	0.873245	1	0.893342	0.0630525
364	12	52476	0.209904	64.3688	8.17262	3.53078	1.2949	0.906529	0.904337	0.882623	0.921412	0.883261	0.91538	0.886329	0.871017	0.881193	0.889292	0.872323	0.88247	0.866101	0.860203	0.904328	0.887015	0.902851	0.908129	0.879412	0.873695	1	0.89433	0.0627172
364	12	52476	0.209904	64.3688	8.17262	3.53078	1.2949	0.906529	0.904337	0.882623	0.921412	0.883261	0.91538	0.886329	0.871017	0.881193	0.889292	0.872323	0.88247	0.866101	0.860203	0.904328	0.887015	0.902851	0.908129	0.879412	0.873695	1	0.89433	0.0627172
369	17	44572	0.178288	102.542	9.04863	13.8553	3.59958	0.907644	0.905445	0.884423	0.9217	0.885062	0.916192	0.886835	0.872162	0.882269	0.888977	0.871747	0.883312	0.866497	0.86091	0.904884	0.886981	0.902944	0.907868	0.879611	0.873183	1	0.895216	0.0624529
370	18	19793	0.079172	98.0889	7.59692	12.0713	2.73745	0.9203	0.919441	0.89951	0.928409	0.895443	0.924014	0.894887	0.88261	0.890138	0.892184	0.87733	0.889911	0.87195	0.862098	0.907215	0.886652	0.90431	0.909842	0.882357	0.875006	1	0.90461	0.058547
374	22	18156	0.072624	98.0782	7.59382	12.0672	2.73243	0.921348	0.920302	0.900887	0.92939	0.895544	0.923937	0.895764	0.883207	0.891	0.892487	0.878195	0.890807	0.872962	0.862112	0.908019	0.886677	0.904797	0.90879	0.88227	0.87511	1	0.905336	0.0582956
374	10	59326	0.237304	64.1052	7.97408	3.48121	1.24657	0.895054	0.88741	0.913293	0.914051	0.879589	0.909753	0.894641	0.891658	0.902825	0.893217	0.874178	0.889441	0.879404	0.874052	0.898114	0.883415	0.90607	0.897204	0.880895	0.877474	1	0.895794	0.062475
376	12	55520	0.22208	64.038	8.15247	3.47778	1.28081	0.89674	0.888662	0.914914	0.914841	0.880548	0.910456	0.896137	0.892264	0.903152	0.893723	0.874478	0.890184	0.879845	0.874991	0.898901	0.883754	0.906124	0.897514	0.881043	0.877765	1	0.896817	0.062123
376	12	55520	0.22208	64.038	8.15247	3.47778	1.28081	0.89674	0.888662	0.914914	0.914841	0.880548	0.910456	0.896137	0.892264	0.903152	0.893723	0.874478	0.890184	0.879845	0.874991	0.898901	0.883754	0.906124	0.897514	0.881043	0.877765	1	0.896817	0.062123
381	17	47197	0.188788	103.702	9.04496	14.3215	3.68542	0.89797	0.889824	0.9158	0.915567	0.88084	0.910513	0.897324	0.892652	0.903447	0.894495	0.874409	0.890004	0.879494	0.875818	0.899019	0.884293	0.906615	0.898182	0.880225	0.878573	1	0.897493	0.0618088
382	18	18115	0.07246	99.4959	7.5019	12.5848	2.79524	0.914491	0.906459	0.929009	0.924676	0.893044	0.918548	0.905023	0.900828	0.909384	0.898234	0.877118	0.895308	0.882445	0.880458	0.901739	0.887745	0.909854	0.899779	0.881203	0.882556	1	0.907734	0.0578868
386	22	16543	0.066172	99.4677	7.49655	12.5739	2.78986	0.915705	0.908692	0.930454	0.926374	0.894366	0.919362	0.906365	0.901288	0.909569	0.898598	0.877471	0.896965	0.88273	0.879315	0.902134	0.887596	0.910143	0.899837	0.881037	0.882307	1	0.908844	0.0574236
386	10	54167	0.216668	67.4623	8.34928	4.05276	1.44389	0.888133	0.893496	0.878016	0.894318	0.882493	0.876041	0.880804	0.880592	0.900096	0.866247	0.859416	0.876696	0.874952	0.876576	0.883139	0.881164	0.873678	0.896847	0.884551	0.876724	1	0.883627	0.0708586
388	12	50553	0.202212	67.3959	8.54295	4.04966	1.48322	0.890264	0.895347	0.879473	0.895634	0.883588	0.877277	0.881817	0.881481	0.901025	0.866625	0.860028	0.877633	0.875685	0.877436	0.883528	0.881412	0.87432	0.897118	0.884765	0.877238	1	0.884901	0.0704356
388	12	50553	0.202212	67.3959	8.54295	4.04966	1.48322	0.890264	0.895347	0.879473	0.895634	0.883588	0.877277	0.881817	0.881481	0.901025	0.866625	0.860028	0.877633	0.875685	0.877436	0.883528	0.881412	0.87432	0.897118	0.884765	0.877238	1	0.884901	0.0704356
393	17	42951	0.171804	107.498	9.51784	15.9558	4.1632	0.890689	0.897779	0.881016	0.896976	0.884182	0.879654	0.883146	0.882284	0.90162	0.866278	0.860259	0.878839	0.875556	0.878501	0.884298	0.881283	0.874811	0.897977	0.885183	0.877733	1	0.886006	0.0699291
394	18	13801	0.055204	100.324	7.77495	12.9126	2.95336	0.908666	0.917723	0.898594	0.912724	0.895986	0.895297	0.890877	0.889791	0.914789	0.872002	0.86914	0.886747	0.882327	0.884537	0.890479	0.883668	0.880842	0.898123	0.887726	0.882219	1	0.899312	0.0648633
398	22	12617	0.050468	100.308	7.76169	12.9057	2.94779	0.91024	0.919394	0.899501	0.912578	0.896013	0.895815	0.891773	0.890386	0.916026	0.872276	0.869501	0.886978	0.881668	0.884878	0.890148	0.8825	0.881311	0.898589	0.888722	0.882817	1	0.900037	0.0643838
398	10	55316	0.221264	65.4332	8.14465	3.70142	1.32934	0.893792	0.905127	0.917429	0.922907	0.880695	0.899631	0.873002	0.869269	0.890321	0.912385	0.871773	0.877377	0.871619	0.853831	0.91055	0.898402	0.902921	0.895979	0.882539	0.892048	1	0.895757	0.0645224
400	12	51782	0.207128	65.3794	8.33273	3.70044	1.36703	0.895639	0.906773	0.918253	0.924095	0.881909	0.900265	0.87374	0.87065	0.890599	0.912421	0.872601	0.878037	0.871625	0.854602	0.910741	0.898932	0.903171	0.896132	0.882797	0.892298	1	0.896789	0.0641103
400	12	51782	0.207128	65.3794	8.33273	3.70044	1.36703	0.895639	0.906773	0.918253	0.924095	0.881909	0.900265	0.87374	0.87065	0.890599	0.912421	0.872601	0.878037	0.871625	0.854602	0.910741	0.898932	0.903171	0.896132	0.882797	0.892298	1	0.896789	0.0641103
405	17	44196	0.176784	104.032	9.23416	14.4697	3.79389	0.897604	0.908295	0.919744	0.924643	0.883587	0.900862	0.874615	0.872081	0.890872	0.912843	0.873224	0.879039	0.87181	0.854466	0.911112	0.899335	0.90257	0.896518	0.882998	0.891936	1	0.897871	0.0638436
406	18	17346	0.069384	98.7481	7.60966	12.3135	2.79534	0.916177	0.922316	0.932088	0.932405	0.897729	0.910527	0.884527	0.883662	0.899545	0.915485	0.87732	0.883143	0.873573	0.860227	0.914505	0.901678	0.906491	0.901533	0.886285	0.897123	1	0.908599	0.058793
410	22	15858	0.063432	98.7389	7.62475	12.311	2.79985	0.918558	0.923193	0.932463	0.932495	0.899609	0.911559	0.885168	0.884317	0.899294	0.915784	0.877034	0.884033	0.873692	0.861017	0.914523	0.900965	0.907019	0.901879	0.886398	0.89819	1	0.909448	0.0584304
410	10	57157	0.228628	64.7108	8.06133	3.58086	1.28547	0.911122	0.880093	0.912662	0.903861	0.876857	0.902418	0.881379	0.87334	0.878204	0.882936	0.853815	0.89521	0.880548	0.878344	0.908489	0.895052	0.885281	0.891168	0.894624	0.889261	1	0.892139	0.0631956
412	12	53468	0.213872	64.6454	8.23613	3.5775	1.31896	0.912555	0.881583	0.913808	0.904775	0.877974	0.903185	0.881995	0.873448	0.878582	0.883145	0.854212	0.895423	0.880153	0.878011	0.908684	0.895414	0.885885	0.891299	0.894937	0.889364	1	0.892981	0.0629195
412	12	53468	0.213872	64.6454	8.23613	3.5775	1.31896	0.912555	0.881583	0.913808	0.904775	0.877974	0.903185	0.881995	0.873448	0.878582	0.883145	0.854212	0.895423	0.880153	0.878011	0.908684	0.895414	0.885885	0.891299	0.894937	0.889364	1	0.892981	0.0629195
417	17	45553	0.182212	104.122	9.14078	14.4997	3.75223	0.91466	0.883586	0.915307	0.905517	0.879053	0.904068	0.883663	0.874377	0.878866	0.883707	0.85462	0.895089	0.880216	0.878032	0.908513	0.895265	0.88678	0.892312	0.895265	0.889568	1	0.894133	0.0625932
418	18	15415	0.06166	100.325	7.46291	12.895	2.82976	0.928803	0.903211	0.92929	0.91771	0.891502	0.911255	0.891956	0.880571	0.886085	0.88709	0.856925	0.901622	0.882841	0.881966	0.911385	0.896464	0.891761	0.892605	0.894551	0.889004	1	0.904632	0.0579057
422	22	14085	0.05634	100.293	7.48336	12.8839	2.83341	0.930138	0.904579	0.930635	0.919134	0.892829	0.91175	0.892474	0.882464	0.886901	0.887824	0.858395	0.902627	0.883209	0.881896	0.912034	0.897267	0.892616	0.893504	0.894746	0.888853	1	0.905742	0.0572779
422	10	55975	0.2239	68.2491	8.39407	4.19322	1.48204	0.907039	0.903225	0.912693	0.910808	0.87682	0.919553	0.881894	0.849888	0.911791	0.884431	0.862894	0.900697	0.85791	0.854739	0.900116	0.843966	0.901974	0.901286	0.864511	0.900598	1	0.895271	0.0621475
424	12	52345	0.20938	68.1835	8.59365	4.19042	1.52392	0.908702	0.904614	0.913411	0.911634	0.878298	0.920069	0.883045	0.850673	0.912169	0.884726	0.863645	0.900946	0.858086	0.854809	0.900296	0.844188	0.902388	0.901576	0.864915	0.900984	1	0.896196	0.0618738
424	12	52345	0.20938	68.1835	8.59365	4.19042	1.52392	0.908702	0.904614	0.913411	0.911634	0.878298	0.920069	0.883045	0.850673	0.912169	0.884726	0.863645	0.900946	0.858086	0.854809	0.900296	0.844188	0.902388	0.901576	0.864915	0.900984	1	0.896196	0.0618738
429	17	44627	0.178508	105.63	9.45715	15.1491	3.98925	0.910816	0.905887	0.914917	0.912486	0.878818	0.920553	0.883445	0.851637	0.912911	0.884689	0.864241	0.900856	0.857317	0.854169	0.90089	0.844097	0.902985	0.901685	0.865183	0.901439	1	0.8971	0.0615608
430	18	15578	0.062312	99.4196	7.7509	12.5701	2.87518	0.926242	0.921556	0.927847	0.921492	0.891225	0.928521	0.890198	0.861535	0.916485	0.894306	0.871999	0.903999	0.861279	0.857202	0.904673	0.849499	0.904609	0.903036	0.870137	0.905989	1	0.907345	0.0568838
434	22	14257	0.057028	99.4079	7.74673	12.5655	2.87381	0.927194	0.922634	0.928632	0.922038	0.892193	0.929649	0.889949	0.862103	0.916918	0.895525	0.872449	0.904713	0.861822	0.857579	0.904503	0.849828	0.904959	0.903556	0.870344	0.906993	1	0.908071	0.0567329
434	10	58236	0.232944	63.5734	7.95751	3.39749	1.22417	0.910931	0.887106	0.89783	0.897615	0.874528	0.892695	0.860095	0.881311	0.88763	0.882701	0.853802	0.883757	0.848848	0.865702	0.904475	0.874914	0.870364	0.909008	0.880323	0.884693	1	0.887576	0.0656083
436	12	54526	0.218104	63.5035	8.13666	3.39379	1.25776	0.912638	0.88875	0.899699	0.898782	0.875711	0.894161	0.861442	0.882487	0.887934	0.883111	0.854913	0.884037	0.84931	0.86589	0.904504	0.874665	0.870456	0.909053	0.880296	0.885229	1	0.888774	0.0651451
436	12	54526	0.218104	63.5035	8.13666	3.39379	1.25776	0.912638	0.88875	0.899699	0.898782	0.875711	0.894161	0.861442	0.882487	0.887934	0.883111	0.854913	0.884037	0.84931	0.86589	0.904504	0.874665	0.870456	0.909053	0.880296	0.885229	1	0.888774	0.0651451
441	17	46555	0.18622	102.412	9.03399	13.8029	3.58943	0.914069	0.890699	0.901278	0.9	0.877468	0.895307	0.863463	0.88316	0.888261	0.88403	0.856417	0.884738	0.849415	0.866685	0.904747	0.874654	0.871002	0.908775	0.880034	0.885673	1	0.890038	0.0647709
442	18	20563	0.082252	98.0556	7.56582	12.0576	2.73044	0.927297	0.905802	0.915771	0.908768	0.887516	0.902811	0.872903	0.89165	0.89593	0.889048	0.86218	0.891383	0.853426	0.869717	0.90996	0.877547	0.873122	0.907042	0.879663	0.885887	1	0.899812	0.0610428
446	22	18702	0.074808	98.0503	7.54766	12.0547	2.72407	0.929232	0.906962	0.917362	0.908994	0.888327	0.904422	0.873195	0.893621	0.896963	0.891135	0.862662	0.892632	0.853705	0.870442	0.909876	0.877179	0.872981	0.906908	0.880708	0.886108	1	0.900931	0.0606539
446	10	57562	0.230248	65.1828	8.10537	3.65878	1.30945	0.906145	0.891552	0.90327	0.91662	0.868394	0.913884	0.876081	0.888894	0.894991	0.882275	0.856172	0.898188	0.885428	0.85321	0.88786	0.894844	0.883334	0.916212	0.876898	0.878488	1	0.893715	0.0629922
448	12	53804	0.215216	65.1224	8.29033	3.65662	1.34628	0.907953	0.893391	0.903883	0.917543	0.869378	0.91469	0.8771	0.889692	0.895407	0.882295	0.85699	0.898539	0.885696	0.853412	0.888196	0.894971	0.883782	0.916354	0.877388	0.878606	1	0.894689	0.06267
448	12	53804	0.215216	65.1224	8.29033	3.65662	1.34628	0.907953	0.893391	0.903883	0.917543	0.869378	0.91469	0.8771	0.889692	0.895407	0.882295	0.85699	0.898539	0.885696	0.853412	0.888196	0.894971	0.883782	0.916354	0.877388	0.878606	1	0.894689	0.06267
453	17	45783	0.183132	104.474	9.19919	14.6483	3.7996	0.909552	0.895616	0.904779	0.918463	0.870935	0.915241	0.87776	0.890462	0.896414	0.882587	0.85748	0.898991	0.886508	0.853985	0.888769	0.895027	0.8838	0.916486	0.877553	0.879071	1	0.895764	0.0623163
454	18	15995	0.06398	99.898	7.56977	12.7392	2.83454	0.925602	0.913879	0.919287	0.929478	0.884089	0.921038	0.886465	0.896186	0.903657	0.886308	0.864614	0.905752	0.891966	0.859862	0.88909	0.894311	0.890403	0.917787	0.879806	0.886808	1	0.906624	0.0581683
458	22	14617	0.058468	99.8808	7.55745	12.7321	2.83	0.926763	0.914791	0.921256	0.930868	0.886605	0.921393	0.887118	0.895464	0.905179	0.886126	0.864883	0.90706	0.891599	0.860129	0.888828	0.894951	0.891428	0.917699	0.880379	0.88657	1	0.907606	0.0576395
458	10	57395	0.22958	67.0302	8.21215	3.97221	1.4007	0.898876	0.898397	0.904338	0.897831	0.900348	0.887299	0.894817	0.881592	0.883073	0.876165	0.887891	0.863995	0.882255	0.871827	0.89026	0.870572	0.889886	0.913355	0.857923	0.877968	1	0.892504	0.0625423
460	12	53706	0.214824	66.9668	8.40396	3.96951	1.43899	0.900607	0.899899	0.90542	0.899145	0.90124	0.888439	0.895282	0.882592	0.883263	0.876801	0.888448	0.864857	0.882285	0.872463	0.890487	0.870294	0.890124	0.913539	0.858647	0.877984	1	0.893519	0.062224
460	12	53706	0.214824	66.9668	8.40396	3.96951	1.43899	0.900607	0.899899	0.90542	0.899145	0.90124	0.888439	0.895282	0.882592	0.883263	0.876801	0.888448	0.864857	0.882285	0.872463	0.890487	0.870294	0.890124	0.913539	0.858647	0.877984	1	0.893519	0.062224
465	17	45721	0.182884	104.225	9.27324	14.5511	3.80863	0.902135	0.901063	0.907078	0.900276	0.9022	0.889318	0.895497	0.884364	0.883926	0.876982	0.889176	0.86586	0.882691	0.873078	0.891243	0.871306	0.891472	0.913945	0.859616	0.878918	1	0.894597	0.0618055
466	18	18675	0.0747	98.7357	7.76088	12.3172	2.83862	0.918768	0.914083	0.919946	0.906613	0.912396	0.898046	0.900669	0.891941	0.892316	0.880643	0.895261	0.873387	0.88423	0.87743	0.89502	0.874458	0.892798	0.915556	0.862838	0.88	1	0.904031	0.0579796
470	22	17054	0.068216	98.7442	7.74786	12.3195	2.83386	0.919872	0.91524	0.921631	0.908174	0.912308	0.898675	0.901401	0.893075	0.892811	0.880175	0.894805	0.874194	0.884866	0.876803	0.89542	0.873666	0.893691	0.916325	0.86358	0.879852	1	0.904842	0.0576254
470	10	53063	0.212252	63.1461	7.90155	3.32972	1.20062	0.888981	0.87676	0.926729	0.891167	0.884552	0.900514	0.892816	0.879718	0.894446	0.911492	0.87741	0.868901	0.843676	0.853759	0.91381	0.867704	0.903407	0.89324	0.888293	0.879021	1	0.890525	0.0706762
472	12	49586	0.198344	63.0843	8.06245	3.32654	1.22915	0.891865	0.87925	0.927711	0.892661	0.885341	0.901343	0.893821	0.880057	0.894859	0.912092	0.878343	0.86958	0.844865	0.854606	0.913484	0.868753	0.903995	0.893841	0.888245	0.880208	1	0.891878	0.0699369
472	12	49586	0.198344	63.0843	8.06245	3.32654	1.22915	0.891865	0.87925	0.927711	0.892661	0.885341	0.901343	0.893821	0.880057	0.894859	0.912092	0.878343	0.86958	0.844865	0.854606	0.913484	0.868753	0.903995	0.893841	0.888245	0.880208	1	0.891878	0.0699369
477	17	42373	0.169492	101.798	8.96781	13.5567	3.52669	0.894614	0.882201	0.928811	0.894626	0.886213	0.901647	0.894024	0.88075	0.89603	0.912621	0.878236	0.870236	0.844807	0.854495	0.913459	0.869551	0.904692	0.894544	0.888821	0.881788	1	0.893227	0.0689352
478	18	20166	0.080664	97.4707	7.55946	11.8463	2.699	0.91327	0.899261	0.939577	0.909501	0.89579	0.908187	0.898468	0.88617	0.902261	0.915005	0.883963	0.876574	0.851408	0.861004	0.913989	0.874541	0.909501	0.898443	0.890682	0.889145	1	0.903743	0.0633318
482	22	18492	0.073968	97.4562	7.54641	11.8404	2.69409	0.915342	0.901714	0.940461	0.911043	0.896036	0.908501	0.899389	0.88641	0.901904	0.915774	0.884004	0.877569	0.852071	0.861967	0.914477	0.875487	0.910286	0.898524	0.890088	0.890899	1	0.904828	0.0626245
482	10	54854	0.219416	64.4226	8.03014	3.53351	1.26608	0.895185	0.897601	0.903699	0.903872	0.865689	0.91729	0.857713	0.861578	0.875661	0.883208	0.862098	0.887246	0.856802	0.893116	0.876363	0.866673	0.919258	0.895122	0.853566	0.885496	1	0.88788	0.0657163
484	12	51198	0.204792	64.3627	8.19446	3.5306	1.29674	0.896881	0.8994	0.905172	0.904869	0.86729	0.918444	0.858686	0.862661	0.876274	0.883736	0.862651	0.887701	0.857065	0.89401	0.876538	0.86688	0.919235	0.895406	0.853568	0.886197	1	0.889049	0.0653019
484	12	51198	0.204792	64.3627	8.19446	3.5306	1.29674	0.896881	0.8994	0.905172	0.904869	0.86729	0.918444	0.858686	0.862661	0.876274	0.883736	0.862651	0.887701	0.857065	0.89401	0.876538	0.86688	0.919235	0.895406	0.853568	0.886197	1	0.889049	0.0653019
489	17	43752	0.175008	104.053	9.10382	14.4687	3.72996	0.898199	0.900085	0.906279	0.906004	0.868303	0.919672	0.859435	0.863572	0.875766	0.884542	0.863355	0.888577	0.857744	0.893856	0.876886	0.866863	0.919581	0.895822	0.854464	0.885959	1	0.889904	0.0649973
490	18	16837	0.067348	99.0897	7.53013	12.435	2.77399	0.917711	0.915484	0.923383	0.91783	0.881362	0.924898	0.871295	0.870523	0.883738	0.889499	0.871474	0.89428	0.86304	0.898022	0.88451	0.871741	0.919018	0.897488	0.855823	0.890123	1	0.9016	0.0599688
494	22	15341	0.061364	99.1023	7.54318	12.4404	2.7792	0.91966	0.916303	0.924614	0.919138	0.882472	0.925559	0.87139	0.870999	0.884525	0.89049	0.87139	0.895378	0.863633	0.898605	0.885666	0.871749	0.919432	0.897986	0.855388	0.891011	1	0.902573	0.0595684
494	10	55535	0.22214	66.0677	8.17174	3.8074	1.35514	0.917241	0.898776	0.901251	0.906311	0.879625	0.909895	0.875187	0.874872	0.911713	0.893067	0.875691	0.875178	0.870631	0.852471	0.890384	0.855208	0.879274	0.908328	0.87254	0.88762	1	0.895013	0.0618423
496	12	51954	0.207816	65.999	8.36216	3.80391	1.39229	0.918899	0.900691	0.902731	0.907543	0.88075	0.910411	0.875823	0.875919	0.912028	0.893059	0.876083	0.876092	0.871251	0.853236	0.890509	0.855401	0.879721	0.908611	0.873157	0.888045	1	0.896099	0.0614016
496	12	51954	0.207816	65.999	8.36216	3.80391	1.39229	0.918899	0.900691	0.902731	0.907543	0.88075	0.910411	0.875823	0.875919	0.912028	0.893059	0.876083	0.876092	0.871251	0.853236	0.890509	0.855401	0.879721	0.908611	0.873157	0.888045	1	0.896099	0.0614016
501	17	44363	0.177452	106.108	9.26441	15.3375	3.94653	0.92035	0.902723	0.904402	0.909159	0.882436	0.911266	0.876564	0.877375	0.912867	0.893267	0.876	0.876057	0.87094	0.854101	0.891148	0.855758	0.880407	0.90908	0.87316	0.889266	1	0.897308	0.0610886
502	18	15695	0.06278	99.6423	7.64505	12.6476	2.85674	0.934087	0.92195	0.918031	0.919178	0.89605	0.917012	0.88627	0.885601	0.917936	0.896145	0.879771	0.882192	0.87461	0.85489	0.892832	0.861548	0.884358	0.909525	0.87633	0.893915	1	0.90764	0.056788
506	22	14364	0.057456	99.6593	7.64107	12.6538	2.85639	0.935011	0.922898	0.918477	0.919799	0.898009	0.917746	0.887497	0.88694	0.91879	0.896617	0.880047	0.882971	0.875174	0.855437	0.893136	0.861111	0.884573	0.909948	0.876288	0.894145	1	0.908471	0.0565829
506	10	56957	0.227828	65.6176	8.19449	3.73358	1.34175	0.885493	0.897247	0.892375	0.923855	0.892673	0.902181	0.862194	0.877908	0.888925	0.865846	0.851704	0.889118	0.857076	0.869472	0.883465	0.871658	0.901241	0.906868	0.871043	0.867216	1	0.88855	0.064408
508	12	53311	0.213244	65.5268	8.35987	3.7256	1.3737	0.887856	0.898604	0.893305	0.924547	0.893624	0.902741	0.863405	0.878421	0.889432	0.866238	0.852357	0.889619	0.857815	0.870017	0.883814	0.871818	0.901512	0.90683	0.87059	0.86771	1	0.889561	0.0640981
508	12	53311	0.213244	65.5268	8.35987	3.7256	1.3737	0.887856	0.898604	0.893305	0.924547	0.893624	0.902741	0.863405	0.878421	0.889432	0.866238	0.852357	0.889619	0.857815	0.870017	0.883814	0.871818	0.901512	0.90683	0.87059	0.86771	1	0.889561	0.0640981
513	17	45414	0.181656	104.891	9.2748	14.8267	3.86171	0.889847	0.899965	0.894922	0.925453	0.894603	0.903862	0.864634	0.879498	0.889792	0.866649	0.853052	0.890034	0.857929	0.870624	0.884584	0.871692	0.901947	0.906956	0.87015	0.867948	1	0.890668	0.0636959
514	18	19103	0.076412	98.4904	7.75342	12.2268	2.8305	0.905015	0.915851	0.909726	0.933204	0.903	0.910014	0.874234	0.886248	0.897634	0.871146	0.858582	0.892818	0.864105	0.876669	0.887086	0.872036	0.904806	0.910354	0.871826	0.869549	1	0.900457	0.060031
518	22	17465	0.06986	98.4849	7.77172	12.2259	2.83667	0.905926	0.917063	0.911709	0.933496	0.904495	0.910564	0.875752	0.886745	0.897194	0.8714	0.85909	0.893072	0.864243	0.877469	0.887088	0.872717	0.905325	0.910822	0.872975	0.869253	1	0.901326	0.0599574
518	10	58623	0.234492	63.7228	8.05569	3.42434	1.24346	0.892022	0.89557	0.913771	0.886162	0.879638	0.90531	0.876124	0.884653	0.876371	0.874469	0.899493	0.86391	0.878563	0.868848	0.887928	0.859415	0.891723	0.884192	0.865624	0.882614	1	0.889157	0.066011
520	12	54906	0.219624	63.6665	8.2193	3.42221	1.27591	0.89391	0.896623	0.914672	0.887125	0.880878	0.906313	0.877217	0.885577	0.877254	0.875715	0.899956	0.864887	0.879376	0.869022	0.887918	0.859642	0.892179	0.884393	0.865907	0.883228	1	0.890208	0.0656275
520	12	54906	0.219624	63.6665	8.2193	3.42221	1.27591	0.89391	0.896623	0.914672	0.887125	0.880878	0.906313	0.877217	0.885577	0.877254	0.875715	0.899956	0.864887	0.879376	0.869022	0.887918	0.859642	0.892179	0.884393	0.865907	0.883228	1	0.890208	0.0656275
525	17	46678	0.186712	101.552	9.10372	13.4693	3.55552	0.895529	0.898207	0.916674	0.888556	0.881904	0.907076	0.877737	0.886574	0.878112	0.875209	0.899964	0.864979	0.879986	0.869371	0.888438	0.860695	0.892905	0.884528	0.866672	0.883939	1	0.891308	0.0652376
526	18	21399	0.085596	97.409	7.62406	11.8274	2.70893	0.911164	0.911982	0.927754	0.899785	0.891887	0.914669	0.885485	0.893383	0.88621	0.880368	0.903524	0.870321	0.883803	0.872027	0.89121	0.865625	0.896537	0.886817	0.867377	0.887098	1	0.900933	0.0607968
530	22	19551	0.078204	97.422	7.61452	11.8316	2.70642	0.913048	0.913227	0.928981	0.901233	0.89241	0.915273	0.886809	0.894558	0.88732	0.881234	0.903816	0.870518	0.883945	0.871746	0.890619	0.864943	0.896067	0.887065	0.867296	0.887704	1	0.901932	0.0602379
530	10	56821	0.227284	64.2829	7.94972	3.5083	1.24877	0.893604	0.895488	0.906329	0.889099	0.888466	0.917223	0.866722	0.882033	0.895831	0.867417	0.867628	0.879147	0.874685	0.878003	0.89598	0.863193	0.87861	0.903847	0.873471	0.844406	1	0.889767	0.0642763
532	12	53075	0.2123	64.2254	8.13705	3.50672	1.28519	0.89561	0.897164	0.907621	0.890203	0.889543	0.917692	0.868017	0.882807	0.896948	0.8678	0.868158	0.879708	0.875158	0.878106	0.89593	0.863344	0.879143	0.903966	0.8735	0.845276	1	0.89088	0.0637109
532	12	53075	0.2123	64.2254	8.13705	3.50672	1.28519	0.89561	0.897164	0.907621	0.890203	0.889543	0.917692	0.868017	0.882807	0.896948	0.8678	0.868158	0.879708	0.875158	0.878106	0.89593	0.863344	0.879143	0.903966	0.8735	0.845276	1	0.89088	0.0637109
537	17	45314	0.181256	102.667	9.01517	13.9032	3.60087	0.898221	0.898784	0.909222	0.891413	0.891182	0.918226	0.869224	0.883778	0.897714	0.868352	0.869113	0.880225	0.87495	0.87868	0.896103	0.864126	0.879276	0.904147	0.873847	0.845313	1	0.892175	0.0630925
538	18	17571	0.070284	99.4122	7.39039	12.5475	2.749	0.917848	0.912185	0.919185	0.902083	0.902766	0.925502	0.876359	0.888509	0.903904	0.873342	0.873029	0.886375	0.878806	0.880343	0.897672	0.868192	0.881908	0.903933	0.874879	0.850919	1	0.901999	0.0589975
542	22	16117	0.064468	99.4314	7.39358	12.5548	2.75118	0.91903	0.91298	0.919712	0.90358	0.90417	0.926847	0.876652	0.889775	0.905504	0.873239	0.874387	0.8872	0.878979	0.88053	0.89874	0.868586	0.882391	0.904014	0.874977	0.85022	1	0.902929	0.0588106
542	10	59709	0.238836	66.7401	8.21478	3.92274	1.39158	0.904771	0.90102	0.913229	0.894714	0.883828	0.903817	0.846623	0.864417	0.878795	0.865196	0.864543	0.863521	0.838006	0.866503	0.88325	0.874441	0.899822	0.888007	0.870179	0.862399	1	0.887633	0.0656339
544	12	55813	0.223252	66.6767	8.39572	3.91967	1.42801	0.906043	0.902576	0.914393	0.895714	0.885045	0.90452	0.848019	0.865246	0.879258	0.865569	0.865435	0.863956	0.838855	0.866886	0.883334	0.875271	0.899665	0.888395	0.870451	0.862433	1	0.888632	0.0651872
544	12	55813	0.223252	66.6767	8.39572	3.91967	1.42801	0.906043	0.902576	0.914393	0.895714	0.885045	0.90452	0.848019	0.865246	0.879258	0.865569	0.865435	0.863956	0.838855	0.866886	0.883334	0.875271	0.899665	0.888395	0.870451	0.862433	1	0.888632	0.0651872
549	17	47599	0.190396	105.082	9.32545	14.9099	3.90185	0.907971	0.903895	0.916143	0.896773	0.885796	0.904987	0.848852	0.866751	0.880155	0.865953	0.865617	0.864577	0.839766	0.86735	0.883716	0.875691	0.89921	0.888685	0.871037	0.862434	1	0.889716	0.0645133
550	18	16327	0.065308	100.049	7.59186	12.7973	2.85431	0.923685	0.92004	0.930881	0.911527	0.896184	0.912384	0.860415	0.878147	0.882618	0.874992	0.874594	0.869266	0.846144	0.870215	0.887211	0.882005	0.899216	0.89646	0.876279	0.865254	1	0.901075	0.0596208
554	22	15030	0.06012	100.047	7.55501	12.7946	2.84487	0.925882	0.920858	0.932369	0.912808	0.896407	0.912708	0.86171	0.878277	0.882868	0.875649	0.874351	0.869494	0.846806	0.871025	0.887092	0.881936	0.899501	0.89674	0.875482	0.8665	1	0.901979	0.0591388
554	10	59919	0.239676	65.7646	8.09607	3.75401	1.33155	0.914009	0.897286	0.907392	0.919041	0.885212	0.903403	0.867596	0.883101	0.908034	0.901058	0.860278	0.860996	0.875382	0.865093	0.881548	0.853227	0.905606	0.895534	0.867471	0.9011	1	0.895873	0.0616638
556	12	56102	0.224408	65.7093	8.297	3.75317	1.37119	0.915065	0.89815	0.908533	0.920235	0.886225	0.904228	0.868596	0.883739	0.908747	0.901403	0.860914	0.861743	0.87635	0.865584	0.881912	0.85382	0.90593	0.895966	0.867696	0.901661	1	0.896755	0.0614504
556	12	56102	0.224408	65.7093	8.297	3.75317	1.37119	0.915065	0.89815	0.908533	0.920235	0.886225	0.904228	0.868596	0.883739	0.908747	0.901403	0.860914	0.861743	0.87635	0.865584	0.881912	0.85382	0.90593	0.895966	0.867696	0.901661	1	0.896755	0.0614504
561	17	47776	0.191104	102.35	9.15291	13.7866	3.63016	0.916182	0.899751	0.909798	0.920954	0.887192	0.905099	0.868543	0.885235	0.909107	0.901917	0.861709	0.86219	0.876067	0.865874	0.88309	0.853985	0.906553	0.896067	0.867664	0.902315	1	0.897649	0.061151
562	18	22162	0.088648	97.6145	7.72399	11.9068	2.75794	0.929	0.914019	0.920201	0.929451	0.899084	0.912937	0.875508	0.891165	0.9142	0.905897	0.86531	0.862806	0.879253	0.868897	0.886089	0.856128	0.90883	0.897324	0.86883	0.905762	1	0.906295	0.0575851
566	22	20226	0.080904	97.6066	7.72676	11.9042	2.76017	0.930041	0.914615	0.921932	0.93009	0.899857	0.913008	0.877262	0.891822	0.914541	0.90621	0.86552	0.862949	0.879091	0.869277	0.885519	0.855607	0.908929	0.89694	0.868511	0.906531	1	0.906999	0.0573739
566	10	55638	0.222552	62.4696	7.80597	3.22381	1.15896	0.889419	0.894398	0.895728	0.919228	0.884162	0.922724	0.833261	0.877934	0.886067	0.885501	0.855045	0.866782	0.840828	0.853535	0.872587	0.843587	0.904067	0.903429	0.85686	0.87575	1	0.88639	0.0665882
568	12	52081	0.208324	62.4001	7.97412	3.21981	1.18819	0.891352	0.896277	0.896651	0.920038	0.885035	0.923331	0.834489	0.878449	0.886677	0.886033	0.855734	0.867159	0.840873	0.854486	0.873207	0.843619	0.904044	0.903612	0.856541	0.876375	1	0.887415	0.0662095
568	12	52081	0.208324	62.4001	7.97412	3.21981	1.18819	0.891352	0.896277	0.896651	0.920038	0.885035	0.923331	0.834489	0.878449	0.886677	0.886033	0.855734	0.867159	0.840873	0.854486	0.873207	0.843619	0.904044	0.903612	0.856541	0.876375	1	0.887415	0.0662095
573	17	44361	0.177444	100.472	8.85992	13.0364	3.38589	0.893127	0.897748	0.897883	0.920955	0.886849	0.924201	0.835892	0.878677	0.887593	0.886499	0.856349	0.86797	0.841392	0.855391	0.873819	0.843849	0.904657	0.90291	0.856868	0.876885	1	0.888536	0.065677
574	18	23213	0.092852	96.5068	7.60023	11.5058	2.65192	0.907767	0.910201	0.910438	0.928725	0.896179	0.930039	0.84737	0.884591	0.895985	0.890815	0.861392	0.872011	0.842631	0.860358	0.877224	0.842933	0.90753	0.905398	0.857515	0.882092	1	0.897597	0.0618748
578	22	21237	0.084948	96.4942	7.58647	11.5006	2.64755	0.909168	0.911028	0.911687	0.929157	0.897184	0.930452	0.848966	0.88513	0.896454	0.891604	0.861963	0.872134	0.842869	0.861162	0.878208	0.842869	0.907897	0.905213	0.857725	0.882846	1	0.898438	0.0618083
578	10	53283	0.213132	63.3159	7.90927	3.35596	1.20579	0.913312	0.876828	0.914091	0.905608	0.891757	0.911567	0.856324	0.871272	0.879539	0.85805	0.866196	0.853058	0.862358	0.873187	0.876771	0.869959	0.889055	0.899977	0.84815	0.877325	1	0.889017	0.0636895
580	12	49956	0.199824	63.2779	8.07786	3.35673	1.23847	0.914805	0.878393	0.915105	0.906768	0.892826	0.912173	0.857525	0.871947	0.880545	0.858305	0.866042	0.853371	0.862679	0.873839	0.877472	0.869956	0.889703	0.900613	0.848226	0.877402	1	0.889995	0.063352
580	12	49956	0.199824	63.2779	8.07786	3.35673	1.23847	0.914805	0.878393	0.915105	0.906768	0.892826	0.912173	0.857525	0.871947	0.880545	0.858305	0.866042	0.853371	0.862679	0.873839	0.877472	0.869956	0.889703	0.900613	0.848226	0.877402	1	0.889995	0.063352
585	17	42616	0.170464	101.414	8.96726	13.4064	3.49509	0.916029	0.880186	0.916276	0.907781	0.893479	0.912392	0.858387	0.872208	0.881406	0.859137	0.86633	0.854538	0.862974	0.874249	0.877652	0.870096	0.889443	0.901434	0.847722	0.877452	1	0.890889	0.0630195
586	18	21540	0.08616	96.6783	7.60249	11.5665	2.66718	0.926787	0.892734	0.925116	0.913881	0.902716	0.916643	0.867038	0.879759	0.886397	0.863951	0.867827	0.860097	0.86474	0.875766	0.882869	0.87124	0.889044	0.904735	0.85058	0.877577	1	0.898377	0.0605422
590	22	19724	0.078896	96.6832	7.6022	11.5682	2.66736	0.928285	0.893201	0.926638	0.914875	0.904	0.916979	0.867167	0.879918	0.887067	0.864632	0.86742	0.861286	0.864936	0.87609	0.88367	0.871147	0.889297	0.904862	0.850968	0.87827	1	0.89917	0.0602652
590	10	54964	0.219856	62.8492	7.93879	3.28592	1.19577	0.900908	0.895486	0.884315	0.906712	0.890446	0.896523	0.85274	0.869569	0.910905	0.866422	0.88195	0.869496	0.86432	0.856934	0.877656	0.862301	0.88024	0.887754	0.840723	0.867149	1	0.886845	0.0651149
592	12	51363	0.205452	62.7699	8.10665	3.28048	1.22584	0.902693	0.89693	0.885696	0.907502	0.891566	0.897679	0.853669	0.870598	0.911279	0.867093	0.882483	0.869614	0.864328	0.857281	0.877509	0.86244	0.880868	0.88849	0.840449	0.867424	1	0.887877	0.0647049
592	12	51363	0.205452	62.7699	8.10665	3.28048	1.22584	0.902693	0.89693	0.885696	0.907502	0.891566	0.897679	0.853669	0.870598	0.911279	0.867093	0.882483	0.869614	0.864328	0.857281	0.877509	0.86244	0.880868	0.88849	0.840449	0.867424	1	0.887877	0.0647049
597	17	43690	0.17476	101.915	9.00119	13.6047	3.54975	0.904726	0.899027	0.886633	0.90816	0.893008	0.898215	0.854269	0.871744	0.911845	0.867979	0.882822	0.869776	0.8645	0.85721	0.878027	0.862142	0.881861	0.888384	0.840902	0.867773	1	0.888952	0.0642005
598	18	20395	0.08158	97.4165	7.54803	11.8261	2.68894	0.920324	0.913704	0.899461	0.916793	0.904511	0.906962	0.8658	0.880436	0.916009	0.872518	0.886222	0.874528	0.869331	0.862662	0.87926	0.863177	0.88431	0.89164	0.845109	0.870606	1	0.89896	0.0601515
602	22	18643	0.074572	97.4028	7.53765	11.8207	2.68456	0.921901	0.914981	0.900204	0.917127	0.90656	0.908035	0.867189	0.881215	0.916108	0.873009	0.88615	0.874806	0.86971	0.862683	0.879284	0.863488	0.884648	0.891192	0.845089	0.870917	1	0.899871	0.0597944
602	10	57020	0.22808	64.6567	8.06556	3.57223	1.28066	0.899597	0.89765	0.91838	0.907278	0.887364	0.914495	0.871036	0.890556	0.86902	0.859769	0.861005	0.873369	0.849009	0.845651	0.889539	0.87073	0.900044	0.885803	0.878665	0.87842	1	0.891611	0.0640513
604	12	53330	0.21332	64.6002	8.22757	3.56978	1.31228	0.901294	0.898725	0.919623	0.908738	0.888206	0.915395	0.871854	0.89144	0.870251	0.860988	0.861166	0.873955	0.849662	0.846062	0.889959	0.871067	0.900516	0.885908	0.879364	0.878314	1	0.892664	0.0637775
604	12	53330	0.21332	64.6002	8.22757	3.56978	1.31228	0.901294	0.898725	0.919623	0.908738	0.888206	0.915395	0.871854	0.89144	0.870251	0.860988	0.861166	0.873955	0.849662	0.846062	0.889959	0.871067	0.900516	0.885908	0.879364	0.878314	1	0.892664	0.0637775
609	17	45487	0.181948	104.235	9.12963	14.545	3.7568	0.902994	0.900191	0.92067	0.909645	0.889727	0.916251	0.873151	0.892563	0.87082	0.862235	0.862016	0.874338	0.850056	0.846308	0.890067	0.870501	0.90073	0.886231	0.87913	0.877646	1	0.893731	0.0634422
610	18	17278	0.069112	99.3002	7.48841	12.511	2.77255	0.920101	0.916715	0.931387	0.920361	0.900162	0.923834	0.885201	0.900625	0.880166	0.873654	0.866391	0.877156	0.854729	0.848565	0.894288	0.871629	0.903548	0.886821	0.878719	0.875738	1	0.904332	0.0589442
614	22	15843	0.063372	99.2785	7.48265	12.5025	2.76718	0.921322	0.91785	0.932084	0.920406	0.901628	0.925077	0.885628	0.901344	0.880389	0.874392	0.867702	0.878306	0.854541	0.849587	0.893739	0.872657	0.903585	0.887206	0.878874	0.875592	1	0.905141	0.0586592
614	10	54774	0.219096	66.4905	8.24578	3.8815	1.38527	0.903768	0.887675	0.91475	0.927867	0.889975	0.878464	0.854329	0.863758	0.895306	0.898401	0.840189	0.860344	0.844415	0.869582	0.870659	0.870842	0.892759	0.890687	0.873891	0.869774	1	0.889309	0.0663163
616	12	51201	0.204804	66.4044	8.42519	3.87457	1.4196	0.90634	0.889358	0.915363	0.928664	0.890881	0.880129	0.855862	0.865217	0.896272	0.899035	0.840755	0.860511	0.845169	0.870071	0.871028	0.870764	0.89261	0.89092	0.874553	0.87012	1	0.890528	0.0658362
616	12	51201	0.204804	66.4044	8.42519	3.87457	1.4196	0.90634	0.889358	0.915363	0.928664	0.890881	0.880129	0.855862	0.865217	0.896272	0.899035	0.840755	0.860511	0.845169	0.870071	0.871028	0.870764	0.89261	0.89092	0.874553	0.87012	1	0.890528	0.0658362
621	17	43666	0.174664	102.463	9.2394	13.8373	3.67326	0.908018	0.890338	0.915999	0.929694	0.89114	0.881166	0.856983	0.866086	0.897094	0.899853	0.840551	0.860349	0.845795	0.870597	0.871342	0.870746	0.892422	0.891575	0.87496	0.870082	1	0.891363	0.0654791
622	18	20120	0.08048	97.4963	7.74781	11.8656	2.75817	0.923757	0.904225	0.925522	0.936133	0.899975	0.891973	0.870924	0.871297	0.903106	0.905691	0.846074	0.862425	0.85	0.874105	0.875249	0.873757	0.893365	0.895601	0.879001	0.871347	1	0.900743	0.0610319
626	22	18391	0.073564	97.5343	7.71777	11.8776	2.75168	0.925616	0.904763	0.926567	0.936572	0.900712	0.893752	0.873226	0.871704	0.903812	0.906231	0.846936	0.863085	0.850198	0.873879	0.87551	0.874749	0.892719	0.896254	0.87937	0.871894	1	0.901705	0.0603998
626	10	53832	0.215328	61.3734	7.69841	3.0588	1.10298	0.915803	0.909589	0.912199	0.910518	0.8994	0.926317	0.837717	0.869381	0.892536	0.879756	0.847721	0.848622	0.880266	0.866325	0.849402	0.870895	0.898462	0.896586	0.871554	0.883136	1	0.895049	0.0594165
628	12	50473	0.201892	61.3171	7.84556	3.05611	1.12872	0.917074	0.910784	0.913241	0.911101	0.900789	0.92707	0.838458	0.86998	0.89323	0.879936	0.848186	0.849038	0.880659	0.866651	0.849405	0.87103	0.898302	0.897133	0.872278	0.883175	1	0.895887	0.0590592
628	12	50473	0.201892	61.3171	7.84556	3.05611	1.12872	0.917074	0.910784	0.913241	0.911101	0.900789	0.92707	0.838458	0.86998	0.89323	0.879936	0.848186	0.849038	0.880659	0.866651	0.849405	0.87103	0.898302	0.897133	0.872278	0.883175	1	0.895887	0.0590592
633	17	43165	0.17266	98.9426	8.68364	12.4497	3.21462	0.918395	0.911838	0.914885	0.912	0.90183	0.927742	0.839558	0.871412	0.894035	0.881107	0.8474	0.84916	0.881015	0.866952	0.849079	0.871493	0.898876	0.89766	0.872501	0.882787	1	0.896832	0.0586671
634	18	22529	0.090116	96.9532	7.46923	11.6565	2.63141	0.929824	0.921279	0.923743	0.921124	0.909095	0.930734	0.849261	0.878978	0.897421	0.88628	0.850748	0.852235	0.88375	0.867571	0.852479	0.871299	0.898775	0.898553	0.873119	0.885104	1	0.903985	0.0559806
638	22	20593	0.082372	96.9277	7.46926	11.6475	2.62958	0.930899	0.922231	0.924562	0.922231	0.909945	0.931142	0.849755	0.879838	0.898169	0.887777	0.85041	0.852061	0.883747	0.867843	0.853154	0.871874	0.899335	0.899432	0.873816	0.885665	1	0.904755	0.0556797
638	10	53861	0.215444	65.1109	7.9949	3.64287	1.28931	0.910613	0.906584	0.90702	0.906946	0.901988	0.901552	0.847933	0.877425	0.868198	0.872273	0.845992	0.840803	0.849947	0.858358	0.881268	0.868606	0.888379	0.882661	0.883339	0.891461	1	0.890421	0.0658842
640	12	50446	0.201784	65.0569	8.16933	3.64119	1.32298	0.91258	0.908298	0.90811	0.908407	0.902648	0.902083	0.849423	0.878424	0.8688	0.873052	0.846916	0.841355	0.850335	0.859047	0.881854	0.868622	0.888326	0.882567	0.883697	0.891191	1	0.891547	0.0654125
640	12	50446	0.201784	65.0569	8.16933	3.64119	1.32298	0.91258	0.908298	0.90811	0.908407	0.902648	0.902083	0.849423	0.878424	0.8688	0.873052	0.846916	0.841355	0.850335	0.859047	0.881854	0.868622	0.888326	0.882567	0.883697	0.891191	1	0.891547	0.0654125
645	17	43073	0.172292	104.437	9.07443	14.6246	3.74985	0.914041	0.908968	0.909653	0.909549	0.90342	0.903571	0.850742	0.879054	0.869721	0.873447	0.848258	0.841838	0.851102	0.859042	0.882107	0.868688	0.888306	0.883268	0.88379	0.891103	1	0.892541	0.0650192
646	18	16992	0.067968	99.1548	7.56311	12.4612	2.7975	0.929732	0.922993	0.919815	0.920286	0.91652	0.912047	0.860258	0.887094	0.876707	0.87856	0.854284	0.848017	0.857727	0.86423	0.887476	0.871999	0.892185	0.885946	0.886741	0.895451	1	0.902776	0.0602054
650	22	15531	0.062124	99.1457	7.55724	12.4574	2.79322	0.931427	0.923476	0.921254	0.921254	0.917745	0.912884	0.861535	0.887322	0.878501	0.879757	0.854774	0.849527	0.857672	0.86601	0.886517	0.872191	0.892344	0.886871	0.886485	0.895853	1	0.903795	0.0598446
650	10	55802	0.223208	65.1862	8.16877	3.66179	1.31952	0.890479	0.891724	0.894851	0.911948	0.905451	0.900532	0.854181	0.887459	0.900523	0.873535	0.850901	0.846063	0.86281	0.867021	0.872926	0.887701	0.922852	0.875354	0.867191	0.874162	1	0.888327	0.064966
652	12	52208	0.208832	65.1112	8.32705	3.65619	1.34993	0.892603	0.893082	0.896022	0.912839	0.906375	0.901643	0.855041	0.888561	0.901366	0.874215	0.851373	0.84624	0.862598	0.866917	0.873276	0.887613	0.92278	0.875958	0.867166	0.874196	1	0.889366	0.0645193
652	12	52208	0.208832	65.1112	8.32705	3.65619	1.34993	0.892603	0.893082	0.896022	0.912839	0.906375	0.901643	0.855041	0.888561	0.901366	0.874215	0.851373	0.84624	0.862598	0.866917	0.873276	0.887613	0.92278	0.875958	0.867166	0.874196	1	0.889366	0.0645193
657	17	44495	0.17798	103.867	9.23915	14.4024	3.7745	0.895393	0.894898	0.897123	0.914047	0.907046	0.902382	0.856051	0.889336	0.901922	0.874874	0.85286	0.846691	0.862737	0.86712	0.873087	0.88774	0.922587	0.876492	0.868075	0.874413	1	0.890573	0.0640922
658	18	18444	0.073776	98.3645	7.74921	12.1804	2.8167	0.913305	0.911435	0.911841	0.923444	0.918375	0.912573	0.863994	0.895467	0.90604	0.877955	0.857623	0.851903	0.86318	0.868358	0.873672	0.892133	0.923742	0.88156	0.868955	0.874892	1	0.900969	0.0595549
662	22	16877	0.067508	98.3716	7.73582	12.1823	2.8108	0.913847	0.912159	0.912573	0.924542	0.918795	0.913373	0.865172	0.89539	0.906648	0.878711	0.857913	0.852699	0.862683	0.867927	0.874859	0.892339	0.924424	0.881377	0.868875	0.8756	1	0.901581	0.0593725
662	10	59745	0.23898	64.0815	7.97519	3.47749	1.24512	0.907239	0.900485	0.893179	0.898494	0.886459	0.897958	0.858164	0.873278	0.894284	0.87419	0.847485	0.859177	0.858733	0.855703	0.853159	0.876149	0.888484	0.884986	0.87409	0.889941	1	0.887247	0.0627148
664	12	55858	0.223432	64.0089	8.14551	3.4729	1.27714	0.908276	0.901554	0.89433	0.899755	0.887733	0.898305	0.858946	0.873823	0.895037	0.874664	0.848348	0.859519	0.859268	0.856028	0.853378	0.876875	0.88887	0.885334	0.874736	0.890284	1	0.88812	0.0624344
664	12	55858	0.223432	64.0089	8.14551	3.4729	1.27714	0.908276	0.901554	0.89433	0.899755	0.887733	0.898305	0.858946	0.873823	0.895037	0.874664	0.848348	0.859519	0.859268	0.856028	0.853378	0.876875	0.88887	0.885334	0.874736	0.890284	1	0.88812	0.0624344
669	17	47720	0.19088	101.417	8.99134	13.4092	3.5012	0.910404	0.902955	0.895442	0.900629	0.888789	0.899308	0.859828	0.874801	0.895275	0.874654	0.848198	0.859891	0.859713	0.85614	0.854736	0.877337	0.8897	0.885205	0.875189	0.890455	1	0.889144	0.0619668
670	18	22002	0.088008	97.8801	7.5316	11.9922	2.71015	0.923916	0.915508	0.907145	0.908758	0.898918	0.905554	0.868057	0.884556	0.903736	0.880375	0.852377	0.86458	0.861354	0.855968	0.857263	0.88117	0.890692	0.886988	0.88042	0.89051	1	0.898064	0.0586571
674	22	20082	0.080328	97.8538	7.51785	11.982	2.70496	0.925207	0.917165	0.90855	0.909795	0.899139	0.906956	0.868987	0.88547	0.905214	0.881262	0.853227	0.865651	0.862588	0.855592	0.85741	0.881735	0.890947	0.887437	0.881137	0.890723	1	0.899136	0.0581458
674	10	58141	0.232564	64.3164	7.96929	3.51438	1.25358	0.900182	0.905824	0.911878	0.901266	0.865362	0.902289	0.867933	0.864115	0.871476	0.881856	0.825743	0.859411	0.845685	0.835056	0.882604	0.872646	0.892752	0.879732	0.887394	0.895306	1	0.886371	0.065888
676	12	54435	0.21774	64.252	8.14827	3.51134	1.28725	0.90214	0.907275	0.912823	0.901865	0.867043	0.903399	0.868825	0.864958	0.8726	0.882438	0.826343	0.859686	0.846422	0.835575	0.882383	0.872407	0.893396	0.879489	0.887407	0.895609	1	0.887437	0.0654961
676	12	54435	0.21774	64.252	8.14827	3.51134	1.28725	0.90214	0.907275	0.912823	0.901865	0.867043	0.903399	0.868825	0.864958	0.8726	0.882438	0.826343	0.859686	0.846422	0.835575	0.882383	0.872407	0.893396	0.879489	0.887407	0.895609	1	0.887437	0.0654961
681	17	46258	0.185032	103.539	9.05186	14.256	3.67767	0.903422	0.907616	0.914242	0.902547	0.868563	0.903627	0.869536	0.86612	0.873125	0.883263	0.827727	0.860165	0.847832	0.836861	0.882777	0.872044	0.893716	0.879999	0.88763	0.896602	1	0.888322	0.0652164
682	18	21253	0.085012	97.6006	7.69491	11.9005	2.75808	0.920294	0.920364	0.924222	0.912718	0.880088	0.912012	0.878205	0.873783	0.87997	0.886887	0.835529	0.866301	0.852397	0.839364	0.883758	0.873312	0.896885	0.880629	0.890463	0.899191	1	0.898023	0.0609537
686	22	19450	0.0778	97.5874	7.68366	11.8951	2.75262	0.922134	0.920977	0.925604	0.914704	0.880103	0.912931	0.879126	0.874319	0.88072	0.887661	0.836324	0.866787	0.852159	0.840643	0.884756	0.873342	0.896941	0.880463	0.891285	0.899743	1	0.899006	0.0605615
686	10	55409	0.221636	63.3427	8.05495	3.36552	1.22993	0.916061	0.910718	0.917793	0.912956	0.913119	0.890334	0.856882	0.872927	0.881942	0.870382	0.855718	0.855484	0.848436	0.870806	0.864977	0.856919	0.907064	0.873315	0.871239	0.866475	1	0.894721	0.0615929
688	12	51834	0.207336	63.2695	8.22434	3.36105	1.26119	0.917458	0.911766	0.918798	0.914062	0.914255	0.891471	0.857931	0.874223	0.88276	0.870992	0.855973	0.855674	0.848632	0.871146	0.864857	0.856966	0.907127	0.873654	0.871899	0.866921	1	0.895668	0.0611283
688	12	51834	0.207336	63.2695	8.22434	3.36105	1.26119	0.917458	0.911766	0.918798	0.914062	0.914255	0.891471	0.857931	0.874223	0.88276	0.870992	0.855973	0.855674	0.848632	0.871146	0.864857	0.856966	0.907127	0.873654	0.871899	0.866921	1	0.895668	0.0611283
693	17	44350	0.1774	102.175	9.09956	13.7137	3.59608	0.919132	0.91292	0.919763	0.914081	0.914848	0.892356	0.859087	0.875536	0.883799	0.872221	0.85575	0.856302	0.848681	0.871488	0.86593	0.857024	0.907678	0.874487	0.87221	0.867655	1	0.896569	0.0607332
694	18	18837	0.075348	98.2794	7.61088	12.1416	2.758	0.931783	0.925492	0.930058	0.924457	0.922599	0.903275	0.866858	0.883978	0.889632	0.878962	0.858258	0.859293	0.851383	0.874821	0.86999	0.860381	0.910097	0.877396	0.874157	0.87076	1	0.905424	0.0575597
698	22	17231	0.068924	98.3146	7.63441	12.1557	2.76781	0.932941	0.926383	0.931316	0.925048	0.923046	0.904271	0.868058	0.884191	0.889501	0.87891	0.857989	0.859062	0.851663	0.874993	0.870234	0.861093	0.910191	0.877372	0.874906	0.871685	1	0.906104	0.0574381
698	10	56888	0.227552	65.9202	8.14594	3.78179	1.3455	0.918137	0.896296	0.912389	0.924545	0.894521	0.920897	0.868285	0.849494	0.880695	0.868637	0.850329	0.849239	0.853493	0.858257	0.873893	0.896569	0.901051	0.86433	0.859777	0.895039	1	0.893906	0.0602776
700	12	53301	0.213204	65.8304	8.31741	3.77404	1.37836	0.919739	0.897563	0.913548	0.925283	0.895771	0.921634	0.868811	0.850659	0.881484	0.869665	0.8505	0.849262	0.854121	0.858783	0.87444	0.896925	0.900977	0.864458	0.860209	0.894927	1	0.894864	0.05993
700	12	53301	0.213204	65.8304	8.31741	3.77404	1.37836	0.919739	0.897563	0.913548	0.925283	0.895771	0.921634	0.868811	0.850659	0.881484	0.869665	0.8505	0.849262	0.854121	0.858783	0.87444	0.896925	0.900977	0.864458	0.860209	0.894927	1	0.894864	0.05993
705	17	45599	0.182396	104.905	9.188	14.8261	3.82567	0.920963	0.89968	0.915272	0.926402	0.896357	0.92206	0.869811	0.85128	0.88253	0.869526	0.850764	0.849668	0.854657	0.858539	0.874526	0.897322	0.901018	0.86424	0.860425	0.894241	1	0.895841	0.0595996
706	18	17137	0.068548	99.2156	7.64209	12.488	2.82449	0.935461	0.913871	0.9263	0.934353	0.907131	0.930414	0.877516	0.861907	0.889187	0.879413	0.856334	0.8547	0.85969	0.865058	0.882214	0.902171	0.899166	0.866254	0.861469	0.893359	1	0.905613	0.0553639
710	22	15640	0.06256	99.2269	7.63219	12.4917	2.82228	0.935934	0.91461	0.926822	0.935294	0.907609	0.930531	0.878581	0.862756	0.889066	0.879156	0.856074	0.855563	0.859687	0.866624	0.881841	0.902685	0.899616	0.866784	0.861829	0.893159	1	0.906122	0.0553161
710	10	52493	0.209972	65.3015	8.10815	3.67823	1.31368	0.922952	0.88928	0.904635	0.905978	0.880984	0.878889	0.853495	0.878736	0.876469	0.881984	0.846094	0.873183	0.881289	0.828834	0.879241	0.883546	0.903111	0.871611	0.870983	0.881365	1	0.888686	0.0639606
712	12	49195	0.19678	65.2406	8.3081	3.6765	1.35148	0.924342	0.890944	0.906464	0.907267	0.882427	0.879978	0.854945	0.87951	0.877416	0.882458	0.847037	0.873524	0.88138	0.829078	0.879226	0.884084	0.903679	0.872426	0.870739	0.882132	1	0.889873	0.0635334
712	12	49195	0.19678	65.2406	8.3081	3.6765	1.35148	0.924342	0.890944	0.906464	0.907267	0.882427	0.879978	0.854945	0.87951	0.877416	0.882458	0.847037	0.873524	0.88138	0.829078	0.879226	0.884084	0.903679	0.872426	0.870739	0.882132	1	0.889873	0.0635334
717	17	41907	0.167628	104.82	9.19629	14.7913	3.82255	0.926003	0.893025	0.907366	0.907999	0.881571	0.880593	0.855657	0.879555	0.87761	0.883325	0.847782	0.874126	0.881344	0.829981	0.879591	0.884303	0.904682	0.872647	0.870666	0.882335	1	0.890692	0.0632073
718	18	16720	0.06688	98.9885	7.64688	12.4038	2.80397	0.941178	0.908463	0.920574	0.917404	0.892793	0.889414	0.864175	0.885975	0.885048	0.890042	0.852661	0.878768	0.880263	0.83439	0.883583	0.889294	0.90622	0.873176	0.870813	0.883612	1	0.900655	0.0590504
722	22	15355	0.06142	99.0003	7.63945	12.4078	2.802	0.942169	0.909573	0.921361	0.918137	0.894823	0.889971	0.864376	0.886714	0.885672	0.890459	0.854217	0.878606	0.881276	0.834158	0.883393	0.890427	0.905764	0.873266	0.869717	0.884728	1	0.901464	0.0584878
722	10	53823	0.215292	64.8093	8.12242	3.599	1.29807	0.915334	0.905635	0.903982	0.911599	0.901854	0.899903	0.858165	0.883461	0.91839	0.895565	0.840143	0.865429	0.832887	0.883349	0.847779	0.86123	0.896587	0.888282	0.87902	0.888291	1	0.894993	0.0616142
724	12	50357	0.201428	64.7242	8.30468	3.59284	1.33311	0.917152	0.906915	0.905266	0.912624	0.902695	0.900957	0.859225	0.884266	0.91878	0.896072	0.841879	0.86548	0.833052	0.882658	0.848373	0.86133	0.896797	0.888585	0.879838	0.888188	1	0.896011	0.0612637
724	12	50357	0.201428	64.7242	8.30468	3.59284	1.33311	0.917152	0.906915	0.905266	0.912624	0.902695	0.900957	0.859225	0.884266	0.91878	0.896072	0.841879	0.86548	0.833052	0.882658	0.848373	0.86133	0.896797	0.888585	0.879838	0.888188	1	0.896011	0.0612637
729	17	43050	0.1722	104.516	9.18927	14.6652	3.80234	0.918943	0.907607	0.906934	0.913229	0.903287	0.901789	0.860557	0.884448	0.919756	0.896388	0.842381	0.866527	0.833426	0.882404	0.848757	0.862091	0.896818	0.888746	0.879803	0.889443	1	0.896929	0.0609252
730	18	16803	0.067212	99.3023	7.64198	12.5203	2.83335	0.933196	0.919925	0.919955	0.924121	0.911563	0.9107	0.870559	0.891269	0.924865	0.904749	0.847914	0.868089	0.836517	0.881896	0.851425	0.864816	0.898947	0.889871	0.883235	0.890466	1	0.906239	0.0565266
734	22	15348	0.061392	99.3088	7.63387	12.5223	2.82956	0.934259	0.920706	0.921358	0.925137	0.912985	0.911324	0.870602	0.891777	0.925039	0.904808	0.848971	0.867963	0.836461	0.882232	0.852	0.864217	0.898749	0.890214	0.883698	0.890311	1	0.906979	0.0562167
734	10	56951	0.227804	66.068	8.22999	3.80973	1.36433	0.910414	0.88433	0.902249	0.902434	0.884892	0.903786	0.867526	0.855411	0.888413	0.887763	0.818906	0.838695	0.864866	0.861732	0.874647	0.877518	0.880213	0.895673	0.87369	0.895612	1	0.886429	0.0657466
736	12	53312	0.213248	65.9994	8.40071	3.80547	1.3971	0.912009	0.885795	0.903371	0.904027	0.88587	0.904487	0.868688	0.855895	0.889256	0.887886	0.818981	0.839032	0.865377	0.861842	0.874372	0.87771	0.881499	0.896121	0.873753	0.895858	1	0.887431	0.0654092
736	12	53312	0.213248	65.9994	8.40071	3.80547	1.3971	0.912009	0.885795	0.903371	0.904027	0.88587	0.904487	0.868688	0.855895	0.889256	0.887886	0.818981	0.839032	0.865377	0.861842	0.874372	0.87771	0.881499	0.896121	0.873753	0.895858	1	0.887431	0.0654092
741	17	45548	0.182192	105.173	9.30769	14.9462	3.89241	0.913673	0.887075	0.90476	0.904957	0.887174	0.90544	0.869336	0.856613	0.889699	0.888886	0.81952	0.83917	0.865263	0.862606	0.874012	0.877141	0.882135	0.896439	0.874188	0.895791	1	0.888414	0.0651836
742	18	18359	0.073436	98.3582	7.86666	12.1846	2.85225	0.929054	0.902745	0.915219	0.914701	0.898633	0.910208	0.878343	0.866932	0.898279	0.894057	0.826597	0.84321	0.87197	0.865488	0.876382	0.879895	0.887712	0.900458	0.876246	0.896291	1	0.898383	0.0609881
746	22	16766	0.067064	98.3468	7.8805	12.1813	2.85797	0.930783	0.905314	0.915514	0.915156	0.899648	0.910653	0.879429	0.867321	0.899439	0.895354	0.826941	0.844865	0.872868	0.865472	0.876327	0.879757	0.888405	0.900185	0.876178	0.896338	1	0.899415	0.060502
746	10	56922	0.227688	63.3432	7.99142	3.36314	1.21866	0.917343	0.907417	0.902683	0.897307	0.90559	0.897869	0.870595	0.885326	0.889393	0.887917	0.842513	0.837304	0.841792	0.851709	0.873494	0.884834	0.910351	0.891905	0.882559	0.872255	1	0.893252	0.0629068
748	12	53428	0.213712	63.2765	8.15317	3.35931	1.24939	0.918741	0.908999	0.904479	0.898265	0.906613	0.899042	0.871341	0.886052	0.889711	0.888747	0.842545	0.837641	0.842199	0.852175	0.87383	0.8855	0.910562	0.891695	0.882842	0.87238	1	0.894283	0.0624366
748	12	53428	0.213712	63.2765	8.15317	3.35931	1.24939	0.918741	0.908999	0.904479	0.898265	0.906613	0.899042	0.871341	0.886052	0.889711	0.888747	0.842545	0.837641	0.842199	0.852175	0.87383	0.8855	0.910562	0.891695	0.882842	0.87238	1	0.894283	0.0624366
753	17	45603	0.182412	100.992	9.01491	13.246	3.47762	0.920378	0.910784	0.906092	0.89868	0.907868	0.899941	0.871916	0.885786	0.890369	0.888955	0.843278	0.83784	0.841951	0.852773	0.874394	0.885665	0.911091	0.891729	0.882771	0.872278	1	0.895237	0.0619085
754	18	23037	0.092148	96.6542	7.68626	11.5623	2.68428	0.931328	0.922169	0.916113	0.908755	0.91633	0.907562	0.880019	0.892673	0.89621	0.892608	0.849112	0.839454	0.845857	0.855428	0.875505	0.88805	0.915723	0.892087	0.882906	0.872618	1	0.903263	0.0582901
758	22	21093	0.084372	96.643	7.66396	11.5571	2.67398	0.93294	0.923932	0.917342	0.910018	0.917579	0.908335	0.880837	0.893187	0.897122	0.893495	0.850045	0.839378	0.846537	0.855782	0.876073	0.888755	0.915422	0.892476	0.882876	0.872707	1	0.904351	0.0578467
758	10	57671	0.230684	62.8626	7.8462	3.28439	1.17775	0.925985	0.898935	0.921616	0.885835	0.898606	0.906435	0.873637	0.875466	0.890725	0.891635	0.861508	0.854476	0.835871	0.891696	0.8742	0.881734	0.917784	0.868027	0.876827	0.884725	1	0.895974	0.0611196
760	12	54009	0.216036	62.8029	8.0259	3.28225	1.20932	0.92754	0.900248	0.922189	0.88688	0.900128	0.907358	0.874475	0.876085	0.891444	0.892407	0.861773	0.854469	0.836129	0.892425	0.874095	0.882131	0.917773	0.868087	0.877224	0.885028	1	0.896898	0.0607679
760	12	54009	0.216036	62.8029	8.0259	3.28225	1.20932	0.92754	0.900248	0.922189	0.88688	0.900128	0.907358	0.874475	0.876085	0.891444	0.892407	0.861773	0.854469	0.836129	0.892425	0.874095	0.882131	0.917773	0.868087	0.877224	0.885028	1	0.896898	0.0607679
765	17	46116	0.184464	98.5116	8.84871	12.3016	3.25588	0.929092	0.901195	0.923801	0.888314	0.901043	0.908069	0.875802	0.876887	0.892326	0.893085	0.86238	0.854888	0.836391	0.893388	0.874425	0.88311	0.918195	0.867996	0.877125	0.884834	1	0.897943	0.0603157
766	18	25679	0.102716	95.9431	7.59418	11.3083	2.61821	0.938121	0.911581	0.932455	0.896511	0.90611	0.915943	0.881557	0.881382	0.894875	0.896881	0.865376	0.85677	0.840356	0.896998	0.876494	0.884867	0.918961	0.871841	0.877643	0.88586	1	0.904521	0.0577003
770	22	23534	0.094136	95.9342	7.59947	11.3055	2.61943	0.939194	0.912573	0.933925	0.897404	0.906986	0.91729	0.881639	0.882553	0.894791	0.897531	0.86613	0.856251	0.840359	0.896618	0.87739	0.88506	0.919117	0.872079	0.877624	0.886441	1	0.905327	0.0573783
770	10	57996	0.231984	62.231	7.75551	3.18654	1.14462	0.914132	0.89307	0.892458	0.901183	0.886121	0.888389	0.868336	0.863939	0.901804	0.87969	0.84136	0.854697	0.843601	0.821962	0.872086	0.888518	0.901355	0.845817	0.86612	0.889648	1	0.886249	0.0652406
772	12	54104	0.216416	62.1701	7.9298	3.18406	1.1752	0.91557	0.894324	0.894398	0.902216	0.887245	0.889749	0.868633	0.864409	0.902678	0.880582	0.841916	0.855085	0.844078	0.823026	0.872643	0.889223	0.901541	0.845982	0.866378	0.889555	1	0.887314	0.0649236
772	12	54104	0.216416	62.1701	7.9298	3.18406	1.1752	0.91557	0.894324	0.894398	0.902216	0.887245	0.889749	0.868633	0.864409	0.902678	0.880582	0.841916	0.855085	0.844078	0.823026	0.872643	0.889223	0.901541	0.845982	0.866378	0.889555	1	0.887314	0.0649236
777	17	46210	0.18484	96.8861	8.73938	11.7075	3.11126	0.916836	0.896332	0.895823	0.903116	0.888401	0.890597	0.86992	0.86438	0.903419	0.881259	0.842664	0.855962	0.844493	0.823134	0.872841	0.888963	0.902196	0.845618	0.866468	0.889137	1	0.88834	0.0645537
778	18	28229	0.112916	94.8744	7.61982	10.9422	2.57355	0.925803	0.906054	0.905275	0.908977	0.896596	0.8978	0.877502	0.869956	0.907418	0.885827	0.848666	0.860091	0.849056	0.829023	0.876368	0.891158	0.904283	0.850455	0.866007	0.890148	1	0.895432	0.0614887
782	22	25781	0.103124	94.8473	7.61629	10.9328	2.57097	0.926496	0.908072	0.906346	0.909682	0.89725	0.899015	0.878069	0.87132	0.907509	0.886156	0.849463	0.86044	0.84923	0.8297	0.876537	0.891335	0.904174	0.851189	0.866161	0.890559	1	0.8963	0.0612053
782	10	53861	0.215444	61.1282	7.57816	3.01932	1.07612	0.923321	0.895453	0.904207	0.907939	0.886486	0.909257	0.870593	0.882726	0.898507	0.889048	0.840358	0.868513	0.842465	0.858701	0.831334	0.872087	0.920471	0.874724	0.895945	0.878094	1	0.893477	0.0602827
784	12	50466	0.201864	61.0845	7.75095	3.01931	1.10589	0.924811	0.896594	0.905352	0.908968	0.887102	0.910029	0.871626	0.883119	0.898496	0.889658	0.840754	0.86913	0.842518	0.859153	0.83159	0.872587	0.92061	0.874995	0.896524	0.878294	1	0.894333	0.0600768
784	12	50466	0.201864	61.0845	7.75095	3.01931	1.10589	0.924811	0.896594	0.905352	0.908968	0.887102	0.910029	0.871626	0.883119	0.898496	0.889658	0.840754	0.86913	0.842518	0.859153	0.83159	0.872587	0.92061	0.874995	0.896524	0.878294	1	0.894333	0.0600768
789	17	43142	0.172568	98.5573	8.58927	12.3016	3.15495	0.925676	0.897837	0.906645	0.910215	0.888485	0.910227	0.872271	0.883744	0.89902	0.890501	0.841801	0.870069	0.843667	0.860102	0.831776	0.873337	0.920993	0.874855	0.896389	0.877405	1	0.895243	0.0599235
790	18	23612	0.094448	96.1112	7.45433	11.3594	2.58028	0.934864	0.909665	0.916822	0.918325	0.896176	0.918008	0.879722	0.888192	0.903502	0.896303	0.844676	0.874217	0.844655	0.863798	0.833136	0.874471	0.920485	0.876863	0.897891	0.87807	1	0.902584	0.0575388
794	22	21547	0.086188	96.1228	7.45532	11.3635	2.58082	0.935745	0.911101	0.917761	0.918945	0.896714	0.918457	0.880123	0.888662	0.904047	0.896877	0.845199	0.874577	0.845408	0.864227	0.833689	0.875041	0.920662	0.877292	0.898269	0.87764	1	0.903303	0.0572087
794	10	54143	0.216572	63.8804	7.97966	3.44607	1.23786	0.897798	0.909841	0.901502	0.905999	0.915502	0.894354	0.848669	0.87763	0.905149	0.91479	0.833146	0.83888	0.846185	0.868339	0.880151	0.880705	0.892101	0.868663	0.863971	0.887575	1	0.891631	0.0651815
796	12	50719	0.202876	63.8152	8.15405	3.44283	1.27044	0.899811	0.911611	0.902541	0.906978	0.91657	0.895256	0.849662	0.878477	0.906169	0.915357	0.834086	0.839695	0.846665	0.868324	0.880636	0.881849	0.892782	0.868954	0.864282	0.887981	1	0.892782	0.06479
796	12	50719	0.202876	63.8152	8.15405	3.44283	1.27044	0.899811	0.911611	0.902541	0.906978	0.91657	0.895256	0.849662	0.878477	0.906169	0.915357	0.834086	0.839695	0.846665	0.868324	0.880636	0.881849	0.892782	0.868954	0.864282	0.887981	1	0.892782	0.06479
801	17	43352	0.173408	101.199	9.00458	13.3253	3.49273	0.901089	0.912622	0.904249	0.908366	0.917143	0.896291	0.851137	0.878714	0.907236	0.915667	0.834852	0.841115	0.846985	0.868311	0.880963	0.882128	0.892796	0.869487	0.864078	0.88786	1	0.893775	0.0646526
802	18	18185	0.07274	98.7261	7.48557	12.2982	2.73329	0.918092	0.923783	0.91493	0.919219	0.926203	0.906049	0.864146	0.884878	0.911603	0.919989	0.841518	0.845862	0.848831	0.868353	0.8843	0.887187	0.894556	0.871707	0.863294	0.890679	1	0.903303	0.06074
806	22	16585	0.06634	98.736	7.50129	12.3027	2.7398	0.919867	0.924992	0.91634	0.919717	0.927495	0.906452	0.866235	0.885439	0.912692	0.919717	0.842418	0.846578	0.849503	0.867802	0.884474	0.887398	0.896111	0.873289	0.863491	0.891317	1	0.904345	0.0603102
806	10	56583	0.226332	65.9614	8.09005	3.78646	1.33875	0.919561	0.893024	0.924005	0.898247	0.888482	0.874149	0.84627	0.872515	0.896064	0.87901	0.838803	0.820149	0.857979	0.857015	0.885504	0.890055	0.889887	0.864632	0.876412	0.89344	1	0.888725	0.0623473
808	12	52846	0.211384	65.9046	8.2648	3.78431	1.37434	0.920836	0.894448	0.924923	0.899226	0.889632	0.875147	0.848144	0.873198	0.896709	0.879944	0.839581	0.81993	0.858759	0.857189	0.885469	0.890853	0.890427	0.865061	0.877067	0.893568	1	0.889728	0.0619743
808	12	52846	0.211384	65.9046	8.2648	3.78431	1.37434	0.920836	0.894448	0.924923	0.899226	0.889632	0.875147	0.848144	0.873198	0.896709	0.879944	0.839581	0.81993	0.858759	0.857189	0.885469	0.890853	0.890427	0.865061	0.877067	0.893568	1	0.889728	0.0619743
813	17	44917	0.179668	105.382	9.20679	15.0266	3.86752	0.921778	0.895986	0.924884	0.899982	0.891622	0.876049	0.849033	0.874112	0.897188	0.881014	0.84045	0.81999	0.859263	0.857159	0.886001	0.891344	0.890487	0.865385	0.877507	0.894004	1	0.890582	0.0617646
814	18	17912	0.071648	98.9168	7.75497	12.3838	2.85487	0.936076	0.913243	0.933452	0.91087	0.904087	0.88611	0.860792	0.883039	0.905901	0.888594	0.845495	0.821544	0.866095	0.858363	0.887506	0.89655	0.890464	0.869585	0.878852	0.895433	1	0.900914	0.0575374
818	22	16402	0.065608	98.9036	7.76803	12.3796	2.85854	0.937233	0.914065	0.933941	0.911992	0.905194	0.886386	0.862303	0.883551	0.906139	0.88916	0.845994	0.821577	0.865474	0.857609	0.887544	0.897086	0.89041	0.869711	0.878429	0.895988	1	0.901599	0.057426
818	10	55430	0.22172	64.213	8.09025	3.50261	1.26878	0.93959	0.888833	0.906801	0.91455	0.88407	0.905475	0.861185	0.876745	0.894209	0.89042	0.84908	0.846708	0.844597	0.861736	0.886217	0.883872	0.911754	0.879154	0.884458	0.900613	1	0.895432	0.060287
820	12	51877	0.207508	64.1592	8.25873	3.50099	1.30216	0.94087	0.89105	0.9081	0.915502	0.885527	0.906587	0.861345	0.877354	0.894828	0.891117	0.849625	0.846666	0.845249	0.862126	0.885749	0.883378	0.912013	0.879089	0.884602	0.900958	1	0.896449	0.0598283
820	12	51877	0.207508	64.1592	8.25873	3.50099	1.30216	0.94087	0.89105	0.9081	0.915502	0.885527	0.906587	0.861345	0.877354	0.894828	0.891117	0.849625	0.846666	0.845249	0.862126	0.885749	0.883378	0.912013	0.879089	0.884602	0.900958	1	0.896449	0.0598283
825	17	44246	0.176984	101.348	9.08951	13.3892	3.53785	0.942187	0.8926	0.909359	0.915902	0.886611	0.907743	0.861773	0.878158	0.895075	0.890555	0.850585	0.847817	0.846359	0.86218	0.885673	0.88365	0.912534	0.879865	0.885029	0.900703	1	0.897348	0.0596321
826	18	20006	0.080024	97.6139	7.59878	11.8999	2.71958	0.950565	0.906128	0.918874	0.923523	0.898056	0.914001	0.871639	0.88311	0.901929	0.897606	0.856893	0.852494	0.849695	0.865165	0.889408	0.887034	0.914951	0.88221	0.88186	0.904829	1	0.905459	0.0566851
830	22	18321	0.073284	97.5893	7.58911	11.8905	2.71652	0.951886	0.907538	0.919328	0.924376	0.899733	0.91507	0.870695	0.883358	0.902625	0.89815	0.858387	0.852082	0.850281	0.866465	0.889034	0.887615	0.915452	0.881884	0.881939	0.904836	1	0.90626	0.0564145
830	10	53560	0.21424	64.2763	7.965	3.50783	1.25122	0.912033	0.894772	0.912397	0.895528	0.88356	0.902353	0.872265	0.868307	0.906171	0.880218	0.855536	0.879584	0.866496	0.83568	0.877026	0.875448	0.903902	0.872059	0.897087	0.894343	1	0.891796	0.0639988
832	12	50136	0.200544	64.1935	8.1373	3.50161	1.28205	0.914044	0.89692	0.913635	0.896412	0.884564	0.903682	0.873664	0.868528	0.907172	0.880884	0.856071	0.880306	0.866593	0.836265	0.877024	0.876167	0.904071	0.872736	0.89691	0.894357	1	0.892988	0.063644
832	12	50136	0.200544	64.1935	8.1373	3.50161	1.28205	0.914044	0.89692	0.913635	0.896412	0.884564	0.903682	0.873664	0.868528	0.907172	0.880884	0.856071	0.880306	0.866593	0.836265	0.877024	0.876167	0.904071	0.872736	0.89691	0.894357	1	0.892988	0.063644
837	17	42977	0.171908	105.488	9.08276	15.0623	3.82143	0.915746	0.898283	0.914896	0.897492	0.884683	0.904763	0.87441	0.868278	0.907299	0.881669	0.85683	0.880215	0.867324	0.836029	0.877539	0.876864	0.904309	0.873048	0.896829	0.894048	1	0.893857	0.0632296
838	18	15328	0.061312	100.03	7.52628	12.7866	2.82874	0.928888	0.917015	0.926442	0.910295	0.896399	0.916427	0.883318	0.874902	0.912513	0.887069	0.865703	0.88508	0.871868	0.841956	0.878458	0.882861	0.907229	0.87774	0.899008	0.892876	1	0.904528	0.0592864
842	22	14039	0.056156	99.9985	7.52658	12.7747	2.82534	0.929803	0.917765	0.928058	0.911318	0.897357	0.917622	0.884928	0.875917	0.912565	0.888276	0.8668	0.884287	0.871999	0.84137	0.878517	0.883183	0.906724	0.877733	0.899209	0.892727	1	0.905388	0.0592197
842	10	53148	0.212592	67.6188	8.4343	4.08374	1.46747	0.910552	0.90264	0.91074	0.891529	0.889779	0.893693	0.86976	0.863231	0.910834	0.907908	0.863127	0.879186	0.846711	0.869045	0.855686	0.895744	0.913223	0.863334	0.874229	0.867079	1	0.892719	0.0627681
844	12	49755	0.19902	67.5517	8.62522	4.08044	1.50624	0.91222	0.90404	0.911356	0.892955	0.890473	0.894865	0.870365	0.864124	0.911175	0.908562	0.863772	0.87965	0.847101	0.86938	0.854929	0.895809	0.913436	0.863712	0.874224	0.867722	1	0.89365	0.0624668
844	12	49755	0.19902	67.5517	8.62522	4.08044	1.50624	0.91222	0.90404	0.911356	0.892955	0.890473	0.894865	0.870365	0.864124	0.911175	0.908562	0.863772	0.87965	0.847101	0.86938	0.854929	0.895809	0.913436	0.863712	0.874224	0.867722	1	0.89365	0.0624668
849	17	42450	0.1698	107.709	9.5447	16.0498	4.19058	0.913828	0.905183	0.911826	0.893428	0.89172	0.89636	0.871543	0.864971	0.912214	0.908963	0.864594	0.880082	0.847244	0.869482	0.854912	0.896737	0.913651	0.863675	0.873852	0.867291	1	0.894557	0.0622155
850	18	12624	0.050496	101.103	7.70739	13.2068	2.96967	0.933341	0.921618	0.927123	0.904745	0.905339	0.907042	0.879713	0.873931	0.917974	0.91833	0.869811	0.88308	0.85286	0.872505	0.85789	0.900349	0.915993	0.867197	0.874644	0.870406	1	0.906271	0.0575113
854	22	11549	0.046196	101.103	7.70362	13.2063	2.96854	0.934193	0.921378	0.927266	0.906226	0.906659	0.907308	0.881288	0.873972	0.918391	0.918348	0.871028	0.883756	0.852541	0.873669	0.856957	0.900338	0.91627	0.866136	0.873972	0.870898	1	0.906807	0.0574636
854	10	56682	0.226728	66.9179	8.29935	3.95652	1.41134	0.920857	0.904599	0.892303	0.898178	0.906434	0.894093	0.846759	0.864119	0.892038	0.873964	0.84421	0.859373	0.848956	0.871282	0.870876	0.864057	0.883252	0.862699	0.90534	0.877783	1	0.889717	0.063044
856	12	52999	0.211996	66.8508	8.47679	3.95268	1.4467	0.922197	0.906196	0.893866	0.899347	0.907319	0.89547	0.847695	0.864545	0.89279	0.874101	0.845101	0.859828	0.849224	0.871771	0.871064	0.864271	0.883168	0.86278	0.905291	0.877979	1	0.890743	0.0626992
856	12	52999	0.211996	66.8508	8.47679	3.95268	1.4467	0.922197	0.906196	0.893866	0.899347	0.907319	0.89547	0.847695	0.864545	0.89279	0.874101	0.845101	0.859828	0.849224	0.871771	0.871064	0.864271	0.883168	0.86278	0.905291	0.877979	1	0.890743	0.0626992
861	17	45235	0.18094	106.189	9.40434	15.3824	4.01395	0.923234	0.90766	0.895369	0.900917	0.908356	0.896872	0.847452	0.865657	0.893633	0.874876	0.846137	0.859843	0.84974	0.871626	0.871228	0.86474	0.883254	0.863723	0.905096	0.87807	1	0.891745	0.0621841
862	18	14993	0.059972	99.9219	7.65934	12.7536	2.88193	0.938938	0.924365	0.90679	0.91346	0.919562	0.90729	0.859268	0.874508	0.901788	0.881545	0.854866	0.862002	0.854932	0.878176	0.874541	0.87144	0.886347	0.865237	0.906857	0.879811	1	0.902824	0.0579284
866	22	13757	0.055028	99.9207	7.68726	12.7547	2.89419	0.940394	0.925456	0.908083	0.91557	0.919786	0.908301	0.858945	0.874355	0.902486	0.881624	0.854765	0.861561	0.855492	0.878426	0.875082	0.872792	0.886167	0.864215	0.906993	0.879698	1	0.903627	0.0574613
866	10	55866	0.223464	65.5343	8.17157	3.71893	1.33431	0.924346	0.896995	0.920918	0.902203	0.888394	0.910572	0.851699	0.887767	0.921911	0.907001	0.837594	0.847707	0.870467	0.834685	0.862295	0.892072	0.9134	0.90257	0.878405	0.88894	1	0.896703	0.0615091
868	12	52368	0.209472	65.4592	8.36639	3.71471	1.37166	0.926186	0.898583	0.921975	0.90329	0.889436	0.911349	0.852171	0.888682	0.922128	0.907825	0.837716	0.848161	0.870579	0.835692	0.862454	0.892329	0.913764	0.902956	0.878466	0.888816	1	0.8977	0.0610766
868	12	52368	0.209472	65.4592	8.36639	3.71471	1.37166	0.926186	0.898583	0.921975	0.90329	0.889436	0.911349	0.852171	0.888682	0.922128	0.907825	0.837716	0.848161	0.870579	0.835692	0.862454	0.892329	0.913764	0.902956	0.878466	0.888816	1	0.8977	0.0610766
873	17	44782	0.179128	102.51	9.19166	13.8526	3.65931	0.927761	0.900194	0.922547	0.905286	0.890246	0.91271	0.852898	0.890112	0.922402	0.908702	0.83854	0.848455	0.870294	0.83614	0.862255	0.892702	0.914385	0.90245	0.878891	0.888728	1	0.89875	0.0605824
874	18	18993	0.075972	98.11	7.66967	12.0833	2.77533	0.942031	0.913758	0.931159	0.914337	0.901832	0.917338	0.86058	0.89454	0.925288	0.9141	0.844048	0.851577	0.873717	0.842126	0.863344	0.895751	0.914969	0.904886	0.879903	0.88867	1	0.907192	0.0568751
878	22	17455	0.06982	98.0829	7.67563	12.0737	2.77633	0.943168	0.91564	0.932398	0.914523	0.902865	0.918419	0.861157	0.894787	0.92601	0.914323	0.845317	0.851533	0.873876	0.842538	0.862418	0.895474	0.915182	0.905758	0.880722	0.888313	1	0.908043	0.056524
878	10	58370	0.23348	63.5748	7.90387	3.39571	1.21492	0.917201	0.891357	0.910151	0.892239	0.889892	0.89504	0.844569	0.89815	0.895212	0.894792	0.843121	0.849075	0.847679	0.852527	0.87969	0.871783	0.916807	0.851182	0.897567	0.894989	1	0.890089	0.0635499
880	12	54635	0.21854	63.5222	8.07317	3.39419	1.24624	0.919145	0.89277	0.911092	0.893374	0.891086	0.896074	0.846216	0.898737	0.895607	0.895314	0.84391	0.849135	0.847817	0.85308	0.879821	0.872435	0.916931	0.85113	0.897932	0.895205	1	0.891155	0.0631973
880	12	54635	0.21854	63.5222	8.07317	3.39419	1.24624	0.919145	0.89277	0.911092	0.893374	0.891086	0.896074	0.846216	0.898737	0.895607	0.895314	0.84391	0.849135	0.847817	0.85308	0.879821	0.872435	0.916931	0.85113	0.897932	0.895205	1	0.891155	0.0631973
885	17	46526	0.186104	101.072	8.94693	13.2724	3.45916	0.920915	0.893662	0.912243	0.894478	0.892179	0.897176	0.847526	0.899723	0.896176	0.896348	0.84442	0.84859	0.848289	0.852803	0.880389	0.872695	0.916993	0.851363	0.898057	0.895349	1	0.89214	0.0628082
886	18	22554	0.090216	97.3841	7.59412	11.817	2.69805	0.932983	0.90689	0.922408	0.902833	0.901769	0.906203	0.85834	0.906092	0.899951	0.900683	0.850958	0.853241	0.852354	0.855148	0.883413	0.877982	0.916999	0.855746	0.902368	0.896182	1	0.90089	0.0591088
890	22	20619	0.082476	97.3356	7.61112	11.8005	2.70233	0.934332	0.90807	0.924051	0.904578	0.902808	0.907682	0.859499	0.907246	0.900359	0.901377	0.851908	0.853776	0.852442	0.854988	0.883772	0.879068	0.917091	0.856273	0.902663	0.896673	1	0.902019	0.0585369
890	10	60017	0.240068	63.6869	7.96174	3.41528	1.22808	0.933552	0.886932	0.901328	0.909842	0.890773	0.900003	0.858932	0.870595	0.896604	0.883791	0.841395	0.868021	0.84636	0.846052	0.866121	0.878185	0.912217	0.876693	0.865272	0.889273	1	0.892145	0.062591
892	12	56103	0.224412	63.644	8.11272	3.41464	1.25804	0.934897	0.888892	0.902153	0.911306	0.891405	0.901324	0.859687	0.871371	0.897064	0.884124	0.842664	0.868536	0.846951	0.846274	0.866959	0.878679	0.912375	0.876976	0.865105	0.890247	1	0.893186	0.0622348
892	12	56103	0.224412	63.644	8.11272	3.41464	1.25804	0.934897	0.888892	0.902153	0.911306	0.891405	0.901324	0.859687	0.871371	0.897064	0.884124	0.842664	0.868536	0.846951	0.846274	0.866959	0.878679	0.912375	0.876976	0.865105	0.890247	1	0.893186	0.0622348
897	17	47761	0.191044	101.033	8.96629	13.2587	3.46294	0.93635	0.890287	0.903823	0.912313	0.892663	0.902452	0.861603	0.872762	0.897898	0.884466	0.844162	0.870082	0.847072	0.846318	0.866512	0.878426	0.912083	0.877034	0.865455	0.890402	1	0.894351	0.0617725
898	18	24620	0.09848	96.3287	7.65706	11.4466	2.67205	0.946791	0.90262	0.914379	0.922177	0.900122	0.910662	0.866592	0.879184	0.903128	0.888851	0.85	0.874411	0.852092	0.848863	0.869862	0.879935	0.910946	0.877864	0.865942	0.892729	1	0.902288	0.0587437
902	22	22510	0.09004	96.2996	7.66711	11.437	2.67401	0.947579	0.904131	0.915415	0.923167	0.900644	0.911373	0.866859	0.880164	0.903709	0.889738	0.850533	0.8753	0.852732	0.848867	0.869791	0.88092	0.911173	0.878432	0.866215	0.893048	1	0.903104	0.0584138
902	10	59750	0.239	62.0789	7.79693	3.16535	1.14222	0.925515	0.91569	0.90482	0.886937	0.888234	0.894979	0.862351	0.882176	0.921372	0.898862	0.86195	0.873481	0.843866	0.848444	0.876803	0.88954	0.911238	0.882803	0.914251	0.873297	1	0.896332	0.0613622
904	12	55927	0.223708	62.03	7.95775	3.16425	1.17211	0.926726	0.917258	0.906494	0.888167	0.88966	0.896159	0.863161	0.882829	0.921398	0.89927	0.862401	0.873961	0.844127	0.848651	0.877081	0.89008	0.91125	0.883259	0.914505	0.873004	1	0.897357	0.0609159
904	12	55927	0.223708	62.03	7.95775	3.16425	1.17211	0.926726	0.917258	0.906494	0.888167	0.88966	0.896159	0.863161	0.882829	0.921398	0.89927	0.862401	0.873961	0.844127	0.848651	0.877081	0.89008	0.91125	0.883259	0.914505	0.873004	1	0.897357	0.0609159
909	17	47749	0.190996	97.4135	8.76744	11.8976	3.15296	0.927737	0.918899	0.907956	0.888626	0.891453	0.897286	0.864029	0.883254	0.921538	0.899642	0.8634	0.874385	0.845201	0.849264	0.877338	0.890354	0.911349	0.883537	0.914815	0.872113	1	0.898322	0.0605267
910	18	30675	0.1227	93.6095	7.81205	10.5277	2.56847	0.935371	0.926145	0.915762	0.895697	0.897164	0.902347	0.868981	0.887188	0.9237	0.902885	0.867547	0.877474	0.848965	0.851394	0.87956	0.892469	0.911524	0.886504	0.915175	0.872681	1	0.903865	0.0578015
914	22	27982	0.111928	93.5903	7.79384	10.5204	2.56186	0.936602	0.926971	0.917465	0.897398	0.898059	0.903331	0.869934	0.887696	0.923665	0.902759	0.867969	0.87835	0.849117	0.851065	0.879941	0.89277	0.912229	0.886927	0.915464	0.873061	1	0.904777	0.0573637
914	10	55762	0.223048	59.4963	7.47104	2.78805	1.00692	0.922384	0.897027	0.88398	0.897592	0.909266	0.900568	0.831624	0.872377	0.897215	0.88468	0.852373	0.855672	0.820747	0.861178	0.880564	0.870342	0.919112	0.862092	0.884007	0.883182	1	0.888706	0.0622164
916	12	52162	0.208648	59.4506	7.64255	2.78777	1.03446	0.923718	0.897885	0.885118	0.899141	0.9105	0.901624	0.832234	0.873049	0.89755	0.885558	0.85337	0.855997	0.821393	0.8617	0.881341	0.870835	0.919462	0.862007	0.883862	0.883574	1	0.889665	0.0619384
916	12	52162	0.208648	59.4506	7.64255	2.78777	1.03446	0.923718	0.897885	0.885118	0.899141	0.9105	0.901624	0.832234	0.873049	0.89755	0.885558	0.85337	0.855997	0.821393	0.8617	0.881341	0.870835	0.919462	0.862007	0.883862	0.883574	1	0.889665	0.0619384
921	17	44521	0.178084	97.2709	8.50946	11.8304	3.05064	0.925395	0.898834	0.886806	0.899991	0.910582	0.902372	0.832865	0.874059	0.897722	0.886278	0.853923	0.85627	0.822129	0.862357	0.881157	0.871274	0.919667	0.862222	0.884167	0.882786	1	0.890538	0.0616543
922	18	24949	0.099796	96.0963	7.37592	11.35	2.5522	0.935969	0.908774	0.897551	0.909175	0.918293	0.909295	0.839913	0.877911	0.901359	0.891338	0.858812	0.858952	0.826125	0.868011	0.883262	0.875726	0.920317	0.860916	0.886068	0.881939	1	0.898	0.0586608
926	22	22745	0.09098	96.0764	7.35558	11.342	2.54362	0.937019	0.910332	0.898395	0.90976	0.919785	0.90987	0.841064	0.878545	0.901825	0.891888	0.859398	0.859749	0.826533	0.868081	0.883689	0.875797	0.919807	0.860431	0.885777	0.881468	1	0.898842	0.0583901
926	10	52082	0.208328	65.5875	8.06451	3.72349	1.31929	0.903316	0.899293	0.904046	0.904794	0.900609	0.88977	0.837477	0.889722	0.896039	0.895569	0.855651	0.870761	0.858761	0.865789	0.864742	0.873834	0.916612	0.871021	0.880813	0.880688	1	0.890541	0.0636305
928	12	48723	0.194892	65.5452	8.25156	3.72422	1.35624	0.90484	0.900827	0.905106	0.905743	0.901114	0.890493	0.838834	0.889898	0.896702	0.896035	0.856043	0.871324	0.859235	0.866152	0.865023	0.874566	0.916569	0.871365	0.881432	0.880662	1	0.891463	0.0633616
928	12	48723	0.194892	65.5452	8.25156	3.72422	1.35624	0.90484	0.900827	0.905106	0.905743	0.901114	0.890493	0.838834	0.889898	0.896702	0.896035	0.856043	0.871324	0.859235	0.866152	0.865023	0.874566	0.916569	0.871365	0.881432	0.880662	1	0.891463	0.0633616
933	17	41660	0.16664	104.089	9.15733	14.4874	3.75794	0.907417	0.902376	0.906745	0.906985	0.902244	0.891515	0.839126	0.890482	0.897552	0.89718	0.856073	0.871543	0.859458	0.866131	0.865518	0.87536	0.917307	0.871952	0.880689	0.880077	1	0.892658	0.0629498
934	18	15684	0.062736	99.3633	7.51462	12.5359	2.78528	0.927633	0.916093	0.919058	0.919695	0.91265	0.904074	0.845703	0.896869	0.902225	0.905955	0.861866	0.872163	0.866934	0.870888	0.868465	0.879463	0.920301	0.878985	0.88093	0.879017	1	0.90356	0.0585846
938	22	14389	0.057556	99.3647	7.51971	12.5367	2.78892	0.929217	0.917228	0.919835	0.921294	0.912016	0.905727	0.847661	0.897908	0.901557	0.907047	0.862569	0.87136	0.867121	0.871221	0.869588	0.879352	0.920217	0.87904	0.880777	0.878345	1	0.904438	0.0583291
938	10	52533	0.210132	65.4305	8.08003	3.69838	1.31741	0.917709	0.920383	0.899654	0.872242	0.896713	0.91651	0.85136	0.876725	0.90682	0.906221	0.866988	0.831287	0.851874	0.858537	0.855291	0.891107	0.892382	0.851674	0.899092	0.877981	1	0.893024	0.0599707
940	12	49164	0.196656	65.3829	8.22296	3.69653	1.34703	0.918609	0.921731	0.901188	0.874003	0.898259	0.917806	0.851945	0.876668	0.906914	0.906436	0.867891	0.831828	0.852046	0.859297	0.854985	0.890875	0.892106	0.852494	0.899245	0.878315	1	0.893981	0.0596637
940	12	49164	0.196656	65.3829	8.22296	3.69653	1.34703	0.918609	0.921731	0.901188	0.874003	0.898259	0.917806	0.851945	0.876668	0.906914	0.906436	0.867891	0.831828	0.852046	0.859297	0.854985	0.890875	0.892106	0.852494	0.899245	0.878315	1	0.893981	0.0596637
945	17	41988	0.167952	101.132	9.03382	13.3017	3.50233	0.919298	0.922883	0.902817	0.875441	0.8994	0.91806	0.853184	0.877763	0.906926	0.906747	0.86851	0.832869	0.852327	0.859174	0.855232	0.891314	0.893243	0.853089	0.89934	0.878477	1	0.89488	0.0592131
946	18	20506	0.082024	97.1208	7.6153	11.724	2.69375	0.929411	0.932849	0.912172	0.889374	0.906759	0.923827	0.860455	0.886789	0.911124	0.909441	0.872428	0.836536	0.855725	0.861163	0.858456	0.892422	0.897713	0.859334	0.900322	0.881718	1	0.902712	0.0562144
950	22	18733	0.074932	97.1108	7.60803	11.7201	2.68983	0.93055	0.934074	0.913014	0.890808	0.907997	0.924625	0.861181	0.887445	0.911333	0.909972	0.873112	0.837239	0.856804	0.861288	0.859286	0.892196	0.897934	0.859686	0.899936	0.881973	1	0.903607	0.0559012
950	10	51997	0.207988	61.6648	7.66756	3.1	1.10914	0.931342	0.900225	0.90962	0.899302	0.906898	0.922822	0.83125	0.890676	0.892734	0.89909	0.841885	0.840298	0.805614	0.877753	0.862521	0.862194	0.896417	0.876637	0.896254	0.879849	1	0.894694	0.0608371
952	12	48692	0.194768	61.611	7.82186	3.09788	1.13648	0.93273	0.901144	0.910683	0.900107	0.907952	0.923304	0.831964	0.891255	0.893658	0.899398	0.843126	0.840662	0.805553	0.877834	0.862801	0.862595	0.896924	0.877033	0.896277	0.879898	1	0.895521	0.0604766
952	12	48692	0.194768	61.611	7.82186	3.09788	1.13648	0.93273	0.901144	0.910683	0.900107	0.907952	0.923304	0.831964	0.891255	0.893658	0.899398	0.843126	0.840662	0.805553	0.877834	0.862801	0.862595	0.896924	0.877033	0.896277	0.879898	1	0.895521	0.0604766
957	17	41513	0.166052	99.8812	8.68562	12.8007	3.27748	0.933756	0.902416	0.911787	0.901115	0.908788	0.924036	0.833257	0.892636	0.894262	0.9002	0.843194	0.841399	0.806049	0.878135	0.863151	0.863043	0.897249	0.877821	0.896936	0.880411	1	0.896448	0.0601956
958	18	20653	0.082612	97.3778	7.41123	11.8048	2.63324	0.944342	0.914855	0.920302	0.909698	0.917034	0.930107	0.844841	0.898852	0.896649	0.905462	0.852443	0.846632	0.806493	0.882366	0.865032	0.862659	0.899119	0.880187	0.899555	0.884569	1	0.904384	0.05733
962	22	18926	0.075704	97.3775	7.42409	11.8054	2.63771	0.946079	0.915592	0.920955	0.910995	0.918181	0.930572	0.846164	0.899398	0.89805	0.906399	0.852901	0.847538	0.806906	0.883124	0.865793	0.86294	0.898816	0.880561	0.899715	0.88463	1	0.905339	0.0568784
962	10	53664	0.214656	65.3319	8.06314	3.68143	1.30685	0.928444	0.920953	0.900902	0.887988	0.89602	0.895526	0.84238	0.871394	0.904918	0.905029	0.854064	0.847216	0.853906	0.858713	0.83993	0.895069	0.902365	0.870854	0.884634	0.884923	1	0.893963	0.0620752
964	12	50307	0.201228	65.2663	8.23073	3.67766	1.34102	0.92994	0.92185	0.902509	0.88919	0.896804	0.896426	0.843133	0.871807	0.905351	0.905938	0.855388	0.847904	0.854772	0.858817	0.84044	0.895482	0.9022	0.870783	0.884449	0.884797	1	0.894923	0.0617661
964	12	50307	0.201228	65.2663	8.23073	3.67766	1.34102	0.92994	0.92185	0.902509	0.88919	0.896804	0.896426	0.843133	0.871807	0.905351	0.905938	0.855388	0.847904	0.854772	0.858817	0.84044	0.895482	0.9022	0.870783	0.884449	0.884797	1	0.894923	0.0617661
969	17	42849	0.171396	105.328	9.14297	14.9995	3.83597	0.931574	0.924071	0.904058	0.890686	0.896999	0.897932	0.843614	0.872891	0.905972	0.906672	0.855913	0.848164	0.854664	0.85918	0.84149	0.896205	0.902506	0.870767	0.885167	0.884443	1	0.896077	0.0611776
970	18	17492	0.069968	98.6273	7.70452	12.2742	2.81712	0.94406	0.93437	0.914847	0.903184	0.90873	0.908444	0.85399	0.881746	0.910816	0.911474	0.863852	0.852561	0.857849	0.861137	0.846215	0.897353	0.903099	0.872627	0.881946	0.886005	1	0.905303	0.057449
974	22	16079	0.064316	98.624	7.69884	12.2727	2.81349	0.945612	0.934977	0.915044	0.904161	0.9101	0.90954	0.855712	0.881865	0.911531	0.911655	0.864326	0.852976	0.857796	0.86274	0.846757	0.896977	0.903632	0.872411	0.881989	0.885689	1	0.906118	0.0570416
974	10	56259	0.225036	64.1027	8.0451	3.48359	1.25956	0.944818	0.899554	0.88664	0.893004	0.887023	0.875478	0.870554	0.880624	0.880073	0.898754	0.868714	0.860902	0.843874	0.858698	0.879042	0.861809	0.906726	0.880366	0.90749	0.855348	1	0.892239	0.0608828
976	12	52637	0.210548	64.0381	8.22126	3.48051	1.29277	0.94558	0.900697	0.888054	0.89401	0.888026	0.876313	0.871421	0.881576	0.880749	0.89951	0.869531	0.861694	0.844121	0.8593	0.879932	0.861903	0.906216	0.880293	0.907394	0.855263	1	0.893116	0.0606884
976	12	52637	0.210548	64.0381	8.22126	3.48051	1.29277	0.94558	0.900697	0.888054	0.89401	0.888026	0.876313	0.871421	0.881576	0.880749	0.89951	0.869531	0.861694	0.844121	0.8593	0.879932	0.861903	0.906216	0.880293	0.907394	0.855263	1	0.893116	0.0606884
981	17	44744	0.178976	101.312	9.07519	13.3741	3.53185	0.946462	0.902054	0.888711	0.895997	0.889326	0.877805	0.871983	0.882208	0.880811	0.89954	0.869793	0.862775	0.846627	0.859456	0.880274	0.862574	0.9062	0.880118	0.907686	0.85436	1	0.894063	0.0603035
982	18	20732	0.082928	97.5253	7.60244	11.8682	2.71649	0.955045	0.914239	0.900613	0.904447	0.896995	0.888795	0.880668	0.888216	0.886649	0.904423	0.873625	0.867692	0.850207	0.85901	0.884406	0.866511	0.908523	0.881391	0.907655	0.853246	1	0.9021	0.0569557
986	22	18973	0.075892	97.5016	7.61168	11.8602	2.71661	0.956359	0.914958	0.901333	0.905128	0.898197	0.88958	0.881806	0.888579	0.886602	0.904812	0.874743	0.867865	0.85121	0.859537	0.884942	0.86689	0.908686	0.882517	0.907816	0.853054	1	0.902883	0.0567508
986	10	53444	0.213776	63.9742	7.916	3.45851	1.23476	0.915631	0.922929	0.914312	0.890661	0.914799	0.908334	0.847897	0.87703	0.889342	0.908811	0.847476	0.859386	0.849805	0.851742	0.848	0.891325	0.864213	0.864634	0.903291	0.889529	1	0.896125	0.0607448
988	12	50199	0.200796	63.9123	8.10051	3.4561	1.26902	0.91715	0.923893	0.915556	0.891711	0.915606	0.909042	0.848433	0.878105	0.890327	0.90952	0.848124	0.859898	0.849868	0.852258	0.848603	0.89207	0.863912	0.864589	0.903235	0.889719	1	0.897041	0.0603298
988	12	50199	0.200796	63.9123	8.10051	3.4561	1.26902	0.91715	0.923893	0.915556	0.891711	0.915606	0.909042	0.848433	0.878105	0.890327	0.90952	0.848124	0.859898	0.849868	0.852258	0.848603	0.89207	0.863912	0.864589	0.903235	0.889719	1	0.897041	0.0603298
993	17	42863	0.171452	102.485	8.95013	13.8264	3.56299	0.918193	0.924655	0.916595	0.892646	0.916373	0.910156	0.849392	0.87859	0.89036	0.909456	0.848716	0.860556	0.850722	0.85169	0.848599	0.892355	0.863507	0.864778	0.90304	0.889893	1	0.897758	0.059901
994	18	18512	0.074048	98.4464	7.48036	12.1953	2.71761	0.931801	0.934151	0.926939	0.907006	0.925832	0.91908	0.859551	0.883184	0.892394	0.914812	0.854473	0.865196	0.852636	0.856363	0.850313	0.896229	0.867113	0.861306	0.902793	0.888586	1	0.906478	0.0561644
998	22	16915	0.06766	98.4314	7.47699	12.1896	2.71368	0.932988	0.935974	0.927786	0.908513	0.926456	0.919746	0.860922	0.882974	0.893763	0.915519	0.855749	0.866479	0.852616	0.856784	0.85099	0.89598	0.867839	0.861602	0.90269	0.889122	1	0.90748	0.0556794
998	10	51237	0.204948	65.5121	8.09557	3.7123	1.32075	0.925308	0.896813	0.892099	0.882995	0.898208	0.907069	0.850079	0.894334	0.886254	0.888723	0.856686	0.851748	0.875734	0.840789	0.868123	0.889387	0.910543	0.858989	0.886254	0.868952	1	0.890842	0.0658476
1000	12	47937	0.191748	65.4455	8.26622	3.70843	1.35436	0.926257	0.898273	0.893485	0.884661	0.899191	0.907754	0.851294	0.895018	0.886643	0.889522	0.856875	0.852483	0.87543	0.840968	0.86839	0.889428	0.910654	0.859493	0.88657	0.868578	1	0.891789	0.0655089
1000	12	47937	0.191748	65.4455	8.26622	3.70843	1.35436	0.926257	0.898273	0.893485	0.884661	0.899191	0.907754	0.851294	0.895018	0.886643	0.889522	0.856875	0.852483	0.87543	0.840968	0.86839	0.889428	0.910654	0.859493	0.88657	0.868578	1	0.891789	0.0655089
1005	17	40874	0.163496	104.912	9.16145	14.8273	3.8172	0.927815	0.899655	0.894468	0.885954	0.900365	0.908646	0.851703	0.895789	0.887838	0.8896	0.857048	0.852082	0.87596	0.842333	0.869342	0.889893	0.910762	0.860192	0.886113	0.86878	1	0.892762	0.0651522
1006	18	15261	0.061044	99.5984	7.55638	12.6261	2.81829	0.942337	0.915733	0.908689	0.897877	0.908885	0.917207	0.859675	0.903316	0.897975	0.897025	0.86151	0.85784	0.879267	0.850403	0.873632	0.892176	0.914357	0.866523	0.890047	0.865867	1	0.90325	0.0605128
1010	22	13940	0.05576	99.6003	7.57312	12.6278	2.82628	0.943042	0.917324	0.910473	0.899032	0.909505	0.918221	0.860653	0.904161	0.898924	0.896879	0.86241	0.857819	0.879125	0.85208	0.873816	0.892073	0.914132	0.866822	0.889455	0.866535	1	0.904177	0.0601893
1010	10	56296	0.225184	65.6525	8.14658	3.73733	1.33239	0.924329	0.9074	0.888793	0.872646	0.893802	0.926229	0.832333	0.894353	0.913688	0.912747	0.854803	0.858489	0.845753	0.862637	0.848213	0.879574	0.887337	0.899282	0.892142	0.870026	1	0.892316	0.060567
1012	12	52729	0.210916	65.5719	8.32202	3.73135	1.36648	0.925525	0.908902	0.890222	0.873959	0.894944	0.92634	0.833403	0.894565	0.914203	0.913188	0.855231	0.858996	0.84647	0.863301	0.848518	0.880199	0.887491	0.899799	0.892545	0.870128	1	0.89326	0.0602433
1012	12	52729	0.210916	65.5719	8.32202	3.73135	1.36648	0.925525	0.908902	0.890222	0.873959	0.894944	0.92634	0.833403	0.894565	0.914203	0.913188	0.855231	0.858996	0.84647	0.863301	0.848518	0.880199	0.887491	0.899799	0.892545	0.870128	1	0.89326	0.0602433
1017	17	45041	0.180164	103.716	9.17208	14.3357	3.72825	0.926656	0.909893	0.891754	0.874969	0.895895	0.926955	0.833529	0.895118	0.914356	0.914345	0.856031	0.859583	0.846729	0.863835	0.848616	0.879621	0.887935	0.900169	0.892764	0.869652	1	0.894078	0.0598385
1018	18	19645	0.07858	98.0642	7.70155	12.0682	2.77768	0.936472	0.920998	0.904454	0.886281	0.907279	0.931917	0.843955	0.901654	0.917842	0.918656	0.862891	0.866709	0.850954	0.869051	0.853525	0.883329	0.888598	0.9	0.894859	0.869611	1	0.902698	0.0571322
1022	22	17955	0.07182	98.0906	7.70563	12.0781	2.78117	0.936647	0.922111	0.906071	0.887385	0.907742	0.932609	0.845085	0.901949	0.917906	0.919103	0.863353	0.866472	0.851601	0.86973	0.854024	0.883431	0.888638	0.899499	0.895377	0.870064	1	0.903382	0.0569905
1022	10	58612	0.234448	62.9329	7.90259	3.29724	1.19197	0.943749	0.915794	0.894203	0.902273	0.905779	0.913661	0.85352	0.86223	0.894697	0.904218	0.87117	0.843087	0.849007	0.859815	0.861888	0.883138	0.895926	0.892061	0.884708	0.869242	1	0.898498	0.0606252
1024	12	54903	0.219612	62.8868	8.0638	3.29652	1.22206	0.944976	0.917008	0.895406	0.903594	0.906553	0.914313	0.854798	0.863177	0.895151	0.904778	0.871646	0.843843	0.849799	0.860135	0.861993	0.883394	0.896354	0.892711	0.884861	0.86926	1	0.899442	0.0602388
1024	12	54903	0.219612	62.8868	8.0638	3.29652	1.22206	0.944976	0.917008	0.895406	0.903594	0.906553	0.914313	0.854798	0.863177	0.895151	0.904778	0.871646	0.843843	0.849799	0.860135	0.861993	0.883394	0.896354	0.892711	0.884861	0.86926	1	0.899442	0.0602388
1029	17	47010	0.18804	102.84	8.93378	13.9667	3.57959	0.946214	0.918634	0.896947	0.904584	0.906701	0.914997	0.855754	0.86372	0.895012	0.905201	0.871995	0.845065	0.849979	0.860604	0.862104	0.884014	0.896331	0.893097	0.885886	0.869124	1	0.900327	0.0598324
1030	18	22109	0.088436	97.1339	7.66422	11.7315	2.71452	0.954928	0.92788	0.908974	0.915781	0.915984	0.922023	0.866819	0.87193	0.900448	0.910127	0.874893	0.848659	0.85386	0.864987	0.866254	0.885341	0.896151	0.892713	0.88715	0.870844	1	0.908362	0.0564966
1034	22	20331	0.081324	97.1271	7.6472	11.7282	2.70779	0.95529	0.928557	0.909695	0.916138	0.916531	0.922286	0.867272	0.87251	0.901062	0.910113	0.875584	0.848729	0.854606	0.865083	0.866091	0.885643	0.896906	0.892922	0.887585	0.871133	1	0.908823	0.0563285
1034	10	60571	0.242284	64.0363	8.10301	3.47527	1.26462	0.935935	0.92153	0.89069	0.887198	0.895057	0.904104	0.853288	0.865175	0.884582	0.898995	0.860288	0.834335	0.844125	0.868766	0.8538	0.864556	0.914093	0.879406	0.888833	0.870408	1	0.893435	0.0610642
1036	12	56683	0.226732	63.9635	8.28853	3.47137	1.29941	0.937212	0.923046	0.892075	0.888653	0.896195	0.90513	0.853872	0.865551	0.885618	0.899697	0.860593	0.834606	0.844521	0.869273	0.854427	0.864563	0.914357	0.879796	0.889032	0.870199	1	0.894446	0.0607701
1036	12	56683	0.226732	63.9635	8.28853	3.47137	1.29941	0.937212	0.923046	0.892075	0.888653	0.896195	0.90513	0.853872	0.865551	0.885618	0.899697	0.860593	0.834606	0.844521	0.869273	0.854427	0.864563	0.914357	0.879796	0.889032	0.870199	1	0.894446	0.0607701
1041	17	48412	0.193648	101.319	9.11439	13.3793	3.5445	0.937918	0.923883	0.894076	0.89042	0.89705	0.906449	0.854922	0.866056	0.885989	0.900717	0.861191	0.835216	0.844801	0.870074	0.855181	0.864961	0.914432	0.879648	0.888385	0.869206	1	0.895406	0.0604895
1042	18	22522	0.090088	97.3409	7.60985	11.8023	2.69883	0.947074	0.932222	0.908623	0.902118	0.905626	0.912197	0.864022	0.871326	0.893016	0.907246	0.866042	0.840534	0.849503	0.874412	0.859116	0.86642	0.917725	0.881627	0.889885	0.871259	1	0.903637	0.056994
1046	22	20545	0.08218	97.3227	7.58684	11.7945	2.69099	0.948236	0.932733	0.909881	0.902482	0.906352	0.913531	0.864663	0.87211	0.894159	0.907763	0.866196	0.841689	0.849842	0.874325	0.859698	0.866391	0.918569	0.881918	0.89046	0.872134	1	0.904423	0.0567018
1046	10	57975	0.2319	63.919	7.95268	3.45107	1.2338	0.922768	0.88959	0.871824	0.912247	0.896119	0.910513	0.867822	0.876671	0.887727	0.914567	0.858137	0.857404	0.841665	0.858232	0.854506	0.870332	0.892169	0.886158	0.904079	0.863139	1	0.890759	0.0623128
1048	12	54255	0.21702	63.8629	8.11763	3.4488	1.26365	0.924237	0.890701	0.873431	0.913575	0.89742	0.910847	0.868501	0.877145	0.887706	0.914883	0.858022	0.85782	0.841766	0.85876	0.854861	0.870279	0.892259	0.886305	0.904331	0.863073	1	0.891648	0.0618449
1048	12	54255	0.21702	63.8629	8.11763	3.4488	1.26365	0.924237	0.890701	0.873431	0.913575	0.89742	0.910847	0.868501	0.877145	0.887706	0.914883	0.858022	0.85782	0.841766	0.85876	0.854861	0.870279	0.892259	0.886305	0.904331	0.863073	1	0.891648	0.0618449
1053	17	46310	0.18524	102.908	8.9969	13.9978	3.60265	0.925664	0.892302	0.874962	0.914716	0.898186	0.911596	0.869737	0.87764	0.888285	0.915429	0.858853	0.858065	0.842345	0.859469	0.855085	0.870406	0.892799	0.885975	0.90488	0.862535	1	0.892665	0.0615777
1054	18	18919	0.075676	99.0044	7.45856	12.3996	2.74758	0.941461	0.906655	0.890877	0.924018	0.90824	0.918891	0.877055	0.886146	0.892753	0.91868	0.863946	0.861118	0.847561	0.864528	0.857022	0.869708	0.892383	0.88752	0.906708	0.862678	1	0.902436	0.057539
1058	22	17307	0.069228	98.9758	7.45602	12.3889	2.74522	0.94248	0.907465	0.891749	0.925377	0.908852	0.919917	0.877651	0.886635	0.89354	0.918877	0.863668	0.861183	0.847836	0.865112	0.85685	0.869879	0.892009	0.887358	0.906627	0.863379	1	0.903142	0.0573919
1058	10	56031	0.224124	66.3692	8.17765	3.85815	1.36578	0.935571	0.918965	0.902786	0.913601	0.898547	0.908328	0.858775	0.89811	0.878059	0.91245	0.871375	0.833253	0.896807	0.867332	0.880102	0.877416	0.901474	0.884493	0.889097	0.862647	1	0.901729	0.0613195
1060	12	52666	0.210664	66.315	8.36941	3.85717	1.40521	0.936629	0.920366	0.903667	0.914375	0.899869	0.909021	0.859596	0.899242	0.87846	0.912904	0.872166	0.834001	0.897647	0.867799	0.880777	0.877919	0.901796	0.884831	0.889378	0.862862	1	0.902635	0.0610783
1060	12	52666	0.210664	66.315	8.36941	3.85717	1.40521	0.936629	0.920366	0.903667	0.914375	0.899869	0.909021	0.859596	0.899242	0.87846	0.912904	0.872166	0.834001	0.897647	0.867799	0.880777	0.877919	0.901796	0.884831	0.889378	0.862862	1	0.902635	0.0610783
1065	17	44914	0.179656	102.991	9.20008	14.0452	3.68873	0.937425	0.921817	0.904184	0.915628	0.901423	0.910418	0.860801	0.899987	0.878368	0.913357	0.873113	0.834328	0.897404	0.868081	0.880928	0.878757	0.901779	0.885748	0.888888	0.863428	1	0.903519	0.0605554
1066	18	19192	0.076768	98.3855	7.6721	12.1836	2.78294	0.948807	0.9344	0.91684	0.92377	0.912411	0.922025	0.869294	0.904491	0.881461	0.917596	0.876902	0.837719	0.89902	0.870649	0.883311	0.880575	0.904934	0.891335	0.889277	0.864423	1	0.912134	0.0568523
1070	22	17568	0.070272	98.3739	7.69098	12.1804	2.78878	0.95008	0.934768	0.91772	0.924038	0.913394	0.922843	0.870645	0.904912	0.881091	0.918574	0.877362	0.837631	0.900102	0.870788	0.883567	0.880692	0.905396	0.891678	0.889487	0.864014	1	0.912803	0.0566251
1070	10	52545	0.21018	63.3235	7.90628	3.35687	1.20259	0.923171	0.88978	0.906356	0.894833	0.899343	0.892302	0.841279	0.915891	0.898554	0.914549	0.86188	0.851346	0.854096	0.845256	0.838139	0.869693	0.903683	0.875136	0.891645	0.859834	1	0.892425	0.0627971
1072	12	49270	0.19708	63.2542	8.07085	3.35266	1.23176	0.924701	0.891405	0.907713	0.896215	0.900132	0.893231	0.842064	0.916531	0.899077	0.91506	0.86234	0.851908	0.854607	0.845494	0.838695	0.869799	0.903968	0.875178	0.891953	0.859641	1	0.893446	0.0623505
1072	12	49270	0.19708	63.2542	8.07085	3.35266	1.23176	0.924701	0.891405	0.907713	0.896215	0.900132	0.893231	0.842064	0.916531	0.899077	0.91506	0.86234	0.851908	0.854607	0.845494	0.838695	0.869799	0.903968	0.875178	0.891953	0.859641	1	0.893446	0.0623505
1077	17	42092	0.168368	99.9001	8.9075	12.8222	3.36189	0.925045	0.892628	0.909199	0.897867	0.900931	0.894303	0.843379	0.917562	0.899577	0.915685	0.862907	0.851611	0.854652	0.84623	0.838734	0.869963	0.903889	0.875713	0.892189	0.858976	1	0.894314	0.0620768
1078	18	22853	0.091412	95.9016	7.64422	11.2966	2.63483	0.936157	0.90417	0.919704	0.906774	0.906249	0.902879	0.849276	0.921301	0.905023	0.920207	0.867217	0.855664	0.858443	0.849101	0.8442	0.872796	0.902114	0.877478	0.895353	0.858399	1	0.901922	0.0590005
1082	22	20967	0.083868	95.8904	7.6352	11.2922	2.63059	0.936972	0.906329	0.921019	0.907664	0.907402	0.903467	0.849478	0.921901	0.905614	0.9209	0.868174	0.855821	0.85811	0.850312	0.844398	0.873706	0.902585	0.878333	0.895932	0.858802	1	0.902864	0.0586149
1082	10	53111	0.212444	61.6653	7.7494	3.10306	1.12361	0.920713	0.898976	0.8785	0.882962	0.88975	0.917672	0.817392	0.876589	0.907656	0.914057	0.854766	0.85117	0.853298	0.888902	0.867551	0.86741	0.89779	0.872202	0.882087	0.866487	1	0.888015	0.0665087
1084	12	49675	0.1987	61.6006	7.92264	3.10008	1.15329	0.922557	0.900503	0.880755	0.88461	0.891374	0.91839	0.818601	0.877302	0.907901	0.914575	0.855642	0.851022	0.854414	0.889361	0.867519	0.867096	0.898188	0.873186	0.882275	0.86622	1	0.889268	0.0658608
1084	12	49675	0.1987	61.6006	7.92264	3.10008	1.15329	0.922557	0.900503	0.880755	0.88461	0.891374	0.91839	0.818601	0.877302	0.907901	0.914575	0.855642	0.851022	0.854414	0.889361	0.867519	0.867096	0.898188	0.873186	0.882275	0.86622	1	0.889268	0.0658608
1089	17	42539	0.170156	102.82	8.85639	13.9533	3.54982	0.923823	0.901667	0.882602	0.886398	0.891676	0.919345	0.819624	0.877794	0.908049	0.915278	0.856132	0.851325	0.855062	0.889349	0.867639	0.86731	0.898058	0.873798	0.882437	0.866816	1	0.890236	0.0655702
1090	18	18673	0.074692	98.3593	7.39398	12.1589	2.68418	0.937262	0.915145	0.90015	0.897499	0.904006	0.924892	0.834012	0.885878	0.911557	0.919483	0.861404	0.853452	0.863064	0.893161	0.871901	0.870722	0.899347	0.878622	0.884379	0.868393	1	0.900552	0.0607223
1094	22	17109	0.068436	98.3519	7.40386	12.1567	2.68763	0.938453	0.916594	0.901485	0.897744	0.90429	0.925449	0.835145	0.886025	0.911918	0.919954	0.863025	0.854024	0.863113	0.893243	0.871091	0.870653	0.899234	0.878427	0.884739	0.868198	1	0.901303	0.0604566
1094	10	56779	0.227116	67	8.31899	3.97141	1.4176	0.942426	0.897356	0.883231	0.895534	0.894265	0.89224	0.847937	0.870102	0.880035	0.913383	0.858883	0.82977	0.853942	0.864457	0.848571	0.886076	0.900641	0.887265	0.873466	0.878142	1	0.890737	0.0627708
1096	12	53034	0.212136	66.9433	8.49372	3.96933	1.45495	0.943857	0.899112	0.884395	0.8965	0.895416	0.893069	0.849314	0.870753	0.880473	0.913706	0.859015	0.830496	0.855074	0.864719	0.848607	0.886139	0.901167	0.887506	0.873798	0.878295	1	0.891756	0.0621886
1096	12	53034	0.212136	66.9433	8.49372	3.96933	1.45495	0.943857	0.899112	0.884395	0.8965	0.895416	0.893069	0.849314	0.870753	0.880473	0.913706	0.859015	0.830496	0.855074	0.864719	0.848607	0.886139	0.901167	0.887506	0.873798	0.878295	1	0.891756	0.0621886
1101	17	45339	0.181356	107.618	9.39942	15.9993	4.12346	0.944573	0.900825	0.885794	0.897704	0.896502	0.893668	0.850339	0.871159	0.880456	0.913915	0.858577	0.830742	0.855467	0.865866	0.848784	0.886896	0.902303	0.888242	0.873387	0.878228	1	0.892619	0.0618559
1102	18	13970	0.05588	100.829	7.66429	13.0993	2.95573	0.954366	0.91854	0.903758	0.909628	0.908375	0.903364	0.862062	0.883214	0.888618	0.917144	0.865891	0.836757	0.859485	0.871618	0.853543	0.891124	0.906335	0.892555	0.877523	0.880136	1	0.903719	0.0569538
1106	22	12871	0.051484	100.834	7.66892	13.1015	2.95923	0.955054	0.919354	0.905213	0.911001	0.909525	0.902727	0.863375	0.882643	0.88983	0.917644	0.865822	0.837076	0.859451	0.870989	0.853819	0.891772	0.906689	0.893287	0.877865	0.88039	1	0.904405	0.0567497
1106	10	56549	0.226196	66.744	8.33621	3.92836	1.41262	0.940874	0.922032	0.898371	0.901554	0.901731	0.920688	0.869246	0.871607	0.888398	0.916391	0.87059	0.845629	0.843198	0.896117	0.874313	0.891236	0.89693	0.885904	0.908044	0.84753	1	0.902019	0.0599214
1108	12	53014	0.212056	66.6776	8.50027	3.92414	1.44541	0.941723	0.923416	0.89931	0.902469	0.902573	0.920955	0.87043	0.872694	0.889058	0.916569	0.870949	0.846201	0.843645	0.896603	0.874703	0.891915	0.896839	0.88587	0.908392	0.847861	1	0.902825	0.0596148
1108	12	53014	0.212056	66.6776	8.50027	3.92414	1.44541	0.941723	0.923416	0.89931	0.902469	0.902573	0.920955	0.87043	0.872694	0.889058	0.916569	0.870949	0.846201	0.843645	0.896603	0.874703	0.891915	0.896839	0.88587	0.908392	0.847861	1	0.902825	0.0596148
1113	17	45169	0.180676	106.042	9.37046	15.3175	3.98826	0.943346	0.924716	0.900872	0.902444	0.903562	0.921251	0.871084	0.873852	0.889072	0.916912	0.871162	0.84724	0.843654	0.897297	0.875136	0.891983	0.897673	0.885862	0.908377	0.84848	1	0.903682	0.0593525
1114	18	16706	0.066824	99.3219	7.7207	12.532	2.85723	0.952981	0.937507	0.911379	0.911649	0.913744	0.927601	0.880761	0.885101	0.892973	0.920897	0.876033	0.855232	0.847689	0.900215	0.877978	0.89396	0.899916	0.887166	0.911379	0.853466	1	0.912187	0.0555273
1118	22	15384	0.061536	99.2995	7.74076	12.5248	2.864	0.953458	0.938703	0.911694	0.912084	0.914977	0.92827	0.88111	0.88501	0.894338	0.922159	0.875813	0.855532	0.848056	0.900189	0.87877	0.893916	0.900156	0.88735	0.911174	0.854394	1	0.912787	0.0553331
1118	10	53913	0.215652	64.7385	8.12111	3.58759	1.29564	0.928431	0.912498	0.89011	0.915633	0.908723	0.911366	0.841569	0.897288	0.868993	0.894478	0.829151	0.839436	0.86787	0.866043	0.868918	0.844787	0.888904	0.889887	0.890138	0.885009	1	0.895012	0.0619879
1120	12	50520	0.20208	64.6857	8.30031	3.58655	1.33256	0.930048	0.913994	0.891103	0.916795	0.909422	0.912163	0.842429	0.897902	0.870121	0.89521	0.829869	0.839974	0.867914	0.866112	0.86927	0.845309	0.889549	0.890212	0.890459	0.88466	1	0.895994	0.0615427
1120	12	50520	0.20208	64.6857	8.30031	3.58655	1.33256	0.930048	0.913994	0.891103	0.916795	0.909422	0.912163	0.842429	0.897902	0.870121	0.89521	0.829869	0.839974	0.867914	0.866112	0.86927	0.845309	0.889549	0.890212	0.890459	0.88466	1	0.895994	0.0615427
1125	17	43121	0.172484	101.361	9.1305	13.397	3.56123	0.931356	0.915644	0.892639	0.917256	0.910461	0.913001	0.842455	0.898251	0.871246	0.895666	0.830616	0.840519	0.868243	0.86684	0.869089	0.845133	0.890436	0.889833	0.890401	0.884998	1	0.896899	0.0610901
1126	18	20045	0.08018	97.7865	7.59518	11.9617	2.72123	0.944325	0.927613	0.903143	0.925019	0.918483	0.918758	0.851035	0.904964	0.880569	0.900948	0.839386	0.844575	0.872512	0.868072	0.86882	0.848965	0.89556	0.892991	0.893714	0.884086	1	0.905402	0.0572858
1130	22	18346	0.073384	97.77	7.57512	11.9547	2.71392	0.945274	0.928813	0.90472	0.92576	0.91911	0.918947	0.85193	0.905293	0.881882	0.902458	0.840592	0.845498	0.872888	0.867819	0.868255	0.849395	0.89668	0.892947	0.894527	0.884362	1	0.906273	0.0569077
1130	10	53548	0.214192	63.3935	7.83788	3.36528	1.19833	0.945124	0.900939	0.899576	0.897578	0.894431	0.904824	0.84244	0.889903	0.925562	0.923181	0.872516	0.847315	0.881471	0.861722	0.853785	0.882199	0.909063	0.887381	0.887129	0.835092	1	0.898973	0.061802
1132	12	50344	0.201376	63.3287	8.02268	3.36244	1.23083	0.94622	0.902431	0.900802	0.898816	0.895042	0.905748	0.843497	0.890603	0.92594	0.923774	0.873232	0.847281	0.881763	0.86194	0.854044	0.88227	0.908976	0.887415	0.887772	0.834926	1	0.899866	0.0614617
1132	12	50344	0.201376	63.3287	8.02268	3.36244	1.23083	0.94622	0.902431	0.900802	0.898816	0.895042	0.905748	0.843497	0.890603	0.92594	0.923774	0.873232	0.847281	0.881763	0.86194	0.854044	0.88227	0.908976	0.887415	0.887772	0.834926	1	0.899866	0.0614617
1137	17	43274	0.173096	102.667	8.88922	13.8942	3.54571	0.947428	0.903995	0.902101	0.899813	0.895977	0.906907	0.844006	0.892048	0.926133	0.923938	0.874486	0.847691	0.881534	0.861973	0.854358	0.882424	0.909622	0.887588	0.887866	0.835305	1	0.900819	0.0610899
1138	18	16778	0.067112	99.1643	7.37049	12.4539	2.71881	0.956878	0.92213	0.913726	0.910895	0.908094	0.91918	0.852456	0.900614	0.930862	0.925349	0.882406	0.852575	0.884223	0.866611	0.86229	0.885952	0.913577	0.892359	0.890124	0.838121	1	0.91073	0.0568945
1142	22	15408	0.061632	99.1585	7.3917	12.4529	2.72578	0.957198	0.923287	0.914168	0.911669	0.908781	0.919555	0.853193	0.900928	0.930913	0.926369	0.881717	0.852414	0.884443	0.866887	0.862863	0.886098	0.913616	0.892394	0.890479	0.838428	1	0.911229	0.0566262
1142	10	59271	0.237084	67.024	8.25388	3.97289	1.40881	0.92342	0.907299	0.886142	0.900896	0.904515	0.910639	0.854929	0.886682	0.889533	0.914714	0.864141	0.839517	0.869607	0.881434	0.869818	0.875074	0.895379	0.884016	0.897834	0.854617	1	0.895183	0.0630506
1144	12	55408	0.221632	66.9756	8.44121	3.97268	1.44818	0.924957	0.909156	0.887507	0.901928	0.905528	0.911367	0.856356	0.887417	0.889754	0.915139	0.864505	0.840149	0.870055	0.881885	0.869568	0.875144	0.895936	0.884105	0.898264	0.854705	1	0.896228	0.062616
1144	12	55408	0.221632	66.9756	8.44121	3.97268	1.44818	0.924957	0.909156	0.887507	0.901928	0.905528	0.911367	0.856356	0.887417	0.889754	0.915139	0.864505	0.840149	0.870055	0.881885	0.869568	0.875144	0.895936	0.884105	0.898264	0.854705	1	0.896228	0.062616
1149	17	47279	0.189116	103.867	9.2836	14.4054	3.79404	0.926595	0.911229	0.888968	0.90298	0.906629	0.912117	0.857283	0.888164	0.890617	0.915861	0.864591	0.840278	0.870958	0.8824	0.87026	0.8756	0.896476	0.884314	0.899067	0.854798	1	0.897364	0.0622246
1150	18	19898	0.079592	98.4333	7.71898	12.2038	2.80724	0.937908	0.92361	0.90288	0.913082	0.916524	0.921299	0.869032	0.895819	0.894864	0.921751	0.868328	0.843653	0.87652	0.886672	0.872902	0.877274	0.898734	0.886647	0.901749	0.855011	1	0.906575	0.0579701
1154	22	18239	0.072956	98.4203	7.72573	12.1994	2.80995	0.939032	0.926038	0.904463	0.914222	0.917293	0.921788	0.870388	0.896513	0.894868	0.922337	0.868798	0.843879	0.876419	0.887603	0.872663	0.876775	0.898651	0.886973	0.90301	0.855749	1	0.907607	0.0575995
1154	10	59419	0.237676	62.6605	7.83643	3.25373	1.17393	0.922996	0.890481	0.884162	0.886997	0.876773	0.895589	0.836147	0.879912	0.87663	0.911888	0.859161	0.844511	0.834691	0.885516	0.851512	0.893477	0.907984	0.880703	0.894007	0.869932	1	0.885462	0.0633528
1156	12	55536	0.222144	62.5976	8.02228	3.25139	1.20712	0.924373	0.891917	0.885426	0.88864	0.877863	0.896148	0.837097	0.880942	0.877611	0.912075	0.859974	0.845154	0.835755	0.885903	0.852123	0.893673	0.908222	0.881095	0.893583	0.869931	1	0.886518	0.0629656
1156	12	55536	0.222144	62.5976	8.02228	3.25139	1.20712	0.924373	0.891917	0.885426	0.88864	0.877863	0.896148	0.837097	0.880942	0.877611	0.912075	0.859974	0.845154	0.835755	0.885903	0.852123	0.893673	0.908222	0.881095	0.893583	0.869931	1	0.886518	0.0629656
1161	17	47447	0.189788	100.711	8.86816	13.1284	3.40971	0.926529	0.893355	0.886821	0.890341	0.878707	0.896959	0.837524	0.881868	0.878275	0.912292	0.860455	0.845997	0.836006	0.885588	0.852446	0.893544	0.907823	0.881763	0.893882	0.870097	1	0.88761	0.0624407
1162	18	25091	0.100364	96.524	7.61193	11.5126	2.66095	0.937129	0.904049	0.898868	0.900104	0.887968	0.905125	0.846379	0.887071	0.883046	0.914631	0.864553	0.851222	0.839524	0.887729	0.852597	0.893787	0.909649	0.884859	0.896397	0.873062	1	0.895666	0.0596425
1166	22	22775	0.0911	96.5175	7.61356	11.5104	2.65952	0.937914	0.904808	0.900154	0.901229	0.888913	0.906081	0.847772	0.887355	0.8836	0.914951	0.865532	0.851767	0.840373	0.887947	0.852755	0.894446	0.910055	0.88494	0.897036	0.872448	1	0.896491	0.0594624
1166	10	56343	0.225372	63.1955	7.9174	3.33787	1.20486	0.914399	0.904469	0.889951	0.906625	0.899162	0.898239	0.849839	0.872912	0.904283	0.909545	0.870419	0.8332	0.83982	0.882	0.846361	0.904602	0.908906	0.868759	0.867748	0.860497	1	0.891721	0.0648275
1168	12	52804	0.211216	63.1306	8.10093	3.33513	1.23863	0.915773	0.906001	0.891211	0.90745	0.900481	0.899146	0.850712	0.874167	0.904808	0.910206	0.87126	0.833488	0.839738	0.882954	0.846981	0.905083	0.909041	0.869082	0.86734	0.860673	1	0.892738	0.0644666
1168	12	52804	0.211216	63.1306	8.10093	3.33513	1.23863	0.915773	0.906001	0.891211	0.90745	0.900481	0.899146	0.850712	0.874167	0.904808	0.910206	0.87126	0.833488	0.839738	0.882954	0.846981	0.905083	0.909041	0.869082	0.86734	0.860673	1	0.892738	0.0644666
1173	17	44893	0.179572	102.479	8.98846	13.8265	3.57839	0.917092	0.907246	0.892411	0.907992	0.90161	0.899572	0.85148	0.874702	0.905085	0.911423	0.871684	0.834807	0.840777	0.88261	0.847226	0.905653	0.908583	0.869256	0.867507	0.861448	1	0.893608	0.0641585
1174	18	18028	0.072112	99.0915	7.34771	12.4259	2.71434	0.93169	0.923203	0.906118	0.919486	0.91075	0.911194	0.857	0.885678	0.907782	0.91638	0.878911	0.840221	0.843327	0.885095	0.850704	0.909946	0.908698	0.877219	0.870313	0.858221	1	0.903787	0.0599111
1178	22	16532	0.066128	99.0777	7.35505	12.4211	2.71477	0.933372	0.924419	0.907845	0.920064	0.911293	0.911928	0.858184	0.886916	0.908178	0.916767	0.879446	0.841489	0.843364	0.885344	0.850411	0.910537	0.908783	0.877631	0.870917	0.857912	1	0.904762	0.0595119
1178	10	56060	0.22424	67.3043	8.25282	4.02123	1.41852	0.939083	0.906859	0.878193	0.912504	0.898288	0.91955	0.837397	0.89125	0.896254	0.910266	0.863985	0.858607	0.8283	0.868766	0.856127	0.874483	0.908866	0.882751	0.889163	0.869247	1	0.896295	0.0633083
1180	12	52415	0.20966	67.2331	8.43359	4.01674	1.45623	0.940685	0.90808	0.880368	0.913689	0.899275	0.920242	0.838701	0.892521	0.896976	0.910789	0.864428	0.858781	0.828885	0.868978	0.856215	0.874683	0.908786	0.883316	0.889125	0.869045	1	0.897399	0.0627538
1180	12	52415	0.20966	67.2331	8.43359	4.01674	1.45623	0.940685	0.90808	0.880368	0.913689	0.899275	0.920242	0.838701	0.892521	0.896976	0.910789	0.864428	0.858781	0.828885	0.868978	0.856215	0.874683	0.908786	0.883316	0.889125	0.869045	1	0.897399	0.0627538
1185	17	44733	0.178932	108.136	9.35834	16.2236	4.13632	0.94228	0.909508	0.882358	0.914727	0.899425	0.921758	0.840096	0.893222	0.897525	0.91105	0.864764	0.859366	0.828672	0.869861	0.857398	0.874735	0.908915	0.883051	0.888896	0.868855	1	0.898454	0.0623438
1186	18	13250	0.053	101.187	7.68171	13.2378	2.96071	0.956453	0.927057	0.899811	0.926981	0.910528	0.930264	0.850981	0.901811	0.901774	0.916491	0.869623	0.861698	0.835434	0.870906	0.859019	0.87766	0.912189	0.886302	0.890981	0.868792	1	0.909338	0.0570028
1190	22	12130	0.04852	101.176	7.6826	13.2335	2.95907	0.95709	0.929349	0.90169	0.927865	0.912407	0.930627	0.850866	0.903009	0.901814	0.915993	0.86958	0.862325	0.836686	0.871311	0.860264	0.878071	0.912861	0.885944	0.89122	0.868137	1	0.910306	0.0568268
1190	10	54653	0.218612	67.201	8.36617	4.00797	1.43332	0.942162	0.915677	0.884489	0.921477	0.896309	0.882952	0.835974	0.885075	0.905989	0.938146	0.865488	0.842479	0.858178	0.87331	0.873255	0.861471	0.903363	0.906849	0.869522	0.886896	1	0.898455	0.0596926
1192	12	51273	0.205092	67.1384	8.55483	4.00541	1.47204	0.943245	0.917042	0.885729	0.922074	0.896963	0.883545	0.837205	0.885573	0.906413	0.938311	0.865748	0.843699	0.858083	0.873744	0.873052	0.861711	0.903487	0.907095	0.869259	0.886822	1	0.899245	0.0594513
1192	12	51273	0.205092	67.1384	8.55483	4.00541	1.47204	0.943245	0.917042	0.885729	0.922074	0.896963	0.883545	0.837205	0.885573	0.906413	0.938311	0.865748	0.843699	0.858083	0.873744	0.873052	0.861711	0.903487	0.907095	0.869259	0.886822	1	0.899245	0.0594513
1197	17	43828	0.175312	103.486	9.35425	14.2556	3.78518	0.945001	0.917804	0.886922	0.922926	0.898033	0.884845	0.83757	0.886682	0.907	0.938316	0.865885	0.84397	0.858127	0.874658	0.873848	0.862348	0.903441	0.906669	0.869262	0.886842	1	0.900139	0.0590869
1198	18	19018	0.076072	97.9142	7.80757	12.0197	2.8038	0.956252	0.928305	0.900463	0.930592	0.907246	0.895283	0.848354	0.891944	0.911505	0.939452	0.872331	0.849669	0.862735	0.875933	0.873777	0.865864	0.905563	0.908245	0.872936	0.887896	1	0.908573	0.0550526
1202	22	17434	0.069736	97.9168	7.81829	12.0212	2.80799	0.957296	0.929477	0.90183	0.931312	0.907766	0.896123	0.848428	0.892624	0.911323	0.939543	0.872318	0.850923	0.862453	0.876936	0.87424	0.865521	0.905529	0.908455	0.873322	0.88749	1	0.909279	0.0548152
1202	10	53232	0.212928	61.8062	7.74925	3.12358	1.12715	0.912571	0.91506	0.897496	0.898632	0.910543	0.897947	0.814829	0.882721	0.899459	0.918085	0.84096	0.825209	0.849517	0.896247	0.878917	0.871882	0.91012	0.899318	0.887624	0.848371	1	0.892166	0.0645013
1204	12	49948	0.199792	61.7452	7.9107	3.1207	1.1556	0.91357	0.916273	0.898665	0.899365	0.911047	0.898615	0.816129	0.883309	0.900226	0.918685	0.841785	0.825308	0.850014	0.896552	0.879335	0.872057	0.910107	0.899676	0.887984	0.848492	1	0.892979	0.0642448
1204	12	49948	0.199792	61.7452	7.9107	3.1207	1.1556	0.91357	0.916273	0.898665	0.899365	0.911047	0.898615	0.816129	0.883309	0.900226	0.918685	0.841785	0.825308	0.850014	0.896552	0.879335	0.872057	0.910107	0.899676	0.887984	0.848492	1	0.892979	0.0642448
1209	17	42614	0.170456	101.434	8.78182	13.402	3.42256	0.914969	0.918079	0.899763	0.900936	0.911344	0.899176	0.817935	0.884146	0.900807	0.919334	0.843443	0.826172	0.851316	0.896994	0.879523	0.873129	0.910452	0.899869	0.888323	0.848888	1	0.894094	0.0637516
1210	18	17353	0.069412	99.0465	7.34757	12.4091	2.70947	0.92981	0.931453	0.908604	0.912782	0.9184	0.907077	0.833285	0.893361	0.906472	0.92399	0.852446	0.834697	0.855817	0.899153	0.882729	0.878926	0.911341	0.900738	0.889299	0.848816	1	0.90382	0.0600643
1214	22	15942	0.063768	99.0337	7.36103	12.4051	2.71319	0.930874	0.933289	0.909923	0.913248	0.918956	0.907258	0.835341	0.893646	0.907195	0.923849	0.8535	0.834494	0.856605	0.899542	0.883108	0.879062	0.912119	0.900891	0.889412	0.848545	1	0.904692	0.0596037
1214	10	53439	0.213756	68.3771	8.33037	4.21345	1.47754	0.932587	0.899615	0.888368	0.907053	0.908934	0.89633	0.82655	0.894403	0.874642	0.91712	0.862713	0.841258	0.832211	0.866072	0.86828	0.86261	0.909093	0.880022	0.889079	0.873575	1	0.892645	0.0614248
1216	12	49985	0.19994	68.3324	8.53597	4.21461	1.52203	0.93369	0.90092	0.889797	0.908102	0.910113	0.896609	0.827408	0.894698	0.875183	0.917405	0.863559	0.841923	0.83288	0.86621	0.868501	0.863189	0.909663	0.880454	0.889237	0.873712	1	0.893534	0.0610251
1216	12	49985	0.19994	68.3324	8.53597	4.21461	1.52203	0.93369	0.90092	0.889797	0.908102	0.910113	0.896609	0.827408	0.894698	0.875183	0.917405	0.863559	0.841923	0.83288	0.86621	0.868501	0.863189	0.909663	0.880454	0.889237	0.873712	1	0.893534	0.0610251
1221	17	42467	0.169868	108.838	9.41025	16.5397	4.21509	0.934361	0.902866	0.891504	0.909012	0.911308	0.897827	0.828337	0.895295	0.875362	0.918078	0.863765	0.842089	0.833176	0.866414	0.869016	0.863835	0.910389	0.880613	0.890291	0.874208	1	0.894516	0.0607314
1222	18	11353	0.045412	101.723	7.63921	13.4438	2.99172	0.947811	0.92306	0.904695	0.920153	0.922399	0.909583	0.839954	0.902008	0.885185	0.92557	0.872413	0.846604	0.835418	0.870871	0.876817	0.871796	0.911389	0.883731	0.890249	0.878578	1	0.905877	0.0566767
1226	22	10433	0.041732	101.694	7.63134	13.4319	2.98697	0.949296	0.924518	0.90578	0.920972	0.92332	0.910428	0.84156	0.902856	0.885028	0.92586	0.874101	0.847455	0.836049	0.871322	0.877169	0.873526	0.912393	0.883111	0.890827	0.878702	1	0.906899	0.0562934
1226	10	56048	0.224192	67.0273	8.32569	3.97643	1.42159	0.917169	0.906419	0.890335	0.894323	0.910612	0.909979	0.829958	0.877355	0.898319	0.911317	0.854357	0.829396	0.837175	0.870129	0.847631	0.869112	0.888212	0.883903	0.893538	0.866454	1	0.890579	0.0627311
1228	12	52402	0.209608	66.9475	8.4944	3.97008	1.45657	0.918362	0.907742	0.891913	0.895195	0.911177	0.911225	0.831018	0.877982	0.899193	0.912313	0.855063	0.83015	0.837888	0.870368	0.84825	0.868745	0.888573	0.884499	0.893773	0.867076	1	0.891568	0.0623575
1228	12	52402	0.209608	66.9475	8.4944	3.97008	1.45657	0.918362	0.907742	0.891913	0.895195	0.911177	0.911225	0.831018	0.877982	0.899193	0.912313	0.855063	0.83015	0.837888	0.870368	0.84825	0.868745	0.888573	0.884499	0.893773	0.867076	1	0.891568	0.0623575
1233	17	44626	0.178504	106.211	9.39764	15.3911	4.00974	0.920338	0.909212	0.893403	0.896899	0.911699	0.911924	0.83178	0.879241	0.899812	0.913066	0.856552	0.831264	0.838043	0.870076	0.848698	0.868843	0.889056	0.88463	0.893818	0.867566	1	0.89272	0.0621081
1234	18	14480	0.05792	100.196	7.62297	12.8546	2.86679	0.935117	0.924413	0.908598	0.908943	0.92203	0.922238	0.842093	0.889814	0.90587	0.919337	0.861326	0.84192	0.843198	0.870511	0.851899	0.872686	0.89375	0.888467	0.895615	0.871547	1	0.903654	0.0571295
1238	22	13238	0.052952	100.169	7.64039	12.8454	2.87316	0.935338	0.92582	0.909201	0.910409	0.922231	0.923062	0.842877	0.889787	0.905235	0.91921	0.861195	0.842612	0.843556	0.870751	0.852735	0.872111	0.893828	0.888541	0.89515	0.871846	1	0.904187	0.0569633
1238	10	60210	0.24084	65.6914	8.20633	3.74622	1.34612	0.936232	0.913303	0.88893	0.902259	0.899718	0.909517	0.841206	0.897434	0.894685	0.915637	0.859832	0.861377	0.848597	0.869283	0.871707	0.88756	0.901927	0.887635	0.873053	0.872098	1	0.897753	0.0625417
1240	12	56438	0.225752	65.6371	8.36638	3.74402	1.37902	0.937205	0.914907	0.890499	0.903221	0.901051	0.910548	0.84219	0.898083	0.895212	0.915722	0.860537	0.861512	0.849445	0.870238	0.872072	0.887815	0.902229	0.887992	0.873348	0.872772	1	0.89875	0.062155
1240	12	56438	0.225752	65.6371	8.36638	3.74402	1.37902	0.937205	0.914907	0.890499	0.903221	0.901051	0.910548	0.84219	0.898083	0.895212	0.915722	0.860537	0.861512	0.849445	0.870238	0.872072	0.887815	0.902229	0.887992	0.873348	0.872772	1	0.89875	0.062155
1245	17	48209	0.192836	103.932	9.23427	14.4286	3.77781	0.938207	0.916945	0.891721	0.904489	0.902767	0.911728	0.843401	0.898473	0.89558	0.916105	0.860482	0.861603	0.850121	0.87157	0.872233	0.887749	0.902197	0.887811	0.873354	0.87271	1	0.899792	0.0616303
1246	18	19390	0.07756	98.4745	7.63796	12.2143	2.77822	0.948736	0.929758	0.905415	0.916117	0.9123	0.922073	0.852914	0.904667	0.900206	0.91885	0.865678	0.865936	0.856395	0.877179	0.875116	0.892573	0.901341	0.890717	0.873053	0.875529	1	0.908933	0.0581123
1250	22	17826	0.071304	98.4448	7.64864	12.204	2.77988	0.949764	0.931112	0.906457	0.917256	0.913637	0.922052	0.853809	0.904325	0.900875	0.919584	0.865926	0.866824	0.856305	0.877651	0.875575	0.893302	0.90166	0.890806	0.87277	0.875884	1	0.909739	0.0577994
1250	10	55344	0.221376	64.3475	8.04173	3.52217	1.26881	0.934374	0.917904	0.872479	0.910903	0.896493	0.907018	0.833505	0.882255	0.89605	0.905184	0.857329	0.83009	0.838637	0.863653	0.872064	0.860563	0.898977	0.893087	0.891777	0.887025	1	0.893678	0.0615215
1252	12	51962	0.207848	64.3086	8.23602	3.52385	1.30646	0.935491	0.919066	0.873812	0.911888	0.897752	0.907731	0.833696	0.882886	0.896299	0.905643	0.85832	0.830232	0.839296	0.864006	0.871916	0.860812	0.899561	0.893692	0.891969	0.887014	1	0.894525	0.0611484
1252	12	51962	0.207848	64.3086	8.23602	3.52385	1.30646	0.935491	0.919066	0.873812	0.911888	0.897752	0.907731	0.833696	0.882886	0.896299	0.905643	0.85832	0.830232	0.839296	0.864006	0.871916	0.860812	0.899561	0.893692	0.891969	0.887014	1	0.894525	0.0611484
1257	17	44364	0.177456	101.471	9.06865	13.4354	3.53865	0.937179	0.920115	0.874572	0.913049	0.898623	0.909025	0.835813	0.883813	0.896109	0.90614	0.858399	0.831665	0.840163	0.864011	0.871957	0.861002	0.899716	0.893788	0.892435	0.887104	1	0.895516	0.0607941
1258	18	22758	0.091032	96.5305	7.76713	11.5235	2.71846	0.947337	0.927718	0.886018	0.921654	0.908098	0.915964	0.848075	0.889336	0.90243	0.911855	0.865102	0.835926	0.844494	0.868068	0.874396	0.864729	0.900255	0.893905	0.895905	0.886326	1	0.903431	0.0575602
1262	22	20816	0.083264	96.5167	7.78142	11.5194	2.72341	0.948117	0.928204	0.887082	0.923184	0.90906	0.917251	0.848866	0.889964	0.902743	0.912231	0.866113	0.836832	0.84572	0.868395	0.874664	0.863735	0.90087	0.893255	0.896306	0.886097	1	0.904227	0.0572191
1262	10	53891	0.215564	61.5969	7.72899	3.09239	1.11816	0.93472	0.919894	0.881984	0.925906	0.895233	0.888887	0.82383	0.906756	0.87446	0.911674	0.862621	0.854438	0.863233	0.896857	0.871147	0.879674	0.89939	0.876037	0.85556	0.852554	1	0.896618	0.0623479
1264	12	50546	0.202184	61.5183	7.91117	3.08779	1.15022	0.935989	0.920983	0.884086	0.927017	0.896569	0.889546	0.824734	0.907233	0.875054	0.912209	0.863006	0.854776	0.863491	0.897044	0.871394	0.88007	0.899755	0.876311	0.855379	0.85255	1	0.897601	0.061935
1264	12	50546	0.202184	61.5183	7.91117	3.08779	1.15022	0.935989	0.920983	0.884086	0.927017	0.896569	0.889546	0.824734	0.907233	0.875054	0.912209	0.863006	0.854776	0.863491	0.897044	0.871394	0.88007	0.899755	0.876311	0.855379	0.85255	1	0.897601	0.061935
1269	17	43437	0.173748	98.6148	8.73257	12.3322	3.22252	0.936943	0.922416	0.885374	0.927481	0.897495	0.890428	0.825805	0.907751	0.875532	0.912436	0.86355	0.855112	0.863872	0.89692	0.872022	0.880436	0.89997	0.876948	0.855331	0.853178	1	0.898426	0.0615887
1270	18	23475	0.0939	96.4335	7.4714	11.4733	2.61225	0.945751	0.932652	0.898147	0.933546	0.907838	0.897465	0.834207	0.913184	0.882471	0.916507	0.866219	0.859169	0.866944	0.899361	0.876166	0.882151	0.901938	0.879468	0.857274	0.857082	1	0.906058	0.0577619
1274	22	21515	0.08606	96.4243	7.4862	11.4709	2.61661	0.946828	0.933535	0.899582	0.934464	0.908343	0.897676	0.834441	0.913525	0.883616	0.916337	0.867697	0.860098	0.867604	0.899977	0.87676	0.883151	0.902626	0.879294	0.857379	0.858448	1	0.906849	0.0572863
1274	10	56722	0.226888	64.1261	7.9074	3.48193	1.23561	0.929904	0.906782	0.876926	0.897588	0.90308	0.908739	0.836122	0.867415	0.893472	0.910352	0.876	0.835558	0.861006	0.879474	0.85622	0.886164	0.88538	0.884304	0.882144	0.875807	1	0.892261	0.0627208
1276	12	53169	0.212676	64.0716	8.06391	3.47953	1.26498	0.931201	0.908001	0.877908	0.898616	0.903731	0.909506	0.837565	0.868137	0.894318	0.910973	0.876404	0.836192	0.861799	0.879159	0.856608	0.88655	0.885431	0.884726	0.881867	0.876375	1	0.893161	0.0624032
1276	12	53169	0.212676	64.0716	8.06391	3.47953	1.26498	0.931201	0.908001	0.877908	0.898616	0.903731	0.909506	0.837565	0.868137	0.894318	0.910973	0.876404	0.836192	0.861799	0.879159	0.856608	0.88655	0.885431	0.884726	0.881867	0.876375	1	0.893161	0.0624032
1281	17	45321	0.181284	102.982	8.94842	14.024	3.58977	0.933276	0.909512	0.879647	0.899804	0.904305	0.909589	0.838309	0.869266	0.894993	0.911421	0.877132	0.836522	0.86204	0.88032	0.856998	0.88609	0.886024	0.885561	0.88192	0.875996	1	0.894235	0.0619238
1282	18	17193	0.068772	99.7212	7.42156	12.6646	2.77118	0.946635	0.92337	0.897575	0.912813	0.914209	0.917321	0.850957	0.880358	0.902606	0.912348	0.885797	0.842872	0.868028	0.883877	0.859303	0.888239	0.890333	0.891991	0.884517	0.878497	1	0.905064	0.0569384
1286	22	15753	0.063012	99.7039	7.40113	12.6569	2.76022	0.94728	0.924871	0.897988	0.914048	0.914429	0.91827	0.852155	0.880848	0.903003	0.912779	0.887006	0.842221	0.868152	0.884276	0.859868	0.888624	0.890402	0.891132	0.884562	0.878563	1	0.905763	0.0566971
1286	10	56469	0.225876	67.5561	8.32332	4.06795	1.44177	0.918593	0.906595	0.890869	0.894455	0.884698	0.901415	0.818414	0.888116	0.889417	0.931405	0.857772	0.843436	0.820849	0.876782	0.854185	0.867334	0.896465	0.859959	0.893446	0.879651	1	0.888723	0.065976
1288	12	52874	0.211496	67.4907	8.5151	4.06486	1.47911	0.919828	0.908339	0.892405	0.895327	0.886315	0.902268	0.820082	0.888631	0.890192	0.931885	0.857945	0.844233	0.821425	0.877123	0.854702	0.86744	0.896632	0.860536	0.893539	0.879922	1	0.889812	0.0654268
1288	12	52874	0.211496	67.4907	8.5151	4.06486	1.47911	0.919828	0.908339	0.892405	0.895327	0.886315	0.902268	0.820082	0.888631	0.890192	0.931885	0.857945	0.844233	0.821425	0.877123	0.854702	0.86744	0.896632	0.860536	0.893539	0.879922	1	0.889812	0.0654268
1293	17	45075	0.1803	105.901	9.4168	15.2607	3.99517	0.921364	0.909251	0.893444	0.896739	0.887643	0.903372	0.821076	0.889451	0.890294	0.932768	0.85919	0.844537	0.821675	0.877659	0.855031	0.866999	0.897005	0.861941	0.89452	0.879967	1	0.890817	0.0649044
1294	18	14299	0.057196	100.427	7.61937	12.9425	2.88979	0.935975	0.9251	0.909469	0.909609	0.898489	0.914714	0.833974	0.896601	0.895832	0.937968	0.863452	0.850164	0.829324	0.883768	0.864746	0.872439	0.898454	0.864781	0.89765	0.882824	1	0.902113	0.0599517
1298	22	13107	0.052428	100.434	7.59772	12.9441	2.88178	0.936561	0.926375	0.91001	0.91001	0.899062	0.914969	0.835203	0.897917	0.896468	0.937934	0.863012	0.850309	0.829213	0.884222	0.865301	0.872015	0.898947	0.864652	0.897269	0.882315	1	0.902684	0.0597612
1298	10	55654	0.222616	65.9296	8.08936	3.78106	1.33534	0.920698	0.907257	0.902379	0.921012	0.909	0.917769	0.840182	0.873917	0.868132	0.903861	0.853218	0.859363	0.855096	0.887142	0.864996	0.880611	0.902541	0.878895	0.867081	0.874924	1	0.89626	0.0621432
1300	12	52213	0.208852	65.8525	8.2758	3.77603	1.37216	0.921973	0.908892	0.903597	0.922213	0.909984	0.918651	0.841045	0.874313	0.869257	0.903817	0.854155	0.859566	0.855965	0.88748	0.865455	0.880231	0.902658	0.879254	0.867284	0.875108	1	0.897234	0.0617604
1300	12	52213	0.208852	65.8525	8.2758	3.77603	1.37216	0.921973	0.908892	0.903597	0.922213	0.909984	0.918651	0.841045	0.874313	0.869257	0.903817	0.854155	0.859566	0.855965	0.88748	0.865455	0.880231	0.902658	0.879254	0.867284	0.875108	1	0.897234	0.0617604
1305	17	44476	0.177904	105.399	9.18351	15.0322	3.85999	0.923127	0.909951	0.90541	0.923206	0.910795	0.919294	0.841443	0.875506	0.869233	0.903881	0.854866	0.860284	0.856473	0.88858	0.866265	0.880194	0.902723	0.879373	0.86785	0.87636	1	0.898133	0.0614364
1306	18	16534	0.066136	99.1224	7.63773	12.4532	2.81977	0.938369	0.922554	0.917473	0.933228	0.922977	0.927029	0.85297	0.880307	0.877434	0.906345	0.864068	0.866487	0.860076	0.892948	0.867848	0.884511	0.905498	0.879188	0.871175	0.878493	1	0.907944	0.0573343
1310	22	15127	0.060508	99.15	7.61442	12.4622	2.81338	0.940041	0.924241	0.918391	0.933199	0.923018	0.927514	0.853738	0.880578	0.878297	0.90626	0.865142	0.866662	0.861175	0.893898	0.868084	0.884643	0.905731	0.878859	0.870067	0.879289	1	0.908719	0.0569327
1310	10	57108	0.228432	64.8168	8.1231	3.60017	1.29654	0.940595	0.902413	0.873993	0.901879	0.895137	0.915887	0.825611	0.869449	0.872802	0.91812	0.859284	0.873056	0.854635	0.858172	0.865185	0.871962	0.898315	0.887109	0.86466	0.877959	1	0.891978	0.0622331
1312	12	53410	0.21364	64.755	8.29624	3.59737	1.33074	0.941481	0.904016	0.875491	0.903127	0.895918	0.916795	0.827092	0.87024	0.873516	0.918021	0.859539	0.873076	0.854316	0.858734	0.865428	0.872458	0.898577	0.887615	0.864978	0.8786	1	0.892914	0.0618967
1312	12	53410	0.21364	64.755	8.29624	3.59737	1.33074	0.941481	0.904016	0.875491	0.903127	0.895918	0.916795	0.827092	0.87024	0.873516	0.918021	0.859539	0.873076	0.854316	0.858734	0.865428	0.872458	0.898577	0.887615	0.864978	0.8786	1	0.892914	0.0618967
1317	17	45495	0.18198	104.854	9.20938	14.8065	3.82706	0.942367	0.905693	0.877481	0.904132	0.896813	0.916958	0.829388	0.870821	0.874162	0.918024	0.860237	0.872689	0.854336	0.85938	0.866447	0.873415	0.898011	0.88779	0.864853	0.878184	1	0.893893	0.0615275
1318	18	14716	0.058864	100.77	7.57773	13.071	2.89339	0.953894	0.920631	0.894774	0.917471	0.906326	0.925082	0.841091	0.875883	0.882543	0.923824	0.866064	0.876597	0.857672	0.866166	0.872995	0.877378	0.900822	0.889202	0.86868	0.878602	1	0.904264	0.0575912
1322	22	13502	0.054008	100.761	7.56753	13.0671	2.88702	0.954377	0.922715	0.895349	0.918308	0.907977	0.925863	0.841653	0.875796	0.88435	0.924159	0.866464	0.877352	0.857984	0.867575	0.872648	0.878351	0.900904	0.888091	0.868242	0.879351	1	0.905117	0.0572176
1322	10	59376	0.237504	68.5623	8.34879	4.24744	1.48869	0.925736	0.928262	0.904473	0.918646	0.916347	0.91862	0.837451	0.897518	0.891311	0.899269	0.850621	0.848078	0.850933	0.868592	0.868996	0.868507	0.904861	0.866924	0.871084	0.876549	1	0.901143	0.0607856
1324	12	55622	0.222488	68.4856	8.53976	4.24223	1.53032	0.926881	0.929407	0.90591	0.919636	0.917083	0.919286	0.838625	0.898826	0.892102	0.900049	0.851147	0.847884	0.851498	0.869602	0.869126	0.869224	0.905199	0.867418	0.871463	0.87736	1	0.902092	0.060394
1324	12	55622	0.222488	68.4856	8.53976	4.24223	1.53032	0.926881	0.929407	0.90591	0.919636	0.917083	0.919286	0.838625	0.898826	0.892102	0.900049	0.851147	0.847884	0.851498	0.869602	0.869126	0.869224	0.905199	0.867418	0.871463	0.87736	1	0.902092	0.060394
1329	17	47444	0.189776	108.242	9.41876	16.2749	4.17315	0.928568	0.930592	0.906869	0.92038	0.917924	0.92077	0.839284	0.899692	0.892589	0.901336	0.851762	0.848611	0.851109	0.870142	0.869119	0.869688	0.905657	0.868023	0.872081	0.878109	1	0.903062	0.0600115
1330	18	15543	0.062172	100.192	7.81144	12.8644	2.95614	0.942418	0.942804	0.921186	0.931127	0.929904	0.928264	0.851991	0.909123	0.898829	0.90626	0.856109	0.852442	0.852152	0.877598	0.872547	0.873609	0.903976	0.867497	0.875764	0.880718	1	0.912961	0.0555707
1334	22	14268	0.057072	100.158	7.80217	12.851	2.95066	0.94393	0.943195	0.922694	0.932016	0.930018	0.928862	0.852397	0.909518	0.89925	0.90738	0.857724	0.852853	0.853308	0.878189	0.872932	0.873143	0.904016	0.867325	0.875701	0.880817	1	0.913739	0.0551872
1334	10	58559	0.234236	64.2677	8.12467	3.51268	1.27916	0.932666	0.909134	0.87142	0.900494	0.912379	0.915914	0.838496	0.882725	0.878891	0.912259	0.858749	0.845011	0.855949	0.876313	0.862959	0.866246	0.890341	0.877278	0.862993	0.883417	1	0.893425	0.0616791
1336	12	54680	0.21872	64.2025	8.29335	3.5092	1.30997	0.933595	0.910653	0.872842	0.901765	0.913414	0.916706	0.839859	0.88323	0.879682	0.912985	0.859364	0.845154	0.856245	0.876756	0.863341	0.866487	0.890499	0.876929	0.86314	0.883568	1	0.894385	0.0613175
1336	12	54680	0.21872	64.2025	8.29335	3.5092	1.30997	0.933595	0.910653	0.872842	0.901765	0.913414	0.916706	0.839859	0.88323	0.879682	0.912985	0.859364	0.845154	0.856245	0.876756	0.863341	0.866487	0.890499	0.876929	0.86314	0.883568	1	0.894385	0.0613175
1341	17	46450	0.1858	103.717	9.17534	14.3369	3.73909	0.934984	0.911529	0.874284	0.902853	0.914123	0.917406	0.841012	0.883832	0.880624	0.913294	0.859968	0.845974	0.856738	0.877115	0.864381	0.866523	0.891066	0.877395	0.863746	0.88324	1	0.895314	0.060928
1342	18	20179	0.080716	98.0386	7.74906	12.0618	2.80001	0.944522	0.926136	0.890133	0.912954	0.922717	0.92455	0.849918	0.890728	0.886144	0.920189	0.866891	0.85366	0.859854	0.879479	0.866346	0.871847	0.892859	0.877001	0.864215	0.885698	1	0.904526	0.0568159
1346	22	18457	0.073828	98.0291	7.73284	12.0574	2.79456	0.945549	0.926803	0.891857	0.91426	0.922604	0.925828	0.850517	0.891071	0.885761	0.920572	0.867259	0.853714	0.86027	0.879964	0.866473	0.87246	0.893943	0.876632	0.864956	0.884922	1	0.905257	0.0562762
1346	10	58333	0.233332	64.6421	8.1184	3.57208	1.29243	0.915065	0.897502	0.884748	0.910805	0.882742	0.911345	0.813125	0.875242	0.891819	0.912571	0.864742	0.843253	0.838231	0.883814	0.848808	0.865351	0.904522	0.881131	0.881294	0.886591	1	0.88782	0.0659311
1348	12	54544	0.218176	64.5733	8.28668	3.56795	1.32396	0.916489	0.898678	0.886633	0.912153	0.883525	0.912428	0.814462	0.875825	0.892151	0.913299	0.864916	0.844108	0.838992	0.884112	0.849204	0.865567	0.904783	0.881408	0.881426	0.886798	1	0.888872	0.0654266
1348	12	54544	0.218176	64.5733	8.28668	3.56795	1.32396	0.916489	0.898678	0.886633	0.912153	0.883525	0.912428	0.814462	0.875825	0.892151	0.913299	0.864916	0.844108	0.838992	0.884112	0.849204	0.865567	0.904783	0.881408	0.881426	0.886798	1	0.888872	0.0654266
1353	17	46432	0.185728	105.85	9.23768	15.2263	3.92182	0.917848	0.900672	0.887858	0.91269	0.885133	0.913433	0.814998	0.876895	0.892714	0.91438	0.864425	0.844913	0.83941	0.883884	0.84977	0.865879	0.905432	0.881666	0.881418	0.887438	1	0.889901	0.0648989
1354	18	14700	0.0588	100.503	7.47133	12.9629	2.83468	0.936429	0.915612	0.905714	0.922721	0.897585	0.920884	0.826293	0.887245	0.900544	0.920816	0.868741	0.852687	0.84483	0.88568	0.858673	0.872789	0.908163	0.880816	0.879524	0.892075	1	0.901542	0.0595329
1358	22	13475	0.0539	100.493	7.44748	12.9579	2.82278	0.93859	0.916104	0.90564	0.923896	0.899258	0.922338	0.827458	0.888052	0.900779	0.921299	0.869314	0.853321	0.844378	0.8859	0.858813	0.873581	0.907829	0.880445	0.881373	0.892356	1	0.902454	0.0589765
1358	10	55025	0.2201	68.8478	8.5721	4.30852	1.53928	0.921981	0.911886	0.87164	0.913348	0.888505	0.918692	0.834984	0.892894	0.853258	0.93095	0.867024	0.867097	0.839518	0.889178	0.867451	0.889677	0.878001	0.892531	0.862681	0.868551	1	0.89268	0.0632696
1360	12	51434	0.205736	68.7797	8.76981	4.30533	1.58349	0.923329	0.913316	0.873673	0.914687	0.889519	0.91946	0.835585	0.893767	0.854279	0.931193	0.867481	0.867636	0.839513	0.889703	0.867918	0.890228	0.877873	0.892756	0.862688	0.86889	1	0.893735	0.062911
1360	12	51434	0.205736	68.7797	8.76981	4.30533	1.58349	0.923329	0.913316	0.873673	0.914687	0.889519	0.91946	0.835585	0.893767	0.854279	0.931193	0.867481	0.867636	0.839513	0.889703	0.867918	0.890228	0.877873	0.892756	0.862688	0.86889	1	0.893735	0.062911
1365	17	43894	0.175576	107.756	9.68571	16.0811	4.24834	0.924284	0.914282	0.874869	0.916002	0.890509	0.920388	0.836618	0.893801	0.855447	0.931551	0.867863	0.867989	0.840149	0.88929	0.868752	0.890646	0.877546	0.89273	0.863785	0.86939	1	0.894583	0.0626328
1366	18	11140	0.04456	101.779	7.77614	13.4736	3.04323	0.937702	0.927379	0.892998	0.929892	0.90368	0.933393	0.84789	0.903321	0.871454	0.933393	0.877469	0.874282	0.844659	0.893582	0.872038	0.895512	0.882002	0.894075	0.866517	0.873654	1	0.906329	0.0582224
1370	22	10203	0.040812	101.773	7.78181	13.4714	3.0441	0.939038	0.928256	0.893806	0.931099	0.906008	0.935117	0.849113	0.903362	0.8719	0.93448	0.878271	0.87489	0.844163	0.894639	0.872979	0.895766	0.882927	0.895227	0.867588	0.874057	1	0.907392	0.0579072
1370	10	57142	0.228568	67.7044	8.26368	4.09142	1.43631	0.92306	0.914817	0.892041	0.887526	0.895445	0.912122	0.829477	0.877822	0.8429	0.932309	0.868284	0.875389	0.853645	0.869947	0.869606	0.856612	0.880954	0.876518	0.873709	0.881252	1	0.891422	0.0621875
1372	12	53400	0.2136	67.639	8.459	4.08847	1.47703	0.924728	0.915824	0.893708	0.88897	0.896395	0.912743	0.830262	0.878193	0.84353	0.932556	0.869036	0.875824	0.853605	0.870084	0.870009	0.856723	0.881039	0.876592	0.874073	0.881086	1	0.892384	0.0618773
1372	12	53400	0.2136	67.639	8.459	4.08847	1.47703	0.924728	0.915824	0.893708	0.88897	0.896395	0.912743	0.830262	0.878193	0.84353	0.932556	0.869036	0.875824	0.853605	0.870084	0.870009	0.856723	0.881039	0.876592	0.874073	0.881086	1	0.892384	0.0618773
1377	17	45496	0.181984	105.89	9.33604	15.2501	3.95978	0.926477	0.918004	0.894562	0.889661	0.897321	0.913487	0.829776	0.878341	0.844459	0.933401	0.869637	0.87611	0.853537	0.870571	0.869494	0.856438	0.880935	0.876681	0.873813	0.881429	1	0.893273	0.061628
1378	18	15187	0.060748	100.117	7.63912	12.826	2.88432	0.942352	0.930763	0.908343	0.90696	0.904886	0.921545	0.843386	0.885132	0.852045	0.937249	0.874432	0.880885	0.852604	0.877	0.872654	0.859748	0.883288	0.878811	0.876704	0.881511	1	0.903726	0.0570681
1382	22	13893	0.055572	100.116	7.64728	12.8259	2.88662	0.943209	0.931224	0.909127	0.907939	0.905816	0.921579	0.84449	0.885482	0.852372	0.937307	0.874865	0.882135	0.852912	0.877816	0.874289	0.858958	0.883107	0.878356	0.876988	0.881307	1	0.904349	0.0568669
1382	10	56093	0.224372	65.1216	8.02412	3.64568	1.29364	0.922709	0.913233	0.878577	0.918421	0.910319	0.917262	0.854625	0.892625	0.861159	0.906405	0.857148	0.852236	0.857103	0.867033	0.865563	0.858797	0.89857	0.882	0.869021	0.89816	1	0.895591	0.0607792
1384	12	52580	0.21032	65.0589	8.19622	3.64257	1.32789	0.923593	0.914331	0.879888	0.919475	0.911639	0.917687	0.855173	0.892659	0.861658	0.906828	0.857931	0.852434	0.857046	0.867649	0.865938	0.859167	0.898564	0.882275	0.869275	0.898849	1	0.896375	0.0605928
1384	12	52580	0.21032	65.0589	8.19622	3.64257	1.32789	0.923593	0.914331	0.879888	0.919475	0.911639	0.917687	0.855173	0.892659	0.861658	0.906828	0.857931	0.852434	0.857046	0.867649	0.865938	0.859167	0.898564	0.882275	0.869275	0.898849	1	0.896375	0.0605928
1389	17	44859	0.179436	102.023	9.03173	13.6491	3.56208	0.924653	0.915368	0.881038	0.920752	0.913473	0.918957	0.855447	0.893578	0.862391	0.907633	0.8583	0.853017	0.858055	0.868477	0.865668	0.859515	0.898738	0.882498	0.869948	0.898738	1	0.897349	0.0601784
1390	18	20102	0.080408	97.6661	7.58858	11.9179	2.71183	0.93829	0.926425	0.894463	0.929112	0.920903	0.924659	0.864591	0.899289	0.866779	0.91374	0.863894	0.854368	0.858696	0.872177	0.865959	0.864242	0.900085	0.887474	0.872948	0.899761	1	0.905743	0.0564299
1394	22	18434	0.073736	97.6375	7.57737	11.907	2.70652	0.93965	0.927525	0.895682	0.93021	0.92126	0.925762	0.865656	0.899859	0.867256	0.913882	0.86571	0.854101	0.858604	0.872572	0.8659	0.86449	0.900293	0.887355	0.874688	0.900347	1	0.906625	0.0559797
1394	10	57337	0.229348	62.9204	7.82119	3.29242	1.18	0.921429	0.904765	0.883513	0.919877	0.915221	0.914636	0.848632	0.888353	0.879101	0.926592	0.853306	0.876921	0.846635	0.847289	0.855041	0.840452	0.898739	0.864023	0.864015	0.878708	1	0.895217	0.0645718
1396	12	53769	0.215076	62.8587	7.98758	3.28944	1.20962	0.923004	0.906294	0.88458	0.921219	0.91616	0.91549	0.85049	0.889388	0.880266	0.92717	0.854628	0.877541	0.846659	0.847366	0.855521	0.84054	0.898799	0.863946	0.864811	0.879354	1	0.89634	0.0641262
1396	12	53769	0.215076	62.8587	7.98758	3.28944	1.20962	0.923004	0.906294	0.88458	0.921219	0.91616	0.91549	0.85049	0.889388	0.880266	0.92717	0.854628	0.877541	0.846659	0.847366	0.855521	0.84054	0.898799	0.863946	0.864811	0.879354	1	0.89634	0.0641262
1401	17	45929	0.183716	100.699	8.87647	13.1243	3.41571	0.924775	0.90788	0.885595	0.922358	0.917177	0.916295	0.851249	0.890026	0.88062	0.927246	0.855527	0.877452	0.846742	0.847362	0.856006	0.840362	0.899279	0.863703	0.865521	0.878987	1	0.897292	0.0635688
1402	18	23125	0.0925	96.8824	7.51512	11.634	2.64786	0.936757	0.918854	0.899632	0.932086	0.926681	0.923827	0.859892	0.896822	0.885924	0.930551	0.863741	0.879827	0.849557	0.852195	0.859978	0.841838	0.899892	0.863978	0.867892	0.879957	1	0.906018	0.0592994
1406	22	21232	0.084928	96.8849	7.5171	11.635	2.65038	0.938206	0.920238	0.900622	0.932602	0.927091	0.924407	0.860917	0.897042	0.886327	0.931118	0.863861	0.880463	0.850155	0.851592	0.861106	0.841583	0.900316	0.863461	0.868053	0.880157	1	0.906789	0.0589921
1406	10	58256	0.233024	63.7121	7.92679	3.41782	1.22236	0.906859	0.894766	0.886192	0.89002	0.90819	0.917674	0.827262	0.864761	0.886149	0.92169	0.840755	0.851981	0.836815	0.872597	0.845484	0.85683	0.904096	0.874391	0.860083	0.85798	1	0.885839	0.0667445
1408	12	54503	0.218012	63.6506	8.09522	3.41494	1.25449	0.908574	0.896391	0.887777	0.891731	0.909115	0.918665	0.828716	0.865576	0.886593	0.922463	0.841477	0.852779	0.836881	0.872906	0.84555	0.857494	0.904684	0.874401	0.860595	0.858017	1	0.887027	0.0662784
1408	12	54503	0.218012	63.6506	8.09522	3.41494	1.25449	0.908574	0.896391	0.887777	0.891731	0.909115	0.918665	0.828716	0.865576	0.886593	0.922463	0.841477	0.852779	0.836881	0.872906	0.84555	0.857494	0.904684	0.874401	0.860595	0.858017	1	0.887027	0.0662784
1413	17	46423	0.185692	101.731	8.99983	13.5323	3.53022	0.909958	0.897615	0.889451	0.893275	0.909678	0.919307	0.829276	0.866112	0.887448	0.922668	0.842212	0.852929	0.837742	0.872876	0.845938	0.857194	0.905262	0.8742	0.860252	0.858777	1	0.887966	0.0659293
1414	18	21278	0.085112	97.7431	7.53	11.9427	2.70528	0.924546	0.912539	0.903092	0.905019	0.91933	0.924288	0.840798	0.875693	0.892847	0.926144	0.848459	0.855602	0.840023	0.872638	0.848318	0.861077	0.907839	0.875294	0.861148	0.861148	1	0.897745	0.061117
1418	22	19384	0.077536	97.7223	7.5367	11.9356	2.70594	0.926047	0.914723	0.90438	0.905592	0.920037	0.924448	0.842035	0.876677	0.893366	0.926563	0.848561	0.855654	0.841364	0.873091	0.848277	0.862387	0.907914	0.875181	0.860632	0.861355	1	0.898728	0.0607802
1418	10	57334	0.229336	64.411	7.99193	3.53024	1.26049	0.922167	0.910969	0.88001	0.901542	0.896841	0.922943	0.831173	0.881179	0.856132	0.936713	0.83038	0.843452	0.831043	0.861958	0.842798	0.866414	0.869144	0.868656	0.857554	0.875397	1	0.889057	0.0631939
1420	12	53683	0.214732	64.3683	8.18233	3.53106	1.29643	0.923663	0.912067	0.881732	0.902548	0.897603	0.923561	0.832442	0.881769	0.856845	0.936833	0.831557	0.844085	0.831446	0.862573	0.842995	0.866447	0.869372	0.868757	0.858437	0.874905	1	0.890033	0.06278
1420	12	53683	0.214732	64.3683	8.18233	3.53106	1.29643	0.923663	0.912067	0.881732	0.902548	0.897603	0.923561	0.832442	0.881769	0.856845	0.936833	0.831557	0.844085	0.831446	0.862573	0.842995	0.866447	0.869372	0.868757	0.858437	0.874905	1	0.890033	0.06278
1425	17	45744	0.182976	102.337	9.05466	13.7743	3.58899	0.92469	0.913781	0.882662	0.90367	0.898741	0.924045	0.834098	0.882618	0.857227	0.936735	0.831923	0.845411	0.832076	0.863173	0.843029	0.86772	0.869415	0.86924	0.85914	0.875087	1	0.890999	0.0625332
1426	18	21387	0.085548	97.1198	7.68374	11.7276	2.72271	0.938093	0.927924	0.894702	0.913312	0.907467	0.930378	0.846028	0.889255	0.865058	0.939145	0.841048	0.851054	0.837869	0.865152	0.846986	0.870389	0.872142	0.87296	0.860476	0.875345	1	0.900431	0.0582044
1430	22	19538	0.078152	97.1009	7.70459	11.722	2.7296	0.939119	0.929343	0.895998	0.913681	0.908102	0.930981	0.845737	0.889702	0.866133	0.939272	0.841719	0.852237	0.838648	0.864776	0.847426	0.870893	0.872249	0.873349	0.859991	0.874578	1	0.901163	0.0580198
1430	10	58382	0.233528	62.6997	7.83513	3.25944	1.17215	0.925302	0.921003	0.880614	0.886361	0.897109	0.91398	0.866252	0.890737	0.876015	0.928274	0.879124	0.867271	0.830059	0.871801	0.84592	0.861952	0.893555	0.875946	0.877437	0.895259	1	0.895174	0.0612382
1432	12	54612	0.218448	62.6551	8.00863	3.25936	1.20361	0.926399	0.921977	0.881958	0.887644	0.897989	0.914808	0.866961	0.891645	0.876437	0.928724	0.879825	0.86774	0.830495	0.871786	0.846435	0.862356	0.893906	0.876328	0.877921	0.895756	1	0.896056	0.0609483
1432	12	54612	0.218448	62.6551	8.00863	3.25936	1.20361	0.926399	0.921977	0.881958	0.887644	0.897989	0.914808	0.866961	0.891645	0.876437	0.928724	0.879825	0.86774	0.830495	0.871786	0.846435	0.862356	0.893906	0.876328	0.877921	0.895756	1	0.896056	0.0609483
1437	17	46704	0.186816	101.793	8.89389	13.5495	3.48877	0.927908	0.922458	0.88365	0.888671	0.898649	0.915307	0.867206	0.892258	0.876606	0.929578	0.880588	0.868448	0.831481	0.872516	0.846897	0.863202	0.894153	0.87727	0.878747	0.896615	1	0.896926	0.0607037
1438	18	20197	0.080788	98.487	7.46845	12.2094	2.71268	0.939372	0.931475	0.896123	0.900975	0.910259	0.922934	0.877333	0.900703	0.882582	0.932168	0.886642	0.875179	0.833589	0.875105	0.852255	0.867579	0.893846	0.877705	0.883225	0.898549	1	0.905828	0.0576057
1442	22	18567	0.074268	98.4583	7.47198	12.1992	2.71349	0.94027	0.932703	0.897452	0.901761	0.911133	0.924167	0.878359	0.900576	0.882776	0.932165	0.886546	0.875855	0.834437	0.874832	0.852238	0.866968	0.893898	0.878279	0.884365	0.898907	1	0.906594	0.0573028
1442	10	55865	0.22346	66.7228	8.22103	3.91985	1.38717	0.937582	0.915153	0.887067	0.907303	0.905146	0.914526	0.857245	0.877222	0.864924	0.934628	0.864504	0.845834	0.859957	0.870903	0.854954	0.850416	0.878153	0.875629	0.859501	0.87008	1	0.89711	0.0590348
1444	12	52418	0.209672	66.6748	8.40801	3.91965	1.42521	0.938752	0.916374	0.888521	0.907942	0.905786	0.915058	0.858426	0.878124	0.865533	0.934622	0.864827	0.846207	0.860535	0.871132	0.855164	0.850815	0.878019	0.875863	0.85938	0.869968	1	0.897933	0.0587182
1444	12	52418	0.209672	66.6748	8.40801	3.91965	1.42521	0.938752	0.916374	0.888521	0.907942	0.905786	0.915058	0.858426	0.878124	0.865533	0.934622	0.864827	0.846207	0.860535	0.871132	0.855164	0.850815	0.878019	0.875863	0.85938	0.869968	1	0.897933	0.0587182
1449	17	44749	0.178996	103.201	9.25037	14.1327	3.72111	0.939697	0.917551	0.889037	0.909607	0.906925	0.915931	0.858958	0.878992	0.865405	0.934747	0.86574	0.846555	0.861058	0.872154	0.855952	0.851472	0.87869	0.875137	0.859572	0.870276	1	0.898762	0.0583506
1450	18	18778	0.075112	98.1609	7.70012	12.1032	2.7792	0.951246	0.930264	0.901507	0.920545	0.915726	0.922223	0.864682	0.886862	0.869715	0.938865	0.87062	0.851502	0.866865	0.875945	0.859011	0.855948	0.880099	0.874401	0.861141	0.870753	1	0.907344	0.0544958
1454	22	17233	0.068932	98.1533	7.70108	12.1005	2.78051	0.951488	0.930917	0.902542	0.922619	0.916555	0.922881	0.865723	0.888035	0.869698	0.93878	0.871526	0.851767	0.867638	0.876052	0.858788	0.855771	0.879969	0.874456	0.861342	0.871061	1	0.908053	0.0543392
1454	10	56444	0.225776	62.5204	7.78045	3.23063	1.16042	0.904906	0.906607	0.903232	0.921967	0.922153	0.924394	0.843447	0.862634	0.860295	0.91729	0.852137	0.863945	0.838583	0.852969	0.869933	0.860313	0.91108	0.860703	0.879987	0.892415	1	0.894278	0.0662785
1456	12	52848	0.211392	62.453	7.93556	3.22647	1.18838	0.906449	0.907669	0.904651	0.922504	0.923129	0.925475	0.844251	0.863495	0.860837	0.91802	0.85323	0.864489	0.839086	0.853571	0.870109	0.860316	0.910971	0.860846	0.88045	0.892569	1	0.895225	0.0657771
1456	12	52848	0.211392	62.453	7.93556	3.22647	1.18838	0.906449	0.907669	0.904651	0.922504	0.923129	0.925475	0.844251	0.863495	0.860837	0.91802	0.85323	0.864489	0.839086	0.853571	0.870109	0.860316	0.910971	0.860846	0.88045	0.892569	1	0.895225	0.0657771
1461	17	45100	0.1804	102.858	8.85753	13.9684	3.55201	0.908381	0.909124	0.905532	0.923293	0.924523	0.925931	0.845521	0.8648	0.86133	0.918182	0.853803	0.864501	0.840055	0.853925	0.870067	0.860233	0.912361	0.860488	0.881286	0.893348	1	0.896253	0.0653349
1462	18	19979	0.079916	97.9738	7.44583	12.0214	2.68135	0.924921	0.922969	0.919065	0.932029	0.932079	0.931954	0.858376	0.876395	0.869238	0.923319	0.860053	0.866335	0.849242	0.855724	0.872466	0.862831	0.91471	0.860253	0.88593	0.894239	1	0.906322	0.0604157
1466	22	18371	0.073484	97.9631	7.45252	12.0179	2.68457	0.926106	0.924065	0.920472	0.932883	0.932829	0.932148	0.858935	0.877688	0.869931	0.923902	0.860568	0.865658	0.849845	0.855016	0.871945	0.86427	0.914648	0.859779	0.88588	0.894671	1	0.9071	0.0599962
1466	10	57563	0.230252	65.8657	8.22579	3.77585	1.35513	0.945052	0.897625	0.884518	0.904913	0.900474	0.90883	0.855532	0.88596	0.87379	0.934446	0.873182	0.86725	0.848992	0.855723	0.847324	0.856887	0.89356	0.888296	0.855393	0.865756	1	0.895994	0.0631798
1468	12	53965	0.21586	65.7967	8.41199	3.77231	1.3927	0.945826	0.899379	0.886093	0.90643	0.901343	0.90933	0.85712	0.886908	0.873798	0.934606	0.873223	0.867775	0.849143	0.856277	0.847799	0.857194	0.893709	0.888502	0.85611	0.865663	1	0.896951	0.0628129
1468	12	53965	0.21586	65.7967	8.41199	3.77231	1.3927	0.945826	0.899379	0.886093	0.90643	0.901343	0.90933	0.85712	0.886908	0.873798	0.934606	0.873223	0.867775	0.849143	0.856277	0.847799	0.857194	0.893709	0.888502	0.85611	0.865663	1	0.896951	0.0628129
1473	17	46067	0.184268	102.239	9.26705	13.7505	3.67078	0.946751	0.900959	0.887544	0.907341	0.902197	0.910543	0.857848	0.887957	0.87491	0.935171	0.873944	0.867747	0.848861	0.856958	0.848373	0.857989	0.893633	0.888868	0.856676	0.865772	1	0.897911	0.0623775
1474	18	19088	0.076352	98.3334	7.56418	12.1587	2.74462	0.955784	0.917199	0.901194	0.919452	0.914213	0.918142	0.867011	0.893519	0.881208	0.93881	0.879532	0.872092	0.853887	0.862191	0.853416	0.863317	0.895563	0.890245	0.85931	0.866513	1	0.907422	0.0579142
1478	22	17468	0.069872	98.3094	7.59232	12.1515	2.75376	0.956921	0.918251	0.902651	0.920283	0.914444	0.918565	0.867901	0.894722	0.881469	0.938802	0.879752	0.872596	0.85399	0.86335	0.853275	0.863636	0.895208	0.890199	0.859801	0.866213	1	0.908179	0.0575024
1478	10	57448	0.229792	64.0167	7.8889	3.4642	1.23303	0.900675	0.892877	0.889457	0.902164	0.921703	0.898447	0.838532	0.86278	0.872746	0.917456	0.858307	0.84224	0.819376	0.865008	0.84667	0.882442	0.903304	0.883851	0.847323	0.868855	1	0.885958	0.0656693
1480	12	53613	0.214452	63.9444	8.04727	3.45914	1.26302	0.902384	0.894429	0.890185	0.903503	0.922631	0.899241	0.83906	0.864072	0.873519	0.917856	0.859195	0.842501	0.820286	0.865331	0.846735	0.882911	0.903811	0.884002	0.848013	0.869425	1	0.886978	0.0652186
1480	12	53613	0.214452	63.9444	8.04727	3.45914	1.26302	0.902384	0.894429	0.890185	0.903503	0.922631	0.899241	0.83906	0.864072	0.873519	0.917856	0.859195	0.842501	0.820286	0.865331	0.846735	0.882911	0.903811	0.884002	0.848013	0.869425	1	0.886978	0.0652186
1485	17	45721	0.182884	102.499	8.96287	13.8326	3.5717	0.904103	0.896328	0.891232	0.904956	0.923569	0.899215	0.839461	0.864636	0.87497	0.918582	0.860217	0.843595	0.820706	0.86609	0.846755	0.883161	0.903611	0.884648	0.848166	0.869524	1	0.888039	0.0648964
1486	18	18009	0.072036	99.5516	7.38618	12.5992	2.75075	0.921511	0.91557	0.904798	0.915376	0.928119	0.908546	0.84952	0.871148	0.884974	0.922622	0.866706	0.849603	0.826448	0.86951	0.850741	0.884613	0.903937	0.887251	0.849992	0.871648	1	0.898763	0.0609046
1490	22	16445	0.06578	99.5546	7.39887	12.601	2.75533	0.923047	0.91651	0.90523	0.916327	0.929675	0.909182	0.850958	0.872606	0.885011	0.922955	0.866677	0.850106	0.825965	0.87069	0.850502	0.884007	0.904439	0.887838	0.850198	0.872028	1	0.899618	0.0608589
1490	10	55290	0.22116	67.0193	8.17175	3.96887	1.3967	0.916549	0.923612	0.882664	0.890071	0.897595	0.90737	0.828369	0.904142	0.881841	0.933686	0.868927	0.87297	0.816585	0.870094	0.849204	0.846518	0.86446	0.883116	0.867191	0.879897	1	0.892013	0.0614123
1492	12	51722	0.206888	66.9702	8.36598	3.96871	1.43686	0.91813	0.924558	0.883918	0.891265	0.898824	0.908337	0.829782	0.904963	0.882303	0.933955	0.86935	0.873274	0.817302	0.870713	0.849522	0.847183	0.86439	0.883154	0.867407	0.879529	1	0.893002	0.0611037
1492	12	51722	0.206888	66.9702	8.36598	3.96871	1.43686	0.91813	0.924558	0.883918	0.891265	0.898824	0.908337	0.829782	0.904963	0.882303	0.933955	0.86935	0.873274	0.817302	0.870713	0.849522	0.847183	0.86439	0.883154	0.867407	0.879529	1	0.893002	0.0611037
1497	17	44032	0.176128	104.324	9.25224	14.5908	3.81871	0.919661	0.926746	0.884232	0.892056	0.900288	0.909271	0.831747	0.905614	0.882869	0.934434	0.87031	0.872877	0.818609	0.871627	0.849507	0.847157	0.864644	0.883096	0.867869	0.879894	1	0.894067	0.060862
1498	18	15248	0.060992	100.21	7.55118	12.856	2.84686	0.937336	0.938648	0.897396	0.905496	0.911923	0.917137	0.84398	0.910447	0.887526	0.937861	0.876771	0.875689	0.824895	0.87641	0.850013	0.850833	0.868114	0.885362	0.872016	0.883755	1	0.904393	0.0568659
1502	22	13941	0.055764	100.201	7.55903	12.8532	2.849	0.938455	0.938455	0.898357	0.905566	0.91256	0.917689	0.845886	0.910265	0.888387	0.937594	0.878093	0.876193	0.825873	0.876874	0.849939	0.851661	0.867513	0.885123	0.872211	0.883653	1	0.904958	0.0566471
1502	10	53186	0.212744	65.8196	8.09357	3.76305	1.33381	0.921154	0.902183	0.860085	0.915297	0.903602	0.896486	0.847516	0.850816	0.852724	0.922959	0.856598	0.871028	0.842477	0.864006	0.876838	0.845749	0.89108	0.89579	0.865002	0.889755	1	0.88742	0.0642225
1504	12	49789	0.199156	65.7588	8.261	3.75995	1.36678	0.922453	0.903242	0.861556	0.916186	0.904376	0.897377	0.848611	0.852257	0.853813	0.923367	0.857228	0.871638	0.842997	0.864338	0.87682	0.846392	0.891271	0.895429	0.865482	0.890046	1	0.888386	0.06394
1504	12	49789	0.199156	65.7588	8.261	3.75995	1.36678	0.922453	0.903242	0.861556	0.916186	0.904376	0.897377	0.848611	0.852257	0.853813	0.923367	0.857228	0.871638	0.842997	0.864338	0.87682	0.846392	0.891271	0.895429	0.865482	0.890046	1	0.888386	0.06394
1509	17	42634	0.170536	104.063	9.14113	14.4755	3.74731	0.923465	0.904571	0.863442	0.917144	0.905369	0.89879	0.848853	0.854295	0.854435	0.923652	0.857051	0.872215	0.842778	0.864627	0.876624	0.847493	0.891671	0.895002	0.86628	0.890322	1	0.889367	0.0636649
1510	18	17349	0.069396	98.5776	7.62855	12.2519	2.79138	0.935212	0.916912	0.879676	0.925846	0.914001	0.908554	0.860568	0.865381	0.862326	0.92746	0.864171	0.874287	0.846014	0.867341	0.877601	0.853796	0.893654	0.896104	0.867831	0.891925	1	0.898962	0.0598232
1514	22	15826	0.063304	98.5621	7.59577	12.2443	2.77769	0.93656	0.917699	0.879628	0.926956	0.916182	0.909421	0.861778	0.866675	0.863137	0.927019	0.864779	0.874258	0.847055	0.867181	0.876975	0.854354	0.894383	0.895773	0.869076	0.892677	1	0.899813	0.0595166
1514	10	55003	0.220012	63.5269	7.95021	3.39005	1.2213	0.91895	0.908605	0.878716	0.916368	0.915214	0.915323	0.847008	0.896433	0.863462	0.917295	0.867362	0.852699	0.85279	0.866162	0.871071	0.840436	0.889224	0.872052	0.866362	0.873634	1	0.894363	0.0616813
1516	12	51542	0.206168	63.4722	8.1283	3.3886	1.25392	0.920094	0.909656	0.880263	0.917756	0.916146	0.91602	0.847571	0.896861	0.863897	0.917892	0.867943	0.85245	0.853236	0.866439	0.871115	0.840315	0.889469	0.872269	0.866672	0.873627	1	0.895218	0.0613514
1516	12	51542	0.206168	63.4722	8.1283	3.3886	1.25392	0.920094	0.909656	0.880263	0.917756	0.916146	0.91602	0.847571	0.896861	0.863897	0.917892	0.867943	0.85245	0.853236	0.866439	0.871115	0.840315	0.889469	0.872269	0.866672	0.873627	1	0.895218	0.0613514
1521	17	44056	0.176224	100.484	8.96172	13.0477	3.42746	0.921486	0.910557	0.881991	0.91925	0.916935	0.91647	0.847944	0.897222	0.864286	0.918445	0.868474	0.852824	0.85288	0.866715	0.871175	0.84001	0.889992	0.872469	0.867396	0.873729	1	0.896076	0.0609028
1522	18	21260	0.08504	97.2235	7.62015	11.7609	2.6968	0.932667	0.923142	0.893227	0.927916	0.923119	0.923119	0.855527	0.902963	0.868532	0.920673	0.872789	0.855903	0.856562	0.869356	0.871896	0.839111	0.892733	0.874459	0.870414	0.875259	1	0.903782	0.0575986
1526	22	19427	0.077708	97.2206	7.61736	11.7596	2.69421	0.934292	0.923689	0.89458	0.929274	0.923972	0.92392	0.856514	0.903614	0.868405	0.920986	0.873372	0.855639	0.85793	0.86982	0.871982	0.83945	0.893756	0.875045	0.871133	0.876538	1	0.904685	0.0571515
1526	10	58797	0.235188	63.5188	7.88028	3.38619	1.20958	0.926195	0.899901	0.863054	0.911713	0.911484	0.917453	0.856974	0.895071	0.874245	0.92594	0.844567	0.845154	0.838767	0.875955	0.862289	0.856209	0.905675	0.887435	0.873437	0.871226	1	0.892804	0.0621851
1528	12	55095	0.22038	63.4635	8.0552	3.38444	1.24146	0.927289	0.901298	0.864761	0.912996	0.91236	0.918659	0.857374	0.895952	0.874853	0.926364	0.845195	0.845884	0.839468	0.876268	0.862583	0.85662	0.905972	0.887522	0.8736	0.871177	1	0.893794	0.0617315
1528	12	55095	0.22038	63.4635	8.0552	3.38444	1.24146	0.927289	0.901298	0.864761	0.912996	0.91236	0.918659	0.857374	0.895952	0.874853	0.926364	0.845195	0.845884	0.839468	0.876268	0.862583	0.85662	0.905972	0.887522	0.8736	0.871177	1	0.893794	0.0617315
1533	17	47036	0.188144	102.465	8.92987	13.817	3.5517	0.928193	0.902468	0.865709	0.913534	0.913736	0.919987	0.859172	0.897175	0.875733	0.926461	0.845746	0.846277	0.839857	0.876711	0.861574	0.856812	0.905976	0.886821	0.87332	0.87146	1	0.894667	0.0614803
1534	18	19234	0.076936	98.8522	7.4613	12.3435	2.73934	0.939586	0.915696	0.880732	0.924119	0.922169	0.9256	0.86763	0.902438	0.88094	0.931398	0.853073	0.851097	0.844234	0.876755	0.864069	0.861287	0.908781	0.885931	0.873193	0.874025	1	0.90353	0.0580697
1538	22	17618	0.070472	98.8525	7.48131	12.3448	2.74781	0.940828	0.916279	0.882336	0.92536	0.922409	0.926609	0.868146	0.903423	0.881542	0.931547	0.854183	0.850551	0.845527	0.875752	0.8644	0.861676	0.909014	0.885855	0.873765	0.87473	1	0.904335	0.0578093
1538	10	58299	0.233196	66.6172	8.21087	3.90157	1.38366	0.931971	0.879406	0.889346	0.899895	0.911688	0.900084	0.829834	0.879861	0.873077	0.933018	0.868214	0.872528	0.846558	0.85119	0.840795	0.838316	0.885864	0.885753	0.857768	0.887228	1	0.889702	0.0631905
1540	12	54435	0.21774	66.5598	8.39096	3.89947	1.41983	0.933388	0.881152	0.890695	0.901065	0.912841	0.901056	0.831643	0.880187	0.873721	0.933692	0.868467	0.87328	0.847341	0.852007	0.841242	0.838817	0.885735	0.885607	0.85829	0.887315	1	0.890808	0.0628537
1540	12	54435	0.21774	66.5598	8.39096	3.89947	1.41983	0.933388	0.881152	0.890695	0.901065	0.912841	0.901056	0.831643	0.880187	0.873721	0.933692	0.868467	0.87328	0.847341	0.852007	0.841242	0.838817	0.885735	0.885607	0.85829	0.887315	1	0.890808	0.0628537
1545	17	46315	0.18526	104.16	9.25491	14.5231	3.8005	0.934352	0.882317	0.891687	0.901717	0.913462	0.900939	0.832797	0.880967	0.87422	0.934049	0.869049	0.873659	0.846885	0.851355	0.841736	0.839415	0.885815	0.885922	0.857919	0.888092	1	0.891482	0.0625856
1546	18	18008	0.072032	99.1722	7.65584	12.4725	2.82081	0.946024	0.898795	0.90557	0.913872	0.921701	0.908818	0.84418	0.884662	0.880137	0.939083	0.876138	0.878332	0.851844	0.856703	0.842598	0.84493	0.886023	0.888799	0.857424	0.89152	1	0.9012	0.0588932
1550	22	16534	0.066136	99.1729	7.65582	12.4727	2.8204	0.946897	0.900327	0.907221	0.91584	0.922312	0.908945	0.844563	0.884843	0.880126	0.939277	0.876436	0.879763	0.852728	0.857778	0.842899	0.845077	0.88566	0.888502	0.856992	0.891829	1	0.902073	0.0586594
1550	10	58863	0.235452	64.209	7.93341	3.49594	1.24143	0.933821	0.893736	0.896811	0.900379	0.913919	0.927544	0.834616	0.852199	0.878328	0.917937	0.886686	0.848088	0.838311	0.876782	0.853839	0.868355	0.9002	0.87115	0.865051	0.870615	1	0.894145	0.0611163
1552	12	55027	0.220108	64.1421	8.10278	3.4921	1.27288	0.935205	0.894806	0.898132	0.901085	0.914587	0.928326	0.835753	0.853399	0.879241	0.91864	0.88751	0.848456	0.838943	0.87716	0.854499	0.868919	0.900131	0.871581	0.864994	0.870673	1	0.895082	0.0607897
1552	12	55027	0.220108	64.1421	8.10278	3.4921	1.27288	0.935205	0.894806	0.898132	0.901085	0.914587	0.928326	0.835753	0.853399	0.879241	0.91864	0.88751	0.848456	0.838943	0.87716	0.854499	0.868919	0.900131	0.871581	0.864994	0.870673	1	0.895082	0.0607897
1557	17	46970	0.18788	104.335	9.0042	14.5772	3.70489	0.936151	0.895795	0.898914	0.90215	0.914882	0.928891	0.836257	0.854301	0.87971	0.918863	0.887779	0.848488	0.839749	0.877528	0.855237	0.868852	0.900703	0.871248	0.865042	0.87112	1	0.895755	0.0604948
1558	18	19230	0.07692	98.6432	7.59945	12.2742	2.7805	0.947634	0.91235	0.911206	0.91105	0.925351	0.933749	0.847608	0.863703	0.885543	0.923895	0.895788	0.855252	0.848206	0.881331	0.856656	0.872205	0.901222	0.869787	0.868201	0.869137	1	0.905299	0.0563819
1562	22	17642	0.070568	98.6275	7.59864	12.2684	2.7784	0.948872	0.913927	0.91234	0.912255	0.925717	0.934248	0.848968	0.864103	0.886294	0.92481	0.896214	0.855572	0.848827	0.881164	0.857017	0.87201	0.901315	0.869799	0.869091	0.868382	1	0.90619	0.0560121
1562	10	56202	0.224808	65.6454	8.25815	3.74069	1.3531	0.917325	0.906792	0.871588	0.898634	0.914327	0.892575	0.847995	0.876339	0.891481	0.941755	0.851322	0.854578	0.837168	0.855219	0.844089	0.840299	0.866926	0.894977	0.856945	0.880556	1	0.889379	0.0663949
1564	12	52648	0.210592	65.5904	8.43199	3.73898	1.38819	0.918382	0.90842	0.87273	0.900063	0.914954	0.893548	0.848912	0.877099	0.891876	0.941926	0.852226	0.855607	0.837259	0.855512	0.844666	0.84025	0.866823	0.895324	0.857146	0.880489	1	0.890313	0.0660784
1564	12	52648	0.210592	65.5904	8.43199	3.73898	1.38819	0.918382	0.90842	0.87273	0.900063	0.914954	0.893548	0.848912	0.877099	0.891876	0.941926	0.852226	0.855607	0.837259	0.855512	0.844666	0.84025	0.866823	0.895324	0.857146	0.880489	1	0.890313	0.0660784
1569	17	44801	0.179204	104.986	9.37218	14.8732	3.91119	0.920236	0.910236	0.87392	0.900817	0.915649	0.894132	0.849367	0.877201	0.892547	0.942379	0.852548	0.856555	0.838106	0.856867	0.845115	0.840004	0.866744	0.895047	0.857749	0.88065	1	0.891283	0.0657247
1570	18	17264	0.069056	98.6456	7.73493	12.2825	2.82395	0.9322	0.926813	0.891653	0.915807	0.925481	0.904628	0.861677	0.88812	0.897475	0.945494	0.862633	0.862054	0.83984	0.860548	0.851859	0.843547	0.867528	0.89704	0.857681	0.881864	1	0.902425	0.0611366
1574	22	15831	0.063324	98.633	7.72688	12.2774	2.81869	0.932916	0.927737	0.892616	0.917472	0.927168	0.90547	0.861727	0.889236	0.896848	0.945834	0.86299	0.862295	0.840692	0.86059	0.852094	0.84363	0.867633	0.896658	0.858316	0.881435	1	0.903191	0.0608224
1574	10	57741	0.230964	64.6498	8.07265	3.5714	1.28197	0.908393	0.904591	0.858151	0.911605	0.930084	0.90563	0.842902	0.88432	0.849275	0.932232	0.852782	0.86397	0.829289	0.884086	0.847985	0.839204	0.889307	0.894503	0.881999	0.882311	1	0.888928	0.0619906
1576	12	54100	0.2164	64.5955	8.23338	3.56929	1.31367	0.910102	0.905555	0.859834	0.91232	0.930758	0.90659	0.844196	0.884806	0.850296	0.93268	0.853281	0.864325	0.83037	0.884177	0.848429	0.838928	0.889288	0.894658	0.882338	0.882625	1	0.8899	0.0616779
1576	12	54100	0.2164	64.5955	8.23338	3.56929	1.31367	0.910102	0.905555	0.859834	0.91232	0.930758	0.90659	0.844196	0.884806	0.850296	0.93268	0.853281	0.864325	0.83037	0.884177	0.848429	0.838928	0.889288	0.894658	0.882338	0.882625	1	0.8899	0.0616779
1581	17	46152	0.184608	101.927	9.02795	13.611	3.55003	0.911932	0.906559	0.862129	0.91359	0.931216	0.907685	0.844633	0.885303	0.85018	0.933156	0.854167	0.864459	0.829997	0.884404	0.8481	0.839855	0.88916	0.894241	0.882757	0.882941	1	0.890878	0.0613254
1582	18	20294	0.081176	97.9857	7.58333	12.0331	2.726	0.923278	0.919089	0.876737	0.922243	0.937321	0.915566	0.857002	0.893072	0.854809	0.935646	0.861092	0.868853	0.83537	0.884695	0.850153	0.841924	0.891618	0.896866	0.884252	0.885754	1	0.899645	0.058332
1586	22	18598	0.074392	97.9633	7.57712	12.0246	2.72275	0.924858	0.919965	0.87824	0.923002	0.938434	0.916281	0.859017	0.894155	0.855226	0.936257	0.862378	0.868991	0.835574	0.885176	0.850065	0.841542	0.892972	0.897838	0.884746	0.885929	1	0.900667	0.0580928
1586	10	58203	0.232812	63.8287	7.94565	3.4367	1.23038	0.916413	0.913381	0.877816	0.90662	0.932615	0.926481	0.849372	0.874749	0.873202	0.898485	0.867601	0.856322	0.844578	0.861218	0.867533	0.864371	0.884791	0.880676	0.866562	0.859724	1	0.894539	0.0610046
1588	12	54598	0.218392	63.7799	8.13613	3.43658	1.26514	0.917698	0.914997	0.879089	0.908092	0.93323	0.92714	0.850141	0.874803	0.873869	0.898586	0.868118	0.856643	0.845342	0.861469	0.868017	0.864665	0.885399	0.881076	0.866781	0.859885	1	0.895463	0.060604
1588	12	54598	0.218392	63.7799	8.13613	3.43658	1.26514	0.917698	0.914997	0.879089	0.908092	0.93323	0.92714	0.850141	0.874803	0.873869	0.898586	0.868118	0.856643	0.845342	0.861469	0.868017	0.864665	0.885399	0.881076	0.866781	0.859885	1	0.895463	0.060604
1593	17	46591	0.186364	101.456	8.95996	13.422	3.4873	0.919233	0.915348	0.880481	0.909296	0.934193	0.927905	0.851431	0.87504	0.874418	0.899669	0.868655	0.856464	0.845743	0.86228	0.867142	0.864716	0.885021	0.881136	0.866884	0.85993	1	0.896303	0.060335
1594	18	20826	0.083304	97.9129	7.56969	12.006	2.72113	0.931072	0.92555	0.891866	0.916763	0.940267	0.934265	0.861927	0.882143	0.881206	0.90411	0.874892	0.857726	0.849923	0.865721	0.868962	0.866345	0.889801	0.883823	0.867689	0.860823	1	0.904227	0.057288
1598	22	19106	0.076424	97.8956	7.55726	11.9991	2.71527	0.932063	0.926568	0.893018	0.917251	0.940935	0.93523	0.863629	0.883701	0.88098	0.90503	0.875144	0.858657	0.849995	0.866168	0.869334	0.866246	0.89027	0.884408	0.868235	0.861431	1	0.905073	0.0568445
1598	10	57951	0.231804	64.766	8.02999	3.5883	1.27711	0.937792	0.905627	0.874049	0.881055	0.908794	0.893056	0.838916	0.879355	0.872755	0.91303	0.866137	0.878138	0.847026	0.850408	0.864118	0.840805	0.900614	0.880822	0.869804	0.82983	1	0.889777	0.0625154
1600	12	54200	0.2168	64.7001	8.20818	3.58492	1.31102	0.938921	0.907122	0.875932	0.88274	0.909769	0.893441	0.840009	0.880406	0.872989	0.913699	0.866614	0.878469	0.847362	0.851144	0.864308	0.841384	0.900996	0.880701	0.869631	0.830055	1	0.890817	0.0621307
1600	12	54200	0.2168	64.7001	8.20818	3.58492	1.31102	0.938921	0.907122	0.875932	0.88274	0.909769	0.893441	0.840009	0.880406	0.872989	0.913699	0.866614	0.878469	0.847362	0.851144	0.864308	0.841384	0.900996	0.880701	0.869631	0.830055	1	0.890817	0.0621307
1605	17	46250	0.185	103.819	9.1044	14.3728	3.7057	0.940422	0.908832	0.876735	0.883978	0.910195	0.894973	0.841081	0.880919	0.874346	0.914292	0.8664	0.878811	0.847914	0.851859	0.864281	0.840897	0.901168	0.880789	0.869459	0.831384	1	0.891805	0.0616243
1606	18	18124	0.072496	99.0219	7.64075	12.4161	2.81523	0.952053	0.921872	0.894008	0.895994	0.918947	0.904657	0.850778	0.893925	0.881097	0.920713	0.872241	0.882973	0.852599	0.855854	0.867137	0.844295	0.903608	0.881207	0.870558	0.838005	1	0.902029	0.0579406
1610	22	16554	0.066216	98.9924	7.62934	12.4046	2.80859	0.953576	0.922979	0.895191	0.896581	0.92014	0.905823	0.85212	0.894708	0.88172	0.92159	0.87278	0.883533	0.853721	0.857044	0.86828	0.844328	0.904887	0.882204	0.870666	0.839223	1	0.903079	0.0575899
1610	10	56733	0.226932	65.7593	8.19777	3.75713	1.34798	0.935946	0.891104	0.883049	0.909471	0.900349	0.899521	0.841256	0.874297	0.857905	0.932764	0.874658	0.841944	0.844614	0.862963	0.831465	0.842102	0.883974	0.870737	0.855904	0.899926	1	0.890067	0.0633673
1612	12	53143	0.212572	65.6949	8.37589	3.75393	1.38205	0.937358	0.892883	0.88434	0.910628	0.901163	0.90041	0.842303	0.874904	0.858175	0.932691	0.875223	0.84235	0.845116	0.863293	0.831521	0.842896	0.883992	0.871187	0.855785	0.900278	1	0.891046	0.0629656
1612	12	53143	0.212572	65.6949	8.37589	3.75393	1.38205	0.937358	0.892883	0.88434	0.910628	0.901163	0.90041	0.842303	0.874904	0.858175	0.932691	0.875223	0.84235	0.845116	0.863293	0.831521	0.842896	0.883992	0.871187	0.855785	0.900278	1	0.891046	0.0629656
1617	17	45343	0.181372	105.656	9.26571	15.1464	3.91024	0.938337	0.894449	0.885958	0.910813	0.902852	0.90112	0.84282	0.876728	0.8586	0.933408	0.875703	0.843041	0.845643	0.863695	0.832323	0.84282	0.883444	0.870906	0.855876	0.899885	1	0.891992	0.0626876
1618	18	14176	0.056704	100.583	7.52806	12.9968	2.86667	0.951608	0.911893	0.900254	0.921311	0.91535	0.910059	0.857365	0.887451	0.866923	0.939828	0.879127	0.853626	0.854578	0.869568	0.835391	0.845866	0.883006	0.874577	0.858176	0.901136	1	0.903246	0.0577982
1622	22	12996	0.051984	100.542	7.56562	12.9833	2.87987	0.952408	0.913204	0.902124	0.922053	0.916513	0.911781	0.859149	0.888543	0.868344	0.941097	0.87877	0.854917	0.854994	0.869267	0.835719	0.846684	0.883349	0.876193	0.858187	0.901046	1	0.904357	0.0574719
1622	10	58310	0.23324	67.6569	8.3255	4.08576	1.44802	0.92082	0.904648	0.8781	0.918084	0.937352	0.907657	0.869551	0.871557	0.891417	0.915786	0.870005	0.873212	0.831427	0.860599	0.834917	0.854399	0.869191	0.898088	0.867416	0.857074	1	0.896225	0.0619663
1624	12	54590	0.21836	67.5995	8.51306	4.08395	1.4877	0.922852	0.906265	0.879813	0.919106	0.938404	0.908866	0.870727	0.872138	0.892141	0.916633	0.870636	0.873484	0.832378	0.860918	0.83562	0.854937	0.869527	0.898425	0.868172	0.857959	1	0.897443	0.0614313
1624	12	54590	0.21836	67.5995	8.51306	4.08395	1.4877	0.922852	0.906265	0.879813	0.919106	0.938404	0.908866	0.870727	0.872138	0.892141	0.916633	0.870636	0.873484	0.832378	0.860918	0.83562	0.854937	0.869527	0.898425	0.868172	0.857959	1	0.897443	0.0614313
1629	17	46396	0.185584	106.683	9.40728	15.5942	4.0505	0.923959	0.907708	0.880992	0.920349	0.939779	0.909518	0.871196	0.872618	0.892879	0.916997	0.871142	0.873577	0.832981	0.861486	0.836796	0.855828	0.869946	0.899172	0.867499	0.857703	1	0.898372	0.0612309
1630	18	15271	0.061084	99.9426	7.74188	12.7659	2.90711	0.939919	0.92489	0.895259	0.930915	0.948039	0.917916	0.880263	0.881737	0.899384	0.922828	0.877971	0.879183	0.839107	0.8653	0.839369	0.856558	0.872962	0.902364	0.868312	0.863991	1	0.908984	0.0569555
1634	22	14058	0.056232	99.9511	7.72888	12.7684	2.90372	0.940781	0.926127	0.896571	0.931676	0.948855	0.918445	0.880744	0.88334	0.899559	0.922784	0.877756	0.879072	0.838491	0.864775	0.839949	0.856345	0.872777	0.90244	0.867371	0.864739	1	0.909666	0.0566784
1634	10	58634	0.234536	65.1066	8.1346	3.64755	1.31154	0.907639	0.901115	0.869538	0.917804	0.907878	0.905277	0.849098	0.879575	0.863484	0.926399	0.856423	0.860721	0.825434	0.889177	0.837364	0.863509	0.868592	0.874689	0.850496	0.882986	1	0.888334	0.0654512
1636	12	54812	0.219248	65.0465	8.31999	3.64544	1.34701	0.908542	0.902613	0.870922	0.918786	0.909436	0.906006	0.850307	0.88071	0.863561	0.926941	0.857194	0.861271	0.82585	0.889349	0.837481	0.863661	0.868934	0.874672	0.850863	0.882872	1	0.889293	0.0650753
1636	12	54812	0.219248	65.0465	8.31999	3.64544	1.34701	0.908542	0.902613	0.870922	0.918786	0.909436	0.906006	0.850307	0.88071	0.863561	0.926941	0.857194	0.861271	0.82585	0.889349	0.837481	0.863661	0.868934	0.874672	0.850863	0.882872	1	0.889293	0.0650753
1641	17	46509	0.186036	104.486	9.23124	14.6555	3.8147	0.909996	0.904825	0.872175	0.919886	0.910985	0.906427	0.851459	0.881614	0.86436	0.927476	0.857984	0.861758	0.826732	0.889355	0.837924	0.864016	0.868821	0.875067	0.851007	0.882292	1	0.890423	0.0646882
1642	18	17830	0.07132	99.1897	7.62619	12.4777	2.82396	0.924117	0.923976	0.888418	0.929865	0.921256	0.911834	0.862114	0.89055	0.872406	0.932866	0.861497	0.86977	0.833174	0.890494	0.845008	0.865087	0.871032	0.877398	0.853449	0.88281	1	0.901209	0.0597249
1646	22	16335	0.06534	99.1758	7.61416	12.4719	2.81864	0.925069	0.924946	0.890848	0.93067	0.9221	0.913193	0.862718	0.891123	0.872207	0.932935	0.862994	0.869758	0.833303	0.889777	0.845393	0.864953	0.871227	0.877104	0.855341	0.882155	1	0.902085	0.0593307
1646	10	57976	0.231904	65.7007	8.2243	3.7484	1.34788	0.905254	0.904866	0.850498	0.909997	0.928695	0.900286	0.848601	0.8671	0.851128	0.914318	0.865548	0.863797	0.863556	0.868144	0.855164	0.857958	0.866083	0.893792	0.851551	0.870248	1	0.886507	0.0648793
1648	12	54068	0.216272	65.6181	8.39124	3.74176	1.37938	0.906969	0.90609	0.85251	0.910982	0.929616	0.901115	0.849745	0.868416	0.851798	0.914746	0.865762	0.863857	0.863875	0.868323	0.855155	0.858327	0.866418	0.893708	0.852038	0.870413	1	0.887572	0.0645151
1648	12	54068	0.216272	65.6181	8.39124	3.74176	1.37938	0.906969	0.90609	0.85251	0.910982	0.929616	0.901115	0.849745	0.868416	0.851798	0.914746	0.865762	0.863857	0.863875	0.868323	0.855155	0.858327	0.866418	0.893708	0.852038	0.870413	1	0.887572	0.0645151
1653	17	46042	0.184168	102.964	9.23836	14.0371	3.70619	0.908714	0.90778	0.854231	0.911559	0.929792	0.902089	0.851038	0.869977	0.852841	0.914589	0.866654	0.864178	0.864613	0.868262	0.854904	0.858694	0.866633	0.89427	0.852461	0.870097	1	0.888627	0.0641545
1654	18	17662	0.070648	99.2211	7.58644	12.4868	2.80023	0.924895	0.923933	0.872636	0.92348	0.937776	0.910033	0.863436	0.878468	0.861397	0.918214	0.8719	0.865474	0.868107	0.872891	0.856585	0.860378	0.870598	0.895114	0.856641	0.873146	1	0.899607	0.0601538
1658	22	16123	0.064492	99.2129	7.57504	12.4831	2.79369	0.926658	0.924673	0.873225	0.924518	0.938907	0.910842	0.865286	0.879303	0.862277	0.918936	0.872976	0.864789	0.868294	0.872914	0.857905	0.859921	0.871054	0.894343	0.857037	0.872821	1	0.900522	0.0598535
1658	10	57737	0.230948	65.3532	8.0107	3.68294	1.30072	0.928495	0.913894	0.867104	0.918735	0.90119	0.910283	0.842986	0.870404	0.891274	0.921766	0.867373	0.867269	0.831789	0.884805	0.84193	0.855613	0.886555	0.871763	0.862463	0.853603	1	0.89349	0.0616209
1660	12	53975	0.2159	65.2905	8.18396	3.67976	1.33392	0.929606	0.915266	0.868578	0.919805	0.902399	0.910996	0.844206	0.871589	0.892293	0.922427	0.868115	0.8673	0.832348	0.885234	0.842464	0.855535	0.886605	0.872265	0.862649	0.854053	1	0.894505	0.0613684
1660	12	53975	0.2159	65.2905	8.18396	3.67976	1.33392	0.929606	0.915266	0.868578	0.919805	0.902399	0.910996	0.844206	0.871589	0.892293	0.922427	0.868115	0.8673	0.832348	0.885234	0.842464	0.855535	0.886605	0.872265	0.862649	0.854053	1	0.894505	0.0613684
1665	17	46025	0.1841	100.961	9.02986	13.2354	3.48637	0.930864	0.916795	0.870223	0.920521	0.903009	0.911907	0.84503	0.872417	0.892243	0.922705	0.868104	0.868213	0.832819	0.885139	0.842564	0.855655	0.886616	0.873058	0.863683	0.85459	1	0.895402	0.0611419
1666	18	22266	0.089064	97.0592	7.63313	11.7032	2.69866	0.941256	0.929264	0.883747	0.929826	0.912557	0.919249	0.854801	0.881478	0.89978	0.925604	0.872541	0.870206	0.83906	0.886441	0.848132	0.855789	0.889585	0.876044	0.867713	0.856732	1	0.904217	0.0577488
1670	22	20334	0.081336	97.0392	7.63002	11.6959	2.69496	0.941674	0.930117	0.883446	0.930928	0.913937	0.920453	0.856374	0.882463	0.900462	0.926207	0.87243	0.869849	0.839112	0.88711	0.849538	0.856201	0.890086	0.876561	0.867488	0.856201	1	0.904887	0.0575428
1670	10	57603	0.230412	61.7852	7.70456	3.11891	1.11853	0.925698	0.904449	0.870849	0.905647	0.909111	0.904224	0.850043	0.866231	0.853358	0.920039	0.842812	0.881673	0.858375	0.880649	0.824792	0.845963	0.8834	0.889962	0.850286	0.854539	1	0.889514	0.0609774
1672	12	53840	0.21536	61.7349	7.87842	3.11799	1.14842	0.926597	0.90586	0.871777	0.906956	0.910067	0.904773	0.851114	0.867106	0.85404	0.920236	0.84323	0.882234	0.858154	0.881101	0.825	0.846341	0.883562	0.890184	0.850613	0.854551	1	0.890359	0.0607769
1672	12	53840	0.21536	61.7349	7.87842	3.11799	1.14842	0.926597	0.90586	0.871777	0.906956	0.910067	0.904773	0.851114	0.867106	0.85404	0.920236	0.84323	0.882234	0.858154	0.881101	0.825	0.846341	0.883562	0.890184	0.850613	0.854551	1	0.890359	0.0607769
1677	17	45856	0.183424	99.9217	8.76487	12.821	3.3091	0.927883	0.90721	0.873103	0.908136	0.911407	0.905967	0.851579	0.867891	0.854283	0.920229	0.843717	0.882894	0.858546	0.880921	0.825519	0.846247	0.884835	0.8902	0.851284	0.853901	1	0.891308	0.0604979
1678	18	23771	0.095084	96.7518	7.52261	11.5881	2.63913	0.937865	0.918009	0.886458	0.914896	0.918703	0.912772	0.860586	0.874848	0.858946	0.925413	0.848976	0.885953	0.860229	0.883871	0.82689	0.847104	0.88751	0.890139	0.853498	0.855517	1	0.899039	0.0572116
1682	22	21725	0.0869	96.7229	7.5072	11.577	2.63265	0.93901	0.919517	0.887388	0.915926	0.919839	0.913096	0.861289	0.875972	0.859586	0.926467	0.850081	0.88603	0.860253	0.884534	0.827135	0.846674	0.888124	0.889275	0.853003	0.855903	1	0.899923	0.0568394
1682	10	56712	0.226848	64.4656	7.99757	3.53915	1.26348	0.926823	0.897905	0.887096	0.918139	0.911271	0.907259	0.860523	0.868846	0.885218	0.938355	0.876887	0.892915	0.838262	0.886065	0.851125	0.851769	0.868079	0.872523	0.866351	0.857764	1	0.896432	0.0615188
1684	12	53044	0.212176	64.4081	8.17814	3.53726	1.2972	0.928163	0.899555	0.888753	0.919143	0.91229	0.908208	0.861436	0.869844	0.885435	0.938815	0.876782	0.893079	0.838907	0.886453	0.850982	0.851915	0.868119	0.872577	0.866564	0.858108	1	0.897421	0.0611393
1684	12	53044	0.212176	64.4081	8.17814	3.53726	1.2972	0.928163	0.899555	0.888753	0.919143	0.91229	0.908208	0.861436	0.869844	0.885435	0.938815	0.876782	0.893079	0.838907	0.886453	0.850982	0.851915	0.868119	0.872577	0.866564	0.858108	1	0.897421	0.0611393
1689	17	45360	0.18144	103.354	9.04933	14.1808	3.6538	0.929916	0.900904	0.889771	0.920679	0.913602	0.908884	0.862191	0.871318	0.885483	0.938602	0.876753	0.892846	0.838624	0.886508	0.849978	0.852447	0.868188	0.872641	0.866997	0.857948	1	0.898351	0.0606788
1690	18	17628	0.070512	99.379	7.52412	12.5423	2.79244	0.941599	0.916865	0.902031	0.928154	0.921914	0.918482	0.871908	0.87829	0.890345	0.941003	0.883878	0.891621	0.841559	0.885183	0.853472	0.855911	0.872362	0.876702	0.868675	0.860648	1	0.907183	0.0568611
1694	22	16129	0.064516	99.3556	7.51474	12.5331	2.78785	0.942526	0.918656	0.903435	0.92901	0.922593	0.918749	0.872993	0.879875	0.890601	0.942123	0.883595	0.892461	0.842241	0.885331	0.853494	0.855819	0.872807	0.87631	0.868963	0.860996	1	0.908091	0.0565502
1694	10	55109	0.220436	66.6672	8.21235	3.91018	1.38664	0.928006	0.909189	0.857718	0.905179	0.908744	0.90301	0.851059	0.872525	0.861202	0.90683	0.875184	0.854779	0.836633	0.866446	0.835916	0.865857	0.878686	0.863053	0.853236	0.856947	1	0.888759	0.0624677
1696	12	51517	0.206068	66.6224	8.39263	3.91025	1.42371	0.929324	0.910651	0.859163	0.906235	0.909874	0.903857	0.852194	0.873275	0.862172	0.906992	0.875556	0.855368	0.837228	0.866394	0.835918	0.866267	0.878885	0.863142	0.853553	0.857067	1	0.889754	0.0620097
1696	12	51517	0.206068	66.6224	8.39263	3.91025	1.42371	0.929324	0.910651	0.859163	0.906235	0.909874	0.903857	0.852194	0.873275	0.862172	0.906992	0.875556	0.855368	0.837228	0.866394	0.835918	0.866267	0.878885	0.863142	0.853553	0.857067	1	0.889754	0.0620097
1701	17	43800	0.1752	105.438	9.30952	15.0577	3.91876	0.931153	0.911336	0.86097	0.907489	0.910753	0.904475	0.85258	0.873333	0.862546	0.907477	0.876575	0.8554	0.837751	0.86645	0.835993	0.867203	0.878139	0.863322	0.853664	0.857203	1	0.890654	0.0617251
1702	18	16501	0.066004	98.9693	7.72425	12.4014	2.84512	0.942064	0.924702	0.878735	0.920035	0.920368	0.91149	0.862463	0.879704	0.869735	0.912733	0.88234	0.860402	0.844282	0.866493	0.838222	0.868735	0.87925	0.865735	0.853524	0.856615	1	0.900322	0.0572106
1706	22	15055	0.06022	98.9618	7.72632	12.3988	2.84519	0.943075	0.925075	0.880106	0.920126	0.921056	0.91189	0.864098	0.879608	0.870907	0.913683	0.883162	0.861176	0.845367	0.866622	0.837928	0.87001	0.879641	0.865726	0.85357	0.856759	1	0.901037	0.0569805
1706	10	56858	0.227432	63.8755	8.05323	3.448	1.24659	0.924848	0.894623	0.846829	0.900216	0.913319	0.911604	0.856476	0.875558	0.852492	0.902476	0.871153	0.86279	0.855421	0.86767	0.871557	0.863977	0.885276	0.87183	0.871267	0.861778	1	0.887296	0.0630445
1708	12	53151	0.212604	63.816	8.22508	3.44559	1.27879	0.926191	0.895712	0.848206	0.901498	0.914103	0.912203	0.858093	0.876258	0.853239	0.902758	0.871686	0.862815	0.855967	0.868018	0.871639	0.864255	0.886126	0.87147	0.871235	0.861668	1	0.88823	0.0627683
1708	12	53151	0.212604	63.816	8.22508	3.44559	1.27879	0.926191	0.895712	0.848206	0.901498	0.914103	0.912203	0.858093	0.876258	0.853239	0.902758	0.871686	0.862815	0.855967	0.868018	0.871639	0.864255	0.886126	0.87147	0.871235	0.861668	1	0.88823	0.0627683
1713	17	45311	0.181244	104.063	9.13647	14.4749	3.73873	0.927413	0.896537	0.85103	0.902584	0.915021	0.912328	0.858875	0.877436	0.85423	0.903335	0.871775	0.863653	0.856061	0.867758	0.872062	0.864106	0.886308	0.871367	0.870947	0.862594	1	0.889212	0.0623644
1714	18	17502	0.070008	99.2219	7.61448	12.4887	2.81119	0.936864	0.914438	0.867329	0.911953	0.923352	0.917467	0.868215	0.884328	0.863358	0.906696	0.8771	0.866901	0.860016	0.870215	0.872615	0.866901	0.890041	0.8715	0.873614	0.866272	1	0.898543	0.0592813
1718	22	15925	0.0637	99.2326	7.60948	12.4924	2.81022	0.938053	0.916452	0.869262	0.91281	0.924929	0.918242	0.869419	0.884929	0.863799	0.907159	0.877645	0.867535	0.859969	0.869733	0.873407	0.867284	0.890141	0.872527	0.874474	0.866876	1	0.899653	0.0587396
1718	10	53945	0.21578	66.9984	8.29085	3.97002	1.41432	0.926193	0.933877	0.871128	0.894911	0.906952	0.907471	0.828307	0.867244	0.849374	0.92636	0.885142	0.862063	0.840133	0.881898	0.854546	0.857429	0.840931	0.889721	0.848225	0.849791	1	0.891698	0.0618846
1720	12	50408	0.201632	66.9172	8.48144	3.9643	1.45161	0.927839	0.93499	0.872877	0.896128	0.907792	0.908288	0.829908	0.868265	0.849895	0.926897	0.885594	0.862026	0.84072	0.882162	0.85535	0.857304	0.841255	0.889908	0.848764	0.849925	1	0.892758	0.0614546
1720	12	50408	0.201632	66.9172	8.48144	3.9643	1.45161	0.927839	0.93499	0.872877	0.896128	0.907792	0.908288	0.829908	0.868265	0.849895	0.926897	0.885594	0.862026	0.84072	0.882162	0.85535	0.857304	0.841255	0.889908	0.848764	0.849925	1	0.892758	0.0614546
1725	17	43038	0.172152	104.987	9.3626	14.8728	3.90294	0.929411	0.936393	0.874076	0.89701	0.908662	0.908894	0.831289	0.86922	0.850365	0.92732	0.886391	0.861924	0.841082	0.881942	0.854896	0.85773	0.842093	0.890213	0.848889	0.849052	1	0.893692	0.0611567
1726	18	16184	0.064736	99.2918	7.75095	12.5225	2.87113	0.94303	0.945131	0.891838	0.908397	0.917604	0.915874	0.843117	0.878182	0.858317	0.931568	0.888007	0.864712	0.843673	0.884855	0.854424	0.860788	0.846546	0.892579	0.851983	0.851829	1	0.903098	0.057166
1730	22	14811	0.059244	99.2794	7.74715	12.5177	2.8681	0.943994	0.94548	0.893052	0.909189	0.91854	0.916278	0.843495	0.878908	0.859125	0.931875	0.888428	0.864459	0.84471	0.884782	0.854196	0.861184	0.847546	0.893052	0.851732	0.852171	1	0.903751	0.0573064
1730	10	50317	0.201268	64.1505	8.01709	3.49	1.25573	0.927361	0.893744	0.873413	0.909186	0.912226	0.8959	0.819107	0.873105	0.866218	0.914502	0.858696	0.871286	0.868126	0.870749	0.84227	0.851293	0.844784	0.893098	0.872926	0.864092	1	0.888036	0.0637655
1732	12	47121	0.188484	64.1014	8.18915	3.48918	1.28911	0.928631	0.895397	0.874907	0.910549	0.912958	0.897392	0.819868	0.873453	0.866418	0.915409	0.860052	0.871872	0.867904	0.871268	0.842586	0.851202	0.845133	0.892935	0.87322	0.86401	1	0.889065	0.0634313
1732	12	47121	0.188484	64.1014	8.18915	3.48918	1.28911	0.928631	0.895397	0.874907	0.910549	0.912958	0.897392	0.819868	0.873453	0.866418	0.915409	0.860052	0.871872	0.867904	0.871268	0.842586	0.851202	0.845133	0.892935	0.87322	0.86401	1	0.889065	0.0634313
1737	17	40220	0.16088	101.103	9.0181	13.2892	3.4925	0.929935	0.897054	0.876094	0.911313	0.913836	0.898384	0.821929	0.87454	0.866087	0.916658	0.860517	0.872563	0.86779	0.871992	0.843473	0.850858	0.844642	0.893685	0.873906	0.86401	1	0.890083	0.0630909
1738	18	18251	0.073004	97.7469	7.58687	11.9471	2.72132	0.940935	0.91006	0.890527	0.921922	0.922141	0.906033	0.83368	0.881322	0.871322	0.922004	0.864884	0.879815	0.870747	0.873459	0.845351	0.850063	0.845762	0.897102	0.878308	0.867322	1	0.899171	0.0594152
1742	22	16738	0.066952	97.7329	7.58829	11.9421	2.72151	0.942496	0.911459	0.891295	0.922631	0.923049	0.907098	0.834628	0.881886	0.871908	0.923438	0.865784	0.880482	0.870176	0.87391	0.847204	0.85049	0.84589	0.897598	0.877793	0.867726	1	0.900128	0.0589783
1742	10	53553	0.214212	63.8127	7.88628	3.43203	1.22121	0.913067	0.894758	0.876515	0.916279	0.926045	0.904487	0.873555	0.860493	0.837395	0.917568	0.870437	0.869933	0.840214	0.904786	0.81087	0.847497	0.871436	0.872827	0.85717	0.856777	1	0.889879	0.0628314
1744	12	50117	0.200468	63.7503	8.07357	3.42965	1.25598	0.914989	0.896712	0.878145	0.917264	0.926183	0.905222	0.874025	0.861265	0.837939	0.917683	0.870992	0.870313	0.840892	0.905072	0.810643	0.847736	0.871341	0.872748	0.856985	0.857164	1	0.890885	0.0624227
1744	12	50117	0.200468	63.7503	8.07357	3.42965	1.25598	0.914989	0.896712	0.878145	0.917264	0.926183	0.905222	0.874025	0.861265	0.837939	0.917683	0.870992	0.870313	0.840892	0.905072	0.810643	0.847736	0.871341	0.872748	0.856985	0.857164	1	0.890885	0.0624227
1749	17	42789	0.171156	101.994	8.94809	13.632	3.52527	0.91645	0.897848	0.879864	0.918285	0.927283	0.906623	0.875003	0.861904	0.838615	0.918051	0.871486	0.871182	0.839807	0.904952	0.810886	0.847823	0.871123	0.873098	0.85654	0.857265	1	0.89186	0.0620245
1750	18	19191	0.076764	98.2275	7.50016	12.1165	2.7109	0.931635	0.912746	0.895784	0.928248	0.934136	0.914674	0.880621	0.867568	0.847038	0.9209	0.876192	0.875827	0.84214	0.905919	0.812829	0.849851	0.875046	0.871763	0.85897	0.860247	1	0.901354	0.0573376
1754	22	17527	0.070108	98.1993	7.48864	12.1055	2.70532	0.932818	0.913305	0.897387	0.929537	0.934387	0.915274	0.881782	0.868289	0.848234	0.921778	0.876819	0.876562	0.842158	0.906002	0.812546	0.848833	0.874223	0.872311	0.858732	0.860729	1	0.902166	0.0570385
1754	10	56400	0.2256	64.7709	8.04767	3.58997	1.28529	0.915647	0.914823	0.88695	0.922934	0.908032	0.89922	0.84742	0.891569	0.855009	0.920027	0.864441	0.875957	0.852323	0.885222	0.855115	0.841711	0.863484	0.876507	0.862154	0.861135	1	0.894224	0.0603946
1756	12	52690	0.21076	64.6993	8.23264	3.58602	1.32098	0.917119	0.916056	0.888689	0.923743	0.90874	0.90018	0.848766	0.892703	0.855466	0.920554	0.864652	0.876817	0.852742	0.885832	0.855684	0.842247	0.864111	0.877178	0.861938	0.861188	1	0.895249	0.0599519
1756	12	52690	0.21076	64.6993	8.23264	3.58602	1.32098	0.917119	0.916056	0.888689	0.923743	0.90874	0.90018	0.848766	0.892703	0.855466	0.920554	0.864652	0.876817	0.852742	0.885832	0.855684	0.842247	0.864111	0.877178	0.861938	0.861188	1	0.895249	0.0599519
1761	17	44869	0.179476	104.089	9.10873	14.4837	3.73668	0.918931	0.917482	0.889924	0.924291	0.909526	0.901848	0.850186	0.892543	0.856828	0.92058	0.864918	0.877633	0.853351	0.885444	0.856761	0.84282	0.863603	0.877109	0.861787	0.861174	1	0.896253	0.0595866
1762	18	17977	0.071908	98.8057	7.60967	12.3346	2.79199	0.933526	0.929799	0.905435	0.931385	0.917339	0.907799	0.860739	0.900206	0.862435	0.92585	0.868916	0.881237	0.858514	0.887773	0.858764	0.84597	0.863687	0.877315	0.863381	0.860294	1	0.905307	0.0556334
1766	22	16458	0.065832	98.809	7.62214	12.3364	2.79604	0.934773	0.930642	0.906459	0.931796	0.917943	0.907674	0.860919	0.90099	0.861617	0.92569	0.868271	0.880879	0.858762	0.887593	0.860463	0.846458	0.86423	0.877081	0.862255	0.860797	1	0.905802	0.0553299
1766	10	58330	0.23332	65.3805	8.13824	3.69234	1.32203	0.936148	0.905435	0.874936	0.89958	0.921113	0.912918	0.843571	0.872613	0.854997	0.912541	0.899014	0.854757	0.845928	0.857286	0.863158	0.840262	0.878399	0.867804	0.857389	0.869561	1	0.893113	0.0602209
1768	12	54562	0.218248	65.2994	8.32383	3.68681	1.35806	0.93775	0.906327	0.876902	0.900379	0.922034	0.912998	0.844562	0.873758	0.856099	0.912943	0.899573	0.855385	0.84634	0.85741	0.863715	0.840246	0.878368	0.868434	0.857648	0.86957	1	0.894078	0.0598501
1768	12	54562	0.218248	65.2994	8.32383	3.68681	1.35806	0.93775	0.906327	0.876902	0.900379	0.922034	0.912998	0.844562	0.873758	0.856099	0.912943	0.899573	0.855385	0.84634	0.85741	0.863715	0.840246	0.878368	0.868434	0.857648	0.86957	1	0.894078	0.0598501
1773	17	46539	0.186156	101.767	9.15417	13.5571	3.59166	0.938299	0.907583	0.879284	0.901169	0.923505	0.913105	0.845914	0.874342	0.857055	0.913589	0.900266	0.857077	0.847139	0.857217	0.864103	0.840435	0.877834	0.868197	0.858721	0.869701	1	0.89505	0.0595118
1774	18	19765	0.07906	98.4559	7.56691	12.2035	2.74861	0.949228	0.919909	0.8936	0.90936	0.928889	0.916671	0.858007	0.881381	0.866633	0.916089	0.90382	0.862585	0.852441	0.860081	0.869239	0.841589	0.880167	0.874576	0.862307	0.872325	1	0.903538	0.0558181
1778	22	18046	0.072184	98.4641	7.54277	12.2052	2.74134	0.949906	0.921562	0.894381	0.910285	0.928433	0.916657	0.859498	0.882966	0.867727	0.916076	0.904466	0.862823	0.852045	0.861299	0.870442	0.842735	0.880361	0.874764	0.862463	0.872243	1	0.904286	0.0556099
1778	10	58201	0.232804	64.4462	7.90032	3.5324	1.24764	0.91684	0.920603	0.87331	0.896101	0.921419	0.895938	0.872717	0.859994	0.822872	0.89995	0.884761	0.866729	0.818861	0.864573	0.871179	0.875561	0.865037	0.875853	0.855655	0.842142	1	0.889458	0.0630722
1780	12	54421	0.217684	64.3632	8.08327	3.5265	1.28224	0.918506	0.921473	0.875581	0.897411	0.922218	0.896722	0.873624	0.861083	0.823818	0.900562	0.884934	0.867487	0.819877	0.864731	0.871502	0.875958	0.865328	0.876096	0.85558	0.842717	1	0.890552	0.0626377
1780	12	54421	0.217684	64.3632	8.08327	3.5265	1.28224	0.918506	0.921473	0.875581	0.897411	0.922218	0.896722	0.873624	0.861083	0.823818	0.900562	0.884934	0.867487	0.819877	0.864731	0.871502	0.875958	0.865328	0.876096	0.85558	0.842717	1	0.890552	0.0626377
1785	17	46382	0.185528	105.121	9.00931	14.9036	3.76822	0.920443	0.921996	0.876946	0.898096	0.922459	0.897288	0.874197	0.861918	0.82532	0.900543	0.885343	0.868268	0.820092	0.864613	0.87148	0.876137	0.866036	0.876191	0.855763	0.842094	1	0.891363	0.0622907
1786	18	15111	0.060444	100.46	7.45054	12.9458	2.84152	0.934551	0.933128	0.893521	0.911356	0.93197	0.905698	0.886639	0.871782	0.835451	0.907054	0.888393	0.874032	0.824929	0.869731	0.876415	0.881378	0.869532	0.880948	0.858348	0.84551	1	0.901976	0.057696
1790	22	13925	0.0557	100.425	7.44419	12.9322	2.83707	0.936014	0.93386	0.894937	0.911993	0.932711	0.906355	0.887361	0.872316	0.836158	0.908402	0.888079	0.873357	0.824991	0.87088	0.877127	0.882442	0.870413	0.881149	0.858133	0.845709	1	0.902793	0.0572691
1790	10	55126	0.220504	68.6276	8.43649	4.26284	1.50531	0.935901	0.921444	0.883358	0.912319	0.933362	0.918051	0.836048	0.871485	0.852139	0.911911	0.883558	0.871113	0.855223	0.867694	0.857218	0.850007	0.890632	0.887993	0.864619	0.879803	1	0.89888	0.0594184
1792	12	51633	0.206532	68.5542	8.62601	4.25813	1.54443	0.937124	0.92283	0.884299	0.913282	0.933986	0.918967	0.836723	0.871555	0.853011	0.912275	0.884318	0.871933	0.855819	0.867807	0.857523	0.851287	0.891155	0.888676	0.864912	0.87999	1	0.899745	0.0591896
1792	12	51633	0.206532	68.5542	8.62601	4.25813	1.54443	0.937124	0.92283	0.884299	0.913282	0.933986	0.918967	0.836723	0.871555	0.853011	0.912275	0.884318	0.871933	0.855819	0.867807	0.857523	0.851287	0.891155	0.888676	0.864912	0.87999	1	0.899745	0.0591896
1797	17	44107	0.176428	107.95	9.51545	16.1535	4.18823	0.93815	0.923323	0.885732	0.914175	0.934217	0.920001	0.83735	0.8718	0.853085	0.913154	0.884655	0.871936	0.856066	0.867731	0.8578	0.851792	0.891718	0.888566	0.865532	0.880008	1	0.900414	0.0589307
1798	18	12474	0.049896	101.368	7.65469	13.3059	2.95421	0.950216	0.938272	0.901034	0.92769	0.942761	0.926928	0.85073	0.882876	0.857343	0.918831	0.886925	0.877465	0.856341	0.874699	0.86079	0.860951	0.891294	0.891935	0.869408	0.87999	1	0.910579	0.0551283
1802	22	11421	0.045684	101.351	7.60923	13.2967	2.93452	0.951405	0.938709	0.903073	0.927808	0.943306	0.92667	0.852596	0.882804	0.857456	0.919578	0.887532	0.879039	0.856492	0.873785	0.860651	0.861965	0.891559	0.891647	0.870239	0.88079	1	0.911285	0.054913
1802	10	56433	0.225732	66.8301	8.2483	3.9394	1.39905	0.914669	0.913074	0.892988	0.882613	0.894432	0.906305	0.832545	0.880026	0.849202	0.923192	0.870865	0.848449	0.861579	0.886786	0.833528	0.842964	0.869305	0.868712	0.847164	0.858664	1	0.887673	0.0622969
1804	12	52767	0.211068	66.7624	8.44399	3.93623	1.43846	0.916254	0.914918	0.894224	0.883819	0.896034	0.907584	0.833656	0.880588	0.849641	0.923844	0.871511	0.848703	0.862556	0.887212	0.833826	0.843349	0.869416	0.868962	0.847424	0.85888	1	0.888822	0.0618901
1804	12	52767	0.211068	66.7624	8.44399	3.93623	1.43846	0.916254	0.914918	0.894224	0.883819	0.896034	0.907584	0.833656	0.880588	0.849641	0.923844	0.871511	0.848703	0.862556	0.887212	0.833826	0.843349	0.869416	0.868962	0.847424	0.85888	1	0.888822	0.0618901
1809	17	44992	0.179968	104.998	9.33319	14.8754	3.89463	0.917741	0.91623	0.895693	0.884302	0.896793	0.908928	0.834226	0.881234	0.850929	0.924275	0.872366	0.848729	0.86322	0.887536	0.834604	0.843461	0.86901	0.869077	0.847017	0.859019	1	0.889765	0.0614995
1810	18	16181	0.064724	99.61	7.67577	12.6371	2.86365	0.931092	0.929207	0.910512	0.894908	0.907144	0.916971	0.843953	0.887244	0.858661	0.929516	0.876707	0.854953	0.867715	0.88814	0.839998	0.847723	0.869446	0.870342	0.850936	0.857765	1	0.899428	0.0578068
1814	22	14832	0.059328	99.5611	7.68694	12.6195	2.86582	0.932848	0.929982	0.910059	0.896238	0.908407	0.917813	0.845301	0.88754	0.858347	0.929848	0.876719	0.856122	0.868865	0.887945	0.840851	0.848975	0.869809	0.871224	0.851032	0.856998	1	0.900214	0.0575171
1814	10	55037	0.220148	64.7199	8.06928	3.5825	1.28351	0.924405	0.908271	0.899222	0.911977	0.92495	0.886113	0.855452	0.877909	0.850809	0.899804	0.872431	0.868843	0.831468	0.858513	0.852972	0.840644	0.885686	0.887685	0.846794	0.877564	1	0.893623	0.0585188
1816	12	51541	0.206164	64.6525	8.23979	3.57865	1.31664	0.925894	0.909654	0.900371	0.912895	0.925758	0.887206	0.856473	0.877631	0.851439	0.900555	0.873014	0.868891	0.831901	0.858501	0.853282	0.841398	0.886062	0.887643	0.847122	0.877864	1	0.894528	0.0581625
1816	12	51541	0.206164	64.6525	8.23979	3.57865	1.31664	0.925894	0.909654	0.900371	0.912895	0.925758	0.887206	0.856473	0.877631	0.851439	0.900555	0.873014	0.868891	0.831901	0.858501	0.853282	0.841398	0.886062	0.887643	0.847122	0.877864	1	0.894528	0.0581625
1821	17	43931	0.175724	99.5402	9.03793	12.6956	3.39241	0.927352	0.91102	0.901323	0.913182	0.926339	0.888029	0.856855	0.877649	0.85179	0.901118	0.872948	0.869022	0.832214	0.859222	0.853065	0.842036	0.886959	0.888018	0.847295	0.878469	1	0.895261	0.0579924
1822	18	25742	0.102968	95.0441	7.83729	11.0117	2.65455	0.936388	0.920597	0.908981	0.918324	0.929415	0.894258	0.865201	0.88105	0.854868	0.905369	0.877282	0.872543	0.833133	0.862462	0.855159	0.845738	0.888101	0.890393	0.847603	0.879322	1	0.901233	0.0555562
1826	22	23562	0.094248	95.0391	7.82391	11.0093	2.65	0.937378	0.921526	0.910088	0.91934	0.929314	0.894809	0.866374	0.881143	0.855509	0.905802	0.878385	0.873122	0.832824	0.86249	0.855148	0.846363	0.88787	0.890289	0.848294	0.879255	1	0.901917	0.05543
1826	10	55472	0.221888	58.6944	7.42721	2.6792	0.975978	0.929793	0.907449	0.880039	0.913091	0.918436	0.899111	0.860227	0.865977	0.848113	0.912262	0.878777	0.874378	0.843471	0.873927	0.847446	0.864914	0.866032	0.870421	0.84613	0.868014	1	0.893437	0.0602135
1828	12	51897	0.207588	58.6265	7.57671	2.67535	0.999691	0.931142	0.908858	0.8814	0.913579	0.918801	0.899908	0.860975	0.866813	0.848459	0.9125	0.87929	0.875089	0.844114	0.873798	0.847727	0.865146	0.866775	0.870214	0.846272	0.869096	1	0.894279	0.0598148
1828	12	51897	0.207588	58.6265	7.57671	2.67535	0.999691	0.931142	0.908858	0.8814	0.913579	0.918801	0.899908	0.860975	0.866813	0.848459	0.9125	0.87929	0.875089	0.844114	0.873798	0.847727	0.865146	0.866775	0.870214	0.846272	0.869096	1	0.894279	0.0598148
1833	17	44508	0.178032	96.0373	8.41323	11.3886	2.9424	0.932316	0.910454	0.882066	0.914352	0.919273	0.900816	0.861755	0.866833	0.848791	0.912398	0.880347	0.875034	0.844253	0.874315	0.847084	0.865575	0.866417	0.869765	0.846084	0.869686	1	0.894992	0.0594819
1834	18	29200	0.1168	93.9798	7.46446	10.6324	2.46935	0.939435	0.918014	0.889914	0.91899	0.924298	0.905274	0.86786	0.871284	0.853836	0.915205	0.883647	0.878356	0.846781	0.876284	0.848699	0.86851	0.869572	0.871336	0.846935	0.871113	1	0.900368	0.0575333
1838	22	26590	0.10636	93.9626	7.47421	10.6272	2.47272	0.940636	0.919161	0.891162	0.920083	0.925385	0.906281	0.86809	0.871643	0.854889	0.916096	0.884073	0.878432	0.847499	0.876514	0.848326	0.868691	0.869537	0.871418	0.846239	0.87091	1	0.901222	0.0572287
1838	10	56150	0.2246	62.8608	7.83755	3.28386	1.17761	0.915761	0.909341	0.889101	0.914123	0.921825	0.916928	0.848549	0.875191	0.849288	0.890757	0.892556	0.858504	0.830793	0.870151	0.882707	0.878379	0.87634	0.861692	0.844951	0.844239	1	0.8935	0.0619963
1840	12	52591	0.210364	62.8328	8.01161	3.28633	1.21089	0.917362	0.910859	0.890476	0.915023	0.922867	0.917667	0.8491	0.875654	0.850174	0.891502	0.89289	0.858655	0.83077	0.870501	0.882936	0.878648	0.87708	0.861887	0.845591	0.844536	1	0.89447	0.0616708
1840	12	52591	0.210364	62.8328	8.01161	3.28633	1.21089	0.917362	0.910859	0.890476	0.915023	0.922867	0.917667	0.8491	0.875654	0.850174	0.891502	0.89289	0.858655	0.83077	0.870501	0.882936	0.878648	0.87708	0.861887	0.845591	0.844536	1	0.89447	0.0616708
1845	17	44922	0.179688	99.9454	8.86411	12.8366	3.35286	0.918603	0.91256	0.892525	0.916188	0.923913	0.917835	0.850686	0.876664	0.851843	0.891857	0.893393	0.858911	0.831252	0.869963	0.883075	0.878233	0.877744	0.861571	0.845755	0.844163	1	0.895551	0.0611188
1846	18	22549	0.090196	97.2106	7.51743	11.7507	2.66013	0.930529	0.924165	0.905672	0.925407	0.93146	0.922391	0.863231	0.883254	0.860371	0.895893	0.896315	0.861879	0.832897	0.873054	0.885538	0.879507	0.878132	0.863963	0.848242	0.846246	1	0.904013	0.0575243
1850	22	20607	0.082428	97.2193	7.51335	11.7535	2.65735	0.932208	0.926214	0.906682	0.925486	0.931868	0.922842	0.863081	0.884166	0.861892	0.897559	0.897074	0.86228	0.834425	0.873465	0.885621	0.880235	0.878415	0.86325	0.84908	0.846266	1	0.904966	0.0570856
1850	10	54776	0.219104	64.2761	7.96109	3.50764	1.25	0.920303	0.901362	0.883745	0.898678	0.920321	0.887159	0.832527	0.892371	0.849907	0.909623	0.874388	0.873174	0.819739	0.86746	0.860222	0.857693	0.887788	0.88421	0.833951	0.843919	1	0.888693	0.0629519
1852	12	51164	0.204656	64.2205	8.14848	3.50631	1.28497	0.921419	0.9029	0.884939	0.899363	0.921185	0.888144	0.833692	0.893284	0.851077	0.910025	0.875088	0.874277	0.820196	0.867925	0.860146	0.857771	0.887792	0.88402	0.834298	0.84406	1	0.889642	0.0626407
1852	12	51164	0.204656	64.2205	8.14848	3.50631	1.28497	0.921419	0.9029	0.884939	0.899363	0.921185	0.888144	0.833692	0.893284	0.851077	0.910025	0.875088	0.874277	0.820196	0.867925	0.860146	0.857771	0.887792	0.88402	0.834298	0.84406	1	0.889642	0.0626407
1857	17	43685	0.17474	102.682	9.01508	13.9088	3.59636	0.921644	0.904807	0.886139	0.899416	0.921655	0.888509	0.834165	0.893487	0.852341	0.910553	0.875953	0.874614	0.821151	0.867826	0.860936	0.858865	0.887524	0.883805	0.834863	0.844374	1	0.890321	0.0625185
1858	18	18375	0.0735	98.6631	7.56039	12.2792	2.75907	0.934694	0.92049	0.900354	0.907429	0.929388	0.898476	0.84449	0.900381	0.862449	0.913932	0.880762	0.879129	0.82702	0.870041	0.862912	0.863673	0.888381	0.884109	0.838313	0.846939	1	0.900014	0.058792
1862	22	16840	0.06736	98.6328	7.57599	12.2689	2.76464	0.935748	0.921793	0.901603	0.908521	0.930404	0.898931	0.845606	0.900386	0.862559	0.91443	0.880968	0.879276	0.828414	0.870932	0.863213	0.863539	0.888688	0.884471	0.838064	0.84709	1	0.900848	0.0582266
1862	10	53546	0.214184	65.3654	8.07618	3.68749	1.31267	0.923496	0.893615	0.909816	0.911851	0.911581	0.92358	0.843088	0.890963	0.843555	0.921647	0.876854	0.881868	0.859737	0.89369	0.855872	0.858608	0.875247	0.88128	0.842052	0.840838	1	0.896429	0.0603094
1864	12	50230	0.20092	65.3091	8.2639	3.68598	1.34853	0.924378	0.895262	0.911119	0.912731	0.912244	0.92401	0.843699	0.891459	0.844296	0.92176	0.877583	0.882023	0.860323	0.893918	0.856819	0.858929	0.875055	0.881296	0.842395	0.840862	1	0.897243	0.0600507
1864	12	50230	0.20092	65.3091	8.2639	3.68598	1.34853	0.924378	0.895262	0.911119	0.912731	0.912244	0.92401	0.843699	0.891459	0.844296	0.92176	0.877583	0.882023	0.860323	0.893918	0.856819	0.858929	0.875055	0.881296	0.842395	0.840862	1	0.897243	0.0600507
1869	17	42876	0.171504	103.362	9.12992	14.1899	3.6935	0.926357	0.89732	0.911979	0.913623	0.912457	0.92476	0.843479	0.891664	0.84447	0.922579	0.877461	0.881729	0.861006	0.894405	0.857706	0.85907	0.875828	0.881472	0.842569	0.84096	1	0.898122	0.0597325
1870	18	18509	0.074036	98.1734	7.69001	12.1074	2.78282	0.940056	0.910773	0.921714	0.922713	0.920552	0.93233	0.852207	0.897239	0.851937	0.925523	0.882084	0.88411	0.865201	0.898644	0.860446	0.860608	0.875088	0.880653	0.845183	0.842941	1	0.906662	0.0560697
1874	22	16942	0.067768	98.1269	7.70144	12.0911	2.78451	0.941093	0.912407	0.922087	0.923297	0.921172	0.932977	0.852615	0.898448	0.851995	0.925894	0.882718	0.884341	0.865276	0.899274	0.860908	0.86076	0.875812	0.880179	0.845178	0.842433	1	0.907366	0.0558521
1874	10	52835	0.21134	63.702	7.99087	3.41877	1.23537	0.911347	0.906766	0.904353	0.904448	0.897738	0.910012	0.85273	0.857708	0.859629	0.900123	0.871496	0.885483	0.838213	0.892496	0.85132	0.84586	0.885814	0.872802	0.832952	0.836775	1	0.890751	0.0641704
1876	12	49511	0.198044	63.6472	8.16617	3.41719	1.26768	0.913252	0.908334	0.905637	0.905223	0.899729	0.91105	0.853447	0.858819	0.85996	0.900638	0.872331	0.886217	0.837885	0.892802	0.851114	0.846317	0.885874	0.872947	0.833461	0.836905	1	0.891864	0.0636556
1876	12	49511	0.198044	63.6472	8.16617	3.41719	1.26768	0.913252	0.908334	0.905637	0.905223	0.899729	0.91105	0.853447	0.858819	0.85996	0.900638	0.872331	0.886217	0.837885	0.892802	0.851114	0.846317	0.885874	0.872947	0.833461	0.836905	1	0.891864	0.0636556
1881	17	42201	0.168804	102.281	9.04215	13.7517	3.58078	0.915026	0.909457	0.906981	0.906685	0.900772	0.911483	0.855039	0.859103	0.861117	0.9005	0.872325	0.885986	0.836615	0.892953	0.851307	0.846662	0.885263	0.873617	0.834281	0.836556	1	0.892797	0.0631386
1882	18	19133	0.076532	97.7638	7.61007	11.9543	2.72432	0.932342	0.92296	0.917472	0.915042	0.910234	0.916741	0.862123	0.868918	0.867951	0.904249	0.877907	0.890765	0.836382	0.895442	0.85478	0.848482	0.884179	0.876313	0.835598	0.840328	1	0.90197	0.058165
1886	22	17453	0.069812	97.7544	7.61775	11.9513	2.72589	0.933708	0.923939	0.918725	0.914828	0.911104	0.917636	0.863147	0.870825	0.868905	0.904773	0.8777	0.891308	0.836876	0.896694	0.85438	0.849338	0.884748	0.876554	0.836189	0.840486	1	0.902832	0.0578144
1886	10	54500	0.218	64.3238	8.06792	3.51932	1.26986	0.908899	0.907872	0.901229	0.908569	0.92711	0.875578	0.843064	0.883862	0.841046	0.897092	0.880312	0.867358	0.834404	0.854018	0.875835	0.850229	0.874991	0.890615	0.841826	0.873917	1	0.890239	0.0625921
1888	12	51032	0.204128	64.2885	8.25269	3.52118	1.30507	0.910448	0.909096	0.902316	0.908979	0.927849	0.876421	0.843961	0.885004	0.841766	0.897662	0.881035	0.867769	0.834878	0.854307	0.876381	0.850349	0.875431	0.890931	0.842648	0.873912	1	0.891142	0.0622625
1888	12	51032	0.204128	64.2885	8.25269	3.52118	1.30507	0.910448	0.909096	0.902316	0.908979	0.927849	0.876421	0.843961	0.885004	0.841766	0.897662	0.881035	0.867769	0.834878	0.854307	0.876381	0.850349	0.875431	0.890931	0.842648	0.873912	1	0.891142	0.0622625
1893	17	43573	0.174292	101.968	9.076	13.6304	3.57421	0.911929	0.910243	0.903071	0.910059	0.929004	0.877699	0.845076	0.885904	0.84254	0.897758	0.88183	0.869024	0.835403	0.854543	0.876678	0.850504	0.875806	0.890804	0.843619	0.873844	1	0.892118	0.0620237
1894	18	18602	0.074408	98.5399	7.56146	12.234	2.75236	0.92732	0.922186	0.913719	0.918154	0.936002	0.886141	0.857623	0.891893	0.852946	0.902726	0.887109	0.875981	0.838512	0.854989	0.880577	0.854774	0.878588	0.892001	0.847866	0.875363	1	0.901339	0.0582623
1898	22	17068	0.068272	98.5227	7.53407	12.2262	2.74156	0.927554	0.922926	0.914636	0.91859	0.936489	0.887567	0.858566	0.891581	0.853791	0.903621	0.886864	0.876113	0.837708	0.856222	0.881708	0.85508	0.87875	0.891522	0.848576	0.875205	1	0.901886	0.0580894
1898	10	55209	0.220836	65.1403	8.01536	3.64843	1.29412	0.929848	0.90929	0.913728	0.886694	0.909698	0.921064	0.866145	0.877493	0.869759	0.898721	0.891893	0.85803	0.835552	0.858701	0.847262	0.873571	0.869913	0.872503	0.873417	0.850686	1	0.896858	0.0591485
1900	12	51748	0.206992	65.0616	8.18645	3.64262	1.32639	0.931147	0.910692	0.914876	0.887609	0.910605	0.9222	0.867367	0.878053	0.870323	0.899358	0.892508	0.858603	0.835713	0.858758	0.848429	0.873725	0.870063	0.872459	0.87358	0.851105	1	0.897809	0.0588082
1900	12	51748	0.206992	65.0616	8.18645	3.64262	1.32639	0.931147	0.910692	0.914876	0.887609	0.910605	0.9222	0.867367	0.878053	0.870323	0.899358	0.892508	0.858603	0.835713	0.858758	0.848429	0.873725	0.870063	0.872459	0.87358	0.851105	1	0.897809	0.0588082
1905	17	44122	0.176488	103.262	9.0555	14.1441	3.65337	0.932517	0.912345	0.915552	0.888888	0.911246	0.923508	0.868694	0.879142	0.870631	0.899869	0.892525	0.859379	0.83719	0.859254	0.849123	0.874382	0.869691	0.873952	0.873	0.850721	1	0.898816	0.0583788
1906	18	18383	0.073532	98.3554	7.52074	12.1643	2.72799	0.943997	0.927052	0.924958	0.902872	0.919219	0.929527	0.877523	0.888076	0.877577	0.904178	0.89697	0.862346	0.841756	0.864494	0.850432	0.878203	0.868792	0.878883	0.873796	0.855165	1	0.907817	0.0546384
1910	22	16861	0.067444	98.3489	7.52139	12.1619	2.72821	0.944102	0.928237	0.925953	0.903891	0.919993	0.930253	0.878062	0.888322	0.877172	0.905195	0.897515	0.862345	0.843366	0.864955	0.850958	0.8791	0.868483	0.87904	0.874029	0.855732	1	0.908458	0.0543639
1910	10	54045	0.21618	64.2087	8.0132	3.49897	1.25567	0.915728	0.92003	0.912527	0.889814	0.928291	0.894347	0.867176	0.873716	0.856111	0.885605	0.896873	0.864604	0.801304	0.872976	0.867814	0.866065	0.89778	0.862689	0.841049	0.839097	1	0.894626	0.0622373
1912	12	50460	0.20184	64.1457	8.19538	3.49634	1.29013	0.917013	0.921423	0.914061	0.891112	0.929499	0.895085	0.868232	0.874574	0.856788	0.886187	0.897731	0.865616	0.801655	0.873454	0.868054	0.866181	0.897929	0.86307	0.841409	0.839982	1	0.895684	0.0618289
1912	12	50460	0.20184	64.1457	8.19538	3.49634	1.29013	0.917013	0.921423	0.914061	0.891112	0.929499	0.895085	0.868232	0.874574	0.856788	0.886187	0.897731	0.865616	0.801655	0.873454	0.868054	0.866181	0.897929	0.86307	0.841409	0.839982	1	0.895684	0.0618289
1917	17	43156	0.172624	100.618	9.02778	13.1034	3.4633	0.918795	0.923035	0.915006	0.892159	0.930659	0.89582	0.868755	0.875359	0.857899	0.886053	0.898079	0.866751	0.802206	0.874479	0.868095	0.866345	0.898577	0.863113	0.841389	0.840115	1	0.8967	0.0614574
1918	18	20407	0.081628	97.6148	7.58343	11.8993	2.71313	0.933503	0.933209	0.925246	0.902166	0.935218	0.902068	0.880066	0.882834	0.861763	0.891312	0.9017	0.872519	0.806757	0.876366	0.870706	0.868501	0.899054	0.86289	0.844808	0.843877	1	0.904995	0.0569935
1922	22	18678	0.074712	97.5871	7.5905	11.8897	2.71348	0.934201	0.935164	0.925902	0.904112	0.935539	0.902345	0.881251	0.883901	0.862191	0.892092	0.902291	0.872979	0.806269	0.876834	0.87073	0.868187	0.899213	0.863315	0.844041	0.843559	1	0.905838	0.0567082
1922	10	53563	0.214252	63.792	7.86686	3.42806	1.21714	0.895628	0.903217	0.898279	0.905662	0.90948	0.893247	0.843595	0.895814	0.870032	0.905382	0.88184	0.87075	0.833336	0.855124	0.838256	0.843567	0.883324	0.86963	0.833364	0.837509	1	0.888003	0.064234
1924	12	50132	0.200528	63.7262	8.06018	3.42536	1.25237	0.896922	0.904482	0.899775	0.905859	0.909938	0.894748	0.845139	0.897221	0.870791	0.905759	0.88266	0.8714	0.834437	0.855771	0.839115	0.844151	0.883318	0.869784	0.8333	0.837718	1	0.888998	0.0639017
1924	12	50132	0.200528	63.7262	8.06018	3.42536	1.25237	0.896922	0.904482	0.899775	0.905859	0.909938	0.894748	0.845139	0.897221	0.870791	0.905759	0.88266	0.8714	0.834437	0.855771	0.839115	0.844151	0.883318	0.869784	0.8333	0.837718	1	0.888998	0.0639017
1929	17	42782	0.171128	101.622	8.95978	13.487	3.5049	0.898649	0.905778	0.90101	0.907017	0.911026	0.895341	0.846945	0.89762	0.87095	0.906164	0.882708	0.871383	0.834451	0.85578	0.838402	0.844771	0.883876	0.870518	0.832897	0.838402	1	0.889952	0.0636269
1930	18	19656	0.078624	97.4821	7.59304	11.852	2.70338	0.914937	0.917811	0.913334	0.915318	0.917837	0.9026	0.856863	0.9026	0.874161	0.911808	0.885429	0.874542	0.839031	0.860755	0.840456	0.846561	0.885099	0.87149	0.836767	0.840507	1	0.898766	0.0599517
1934	22	17963	0.071852	97.4855	7.58118	11.8526	2.69948	0.916968	0.919919	0.914324	0.916245	0.918694	0.903218	0.85832	0.903635	0.875355	0.911986	0.886016	0.874019	0.838362	0.861827	0.840533	0.846407	0.885348	0.871486	0.836442	0.840756	1	0.899847	0.0594167
1934	10	55474	0.221896	63.7602	7.93048	3.42543	1.22491	0.908281	0.921747	0.909345	0.908489	0.908173	0.91743	0.834157	0.873941	0.865469	0.900548	0.873625	0.869579	0.853048	0.903	0.855725	0.866694	0.876915	0.861268	0.846351	0.833048	1	0.894916	0.0606303
1936	12	51939	0.207756	63.7261	8.11615	3.42745	1.26038	0.909615	0.9229	0.910462	0.909509	0.909355	0.918	0.835057	0.875229	0.866247	0.90098	0.874266	0.869818	0.853655	0.903454	0.855966	0.866863	0.876779	0.861299	0.846329	0.833613	1	0.89584	0.0602929
1936	12	51939	0.207756	63.7261	8.11615	3.42745	1.26038	0.909615	0.9229	0.910462	0.909509	0.909355	0.918	0.835057	0.875229	0.866247	0.90098	0.874266	0.869818	0.853655	0.903454	0.855966	0.866863	0.876779	0.861299	0.846329	0.833613	1	0.89584	0.0602929
1941	17	44304	0.177216	101.791	8.97097	13.5537	3.51655	0.91152	0.923912	0.910866	0.910347	0.910042	0.919466	0.836347	0.876388	0.866682	0.901217	0.874786	0.870012	0.854381	0.903508	0.856796	0.867077	0.876817	0.861322	0.847486	0.834281	1	0.896768	0.060026
1942	18	20199	0.080796	97.812	7.57175	11.9695	2.70988	0.92663	0.934947	0.920145	0.91606	0.918263	0.924377	0.844844	0.884549	0.872692	0.903857	0.880761	0.873731	0.858013	0.905416	0.859696	0.869523	0.878831	0.864152	0.849795	0.837121	1	0.904833	0.0565444
1946	22	18533	0.074132	97.8323	7.56107	11.9762	2.70569	0.928128	0.935925	0.920736	0.916959	0.91847	0.924783	0.844413	0.885259	0.873334	0.904279	0.880969	0.87328	0.858469	0.905466	0.8606	0.870393	0.878622	0.864215	0.850024	0.837128	1	0.90546	0.0562319
1946	10	57255	0.22902	64.4402	7.93593	3.53277	1.25296	0.910741	0.914488	0.899022	0.905388	0.91585	0.888621	0.839595	0.883041	0.841839	0.90455	0.88649	0.871461	0.834381	0.881766	0.843201	0.884106	0.892874	0.874264	0.847603	0.842704	1	0.89155	0.0631002
1948	12	53536	0.214144	64.3736	8.11043	3.52916	1.28584	0.912937	0.91586	0.900375	0.90625	0.91672	0.889271	0.840761	0.883957	0.842424	0.905111	0.886871	0.871656	0.834924	0.882266	0.843638	0.883957	0.893156	0.87457	0.84743	0.84305	1	0.892607	0.0626253
1948	12	53536	0.214144	64.3736	8.11043	3.52916	1.28584	0.912937	0.91586	0.900375	0.90625	0.91672	0.889271	0.840761	0.883957	0.842424	0.905111	0.886871	0.871656	0.834924	0.882266	0.843638	0.883957	0.893156	0.87457	0.84743	0.84305	1	0.892607	0.0626253
1953	17	45581	0.182324	103.015	9.01327	14.0418	3.61846	0.914603	0.917071	0.902119	0.907385	0.917893	0.890415	0.842028	0.884206	0.842281	0.905871	0.887014	0.872304	0.836478	0.882583	0.843762	0.884305	0.893355	0.875365	0.847447	0.843619	1	0.893675	0.06226
1954	18	19186	0.076744	98.5832	7.55613	12.2496	2.75127	0.929037	0.930913	0.913036	0.917075	0.92604	0.899119	0.852575	0.893725	0.851532	0.909413	0.889607	0.875352	0.840457	0.888095	0.846894	0.885151	0.894741	0.8796	0.848848	0.846633	1	0.903104	0.058255
1958	22	17555	0.07022	98.566	7.5669	12.2439	2.75533	0.929764	0.931643	0.914212	0.919339	0.926659	0.899858	0.853745	0.89419	0.851752	0.909285	0.890402	0.876018	0.840957	0.888294	0.846881	0.885246	0.895927	0.880889	0.848676	0.846596	1	0.903932	0.0579222
1958	10	56050	0.2242	65.1229	8.08026	3.64799	1.30072	0.922275	0.89413	0.906833	0.886878	0.899099	0.890054	0.865914	0.890794	0.855558	0.874318	0.902096	0.884906	0.848029	0.880437	0.8405	0.875201	0.873024	0.887145	0.872221	0.872765	1	0.891352	0.0640586
1960	12	52530	0.21012	65.0685	8.26697	3.64684	1.33716	0.923663	0.895469	0.907834	0.887683	0.900171	0.890996	0.866876	0.891557	0.856368	0.8751	0.902503	0.885199	0.84841	0.88123	0.841091	0.87588	0.872968	0.887065	0.872816	0.873158	1	0.892297	0.0637793
1960	12	52530	0.21012	65.0685	8.26697	3.64684	1.33716	0.923663	0.895469	0.907834	0.887683	0.900171	0.890996	0.866876	0.891557	0.856368	0.8751	0.902503	0.885199	0.84841	0.88123	0.841091	0.87588	0.872968	0.887065	0.872816	0.873158	1	0.892297	0.0637793
1965	17	44921	0.179684	101.328	9.11248	13.3827	3.54288	0.924846	0.897186	0.908528	0.888883	0.90047	0.891254	0.868024	0.892411	0.857383	0.876138	0.903353	0.885521	0.848423	0.880969	0.841911	0.875982	0.872777	0.887714	0.87301	0.872966	1	0.893167	0.0633743
1966	18	21398	0.085592	97.229	7.70052	11.7674	2.7329	0.937097	0.911417	0.917866	0.900832	0.909641	0.89964	0.877372	0.898308	0.864193	0.883587	0.905599	0.88534	0.849308	0.884031	0.844892	0.879054	0.872091	0.891789	0.87583	0.87375	1	0.901977	0.0596404
1970	22	19554	0.078216	97.2256	7.70179	11.7664	2.73518	0.937762	0.913496	0.919633	0.901836	0.910121	0.900276	0.878388	0.899586	0.86412	0.884295	0.906745	0.885573	0.849647	0.884832	0.846195	0.879641	0.872328	0.891736	0.876982	0.873862	1	0.902972	0.0591859
1970	10	55624	0.222496	62.1765	7.75699	3.17835	1.13964	0.920223	0.916151	0.906569	0.891872	0.913122	0.906974	0.884339	0.873831	0.868519	0.897158	0.871198	0.881823	0.841094	0.889373	0.868393	0.844231	0.863827	0.869121	0.846433	0.840465	1	0.896322	0.0629638
1972	12	52077	0.208308	62.1067	7.92434	3.17429	1.16815	0.921597	0.917267	0.908059	0.893149	0.914166	0.907301	0.88494	0.874926	0.868944	0.897776	0.872256	0.88229	0.841802	0.889423	0.868589	0.845402	0.863884	0.869242	0.846746	0.841322	1	0.897286	0.0624649
1972	12	52077	0.208308	62.1067	7.92434	3.17429	1.16815	0.921597	0.917267	0.908059	0.893149	0.914166	0.907301	0.88494	0.874926	0.868944	0.897776	0.872256	0.88229	0.841802	0.889423	0.868589	0.845402	0.863884	0.869242	0.846746	0.841322	1	0.897286	0.0624649
1977	17	44479	0.177916	98.0584	8.75914	12.13	3.18491	0.923155	0.918771	0.909058	0.894714	0.915522	0.907473	0.885766	0.876369	0.869107	0.897896	0.873109	0.882844	0.841903	0.888801	0.868972	0.846141	0.864116	0.868826	0.847434	0.84142	1	0.898272	0.0620751
1978	18	24063	0.096252	96.196	7.53822	11.3933	2.60644	0.936832	0.928043	0.920002	0.906849	0.923492	0.912771	0.891805	0.882932	0.873769	0.900885	0.876595	0.886195	0.84578	0.890226	0.873	0.851473	0.865208	0.869551	0.850725	0.843411	1	0.906353	0.0583236
1982	22	21982	0.087928	96.1857	7.56601	11.3911	2.61474	0.938222	0.929124	0.920913	0.907629	0.924484	0.913702	0.892617	0.882699	0.873942	0.900782	0.877036	0.886066	0.845942	0.89057	0.872964	0.851879	0.865845	0.869507	0.850264	0.843599	1	0.907082	0.058079
1982	10	53507	0.214028	63.3365	7.79009	3.35476	1.18892	0.916824	0.917637	0.919992	0.900854	0.931495	0.903162	0.861607	0.881006	0.850487	0.874988	0.896733	0.85172	0.838264	0.882455	0.868045	0.84987	0.895509	0.876035	0.838787	0.855262	1	0.897304	0.0591883
1984	12	50292	0.201168	63.2801	7.97373	3.35315	1.22208	0.918546	0.918735	0.921319	0.901843	0.932027	0.903722	0.862652	0.881939	0.850662	0.875855	0.896982	0.85277	0.838096	0.882079	0.86812	0.850453	0.895222	0.876044	0.838941	0.855156	1	0.898196	0.0588553
1984	12	50292	0.201168	63.2801	7.97373	3.35315	1.22208	0.918546	0.918735	0.921319	0.901843	0.932027	0.903722	0.862652	0.881939	0.850662	0.875855	0.896982	0.85277	0.838096	0.882079	0.86812	0.850453	0.895222	0.876044	0.838941	0.855156	1	0.898196	0.0588553
1989	17	43104	0.172416	102.743	8.89232	13.9249	3.5602	0.920065	0.919207	0.922327	0.902677	0.932802	0.90487	0.863412	0.88189	0.851545	0.875882	0.89639	0.852728	0.838275	0.882447	0.868678	0.850292	0.895543	0.87696	0.83875	0.855559	1	0.898906	0.0586119
1990	18	18976	0.075904	97.9602	7.4797	12.0184	2.69665	0.934048	0.931176	0.931387	0.913786	0.939028	0.915314	0.875079	0.888781	0.858216	0.876765	0.899979	0.858216	0.83877	0.882378	0.871917	0.85263	0.897344	0.878136	0.836372	0.85645	1	0.907487	0.0544014
1994	22	17382	0.069528	97.9588	7.47015	12.0174	2.69276	0.935393	0.93289	0.931567	0.914222	0.939564	0.916005	0.875503	0.889081	0.858877	0.877603	0.900501	0.858043	0.839432	0.88304	0.871706	0.852664	0.896588	0.878524	0.835692	0.85672	1	0.908183	0.0542793
1994	10	54164	0.216656	64.9905	8.09914	3.62751	1.30455	0.906146	0.918571	0.911482	0.915497	0.912359	0.895447	0.867153	0.897857	0.866387	0.882191	0.885339	0.874068	0.839035	0.863119	0.855337	0.875748	0.871732	0.869489	0.843171	0.849974	1	0.896048	0.0607532
1996	12	50732	0.202928	64.9194	8.26859	3.62296	1.33663	0.907327	0.919883	0.913073	0.916867	0.913151	0.896436	0.867825	0.898279	0.867303	0.882136	0.885841	0.874093	0.839332	0.863902	0.855732	0.875848	0.871757	0.869609	0.843127	0.850597	1	0.896976	0.0603155
1996	12	50732	0.202928	64.9194	8.26859	3.62296	1.33663	0.907327	0.919883	0.913073	0.916867	0.913151	0.896436	0.867825	0.898279	0.867303	0.882136	0.885841	0.874093	0.839332	0.863902	0.855732	0.875848	0.871757	0.869609	0.843127	0.850597	1	0.896976	0.0603155
2001	17	43425	0.1737	103.096	9.13125	14.0829	3.67974	0.908279	0.920979	0.914139	0.917663	0.913575	0.896891	0.868555	0.899021	0.86844	0.882959	0.886367	0.874588	0.83924	0.864237	0.855797	0.876097	0.871917	0.869856	0.843143	0.850236	1	0.897716	0.0601392
2002	18	18574	0.074296	98.5134	7.55178	12.2239	2.75064	0.923711	0.933455	0.92363	0.925837	0.924384	0.905325	0.87566	0.904167	0.876548	0.885404	0.891407	0.879428	0.840718	0.868095	0.859777	0.878594	0.873318	0.873156	0.843168	0.849736	1	0.906518	0.056507
2006	22	17011	0.068044	98.5157	7.53092	12.2236	2.74407	0.924784	0.934484	0.923373	0.926459	0.92546	0.905796	0.876139	0.904973	0.877785	0.885398	0.891453	0.880665	0.840838	0.868791	0.860091	0.879402	0.873846	0.874023	0.842308	0.849421	1	0.907157	0.0562788
2006	10	56920	0.22768	64.4024	7.95686	3.5275	1.254	0.903136	0.923647	0.916453	0.892349	0.921284	0.89509	0.855613	0.898322	0.862447	0.911437	0.875843	0.87637	0.848928	0.88071	0.873902	0.881738	0.876344	0.871337	0.867894	0.808547	1	0.896352	0.0607671
2008	12	53344	0.213376	64.3487	8.13291	3.52603	1.28842	0.904975	0.924696	0.917535	0.893334	0.922044	0.896136	0.856497	0.898901	0.863227	0.91193	0.876518	0.876668	0.849186	0.881364	0.874185	0.881927	0.8765	0.871298	0.868101	0.808976	1	0.897298	0.0603827
2008	12	53344	0.213376	64.3487	8.13291	3.52603	1.28842	0.904975	0.924696	0.917535	0.893334	0.922044	0.896136	0.856497	0.898901	0.863227	0.91193	0.876518	0.876668	0.849186	0.881364	0.874185	0.881927	0.8765	0.871298	0.868101	0.808976	1	0.897298	0.0603827
2013	17	45461	0.181844	102.162	8.97249	13.6996	3.54179	0.906799	0.92564	0.91859	0.894316	0.923033	0.896901	0.85757	0.899485	0.863685	0.912133	0.87707	0.877026	0.84931	0.880645	0.875003	0.882108	0.876477	0.870702	0.867854	0.808627	1	0.898167	0.0600186
2014	18	18222	0.072888	98.9911	7.50505	12.3971	2.75829	0.921414	0.938947	0.929124	0.90709	0.931155	0.903057	0.866315	0.908106	0.871556	0.916694	0.882066	0.880419	0.854846	0.88245	0.876825	0.884892	0.882258	0.8698	0.867001	0.809324	1	0.90746	0.056569
2018	22	16710	0.06684	98.9848	7.49004	12.3939	2.75203	0.921843	0.939767	0.930491	0.90757	0.931777	0.90392	0.867355	0.908079	0.871753	0.916308	0.882765	0.881269	0.855984	0.882944	0.877169	0.885009	0.882166	0.870197	0.868163	0.809994	1	0.908098	0.0563198
2018	10	57582	0.230328	66.0588	8.1459	3.80488	1.3505	0.905622	0.899248	0.883818	0.8995	0.900603	0.899535	0.824502	0.892979	0.846098	0.90405	0.904684	0.889045	0.819345	0.895888	0.829721	0.876698	0.896617	0.872504	0.876255	0.842425	1	0.886957	0.0645812
2020	12	53791	0.215164	65.9866	8.33724	3.80084	1.38799	0.906936	0.900811	0.884953	0.900169	0.901275	0.900457	0.825119	0.893551	0.846498	0.904491	0.905198	0.889415	0.819914	0.896377	0.829665	0.877275	0.8966	0.872748	0.876448	0.842344	1	0.887814	0.0643419
2020	12	53791	0.215164	65.9866	8.33724	3.80084	1.38799	0.906936	0.900811	0.884953	0.900169	0.901275	0.900457	0.825119	0.893551	0.846498	0.904491	0.905198	0.889415	0.819914	0.896377	0.829665	0.877275	0.8966	0.872748	0.876448	0.842344	1	0.887814	0.0643419
2025	17	45772	0.183088	105.414	9.23823	15.0427	3.88896	0.908558	0.901971	0.886798	0.900627	0.902429	0.901261	0.826193	0.893974	0.846238	0.904691	0.905335	0.890249	0.820906	0.89629	0.830224	0.877764	0.896454	0.87264	0.876081	0.842884	1	0.888737	0.0638585
2026	18	15497	0.061988	100.107	7.5086	12.8148	2.82611	0.924727	0.917758	0.902626	0.910628	0.914564	0.909595	0.841776	0.902013	0.854165	0.909918	0.912467	0.894012	0.825482	0.900981	0.838969	0.880106	0.895302	0.876944	0.87788	0.846519	1	0.90002	0.0591767
2030	22	14195	0.05678	100.095	7.51143	12.8105	2.8277	0.925819	0.919303	0.902959	0.912328	0.915217	0.909827	0.843607	0.902642	0.854667	0.911342	0.91261	0.893906	0.827615	0.900881	0.840437	0.880557	0.895139	0.877844	0.878337	0.847622	1	0.900962	0.0589726
2030	10	58761	0.235044	66.4524	8.17212	3.87219	1.37377	0.917735	0.906979	0.912059	0.908562	0.917701	0.916773	0.855925	0.884183	0.88386	0.882099	0.872126	0.873207	0.833912	0.895475	0.849858	0.85772	0.867412	0.846931	0.844233	0.851219	1	0.896426	0.0614957
2032	12	54988	0.219952	66.3719	8.34764	3.86605	1.40852	0.919801	0.908253	0.913308	0.909762	0.918555	0.9177	0.856878	0.884766	0.884529	0.882283	0.872945	0.873682	0.834237	0.895705	0.849876	0.858033	0.867207	0.847276	0.844166	0.85235	1	0.897461	0.0610952
2032	12	54988	0.219952	66.3719	8.34764	3.86605	1.40852	0.919801	0.908253	0.913308	0.909762	0.918555	0.9177	0.856878	0.884766	0.884529	0.882283	0.872945	0.873682	0.834237	0.895705	0.849876	0.858033	0.867207	0.847276	0.844166	0.85235	1	0.897461	0.0610952
2037	17	46737	0.186948	103.265	9.19987	14.1556	3.71734	0.921518	0.909076	0.915035	0.911066	0.919678	0.918822	0.857329	0.885209	0.884813	0.882299	0.873601	0.874275	0.834446	0.896153	0.850236	0.858902	0.867407	0.847155	0.84432	0.852804	1	0.898436	0.0606772
2038	18	19640	0.07856	98.6573	7.61154	12.2799	2.7785	0.937678	0.921512	0.927189	0.91917	0.929455	0.92752	0.869501	0.892184	0.891064	0.888009	0.879073	0.878997	0.839078	0.900382	0.857077	0.860514	0.866421	0.85084	0.845316	0.857256	1	0.908153	0.0562154
2042	22	18026	0.072104	98.6304	7.6083	12.2698	2.77573	0.939476	0.922029	0.927799	0.920393	0.930212	0.92827	0.870409	0.893043	0.890908	0.888356	0.879258	0.879202	0.83951	0.901254	0.857123	0.860285	0.867358	0.851381	0.845667	0.8574	1	0.908941	0.0557956
2042	10	58478	0.233912	63.364	7.88146	3.36223	1.20171	0.904357	0.917858	0.909291	0.888881	0.929974	0.895576	0.852338	0.882186	0.877663	0.885521	0.882221	0.874671	0.836109	0.877937	0.877569	0.854911	0.877441	0.874004	0.831526	0.875799	1	0.893796	0.0639861
2044	12	54681	0.218724	63.3133	8.05065	3.36101	1.23277	0.905854	0.919332	0.9107	0.890099	0.930927	0.896673	0.853176	0.882903	0.878541	0.885893	0.88304	0.87481	0.836726	0.878248	0.877828	0.854831	0.877672	0.873978	0.832154	0.876154	1	0.894828	0.0635808
2044	12	54681	0.218724	63.3133	8.05065	3.36101	1.23277	0.905854	0.919332	0.9107	0.890099	0.930927	0.896673	0.853176	0.882903	0.878541	0.885893	0.88304	0.87481	0.836726	0.878248	0.877828	0.854831	0.877672	0.873978	0.832154	0.876154	1	0.894828	0.0635808
2049	17	46742	0.186968	100.411	8.9202	13.017	3.40315	0.907728	0.921077	0.912242	0.890783	0.931635	0.897704	0.854285	0.884087	0.879017	0.886034	0.883146	0.875294	0.836967	0.878674	0.878279	0.854414	0.877754	0.874877	0.832838	0.876449	1	0.89589	0.0630758
2050	18	23740	0.09496	96.6575	7.60282	11.559	2.66148	0.923336	0.932077	0.922767	0.901348	0.940375	0.906403	0.862447	0.891007	0.882414	0.888269	0.8865	0.879444	0.841828	0.878665	0.884309	0.856487	0.879381	0.877696	0.835657	0.880055	1	0.904675	0.0586857
2054	22	21772	0.087088	96.6358	7.59391	11.5509	2.6551	0.924582	0.932712	0.923526	0.90226	0.941347	0.906738	0.863173	0.892339	0.883635	0.888412	0.886597	0.880029	0.84232	0.879662	0.883474	0.85773	0.879731	0.877205	0.836189	0.879731	1	0.905436	0.0584143
2054	10	58978	0.235912	62.9968	7.86072	3.30527	1.18483	0.916774	0.922717	0.912739	0.884593	0.928338	0.901573	0.854208	0.851835	0.84111	0.867374	0.896249	0.861949	0.838745	0.870816	0.863797	0.84807	0.87943	0.87965	0.84846	0.83638	1	0.892324	0.0597886
2056	12	55201	0.220804	62.9398	8.03647	3.30339	1.21617	0.917918	0.923978	0.914005	0.885464	0.929231	0.902466	0.854776	0.852675	0.842041	0.86829	0.896569	0.862231	0.839342	0.870519	0.864305	0.848481	0.880057	0.879749	0.849378	0.83657	1	0.893219	0.059415
2056	12	55201	0.220804	62.9398	8.03647	3.30339	1.21617	0.917918	0.923978	0.914005	0.885464	0.929231	0.902466	0.854776	0.852675	0.842041	0.86829	0.896569	0.862231	0.839342	0.870519	0.864305	0.848481	0.880057	0.879749	0.849378	0.83657	1	0.893219	0.059415
2061	17	47070	0.18828	99.465	8.87917	12.6568	3.32327	0.919301	0.924952	0.914797	0.887094	0.929403	0.902677	0.855672	0.853739	0.843616	0.868398	0.896643	0.862885	0.839877	0.87031	0.86434	0.848906	0.88037	0.880168	0.849564	0.836531	1	0.89404	0.0591212
2062	18	25671	0.102684	95.8694	7.65986	11.2862	2.63531	0.928928	0.933466	0.923123	0.898504	0.934401	0.909158	0.863465	0.859706	0.848428	0.870827	0.898348	0.863387	0.842975	0.873476	0.868529	0.850746	0.883624	0.881072	0.852031	0.837852	1	0.900826	0.0566682
2066	22	23406	0.093624	95.8473	7.6772	11.2794	2.63914	0.929569	0.934974	0.923908	0.899299	0.934397	0.909852	0.864928	0.86104	0.84897	0.871208	0.898723	0.864266	0.842647	0.874413	0.869136	0.851342	0.883427	0.881163	0.852837	0.837948	1	0.901588	0.0564553
2066	10	58795	0.23518	61.8732	7.7375	3.13304	1.12915	0.914559	0.910077	0.906327	0.891215	0.934994	0.904635	0.864495	0.902985	0.858942	0.874505	0.881665	0.880917	0.843482	0.866851	0.865405	0.882626	0.867106	0.876563	0.854001	0.822119	1	0.895757	0.0616293
2068	12	55019	0.220076	61.8105	7.90714	3.13019	1.15866	0.915884	0.911585	0.90745	0.89241	0.935922	0.905342	0.865474	0.903361	0.859412	0.87507	0.881814	0.881759	0.843954	0.8672	0.86561	0.882904	0.867646	0.876606	0.853841	0.82208	1	0.896679	0.0613443
2068	12	55019	0.220076	61.8105	7.90714	3.13019	1.15866	0.915884	0.911585	0.90745	0.89241	0.935922	0.905342	0.865474	0.903361	0.859412	0.87507	0.881814	0.881759	0.843954	0.8672	0.86561	0.882904	0.867646	0.876606	0.853841	0.82208	1	0.896679	0.0613443
2073	17	46891	0.187564	99.5713	8.75865	12.689	3.29289	0.918524	0.912702	0.908916	0.893615	0.936576	0.906037	0.866051	0.904139	0.859717	0.875456	0.8818	0.882408	0.844992	0.867597	0.866478	0.883837	0.86813	0.876831	0.853725	0.821394	1	0.897766	0.0609044
2074	18	24191	0.096764	97.095	7.49461	11.7083	2.64634	0.93171	0.923463	0.91687	0.902236	0.941797	0.912405	0.873589	0.906784	0.867037	0.881257	0.88814	0.886673	0.849551	0.871171	0.868174	0.885598	0.87144	0.878963	0.851701	0.82663	1	0.905379	0.0574473
2078	22	22132	0.088528	97.0646	7.46771	11.696	2.63459	0.933513	0.924453	0.91745	0.904369	0.942323	0.91379	0.87448	0.907419	0.868132	0.881461	0.889075	0.887561	0.850895	0.871272	0.8689	0.886748	0.871679	0.879586	0.851934	0.826834	1	0.906445	0.0569299
2078	10	56950	0.2278	64.9383	7.98891	3.61469	1.28184	0.9064	0.91856	0.914425	0.910281	0.894241	0.883082	0.829745	0.891343	0.840097	0.894232	0.920606	0.901352	0.819587	0.876067	0.845654	0.871896	0.891598	0.868806	0.860492	0.812643	1	0.891933	0.0630619
2080	12	53300	0.2132	64.8893	8.18661	3.61481	1.32119	0.907758	0.919887	0.9153	0.911248	0.895197	0.883977	0.83106	0.89212	0.84091	0.894587	0.920966	0.90167	0.820103	0.876257	0.846238	0.872111	0.891313	0.869315	0.860356	0.81288	1	0.892845	0.0627222
2080	12	53300	0.2132	64.8893	8.18661	3.61481	1.32119	0.907758	0.919887	0.9153	0.911248	0.895197	0.883977	0.83106	0.89212	0.84091	0.894587	0.920966	0.90167	0.820103	0.876257	0.846238	0.872111	0.891313	0.869315	0.860356	0.81288	1	0.892845	0.0627222
2085	17	45397	0.181588	105.503	9.12681	15.0721	3.84718	0.909961	0.921173	0.916085	0.912483	0.896006	0.884651	0.831905	0.893143	0.841311	0.89496	0.921338	0.901601	0.820484	0.876302	0.846389	0.872866	0.891303	0.86954	0.860828	0.813457	1	0.893825	0.0623762
2086	18	14246	0.056984	100.575	7.4373	12.9887	2.82984	0.92791	0.934262	0.928576	0.92261	0.905201	0.89376	0.8455	0.89927	0.849677	0.90092	0.924646	0.906254	0.827004	0.878036	0.85266	0.871613	0.894602	0.870314	0.86326	0.816615	1	0.904131	0.0577966
2090	22	13115	0.05246	100.567	7.44478	12.9861	2.83409	0.929699	0.935341	0.929432	0.924209	0.906405	0.894586	0.847274	0.899809	0.850477	0.900839	0.924743	0.906138	0.828021	0.878384	0.852993	0.871483	0.894281	0.869996	0.863248	0.816698	1	0.90512	0.0574532
2090	10	52085	0.20834	68.5896	8.46701	4.25738	1.51065	0.89903	0.931621	0.912931	0.896631	0.919987	0.907104	0.824182	0.880225	0.882548	0.889373	0.869703	0.857205	0.836565	0.857963	0.857166	0.849448	0.842546	0.87241	0.841759	0.83117	1	0.891932	0.0623342
2092	12	48705	0.19482	68.5267	8.6607	4.25483	1.55212	0.900719	0.932225	0.914393	0.897926	0.920788	0.908079	0.825459	0.88108	0.882569	0.889919	0.870311	0.857499	0.836731	0.858033	0.857181	0.850005	0.843189	0.872559	0.841967	0.831681	1	0.892869	0.0620848
2092	12	48705	0.19482	68.5267	8.6607	4.25483	1.55212	0.900719	0.932225	0.914393	0.897926	0.920788	0.908079	0.825459	0.88108	0.882569	0.889919	0.870311	0.857499	0.836731	0.858033	0.857181	0.850005	0.843189	0.872559	0.841967	0.831681	1	0.892869	0.0620848
2097	17	41511	0.166044	106.882	9.54671	15.6901	4.11955	0.90205	0.933632	0.915348	0.899183	0.921334	0.908747	0.826805	0.882164	0.88379	0.890378	0.871131	0.857435	0.837031	0.8577	0.857231	0.850859	0.843162	0.873142	0.841982	0.831804	1	0.893807	0.0616776
2098	18	12882	0.051528	100.644	7.80922	13.0362	2.97755	0.921945	0.944807	0.926991	0.914493	0.932309	0.922178	0.83869	0.888216	0.888992	0.891865	0.877348	0.863841	0.838884	0.860891	0.860387	0.853012	0.84719	0.880919	0.84032	0.83671	1	0.9047	0.0571637
2102	22	11825	0.0473	100.63	7.788	13.0295	2.96705	0.923383	0.945877	0.927653	0.916068	0.932347	0.923679	0.840254	0.88981	0.889937	0.891755	0.876998	0.864017	0.838393	0.860719	0.859577	0.853192	0.847442	0.881395	0.839789	0.837252	1	0.905558	0.0567019
2102	10	54488	0.217952	65.4057	8.07484	3.69413	1.31581	0.897684	0.914532	0.875422	0.878955	0.922176	0.87656	0.871807	0.894417	0.879781	0.880946	0.904328	0.870724	0.832715	0.878414	0.833532	0.840543	0.86375	0.842626	0.848517	0.853766	1	0.886522	0.0660963
2104	12	51093	0.204372	65.352	8.25081	3.69259	1.35118	0.898988	0.915801	0.877253	0.880189	0.922563	0.877517	0.872889	0.894849	0.880218	0.881393	0.904781	0.871323	0.8335	0.878966	0.833549	0.840751	0.86366	0.842669	0.848521	0.853649	1	0.887472	0.0658212
2104	12	51093	0.204372	65.352	8.25081	3.69259	1.35118	0.898988	0.915801	0.877253	0.880189	0.922563	0.877517	0.872889	0.894849	0.880218	0.881393	0.904781	0.871323	0.8335	0.878966	0.833549	0.840751	0.86366	0.842669	0.848521	0.853649	1	0.887472	0.0658212
2109	17	43629	0.174516	104.168	9.14963	14.5195	3.76792	0.900582	0.916798	0.879025	0.881524	0.923514	0.878693	0.873971	0.89633	0.881054	0.881581	0.905464	0.872149	0.833242	0.879415	0.83323	0.840794	0.864012	0.842593	0.848816	0.853217	1	0.888538	0.0654684
2110	18	15241	0.060964	100.3	7.50453	12.8878	2.84286	0.919953	0.931205	0.896693	0.897677	0.931861	0.889607	0.881274	0.905944	0.888492	0.885441	0.908503	0.8755	0.840168	0.886294	0.833672	0.844269	0.867036	0.849288	0.847845	0.855915	1	0.900152	0.0599175
2114	22	13954	0.055816	100.261	7.50997	12.8733	2.84367	0.921528	0.932277	0.89856	0.898846	0.932349	0.890533	0.881933	0.906837	0.888527	0.885839	0.9087	0.876165	0.840548	0.886448	0.83356	0.844668	0.867207	0.849721	0.848036	0.856063	1	0.901087	0.0594685
2114	10	53091	0.212364	67.1762	8.22106	3.99775	1.40808	0.920043	0.923829	0.925138	0.883596	0.930252	0.894803	0.845134	0.859694	0.869083	0.875035	0.896772	0.868876	0.832627	0.863602	0.833654	0.825639	0.85069	0.87366	0.878652	0.841753	1	0.894189	0.060041
2116	12	49746	0.198984	67.1038	8.38814	3.99245	1.44253	0.921511	0.925009	0.925803	0.885669	0.930698	0.896052	0.84638	0.860552	0.869658	0.876	0.896554	0.869688	0.833092	0.86414	0.83458	0.826107	0.850903	0.87392	0.878362	0.842178	1	0.89519	0.0596724
2116	12	49746	0.198984	67.1038	8.38814	3.99245	1.44253	0.921511	0.925009	0.925803	0.885669	0.930698	0.896052	0.84638	0.860552	0.869658	0.876	0.896554	0.869688	0.833092	0.86414	0.83458	0.826107	0.850903	0.87392	0.878362	0.842178	1	0.89519	0.0596724
2121	17	42491	0.169964	104.374	9.26363	14.6119	3.82115	0.922866	0.926173	0.926702	0.886541	0.930974	0.89646	0.847674	0.8617	0.869949	0.876103	0.896837	0.869796	0.833353	0.864242	0.83573	0.826822	0.850792	0.873809	0.87848	0.841802	1	0.895966	0.0592764
2122	18	15606	0.062424	99.4973	7.60909	12.5911	2.8263	0.936082	0.938421	0.936467	0.900807	0.938293	0.908817	0.858131	0.869505	0.880591	0.878925	0.900038	0.873382	0.837787	0.866269	0.839517	0.831731	0.855472	0.874311	0.877099	0.843586	1	0.905457	0.0555781
2126	22	14268	0.057072	99.4835	7.6181	12.5864	2.82673	0.936361	0.93962	0.937868	0.901423	0.938674	0.909027	0.860247	0.869884	0.881133	0.879661	0.89939	0.873248	0.837714	0.86673	0.839571	0.832632	0.856357	0.873914	0.877348	0.843496	1	0.906108	0.055318
2126	10	54938	0.219752	64.0842	7.94697	3.47685	1.24075	0.908115	0.913239	0.910317	0.883905	0.921839	0.893817	0.855874	0.879592	0.861426	0.884561	0.900461	0.879273	0.838254	0.86199	0.860233	0.86361	0.859078	0.895391	0.85521	0.82199	1	0.892005	0.0614701
2128	12	51487	0.205948	64.0007	8.12392	3.47074	1.27288	0.909414	0.914308	0.91156	0.885233	0.922631	0.894653	0.856818	0.880378	0.86247	0.884748	0.900548	0.87961	0.838493	0.862247	0.860431	0.863781	0.858896	0.895109	0.855294	0.821936	1	0.892885	0.0610801
2128	12	51487	0.205948	64.0007	8.12392	3.47074	1.27288	0.909414	0.914308	0.91156	0.885233	0.922631	0.894653	0.856818	0.880378	0.86247	0.884748	0.900548	0.87961	0.838493	0.862247	0.860431	0.863781	0.858896	0.895109	0.855294	0.821936	1	0.892885	0.0610801
2133	17	43982	0.175928	103.785	9.0344	14.3547	3.68217	0.911475	0.915363	0.912919	0.886806	0.923321	0.895469	0.857874	0.881292	0.864149	0.885339	0.900857	0.880497	0.838639	0.863149	0.860716	0.864217	0.858613	0.896071	0.855498	0.822268	1	0.894015	0.0605195
2134	18	20089	0.080356	97.7125	7.65778	11.9386	2.74721	0.924362	0.926925	0.923789	0.897855	0.931828	0.904425	0.866146	0.88536	0.872916	0.889218	0.903056	0.882324	0.842725	0.865747	0.862611	0.868112	0.859824	0.897108	0.855219	0.822415	1	0.902514	0.0567376
2138	22	18385	0.07354	97.692	7.65756	11.9313	2.74722	0.925891	0.928039	0.924558	0.898069	0.931547	0.905249	0.867338	0.885967	0.87381	0.889312	0.903835	0.883084	0.843704	0.86712	0.863557	0.868126	0.860267	0.897362	0.854882	0.822301	1	0.903283	0.0564377
2138	10	60774	0.243096	63.685	8.02755	3.41741	1.23764	0.916988	0.8973	0.911311	0.8663	0.918707	0.908752	0.855827	0.87878	0.857579	0.877653	0.88811	0.873005	0.79641	0.867221	0.865847	0.842589	0.864934	0.868932	0.850545	0.8165	1	0.888036	0.0656909
2140	12	56754	0.227016	63.6232	8.19945	3.41467	1.2697	0.918957	0.898871	0.912632	0.868115	0.919785	0.90976	0.856865	0.879577	0.858371	0.87852	0.888484	0.873533	0.796807	0.867498	0.8663	0.843438	0.86541	0.869595	0.850002	0.81633	1	0.889234	0.0650592
2140	12	56754	0.227016	63.6232	8.19945	3.41467	1.2697	0.918957	0.898871	0.912632	0.868115	0.919785	0.90976	0.856865	0.879577	0.858371	0.87852	0.888484	0.873533	0.796807	0.867498	0.8663	0.843438	0.86541	0.869595	0.850002	0.81633	1	0.889234	0.0650592
2145	17	48275	0.1931	100.781	9.05853	13.168	3.48224	0.920238	0.900135	0.91391	0.8684	0.920559	0.910388	0.857939	0.879544	0.859379	0.879627	0.889332	0.87421	0.797835	0.867768	0.866473	0.843459	0.866308	0.869643	0.850057	0.816437	1	0.890096	0.0648061
2146	18	22657	0.090628	97.5352	7.65229	11.8744	2.73014	0.9347	0.91517	0.926027	0.882067	0.931456	0.918502	0.865803	0.887364	0.864942	0.882751	0.89469	0.877565	0.804542	0.87057	0.869996	0.84422	0.864964	0.869996	0.850841	0.81946	1	0.899964	0.0605331
2150	22	20688	0.082752	97.5369	7.64403	11.8746	2.72946	0.935542	0.916739	0.926648	0.882951	0.932038	0.919325	0.866323	0.88793	0.866009	0.883556	0.894915	0.878287	0.80421	0.870625	0.870287	0.845055	0.866372	0.870384	0.851194	0.820645	1	0.900753	0.0602473
2150	10	58159	0.232636	64.3189	7.9625	3.5144	1.25035	0.906979	0.90881	0.903635	0.890533	0.915542	0.90054	0.83644	0.888495	0.857314	0.881325	0.88528	0.886776	0.84796	0.861707	0.860813	0.835185	0.859669	0.862429	0.870639	0.83258	1	0.889514	0.063927
2152	12	54397	0.217588	64.2682	8.14932	3.51383	1.28609	0.908442	0.910271	0.904517	0.89175	0.916328	0.901318	0.837206	0.888992	0.858016	0.882328	0.885674	0.8864	0.848402	0.862511	0.861123	0.835708	0.859671	0.862906	0.871059	0.832482	1	0.890432	0.0636861
2152	12	54397	0.217588	64.2682	8.14932	3.51383	1.28609	0.908442	0.910271	0.904517	0.89175	0.916328	0.901318	0.837206	0.888992	0.858016	0.882328	0.885674	0.8864	0.848402	0.862511	0.861123	0.835708	0.859671	0.862906	0.871059	0.832482	1	0.890432	0.0636861
2157	17	46402	0.185608	104.11	9.07574	14.4899	3.72011	0.909713	0.911749	0.905241	0.893033	0.917008	0.901868	0.839005	0.889886	0.858077	0.882947	0.886276	0.886891	0.848897	0.863066	0.861978	0.836311	0.860319	0.8634	0.871256	0.83268	1	0.891375	0.0632922
2158	18	16862	0.067448	99.8465	7.47183	12.7145	2.79982	0.925335	0.928122	0.919523	0.905409	0.928449	0.911754	0.851886	0.898262	0.868313	0.887083	0.891857	0.892599	0.857283	0.867216	0.863836	0.838483	0.861642	0.864548	0.869203	0.833916	1	0.902571	0.0585727
2162	22	15409	0.061636	99.8318	7.46795	12.7088	2.79974	0.925855	0.93056	0.920339	0.905932	0.929132	0.912746	0.85356	0.89902	0.86774	0.888247	0.892109	0.893114	0.85781	0.867545	0.863813	0.83753	0.861802	0.864657	0.869751	0.833993	1	0.90341	0.0583598
2162	10	56918	0.227672	67.7236	8.30725	4.09665	1.44621	0.890096	0.934915	0.892732	0.870955	0.936004	0.915167	0.840191	0.881672	0.868504	0.898099	0.886126	0.869057	0.823483	0.873081	0.845154	0.882779	0.848422	0.851901	0.857058	0.819064	1	0.890092	0.0618931
2164	12	53269	0.213076	67.649	8.47585	4.09094	1.48011	0.891766	0.935638	0.893888	0.87229	0.93667	0.915992	0.840864	0.882586	0.868976	0.898693	0.886754	0.869493	0.824401	0.873557	0.845745	0.883037	0.848692	0.851968	0.857272	0.819229	1	0.891007	0.0615318
2164	12	53269	0.213076	67.649	8.47585	4.09094	1.48011	0.891766	0.935638	0.893888	0.87229	0.93667	0.915992	0.840864	0.882586	0.868976	0.898693	0.886754	0.869493	0.824401	0.873557	0.845745	0.883037	0.848692	0.851968	0.857272	0.819229	1	0.891007	0.0615318
2169	17	45232	0.180928	105.74	9.33271	15.1864	3.94501	0.893737	0.937102	0.895472	0.873596	0.937069	0.917359	0.841937	0.883125	0.86997	0.898777	0.887392	0.870899	0.82582	0.874569	0.845618	0.882384	0.848315	0.852162	0.857015	0.819785	1	0.892143	0.0610175
2170	18	14406	0.057624	100.635	7.53305	13.0169	2.86166	0.912953	0.946203	0.907157	0.886575	0.946203	0.92576	0.849958	0.892128	0.876128	0.907643	0.891642	0.876718	0.833819	0.879842	0.849472	0.885326	0.853047	0.855269	0.854227	0.818478	1	0.902236	0.0570617
2174	22	13191	0.052764	100.602	7.53231	13.0042	2.85807	0.914449	0.947047	0.908043	0.887613	0.946365	0.926465	0.851149	0.893261	0.876696	0.908498	0.892123	0.877113	0.834054	0.879539	0.848571	0.886134	0.854029	0.855204	0.853044	0.819043	1	0.903032	0.0567755
2174	10	52709	0.210836	66.3082	8.18846	3.84845	1.36859	0.901933	0.914388	0.888966	0.856173	0.91454	0.897608	0.812062	0.859331	0.859853	0.849874	0.912558	0.879935	0.81543	0.847863	0.828065	0.83371	0.887619	0.874206	0.886784	0.840037	1	0.880099	0.0656824
2176	12	49205	0.19682	66.2557	8.38101	3.84774	1.40646	0.903872	0.916035	0.890062	0.857728	0.914846	0.898334	0.813586	0.860339	0.860289	0.850848	0.912814	0.879667	0.815649	0.848257	0.828524	0.833594	0.888223	0.874535	0.886394	0.840402	1	0.88116	0.0652828
2176	12	49205	0.19682	66.2557	8.38101	3.84774	1.40646	0.903872	0.916035	0.890062	0.857728	0.914846	0.898334	0.813586	0.860339	0.860289	0.850848	0.912814	0.879667	0.815649	0.848257	0.828524	0.833594	0.888223	0.874535	0.886394	0.840402	1	0.88116	0.0652828
2181	17	41982	0.167928	103.678	9.21212	14.3236	3.74994	0.905257	0.91706	0.891156	0.859749	0.915964	0.899433	0.81523	0.861071	0.860714	0.851532	0.913034	0.879996	0.815814	0.848268	0.829165	0.833357	0.888702	0.874339	0.88669	0.840563	1	0.882184	0.0649151
2182	18	14972	0.059888	99.9485	7.53089	12.7562	2.82639	0.925661	0.933008	0.905056	0.877271	0.922055	0.910533	0.829215	0.872195	0.870091	0.861608	0.91434	0.883917	0.822435	0.857234	0.831085	0.836829	0.888592	0.874399	0.88769	0.839935	1	0.894386	0.0606085
2186	22	13692	0.054768	99.9204	7.55215	12.7468	2.83341	0.925833	0.933684	0.90688	0.87993	0.922948	0.91086	0.830302	0.87248	0.871531	0.863351	0.916046	0.884604	0.822232	0.857946	0.831471	0.8383	0.889023	0.874343	0.887745	0.840126	1	0.895369	0.0603695
2186	10	52596	0.210384	65.683	8.03974	3.73822	1.31764	0.894726	0.920346	0.90735	0.874496	0.93529	0.905516	0.855274	0.864144	0.863402	0.875466	0.902407	0.886218	0.838685	0.857385	0.822762	0.832478	0.873241	0.870114	0.852166	0.830158	1	0.889501	0.063859
2188	12	49108	0.196432	65.6315	8.23092	3.73764	1.3562	0.89629	0.921978	0.908793	0.875906	0.935917	0.906471	0.856429	0.864767	0.864055	0.876008	0.902877	0.886719	0.839191	0.857192	0.823349	0.832593	0.873758	0.870815	0.85203	0.830639	1	0.890559	0.0634677
2188	12	49108	0.196432	65.6315	8.23092	3.73764	1.3562	0.89629	0.921978	0.908793	0.875906	0.935917	0.906471	0.856429	0.864767	0.864055	0.876008	0.902877	0.886719	0.839191	0.857192	0.823349	0.832593	0.873758	0.870815	0.85203	0.830639	1	0.890559	0.0634677
2193	17	41930	0.16772	105.588	9.10244	15.106	3.84449	0.897305	0.923122	0.910482	0.876938	0.936597	0.907226	0.857858	0.86586	0.864095	0.876318	0.903816	0.887634	0.840246	0.857047	0.82404	0.833699	0.873742	0.870952	0.851014	0.831588	1	0.891502	0.0632871
2194	18	13420	0.05368	100.659	7.37325	13.0171	2.80671	0.919337	0.938785	0.923733	0.889791	0.943182	0.920119	0.869151	0.879434	0.872392	0.882154	0.907154	0.892548	0.84456	0.861401	0.824627	0.838376	0.875559	0.874851	0.855067	0.834948	1	0.903391	0.0582698
2198	22	12297	0.049188	100.643	7.35032	13.0096	2.79638	0.921119	0.93966	0.924006	0.890502	0.943279	0.920875	0.870334	0.879401	0.872815	0.882776	0.90766	0.892697	0.843376	0.862731	0.825039	0.83805	0.876433	0.874807	0.855656	0.833455	1	0.904057	0.0580391
2198	10	55196	0.220784	67.5294	8.35606	4.06472	1.44701	0.927196	0.916054	0.893579	0.871911	0.918418	0.910981	0.84806	0.876413	0.861793	0.867835	0.895645	0.875861	0.824942	0.832678	0.838476	0.857562	0.855189	0.864628	0.882301	0.848368	1	0.890299	0.0624682
2200	12	51604	0.206416	67.4611	8.54392	4.06106	1.48582	0.928407	0.917313	0.894902	0.873585	0.919376	0.911809	0.849459	0.877238	0.862695	0.86815	0.896016	0.876105	0.825566	0.833269	0.838879	0.858121	0.855438	0.864681	0.88249	0.848849	1	0.891319	0.0620487
2200	12	51604	0.206416	67.4611	8.54392	4.06106	1.48582	0.928407	0.917313	0.894902	0.873585	0.919376	0.911809	0.849459	0.877238	0.862695	0.86815	0.896016	0.876105	0.825566	0.833269	0.838879	0.858121	0.855438	0.864681	0.88249	0.848849	1	0.891319	0.0620487
2205	17	43980	0.17592	106.87	9.46349	15.6787	4.08984	0.929593	0.918861	0.896862	0.87467	0.920271	0.912301	0.85075	0.877876	0.864279	0.869225	0.896567	0.876046	0.826751	0.833583	0.839404	0.858186	0.856037	0.864791	0.882094	0.848408	1	0.892393	0.0615947
2206	18	14964	0.059856	99.9274	7.81599	12.7646	2.93904	0.944901	0.932638	0.913426	0.891707	0.928929	0.920576	0.864141	0.887196	0.87069	0.871792	0.900762	0.882785	0.831462	0.839916	0.841018	0.863673	0.859897	0.863205	0.881783	0.850708	1	0.903429	0.0570347
2210	22	13693	0.054772	99.9053	7.81149	12.7559	2.93416	0.945885	0.933689	0.91503	0.893121	0.929928	0.921748	0.865041	0.888374	0.870481	0.87238	0.901738	0.8837	0.831337	0.840868	0.841634	0.863872	0.860586	0.863726	0.881436	0.851055	1	0.904404	0.0566134
2210	10	55579	0.222316	64.8791	8.14627	3.61119	1.3045	0.882761	0.920375	0.899404	0.870383	0.926096	0.919745	0.84388	0.891767	0.860658	0.882869	0.889014	0.878704	0.838365	0.871831	0.840047	0.844977	0.875744	0.875412	0.832293	0.81457	1	0.887561	0.0662132
2212	12	51813	0.207252	64.8036	8.32034	3.60621	1.33802	0.884826	0.921825	0.901241	0.872146	0.926794	0.920445	0.844691	0.892025	0.861984	0.883572	0.889613	0.879113	0.838728	0.872744	0.84033	0.845502	0.876112	0.875832	0.832339	0.815085	1	0.888749	0.0657315
2212	12	51813	0.207252	64.8036	8.32034	3.60621	1.33802	0.884826	0.921825	0.901241	0.872146	0.926794	0.920445	0.844691	0.892025	0.861984	0.883572	0.889613	0.879113	0.838728	0.872744	0.84033	0.845502	0.876112	0.875832	0.832339	0.815085	1	0.888749	0.0657315
2217	17	44051	0.176204	104.902	9.23914	14.8285	3.84576	0.886245	0.922749	0.90225	0.873681	0.927663	0.920342	0.846224	0.892988	0.863204	0.883397	0.889764	0.880559	0.839447	0.873261	0.84039	0.846712	0.875848	0.875905	0.83241	0.815759	1	0.889674	0.0652055
2218	18	15642	0.062568	99.7684	7.66097	12.6959	2.87189	0.904072	0.936485	0.916379	0.888026	0.936261	0.926544	0.856444	0.900908	0.872331	0.891063	0.895346	0.886971	0.847909	0.878788	0.84564	0.851106	0.875943	0.877957	0.839662	0.81831	1	0.90069	0.0603152
2222	22	14298	0.057192	99.7525	7.67688	12.6909	2.87946	0.905756	0.937159	0.917506	0.888936	0.93653	0.927507	0.856623	0.90128	0.873444	0.891418	0.895685	0.887642	0.848475	0.880158	0.845153	0.850399	0.876416	0.877605	0.840502	0.817912	1	0.90147	0.0601078
2222	10	56288	0.225152	67.1275	8.30443	3.99268	1.4195	0.924824	0.930722	0.884123	0.844407	0.93321	0.913578	0.848875	0.879282	0.847845	0.869866	0.875924	0.887969	0.860583	0.879957	0.847507	0.844354	0.874014	0.843883	0.871003	0.81568	1	0.890359	0.0624782
2224	12	52566	0.210264	67.0691	8.46422	3.98962	1.45382	0.925646	0.931752	0.885943	0.845822	0.934007	0.914546	0.849694	0.880141	0.848961	0.870002	0.876127	0.888435	0.86106	0.880189	0.848048	0.84489	0.874491	0.844101	0.87082	0.815622	1	0.891279	0.0621838
2224	12	52566	0.210264	67.0691	8.46422	3.98962	1.45382	0.925646	0.931752	0.885943	0.845822	0.934007	0.914546	0.849694	0.880141	0.848961	0.870002	0.876127	0.888435	0.86106	0.880189	0.848048	0.84489	0.874491	0.844101	0.87082	0.815622	1	0.891279	0.0621838
2229	17	44749	0.178996	106.011	9.36718	15.3038	3.9824	0.927529	0.932714	0.887975	0.847047	0.934267	0.915305	0.85012	0.880377	0.84993	0.870075	0.87621	0.889014	0.861729	0.880824	0.848477	0.84498	0.874701	0.844332	0.870723	0.816946	1	0.892241	0.0617212
2230	18	13407	0.053628	101.144	7.57449	13.2148	2.90843	0.944842	0.943164	0.903707	0.865593	0.942008	0.926382	0.858134	0.888491	0.861938	0.874506	0.88107	0.893675	0.86425	0.885769	0.85157	0.845379	0.880063	0.844857	0.868278	0.820989	1	0.903125	0.0572598
2234	22	12280	0.04912	101.13	7.57598	13.2091	2.90696	0.945806	0.944422	0.904397	0.867549	0.942264	0.926262	0.858998	0.888559	0.861645	0.873901	0.880985	0.893607	0.863844	0.885464	0.851914	0.846132	0.880945	0.844625	0.8682	0.82101	1	0.90372	0.0568323
2234	10	59133	0.236532	67.4262	8.25599	4.04253	1.42361	0.924053	0.918066	0.893258	0.866809	0.940186	0.91717	0.819906	0.88246	0.860087	0.869751	0.881301	0.883973	0.860163	0.856053	0.82142	0.844816	0.86987	0.847733	0.870166	0.840444	1	0.890802	0.0614699
2236	12	55402	0.221608	67.3598	8.43115	4.03854	1.4581	0.925039	0.919461	0.894354	0.868561	0.941266	0.917918	0.821315	0.883172	0.860826	0.870041	0.881656	0.884309	0.860908	0.856314	0.821685	0.844933	0.870059	0.847551	0.870122	0.840313	1	0.891758	0.0610401
2236	12	55402	0.221608	67.3598	8.43115	4.03854	1.4581	0.925039	0.919461	0.894354	0.868561	0.941266	0.917918	0.821315	0.883172	0.860826	0.870041	0.881656	0.884309	0.860908	0.856314	0.821685	0.844933	0.870059	0.847551	0.870122	0.840313	1	0.891758	0.0610401
2241	17	47287	0.189148	102.176	9.24188	13.7239	3.64854	0.926291	0.920803	0.894823	0.870038	0.942088	0.919375	0.822943	0.883837	0.86141	0.871127	0.882621	0.884619	0.861167	0.856863	0.822277	0.844979	0.870408	0.847907	0.87043	0.84077	1	0.89275	0.0606451
2242	18	20191	0.080764	98.2823	7.64209	12.1444	2.77392	0.938215	0.930439	0.908276	0.884156	0.94817	0.92566	0.836883	0.890149	0.868877	0.876034	0.884553	0.887376	0.866624	0.861844	0.824922	0.847655	0.870413	0.852211	0.871675	0.844114	1	0.901645	0.05669
2246	22	18394	0.073576	98.2773	7.63415	12.1422	2.77116	0.93979	0.931853	0.909536	0.885506	0.948978	0.925737	0.83723	0.890617	0.869985	0.876373	0.885805	0.887762	0.866859	0.861694	0.825405	0.847695	0.87061	0.852316	0.871833	0.844025	1	0.902563	0.0562527
2246	10	58550	0.2342	62.0763	7.70636	3.16181	1.13011	0.914475	0.906644	0.894646	0.883185	0.913715	0.894885	0.851392	0.886721	0.87333	0.866934	0.926516	0.882699	0.831401	0.85035	0.855354	0.857711	0.858053	0.863032	0.861016	0.834406	1	0.88985	0.063397
2248	12	54880	0.21952	62.022	7.87101	3.15994	1.15934	0.915953	0.907799	0.895791	0.884275	0.914787	0.896009	0.852843	0.887227	0.873834	0.867256	0.926831	0.883446	0.832325	0.850292	0.855548	0.85799	0.858473	0.863566	0.860951	0.834913	1	0.890826	0.0630563
2248	12	54880	0.21952	62.022	7.87101	3.15994	1.15934	0.915953	0.907799	0.895791	0.884275	0.914787	0.896009	0.852843	0.887227	0.873834	0.867256	0.926831	0.883446	0.832325	0.850292	0.855548	0.85799	0.858473	0.863566	0.860951	0.834913	1	0.890826	0.0630563
2253	17	46760	0.18704	98.4709	8.71362	12.2779	3.20025	0.917077	0.908843	0.897434	0.885511	0.916093	0.896322	0.854053	0.88873	0.873674	0.868167	0.926593	0.884816	0.833351	0.850727	0.855325	0.858127	0.858469	0.863911	0.86126	0.835051	1	0.89179	0.0626922
2254	18	26232	0.104928	95.8165	7.54286	11.2616	2.59569	0.930257	0.921489	0.908127	0.894594	0.923586	0.903172	0.861219	0.892822	0.877478	0.873189	0.927093	0.889105	0.838308	0.854071	0.857941	0.86242	0.859427	0.866251	0.862763	0.834496	1	0.899891	0.058936
2258	22	23950	0.0958	95.8007	7.53657	11.2558	2.59318	0.931336	0.922109	0.908852	0.895386	0.923987	0.903758	0.861754	0.893904	0.877599	0.874322	0.927578	0.889854	0.839061	0.854322	0.857808	0.862547	0.859875	0.86643	0.863424	0.834781	1	0.900566	0.0587958
2258	10	56193	0.224772	62.728	7.8144	3.263	1.17095	0.904116	0.925142	0.879549	0.898039	0.923745	0.905825	0.863319	0.881756	0.839891	0.868008	0.889025	0.875794	0.809336	0.854181	0.842338	0.849243	0.860116	0.864974	0.854848	0.837008	1	0.888771	0.0652407
2260	12	52510	0.21004	62.651	7.99602	3.25836	1.20313	0.905704	0.926033	0.881461	0.899019	0.924814	0.906675	0.863997	0.882775	0.840802	0.868739	0.88964	0.876319	0.810008	0.854828	0.842297	0.849581	0.860684	0.865626	0.855389	0.836698	1	0.889808	0.0649457
2260	12	52510	0.21004	62.651	7.99602	3.25836	1.20313	0.905704	0.926033	0.881461	0.899019	0.924814	0.906675	0.863997	0.882775	0.840802	0.868739	0.88964	0.876319	0.810008	0.854828	0.842297	0.849581	0.860684	0.865626	0.855389	0.836698	1	0.889808	0.0649457
2265	17	44969	0.179876	102.847	8.92553	13.9686	3.57733	0.907247	0.926583	0.883464	0.899564	0.925215	0.90767	0.865163	0.882986	0.841202	0.869566	0.890147	0.876871	0.810948	0.855256	0.843214	0.849908	0.86086	0.86543	0.855656	0.835865	1	0.890683	0.0645922
2266	18	18469	0.073876	98.6372	7.42679	12.2624	2.7124	0.924847	0.937815	0.898181	0.910851	0.933375	0.919649	0.871758	0.893091	0.849478	0.878066	0.896583	0.882614	0.815935	0.860117	0.847149	0.850642	0.864097	0.869701	0.858222	0.835048	1	0.901206	0.0604967
2270	22	16891	0.067564	98.6142	7.44574	12.255	2.71788	0.926233	0.938754	0.900539	0.912439	0.934729	0.920668	0.872062	0.893878	0.850009	0.878693	0.897283	0.883429	0.81573	0.861198	0.846842	0.851371	0.864514	0.870848	0.857705	0.835297	1	0.902302	0.0599269
2270	10	55690	0.22276	67.1118	8.33071	3.99122	1.42577	0.90844	0.9239	0.895807	0.885886	0.907928	0.910648	0.831199	0.890016	0.861124	0.873882	0.880463	0.851293	0.809607	0.855647	0.824816	0.850997	0.87583	0.856644	0.836452	0.817687	1	0.887158	0.0633801
2272	12	52072	0.208288	67.0485	8.52284	3.98863	1.46331	0.910201	0.92519	0.896912	0.887243	0.908627	0.911517	0.832732	0.890517	0.862104	0.874501	0.880492	0.851878	0.810359	0.85594	0.824935	0.85063	0.876123	0.856929	0.836957	0.818223	1	0.88818	0.0630594
2272	12	52072	0.208288	67.0485	8.52284	3.98863	1.46331	0.910201	0.92519	0.896912	0.887243	0.908627	0.911517	0.832732	0.890517	0.862104	0.874501	0.880492	0.851878	0.810359	0.85594	0.824935	0.85063	0.876123	0.856929	0.836957	0.818223	1	0.88818	0.0630594
2277	17	44206	0.176824	104.858	9.40243	14.8222	3.91478	0.911731	0.926933	0.898385	0.888296	0.909684	0.912568	0.834299	0.890863	0.863265	0.874598	0.880684	0.852509	0.810523	0.856909	0.825193	0.850789	0.876012	0.858944	0.837511	0.817683	1	0.889285	0.0627282
2278	18	17111	0.068444	99.0297	7.71049	12.4229	2.8413	0.926451	0.938578	0.91412	0.898808	0.917743	0.92011	0.84659	0.898954	0.873269	0.879054	0.882532	0.858278	0.815733	0.860879	0.828473	0.851353	0.879288	0.862135	0.840249	0.819561	1	0.899155	0.058831
2282	22	15776	0.063104	99.0181	7.69658	12.4178	2.8355	0.928277	0.939307	0.915505	0.899372	0.919181	0.920227	0.847965	0.900038	0.874271	0.878645	0.881973	0.859026	0.815701	0.861086	0.828664	0.851864	0.879532	0.862449	0.840042	0.820328	1	0.900037	0.0586022
2282	10	56196	0.224784	63.501	7.94891	3.38591	1.21802	0.931997	0.912245	0.894512	0.872295	0.928002	0.925101	0.834321	0.888755	0.830967	0.864768	0.884938	0.884947	0.84845	0.884769	0.84183	0.85579	0.876228	0.83901	0.849714	0.848237	1	0.892004	0.0621786
2284	12	52603	0.210412	63.4496	8.11194	3.38438	1.24806	0.933245	0.913227	0.896004	0.873657	0.928844	0.926183	0.835342	0.889151	0.831654	0.865768	0.885273	0.88475	0.849058	0.885482	0.842728	0.856387	0.876414	0.838907	0.849315	0.84844	1	0.892951	0.0617928
2284	12	52603	0.210412	63.4496	8.11194	3.38438	1.24806	0.933245	0.913227	0.896004	0.873657	0.928844	0.926183	0.835342	0.889151	0.831654	0.865768	0.885273	0.88475	0.849058	0.885482	0.842728	0.856387	0.876414	0.838907	0.849315	0.84844	1	0.892951	0.0617928
2289	17	44993	0.179972	102.804	8.984	13.9554	3.59106	0.934757	0.914076	0.897351	0.874536	0.929589	0.926744	0.836775	0.889972	0.831818	0.866868	0.886016	0.885004	0.849488	0.886549	0.842853	0.856433	0.876559	0.839331	0.849032	0.848632	1	0.893856	0.0614685
2290	18	19990	0.07996	97.9529	7.58153	12.0212	2.72899	0.943922	0.924912	0.90983	0.889845	0.936093	0.934692	0.847624	0.892846	0.841046	0.871211	0.889345	0.888544	0.857329	0.891271	0.847624	0.85968	0.87964	0.841971	0.848574	0.848924	1	0.902496	0.0579687
2294	22	18292	0.073168	97.9619	7.5742	12.0241	2.72747	0.944265	0.925596	0.910835	0.890881	0.936803	0.93612	0.848896	0.892849	0.842062	0.871775	0.889651	0.888722	0.858189	0.890909	0.847857	0.861141	0.879674	0.841789	0.848486	0.849251	1	0.903192	0.0575757
2294	10	54639	0.218556	65.2265	8.1665	3.66833	1.32199	0.909863	0.910741	0.903128	0.881422	0.93264	0.910174	0.817914	0.883618	0.84771	0.860475	0.880314	0.881394	0.824375	0.867906	0.83499	0.841167	0.878557	0.830259	0.868976	0.847856	1	0.887614	0.0636188
2296	12	51075	0.2043	65.1816	8.35606	3.66885	1.35822	0.91163	0.911806	0.904425	0.882604	0.93349	0.910768	0.819227	0.884699	0.84839	0.861537	0.881282	0.881488	0.825091	0.867499	0.835281	0.841782	0.878786	0.830426	0.868811	0.847773	1	0.888633	0.0632908
2296	12	51075	0.2043	65.1816	8.35606	3.66885	1.35822	0.91163	0.911806	0.904425	0.882604	0.93349	0.910768	0.819227	0.884699	0.84839	0.861537	0.881282	0.881488	0.825091	0.867499	0.835281	0.841782	0.878786	0.830426	0.868811	0.847773	1	0.888633	0.0632908
2301	17	43531	0.174124	104.58	9.25551	14.6963	3.83086	0.913579	0.912786	0.905194	0.883956	0.934162	0.91127	0.819519	0.885381	0.849383	0.862535	0.882612	0.881257	0.826032	0.867635	0.835485	0.842871	0.879201	0.830856	0.868818	0.847741	1	0.889569	0.0629472
2302	18	17175	0.0687	98.991	7.68085	12.4069	2.82509	0.928035	0.927598	0.917001	0.893974	0.942125	0.920437	0.831237	0.893013	0.857846	0.868879	0.889753	0.88524	0.831936	0.871237	0.836012	0.846405	0.880349	0.835429	0.870539	0.846608	1	0.899458	0.0588177
2306	22	15691	0.062764	98.9583	7.70017	12.3959	2.83127	0.929323	0.928749	0.918775	0.894366	0.942164	0.921038	0.833503	0.893251	0.85941	0.870595	0.889682	0.885603	0.832037	0.871423	0.835256	0.847843	0.87974	0.83618	0.870595	0.846568	1	0.900372	0.0583728
2306	10	55827	0.223308	65.1136	8.14793	3.64918	1.31323	0.911432	0.924947	0.888629	0.894612	0.923263	0.920898	0.827897	0.892642	0.872759	0.870932	0.898454	0.881491	0.830369	0.866597	0.851273	0.851219	0.873063	0.844045	0.859772	0.84838	1	0.893005	0.0629892
2308	12	52295	0.20918	65.0477	8.33646	3.64631	1.35008	0.91307	0.926226	0.890563	0.896013	0.923951	0.921436	0.829171	0.892667	0.873602	0.871221	0.898958	0.88192	0.831093	0.867425	0.851477	0.851601	0.872712	0.84444	0.860455	0.847959	1	0.894041	0.062541
2308	12	52295	0.20918	65.0477	8.33646	3.64631	1.35008	0.91307	0.926226	0.890563	0.896013	0.923951	0.921436	0.829171	0.892667	0.873602	0.871221	0.898958	0.88192	0.831093	0.867425	0.851477	0.851601	0.872712	0.84444	0.860455	0.847959	1	0.894041	0.062541
2313	17	44666	0.178664	104.569	9.24082	14.6908	3.82862	0.914644	0.92754	0.891707	0.896588	0.924361	0.92304	0.829949	0.893498	0.873729	0.871155	0.900069	0.881521	0.832389	0.86802	0.851755	0.851587	0.873215	0.844815	0.860397	0.847949	1	0.894936	0.0620419
2314	18	16099	0.064396	99.7974	7.58326	12.7022	2.8367	0.930865	0.93894	0.908224	0.906174	0.934437	0.932822	0.84499	0.898068	0.877073	0.873874	0.905212	0.884123	0.840207	0.871296	0.853718	0.855364	0.874309	0.851513	0.863905	0.848438	1	0.905034	0.0573476
2318	22	14755	0.05902	99.7647	7.57107	12.6892	2.83136	0.932701	0.940122	0.9102	0.907828	0.935276	0.93365	0.845984	0.898475	0.87855	0.874924	0.906913	0.883734	0.840224	0.871874	0.854117	0.856117	0.873602	0.852762	0.863538	0.849204	1	0.906216	0.0567281
2318	10	57881	0.231524	66.8115	8.23445	3.9357	1.3971	0.91321	0.906066	0.906593	0.886966	0.933743	0.897091	0.864921	0.882189	0.852879	0.862105	0.911292	0.867444	0.820615	0.830031	0.84837	0.870182	0.848456	0.873516	0.84095	0.839775	1	0.890789	0.0631739
2320	12	54134	0.216536	66.7667	8.43362	3.93662	1.43876	0.914721	0.907895	0.907988	0.888065	0.93432	0.898216	0.865824	0.8828	0.853318	0.862425	0.911479	0.868207	0.821471	0.83067	0.848663	0.870442	0.848395	0.873518	0.841052	0.839934	1	0.891809	0.0627439
2320	12	54134	0.216536	66.7667	8.43362	3.93662	1.43876	0.914721	0.907895	0.907988	0.888065	0.93432	0.898216	0.865824	0.8828	0.853318	0.862425	0.911479	0.868207	0.821471	0.83067	0.848663	0.870442	0.848395	0.873518	0.841052	0.839934	1	0.891809	0.0627439
2325	17	46160	0.18464	105.41	9.33876	15.0482	3.92471	0.916421	0.908763	0.909348	0.888572	0.935171	0.899263	0.867049	0.884142	0.853585	0.863128	0.912489	0.868761	0.823213	0.831239	0.848679	0.870884	0.849177	0.874729	0.840641	0.839926	1	0.892814	0.062399
2326	18	14407	0.057628	100.589	7.64034	13.0055	2.91658	0.93576	0.925765	0.926945	0.906296	0.943812	0.907476	0.87638	0.890192	0.857673	0.873048	0.916048	0.873915	0.831367	0.837648	0.85271	0.87402	0.851357	0.875234	0.845631	0.842299	1	0.904868	0.0569221
2330	22	13201	0.052804	100.573	7.65467	13.0005	2.92159	0.937846	0.926521	0.927998	0.908037	0.94455	0.907052	0.877585	0.890349	0.85823	0.874555	0.916749	0.874063	0.831679	0.837285	0.85361	0.873949	0.851905	0.875199	0.84486	0.842663	1	0.905782	0.0566113
2330	10	60521	0.242084	66.7983	8.18178	3.93121	1.38494	0.90248	0.92596	0.88965	0.866435	0.919929	0.919359	0.837503	0.898696	0.86166	0.874019	0.898448	0.870235	0.81166	0.859264	0.845847	0.860255	0.861081	0.825722	0.841286	0.833818	1	0.887877	0.0624051
2332	12	56614	0.226456	66.7277	8.36334	3.9269	1.42174	0.904105	0.927209	0.890698	0.867709	0.920638	0.919931	0.838362	0.899345	0.862322	0.874801	0.89908	0.870332	0.812193	0.85931	0.845842	0.860573	0.861174	0.826077	0.841461	0.833531	1	0.888793	0.0620142
2332	12	56614	0.226456	66.7277	8.36334	3.9269	1.42174	0.904105	0.927209	0.890698	0.867709	0.920638	0.919931	0.838362	0.899345	0.862322	0.874801	0.89908	0.870332	0.812193	0.85931	0.845842	0.860573	0.861174	0.826077	0.841461	0.833531	1	0.888793	0.0620142
2337	17	48247	0.192988	104.357	9.24586	14.6033	3.80893	0.90559	0.928452	0.892625	0.868924	0.921404	0.920378	0.839617	0.899849	0.863401	0.875111	0.899227	0.870137	0.812973	0.859597	0.846965	0.860696	0.862137	0.826103	0.841835	0.834394	1	0.889813	0.0615252
2338	18	17294	0.069176	99.6276	7.59288	12.6389	2.8277	0.921678	0.941974	0.908494	0.881722	0.9296	0.926044	0.847982	0.908263	0.87221	0.882878	0.905487	0.877067	0.82014	0.861802	0.85203	0.86264	0.868538	0.83023	0.84405	0.833728	1	0.900352	0.0572755
2342	22	15828	0.063312	99.6295	7.57932	12.6389	2.82275	0.922763	0.94317	0.910096	0.883182	0.93085	0.926049	0.850234	0.90899	0.872504	0.883182	0.906653	0.876516	0.821961	0.861954	0.852729	0.863596	0.868208	0.831722	0.845179	0.833776	1	0.901391	0.0569424
2342	10	56167	0.224668	65.2259	8.02445	3.6627	1.2982	0.914291	0.926638	0.878737	0.88228	0.924235	0.905505	0.85463	0.901312	0.86582	0.869434	0.862223	0.877944	0.8299	0.87344	0.841259	0.847766	0.874553	0.829553	0.864467	0.835535	1	0.890502	0.0626411
2344	12	52600	0.2104	65.1696	8.19897	3.66064	1.33206	0.915846	0.927643	0.880076	0.883441	0.924943	0.906207	0.85576	0.901683	0.866721	0.869848	0.862624	0.878032	0.83	0.873745	0.841359	0.848175	0.875171	0.8298	0.864677	0.835779	1	0.891406	0.0623133
2344	12	52600	0.2104	65.1696	8.19897	3.66064	1.33206	0.915846	0.927643	0.880076	0.883441	0.924943	0.906207	0.85576	0.901683	0.866721	0.869848	0.862624	0.878032	0.83	0.873745	0.841359	0.848175	0.875171	0.8298	0.864677	0.835779	1	0.891406	0.0623133
2349	17	44867	0.179468	103.562	9.09322	14.268	3.69483	0.918147	0.928422	0.881929	0.885227	0.925926	0.906501	0.856409	0.902178	0.867709	0.869815	0.863831	0.878318	0.830388	0.873783	0.841097	0.848229	0.87522	0.830521	0.864689	0.834143	1	0.892464	0.0618686
2350	18	17724	0.070896	98.8933	7.49228	12.3604	2.75303	0.934213	0.935539	0.897202	0.899543	0.935257	0.915397	0.862729	0.906342	0.876326	0.876777	0.868935	0.881629	0.834405	0.879147	0.842276	0.85026	0.879683	0.833474	0.867411	0.833023	1	0.901949	0.0582366
2354	22	16248	0.064992	98.8578	7.501	12.3478	2.75459	0.934453	0.936577	0.897803	0.900634	0.936331	0.916451	0.862752	0.906635	0.877216	0.877246	0.870292	0.881462	0.834533	0.880139	0.842627	0.850566	0.880724	0.833672	0.866537	0.833395	1	0.9026	0.0579457
2354	10	56389	0.225556	65.0178	8.09551	3.6316	1.30065	0.922396	0.907801	0.9039	0.871526	0.936725	0.924764	0.832432	0.914948	0.863652	0.863644	0.879294	0.855318	0.837282	0.875623	0.837858	0.838009	0.878239	0.829834	0.836511	0.82439	1	0.892056	0.0615494
2356	12	52803	0.211212	64.9659	8.26644	3.63018	1.33313	0.92401	0.908982	0.905337	0.872488	0.937324	0.925383	0.833447	0.915696	0.864477	0.864724	0.879656	0.855586	0.837765	0.875736	0.838418	0.838191	0.878643	0.829356	0.836799	0.825095	1	0.89301	0.0611505
2356	12	52803	0.211212	64.9659	8.26644	3.63018	1.33313	0.92401	0.908982	0.905337	0.872488	0.937324	0.925383	0.833447	0.915696	0.864477	0.864724	0.879656	0.855586	0.837765	0.875736	0.838418	0.838191	0.878643	0.829356	0.836799	0.825095	1	0.89301	0.0611505
2361	17	45056	0.180224	100.854	9.06965	13.1966	3.49159	0.925437	0.909479	0.905906	0.873646	0.93801	0.925837	0.835005	0.915971	0.86509	0.864979	0.879739	0.856756	0.838057	0.875899	0.839156	0.839122	0.878851	0.829656	0.836759	0.825295	1	0.893764	0.0607536
2362	18	23639	0.094556	96.3685	7.70411	11.4629	2.68041	0.937899	0.919519	0.915563	0.882102	0.942531	0.930581	0.84331	0.919582	0.873747	0.870489	0.883455	0.85782	0.842125	0.87969	0.841681	0.843225	0.88189	0.830471	0.839862	0.82935	1	0.901213	0.0568811
2366	22	21675	0.0867	96.3555	7.70054	11.4581	2.67837	0.939493	0.920692	0.917093	0.88316	0.94316	0.931534	0.844752	0.92	0.874717	0.870542	0.883806	0.858224	0.843276	0.880369	0.841176	0.844221	0.882215	0.830865	0.840554	0.829412	1	0.902216	0.0564217
2366	10	54477	0.217908	60.8403	7.65805	2.98102	1.07814	0.901206	0.921756	0.894561	0.871083	0.928254	0.9216	0.86029	0.890825	0.860473	0.850607	0.914661	0.868054	0.814435	0.871386	0.861428	0.865723	0.844641	0.868174	0.856673	0.841942	1	0.890606	0.0631904
2368	12	50908	0.203632	60.7758	7.82731	2.97802	1.1068	0.902943	0.923038	0.895999	0.872672	0.92898	0.922173	0.861201	0.892031	0.861201	0.851104	0.915082	0.868537	0.814685	0.871857	0.861544	0.866111	0.845142	0.868321	0.856967	0.842156	1	0.891656	0.0627865
2368	12	50908	0.203632	60.7758	7.82731	2.97802	1.1068	0.902943	0.923038	0.895999	0.872672	0.92898	0.922173	0.861201	0.892031	0.861201	0.851104	0.915082	0.868537	0.814685	0.871857	0.861544	0.866111	0.845142	0.868321	0.856967	0.842156	1	0.891656	0.0627865
2373	17	43313	0.173252	100.88	8.69017	13.1814	3.34495	0.905282	0.924468	0.896913	0.873398	0.929963	0.922956	0.862339	0.89233	0.861727	0.851638	0.915845	0.869277	0.815933	0.872452	0.860688	0.866507	0.845589	0.86885	0.856429	0.842103	1	0.892693	0.0623874
2374	18	21916	0.087664	96.7957	7.48234	11.6014	2.62843	0.918393	0.933793	0.908377	0.885723	0.934477	0.927542	0.869981	0.899525	0.867973	0.856087	0.919442	0.873996	0.819744	0.872992	0.860946	0.867928	0.846596	0.871532	0.858893	0.843311	1	0.900597	0.0591521
2378	22	20058	0.080232	96.7805	7.49172	11.5965	2.63015	0.919608	0.934989	0.909812	0.887202	0.934689	0.928183	0.870974	0.90014	0.868307	0.856716	0.919857	0.873641	0.820371	0.873816	0.861327	0.867584	0.846395	0.871423	0.858859	0.842756	1	0.90144	0.0588956
2378	10	55614	0.222456	65.2276	8.15954	3.66818	1.31917	0.920667	0.913736	0.902992	0.882368	0.939116	0.919382	0.838952	0.895188	0.864027	0.874078	0.885721	0.867318	0.820792	0.832695	0.865079	0.870132	0.848941	0.847062	0.87469	0.842666	1	0.893651	0.061157
2380	12	52018	0.208072	65.1682	8.34239	3.66613	1.35514	0.921844	0.915366	0.904562	0.883761	0.939531	0.919595	0.83944	0.8957	0.864499	0.874322	0.88653	0.868036	0.821072	0.833221	0.865527	0.870487	0.849302	0.847188	0.874688	0.842631	1	0.894547	0.060802
2380	12	52018	0.208072	65.1682	8.34239	3.66613	1.35514	0.921844	0.915366	0.904562	0.883761	0.939531	0.919595	0.83944	0.8957	0.864499	0.874322	0.88653	0.868036	0.821072	0.833221	0.865527	0.870487	0.849302	0.847188	0.874688	0.842631	1	0.894547	0.060802
2385	17	44492	0.177968	104.018	9.19295	14.4607	3.76322	0.923604	0.916266	0.905837	0.884934	0.940236	0.92039	0.840005	0.896408	0.865077	0.874753	0.886317	0.868594	0.821282	0.833622	0.86583	0.870696	0.849793	0.847287	0.875573	0.842208	1	0.895434	0.0603858
2386	18	18279	0.073116	98.5462	7.64263	12.2409	2.78803	0.938509	0.929509	0.91813	0.897861	0.946633	0.926391	0.849773	0.903496	0.867498	0.882433	0.891105	0.87193	0.824881	0.836233	0.869003	0.873489	0.852891	0.849253	0.877838	0.844083	1	0.904702	0.0562359
2390	22	16759	0.067036	98.5158	7.64916	12.2302	2.78921	0.940062	0.930485	0.918939	0.898651	0.946954	0.927233	0.850439	0.904141	0.867713	0.881676	0.89164	0.872218	0.823886	0.836864	0.869026	0.87371	0.85387	0.848619	0.877588	0.844263	1	0.905376	0.0559489
2390	10	56791	0.227164	64.5665	8.0386	3.55683	1.27502	0.907741	0.924521	0.8699	0.877921	0.90885	0.906737	0.8484	0.890071	0.837016	0.845812	0.885202	0.879312	0.822569	0.851737	0.860286	0.857407	0.864442	0.867928	0.87226	0.835185	1	0.884667	0.0632319
2392	12	52990	0.21196	64.5095	8.21394	3.55485	1.30918	0.909209	0.925731	0.871636	0.879317	0.909908	0.907492	0.849009	0.890611	0.837507	0.846424	0.885563	0.879921	0.823467	0.851897	0.860936	0.857841	0.86488	0.868324	0.872589	0.83562	1	0.88569	0.0628377
2392	12	52990	0.21196	64.5095	8.21394	3.55485	1.30918	0.909209	0.925731	0.871636	0.879317	0.909908	0.907492	0.849009	0.890611	0.837507	0.846424	0.885563	0.879921	0.823467	0.851897	0.860936	0.857841	0.86488	0.868324	0.872589	0.83562	1	0.88569	0.0628377
2397	17	45111	0.180444	101.46	9.03996	13.4293	3.52656	0.910554	0.927423	0.873778	0.88106	0.911407	0.908448	0.849349	0.890614	0.838421	0.846689	0.886214	0.87932	0.824522	0.852364	0.861652	0.858205	0.865232	0.867992	0.87298	0.835971	1	0.886819	0.0624926
2398	18	19653	0.078612	98.0717	7.52422	12.0611	2.71295	0.922353	0.93833	0.890093	0.894698	0.921132	0.916349	0.857706	0.898463	0.846512	0.854577	0.88788	0.882232	0.831196	0.854755	0.863456	0.860276	0.8703	0.867043	0.874294	0.839643	1	0.896372	0.0588634
2402	22	17994	0.071976	98.0583	7.52112	12.0561	2.71083	0.923224	0.939146	0.891353	0.896076	0.922558	0.916361	0.858175	0.898688	0.846199	0.855174	0.888379	0.882433	0.832027	0.855257	0.863927	0.861232	0.87054	0.867595	0.874041	0.84003	1	0.897118	0.0586199
2402	10	57135	0.22854	64.253	7.89829	3.50171	1.24132	0.911088	0.924267	0.873913	0.897593	0.938181	0.914825	0.855841	0.917284	0.866098	0.877579	0.888431	0.879671	0.800385	0.870753	0.856778	0.856296	0.837691	0.819305	0.832056	0.85529	1	0.893407	0.0623238
2404	12	53473	0.213892	64.2002	8.08254	3.50061	1.27544	0.912395	0.925215	0.875498	0.898659	0.938782	0.915696	0.856844	0.917725	0.866905	0.878397	0.888972	0.880145	0.799993	0.87129	0.856984	0.856778	0.838002	0.81975	0.831887	0.855291	1	0.894299	0.0620135
