# Supplementary material for: IBSEM: An Individual-Based Atlantic Salmon Population Model
Source: PLoS One. 2015 Sep 18;10(9):e0138444. doi: 10.1371/journal.pone.0138444 (PMC4575158; doi:10.1371/journal.pone.0138444)
Supplement: S1 Minimal dataset — (ZIP) [file pone.0138444.s003.zip › temp/scenario 1/wild - 7/runFiles/results/parr2.txt]

month	averageAge	popSize	density	averageLength	stDevLength	averageWeight	stDevWeight	allele_0_0_Frequency	allele_0_1_Frequency	allele_0_2_Frequency	allele_0_3_Frequency	allele_0_4_Frequency	allele_0_5_Frequency	allele_0_6_Frequency	allele_0_7_Frequency	allele_0_8_Frequency	allele_0_9_Frequency	allele_0_10_Frequency	allele_0_11_Frequency	allele_0_12_Frequency	allele_0_13_Frequency	allele_0_14_Frequency	allele_0_15_Frequency	allele_0_16_Frequency	allele_0_17_Frequency	allele_0_18_Frequency	allele_0_19_Frequency	allele_0_20_Frequency	genotypicValueAverage	genotypicValueStDev
16	24	8283	0.033132	102.514	7.50952	13.7497	3.08768	0.914765	0.911868	0.912894	0.909393	0.90565	0.906133	0.903417	0.90233	0.908065	0.904262	0.90239	0.908367	0.904865	0.90233	0.900278	0.898648	0.903417	0.89895	0.900519	0.902028	1	0.90818	0.0584688
21	29	7164	0.028656	131.727	8.46323	28.969	5.65763	0.917016	0.911083	0.915829	0.910525	0.907454	0.907175	0.904383	0.902499	0.908361	0.906267	0.903476	0.906826	0.904662	0.903476	0.901242	0.89866	0.903615	0.897822	0.90201	0.900893	1	0.909232	0.0581465
22	30	54	0.000216	120.106	7.84583	21.9946	4.36521	0.962963	0.944444	0.925926	0.944444	0.907407	0.907407	0.925926	0.898148	0.935185	0.898148	0.907407	0.907407	0.87963	0.916667	0.907407	0.898148	0.87963	0.87963	0.87037	0.888889	1	0.925368	0.0573783
26	34	48	0.000192	120.157	7.42288	21.9915	4.05971	0.958333	0.947917	0.927083	0.9375	0.916667	0.90625	0.927083	0.885417	0.927083	0.90625	0.895833	0.90625	0.875	0.90625	0.90625	0.885417	0.875	0.895833	0.854167	0.90625	1	0.923789	0.0578304
26	22	14796	0.059184	99.8099	7.67038	12.7123	2.88944	0.924912	0.924	0.921161	0.917647	0.914673	0.91447	0.910618	0.910584	0.908827	0.9093	0.906968	0.906292	0.905954	0.908083	0.900581	0.904569	0.904129	0.902271	0.900852	0.903961	1	0.915651	0.0554416
28	24	13996	0.055984	99.7197	8.1255	12.7055	3.07434	0.926693	0.924764	0.922228	0.919191	0.915797	0.915011	0.910832	0.910689	0.908688	0.90951	0.906723	0.906795	0.906366	0.909045	0.900436	0.904223	0.903937	0.902686	0.900757	0.903758	1	0.916444	0.0551007
28	24	13996	0.055984	99.7197	8.1255	12.7055	3.07434	0.926693	0.924764	0.922228	0.919191	0.915797	0.915011	0.910832	0.910689	0.908688	0.90951	0.906723	0.906795	0.906366	0.909045	0.900436	0.904223	0.903937	0.902686	0.900757	0.903758	1	0.916444	0.0551007
33	29	12064	0.048256	128.509	8.99783	26.9653	5.63412	0.927926	0.925522	0.923574	0.918849	0.917399	0.91599	0.910975	0.911141	0.90911	0.910768	0.90741	0.906291	0.907535	0.908944	0.901069	0.904219	0.904344	0.903142	0.899702	0.904178	1	0.917179	0.0547944
34	30	265	0.00106	115.093	7.88027	19.388	4.0193	0.935849	0.950943	0.954717	0.924528	0.926415	0.918868	0.937736	0.926415	0.916981	0.916981	0.907547	0.907547	0.915094	0.928302	0.881132	0.913208	0.916981	0.896226	0.888679	0.918868	1	0.92986	0.0521704
38	34	245	0.00098	114.935	7.89676	19.3108	4.01924	0.936735	0.946939	0.957143	0.920408	0.92449	0.916327	0.934694	0.922449	0.916327	0.920408	0.902041	0.904082	0.922449	0.928571	0.883673	0.914286	0.922449	0.891837	0.889796	0.92449	1	0.928798	0.0526458
38	22	16878	0.067512	99.2509	7.85653	12.5143	2.94958	0.92271	0.912371	0.914652	0.901114	0.907128	0.918237	0.896581	0.895515	0.902951	0.88805	0.877829	0.88094	0.914978	0.881384	0.896167	0.89987	0.904017	0.907927	0.886035	0.895367	1	0.906273	0.0583642
40	24	15816	0.063264	99.1611	8.2488	12.5046	3.10436	0.924286	0.913537	0.91556	0.902599	0.907973	0.919006	0.897951	0.895707	0.903136	0.888214	0.878067	0.881418	0.915118	0.88205	0.896877	0.900101	0.904179	0.907688	0.886729	0.895612	1	0.907179	0.0580315
40	24	15816	0.063264	99.1611	8.2488	12.5046	3.10436	0.924286	0.913537	0.91556	0.902599	0.907973	0.919006	0.897951	0.895707	0.903136	0.888214	0.878067	0.881418	0.915118	0.88205	0.896877	0.900101	0.904179	0.907688	0.886729	0.895612	1	0.907179	0.0580315
45	29	13601	0.054404	124.896	9.11062	24.7945	5.41671	0.927027	0.914565	0.9153	0.903941	0.909198	0.920484	0.898537	0.895633	0.902985	0.888391	0.879163	0.882545	0.915006	0.883244	0.896588	0.900706	0.904051	0.906919	0.887398	0.894824	1	0.908123	0.0576092
46	30	475	0.0019	112.298	7.62436	18.0101	3.64217	0.953684	0.950526	0.930526	0.914737	0.917895	0.935789	0.913684	0.893684	0.924211	0.910526	0.898947	0.877895	0.931579	0.891579	0.890526	0.913684	0.909474	0.9	0.891579	0.906316	1	0.924886	0.0516309
50	34	424	0.001696	112.141	7.65956	17.9381	3.64979	0.949292	0.955189	0.9375	0.913915	0.912736	0.935142	0.919811	0.895047	0.92217	0.909198	0.896226	0.875	0.9375	0.893868	0.891509	0.912736	0.910377	0.898585	0.892689	0.903302	1	0.925351	0.0525291
50	22	16428	0.065712	97.6461	8.01912	11.9361	2.91196	0.92735	0.922115	0.899805	0.912893	0.890918	0.912284	0.894205	0.878622	0.905771	0.918158	0.902697	0.909788	0.884618	0.913562	0.908966	0.877496	0.849495	0.914567	0.927745	0.923028	1	0.907657	0.0580829
52	24	15468	0.061872	97.5345	8.44007	11.9214	3.07003	0.928853	0.922776	0.902088	0.913111	0.892326	0.913337	0.894847	0.878847	0.906808	0.91783	0.904028	0.910299	0.884988	0.914113	0.909555	0.87681	0.849948	0.914339	0.928304	0.923164	1	0.908587	0.0577475
52	24	15468	0.061872	97.5345	8.44007	11.9214	3.07003	0.928853	0.922776	0.902088	0.913111	0.892326	0.913337	0.894847	0.878847	0.906808	0.91783	0.904028	0.910299	0.884988	0.914113	0.909555	0.87681	0.849948	0.914339	0.928304	0.923164	1	0.908587	0.0577475
57	29	13270	0.05308	125.943	9.22731	25.4239	5.567	0.929917	0.924152	0.901658	0.914431	0.894499	0.914205	0.896684	0.879955	0.90746	0.918651	0.904785	0.910588	0.884815	0.913376	0.909231	0.877091	0.848945	0.913828	0.929164	0.922457	1	0.90945	0.0573832
58	30	495	0.00198	112.124	8.19575	17.9671	3.96875	0.955556	0.939394	0.930303	0.931313	0.90303	0.935354	0.90404	0.886869	0.911111	0.920202	0.924242	0.905051	0.870707	0.912121	0.891919	0.873737	0.850505	0.913131	0.939394	0.924242	1	0.922862	0.0530399
62	34	470	0.00188	112.168	8.26637	17.9928	4.00474	0.954255	0.940426	0.935106	0.930851	0.905319	0.932979	0.903191	0.888298	0.909574	0.918085	0.921277	0.901064	0.868085	0.910638	0.891489	0.87234	0.846809	0.91383	0.939362	0.923404	1	0.922793	0.0520117
62	22	17371	0.069484	96.5157	8.06647	11.5369	2.89396	0.917679	0.913995	0.881901	0.927235	0.917736	0.879339	0.906453	0.874216	0.907	0.872287	0.902884	0.870906	0.88357	0.893328	0.931351	0.890939	0.930027	0.898595	0.877411	0.883599	1	0.902434	0.0583069
64	24	16279	0.065116	96.4631	8.49251	11.5441	3.05521	0.919498	0.915474	0.88347	0.928466	0.91873	0.87963	0.906966	0.875207	0.906628	0.873948	0.902912	0.871399	0.883254	0.89293	0.931906	0.891547	0.929756	0.898857	0.878217	0.883992	1	0.90343	0.0580632
64	24	16279	0.065116	96.4631	8.49251	11.5441	3.05521	0.919498	0.915474	0.88347	0.928466	0.91873	0.87963	0.906966	0.875207	0.906628	0.873948	0.902912	0.871399	0.883254	0.89293	0.931906	0.891547	0.929756	0.898857	0.878217	0.883992	1	0.90343	0.0580632
69	29	14038	0.056152	124.243	9.3699	24.4358	5.53604	0.920573	0.916512	0.883709	0.928765	0.918685	0.879933	0.908356	0.874768	0.906824	0.874662	0.903441	0.872667	0.884172	0.89304	0.932113	0.890832	0.930902	0.898027	0.878722	0.884207	1	0.903968	0.0578058
70	30	621	0.002484	111.549	7.79548	17.6686	3.71435	0.929147	0.91868	0.89533	0.954911	0.937198	0.89694	0.917874	0.883253	0.913043	0.880032	0.89694	0.881643	0.894525	0.89533	0.929147	0.911433	0.950081	0.909018	0.871981	0.884058	1	0.91427	0.0554555
74	34	569	0.002276	111.521	7.90011	17.6624	3.76506	0.927065	0.918278	0.893673	0.957821	0.935852	0.900703	0.918278	0.881371	0.911248	0.878735	0.895431	0.881371	0.893673	0.897188	0.927944	0.910369	0.950791	0.913005	0.86819	0.884007	1	0.913897	0.0557431
74	22	21916	0.087664	96.964	7.94326	11.6878	2.8503	0.914629	0.889259	0.912461	0.907556	0.900164	0.90329	0.915701	0.913374	0.911868	0.91488	0.90021	0.898088	0.902628	0.891723	0.881639	0.91091	0.891769	0.901351	0.902309	0.891518	1	0.905341	0.0598407
76	24	20600	0.0824	96.8605	8.33865	11.6745	2.99506	0.916675	0.890947	0.913617	0.908107	0.900607	0.904248	0.915801	0.913544	0.9125	0.915558	0.899709	0.898519	0.902646	0.892306	0.882476	0.911359	0.89199	0.901383	0.901917	0.891311	1	0.906229	0.0594049
76	24	20600	0.0824	96.8605	8.33865	11.6745	2.99506	0.916675	0.890947	0.913617	0.908107	0.900607	0.904248	0.915801	0.913544	0.9125	0.915558	0.899709	0.898519	0.902646	0.892306	0.882476	0.911359	0.89199	0.901383	0.901917	0.891311	1	0.906229	0.0594049
81	29	17712	0.070848	123.851	9.17853	24.1917	5.35417	0.919179	0.892361	0.916469	0.909412	0.901649	0.905516	0.916582	0.914408	0.91263	0.915763	0.900943	0.897894	0.902665	0.891627	0.882622	0.910964	0.891768	0.901733	0.903484	0.890724	1	0.907499	0.0587562
82	30	812	0.003248	110.782	7.77507	17.3101	3.63945	0.942734	0.913177	0.930419	0.918719	0.919335	0.924261	0.930419	0.926108	0.906404	0.918719	0.914409	0.898399	0.903941	0.899015	0.894704	0.93165	0.892857	0.91133	0.902709	0.884852	1	0.92119	0.0518891
86	34	753	0.003012	110.755	7.83529	17.3016	3.66678	0.942231	0.914343	0.929615	0.920319	0.922311	0.924303	0.932271	0.924967	0.90571	0.922975	0.916335	0.899734	0.903054	0.898406	0.893758	0.930279	0.893758	0.916335	0.901062	0.881806	1	0.921806	0.0514451
86	22	24190	0.09676	96.8813	8.06007	11.6651	2.88718	0.931335	0.924659	0.918437	0.894791	0.89415	0.902563	0.902935	0.889665	0.894626	0.899835	0.901612	0.876375	0.892125	0.908392	0.884952	0.90031	0.902336	0.908743	0.896589	0.909942	1	0.907616	0.0584712
88	24	22765	0.09106	96.829	8.48104	11.672	3.04796	0.932857	0.925873	0.91946	0.895497	0.895146	0.902965	0.903953	0.889765	0.895278	0.900044	0.901757	0.876389	0.891764	0.908763	0.885526	0.900439	0.902789	0.908676	0.897167	0.91074	1	0.908414	0.0582239
88	24	22765	0.09106	96.829	8.48104	11.672	3.04796	0.932857	0.925873	0.91946	0.895497	0.895146	0.902965	0.903953	0.889765	0.895278	0.900044	0.901757	0.876389	0.891764	0.908763	0.885526	0.900439	0.902789	0.908676	0.897167	0.91074	1	0.908414	0.0582239
93	29	19541	0.078164	125.148	9.40362	24.9675	5.61035	0.933806	0.927051	0.920577	0.895937	0.895706	0.903383	0.904099	0.891024	0.896193	0.8998	0.901899	0.877744	0.892022	0.909165	0.885676	0.901054	0.903178	0.909933	0.897011	0.91088	1	0.909132	0.0581999
94	30	729	0.002916	111.929	7.916	17.8554	3.80523	0.958162	0.949246	0.941015	0.921125	0.904664	0.910837	0.909465	0.906036	0.910837	0.915638	0.912894	0.879287	0.90535	0.917695	0.88546	0.91358	0.902606	0.909465	0.899863	0.909465	1	0.924748	0.0501051
98	34	684	0.002736	112.039	7.94432	17.9093	3.8261	0.959795	0.951023	0.942251	0.923977	0.905702	0.910088	0.908626	0.906433	0.910819	0.918129	0.910819	0.880848	0.907164	0.91886	0.884503	0.916667	0.905702	0.907164	0.899854	0.91155	1	0.925816	0.049754
98	22	17821	0.071284	98.6335	8.01874	12.2958	2.9854	0.929072	0.903372	0.916391	0.915549	0.908731	0.921609	0.907385	0.870406	0.91496	0.907216	0.903709	0.902559	0.887857	0.883733	0.908507	0.897368	0.912491	0.911172	0.887576	0.900426	1	0.909823	0.0595094
100	24	16775	0.0671	98.5348	8.43469	12.285	3.14999	0.930581	0.905365	0.917645	0.915976	0.910134	0.92158	0.908077	0.871237	0.915648	0.907839	0.903875	0.902593	0.888346	0.884083	0.907899	0.897407	0.912787	0.911088	0.888197	0.901252	1	0.910752	0.0591701
100	24	16775	0.0671	98.5348	8.43469	12.285	3.14999	0.930581	0.905365	0.917645	0.915976	0.910134	0.92158	0.908077	0.871237	0.915648	0.907839	0.903875	0.902593	0.888346	0.884083	0.907899	0.897407	0.912787	0.911088	0.888197	0.901252	1	0.910752	0.0591701
105	29	14447	0.057788	128.082	9.33418	26.7312	5.85152	0.931924	0.906866	0.918876	0.916903	0.910639	0.922371	0.909047	0.872223	0.916211	0.907939	0.904063	0.903163	0.887278	0.883644	0.907351	0.897903	0.9141	0.911366	0.888558	0.900879	1	0.911597	0.0584829
106	30	344	0.001376	114.081	7.86989	18.8876	3.95168	0.947674	0.93314	0.936047	0.930233	0.920058	0.930233	0.90407	0.890988	0.938953	0.920058	0.911337	0.922965	0.896802	0.886628	0.928779	0.912791	0.922965	0.918605	0.889535	0.925872	1	0.92589	0.0524228
110	34	323	0.001292	113.909	7.87724	18.8042	3.95568	0.950464	0.930341	0.936533	0.931889	0.917957	0.930341	0.911765	0.886997	0.93808	0.919505	0.908669	0.919505	0.894737	0.888545	0.927245	0.911765	0.922601	0.917957	0.890093	0.925697	1	0.925939	0.0512792
110	22	12032	0.048128	100.753	7.91809	13.0855	3.07289	0.934924	0.92441	0.922083	0.923246	0.890334	0.935505	0.860996	0.872299	0.897773	0.908286	0.897606	0.929729	0.917761	0.895155	0.916057	0.895196	0.887134	0.889087	0.899227	0.897856	1	0.911902	0.0548748
112	24	11330	0.04532	100.703	8.40148	13.0961	3.27444	0.936055	0.925816	0.92308	0.923654	0.891395	0.935349	0.861606	0.873213	0.899029	0.90887	0.898411	0.929788	0.917829	0.895146	0.916505	0.895455	0.887114	0.888438	0.899735	0.89744	1	0.912663	0.0545694
112	24	11330	0.04532	100.703	8.40148	13.0961	3.27444	0.936055	0.925816	0.92308	0.923654	0.891395	0.935349	0.861606	0.873213	0.899029	0.90887	0.898411	0.929788	0.917829	0.895146	0.916505	0.895455	0.887114	0.888438	0.899735	0.89744	1	0.912663	0.0545694
117	29	9833	0.039332	128.739	9.30534	27.1364	5.89262	0.937354	0.926675	0.924031	0.925404	0.892759	0.936439	0.861589	0.873182	0.898403	0.908268	0.899573	0.929777	0.918641	0.895963	0.917624	0.896522	0.888691	0.888996	0.899471	0.897691	1	0.913498	0.0542817
118	30	152	0.000608	115.075	7.87019	19.3786	4.01864	0.953947	0.9375	0.940789	0.924342	0.894737	0.9375	0.894737	0.901316	0.917763	0.917763	0.891447	0.953947	0.911184	0.930921	0.930921	0.907895	0.878289	0.904605	0.904605	0.884868	1	0.925244	0.052617
122	34	145	0.00058	115.329	7.92005	19.5087	4.04967	0.951724	0.934483	0.937931	0.92069	0.893103	0.941379	0.896552	0.903448	0.917241	0.913793	0.893103	0.951724	0.910345	0.927586	0.927586	0.906897	0.87931	0.906897	0.9	0.893103	1	0.923957	0.0533129
122	22	13623	0.054492	99.8375	7.85367	12.7332	2.96357	0.93922	0.905491	0.900719	0.915511	0.911326	0.905858	0.896242	0.892388	0.903802	0.916942	0.909675	0.889855	0.889855	0.905931	0.916942	0.904463	0.904867	0.898517	0.891984	0.910592	1	0.909824	0.0578665
124	24	12791	0.051164	99.7689	8.30911	12.735	3.14437	0.940466	0.906458	0.902549	0.916308	0.912126	0.90677	0.897154	0.893089	0.903917	0.916817	0.910328	0.890157	0.889258	0.906614	0.917207	0.904464	0.904386	0.898014	0.893206	0.910601	1	0.910655	0.0576302
124	24	12791	0.051164	99.7689	8.30911	12.735	3.14437	0.940466	0.906458	0.902549	0.916308	0.912126	0.90677	0.897154	0.893089	0.903917	0.916817	0.910328	0.890157	0.889258	0.906614	0.917207	0.904464	0.904386	0.898014	0.893206	0.910601	1	0.910655	0.0576302
129	29	11014	0.044056	127.488	9.24402	26.3579	5.70326	0.941075	0.907254	0.902125	0.916379	0.912611	0.907481	0.898901	0.894044	0.904213	0.916652	0.910977	0.890321	0.890185	0.907436	0.917696	0.904621	0.904531	0.898493	0.893272	0.911159	1	0.911143	0.0575261
130	30	269	0.001076	111.772	7.90058	17.7809	3.7963	0.962825	0.944238	0.94052	0.918216	0.923792	0.920074	0.908922	0.912639	0.929368	0.923792	0.905204	0.888476	0.905204	0.901487	0.920074	0.89777	0.905204	0.892193	0.877323	0.938662	1	0.927992	0.0480736
134	34	250	0.001	111.646	7.8503	17.718	3.75745	0.962	0.946	0.94	0.926	0.926	0.922	0.914	0.922	0.93	0.924	0.91	0.89	0.908	0.904	0.916	0.9	0.906	0.888	0.878	0.934	1	0.930105	0.0479339
134	22	18736	0.074944	98.3034	7.81379	12.1621	2.85251	0.931682	0.915804	0.896936	0.920287	0.914149	0.914389	0.878656	0.885968	0.904489	0.889624	0.883406	0.892186	0.893414	0.884207	0.905209	0.901313	0.90561	0.902834	0.899925	0.896696	1	0.907089	0.0586697
136	24	17640	0.07056	98.1745	8.23364	12.1401	3.01516	0.933163	0.916383	0.898866	0.92123	0.915023	0.914512	0.880074	0.88648	0.905556	0.889824	0.883844	0.892177	0.893821	0.88458	0.905896	0.901361	0.906633	0.903345	0.899887	0.896315	1	0.907982	0.0582583
136	24	17640	0.07056	98.1745	8.23364	12.1401	3.01516	0.933163	0.916383	0.898866	0.92123	0.915023	0.914512	0.880074	0.88648	0.905556	0.889824	0.883844	0.892177	0.893821	0.88458	0.905896	0.901361	0.906633	0.903345	0.899887	0.896315	1	0.907982	0.0582583
141	29	15124	0.060496	127.357	9.16776	26.2706	5.61832	0.934244	0.916887	0.899233	0.921515	0.9153	0.915135	0.880157	0.885844	0.905911	0.889579	0.883133	0.892919	0.894902	0.884257	0.905184	0.901878	0.906506	0.904192	0.900291	0.895927	1	0.908335	0.0581463
142	30	368	0.001472	113.587	7.97191	18.6548	4.02028	0.963315	0.938859	0.940217	0.929348	0.925272	0.919837	0.883152	0.868207	0.922554	0.889946	0.88587	0.900815	0.911685	0.899457	0.921196	0.879076	0.91712	0.896739	0.911685	0.902174	1	0.922894	0.0525397
146	34	343	0.001372	113.58	7.93585	18.6488	4.00391	0.963557	0.940233	0.938776	0.928571	0.921283	0.922741	0.881924	0.873178	0.927114	0.895044	0.886297	0.90379	0.909621	0.900875	0.91691	0.88484	0.91691	0.895044	0.912536	0.905248	1	0.923432	0.0512763
146	22	16801	0.067204	99.5017	7.77608	12.6033	2.93744	0.916969	0.916136	0.910839	0.917773	0.904619	0.922594	0.896256	0.886108	0.881317	0.907595	0.905601	0.902803	0.899113	0.890215	0.883608	0.891971	0.891941	0.888072	0.904291	0.8995	1	0.907238	0.0596161
148	24	15829	0.063316	99.4386	8.20103	12.6053	3.11276	0.918567	0.917683	0.911807	0.918915	0.905522	0.923653	0.89614	0.886537	0.881768	0.908649	0.906438	0.902868	0.898572	0.891465	0.884926	0.891749	0.891812	0.888275	0.903974	0.899867	1	0.908164	0.059225
148	24	15829	0.063316	99.4386	8.20103	12.6053	3.11276	0.918567	0.917683	0.911807	0.918915	0.905522	0.923653	0.89614	0.886537	0.881768	0.908649	0.906438	0.902868	0.898572	0.891465	0.884926	0.891749	0.891812	0.888275	0.903974	0.899867	1	0.908164	0.059225
153	29	13561	0.054244	128.319	9.15779	26.8625	5.76243	0.921134	0.919549	0.913023	0.919549	0.907308	0.9246	0.896726	0.887508	0.882051	0.90893	0.906607	0.902551	0.897021	0.892228	0.884854	0.893408	0.892301	0.889241	0.904358	0.898754	1	0.909295	0.0587172
154	30	307	0.001228	114.77	7.89776	19.2294	4.01787	0.944625	0.95114	0.925081	0.954397	0.923453	0.923453	0.916938	0.885993	0.882736	0.918567	0.900651	0.894137	0.905537	0.872964	0.897394	0.890879	0.910423	0.900651	0.916938	0.897394	1	0.924077	0.0504188
158	34	286	0.001144	114.7	7.80344	19.1881	3.95837	0.945804	0.952797	0.923077	0.956294	0.921329	0.923077	0.914336	0.888112	0.881119	0.916084	0.898601	0.88986	0.905594	0.868881	0.898601	0.884615	0.912587	0.902098	0.917832	0.898601	1	0.923728	0.0506141
158	22	13775	0.0551	100.33	8.03842	12.9308	3.08288	0.934229	0.899274	0.92323	0.915826	0.910853	0.904791	0.892595	0.867441	0.914483	0.90265	0.883739	0.893793	0.882868	0.906715	0.888276	0.89677	0.885045	0.903702	0.900399	0.922142	1	0.907555	0.0600153
160	24	12979	0.051916	100.246	8.48605	12.9271	3.26937	0.935935	0.901071	0.924262	0.91702	0.911781	0.90554	0.893983	0.868441	0.915017	0.903806	0.884737	0.89456	0.883466	0.906927	0.888743	0.897334	0.88647	0.903999	0.900878	0.922028	1	0.908699	0.0597251
160	24	12979	0.051916	100.246	8.48605	12.9271	3.26937	0.935935	0.901071	0.924262	0.91702	0.911781	0.90554	0.893983	0.868441	0.915017	0.903806	0.884737	0.89456	0.883466	0.906927	0.888743	0.897334	0.88647	0.903999	0.900878	0.922028	1	0.908699	0.0597251
165	29	11167	0.044668	127.268	9.35165	26.2336	5.77213	0.937136	0.902883	0.925629	0.919182	0.912331	0.906421	0.893973	0.867825	0.916495	0.90463	0.884794	0.895182	0.883899	0.906286	0.890033	0.897018	0.887391	0.905615	0.901316	0.921017	1	0.909686	0.0593373
166	30	254	0.001016	113.601	8.06447	18.6643	3.92248	0.958661	0.917323	0.974409	0.90748	0.909449	0.903543	0.899606	0.866142	0.917323	0.923228	0.919291	0.899606	0.874016	0.899606	0.927165	0.899606	0.883858	0.923228	0.92126	0.927165	1	0.921412	0.0532312
170	34	242	0.000968	113.424	7.97841	18.5725	3.85273	0.958678	0.913223	0.975207	0.911157	0.909091	0.902893	0.896694	0.867769	0.915289	0.923554	0.917355	0.900826	0.869835	0.89876	0.92562	0.89876	0.88843	0.923554	0.921488	0.929752	1	0.920986	0.0539254
170	22	17391	0.069564	98.4162	7.75807	12.2004	2.84839	0.928411	0.923725	0.912972	0.93074	0.893882	0.920534	0.889109	0.891409	0.903312	0.898079	0.889656	0.913173	0.894428	0.896642	0.90268	0.896786	0.917084	0.901587	0.894284	0.90498	1	0.911411	0.0573341
172	24	16418	0.065672	98.3292	8.1829	12.1936	3.01169	0.929285	0.924717	0.913601	0.931539	0.895572	0.920819	0.889146	0.892191	0.904099	0.898556	0.890608	0.91354	0.894811	0.896486	0.903216	0.897003	0.917834	0.90212	0.894963	0.904921	1	0.91214	0.0571283
172	24	16418	0.065672	98.3292	8.1829	12.1936	3.01169	0.929285	0.924717	0.913601	0.931539	0.895572	0.920819	0.889146	0.892191	0.904099	0.898556	0.890608	0.91354	0.894811	0.896486	0.903216	0.897003	0.917834	0.90212	0.894963	0.904921	1	0.91214	0.0571283
177	29	14147	0.056588	128.02	9.13511	26.6748	5.67177	0.930515	0.924472	0.913763	0.932636	0.895738	0.920725	0.890507	0.893299	0.903796	0.899343	0.892133	0.914363	0.894677	0.896833	0.90422	0.897469	0.917615	0.902276	0.894076	0.905316	1	0.912667	0.0569109
178	30	330	0.00132	113.434	8.37	18.6074	4.18201	0.948485	0.927273	0.940909	0.945455	0.912121	0.924242	0.906061	0.910606	0.927273	0.90303	0.907576	0.918182	0.9	0.901515	0.898485	0.890909	0.928788	0.893939	0.884848	0.925758	1	0.925124	0.0539604
182	34	312	0.001248	113.497	8.48073	18.6455	4.2353	0.945513	0.93109	0.940705	0.94391	0.913462	0.924679	0.907051	0.911859	0.93109	0.897436	0.907051	0.918269	0.902244	0.900641	0.900641	0.899038	0.929487	0.895833	0.886218	0.923077	1	0.925429	0.0545076
182	22	16942	0.067768	98.6603	7.89525	12.2983	2.93422	0.932033	0.895201	0.910725	0.930174	0.910459	0.907213	0.888148	0.875635	0.910518	0.88738	0.877818	0.910135	0.88986	0.893253	0.918988	0.896028	0.896087	0.885816	0.884164	0.895054	1	0.906485	0.0606598
184	24	15939	0.063756	98.5702	8.31263	12.2904	3.10201	0.932461	0.896512	0.911224	0.931018	0.910973	0.907805	0.889234	0.875965	0.910942	0.888858	0.877941	0.910973	0.890677	0.893688	0.918721	0.89488	0.895916	0.886066	0.884529	0.895037	1	0.907123	0.0604663
184	24	15939	0.063756	98.5702	8.31263	12.2904	3.10201	0.932461	0.896512	0.911224	0.931018	0.910973	0.907805	0.889234	0.875965	0.910942	0.888858	0.877941	0.910973	0.890677	0.893688	0.918721	0.89488	0.895916	0.886066	0.884529	0.895037	1	0.907123	0.0604663
189	29	13704	0.054816	126.539	9.15924	25.7754	5.59969	0.933341	0.899701	0.912252	0.931443	0.912507	0.909442	0.889813	0.87759	0.911741	0.890215	0.877043	0.910829	0.889996	0.893097	0.919513	0.895067	0.896235	0.88642	0.884596	0.894666	1	0.908208	0.0601165
190	30	416	0.001664	113.468	8.22918	18.6144	4.12544	0.955529	0.914663	0.953125	0.949519	0.936298	0.915865	0.899038	0.888221	0.913462	0.901442	0.883413	0.919471	0.870192	0.901442	0.919471	0.887019	0.911058	0.891827	0.894231	0.908654	1	0.923927	0.0544862
194	34	375	0.0015	113.552	8.36144	18.6649	4.204	0.954667	0.914667	0.953333	0.949333	0.934667	0.916	0.904	0.882667	0.912	0.901333	0.881333	0.926667	0.876	0.904	0.92	0.890667	0.908	0.888	0.892	0.909333	1	0.92392	0.0542875
194	22	16856	0.067424	98.5172	8.08233	12.2567	3.00044	0.933703	0.911219	0.89087	0.925842	0.91641	0.91727	0.880072	0.898434	0.892827	0.894162	0.89873	0.911693	0.912761	0.915371	0.893421	0.905019	0.907184	0.897603	0.896061	0.901993	1	0.909413	0.0593517
196	24	15870	0.06348	98.4249	8.4772	12.2471	3.14666	0.935066	0.913201	0.892817	0.926528	0.917423	0.918589	0.881096	0.898551	0.893289	0.895432	0.89896	0.912287	0.913075	0.915784	0.893195	0.905356	0.907404	0.897921	0.895558	0.903025	1	0.910498	0.0590026
196	24	15870	0.06348	98.4249	8.4772	12.2471	3.14666	0.935066	0.913201	0.892817	0.926528	0.917423	0.918589	0.881096	0.898551	0.893289	0.895432	0.89896	0.912287	0.913075	0.915784	0.893195	0.905356	0.907404	0.897921	0.895558	0.903025	1	0.910498	0.0590026
201	29	13617	0.054468	127.035	9.42927	26.0986	5.79653	0.936036	0.914151	0.893515	0.927774	0.918448	0.917897	0.88272	0.89917	0.893662	0.894507	0.89939	0.913344	0.913307	0.915987	0.893222	0.905963	0.908387	0.898215	0.895315	0.903466	1	0.911179	0.0589885
202	30	409	0.001636	112.677	8.18082	18.2281	3.95611	0.962103	0.942543	0.898533	0.94621	0.937653	0.92665	0.915648	0.910758	0.909535	0.91198	0.913203	0.924205	0.927873	0.932763	0.899756	0.91198	0.915648	0.896088	0.91687	0.903423	1	0.928878	0.0479342
206	34	379	0.001516	112.434	8.22687	18.1152	3.97231	0.96438	0.940633	0.898417	0.948549	0.941953	0.927441	0.91029	0.907652	0.91029	0.908971	0.915567	0.927441	0.927441	0.939314	0.899736	0.911609	0.918206	0.895778	0.915567	0.902375	1	0.929315	0.0483433
206	22	18120	0.07248	98.0752	7.90178	12.0846	2.89443	0.915784	0.900745	0.902125	0.90229	0.933582	0.910182	0.886645	0.901076	0.895944	0.888852	0.879167	0.91537	0.892412	0.891363	0.897599	0.916391	0.90723	0.917522	0.889238	0.900442	1	0.904708	0.0601612
208	24	17079	0.068316	97.9908	8.3327	12.0799	3.06568	0.917091	0.902395	0.902014	0.903595	0.934335	0.911236	0.886615	0.901546	0.896452	0.889016	0.879618	0.915481	0.892587	0.8925	0.897623	0.916623	0.906669	0.917472	0.889279	0.90099	1	0.905449	0.0598869
208	24	17079	0.068316	97.9908	8.3327	12.0799	3.06568	0.917091	0.902395	0.902014	0.903595	0.934335	0.911236	0.886615	0.901546	0.896452	0.889016	0.879618	0.915481	0.892587	0.8925	0.897623	0.916623	0.906669	0.917472	0.889279	0.90099	1	0.905449	0.0598869
213	29	14589	0.058356	125.6	9.24545	25.2211	5.55628	0.917746	0.90342	0.902666	0.904551	0.935054	0.913291	0.886421	0.903009	0.896806	0.888341	0.879258	0.915347	0.893756	0.892487	0.898348	0.916444	0.906916	0.919117	0.890328	0.900987	1	0.906143	0.0595914
214	30	580	0.00232	111.956	8.14503	17.8831	3.90222	0.952586	0.92069	0.931897	0.918966	0.942241	0.932759	0.903448	0.919828	0.902586	0.9	0.878448	0.92931	0.907759	0.876724	0.89569	0.924138	0.915517	0.932759	0.896552	0.906897	1	0.923283	0.052662
218	34	544	0.002176	111.984	8.12534	17.8952	3.90367	0.952206	0.920037	0.930147	0.919118	0.946691	0.933824	0.90625	0.919118	0.899816	0.899816	0.876838	0.929228	0.90625	0.874081	0.895221	0.925551	0.915441	0.933824	0.897059	0.907169	1	0.923288	0.0531173
218	22	19918	0.079672	97.5428	8.01388	11.8989	2.91543	0.916658	0.928833	0.915905	0.914901	0.915855	0.91593	0.881991	0.882092	0.913295	0.883974	0.892861	0.912742	0.891806	0.877046	0.899312	0.88661	0.911688	0.892936	0.903404	0.909655	1	0.908983	0.0591822
220	24	18722	0.074888	97.4165	8.40585	11.8772	3.06224	0.918091	0.930162	0.916302	0.915874	0.916676	0.917183	0.882705	0.883186	0.913578	0.884013	0.89312	0.912429	0.891892	0.87731	0.898969	0.886871	0.912563	0.893281	0.903349	0.909358	1	0.909778	0.0588673
220	24	18722	0.074888	97.4165	8.40585	11.8772	3.06224	0.918091	0.930162	0.916302	0.915874	0.916676	0.917183	0.882705	0.883186	0.913578	0.884013	0.89312	0.912429	0.891892	0.87731	0.898969	0.886871	0.912563	0.893281	0.903349	0.909358	1	0.909778	0.0588673
225	29	16028	0.064112	126.157	9.24213	25.5529	5.60471	0.919984	0.930902	0.916272	0.916178	0.917363	0.918611	0.883111	0.883922	0.914743	0.884764	0.893561	0.912653	0.892157	0.878369	0.89874	0.888664	0.912622	0.892719	0.904854	0.909284	1	0.910552	0.058539
226	30	461	0.001844	112.632	7.84949	18.1844	3.81196	0.934924	0.952278	0.933839	0.934924	0.936009	0.936009	0.900217	0.895879	0.934924	0.888286	0.893709	0.939262	0.901302	0.880694	0.901302	0.900217	0.925163	0.892625	0.913232	0.912148	1	0.925982	0.0511062
230	34	423	0.001692	112.56	7.74615	18.1434	3.75501	0.938534	0.955083	0.938534	0.934988	0.934988	0.938534	0.904255	0.900709	0.93617	0.888889	0.890071	0.938534	0.897163	0.881797	0.903073	0.905437	0.926714	0.892435	0.911348	0.91253	1	0.927939	0.0505276
230	22	18429	0.073716	98.323	7.8394	12.1714	2.88876	0.94392	0.925606	0.925416	0.931982	0.896088	0.906669	0.878914	0.8851	0.911878	0.904905	0.87422	0.877937	0.888355	0.893809	0.913669	0.894677	0.888165	0.90306	0.88396	0.90382	1	0.912295	0.0577902
232	24	17330	0.06932	98.2477	8.26916	12.1695	3.05684	0.945297	0.926746	0.925303	0.932054	0.896942	0.907011	0.878909	0.885545	0.912897	0.905193	0.875563	0.878448	0.888892	0.89423	0.91408	0.895326	0.887507	0.902741	0.883266	0.903953	1	0.912885	0.0574494
232	24	17330	0.06932	98.2477	8.26916	12.1695	3.05684	0.945297	0.926746	0.925303	0.932054	0.896942	0.907011	0.878909	0.885545	0.912897	0.905193	0.875563	0.878448	0.888892	0.89423	0.91408	0.895326	0.887507	0.902741	0.883266	0.903953	1	0.912885	0.0574494
237	29	14899	0.059596	126.015	9.16065	25.4609	5.53809	0.9456	0.927243	0.927143	0.933452	0.898114	0.908551	0.880898	0.886402	0.912981	0.905128	0.875159	0.876502	0.889187	0.894087	0.913887	0.895798	0.887576	0.902544	0.883717	0.905564	1	0.913644	0.0571428
238	30	419	0.001676	113.348	7.96621	18.5368	3.91607	0.966587	0.936754	0.943914	0.937947	0.914081	0.930788	0.900955	0.905728	0.939141	0.912888	0.879475	0.894988	0.896181	0.886635	0.917661	0.889021	0.885442	0.917661	0.894988	0.909308	1	0.927549	0.0504597
242	34	397	0.001588	113.375	7.93138	18.5476	3.90524	0.967254	0.934509	0.945844	0.937028	0.911839	0.93199	0.904282	0.90932	0.943325	0.913098	0.881612	0.892947	0.892947	0.887909	0.919395	0.891688	0.887909	0.914358	0.896725	0.913098	1	0.928043	0.0510476
242	22	15444	0.061776	99.7916	7.79401	12.7132	2.96856	0.91589	0.91916	0.911325	0.93852	0.898051	0.90812	0.885069	0.88549	0.902907	0.878658	0.894943	0.922106	0.887982	0.889407	0.914336	0.901871	0.906242	0.909123	0.906889	0.889795	1	0.908065	0.0573977
244	24	14548	0.058192	99.7015	8.26677	12.708	3.15826	0.916552	0.92047	0.912187	0.939133	0.899265	0.908578	0.885483	0.886342	0.903629	0.879296	0.894865	0.922326	0.888473	0.889538	0.914696	0.902805	0.90686	0.908785	0.906688	0.89026	1	0.908778	0.0570689
244	24	14548	0.058192	99.7015	8.26677	12.708	3.15826	0.916552	0.92047	0.912187	0.939133	0.899265	0.908578	0.885483	0.886342	0.903629	0.879296	0.894865	0.922326	0.888473	0.889538	0.914696	0.902805	0.90686	0.908785	0.906688	0.89026	1	0.908778	0.0570689
249	29	12530	0.05012	128.593	9.21319	27.0365	5.7964	0.917438	0.921309	0.914326	0.940263	0.900519	0.907901	0.885395	0.885834	0.90423	0.879569	0.896528	0.922666	0.888308	0.889146	0.914844	0.902753	0.907063	0.90854	0.906864	0.890702	1	0.90947	0.0568653
250	30	228	0.000912	114.728	8.23652	19.2319	4.1924	0.940789	0.929825	0.929825	0.962719	0.927632	0.916667	0.927632	0.903509	0.901316	0.923246	0.916667	0.940789	0.881579	0.883772	0.901316	0.894737	0.910088	0.903509	0.921053	0.910088	1	0.926307	0.0509738
254	34	205	0.00082	114.671	8.12135	19.1952	4.12069	0.946341	0.931707	0.941463	0.965854	0.921951	0.914634	0.92439	0.897561	0.912195	0.92439	0.912195	0.946341	0.882927	0.890244	0.897561	0.895122	0.912195	0.895122	0.921951	0.912195	1	0.928418	0.0502172
254	22	15179	0.060716	100.196	7.68522	12.8593	2.93311	0.925028	0.88965	0.914685	0.931583	0.915673	0.897786	0.900586	0.890869	0.907833	0.884479	0.86847	0.888893	0.889749	0.881876	0.910798	0.905132	0.919856	0.893372	0.869194	0.881119	1	0.905367	0.0595215
256	24	14294	0.057176	100.124	8.15398	12.8601	3.126	0.926158	0.891423	0.916364	0.932314	0.916189	0.898454	0.901287	0.891353	0.909018	0.884812	0.868896	0.889219	0.890514	0.882853	0.911501	0.90538	0.920491	0.892402	0.868931	0.881069	1	0.906299	0.0591568
256	24	14294	0.057176	100.124	8.15398	12.8601	3.126	0.926158	0.891423	0.916364	0.932314	0.916189	0.898454	0.901287	0.891353	0.909018	0.884812	0.868896	0.889219	0.890514	0.882853	0.911501	0.90538	0.920491	0.892402	0.868931	0.881069	1	0.906299	0.0591568
261	29	12321	0.049284	128.355	9.03329	26.873	5.6477	0.927197	0.892785	0.91762	0.933447	0.917215	0.899034	0.901226	0.893272	0.909098	0.887469	0.869045	0.889416	0.891283	0.882923	0.911817	0.904837	0.920948	0.89173	0.867949	0.880489	1	0.907199	0.0587258
262	30	267	0.001068	113.518	7.68306	18.6007	3.80221	0.941948	0.91573	0.938202	0.956929	0.956929	0.906367	0.940075	0.910112	0.917603	0.902622	0.882022	0.898876	0.902622	0.874532	0.90824	0.919476	0.911985	0.872659	0.883895	0.885768	1	0.925337	0.050119
266	34	256	0.001024	113.242	7.42873	18.4506	3.65271	0.945313	0.914063	0.9375	0.957031	0.957031	0.90625	0.939453	0.914063	0.917969	0.900391	0.882813	0.896484	0.904297	0.878906	0.904297	0.919922	0.912109	0.875	0.886719	0.882813	1	0.925708	0.0492447
266	22	16503	0.066012	99.0179	7.93111	12.4317	2.94528	0.921408	0.913743	0.916652	0.909441	0.918742	0.910956	0.88496	0.876295	0.887142	0.893777	0.89202	0.906259	0.887717	0.887596	0.889323	0.914016	0.915652	0.910441	0.869933	0.893625	1	0.906274	0.0591573
268	24	15535	0.06214	98.8868	8.41342	12.4129	3.14277	0.921564	0.91561	0.918153	0.910975	0.919215	0.911555	0.88571	0.87673	0.889121	0.894303	0.892404	0.90589	0.887898	0.887866	0.889314	0.913743	0.915835	0.910235	0.869681	0.893499	1	0.907097	0.0588203
268	24	15535	0.06214	98.8868	8.41342	12.4129	3.14277	0.921564	0.91561	0.918153	0.910975	0.919215	0.911555	0.88571	0.87673	0.889121	0.894303	0.892404	0.90589	0.887898	0.887866	0.889314	0.913743	0.915835	0.910235	0.869681	0.893499	1	0.907097	0.0588203
273	29	13369	0.053476	127.103	9.24202	26.1232	5.67695	0.922208	0.916561	0.918917	0.912335	0.919814	0.911886	0.886491	0.877852	0.888847	0.894158	0.892961	0.90736	0.887725	0.887875	0.891166	0.913756	0.914953	0.908595	0.869437	0.893373	1	0.907734	0.0587314
274	30	357	0.001428	113.664	8.2415	18.7082	4.05484	0.953782	0.934174	0.94958	0.92437	0.929972	0.932773	0.887955	0.908964	0.904762	0.897759	0.90056	0.915966	0.882353	0.914566	0.904762	0.910364	0.931373	0.907563	0.872549	0.893557	1	0.925174	0.0509581
278	34	328	0.001312	113.342	8.27263	18.5542	4.03922	0.95122	0.932927	0.946646	0.926829	0.931402	0.934451	0.890244	0.91311	0.905488	0.897866	0.900915	0.919207	0.885671	0.91311	0.911585	0.91311	0.931402	0.905488	0.873476	0.903963	1	0.92556	0.0518573
278	22	19720	0.07888	97.6787	7.86685	11.9389	2.85419	0.930274	0.927333	0.924873	0.931237	0.895614	0.917647	0.880857	0.91534	0.911334	0.877231	0.884635	0.905046	0.893154	0.884305	0.895183	0.881922	0.910548	0.893382	0.891836	0.904564	1	0.912461	0.0597972
280	24	18513	0.074052	97.5631	8.2584	11.9207	3.00592	0.931238	0.92797	0.925512	0.931454	0.896586	0.918139	0.882137	0.916356	0.912305	0.879193	0.885945	0.905256	0.893183	0.885621	0.89556	0.88184	0.910711	0.893831	0.891833	0.904581	1	0.91322	0.0595069
280	24	18513	0.074052	97.5631	8.2584	11.9207	3.00592	0.931238	0.92797	0.925512	0.931454	0.896586	0.918139	0.882137	0.916356	0.912305	0.879193	0.885945	0.905256	0.893183	0.885621	0.89556	0.88184	0.910711	0.893831	0.891833	0.904581	1	0.91322	0.0595069
285	29	15999	0.063996	126.364	9.17191	25.6708	5.56273	0.933465	0.929089	0.927777	0.933183	0.897494	0.91887	0.882899	0.917151	0.913057	0.879805	0.887368	0.905932	0.893681	0.885118	0.894712	0.881524	0.911119	0.893868	0.891337	0.904432	1	0.914408	0.0590513
286	30	501	0.002004	112.28	7.77934	18.0136	3.80579	0.96008	0.952096	0.951098	0.96008	0.922156	0.93014	0.89022	0.924152	0.922156	0.889222	0.906188	0.91018	0.896208	0.88523	0.896208	0.881238	0.924152	0.903194	0.916168	0.89521	1	0.931846	0.0504604
290	34	477	0.001908	112.32	7.81879	18.0352	3.83086	0.958071	0.955975	0.95283	0.960168	0.921384	0.931866	0.887841	0.924528	0.925577	0.888889	0.904612	0.908805	0.897275	0.886792	0.896226	0.880503	0.924528	0.901468	0.919287	0.893082	1	0.932266	0.0507103
290	22	17754	0.071016	98.6214	7.93972	12.2865	2.94515	0.925369	0.923595	0.922947	0.929959	0.890532	0.909063	0.883407	0.860482	0.904247	0.900473	0.875887	0.894672	0.879492	0.905824	0.885941	0.902473	0.892531	0.906472	0.911513	0.899206	1	0.907596	0.0574997
292	24	16680	0.06672	98.5205	8.35474	12.2748	3.11292	0.926888	0.92482	0.923411	0.930606	0.890887	0.910282	0.883963	0.861751	0.905096	0.90027	0.876409	0.894544	0.880006	0.905905	0.886001	0.902458	0.892596	0.906565	0.911601	0.89982	1	0.908362	0.0573244
292	24	16680	0.06672	98.5205	8.35474	12.2748	3.11292	0.926888	0.92482	0.923411	0.930606	0.890887	0.910282	0.883963	0.861751	0.905096	0.90027	0.876409	0.894544	0.880006	0.905905	0.886001	0.902458	0.892596	0.906565	0.911601	0.89982	1	0.908362	0.0573244
297	29	14386	0.057544	126.435	9.17913	25.7144	5.58549	0.927916	0.926317	0.924197	0.930523	0.891735	0.91172	0.884923	0.863756	0.905498	0.901154	0.877172	0.895419	0.881134	0.906472	0.885583	0.902405	0.893264	0.907028	0.911685	0.900528	1	0.90926	0.0569953
298	30	458	0.001832	112.487	8.03988	18.1284	3.90985	0.949782	0.94869	0.95524	0.947598	0.901747	0.915939	0.898472	0.875546	0.924672	0.899563	0.888646	0.898472	0.900655	0.908297	0.883188	0.895197	0.899563	0.919214	0.923581	0.901747	1	0.92472	0.0502969
302	34	427	0.001708	112.539	8.03661	18.1528	3.90879	0.953162	0.949649	0.953162	0.949649	0.899297	0.915691	0.894614	0.874707	0.9274	0.901639	0.888759	0.895785	0.905152	0.911007	0.882904	0.894614	0.903981	0.928571	0.921546	0.898126	1	0.925209	0.0506868
302	22	18178	0.072712	97.9278	8.03075	12.0387	2.93774	0.933931	0.918143	0.913852	0.915227	0.874656	0.903235	0.893195	0.859968	0.90582	0.897651	0.879525	0.906343	0.891682	0.867065	0.922186	0.883981	0.904527	0.897624	0.892672	0.873969	1	0.904596	0.0595967
304	24	17067	0.068268	97.8544	8.46173	12.0383	3.10185	0.935636	0.919347	0.914601	0.915216	0.87634	0.904289	0.893742	0.861341	0.906281	0.898605	0.880149	0.906281	0.891574	0.867317	0.92213	0.884602	0.904641	0.897199	0.893303	0.873528	1	0.905475	0.0592099
304	24	17067	0.068268	97.8544	8.46173	12.0383	3.10185	0.935636	0.919347	0.914601	0.915216	0.87634	0.904289	0.893742	0.861341	0.906281	0.898605	0.880149	0.906281	0.891574	0.867317	0.92213	0.884602	0.904641	0.897199	0.893303	0.873528	1	0.905475	0.0592099
309	29	14658	0.058632	126.653	9.3845	25.8634	5.72189	0.937133	0.920112	0.914654	0.915405	0.878019	0.904625	0.893744	0.861646	0.906774	0.898963	0.881293	0.907116	0.89197	0.866319	0.922193	0.885523	0.90483	0.896643	0.893028	0.873994	1	0.906086	0.0591201
310	30	458	0.001832	112.404	8.3182	18.1084	4.04594	0.951965	0.923581	0.921397	0.917031	0.899563	0.911572	0.902838	0.873362	0.911572	0.922489	0.901747	0.927948	0.898472	0.865721	0.947598	0.893013	0.914847	0.911572	0.90393	0.873362	1	0.916424	0.0546715
314	34	419	0.001676	112.256	8.32193	18.0382	4.04279	0.954654	0.926014	0.927208	0.918854	0.900955	0.910501	0.899761	0.874702	0.910501	0.924821	0.902148	0.927208	0.902148	0.863962	0.946301	0.891408	0.915274	0.910501	0.905728	0.872315	1	0.91789	0.0534745
314	22	20103	0.080412	97.2871	7.93083	11.8022	2.86575	0.919266	0.895662	0.918818	0.940059	0.900935	0.911879	0.889793	0.884644	0.899294	0.901831	0.883177	0.906382	0.879993	0.881858	0.89897	0.898697	0.910237	0.913694	0.888648	0.888151	1	0.906413	0.059307
316	24	18870	0.07548	97.1657	8.34542	11.7836	3.0174	0.9208	0.897907	0.920429	0.94115	0.901961	0.912613	0.890991	0.885347	0.899947	0.902014	0.883121	0.906518	0.880366	0.883148	0.900397	0.899258	0.911208	0.913805	0.888924	0.889189	1	0.907573	0.0588371
316	24	18870	0.07548	97.1657	8.34542	11.7836	3.0174	0.9208	0.897907	0.920429	0.94115	0.901961	0.912613	0.890991	0.885347	0.899947	0.902014	0.883121	0.906518	0.880366	0.883148	0.900397	0.899258	0.911208	0.913805	0.888924	0.889189	1	0.907573	0.0588371
321	29	16221	0.064884	125.13	9.21633	24.9411	5.49545	0.923648	0.899883	0.922477	0.942574	0.902102	0.914185	0.89267	0.886875	0.900099	0.901609	0.884008	0.906356	0.879385	0.884255	0.900653	0.89976	0.912798	0.914154	0.889649	0.889249	1	0.908954	0.058368
322	30	494	0.001976	112.652	7.9761	18.2028	3.87867	0.946356	0.925101	0.944332	0.962551	0.91498	0.930162	0.913968	0.902834	0.90081	0.907895	0.890688	0.919028	0.899798	0.869433	0.91498	0.909919	0.918016	0.906883	0.888664	0.90587	1	0.925498	0.0517783
326	34	451	0.001804	112.79	8.0202	18.272	3.91615	0.945676	0.925721	0.949002	0.963415	0.912417	0.929047	0.912417	0.90133	0.904656	0.903548	0.891353	0.91796	0.903548	0.864745	0.916851	0.911308	0.915743	0.907982	0.90133	0.902439	1	0.925734	0.0520764
326	22	16750	0.067	99.1633	7.85335	12.4817	2.94813	0.912269	0.923493	0.920627	0.920299	0.917313	0.902836	0.894776	0.904955	0.909851	0.885881	0.868507	0.908776	0.901761	0.890806	0.893791	0.903045	0.913134	0.906597	0.896269	0.871164	1	0.909303	0.0576977
328	24	15745	0.06298	99.0814	8.29158	12.4777	3.12034	0.913941	0.923912	0.921308	0.920641	0.917752	0.903588	0.895872	0.905938	0.909781	0.885742	0.869832	0.908765	0.901778	0.891362	0.894157	0.903493	0.913401	0.906129	0.896126	0.872213	1	0.909976	0.0575104
328	24	15745	0.06298	99.0814	8.29158	12.4777	3.12034	0.913941	0.923912	0.921308	0.920641	0.917752	0.903588	0.895872	0.905938	0.909781	0.885742	0.869832	0.908765	0.901778	0.891362	0.894157	0.903493	0.913401	0.906129	0.896126	0.872213	1	0.909976	0.0575104
333	29	13490	0.05396	127.42	9.19119	26.3127	5.69596	0.915678	0.925426	0.923499	0.921794	0.918866	0.904485	0.896775	0.905448	0.910267	0.885619	0.869459	0.908488	0.901483	0.890919	0.893884	0.903892	0.913936	0.906004	0.895738	0.873277	1	0.91094	0.0570948
334	30	328	0.001312	113.268	7.71536	18.482	3.82251	0.946646	0.935976	0.952744	0.925305	0.919207	0.92378	0.931402	0.914634	0.919207	0.905488	0.858232	0.91311	0.900915	0.902439	0.902439	0.917683	0.929878	0.920732	0.894817	0.884146	1	0.926183	0.0520518
338	34	303	0.001212	113.278	7.79584	18.4924	3.86756	0.950495	0.942244	0.953795	0.930693	0.919142	0.927393	0.935644	0.910891	0.915842	0.909241	0.854785	0.915842	0.90429	0.90264	0.905941	0.920792	0.932343	0.917492	0.894389	0.884488	1	0.928611	0.0492254
338	22	16110	0.06444	98.876	8.04941	12.3866	2.99432	0.928088	0.907635	0.904345	0.91797	0.888237	0.907945	0.892613	0.884885	0.899503	0.890596	0.873184	0.883147	0.887399	0.878399	0.899814	0.897176	0.901552	0.90211	0.870267	0.905556	1	0.902886	0.0636408
340	24	15147	0.060588	98.7922	8.49548	12.383	3.16639	0.928798	0.90952	0.905559	0.91906	0.88879	0.908629	0.893906	0.885423	0.900046	0.891563	0.873308	0.883541	0.886941	0.879382	0.900805	0.896877	0.902621	0.902159	0.870667	0.905823	1	0.903777	0.063085
340	24	15147	0.060588	98.7922	8.49548	12.383	3.16639	0.928798	0.90952	0.905559	0.91906	0.88879	0.908629	0.893906	0.885423	0.900046	0.891563	0.873308	0.883541	0.886941	0.879382	0.900805	0.896877	0.902621	0.902159	0.870667	0.905823	1	0.903777	0.063085
345	29	12979	0.051916	126.427	9.34962	25.7237	5.66792	0.930079	0.91024	0.906426	0.920564	0.888859	0.908082	0.895023	0.88674	0.899954	0.892634	0.874952	0.883157	0.887241	0.879112	0.9003	0.89691	0.901957	0.90161	0.87056	0.905963	1	0.90445	0.0628114
346	30	351	0.001404	113.837	8.30936	18.7974	4.09924	0.938746	0.935897	0.924501	0.935897	0.910256	0.920228	0.911681	0.891738	0.891738	0.89886	0.883191	0.864672	0.861823	0.878917	0.881766	0.910256	0.925926	0.89886	0.888889	0.907407	1	0.915522	0.0606856
350	34	320	0.00128	114.142	8.30139	18.9458	4.10922	0.94375	0.934375	0.928125	0.9375	0.915625	0.920312	0.915625	0.89375	0.895312	0.901563	0.889062	0.867188	0.8625	0.884375	0.876563	0.910937	0.926562	0.9	0.9	0.90625	1	0.918075	0.0589677
350	22	18941	0.075764	98.2826	7.78126	12.1534	2.87005	0.923051	0.923394	0.916451	0.912227	0.902038	0.90972	0.884167	0.87366	0.900454	0.885513	0.885592	0.906394	0.888285	0.883876	0.897339	0.900348	0.908109	0.901378	0.912835	0.887915	1	0.906465	0.0599789
352	24	17793	0.071172	98.1852	8.2271	12.1442	3.03903	0.925083	0.924633	0.917496	0.913252	0.902574	0.910414	0.885292	0.874052	0.901281	0.885348	0.885601	0.906873	0.887737	0.884056	0.897516	0.900045	0.908672	0.901731	0.912859	0.888889	1	0.90736	0.0595069
352	24	17793	0.071172	98.1852	8.2271	12.1442	3.03903	0.925083	0.924633	0.917496	0.913252	0.902574	0.910414	0.885292	0.874052	0.901281	0.885348	0.885601	0.906873	0.887737	0.884056	0.897516	0.900045	0.908672	0.901731	0.912859	0.888889	1	0.90736	0.0595069
357	29	15317	0.061268	125.87	9.17183	25.3753	5.5331	0.927074	0.925018	0.919469	0.914409	0.904224	0.911667	0.886172	0.874519	0.902657	0.885487	0.887054	0.908011	0.887478	0.885095	0.898185	0.901221	0.908598	0.901156	0.912744	0.888588	1	0.908499	0.0592218
358	30	462	0.001848	112.712	7.95298	18.2314	3.94903	0.942641	0.942641	0.949134	0.914502	0.930736	0.938312	0.899351	0.898268	0.919913	0.891775	0.88961	0.918831	0.887446	0.900433	0.895022	0.914502	0.919913	0.893939	0.911255	0.901515	1	0.924236	0.0531988
362	34	422	0.001688	112.558	7.73154	18.1427	3.80835	0.946682	0.944313	0.951422	0.911137	0.936019	0.938389	0.896919	0.89455	0.922986	0.898104	0.89218	0.915877	0.886256	0.899289	0.89455	0.915877	0.919431	0.89455	0.909953	0.902844	1	0.925404	0.0525993
362	22	17770	0.07108	98.7614	7.89771	12.3357	2.94189	0.921497	0.919471	0.923635	0.934806	0.878419	0.919162	0.886016	0.856556	0.907794	0.892347	0.867079	0.929629	0.872032	0.870934	0.913815	0.890124	0.894626	0.908244	0.888492	0.901125	1	0.906498	0.0572701
364	24	16721	0.066884	98.6959	8.31705	12.3369	3.11059	0.922552	0.920728	0.924107	0.93571	0.878775	0.919861	0.887058	0.857036	0.908468	0.892291	0.866754	0.930387	0.871539	0.87121	0.914299	0.890467	0.894564	0.908319	0.888374	0.901591	1	0.90716	0.0569587
364	24	16721	0.066884	98.6959	8.31705	12.3369	3.11059	0.922552	0.920728	0.924107	0.93571	0.878775	0.919861	0.887058	0.857036	0.908468	0.892291	0.866754	0.930387	0.871539	0.87121	0.914299	0.890467	0.894564	0.908319	0.888374	0.901591	1	0.90716	0.0569587
369	29	14377	0.057508	126.841	9.18859	25.9605	5.64749	0.924045	0.920985	0.925158	0.936461	0.878799	0.920115	0.886694	0.857342	0.909786	0.893684	0.86854	0.930549	0.871705	0.869792	0.914725	0.890415	0.895041	0.908813	0.889511	0.90137	1	0.907786	0.0569738
370	30	398	0.001592	112.589	7.66726	18.1523	3.71847	0.948492	0.944724	0.948492	0.947236	0.888191	0.944724	0.900754	0.883166	0.919598	0.919598	0.859296	0.932161	0.884422	0.895729	0.913317	0.900754	0.90201	0.915829	0.905779	0.896985	1	0.924968	0.0464663
374	34	369	0.001476	112.57	7.84846	18.1551	3.8115	0.945799	0.945799	0.95122	0.95664	0.886179	0.944444	0.898374	0.879404	0.921409	0.921409	0.861789	0.932249	0.886179	0.892954	0.914634	0.897019	0.901084	0.918699	0.907859	0.897019	1	0.925593	0.0442673
374	22	18525	0.0741	98.3669	7.86412	12.1884	2.88624	0.921835	0.92081	0.901889	0.929933	0.895358	0.924345	0.895816	0.883131	0.891606	0.893063	0.877868	0.891633	0.873225	0.862726	0.908151	0.886883	0.904723	0.908988	0.88278	0.875547	1	0.90574	0.0581182
376	24	17404	0.069616	98.2504	8.28287	12.1709	3.04435	0.92315	0.922202	0.90281	0.930447	0.896173	0.924644	0.89715	0.884366	0.892352	0.892697	0.878505	0.892726	0.87546	0.862532	0.909676	0.886348	0.905022	0.908843	0.883619	0.875862	1	0.906638	0.0577764
376	24	17404	0.069616	98.2504	8.28287	12.1709	3.04435	0.92315	0.922202	0.90281	0.930447	0.896173	0.924644	0.89715	0.884366	0.892352	0.892697	0.878505	0.892726	0.87546	0.862532	0.909676	0.886348	0.905022	0.908843	0.883619	0.875862	1	0.906638	0.0577764
381	29	14937	0.059748	127.567	9.20877	26.403	5.68281	0.924249	0.924014	0.903662	0.930642	0.897235	0.924985	0.897603	0.885887	0.893084	0.892883	0.879661	0.89275	0.875778	0.862154	0.909185	0.886356	0.905771	0.90875	0.88331	0.875812	1	0.907427	0.0575806
382	30	304	0.001216	113.305	7.66755	18.4949	3.72105	0.957237	0.950658	0.921053	0.960526	0.919408	0.925987	0.921053	0.912829	0.907895	0.879934	0.893092	0.884868	0.855263	0.871711	0.916118	0.896382	0.917763	0.894737	0.893092	0.884868	1	0.925472	0.0477031
386	34	283	0.001132	113.266	7.72965	18.4806	3.75942	0.954064	0.952297	0.918728	0.959364	0.918728	0.922261	0.916961	0.915194	0.915194	0.879859	0.893993	0.886926	0.865724	0.878092	0.918728	0.897527	0.915194	0.89576	0.892226	0.879859	1	0.925202	0.0474741
386	22	16826	0.067304	99.6998	7.70756	12.6733	2.90982	0.91635	0.909426	0.930257	0.926929	0.894776	0.91941	0.906543	0.901521	0.909664	0.898282	0.877749	0.896797	0.882444	0.879294	0.902413	0.887763	0.910228	0.899768	0.881225	0.882266	1	0.909119	0.0573092
388	24	15823	0.063292	99.6237	8.12352	12.6695	3.07638	0.917304	0.911268	0.930607	0.927258	0.895785	0.920211	0.906844	0.902895	0.909973	0.898249	0.877994	0.896891	0.881912	0.879163	0.901947	0.887632	0.91111	0.899419	0.881154	0.883145	1	0.909797	0.0569612
388	24	15823	0.063292	99.6237	8.12352	12.6695	3.07638	0.917304	0.911268	0.930607	0.927258	0.895785	0.920211	0.906844	0.902895	0.909973	0.898249	0.877994	0.896891	0.881912	0.879163	0.901947	0.887632	0.91111	0.899419	0.881154	0.883145	1	0.909797	0.0569612
393	29	13624	0.054496	129.09	9.02802	27.3304	5.71028	0.918783	0.911994	0.931775	0.927591	0.895956	0.920802	0.907993	0.903993	0.911076	0.899662	0.877899	0.898231	0.881312	0.876578	0.901718	0.887845	0.911296	0.898194	0.881863	0.884909	1	0.910521	0.0568411
394	30	237	0.000948	113.961	8.01231	18.837	3.9438	0.924051	0.92616	0.966245	0.949367	0.913502	0.955696	0.902954	0.915612	0.934599	0.911392	0.896624	0.888186	0.898734	0.886076	0.917722	0.911392	0.913502	0.886076	0.881857	0.886076	1	0.925968	0.0453592
398	34	221	0.000884	114.065	8.21523	18.9016	4.04247	0.923077	0.929864	0.966063	0.952489	0.914027	0.954751	0.90724	0.923077	0.934389	0.91629	0.895928	0.884615	0.89819	0.886878	0.911765	0.911765	0.909502	0.882353	0.88009	0.886878	1	0.92703	0.0444338
398	22	12838	0.051352	100.545	7.97309	13.0089	3.07074	0.910461	0.919575	0.900647	0.913265	0.896323	0.89683	0.892039	0.890949	0.916342	0.873033	0.869956	0.886937	0.881952	0.884912	0.89052	0.883004	0.881796	0.89831	0.888573	0.882887	1	0.900502	0.064189
400	24	12040	0.04816	100.477	8.42408	13.0111	3.25282	0.911503	0.921802	0.902533	0.913995	0.897425	0.898339	0.893231	0.89157	0.916611	0.874211	0.871636	0.888248	0.882434	0.885963	0.89103	0.883181	0.882184	0.898131	0.88887	0.883223	1	0.901708	0.0636103
400	24	12040	0.04816	100.477	8.42408	13.0111	3.25282	0.911503	0.921802	0.902533	0.913995	0.897425	0.898339	0.893231	0.89157	0.916611	0.874211	0.871636	0.888248	0.882434	0.885963	0.89103	0.883181	0.882184	0.898131	0.88887	0.883223	1	0.901708	0.0636103
405	29	10357	0.041428	129.453	9.36012	27.5884	5.97541	0.91233	0.923723	0.902481	0.915709	0.898088	0.901516	0.894274	0.890943	0.917109	0.873805	0.871826	0.888867	0.883702	0.887564	0.892102	0.883267	0.88346	0.898474	0.88964	0.883943	1	0.902679	0.0631091
406	30	197	0.000788	114.499	7.76144	19.0858	3.92541	0.941624	0.944162	0.908629	0.916244	0.916244	0.939086	0.92132	0.901015	0.954315	0.883249	0.898477	0.918782	0.890863	0.883249	0.895939	0.893401	0.898477	0.901015	0.888325	0.885787	1	0.920716	0.0566484
410	34	183	0.000732	114.641	7.67878	19.1503	3.88268	0.948087	0.942623	0.907104	0.909836	0.912568	0.942623	0.920765	0.901639	0.95082	0.879781	0.907104	0.920765	0.89071	0.896175	0.89071	0.893443	0.896175	0.898907	0.887978	0.879781	1	0.920768	0.0569332
410	22	16041	0.064164	98.9204	7.81013	12.389	2.90676	0.918895	0.923415	0.932174	0.932236	0.899757	0.911913	0.885574	0.884515	0.899882	0.915373	0.877377	0.884452	0.873886	0.861418	0.914251	0.900879	0.906895	0.901845	0.886416	0.89798	1	0.909578	0.0584259
412	24	15102	0.060408	98.8389	8.24181	12.3848	3.07867	0.921037	0.925109	0.932989	0.933155	0.900576	0.912793	0.886538	0.885015	0.901304	0.915707	0.877996	0.884121	0.874553	0.862071	0.914217	0.901106	0.906668	0.901602	0.886373	0.898358	1	0.910606	0.0579566
412	24	15102	0.060408	98.8389	8.24181	12.3848	3.07867	0.921037	0.925109	0.932989	0.933155	0.900576	0.912793	0.886538	0.885015	0.901304	0.915707	0.877996	0.884121	0.874553	0.862071	0.914217	0.901106	0.906668	0.901602	0.886373	0.898358	1	0.910606	0.0579566
417	29	12949	0.051796	128.036	9.15618	26.687	5.70315	0.922465	0.926095	0.933199	0.934396	0.901498	0.913005	0.886787	0.887211	0.902657	0.915399	0.877404	0.883775	0.875705	0.862731	0.91424	0.901575	0.906865	0.90173	0.884972	0.898448	1	0.911354	0.0575706
418	30	242	0.000968	115.163	8.73194	19.4842	4.46954	0.92562	0.954545	0.950413	0.942149	0.911157	0.917355	0.876033	0.917355	0.921488	0.933884	0.878099	0.902893	0.894628	0.886364	0.909091	0.892562	0.933884	0.900826	0.878099	0.904959	1	0.923135	0.0479535
422	34	222	0.000888	115.263	8.89363	19.546	4.55477	0.918919	0.959459	0.952703	0.939189	0.912162	0.918919	0.876126	0.916667	0.918919	0.936937	0.873874	0.896396	0.887387	0.882883	0.907658	0.885135	0.939189	0.898649	0.873874	0.900901	1	0.922166	0.0481611
422	22	14307	0.057228	100.525	7.7319	12.9873	2.98389	0.929964	0.905431	0.930978	0.919445	0.893129	0.911861	0.892221	0.882994	0.887398	0.888586	0.858636	0.90253	0.883274	0.881911	0.911966	0.897078	0.893339	0.893584	0.894422	0.88904	1	0.905997	0.0571836
424	24	13486	0.053944	100.415	8.22981	12.9753	3.18419	0.931188	0.906829	0.932671	0.920065	0.893779	0.912502	0.891814	0.882582	0.888217	0.888774	0.858409	0.902269	0.883249	0.881803	0.912279	0.89719	0.893111	0.894631	0.893742	0.889886	1	0.906689	0.0568722
424	24	13486	0.053944	100.415	8.22981	12.9753	3.18419	0.931188	0.906829	0.932671	0.920065	0.893779	0.912502	0.891814	0.882582	0.888217	0.888774	0.858409	0.902269	0.883249	0.881803	0.912279	0.89719	0.893111	0.894631	0.893742	0.889886	1	0.906689	0.0568722
429	29	11574	0.046296	128.325	9.10079	26.8607	5.70315	0.932953	0.907854	0.933083	0.92211	0.894678	0.913254	0.891913	0.885346	0.888068	0.887722	0.858001	0.903361	0.882538	0.881761	0.912001	0.897356	0.892215	0.893684	0.89403	0.890876	1	0.907523	0.056598
430	30	239	0.000956	114.513	8.3372	19.1318	4.17766	0.960251	0.930962	0.956067	0.949791	0.935146	0.91841	0.914226	0.884937	0.912134	0.882845	0.849372	0.90795	0.872385	0.901674	0.933054	0.90795	0.882845	0.901674	0.899582	0.905858	1	0.926029	0.0459152
434	34	219	0.000876	114.638	8.38919	19.1971	4.20906	0.961187	0.929224	0.958904	0.947489	0.938356	0.920091	0.910959	0.888128	0.910959	0.878995	0.851598	0.906393	0.872146	0.906393	0.940639	0.908676	0.883562	0.90411	0.906393	0.901826	1	0.926525	0.0459366
434	22	14476	0.057904	99.6383	7.97651	12.6658	3.0095	0.927708	0.922734	0.92909	0.922423	0.892892	0.929504	0.890267	0.862497	0.916828	0.895275	0.872133	0.904739	0.861978	0.858317	0.90505	0.850718	0.904635	0.903565	0.87089	0.906915	1	0.90835	0.0566297
436	24	13634	0.054536	99.5643	8.40496	12.6644	3.18063	0.928451	0.923023	0.929698	0.923317	0.893392	0.930175	0.890678	0.863833	0.917376	0.894235	0.872488	0.904723	0.862109	0.858442	0.905347	0.851841	0.905274	0.903073	0.871241	0.907291	1	0.908859	0.0565804
436	24	13634	0.054536	99.5643	8.40496	12.6644	3.18063	0.928451	0.923023	0.929698	0.923317	0.893392	0.930175	0.890678	0.863833	0.917376	0.894235	0.872488	0.904723	0.862109	0.858442	0.905347	0.851841	0.905274	0.903073	0.871241	0.907291	1	0.908859	0.0565804
441	29	11762	0.047048	128.459	9.30952	26.9615	5.83517	0.929391	0.924248	0.930794	0.923737	0.894066	0.930752	0.89262	0.863969	0.917829	0.895001	0.873363	0.905118	0.862991	0.858442	0.906011	0.851938	0.904353	0.902823	0.871918	0.908434	1	0.909651	0.0563067
442	30	223	0.000892	113.067	7.83831	18.3915	3.78959	0.94843	0.964126	0.941704	0.93722	0.892377	0.94843	0.91704	0.845291	0.928251	0.921525	0.876682	0.923767	0.878924	0.863229	0.903587	0.856502	0.901345	0.910314	0.849776	0.90583	1	0.923925	0.0511703
446	34	200	0.0008	113.15	7.76865	18.4271	3.76276	0.945	0.9625	0.945	0.945	0.8925	0.9525	0.92	0.855	0.9275	0.9325	0.885	0.925	0.885	0.865	0.9125	0.87	0.905	0.9025	0.8575	0.9025	1	0.926518	0.0495266
446	22	18902	0.075608	98.2101	7.70649	12.1222	2.81371	0.929399	0.907549	0.917654	0.909375	0.888372	0.904931	0.873691	0.893212	0.897286	0.891572	0.862898	0.892974	0.854037	0.870384	0.909904	0.877103	0.87332	0.906862	0.880462	0.886282	1	0.901201	0.0606034
448	24	17828	0.071312	98.1153	8.10443	12.1109	2.96789	0.930727	0.908795	0.918583	0.909721	0.889359	0.905289	0.875	0.893819	0.897409	0.891771	0.863782	0.89365	0.85433	0.870765	0.910113	0.876935	0.87385	0.907365	0.880609	0.886499	1	0.901993	0.0604344
448	24	17828	0.071312	98.1153	8.10443	12.1109	2.96789	0.930727	0.908795	0.918583	0.909721	0.889359	0.905289	0.875	0.893819	0.897409	0.891771	0.863782	0.89365	0.85433	0.870765	0.910113	0.876935	0.87385	0.907365	0.880609	0.886499	1	0.901993	0.0604344
453	29	15274	0.061096	127.118	9.00461	26.1114	5.51211	0.932205	0.910567	0.919864	0.909192	0.890958	0.906115	0.876162	0.894658	0.898389	0.893184	0.864803	0.89505	0.855113	0.872365	0.910862	0.877537	0.874984	0.907719	0.881007	0.887849	1	0.903101	0.0599305
454	30	385	0.00154	114.211	8.38845	18.9882	4.26892	0.951948	0.937662	0.944156	0.923377	0.9	0.936364	0.898701	0.890909	0.893506	0.903896	0.880519	0.912987	0.857143	0.880519	0.905195	0.893506	0.894805	0.893506	0.872727	0.905195	1	0.919091	0.0542723
458	34	344	0.001376	114.158	8.46255	18.968	4.32194	0.954942	0.940407	0.946221	0.927326	0.895349	0.94186	0.890988	0.893895	0.890988	0.90843	0.87936	0.914244	0.860465	0.877907	0.909884	0.889535	0.890988	0.893895	0.875	0.90407	1	0.920244	0.0542164
458	22	14961	0.059844	100.209	7.87576	12.8755	3.02123	0.927411	0.91538	0.92183	0.930787	0.886806	0.921864	0.887207	0.895428	0.904853	0.886639	0.865216	0.907225	0.890883	0.860537	0.889312	0.894827	0.891418	0.917151	0.880255	0.886973	1	0.907896	0.0575943
460	24	14089	0.056356	100.098	8.26382	12.857	3.17114	0.928668	0.917276	0.922138	0.93172	0.88743	0.922138	0.888104	0.896763	0.905636	0.887181	0.865214	0.907694	0.891689	0.860742	0.889666	0.894634	0.891937	0.917205	0.881219	0.887891	1	0.908752	0.057309
460	24	14089	0.056356	100.098	8.26382	12.857	3.17114	0.928668	0.917276	0.922138	0.93172	0.88743	0.922138	0.888104	0.896763	0.905636	0.887181	0.865214	0.907694	0.891689	0.860742	0.889666	0.894634	0.891937	0.917205	0.881219	0.887891	1	0.908752	0.057309
465	29	12113	0.048452	127.807	9.17162	26.5471	5.69652	0.929043	0.917238	0.923058	0.931974	0.887848	0.92248	0.889953	0.897796	0.905845	0.887518	0.865805	0.90729	0.892595	0.860274	0.889788	0.894535	0.893585	0.916536	0.881367	0.886486	1	0.909193	0.0570838
466	30	303	0.001212	113.184	8.34473	18.4831	4.08203	0.932343	0.945545	0.943894	0.943894	0.887789	0.943894	0.905941	0.910891	0.922442	0.877888	0.869637	0.930693	0.909241	0.872937	0.886139	0.90099	0.914191	0.925743	0.89604	0.89934	1	0.922213	0.0527719
470	34	280	0.00112	113.048	8.37574	18.4199	4.09069	0.933929	0.948214	0.946429	0.942857	0.892857	0.942857	0.905357	0.908929	0.917857	0.882143	0.873214	0.930357	0.910714	0.871429	0.8875	0.903571	0.917857	0.926786	0.898214	0.910714	1	0.923475	0.0527661
470	22	17334	0.069336	98.9753	7.9652	12.4181	2.9602	0.920099	0.915772	0.922032	0.908734	0.911994	0.899388	0.901465	0.893331	0.893216	0.880207	0.894456	0.875101	0.885283	0.876716	0.895292	0.874149	0.894081	0.916494	0.86414	0.880351	1	0.905143	0.057598
472	24	16336	0.065344	98.9212	8.41473	12.4254	3.13534	0.921339	0.917299	0.923145	0.909739	0.912678	0.899822	0.902026	0.894803	0.893793	0.88106	0.895017	0.875367	0.884733	0.876898	0.895782	0.874082	0.894436	0.916932	0.864655	0.880479	1	0.906024	0.0571649
472	24	16336	0.065344	98.9212	8.41473	12.4254	3.13534	0.921339	0.917299	0.923145	0.909739	0.912678	0.899822	0.902026	0.894803	0.893793	0.88106	0.895017	0.875367	0.884733	0.876898	0.895782	0.874082	0.894436	0.916932	0.864655	0.880479	1	0.906024	0.0571649
477	29	14021	0.056084	127.394	9.29253	26.3047	5.71427	0.923508	0.91905	0.924577	0.910099	0.911347	0.902432	0.903217	0.895906	0.894729	0.88182	0.8953	0.875579	0.88503	0.876043	0.896191	0.874759	0.894194	0.917909	0.864881	0.879467	1	0.907048	0.0567422
478	30	387	0.001548	112.938	8.21324	18.3562	4.02147	0.945736	0.95478	0.949612	0.928941	0.922481	0.910853	0.897933	0.897933	0.903101	0.891473	0.896641	0.870801	0.886305	0.897933	0.904393	0.892765	0.905685	0.914729	0.864341	0.874677	1	0.922191	0.0487161
482	34	362	0.001448	112.907	8.19924	18.3404	4.00795	0.947514	0.951657	0.950276	0.929558	0.925414	0.914365	0.901934	0.906077	0.906077	0.892265	0.895028	0.867403	0.890884	0.899171	0.90884	0.895028	0.904696	0.90884	0.860497	0.874309	1	0.923466	0.047817
482	22	18854	0.075416	97.7528	7.85121	11.9652	2.86755	0.915959	0.902673	0.940649	0.911398	0.8966	0.908614	0.899438	0.886788	0.901984	0.915323	0.884216	0.877374	0.852816	0.862682	0.914368	0.875862	0.910178	0.898722	0.889519	0.89058	1	0.905186	0.0624257
484	24	17712	0.070848	97.6938	8.3083	11.9712	3.05038	0.917485	0.904189	0.941396	0.91311	0.897499	0.90944	0.900661	0.887647	0.902552	0.915594	0.884852	0.877597	0.853771	0.863595	0.915312	0.876778	0.909976	0.898346	0.889312	0.891345	1	0.906221	0.0619403
484	24	17712	0.070848	97.6938	8.3083	11.9712	3.05038	0.917485	0.904189	0.941396	0.91311	0.897499	0.90944	0.900661	0.887647	0.902552	0.915594	0.884852	0.877597	0.853771	0.863595	0.915312	0.876778	0.909976	0.898346	0.889312	0.891345	1	0.906221	0.0619403
489	29	15294	0.061176	126.776	9.22317	25.9243	5.66974	0.918596	0.905617	0.942167	0.914738	0.898653	0.910095	0.90117	0.887734	0.903459	0.915784	0.886165	0.878874	0.854714	0.863345	0.915849	0.877272	0.910913	0.898293	0.890316	0.891493	1	0.907157	0.0615283
490	30	384	0.001536	113.757	8.40403	18.7654	4.15852	0.936198	0.93099	0.947917	0.921875	0.902344	0.907552	0.920573	0.920573	0.924479	0.919271	0.886719	0.880208	0.863281	0.884115	0.916667	0.885417	0.908854	0.917969	0.882813	0.903646	1	0.919317	0.0525528
494	34	356	0.001424	113.794	8.27681	18.775	4.12218	0.938202	0.929775	0.948034	0.918539	0.900281	0.908708	0.925562	0.924157	0.929775	0.924157	0.884831	0.884831	0.860955	0.883427	0.914326	0.882022	0.904494	0.918539	0.877809	0.90309	1	0.919771	0.0530597
494	22	15697	0.062788	99.4355	7.87063	12.5841	2.97045	0.92008	0.916608	0.925145	0.919125	0.882876	0.925177	0.872619	0.872205	0.885551	0.891253	0.871695	0.895139	0.863573	0.898261	0.886316	0.871982	0.919093	0.898452	0.855896	0.891285	1	0.902963	0.0594838
496	24	14777	0.059108	99.3859	8.30111	12.5917	3.1443	0.921094	0.917608	0.926	0.920079	0.883569	0.925729	0.87352	0.873147	0.886344	0.891318	0.8722	0.895716	0.863809	0.898186	0.886953	0.872505	0.919334	0.898491	0.856263	0.891656	1	0.90372	0.0591551
496	24	14777	0.059108	99.3859	8.30111	12.5917	3.1443	0.921094	0.917608	0.926	0.920079	0.883569	0.925729	0.87352	0.873147	0.886344	0.891318	0.8722	0.895716	0.863809	0.898186	0.886953	0.872505	0.919334	0.898491	0.856263	0.891656	1	0.90372	0.0591551
501	29	12730	0.05092	129.151	9.24237	27.3875	5.86802	0.922349	0.918421	0.927965	0.921013	0.883111	0.92553	0.874156	0.873684	0.887588	0.891202	0.873095	0.897329	0.865554	0.89835	0.886489	0.873056	0.919442	0.898547	0.856363	0.891123	1	0.904492	0.0587865
502	30	271	0.001084	114.741	8.03841	19.2246	4.09083	0.928044	0.928044	0.940959	0.915129	0.900369	0.944649	0.900369	0.874539	0.913284	0.892989	0.876384	0.909594	0.904059	0.911439	0.905904	0.878229	0.913284	0.924354	0.880074	0.891144	1	0.915457	0.0547149
506	34	255	0.00102	114.899	8.06966	19.305	4.11465	0.927451	0.92549	0.939216	0.911765	0.9	0.945098	0.898039	0.87451	0.911765	0.896078	0.87451	0.909804	0.901961	0.907843	0.909804	0.882353	0.917647	0.92549	0.87451	0.888235	1	0.9144	0.0551584
506	22	14619	0.058476	99.9252	7.90468	12.7698	3.01167	0.934879	0.922943	0.918838	0.919659	0.898044	0.918223	0.88768	0.886723	0.918667	0.896607	0.879951	0.883439	0.875641	0.856351	0.893426	0.861482	0.885149	0.91022	0.876257	0.894042	1	0.908575	0.0565637
508	24	13803	0.055212	99.8606	8.3404	12.7721	3.18864	0.936101	0.92393	0.919402	0.92114	0.898754	0.919076	0.888176	0.887271	0.919365	0.896363	0.880787	0.883902	0.875317	0.856951	0.893972	0.862023	0.88546	0.910092	0.875498	0.894697	1	0.909337	0.0563763
508	24	13803	0.055212	99.8606	8.3404	12.7721	3.18864	0.936101	0.92393	0.919402	0.92114	0.898754	0.919076	0.888176	0.887271	0.919365	0.896363	0.880787	0.883902	0.875317	0.856951	0.893972	0.862023	0.88546	0.910092	0.875498	0.894697	1	0.909337	0.0563763
513	29	11845	0.04738	128.981	9.19995	27.2774	5.82144	0.937189	0.924821	0.921148	0.922626	0.90114	0.92022	0.889616	0.887843	0.920642	0.895863	0.882271	0.885226	0.874588	0.856606	0.893626	0.862136	0.884888	0.90916	0.874842	0.895483	1	0.9104	0.0560572
514	30	284	0.001136	114.091	7.88512	18.8941	3.99362	0.961268	0.941901	0.955986	0.93838	0.917254	0.93662	0.899648	0.880282	0.917254	0.889085	0.897887	0.889085	0.853873	0.864437	0.934859	0.834507	0.899648	0.903169	0.875	0.892606	1	0.924274	0.0512604
518	34	266	0.001064	114.204	7.85229	18.9477	3.99146	0.960526	0.945489	0.956767	0.93609	0.926692	0.941729	0.906015	0.881579	0.915414	0.887218	0.896617	0.890977	0.853383	0.868421	0.932331	0.838346	0.898496	0.900376	0.879699	0.889098	1	0.925962	0.0499575
518	22	17731	0.070924	98.7207	8.00437	12.3267	2.97198	0.906745	0.917489	0.912385	0.933534	0.904828	0.911032	0.876206	0.886667	0.897468	0.871637	0.859653	0.89304	0.86408	0.877333	0.887767	0.872201	0.905222	0.910665	0.873075	0.869551	1	0.901696	0.0598947
520	24	16649	0.066596	98.6363	8.45728	12.3233	3.1433	0.908253	0.919485	0.913508	0.934771	0.906151	0.911947	0.87726	0.88696	0.898012	0.872425	0.859901	0.893057	0.864737	0.87741	0.888071	0.872305	0.90522	0.911646	0.873506	0.869392	1	0.902755	0.0594486
520	24	16649	0.066596	98.6363	8.45728	12.3233	3.1433	0.908253	0.919485	0.913508	0.934771	0.906151	0.911947	0.87726	0.88696	0.898012	0.872425	0.859901	0.893057	0.864737	0.87741	0.888071	0.872305	0.90522	0.911646	0.873506	0.869392	1	0.902755	0.0594486
525	29	14289	0.057156	126.683	9.37785	25.8809	5.71974	0.910701	0.920953	0.91455	0.934635	0.908041	0.91182	0.876933	0.888201	0.899153	0.873714	0.860732	0.894289	0.865421	0.877318	0.888551	0.873259	0.905067	0.91252	0.874519	0.86955	1	0.903805	0.0591498
526	30	430	0.00172	112.068	7.88247	17.9196	3.83294	0.943023	0.939535	0.932558	0.940698	0.924419	0.92907	0.89186	0.917442	0.911628	0.887209	0.867442	0.902326	0.868605	0.881395	0.902326	0.883721	0.902326	0.915116	0.863953	0.881395	1	0.920382	0.051192
530	34	401	0.001604	112.006	7.95001	17.8947	3.85943	0.94389	0.937656	0.930175	0.941397	0.925187	0.932668	0.889027	0.918953	0.912718	0.885287	0.872818	0.902743	0.870324	0.877805	0.902743	0.885287	0.905237	0.916459	0.86409	0.881546	1	0.920516	0.051382
530	22	19952	0.079808	97.7151	7.89142	11.9534	2.86371	0.913668	0.913718	0.929005	0.90204	0.893068	0.915622	0.886853	0.895048	0.887831	0.881315	0.903193	0.871166	0.883671	0.871867	0.890863	0.865352	0.896251	0.887655	0.867231	0.88758	1	0.902306	0.0601294
532	24	18738	0.074952	97.627	8.29699	11.9459	3.02001	0.915066	0.914959	0.929768	0.902711	0.893932	0.916346	0.887234	0.895747	0.888969	0.881871	0.903405	0.871064	0.883445	0.872105	0.89081	0.865781	0.896547	0.888035	0.868529	0.888088	1	0.903097	0.059833
532	24	18738	0.074952	97.627	8.29699	11.9459	3.02001	0.915066	0.914959	0.929768	0.902711	0.893932	0.916346	0.887234	0.895747	0.888969	0.881871	0.903405	0.871064	0.883445	0.872105	0.89081	0.865781	0.896547	0.888035	0.868529	0.888088	1	0.903097	0.059833
537	29	16021	0.064084	125.832	9.20661	25.3553	5.53936	0.916672	0.91714	0.931278	0.904001	0.895699	0.91714	0.887429	0.896698	0.889021	0.881967	0.904219	0.871824	0.884558	0.871637	0.8908	0.866862	0.89648	0.889676	0.866987	0.887866	1	0.904238	0.0593855
538	30	426	0.001704	113.357	8.03702	18.5469	4.0166	0.941315	0.935446	0.951878	0.929577	0.922535	0.93662	0.909624	0.916667	0.900235	0.873239	0.91784	0.888498	0.894366	0.890845	0.88615	0.877934	0.916667	0.873239	0.869718	0.896714	1	0.922629	0.05178
542	34	387	0.001548	113.211	7.98034	18.473	3.99267	0.940568	0.936693	0.95478	0.927649	0.925065	0.937984	0.909561	0.921189	0.899225	0.878553	0.921189	0.888889	0.891473	0.887597	0.886305	0.885013	0.918605	0.872093	0.872093	0.896641	1	0.923626	0.0509709
542	22	16504	0.066016	99.7545	7.69576	12.6936	2.927	0.919535	0.913536	0.920534	0.904144	0.904659	0.927109	0.877424	0.890511	0.905356	0.873364	0.875485	0.887239	0.879272	0.880696	0.898449	0.868971	0.88324	0.903266	0.874909	0.851309	1	0.903414	0.0587223
544	24	15551	0.062204	99.7043	8.14814	12.7017	3.11066	0.920745	0.914539	0.921934	0.905279	0.906019	0.927561	0.878079	0.890714	0.905665	0.873609	0.876085	0.887949	0.879236	0.880361	0.898367	0.86959	0.88422	0.903479	0.875056	0.852067	1	0.904252	0.0583825
544	24	15551	0.062204	99.7043	8.14814	12.7017	3.11066	0.920745	0.914539	0.921934	0.905279	0.906019	0.927561	0.878079	0.890714	0.905665	0.873609	0.876085	0.887949	0.879236	0.880361	0.898367	0.86959	0.88422	0.903479	0.875056	0.852067	1	0.904252	0.0583825
549	29	13341	0.053364	128.218	9.07522	26.7927	5.69767	0.921595	0.916498	0.923432	0.906079	0.906454	0.927817	0.878795	0.892474	0.906529	0.87366	0.876209	0.889289	0.880256	0.878532	0.898958	0.869538	0.885016	0.903193	0.875234	0.85256	1	0.905139	0.05803
550	30	213	0.000852	114.632	7.90962	19.1632	4.08848	0.948357	0.948357	0.929577	0.948357	0.915493	0.915493	0.889671	0.901408	0.920188	0.896714	0.856808	0.913146	0.894366	0.870892	0.892019	0.882629	0.875587	0.913146	0.882629	0.85446	1	0.920535	0.0449627
554	34	198	0.000792	114.638	8.00288	19.1725	4.15056	0.95202	0.95202	0.929293	0.94697	0.919192	0.914141	0.886364	0.89899	0.921717	0.888889	0.856061	0.906566	0.891414	0.871212	0.891414	0.888889	0.873737	0.916667	0.886364	0.858586	1	0.920925	0.0440818
554	22	15228	0.060912	100.236	7.73957	12.8776	2.95535	0.926221	0.921263	0.932329	0.913252	0.896703	0.912727	0.86203	0.878546	0.883373	0.875821	0.874113	0.869976	0.847386	0.871027	0.887149	0.882027	0.899166	0.896999	0.875624	0.866397	1	0.902226	0.0590067
556	24	14316	0.057264	100.156	8.1598	12.8723	3.11998	0.92676	0.922569	0.93406	0.914327	0.897143	0.913977	0.86309	0.87975	0.884186	0.876362	0.874476	0.869412	0.848386	0.871193	0.887713	0.882125	0.899378	0.897667	0.876048	0.866827	1	0.903115	0.0586738
556	24	14316	0.057264	100.156	8.1598	12.8723	3.11998	0.92676	0.922569	0.93406	0.914327	0.897143	0.913977	0.86309	0.87975	0.884186	0.876362	0.874476	0.869412	0.848386	0.871193	0.887713	0.882125	0.899378	0.897667	0.876048	0.866827	1	0.903115	0.0586738
561	29	12294	0.049176	127.579	9.09405	26.4006	5.61787	0.927892	0.924069	0.935456	0.914389	0.897633	0.913738	0.8653	0.879372	0.885147	0.877095	0.876403	0.869815	0.848747	0.870425	0.88775	0.882829	0.899544	0.897592	0.875834	0.867903	1	0.90392	0.0584952
562	30	326	0.001304	113.788	8.57576	18.7946	4.31052	0.955521	0.949387	0.947853	0.921779	0.937117	0.912577	0.894172	0.898773	0.875767	0.877301	0.888037	0.874233	0.871166	0.898773	0.871166	0.888037	0.920245	0.917178	0.863497	0.877301	1	0.920487	0.0528705
566	34	301	0.001204	113.627	8.49923	18.7107	4.25936	0.958472	0.951827	0.948505	0.918605	0.935216	0.913621	0.895349	0.898671	0.880399	0.875415	0.892027	0.875415	0.878738	0.895349	0.880399	0.885382	0.920266	0.913621	0.868771	0.880399	1	0.921557	0.0527555
566	22	20527	0.082108	97.8415	7.97465	12.004	2.90555	0.930457	0.915161	0.922322	0.929922	0.900375	0.913017	0.877527	0.891923	0.91404	0.905758	0.865908	0.863131	0.879086	0.869659	0.885444	0.856043	0.909095	0.897184	0.868515	0.906148	1	0.907213	0.0573356
568	24	19299	0.077196	97.7373	8.40213	11.992	3.06308	0.93181	0.916835	0.923001	0.931162	0.901627	0.913674	0.87831	0.893103	0.914788	0.906187	0.866055	0.863024	0.879294	0.87033	0.886367	0.856858	0.90914	0.897249	0.869009	0.906213	1	0.908171	0.0569814
568	24	19299	0.077196	97.7373	8.40213	11.992	3.06308	0.93181	0.916835	0.923001	0.931162	0.901627	0.913674	0.87831	0.893103	0.914788	0.906187	0.866055	0.863024	0.879294	0.87033	0.886367	0.856858	0.90914	0.897249	0.869009	0.906213	1	0.908171	0.0569814
573	29	16620	0.06648	125.543	9.27943	25.1901	5.55613	0.932792	0.91802	0.923586	0.931167	0.903069	0.913959	0.879212	0.893712	0.914801	0.905897	0.866667	0.863598	0.880325	0.870367	0.886492	0.85728	0.908694	0.898466	0.868081	0.906348	1	0.90881	0.0566882
574	30	623	0.002492	111.429	8.13163	17.6351	3.88245	0.950241	0.926966	0.950241	0.945425	0.911717	0.926966	0.900482	0.907705	0.926966	0.921348	0.862761	0.85634	0.895666	0.866774	0.898074	0.867576	0.91252	0.898074	0.879615	0.914928	1	0.921994	0.051051
578	34	564	0.002256	111.393	8.13775	17.6187	3.88191	0.949468	0.926418	0.952128	0.946809	0.911348	0.929965	0.899823	0.903369	0.925532	0.923759	0.867908	0.853723	0.894504	0.867021	0.899823	0.867908	0.913121	0.894504	0.882979	0.920213	1	0.922244	0.0510796
578	22	21801	0.087204	96.8796	7.9607	11.6589	2.8568	0.910211	0.911426	0.912733	0.929613	0.897551	0.930439	0.850282	0.885602	0.897207	0.892436	0.862116	0.871657	0.844204	0.861314	0.878767	0.843516	0.908032	0.904936	0.858378	0.883813	1	0.899054	0.0616703
580	24	20451	0.081804	96.8192	8.37919	11.6626	3.02081	0.911496	0.9124	0.913354	0.930566	0.898196	0.931226	0.851865	0.886069	0.897413	0.892866	0.86277	0.872133	0.844286	0.861572	0.879175	0.843284	0.908929	0.905017	0.858956	0.884113	1	0.899838	0.0613234
580	24	20451	0.081804	96.8192	8.37919	11.6626	3.02081	0.911496	0.9124	0.913354	0.930566	0.898196	0.931226	0.851865	0.886069	0.897413	0.892866	0.86277	0.872133	0.844286	0.861572	0.879175	0.843284	0.908929	0.905017	0.858956	0.884113	1	0.899838	0.0613234
585	29	17493	0.069972	124.589	9.28347	24.6293	5.49782	0.912679	0.912279	0.914966	0.931287	0.89916	0.931773	0.85237	0.887212	0.898102	0.893415	0.863231	0.873807	0.84531	0.861402	0.878351	0.844481	0.909449	0.905791	0.858886	0.883553	1	0.900592	0.0610282
586	30	743	0.002972	111.135	8.01278	17.4892	3.77735	0.938762	0.932705	0.935397	0.940781	0.917227	0.940108	0.862719	0.907133	0.90175	0.900404	0.86541	0.871467	0.851952	0.852624	0.878197	0.849933	0.899058	0.907806	0.864065	0.892328	1	0.91427	0.0531705
590	34	672	0.002688	111.131	7.97759	17.4857	3.77594	0.943452	0.93006	0.933036	0.94494	0.921131	0.940476	0.865327	0.909226	0.899554	0.90253	0.866815	0.869048	0.851935	0.850446	0.87128	0.846726	0.899554	0.907738	0.86756	0.893601	1	0.915152	0.0535693
590	22	20396	0.081584	97.1592	8.03973	11.7632	2.90962	0.928785	0.894416	0.926848	0.915866	0.904565	0.917753	0.867106	0.880884	0.887478	0.865881	0.8674	0.861541	0.864508	0.875245	0.883261	0.870342	0.889635	0.904957	0.851515	0.878775	1	0.899697	0.0601242
592	24	19159	0.076636	97.0753	8.44988	11.7581	3.06602	0.930529	0.895715	0.927789	0.917297	0.905919	0.918106	0.867008	0.881518	0.888277	0.866668	0.867921	0.86218	0.865024	0.875489	0.883449	0.871131	0.89026	0.905423	0.851297	0.878804	1	0.900658	0.0598189
592	24	19159	0.076636	97.0753	8.44988	11.7581	3.06602	0.930529	0.895715	0.927789	0.917297	0.905919	0.918106	0.867008	0.881518	0.888277	0.866668	0.867921	0.86218	0.865024	0.875489	0.883449	0.871131	0.89026	0.905423	0.851297	0.878804	1	0.900658	0.0598189
597	29	16315	0.06526	125.666	9.32602	25.2678	5.62982	0.932394	0.896905	0.928287	0.918112	0.907662	0.918112	0.867882	0.881152	0.888416	0.867576	0.867913	0.86258	0.86494	0.876218	0.883175	0.872541	0.89099	0.90475	0.851823	0.878609	1	0.901472	0.0595747
598	30	563	0.002252	112.579	7.67628	18.1486	3.74567	0.954707	0.920071	0.94405	0.933393	0.928952	0.920071	0.871226	0.908526	0.89698	0.869449	0.875666	0.883659	0.864121	0.888988	0.881883	0.879218	0.895204	0.917407	0.85968	0.869449	1	0.916082	0.0530516
602	34	519	0.002076	112.563	7.71557	18.1434	3.76579	0.959538	0.919075	0.942197	0.928709	0.929672	0.919075	0.872832	0.910405	0.895954	0.872832	0.877649	0.885356	0.864162	0.88632	0.879576	0.877649	0.899807	0.917148	0.856455	0.868979	1	0.916304	0.0535937
602	22	19162	0.076648	97.8134	7.93385	11.9919	2.90675	0.92292	0.915092	0.901341	0.917441	0.907186	0.908334	0.867342	0.882006	0.915562	0.873004	0.88592	0.875091	0.86956	0.863323	0.879292	0.863871	0.885059	0.891895	0.845397	0.870864	1	0.900316	0.0596946
604	24	17954	0.071816	97.7504	8.37151	11.9954	3.07375	0.924474	0.916759	0.902194	0.918375	0.908655	0.90938	0.867968	0.883814	0.916954	0.874095	0.88671	0.875265	0.869472	0.864598	0.87986	0.864682	0.88529	0.892225	0.845522	0.870475	1	0.901441	0.0591752
604	24	17954	0.071816	97.7504	8.37151	11.9954	3.07375	0.924474	0.916759	0.902194	0.918375	0.908655	0.90938	0.867968	0.883814	0.916954	0.874095	0.88671	0.875265	0.869472	0.864598	0.87986	0.864682	0.88529	0.892225	0.845522	0.870475	1	0.901441	0.0591752
609	29	15365	0.06146	126.982	9.3018	26.0557	5.73889	0.925805	0.918158	0.90231	0.920046	0.909437	0.909567	0.869541	0.883664	0.917605	0.873772	0.887048	0.874845	0.869606	0.864627	0.879954	0.865539	0.885063	0.893296	0.848064	0.87094	1	0.902216	0.0591283
610	30	419	0.001676	113.924	8.01793	18.8208	4.00356	0.948687	0.931981	0.911695	0.936754	0.920048	0.922434	0.886635	0.893795	0.924821	0.873508	0.885442	0.897375	0.875895	0.861575	0.903341	0.865155	0.872315	0.894988	0.837709	0.874702	1	0.91435	0.0533138
614	34	393	0.001572	114.068	7.94707	18.8862	3.97569	0.951654	0.93257	0.908397	0.933842	0.922392	0.924936	0.889313	0.895674	0.924936	0.87659	0.886768	0.898219	0.874046	0.863868	0.90458	0.860051	0.870229	0.898219	0.835878	0.874046	1	0.914969	0.0530428
614	22	16236	0.064944	99.6365	7.83133	12.657	2.96935	0.922056	0.918206	0.93151	0.920732	0.902131	0.925074	0.885717	0.901207	0.881467	0.874446	0.868163	0.878788	0.855014	0.849932	0.894001	0.872352	0.902778	0.887472	0.877833	0.875554	1	0.905379	0.0585491
616	24	15302	0.061208	99.5391	8.24832	12.6458	3.13821	0.924389	0.918998	0.93197	0.921317	0.902758	0.925565	0.887106	0.901843	0.882172	0.875082	0.868187	0.879199	0.85564	0.85002	0.895014	0.872468	0.902692	0.887433	0.878317	0.875114	1	0.90623	0.0582816
616	24	15302	0.061208	99.5391	8.24832	12.6458	3.13821	0.924389	0.918998	0.93197	0.921317	0.902758	0.925565	0.887106	0.901843	0.882172	0.875082	0.868187	0.879199	0.85564	0.85002	0.895014	0.872468	0.902692	0.887433	0.878317	0.875114	1	0.90623	0.0582816
621	29	13186	0.052744	126.218	9.14107	25.5812	5.55006	0.925868	0.919839	0.932087	0.921394	0.903875	0.926513	0.886584	0.901904	0.883475	0.874943	0.86789	0.879455	0.85659	0.849992	0.894926	0.872858	0.903231	0.887418	0.878166	0.875133	1	0.906782	0.0581974
622	30	420	0.00168	113.021	7.61054	18.3563	3.74918	0.936905	0.946429	0.940476	0.94881	0.935714	0.934524	0.913095	0.9	0.903571	0.880952	0.859524	0.888095	0.879762	0.879762	0.89881	0.872619	0.903571	0.915476	0.882143	0.885714	1	0.922615	0.0503582
626	34	384	0.001536	112.978	7.48322	18.327	3.66407	0.938802	0.945313	0.940104	0.947917	0.933594	0.9375	0.914063	0.89974	0.903646	0.885417	0.858073	0.888021	0.88151	0.878906	0.897135	0.877604	0.901042	0.914063	0.884115	0.884115	1	0.92286	0.0489756
626	22	18775	0.0751	97.8502	8.01683	12.0095	2.91972	0.925885	0.905593	0.926844	0.936804	0.901385	0.894647	0.874061	0.872277	0.903808	0.905806	0.847164	0.863595	0.850839	0.873981	0.875952	0.874807	0.892889	0.896618	0.879467	0.872144	1	0.902137	0.0602623
628	24	17700	0.0708	97.7641	8.41939	12.003	3.07895	0.927825	0.907655	0.927119	0.936864	0.90274	0.895819	0.874689	0.872429	0.90452	0.906073	0.847627	0.863785	0.85096	0.874407	0.876186	0.874689	0.893023	0.896667	0.879379	0.872966	1	0.903037	0.0599988
628	24	17700	0.0708	97.7641	8.41939	12.003	3.07895	0.927825	0.907655	0.927119	0.936864	0.90274	0.895819	0.874689	0.872429	0.90452	0.906073	0.847627	0.863785	0.85096	0.874407	0.876186	0.874689	0.893023	0.896667	0.879379	0.872966	1	0.903037	0.0599988
633	29	15155	0.06062	125.387	9.35526	25.1047	5.59798	0.929231	0.910228	0.928439	0.938271	0.904322	0.896833	0.875421	0.872616	0.904718	0.905213	0.849489	0.864566	0.852722	0.875586	0.878093	0.874629	0.893533	0.897295	0.879677	0.873111	1	0.904271	0.0595791
634	30	475	0.0019	112.37	8.38635	18.0963	4.05549	0.946316	0.927368	0.94	0.958947	0.949474	0.92	0.887368	0.871579	0.914737	0.918947	0.850526	0.875789	0.862105	0.890526	0.885263	0.885263	0.902105	0.903158	0.892632	0.868421	1	0.920437	0.0509508
638	34	439	0.001756	112.54	8.38125	18.177	4.05658	0.94533	0.932802	0.939636	0.957859	0.951025	0.919134	0.882688	0.865604	0.914579	0.917995	0.849658	0.881549	0.864465	0.8918	0.889522	0.889522	0.904328	0.904328	0.896355	0.869021	1	0.920718	0.0512017
638	22	21032	0.084128	97.2536	7.81494	11.7837	2.82581	0.9312	0.922452	0.924876	0.922975	0.910803	0.930891	0.850442	0.879541	0.898512	0.888408	0.850395	0.852677	0.883344	0.868343	0.853913	0.872242	0.899439	0.899534	0.874287	0.885318	1	0.905089	0.0556367
640	24	19733	0.078932	97.1389	8.19495	11.7651	2.96776	0.932423	0.92396	0.926215	0.92472	0.912507	0.931536	0.850859	0.879745	0.899052	0.889145	0.850175	0.852861	0.883545	0.86857	0.853241	0.872878	0.899736	0.89961	0.87455	0.886079	1	0.906055	0.0552356
640	24	19733	0.078932	97.1389	8.19495	11.7651	2.96776	0.932423	0.92396	0.926215	0.92472	0.912507	0.931536	0.850859	0.879745	0.899052	0.889145	0.850175	0.852861	0.883545	0.86857	0.853241	0.872878	0.899736	0.89961	0.87455	0.886079	1	0.906055	0.0552356
645	29	16877	0.067508	125.89	9.0833	25.3799	5.49407	0.93423	0.925372	0.927031	0.924809	0.913847	0.932245	0.852877	0.880459	0.898975	0.888932	0.851158	0.853647	0.883806	0.868667	0.853469	0.872045	0.89933	0.899804	0.874	0.886384	1	0.906945	0.0548719
646	30	541	0.002164	111.669	7.53684	17.7088	3.62011	0.967652	0.945471	0.94085	0.94085	0.937153	0.942699	0.868762	0.883549	0.909427	0.902957	0.869686	0.850277	0.893715	0.875231	0.851201	0.897412	0.902033	0.89464	0.865989	0.895564	1	0.923294	0.0483274
650	34	511	0.002044	111.689	7.43003	17.7115	3.56665	0.968689	0.948141	0.943249	0.939335	0.936399	0.940313	0.869863	0.88454	0.906067	0.901174	0.872798	0.848337	0.894325	0.874755	0.856164	0.894325	0.906067	0.895303	0.865949	0.898239	1	0.923753	0.0483643
650	22	16042	0.064168	99.5452	7.86785	12.6248	2.96818	0.932614	0.924261	0.921955	0.92183	0.918339	0.913758	0.8618	0.887234	0.879379	0.880439	0.855348	0.849489	0.858839	0.866288	0.88555	0.872896	0.892781	0.88714	0.885831	0.895929	1	0.904431	0.0596162
652	24	15087	0.060348	99.5037	8.29097	12.635	3.14132	0.933585	0.92477	0.923245	0.921853	0.919036	0.913866	0.862199	0.888116	0.880228	0.880725	0.856035	0.849639	0.859681	0.866441	0.885133	0.873335	0.892788	0.887585	0.885365	0.896036	1	0.905012	0.0594875
652	24	15087	0.060348	99.5037	8.29097	12.635	3.14132	0.933585	0.92477	0.923245	0.921853	0.919036	0.913866	0.862199	0.888116	0.880228	0.880725	0.856035	0.849639	0.859681	0.866441	0.885133	0.873335	0.892788	0.887585	0.885365	0.896036	1	0.905012	0.0594875
657	29	12969	0.051876	128.216	9.19818	26.8017	5.75027	0.934498	0.925052	0.923163	0.922392	0.919809	0.91418	0.864138	0.889699	0.88006	0.881756	0.855926	0.849796	0.858162	0.866528	0.885843	0.87208	0.892012	0.886846	0.88592	0.896869	1	0.905488	0.0590612
658	30	293	0.001172	114.145	8.2444	18.9443	4.13015	0.94198	0.945392	0.94198	0.931741	0.914676	0.940273	0.875427	0.90785	0.914676	0.887372	0.872014	0.865188	0.863481	0.863481	0.883959	0.849829	0.887372	0.868601	0.897611	0.895904	1	0.917292	0.057922
662	34	273	0.001092	114.015	8.19681	18.8767	4.07314	0.945055	0.945055	0.937729	0.934066	0.919414	0.943223	0.873626	0.904762	0.913919	0.891941	0.873626	0.868132	0.8663	0.862637	0.884615	0.85348	0.893773	0.864469	0.893773	0.893773	1	0.918152	0.0573857
662	22	17150	0.0686	98.6207	7.98706	12.2888	2.95651	0.914344	0.912682	0.912974	0.924694	0.918805	0.913848	0.865306	0.895539	0.906764	0.878921	0.858163	0.852945	0.862741	0.867843	0.875015	0.89172	0.923936	0.881108	0.869271	0.875889	1	0.901844	0.0593777
664	24	16070	0.06428	98.5526	8.43581	12.2911	3.12964	0.915806	0.913846	0.914312	0.925233	0.919664	0.91509	0.866086	0.895862	0.907032	0.879496	0.858401	0.853485	0.863379	0.868046	0.875109	0.891506	0.92374	0.881674	0.869664	0.875264	1	0.902697	0.0590873
664	24	16070	0.06428	98.5526	8.43581	12.2911	3.12964	0.915806	0.913846	0.914312	0.925233	0.919664	0.91509	0.866086	0.895862	0.907032	0.879496	0.858401	0.853485	0.863379	0.868046	0.875109	0.891506	0.92374	0.881674	0.869664	0.875264	1	0.902697	0.0590873
669	29	13848	0.055392	126.286	9.30956	25.636	5.64211	0.916667	0.914428	0.915186	0.926451	0.920638	0.915908	0.867418	0.896844	0.907893	0.880994	0.857597	0.853914	0.863157	0.86879	0.875975	0.891248	0.924068	0.882366	0.870487	0.875542	1	0.903495	0.0588162
670	30	420	0.00168	112.347	7.65487	18.0367	3.71751	0.936905	0.92381	0.921429	0.936905	0.935714	0.92381	0.878571	0.897619	0.905952	0.896429	0.838095	0.855952	0.871429	0.860714	0.90119	0.905952	0.917857	0.883333	0.87381	0.890476	1	0.912485	0.0550782
674	34	387	0.001548	112.257	7.66412	17.9946	3.70951	0.936693	0.927649	0.923773	0.937984	0.934109	0.926357	0.875969	0.899225	0.905685	0.899225	0.842377	0.852713	0.872093	0.857881	0.904393	0.903101	0.914729	0.886305	0.878553	0.890181	1	0.913419	0.0552081
674	22	20469	0.081876	98.1261	7.77228	12.0957	2.84767	0.925424	0.917363	0.908838	0.910328	0.8998	0.907323	0.869119	0.88573	0.905223	0.881601	0.853022	0.865406	0.862768	0.855635	0.858298	0.882139	0.891397	0.887415	0.881088	0.890713	1	0.899407	0.0581242
676	24	19224	0.076896	98.0671	8.21752	12.1006	3.02357	0.926732	0.918565	0.909826	0.910529	0.900801	0.909072	0.869902	0.886704	0.906003	0.881658	0.853178	0.866547	0.862516	0.855649	0.858536	0.882829	0.891854	0.887224	0.881294	0.891048	1	0.900266	0.0578607
676	24	19224	0.076896	98.0671	8.21752	12.1006	3.02357	0.926732	0.918565	0.909826	0.910529	0.900801	0.909072	0.869902	0.886704	0.906003	0.881658	0.853178	0.866547	0.862516	0.855649	0.858536	0.882829	0.891854	0.887224	0.881294	0.891048	1	0.900266	0.0578607
681	29	16463	0.065852	126.851	9.11734	25.9595	5.57201	0.92802	0.919091	0.911164	0.911134	0.901567	0.909828	0.870285	0.888447	0.907307	0.882707	0.85349	0.865274	0.863208	0.855525	0.858683	0.883193	0.891909	0.887202	0.882069	0.891757	1	0.901058	0.0577275
682	30	503	0.002012	112.242	7.97683	18.0073	3.83841	0.954274	0.934394	0.949304	0.934394	0.904573	0.927435	0.884692	0.908549	0.931412	0.889662	0.863817	0.889662	0.863817	0.842942	0.871769	0.869781	0.897614	0.893638	0.893638	0.893638	1	0.918916	0.0516863
686	34	461	0.001844	112.487	7.9429	18.1214	3.84689	0.954447	0.932755	0.952278	0.934924	0.908894	0.929501	0.881779	0.909978	0.933839	0.892625	0.863341	0.893709	0.857918	0.849241	0.869848	0.870933	0.900217	0.890456	0.892625	0.896963	1	0.919804	0.0512366
686	22	19911	0.079644	97.9324	8.00955	12.0393	2.93614	0.922882	0.92125	0.926222	0.915173	0.880769	0.913314	0.879187	0.875144	0.88195	0.887776	0.836949	0.86741	0.852293	0.840842	0.884411	0.873286	0.897017	0.880694	0.891316	0.899679	1	0.899488	0.0604429
688	24	18694	0.074776	97.8393	8.41699	12.0303	3.09468	0.92535	0.922355	0.927704	0.914732	0.88178	0.914572	0.880657	0.876244	0.882663	0.887771	0.83698	0.867043	0.852145	0.841152	0.884669	0.873649	0.897882	0.880363	0.891329	0.89962	1	0.900464	0.0599476
688	24	18694	0.074776	97.8393	8.41699	12.0303	3.09468	0.92535	0.922355	0.927704	0.914732	0.88178	0.914572	0.880657	0.876244	0.882663	0.887771	0.83698	0.867043	0.852145	0.841152	0.884669	0.873649	0.897882	0.880363	0.891329	0.89962	1	0.900464	0.0599476
693	29	16014	0.064056	126.438	9.34967	25.7314	5.70064	0.926502	0.923317	0.928563	0.915418	0.882197	0.914575	0.880792	0.877982	0.881354	0.889378	0.836674	0.866273	0.852723	0.841482	0.885881	0.874797	0.897558	0.880667	0.890846	0.898682	1	0.901061	0.0599657
694	30	453	0.001812	112.989	7.97248	18.3631	3.87252	0.941501	0.942605	0.941501	0.939294	0.90287	0.931567	0.888521	0.898455	0.90287	0.892936	0.853201	0.883002	0.87638	0.84989	0.884106	0.883002	0.917219	0.890728	0.900662	0.877483	1	0.916914	0.0549182
698	34	415	0.00166	112.901	7.93635	18.3186	3.84371	0.940964	0.940964	0.942169	0.938554	0.907229	0.931325	0.886747	0.906024	0.906024	0.893976	0.854217	0.884337	0.879518	0.846988	0.881928	0.883133	0.913253	0.889157	0.90241	0.877108	1	0.91742	0.054736
698	22	17646	0.070584	98.6576	7.95494	12.3006	2.94962	0.933129	0.926726	0.931571	0.925366	0.922674	0.904908	0.868497	0.884705	0.88989	0.879264	0.8579	0.859657	0.852318	0.874334	0.870509	0.861612	0.910263	0.877649	0.875553	0.871812	1	0.90637	0.0574017
700	24	16569	0.066276	98.55	8.43432	12.2903	3.13799	0.934275	0.927274	0.9334	0.926308	0.923834	0.90615	0.869636	0.885479	0.891122	0.879806	0.858682	0.859889	0.852828	0.874676	0.870903	0.86182	0.910767	0.878086	0.874947	0.871567	1	0.907321	0.0569532
700	24	16569	0.066276	98.55	8.43432	12.2903	3.13799	0.934275	0.927274	0.9334	0.926308	0.923834	0.90615	0.869636	0.885479	0.891122	0.879806	0.858682	0.859889	0.852828	0.874676	0.870903	0.86182	0.910767	0.878086	0.874947	0.871567	1	0.907321	0.0569532
705	29	14244	0.056976	127.454	9.27165	26.3401	5.73148	0.935482	0.928742	0.93327	0.926671	0.924881	0.906698	0.872157	0.886689	0.891709	0.880336	0.859801	0.85973	0.853833	0.874333	0.870437	0.862082	0.91098	0.88002	0.875421	0.872929	1	0.90817	0.0565923
706	30	352	0.001408	113.718	8.05954	18.724	4.04695	0.964489	0.953125	0.946023	0.930398	0.93892	0.923295	0.894886	0.903409	0.890625	0.884943	0.857955	0.849432	0.880682	0.884943	0.886364	0.869318	0.900568	0.893466	0.877841	0.894886	1	0.922995	0.0514959
710	34	320	0.00128	113.566	8.09617	18.6531	4.0727	0.965625	0.954688	0.945313	0.932813	0.9375	0.934375	0.896875	0.901563	0.8875	0.898438	0.85	0.85	0.878125	0.882813	0.885938	0.875	0.898438	0.8875	0.88125	0.890625	1	0.924189	0.0514062
710	22	15960	0.06384	99.5144	7.90169	12.6152	2.98061	0.936529	0.915414	0.927193	0.935244	0.908208	0.930608	0.878947	0.863534	0.889035	0.879543	0.855952	0.855451	0.860056	0.866949	0.881924	0.90213	0.899593	0.867199	0.862218	0.893108	1	0.906485	0.0552985
712	24	15010	0.06004	99.4819	8.32881	12.6292	3.15956	0.937275	0.916056	0.927948	0.936176	0.908827	0.930846	0.879414	0.864923	0.888974	0.880147	0.856662	0.855963	0.860759	0.868421	0.881945	0.902398	0.898967	0.866955	0.861559	0.893171	1	0.907103	0.0552795
712	24	15010	0.06004	99.4819	8.32881	12.6292	3.15956	0.937275	0.916056	0.927948	0.936176	0.908827	0.930846	0.879414	0.864923	0.888974	0.880147	0.856662	0.855963	0.860759	0.868421	0.881945	0.902398	0.898967	0.866955	0.861559	0.893171	1	0.907103	0.0552795
717	29	12875	0.0515	128.608	9.25631	27.0499	5.82228	0.937748	0.917592	0.928932	0.937165	0.908854	0.931068	0.881049	0.866524	0.888621	0.881087	0.856272	0.856544	0.860816	0.869864	0.882175	0.901942	0.900155	0.866641	0.860932	0.89235	1	0.907813	0.055325
718	30	258	0.001032	114.174	7.65718	18.9177	3.79195	0.945736	0.957364	0.947674	0.963178	0.936047	0.949612	0.893411	0.870155	0.926357	0.899225	0.883721	0.843023	0.852713	0.864341	0.895349	0.897287	0.895349	0.852713	0.848837	0.875969	1	0.925108	0.0459469
722	34	237	0.000948	114.115	7.75351	18.8955	3.83575	0.943038	0.959916	0.947257	0.962025	0.934599	0.951477	0.894515	0.877637	0.92616	0.898734	0.883966	0.839662	0.843882	0.864979	0.894515	0.896624	0.896624	0.85443	0.85443	0.877637	1	0.92511	0.0459615
722	22	15592	0.062368	99.2301	7.8618	12.5064	2.93011	0.942182	0.910339	0.921755	0.918805	0.895427	0.890906	0.864835	0.886576	0.886288	0.890585	0.854669	0.878014	0.880708	0.834627	0.883562	0.890521	0.905625	0.87298	0.869484	0.88462	1	0.901823	0.0583892
724	24	14619	0.058476	99.1263	8.26759	12.4923	3.09054	0.942917	0.911348	0.922772	0.919659	0.896744	0.892127	0.865996	0.887407	0.886552	0.891169	0.855565	0.877488	0.880874	0.834633	0.884363	0.891237	0.905602	0.872221	0.868938	0.884226	1	0.902611	0.0580976
724	24	14619	0.058476	99.1263	8.26759	12.4923	3.09054	0.942917	0.911348	0.922772	0.919659	0.896744	0.892127	0.865996	0.887407	0.886552	0.891169	0.855565	0.877488	0.880874	0.834633	0.884363	0.891237	0.905602	0.872221	0.868938	0.884226	1	0.902611	0.0580976
729	29	12591	0.050364	128.657	9.18699	27.0739	5.76454	0.942737	0.913113	0.92443	0.919744	0.897268	0.893019	0.866492	0.887578	0.887658	0.893614	0.856763	0.877412	0.88186	0.835478	0.883091	0.891272	0.906759	0.873322	0.868517	0.885315	1	0.903369	0.057967
730	30	242	0.000968	113.285	8.23586	18.5263	4.1251	0.97314	0.948347	0.931818	0.92562	0.900826	0.88843	0.911157	0.900826	0.923554	0.913223	0.873967	0.884298	0.89876	0.855372	0.900826	0.89876	0.921488	0.873967	0.882231	0.873967	1	0.92152	0.0490172
734	34	212	0.000848	113.16	8.17987	18.462	4.08312	0.976415	0.950472	0.938679	0.929245	0.898585	0.896226	0.912736	0.898585	0.924528	0.910377	0.875	0.889151	0.900943	0.851415	0.893868	0.896226	0.924528	0.867925	0.891509	0.875	1	0.923674	0.047887
734	22	15560	0.06224	99.4975	7.80845	12.6032	2.93234	0.934833	0.921112	0.921594	0.925193	0.912789	0.911118	0.871176	0.89187	0.925032	0.904884	0.849325	0.868252	0.837339	0.881812	0.852571	0.864653	0.8991	0.88991	0.883805	0.890103	1	0.907207	0.0561449
736	24	14681	0.058724	99.3955	8.26061	12.5924	3.11288	0.935938	0.92228	0.922962	0.925516	0.913357	0.911825	0.871296	0.892616	0.925754	0.906001	0.850623	0.867856	0.837341	0.882331	0.852667	0.864451	0.898713	0.890573	0.88417	0.890369	1	0.907959	0.0557713
736	24	14681	0.058724	99.3955	8.26061	12.5924	3.11288	0.935938	0.92228	0.922962	0.925516	0.913357	0.911825	0.871296	0.892616	0.925754	0.906001	0.850623	0.867856	0.837341	0.882331	0.852667	0.864451	0.898713	0.890573	0.88417	0.890369	1	0.907959	0.0557713
741	29	12599	0.050396	128.432	9.21261	26.9368	5.77767	0.9369	0.922851	0.924359	0.927018	0.913882	0.913922	0.872768	0.893126	0.926224	0.905945	0.851933	0.867886	0.837844	0.882729	0.853401	0.865743	0.898921	0.889793	0.884277	0.890587	1	0.908878	0.0555162
742	30	314	0.001256	113.727	8.05659	18.7275	4.01983	0.97293	0.93949	0.955414	0.952229	0.931529	0.947452	0.88535	0.899682	0.925159	0.931529	0.86465	0.878981	0.813694	0.872611	0.875796	0.874204	0.888535	0.91242	0.896497	0.906051	1	0.928578	0.0449819
746	34	297	0.001188	113.825	8.05341	18.7753	4.03725	0.97138	0.93771	0.954545	0.949495	0.929293	0.954545	0.890572	0.900673	0.930976	0.930976	0.863636	0.878788	0.813131	0.87037	0.877104	0.873737	0.883838	0.909091	0.893939	0.907407	1	0.928489	0.045158
746	22	17063	0.068252	98.6162	8.13928	12.2961	3.00885	0.931489	0.905878	0.916193	0.915753	0.900164	0.911417	0.879623	0.867901	0.899988	0.895974	0.82758	0.845455	0.871828	0.865557	0.876341	0.879652	0.888326	0.90034	0.876487	0.896531	1	0.899921	0.0603882
748	24	15997	0.063988	98.5712	8.55879	12.3057	3.18029	0.932769	0.906951	0.917109	0.917203	0.901106	0.911921	0.881447	0.868163	0.901638	0.896012	0.828187	0.845971	0.872351	0.865444	0.876446	0.88054	0.888729	0.900575	0.876477	0.896887	1	0.900857	0.0599832
748	24	15997	0.063988	98.5712	8.55879	12.3057	3.18029	0.932769	0.906951	0.917109	0.917203	0.901106	0.911921	0.881447	0.868163	0.901638	0.896012	0.828187	0.845971	0.872351	0.865444	0.876446	0.88054	0.888729	0.900575	0.876477	0.896887	1	0.900857	0.0599832
753	29	13727	0.054908	126.57	9.46015	25.82	5.77254	0.9348	0.908465	0.918882	0.919283	0.902236	0.912872	0.881802	0.869382	0.902164	0.895862	0.82753	0.845451	0.873279	0.865775	0.876521	0.881474	0.888468	0.901399	0.876703	0.897793	1	0.902016	0.0591863
754	30	408	0.001632	112.147	8.48804	17.9999	4.19374	0.960784	0.941176	0.9375	0.933824	0.935049	0.915441	0.894608	0.870098	0.930147	0.898284	0.846814	0.841912	0.892157	0.860294	0.892157	0.889706	0.879902	0.903186	0.86152	0.920343	1	0.919509	0.0473941
758	34	382	0.001528	112.132	8.51889	17.9951	4.20821	0.960733	0.939791	0.937173	0.934555	0.937173	0.910995	0.895288	0.871728	0.930628	0.897906	0.850785	0.844241	0.890052	0.858639	0.89267	0.888743	0.876963	0.905759	0.863874	0.920157	1	0.919469	0.0474962
758	22	21475	0.0859	96.9185	7.9482	11.6716	2.83939	0.933434	0.924214	0.917695	0.910454	0.917928	0.908382	0.881094	0.892806	0.897718	0.893574	0.850058	0.839464	0.847311	0.855832	0.876368	0.888754	0.914738	0.892712	0.882538	0.873551	1	0.90462	0.0577134
760	24	20178	0.080712	96.8748	8.3276	11.6786	2.98368	0.934409	0.924943	0.918401	0.91181	0.918922	0.908787	0.882644	0.894167	0.897388	0.894365	0.851744	0.839776	0.847408	0.856948	0.877292	0.888592	0.915254	0.892655	0.882917	0.873773	1	0.905459	0.0574084
760	24	20178	0.080712	96.8748	8.3276	11.6786	2.98368	0.934409	0.924943	0.918401	0.91181	0.918922	0.908787	0.882644	0.894167	0.897388	0.894365	0.851744	0.839776	0.847408	0.856948	0.877292	0.888592	0.915254	0.892655	0.882917	0.873773	1	0.905459	0.0574084
765	29	17338	0.069352	123.026	9.20369	23.7206	5.28812	0.934335	0.926174	0.919887	0.911668	0.91957	0.9089	0.884012	0.894769	0.898979	0.896153	0.852809	0.839745	0.848051	0.858029	0.878677	0.888136	0.915792	0.89275	0.883868	0.874668	1	0.906177	0.0569692
766	30	789	0.003156	110.521	8.0892	17.2109	3.80105	0.942966	0.95564	0.944867	0.931559	0.929024	0.916984	0.903042	0.904943	0.908745	0.903676	0.865019	0.841572	0.854246	0.86185	0.879594	0.888466	0.930925	0.896071	0.8891	0.883397	1	0.920493	0.049775
770	34	736	0.002944	110.533	8.11296	17.2183	3.81265	0.944293	0.957201	0.944973	0.933424	0.928668	0.91644	0.901495	0.906929	0.90625	0.904212	0.865489	0.845788	0.853261	0.865489	0.881793	0.88519	0.930027	0.894022	0.887228	0.88587	1	0.921066	0.0495494
770	22	24270	0.09708	96.377	8.01648	11.4848	2.84995	0.939349	0.913927	0.93426	0.898496	0.907643	0.917264	0.882241	0.883292	0.895138	0.897734	0.86611	0.855933	0.84075	0.895674	0.877524	0.885064	0.919448	0.872744	0.877915	0.886424	1	0.905804	0.0572203
772	24	22813	0.091252	96.3247	8.42741	11.491	3.00539	0.940516	0.915333	0.934401	0.899991	0.908101	0.917963	0.883422	0.884035	0.895849	0.898413	0.86648	0.856463	0.840814	0.895915	0.878052	0.885789	0.91941	0.873559	0.878227	0.886402	1	0.906625	0.0568999
772	24	22813	0.091252	96.3247	8.42741	11.491	3.00539	0.940516	0.915333	0.934401	0.899991	0.908101	0.917963	0.883422	0.884035	0.895849	0.898413	0.86648	0.856463	0.840814	0.895915	0.878052	0.885789	0.91941	0.873559	0.878227	0.886402	1	0.906625	0.0568999
777	29	19526	0.078104	121.491	9.18117	22.8557	5.16527	0.942077	0.91583	0.935419	0.901362	0.907636	0.917674	0.884897	0.884743	0.895575	0.899467	0.866383	0.857472	0.842057	0.895089	0.878547	0.887227	0.919005	0.872939	0.87934	0.887586	1	0.907327	0.0565752
778	30	1134	0.004536	109.661	7.67318	16.791	3.53295	0.965168	0.929453	0.944444	0.918871	0.919312	0.916226	0.897266	0.888889	0.904762	0.903439	0.867284	0.861552	0.848325	0.886684	0.87963	0.891534	0.910935	0.880071	0.882716	0.892857	1	0.917652	0.0509868
782	34	1049	0.004196	109.551	7.72046	16.7444	3.54951	0.966158	0.930887	0.946139	0.919924	0.921354	0.915157	0.899428	0.888465	0.906101	0.905624	0.868446	0.862726	0.85081	0.887035	0.877502	0.891802	0.910391	0.878932	0.883222	0.890372	1	0.918669	0.0506502
782	22	26830	0.10732	95.4222	8.13591	11.16	2.84833	0.928047	0.908964	0.907902	0.910082	0.898192	0.899646	0.878904	0.87199	0.907454	0.886918	0.850205	0.860529	0.849292	0.831942	0.876575	0.891353	0.904417	0.852274	0.866828	0.890552	1	0.897174	0.0609814
784	24	25148	0.100592	95.3304	8.50696	11.1506	2.98353	0.929279	0.909913	0.908899	0.911325	0.89858	0.90035	0.879434	0.872574	0.907786	0.887665	0.849988	0.860526	0.849451	0.832094	0.876491	0.891184	0.904724	0.852115	0.866948	0.890349	1	0.897881	0.060872
784	24	25148	0.100592	95.3304	8.50696	11.1506	2.98353	0.929279	0.909913	0.908899	0.911325	0.89858	0.90035	0.879434	0.872574	0.907786	0.887665	0.849988	0.860526	0.849451	0.832094	0.876491	0.891184	0.904724	0.852115	0.866948	0.890349	1	0.897881	0.060872
789	29	21510	0.08604	122.314	9.34107	23.3299	5.34057	0.930102	0.911181	0.909786	0.911994	0.900442	0.900302	0.879986	0.873291	0.908926	0.888656	0.849837	0.861297	0.848977	0.833054	0.876941	0.890656	0.904765	0.852232	0.867085	0.890911	1	0.898658	0.0606759
790	30	1236	0.004944	110.316	7.95991	17.1089	3.74728	0.954693	0.934061	0.93123	0.929612	0.919903	0.906553	0.898058	0.885113	0.916262	0.899272	0.862864	0.863673	0.848301	0.841424	0.883495	0.90089	0.919094	0.85801	0.868932	0.882282	1	0.914663	0.0527098
794	34	1148	0.004592	110.245	7.95912	17.0761	3.74297	0.955575	0.934669	0.93162	0.93162	0.922038	0.907666	0.898955	0.887195	0.91899	0.89939	0.864111	0.861498	0.847997	0.843641	0.885017	0.904181	0.919861	0.858449	0.868902	0.88284	1	0.915749	0.05229
794	22	22695	0.09078	96.8372	8.09643	11.6525	2.93251	0.936748	0.912293	0.918462	0.919586	0.897995	0.917911	0.881075	0.888588	0.904803	0.897004	0.846156	0.873915	0.845539	0.863186	0.836286	0.876515	0.920621	0.876338	0.896783	0.877903	1	0.903932	0.0570354
796	24	21303	0.085212	96.7443	8.45417	11.6412	3.06675	0.938084	0.913322	0.918744	0.920152	0.898606	0.918814	0.881589	0.888772	0.905389	0.896681	0.846219	0.873375	0.845538	0.864244	0.836314	0.877107	0.921114	0.876144	0.897057	0.87828	1	0.904535	0.056808
796	24	21303	0.085212	96.7443	8.45417	11.6412	3.06675	0.938084	0.913322	0.918744	0.920152	0.898606	0.918814	0.881589	0.888772	0.905389	0.896681	0.846219	0.873375	0.845538	0.864244	0.836314	0.877107	0.921114	0.876144	0.897057	0.87828	1	0.904535	0.056808
801	29	18245	0.07298	123.922	9.30878	24.2446	5.4788	0.939052	0.915045	0.919649	0.921787	0.899671	0.919731	0.88131	0.888819	0.906522	0.897122	0.847054	0.874185	0.846698	0.865169	0.835599	0.87761	0.921485	0.876788	0.897451	0.877884	1	0.905453	0.0564276
802	30	700	0.0028	112.245	7.62698	17.9856	3.65413	0.960714	0.943571	0.94	0.927143	0.905714	0.942857	0.900714	0.897143	0.910714	0.908571	0.855	0.878571	0.839286	0.860714	0.846429	0.871429	0.917857	0.878571	0.905714	0.887143	1	0.919571	0.0520488
806	34	658	0.002632	112.376	7.61339	18.0469	3.65681	0.960486	0.942249	0.941489	0.928571	0.904255	0.944529	0.899696	0.898936	0.911854	0.909574	0.849544	0.87766	0.841945	0.862462	0.844225	0.868541	0.917933	0.87614	0.905775	0.886778	1	0.919568	0.0522239
806	22	17243	0.068972	99.2565	7.94751	12.5219	2.99023	0.921417	0.925651	0.9173	0.920055	0.926608	0.907905	0.867511	0.885954	0.91266	0.91933	0.84269	0.847764	0.849214	0.867598	0.882938	0.886679	0.896944	0.873398	0.865105	0.891144	1	0.904926	0.0600924
808	24	16207	0.064828	99.1731	8.39742	12.5184	3.1702	0.922719	0.927007	0.918677	0.920436	0.926945	0.908867	0.8691	0.887363	0.913309	0.919726	0.843031	0.848491	0.848769	0.867897	0.882983	0.886993	0.896896	0.87308	0.864194	0.891899	1	0.905804	0.0595562
808	24	16207	0.064828	99.1731	8.39742	12.5184	3.1702	0.922719	0.927007	0.918677	0.920436	0.926945	0.908867	0.8691	0.887363	0.913309	0.919726	0.843031	0.848491	0.848769	0.867897	0.882983	0.886993	0.896896	0.87308	0.864194	0.891899	1	0.905804	0.0595562
813	29	13922	0.055688	128.412	9.3375	26.9351	5.86382	0.924292	0.927309	0.919408	0.920809	0.927058	0.911076	0.869415	0.888234	0.9128	0.920988	0.842623	0.848154	0.850165	0.867189	0.88256	0.888594	0.897464	0.874336	0.863992	0.892293	1	0.906474	0.0593679
814	30	344	0.001376	113.603	8.74646	18.7158	4.32604	0.952035	0.940407	0.9375	0.938953	0.927326	0.928779	0.888081	0.90843	0.918605	0.947674	0.837209	0.853198	0.861919	0.87936	0.873547	0.892442	0.901163	0.87064	0.851744	0.880814	1	0.920711	0.056044
818	34	319	0.001276	113.586	8.80987	18.7121	4.36112	0.952978	0.940439	0.937304	0.938871	0.935737	0.931034	0.887147	0.912226	0.920063	0.946708	0.844828	0.852665	0.862069	0.876176	0.868339	0.894984	0.901254	0.876176	0.84953	0.880878	1	0.921984	0.0555691
818	22	16721	0.066884	99.1837	8.044	12.5004	3.02137	0.937534	0.914569	0.934005	0.912505	0.905777	0.887238	0.862777	0.884098	0.906405	0.890258	0.845972	0.82217	0.865409	0.857963	0.887178	0.897046	0.890617	0.869834	0.877878	0.8957	1	0.901988	0.0574589
820	24	15699	0.062796	99.0841	8.45436	12.4887	3.18107	0.93834	0.916491	0.93506	0.913052	0.906873	0.88942	0.863335	0.885056	0.907223	0.890789	0.845786	0.822409	0.866679	0.858462	0.88684	0.897669	0.890853	0.870342	0.878209	0.89563	1	0.902949	0.0569231
820	24	15699	0.062796	99.0841	8.45436	12.4887	3.18107	0.93834	0.916491	0.93506	0.913052	0.906873	0.88942	0.863335	0.885056	0.907223	0.890789	0.845786	0.822409	0.866679	0.858462	0.88684	0.897669	0.890853	0.870342	0.878209	0.89563	1	0.902949	0.0569231
825	29	13504	0.054016	126.663	9.30847	25.8628	5.69283	0.938722	0.91758	0.934908	0.913507	0.906768	0.889996	0.863374	0.886589	0.907546	0.891699	0.848304	0.822571	0.866965	0.858709	0.886959	0.897586	0.892254	0.871075	0.876962	0.895549	1	0.903444	0.0569765
826	30	431	0.001724	113.729	8.09796	18.7304	3.99744	0.954756	0.943155	0.941995	0.916473	0.912993	0.894432	0.87935	0.912993	0.922274	0.908353	0.852668	0.813225	0.87355	0.87819	0.910673	0.902552	0.901392	0.882831	0.87935	0.883991	1	0.915595	0.054059
830	34	398	0.001592	113.533	8.11412	18.6358	3.98956	0.954774	0.943467	0.947236	0.919598	0.91206	0.89196	0.884422	0.910804	0.922111	0.905779	0.853015	0.81407	0.874372	0.871859	0.910804	0.90201	0.903266	0.88191	0.880653	0.889447	1	0.916328	0.0531953
830	22	18719	0.074876	97.9283	7.94101	12.034	2.91681	0.951947	0.908302	0.919921	0.924275	0.899995	0.914579	0.870987	0.883941	0.90304	0.898312	0.858272	0.851274	0.850793	0.866579	0.889497	0.887921	0.915193	0.881885	0.881911	0.904509	1	0.906475	0.0563666
832	24	17578	0.070312	97.7991	8.37427	12.0133	3.0819	0.952782	0.909574	0.920839	0.924764	0.900472	0.915178	0.871117	0.884344	0.903174	0.899022	0.859313	0.851405	0.851917	0.866708	0.889692	0.888156	0.915633	0.882239	0.88167	0.90471	1	0.907128	0.0561103
832	24	17578	0.070312	97.7991	8.37427	12.0133	3.0819	0.952782	0.909574	0.920839	0.924764	0.900472	0.915178	0.871117	0.884344	0.903174	0.899022	0.859313	0.851405	0.851917	0.866708	0.889692	0.888156	0.915633	0.882239	0.88167	0.90471	1	0.907128	0.0561103
837	29	15062	0.060248	128.137	9.31896	26.7641	5.83553	0.954189	0.910503	0.921657	0.925143	0.900876	0.915781	0.87183	0.88461	0.903798	0.899648	0.860045	0.850385	0.851746	0.867946	0.890254	0.888428	0.915947	0.882453	0.88139	0.905457	1	0.907799	0.0557605
838	30	354	0.001416	113.959	8.10366	18.8441	4.06646	0.964689	0.933616	0.937853	0.943503	0.913842	0.920904	0.89548	0.898305	0.919492	0.911017	0.870056	0.837571	0.857345	0.862994	0.90678	0.896893	0.902542	0.894068	0.872881	0.887006	1	0.920505	0.0530909
842	34	319	0.001276	113.889	7.9589	18.8	3.9992	0.96395	0.938871	0.945141	0.946708	0.918495	0.924765	0.896552	0.894984	0.913793	0.907524	0.876176	0.838558	0.858934	0.857367	0.905956	0.899687	0.899687	0.896552	0.868339	0.89185	1	0.922466	0.0529238
842	22	14358	0.057432	100.307	7.80958	12.9086	2.99152	0.930561	0.918234	0.928437	0.912105	0.897827	0.917781	0.885186	0.876341	0.912592	0.888703	0.867008	0.883271	0.871709	0.841726	0.879127	0.883549	0.906568	0.878152	0.898523	0.892708	1	0.905768	0.0591407
844	24	13534	0.054136	100.219	8.25168	12.9019	3.17177	0.931838	0.919573	0.930028	0.912664	0.899291	0.918723	0.885954	0.876903	0.913329	0.890018	0.86726	0.883663	0.870807	0.841362	0.879267	0.884587	0.90679	0.8779	0.898626	0.892308	1	0.906695	0.0587998
844	24	13534	0.054136	100.219	8.25168	12.9019	3.17177	0.931838	0.919573	0.930028	0.912664	0.899291	0.918723	0.885954	0.876903	0.913329	0.890018	0.86726	0.883663	0.870807	0.841362	0.879267	0.884587	0.90679	0.8779	0.898626	0.892308	1	0.906695	0.0587998
849	29	11652	0.046608	130.098	9.1988	27.9815	5.91906	0.933445	0.92143	0.931085	0.912976	0.899459	0.918683	0.888045	0.876287	0.912547	0.890448	0.867576	0.88444	0.871481	0.842945	0.878948	0.886071	0.907784	0.87766	0.899588	0.89165	1	0.907508	0.0583842
850	30	159	0.000636	115.504	8.69009	19.6513	4.43753	0.962264	0.943396	0.962264	0.949686	0.908805	0.921384	0.899371	0.90566	0.940252	0.883648	0.861635	0.896226	0.861635	0.852201	0.849057	0.902516	0.915094	0.855346	0.90566	0.918239	1	0.925343	0.0482012
854	34	145	0.00058	115.484	8.58627	19.6339	4.3998	0.958621	0.948276	0.958621	0.948276	0.913793	0.927586	0.9	0.913793	0.937931	0.87931	0.865517	0.889655	0.868966	0.844828	0.844828	0.9	0.924138	0.851724	0.917241	0.924138	1	0.926009	0.0479242
854	22	11694	0.046776	101.281	7.87762	13.286	3.07391	0.934496	0.921712	0.927655	0.906747	0.906747	0.907559	0.88152	0.874466	0.918633	0.917864	0.870959	0.883829	0.852745	0.873311	0.856807	0.900334	0.916367	0.865957	0.874508	0.871558	1	0.907045	0.0573944
856	24	11033	0.044132	101.22	8.33477	13.2906	3.26524	0.934741	0.922551	0.928804	0.907505	0.907777	0.908502	0.8819	0.875283	0.91956	0.918517	0.871205	0.885117	0.853122	0.873924	0.856204	0.900616	0.91684	0.866129	0.874513	0.871114	1	0.907725	0.0573011
856	24	11033	0.044132	101.22	8.33477	13.2906	3.26524	0.934741	0.922551	0.928804	0.907505	0.907777	0.908502	0.8819	0.875283	0.91956	0.918517	0.871205	0.885117	0.853122	0.873924	0.856204	0.900616	0.91684	0.866129	0.874513	0.871114	1	0.907725	0.0573011
861	29	9552	0.038208	130.726	9.24592	28.3873	5.99842	0.936924	0.922425	0.930905	0.909286	0.908187	0.908606	0.880025	0.875314	0.920017	0.919598	0.870289	0.885207	0.853434	0.875052	0.855999	0.900963	0.917347	0.865735	0.874895	0.87165	1	0.908431	0.0567481
862	30	149	0.000596	115.388	7.89793	19.5367	4.03556	0.95302	0.95302	0.932886	0.949664	0.919463	0.916107	0.902685	0.90604	0.95302	0.939597	0.865772	0.862416	0.872483	0.889262	0.855705	0.909396	0.916107	0.862416	0.875839	0.90604	1	0.925551	0.0509316
866	34	138	0.000552	115.626	7.50683	19.6303	3.86058	0.956522	0.949275	0.931159	0.949275	0.916667	0.913043	0.902174	0.902174	0.949275	0.938406	0.869565	0.858696	0.869565	0.887681	0.858696	0.913043	0.916667	0.862319	0.865942	0.905797	1	0.924424	0.0515823
866	22	13895	0.05558	100.077	7.84169	12.823	2.98429	0.940554	0.925693	0.908312	0.915905	0.919755	0.908348	0.859374	0.874631	0.902951	0.882188	0.854912	0.861533	0.855632	0.878517	0.874919	0.873192	0.88647	0.864196	0.906585	0.879957	1	0.903834	0.0574429
868	24	13108	0.052432	99.9845	8.31307	12.8169	3.17256	0.941486	0.926343	0.909292	0.916845	0.920507	0.909216	0.861306	0.875496	0.903952	0.882362	0.85589	0.861726	0.855813	0.878319	0.875572	0.873131	0.886215	0.863557	0.907156	0.880111	1	0.904622	0.0572335
868	24	13108	0.052432	99.9845	8.31307	12.8169	3.17256	0.941486	0.926343	0.909292	0.916845	0.920507	0.909216	0.861306	0.875496	0.903952	0.882362	0.85589	0.861726	0.855813	0.878319	0.875572	0.873131	0.886215	0.863557	0.907156	0.880111	1	0.904622	0.0572335
873	29	11362	0.045448	127.645	9.23914	26.4537	5.71771	0.943056	0.926289	0.909919	0.918456	0.921317	0.909963	0.862964	0.876474	0.903538	0.883955	0.857463	0.862436	0.854207	0.879027	0.875814	0.873306	0.886332	0.86424	0.907675	0.880039	1	0.905441	0.0567265
874	30	273	0.001092	113.691	8.04051	18.708	3.98413	0.967033	0.946886	0.93956	0.93956	0.92674	0.928571	0.868132	0.891941	0.89011	0.904762	0.877289	0.880952	0.877289	0.901099	0.884615	0.884615	0.879121	0.860806	0.904762	0.882784	1	0.922152	0.0485478
878	34	259	0.001036	113.681	8.09284	18.707	4.01302	0.965251	0.944015	0.938224	0.938224	0.930502	0.930502	0.870656	0.889961	0.893822	0.905405	0.882239	0.882239	0.876448	0.899614	0.8861	0.88417	0.882239	0.859073	0.901544	0.882239	1	0.922083	0.0492501
878	22	17714	0.070856	98.3109	7.90676	12.1707	2.90942	0.943491	0.916055	0.932483	0.91487	0.903269	0.918595	0.861296	0.894716	0.925539	0.914192	0.845856	0.851981	0.873913	0.843372	0.862764	0.895309	0.9147	0.905075	0.881026	0.888224	1	0.908248	0.0564495
880	24	16695	0.06678	98.1794	8.34383	12.1491	3.07997	0.944205	0.917311	0.933184	0.915753	0.903594	0.918658	0.861665	0.895448	0.925696	0.914945	0.846241	0.851872	0.874304	0.843217	0.862264	0.895568	0.915004	0.904462	0.881491	0.888649	1	0.908811	0.0561939
880	24	16695	0.06678	98.1794	8.34383	12.1491	3.07997	0.944205	0.917311	0.933184	0.915753	0.903594	0.918658	0.861665	0.895448	0.925696	0.914945	0.846241	0.851872	0.874304	0.843217	0.862264	0.895568	0.915004	0.904462	0.881491	0.888649	1	0.908811	0.0561939
885	29	14421	0.057684	125.863	9.18589	25.3723	5.53664	0.945288	0.918938	0.934159	0.916961	0.904133	0.918972	0.863428	0.896193	0.92771	0.91606	0.847375	0.851085	0.874697	0.844012	0.862943	0.895708	0.915158	0.90448	0.881215	0.888739	1	0.90979	0.0559454
886	30	458	0.001832	112.682	7.88514	18.2101	3.78934	0.971616	0.938865	0.947598	0.932314	0.925764	0.93559	0.878821	0.914847	0.925764	0.944323	0.856987	0.841703	0.882096	0.85917	0.882096	0.889738	0.918122	0.917031	0.860262	0.886463	1	0.925566	0.0471468
890	34	427	0.001708	112.484	7.76539	18.1071	3.70539	0.969555	0.944965	0.95082	0.936768	0.92623	0.933255	0.87822	0.919204	0.925059	0.944965	0.855972	0.838407	0.877049	0.857143	0.882904	0.887588	0.920375	0.920375	0.859485	0.88993	1	0.926637	0.0463357
890	22	21046	0.084184	97.6429	7.90812	11.9285	2.86768	0.935047	0.908819	0.924594	0.905231	0.903283	0.908201	0.859878	0.907488	0.90086	0.902262	0.851991	0.853464	0.852941	0.855032	0.883755	0.879241	0.917158	0.857574	0.901787	0.896536	1	0.902519	0.0584179
892	24	19762	0.079048	97.5843	8.2898	11.9302	3.01871	0.936595	0.910459	0.925337	0.906032	0.904463	0.909169	0.860439	0.907626	0.901857	0.902515	0.852773	0.853608	0.853583	0.855151	0.883792	0.87944	0.91762	0.858263	0.901908	0.896341	1	0.903429	0.0580718
892	24	19762	0.079048	97.5843	8.2898	11.9302	3.01871	0.936595	0.910459	0.925337	0.906032	0.904463	0.909169	0.860439	0.907626	0.901857	0.902515	0.852773	0.853608	0.853583	0.855151	0.883792	0.87944	0.91762	0.858263	0.901908	0.896341	1	0.903429	0.0580718
897	29	16836	0.067344	124.999	9.11829	24.8552	5.42108	0.938079	0.911796	0.926705	0.907134	0.904758	0.910727	0.861517	0.908411	0.902174	0.903481	0.853261	0.855013	0.853974	0.855548	0.884266	0.880435	0.918122	0.858488	0.903095	0.895997	1	0.904469	0.0574133
898	30	665	0.00266	111.531	7.84382	17.6638	3.76123	0.952632	0.93609	0.947368	0.926316	0.917293	0.915038	0.869173	0.913534	0.906767	0.930075	0.87218	0.870677	0.857143	0.855639	0.875188	0.881955	0.937594	0.852632	0.905263	0.896992	1	0.918165	0.0511209
902	34	622	0.002488	111.495	7.86262	17.6484	3.77098	0.955788	0.938103	0.949357	0.930064	0.915595	0.917203	0.87299	0.913987	0.906752	0.928457	0.873794	0.870579	0.854502	0.857717	0.87299	0.881833	0.938103	0.850482	0.90836	0.895498	1	0.919637	0.0513027
902	22	23132	0.092528	96.7082	8.05655	11.604	2.88963	0.9478	0.905045	0.916328	0.923353	0.901046	0.911529	0.867024	0.881074	0.903791	0.890779	0.851159	0.875173	0.85278	0.849105	0.869877	0.880944	0.911897	0.87768	0.867348	0.893113	1	0.903548	0.0582954
904	24	21709	0.086836	96.6341	8.43352	11.6004	3.02678	0.94827	0.906191	0.917338	0.924248	0.901562	0.912087	0.867474	0.881063	0.904072	0.891312	0.852296	0.875697	0.852573	0.84944	0.869731	0.881293	0.911742	0.878921	0.867175	0.893201	1	0.904162	0.0580531
904	24	21709	0.086836	96.6341	8.43352	11.6004	3.02678	0.94827	0.906191	0.917338	0.924248	0.901562	0.912087	0.867474	0.881063	0.904072	0.891312	0.852296	0.875697	0.852573	0.84944	0.869731	0.881293	0.911742	0.878921	0.867175	0.893201	1	0.904162	0.0580531
909	29	18593	0.074372	122.489	9.27314	23.4229	5.31788	0.949282	0.907304	0.917227	0.925375	0.902571	0.912655	0.870032	0.880358	0.904722	0.891841	0.852929	0.875276	0.852525	0.850804	0.870328	0.88138	0.911902	0.878207	0.867208	0.8941	1	0.90488	0.0577441
910	30	1173	0.004692	109.608	8.08387	16.7947	3.77391	0.965899	0.935635	0.933078	0.936914	0.924979	0.929668	0.873828	0.891304	0.908781	0.896846	0.873402	0.886616	0.852515	0.85422	0.885763	0.884058	0.907502	0.877664	0.860614	0.901535	1	0.91914	0.0514486
914	34	1087	0.004348	109.533	8.05607	16.7586	3.75223	0.967341	0.936523	0.933763	0.940202	0.925943	0.929163	0.875805	0.893284	0.910304	0.900184	0.877185	0.885005	0.856486	0.853726	0.886845	0.881785	0.909384	0.876265	0.861086	0.903864	1	0.920483	0.051025
914	22	29069	0.116276	94.1864	8.36946	10.7537	2.8714	0.937752	0.927328	0.918074	0.898999	0.899102	0.904297	0.870154	0.887905	0.923166	0.902663	0.868313	0.878599	0.849393	0.851164	0.880199	0.89236	0.912123	0.886529	0.91343	0.874213	1	0.905365	0.057217
916	24	27309	0.109236	94.1157	8.75064	10.7531	3.00833	0.938702	0.92768	0.919843	0.900179	0.89952	0.904903	0.871471	0.888388	0.923578	0.903457	0.869219	0.879197	0.850031	0.850928	0.880003	0.892746	0.912337	0.887034	0.913673	0.874455	1	0.906151	0.0569363
916	24	27309	0.109236	94.1157	8.75064	10.7531	3.00833	0.938702	0.92768	0.919843	0.900179	0.89952	0.904903	0.871471	0.888388	0.923578	0.903457	0.869219	0.879197	0.850031	0.850928	0.880003	0.892746	0.912337	0.887034	0.913673	0.874455	1	0.906151	0.0569363
921	29	23406	0.093624	121.159	9.52191	22.7015	5.37403	0.939887	0.928672	0.92126	0.90009	0.90056	0.905772	0.872874	0.888746	0.924079	0.903721	0.869841	0.879817	0.849654	0.852111	0.879326	0.89319	0.911412	0.887764	0.914253	0.874178	1	0.906921	0.0564591
922	30	1430	0.00572	109.401	7.4612	16.6601	3.4063	0.956294	0.944406	0.937413	0.920979	0.91958	0.911888	0.894056	0.891608	0.932867	0.903497	0.880769	0.879371	0.853846	0.851748	0.873077	0.898601	0.914336	0.885315	0.91993	0.874825	1	0.919242	0.048815
926	34	1316	0.005264	109.299	7.45739	16.6138	3.39943	0.956307	0.945669	0.93655	0.921733	0.924012	0.911474	0.896277	0.891337	0.93731	0.905775	0.882599	0.880319	0.856383	0.854103	0.875	0.899316	0.913754	0.886018	0.921733	0.87386	1	0.920362	0.0484779
926	22	24061	0.096244	96.7996	7.95147	11.6304	2.86097	0.938074	0.912265	0.900482	0.910415	0.920016	0.909958	0.844084	0.879244	0.903765	0.892648	0.860667	0.860874	0.828166	0.867316	0.883213	0.877083	0.919475	0.86183	0.887744	0.881052	1	0.900019	0.0580983
928	24	22554	0.090216	96.7171	8.37643	11.6265	3.02179	0.939346	0.912698	0.901858	0.91139	0.920679	0.910792	0.844994	0.879489	0.904762	0.893123	0.861266	0.86171	0.828944	0.868072	0.883369	0.87674	0.919903	0.861931	0.887426	0.881307	1	0.900822	0.0579062
928	24	22554	0.090216	96.7171	8.37643	11.6265	3.02179	0.939346	0.912698	0.901858	0.91139	0.920679	0.910792	0.844994	0.879489	0.904762	0.893123	0.861266	0.86171	0.828944	0.868072	0.883369	0.87674	0.919903	0.861931	0.887426	0.881307	1	0.900822	0.0579062
933	29	19283	0.077132	124.7	9.24273	24.6912	5.49184	0.940518	0.914329	0.903516	0.912047	0.92107	0.911632	0.846056	0.879557	0.905098	0.894493	0.861847	0.861925	0.828657	0.868796	0.883576	0.875849	0.920422	0.861873	0.887751	0.880568	1	0.90169	0.057592
934	30	745	0.00298	112.277	7.94811	18.0222	3.83743	0.948322	0.933557	0.928188	0.932215	0.921477	0.919463	0.865101	0.885235	0.916779	0.912081	0.869799	0.863758	0.84698	0.883893	0.913423	0.89396	0.918121	0.85302	0.899329	0.891946	1	0.914975	0.0534566
938	34	686	0.002744	112.315	7.89957	18.037	3.81988	0.945335	0.931487	0.931487	0.933673	0.923469	0.921283	0.868076	0.88484	0.920554	0.914723	0.870991	0.864431	0.847668	0.889942	0.916181	0.894315	0.914723	0.853499	0.89723	0.889942	1	0.915659	0.053985
938	22	15075	0.0603	99.954	8.00606	12.787	3.0663	0.92995	0.917877	0.920365	0.921857	0.912537	0.906434	0.84859	0.897313	0.902421	0.907396	0.862952	0.871045	0.866235	0.872073	0.871708	0.880033	0.919967	0.877877	0.881526	0.878872	1	0.904948	0.0581855
940	24	14181	0.056724	99.8494	8.45845	12.7755	3.24275	0.931176	0.918659	0.921092	0.923207	0.912912	0.908081	0.849164	0.897398	0.903885	0.90787	0.863303	0.871412	0.866935	0.872188	0.871412	0.88065	0.920527	0.878217	0.881814	0.878041	1	0.905749	0.0579842
940	24	14181	0.056724	99.8494	8.45845	12.7755	3.24275	0.931176	0.918659	0.921092	0.923207	0.912912	0.908081	0.849164	0.897398	0.903885	0.90787	0.863303	0.871412	0.866935	0.872188	0.871412	0.88065	0.920527	0.878217	0.881814	0.878041	1	0.905749	0.0579842
945	29	12203	0.048812	126.369	9.359	25.691	5.70834	0.932885	0.920184	0.921454	0.924404	0.913218	0.908916	0.849504	0.899328	0.904163	0.908424	0.864214	0.871876	0.868557	0.872204	0.871794	0.881955	0.921536	0.877981	0.880972	0.877571	1	0.906686	0.0575438
946	30	366	0.001464	112.289	8.28646	18.0516	4.02713	0.938525	0.92623	0.938525	0.942623	0.920765	0.924863	0.826503	0.928962	0.911202	0.923497	0.881148	0.871585	0.871585	0.878415	0.881148	0.889344	0.923497	0.874317	0.879781	0.897541	1	0.91575	0.0510707
950	34	346	0.001384	112.196	8.30725	18.0087	4.03151	0.937861	0.927746	0.936416	0.940751	0.919075	0.92341	0.82659	0.930636	0.913295	0.921965	0.880058	0.868497	0.869942	0.881503	0.880058	0.888728	0.92341	0.875723	0.881503	0.897399	1	0.915232	0.051545
950	22	19079	0.076316	97.3844	7.88263	11.8341	2.84656	0.930683	0.933959	0.913439	0.891713	0.908197	0.924603	0.860553	0.888228	0.911369	0.910189	0.873238	0.837806	0.857042	0.861654	0.859662	0.892133	0.898396	0.859977	0.899602	0.882253	1	0.903818	0.0558468
952	24	17953	0.071812	97.3485	8.29298	11.8459	3.01578	0.93224	0.935136	0.91436	0.892469	0.909012	0.92511	0.861193	0.888849	0.911881	0.91124	0.873559	0.838996	0.85774	0.862168	0.860748	0.892859	0.898819	0.85994	0.899543	0.882192	1	0.904705	0.0556372
952	24	17953	0.071812	97.3485	8.29298	11.8459	3.01578	0.93224	0.935136	0.91436	0.892469	0.909012	0.92511	0.861193	0.888849	0.911881	0.91124	0.873559	0.838996	0.85774	0.862168	0.860748	0.892859	0.898819	0.85994	0.899543	0.882192	1	0.904705	0.0556372
957	29	15414	0.061656	125.357	9.11653	25.0669	5.47136	0.933437	0.935448	0.916732	0.894057	0.910503	0.926495	0.861944	0.890943	0.912742	0.910601	0.87453	0.840956	0.857337	0.861587	0.861425	0.893182	0.898793	0.860971	0.89808	0.882574	1	0.905791	0.0551449
958	30	453	0.001812	112.669	7.92655	18.2071	3.83829	0.94702	0.941501	0.941501	0.907285	0.92053	0.94702	0.888521	0.886313	0.92053	0.913907	0.888521	0.857616	0.853201	0.877483	0.868653	0.891832	0.921634	0.864238	0.898455	0.870861	1	0.918028	0.0517454
962	34	431	0.001724	112.706	8.01048	18.2304	3.87812	0.951276	0.947796	0.939675	0.904872	0.923434	0.947796	0.892111	0.882831	0.917633	0.917633	0.886311	0.856148	0.848028	0.87703	0.87471	0.889791	0.924594	0.865429	0.897912	0.87007	1	0.919228	0.0504041
962	22	19357	0.077428	97.7188	7.77393	11.9484	2.83482	0.946195	0.916309	0.921372	0.910859	0.918298	0.930955	0.847187	0.899029	0.898486	0.906649	0.853645	0.84773	0.807821	0.882988	0.865992	0.863538	0.89939	0.880224	0.899675	0.884305	1	0.905649	0.0567793
964	24	18184	0.072736	97.6337	8.2033	11.9431	3.00194	0.946959	0.917757	0.921992	0.911873	0.91949	0.931753	0.848246	0.899637	0.898565	0.906319	0.85358	0.849291	0.808073	0.883496	0.867081	0.863726	0.899802	0.881022	0.89939	0.884816	1	0.906439	0.0563942
964	24	18184	0.072736	97.6337	8.2033	11.9431	3.00194	0.946959	0.917757	0.921992	0.911873	0.91949	0.931753	0.848246	0.899637	0.898565	0.906319	0.85358	0.849291	0.808073	0.883496	0.867081	0.863726	0.899802	0.881022	0.89939	0.884816	1	0.906439	0.0563942
969	29	15574	0.062296	127.006	9.09015	26.0518	5.59396	0.94738	0.918582	0.922403	0.913157	0.919963	0.932869	0.849493	0.900957	0.900026	0.906575	0.853088	0.848305	0.808142	0.883042	0.867792	0.864839	0.900411	0.879735	0.89964	0.885257	1	0.907079	0.0564287
970	30	461	0.001844	113.073	7.81988	18.3929	3.76521	0.976139	0.94577	0.947939	0.936009	0.924078	0.93167	0.859002	0.918655	0.904555	0.920824	0.875271	0.842733	0.814534	0.870933	0.890456	0.876356	0.898048	0.893709	0.911063	0.909978	1	0.923605	0.044365
974	34	429	0.001716	112.984	7.90075	18.3555	3.80129	0.975524	0.946387	0.947552	0.934732	0.923077	0.931235	0.858974	0.91958	0.903263	0.920746	0.87296	0.841492	0.805361	0.869464	0.890443	0.878788	0.902098	0.893939	0.912587	0.911422	1	0.923064	0.0444901
974	22	16508	0.066032	98.9972	8.03579	12.4307	3.00369	0.94639	0.935274	0.915889	0.904955	0.910437	0.910104	0.855797	0.882845	0.911316	0.911891	0.864551	0.852677	0.856433	0.862915	0.847892	0.896505	0.903592	0.872971	0.882784	0.886358	1	0.906559	0.0568146
976	24	15533	0.062132	98.9108	8.47854	12.4262	3.18276	0.947274	0.936522	0.916436	0.906361	0.910577	0.911479	0.856982	0.883377	0.910771	0.912219	0.865158	0.853248	0.856563	0.862744	0.848709	0.897348	0.904172	0.873527	0.883281	0.887079	1	0.907318	0.0565847
976	24	15533	0.062132	98.9108	8.47854	12.4262	3.18276	0.947274	0.936522	0.916436	0.906361	0.910577	0.911479	0.856982	0.883377	0.910771	0.912219	0.865158	0.853248	0.856563	0.862744	0.848709	0.897348	0.904172	0.873527	0.883281	0.887079	1	0.907318	0.0565847
981	29	13351	0.053404	126.431	9.32708	25.7251	5.67908	0.948581	0.937233	0.917647	0.908172	0.91128	0.912141	0.857689	0.88454	0.911804	0.912778	0.865478	0.853906	0.856715	0.863418	0.849262	0.897423	0.905138	0.873605	0.883791	0.886975	1	0.908246	0.0560696
982	30	382	0.001528	112.67	7.74091	18.1957	3.75115	0.968586	0.959424	0.939791	0.921466	0.924084	0.926702	0.871728	0.890052	0.929319	0.910995	0.873037	0.848168	0.879581	0.873037	0.829843	0.909686	0.930628	0.875654	0.893979	0.887435	1	0.922638	0.0460184
986	34	353	0.001412	112.621	7.8084	18.1767	3.7844	0.973088	0.964589	0.939093	0.916431	0.919263	0.927762	0.875354	0.889518	0.926346	0.909348	0.872521	0.851275	0.878187	0.872521	0.825779	0.906516	0.930595	0.876771	0.893768	0.889518	1	0.923015	0.0465115
986	22	19326	0.077304	97.7778	7.87988	11.9755	2.86745	0.956665	0.915865	0.902023	0.905335	0.898582	0.890277	0.881688	0.888596	0.887328	0.904895	0.874702	0.867562	0.851702	0.859774	0.883861	0.867614	0.909086	0.882412	0.90756	0.85372	1	0.903251	0.0566446
988	24	18172	0.072688	97.6905	8.31138	11.9697	3.02889	0.956912	0.916878	0.9029	0.906147	0.899653	0.890794	0.882209	0.889528	0.887492	0.905101	0.875715	0.868121	0.851035	0.859674	0.884135	0.868424	0.908871	0.883117	0.907688	0.854556	1	0.903863	0.0564965
988	24	18172	0.072688	97.6905	8.31138	11.9697	3.02889	0.956912	0.916878	0.9029	0.906147	0.899653	0.890794	0.882209	0.889528	0.887492	0.905101	0.875715	0.868121	0.851035	0.859674	0.884135	0.868424	0.908871	0.883117	0.907688	0.854556	1	0.903863	0.0564965
993	29	15606	0.062424	125.996	9.1639	25.4493	5.51904	0.957741	0.918205	0.904492	0.907536	0.90132	0.892926	0.883282	0.889369	0.887864	0.905389	0.878476	0.868128	0.851596	0.860759	0.88466	0.867134	0.908817	0.883699	0.907536	0.85512	1	0.904945	0.0560229
994	30	449	0.001796	112.47	8.16013	18.1285	3.96937	0.976615	0.939866	0.920935	0.917595	0.929844	0.904232	0.884187	0.89755	0.906459	0.899777	0.898664	0.88196	0.848552	0.847439	0.904232	0.885301	0.923163	0.873051	0.924276	0.847439	1	0.918829	0.0481801
998	34	409	0.001636	112.146	8.03612	17.9658	3.8657	0.979218	0.943765	0.925428	0.924205	0.930318	0.905868	0.882641	0.896088	0.913203	0.899756	0.892421	0.881418	0.849633	0.844743	0.903423	0.881418	0.922983	0.875306	0.924205	0.844743	1	0.920765	0.0478316
998	22	17324	0.069296	98.7551	7.77469	12.3259	2.88308	0.93408	0.936158	0.92773	0.908884	0.926547	0.919418	0.861435	0.883283	0.894222	0.915147	0.856615	0.866832	0.852546	0.8565	0.852228	0.895636	0.869141	0.861926	0.903198	0.888074	1	0.907794	0.0555436
1000	24	16301	0.065204	98.6501	8.22727	12.3144	3.06496	0.935341	0.93709	0.928808	0.910159	0.926814	0.920649	0.862064	0.883381	0.894424	0.915649	0.856727	0.868076	0.852984	0.856451	0.85234	0.895743	0.869088	0.861604	0.903135	0.887952	1	0.908556	0.0550981
1000	24	16301	0.065204	98.6501	8.22727	12.3144	3.06496	0.935341	0.93709	0.928808	0.910159	0.926814	0.920649	0.862064	0.883381	0.894424	0.915649	0.856727	0.868076	0.852984	0.856451	0.85234	0.895743	0.869088	0.861604	0.903135	0.887952	1	0.908556	0.0550981
1005	29	13976	0.055904	127.609	9.12178	26.4214	5.65612	0.936498	0.9375	0.9292	0.912171	0.927054	0.922832	0.862085	0.884409	0.89414	0.915534	0.855431	0.868417	0.854286	0.855824	0.852497	0.895213	0.8706	0.862013	0.903549	0.888237	1	0.909227	0.0548286
1006	30	300	0.0012	114.167	7.87257	18.9292	3.92249	0.946667	0.956667	0.953333	0.943333	0.936667	0.93	0.898333	0.89	0.893333	0.913333	0.871667	0.89	0.866667	0.865	0.856667	0.9	0.885	0.871667	0.891667	0.885	1	0.924203	0.0513664
1010	34	272	0.001088	114.357	8.02061	19.0323	4.00366	0.954044	0.959559	0.954044	0.944853	0.943015	0.928309	0.904412	0.880515	0.886029	0.913603	0.869485	0.886029	0.867647	0.871324	0.863971	0.898897	0.882353	0.869485	0.887868	0.886029	1	0.925824	0.0498545
1010	22	14212	0.056848	99.8827	7.84688	12.7504	2.98526	0.943252	0.918133	0.911307	0.899909	0.910146	0.918414	0.86149	0.903708	0.898677	0.8972	0.862546	0.858359	0.878905	0.852449	0.873628	0.892204	0.913524	0.866873	0.889424	0.866908	1	0.904591	0.0600814
1012	24	13333	0.053332	99.8167	8.2918	12.7526	3.16814	0.944124	0.918548	0.912285	0.901448	0.910785	0.91926	0.862597	0.904898	0.899985	0.898372	0.862672	0.858021	0.879284	0.853821	0.874709	0.89181	0.914873	0.867322	0.889485	0.866909	1	0.90543	0.0597711
1012	24	13333	0.053332	99.8167	8.2918	12.7526	3.16814	0.944124	0.918548	0.912285	0.901448	0.910785	0.91926	0.862597	0.904898	0.899985	0.898372	0.862672	0.858021	0.879284	0.853821	0.874709	0.89181	0.914873	0.867322	0.889485	0.866909	1	0.90543	0.0597711
1017	29	11501	0.046004	128.182	9.22415	26.783	5.76562	0.943874	0.921137	0.913964	0.902965	0.911442	0.920572	0.863925	0.907312	0.899617	0.897705	0.863751	0.858578	0.879576	0.853926	0.875315	0.891966	0.91492	0.866446	0.890097	0.866403	1	0.906415	0.0596221
1018	30	252	0.001008	113.096	7.43872	18.3808	3.65631	0.956349	0.958333	0.948413	0.924603	0.928571	0.944444	0.857143	0.918651	0.89881	0.914683	0.873016	0.867063	0.880952	0.835317	0.882937	0.906746	0.934524	0.867063	0.90873	0.869048	1	0.923545	0.0520339
1022	34	232	0.000928	113.197	7.37739	18.426	3.64735	0.954741	0.956897	0.950431	0.920259	0.928879	0.946121	0.859914	0.918103	0.898707	0.909483	0.87931	0.868534	0.881466	0.838362	0.892241	0.907328	0.928879	0.862069	0.915948	0.866379	1	0.923432	0.0526703
1022	22	18187	0.072748	98.2833	7.88591	12.159	2.88329	0.936878	0.922555	0.906637	0.887804	0.908011	0.932782	0.845274	0.902155	0.917661	0.918981	0.863556	0.866498	0.851982	0.86933	0.854511	0.883736	0.889152	0.899021	0.89564	0.870017	1	0.903638	0.0569819
1024	24	17033	0.068132	98.2019	8.29642	12.154	3.04554	0.937885	0.923883	0.907474	0.887806	0.908178	0.933277	0.846093	0.902777	0.918247	0.918717	0.863735	0.866612	0.852727	0.870134	0.853989	0.884019	0.889421	0.898697	0.895967	0.869489	1	0.904226	0.0568303
1024	24	17033	0.068132	98.2019	8.29642	12.154	3.04554	0.937885	0.923883	0.907474	0.887806	0.908178	0.933277	0.846093	0.902777	0.918247	0.918717	0.863735	0.866612	0.852727	0.870134	0.853989	0.884019	0.889421	0.898697	0.895967	0.869489	1	0.904226	0.0568303
1029	29	14602	0.058408	127.732	9.26166	26.5086	5.73092	0.938228	0.925181	0.908574	0.889091	0.90967	0.933776	0.846425	0.903027	0.919703	0.918573	0.864608	0.867141	0.853958	0.870326	0.854883	0.885358	0.889878	0.898096	0.895323	0.869401	1	0.905032	0.0564945
1030	30	424	0.001696	112.696	8.27909	18.2446	4.04048	0.95283	0.945755	0.936321	0.916274	0.923349	0.957547	0.85967	0.90566	0.908019	0.935142	0.869104	0.876179	0.82783	0.885613	0.856132	0.913915	0.891509	0.897406	0.911557	0.879717	1	0.919919	0.0497952
1034	34	398	0.001592	112.806	8.33535	18.3013	4.07921	0.952261	0.951005	0.938442	0.918342	0.922111	0.954774	0.859296	0.900754	0.907035	0.934673	0.869347	0.873116	0.831658	0.88191	0.855528	0.914573	0.890704	0.898241	0.91206	0.876884	1	0.920211	0.0499279
1034	22	20729	0.082916	97.4282	7.95739	11.8544	2.88522	0.955232	0.928988	0.910247	0.91618	0.916639	0.92291	0.867119	0.873052	0.901177	0.910584	0.875464	0.849197	0.854166	0.865406	0.865888	0.886198	0.896787	0.893024	0.888055	0.871243	1	0.909042	0.0562342
1036	24	19544	0.078176	97.3062	8.35668	11.8346	3.03765	0.95569	0.930209	0.911507	0.917571	0.918185	0.923966	0.868425	0.873644	0.901683	0.911482	0.876177	0.848905	0.855199	0.865892	0.866251	0.88664	0.896899	0.893804	0.888175	0.871418	1	0.909968	0.0558434
1036	24	19544	0.078176	97.3062	8.35668	11.8346	3.03765	0.95569	0.930209	0.911507	0.917571	0.918185	0.923966	0.868425	0.873644	0.901683	0.911482	0.876177	0.848905	0.855199	0.865892	0.866251	0.88664	0.896899	0.893804	0.888175	0.871418	1	0.909968	0.0558434
1041	29	16822	0.067288	124.716	9.21195	24.6974	5.46375	0.956129	0.931786	0.913655	0.91847	0.918916	0.924147	0.868951	0.874896	0.902657	0.912644	0.877155	0.848859	0.855844	0.866782	0.866633	0.885893	0.896059	0.895613	0.887558	0.872161	1	0.910873	0.0553436
1042	30	575	0.0023	111.227	7.69431	17.5124	3.68501	0.976522	0.96087	0.94	0.946957	0.94087	0.946957	0.87913	0.884348	0.915652	0.911304	0.888696	0.867826	0.884348	0.863478	0.890435	0.886087	0.913913	0.90087	0.89913	0.856522	1	0.930258	0.0475953
1046	34	535	0.00214	111.127	7.72238	17.468	3.69874	0.976636	0.963551	0.938318	0.943925	0.940187	0.948598	0.882243	0.881308	0.916822	0.909346	0.88785	0.86729	0.886916	0.863551	0.88972	0.885047	0.915888	0.895327	0.895327	0.859813	1	0.930158	0.047701
1046	22	21080	0.08432	97.6731	7.89471	11.9385	2.86375	0.948956	0.933515	0.910602	0.903534	0.907211	0.914421	0.865109	0.872343	0.894734	0.907804	0.866746	0.842339	0.850783	0.874051	0.86046	0.866864	0.918501	0.882258	0.890583	0.871822	1	0.905076	0.0566359
1048	24	19850	0.0794	97.5676	8.29152	11.9241	3.01174	0.94995	0.934811	0.911889	0.904559	0.907758	0.915013	0.866599	0.873375	0.894937	0.907607	0.86733	0.843048	0.851134	0.875063	0.86131	0.867935	0.918338	0.882166	0.891083	0.872191	1	0.905954	0.0563559
1048	24	19850	0.0794	97.5676	8.29152	11.9241	3.01174	0.94995	0.934811	0.911889	0.904559	0.907758	0.915013	0.866599	0.873375	0.894937	0.907607	0.86733	0.843048	0.851134	0.875063	0.86131	0.867935	0.918338	0.882166	0.891083	0.872191	1	0.905954	0.0563559
1053	29	17051	0.068204	126.197	9.21795	25.5742	5.57039	0.951293	0.935928	0.912439	0.906897	0.908363	0.915958	0.867662	0.874905	0.896428	0.907835	0.868131	0.842766	0.852648	0.875931	0.862295	0.868659	0.918832	0.882705	0.891179	0.872031	1	0.907015	0.0558025
1054	30	470	0.00188	112.904	7.79552	18.3111	3.79732	0.947872	0.961702	0.919149	0.925532	0.934043	0.923404	0.879787	0.884043	0.909574	0.890426	0.871277	0.855319	0.842553	0.885106	0.882979	0.882979	0.92766	0.881915	0.880851	0.875532	1	0.91696	0.0518964
1058	34	436	0.001744	112.943	7.89121	18.3357	3.84009	0.949541	0.962156	0.923165	0.922018	0.936927	0.927752	0.887615	0.886468	0.908257	0.893349	0.864679	0.850917	0.838303	0.888761	0.879587	0.880734	0.925459	0.879587	0.879587	0.872706	1	0.917992	0.0519431
1058	22	17743	0.070972	99.3191	7.77381	12.535	2.92593	0.942653	0.908809	0.892521	0.925294	0.909542	0.920109	0.877896	0.886631	0.893902	0.918249	0.863693	0.860931	0.847602	0.865694	0.857409	0.870146	0.892831	0.887167	0.905963	0.863608	1	0.903507	0.0573103
1060	24	16704	0.066816	99.2474	8.21191	12.5347	3.10465	0.943546	0.910381	0.894337	0.926275	0.910321	0.921097	0.878652	0.887332	0.893528	0.918642	0.864015	0.862039	0.847701	0.86602	0.857399	0.869672	0.89302	0.887751	0.90622	0.864284	1	0.904396	0.0569325
1060	24	16704	0.066816	99.2474	8.21191	12.5347	3.10465	0.943546	0.910381	0.894337	0.926275	0.910321	0.921097	0.878652	0.887332	0.893528	0.918642	0.864015	0.862039	0.847701	0.86602	0.857399	0.869672	0.89302	0.887751	0.90622	0.864284	1	0.904396	0.0569325
1065	29	14309	0.057236	126.503	9.06722	25.746	5.52736	0.945314	0.910965	0.894926	0.92641	0.910616	0.921832	0.879481	0.887518	0.893913	0.920295	0.864211	0.860997	0.849326	0.865574	0.856734	0.867671	0.89283	0.887623	0.906772	0.86498	1	0.904991	0.056618
1066	30	393	0.001572	113.413	7.91658	18.5639	3.8623	0.958015	0.930025	0.908397	0.949109	0.916031	0.927481	0.880407	0.899491	0.913486	0.931298	0.860051	0.861323	0.844784	0.874046	0.867684	0.856234	0.870229	0.89313	0.899491	0.885496	1	0.915445	0.0494885
1070	34	355	0.00142	113.342	7.92166	18.5297	3.85726	0.959155	0.925352	0.908451	0.947887	0.915493	0.925352	0.888732	0.904225	0.921127	0.935211	0.859155	0.859155	0.852113	0.873239	0.869014	0.856338	0.86338	0.895775	0.897183	0.888732	1	0.915988	0.0496664
1070	22	17923	0.071692	98.6703	7.97321	12.3061	2.94968	0.950259	0.934581	0.917536	0.92451	0.913435	0.922892	0.871004	0.904899	0.881884	0.918903	0.877002	0.838057	0.899152	0.870836	0.883278	0.88021	0.904564	0.891759	0.889639	0.864504	1	0.912866	0.0564973
1072	24	16884	0.067536	98.6108	8.39159	12.3099	3.12149	0.951137	0.935175	0.918621	0.924929	0.915156	0.923211	0.871861	0.904584	0.881959	0.919332	0.877043	0.838338	0.898928	0.870617	0.883588	0.880419	0.905058	0.892206	0.890399	0.864724	1	0.913471	0.0562499
1072	24	16884	0.067536	98.6108	8.39159	12.3099	3.12149	0.951137	0.935175	0.918621	0.924929	0.915156	0.923211	0.871861	0.904584	0.881959	0.919332	0.877043	0.838338	0.898928	0.870617	0.883588	0.880419	0.905058	0.892206	0.890399	0.864724	1	0.913471	0.0562499
1077	29	14503	0.058012	125.428	9.26506	25.1209	5.53216	0.952458	0.935565	0.919396	0.925188	0.915362	0.923774	0.87313	0.904537	0.884196	0.919293	0.87706	0.837172	0.899124	0.870475	0.883128	0.879887	0.905571	0.892436	0.890988	0.864132	1	0.914011	0.0559393
1078	30	550	0.0022	110.986	7.97688	17.4195	3.82862	0.971818	0.962727	0.935455	0.944545	0.933636	0.941818	0.883636	0.918182	0.896364	0.927273	0.880909	0.849091	0.898182	0.885455	0.895455	0.89	0.900909	0.9	0.889091	0.866364	1	0.929869	0.050697
1082	34	510	0.00204	110.937	8.00765	17.3992	3.85805	0.972549	0.961765	0.938235	0.944118	0.934314	0.940196	0.885294	0.917647	0.90098	0.929412	0.880392	0.847059	0.90098	0.886275	0.897059	0.893137	0.902941	0.9	0.884314	0.868627	1	0.930503	0.0498711
1082	22	21477	0.085908	96.2477	7.98017	11.4372	2.82378	0.937817	0.907645	0.921428	0.90853	0.908041	0.90434	0.850328	0.9218	0.905504	0.921102	0.868464	0.855613	0.859128	0.851166	0.845649	0.874168	0.902593	0.878847	0.895656	0.859035	1	0.90352	0.0585738
1084	24	20149	0.080596	96.2088	8.38153	11.4475	2.97653	0.93898	0.908531	0.922006	0.909053	0.909326	0.905231	0.850687	0.922329	0.905727	0.921386	0.869175	0.855799	0.859869	0.851754	0.846171	0.874808	0.902427	0.878728	0.896074	0.859298	1	0.904229	0.0582707
1084	24	20149	0.080596	96.2088	8.38153	11.4475	2.97653	0.93898	0.908531	0.922006	0.909053	0.909326	0.905231	0.850687	0.922329	0.905727	0.921386	0.869175	0.855799	0.859869	0.851754	0.846171	0.874808	0.902427	0.878728	0.896074	0.859298	1	0.904229	0.0582707
1089	29	17303	0.069212	126.178	9.27083	25.5683	5.62051	0.94027	0.909264	0.922932	0.910247	0.9099	0.906461	0.852193	0.923973	0.906664	0.922094	0.869474	0.85699	0.860227	0.852511	0.846327	0.875137	0.903658	0.879298	0.895914	0.859128	1	0.905192	0.0579306
1090	30	538	0.002152	112.255	7.64525	17.992	3.68774	0.965613	0.939591	0.935874	0.922862	0.922862	0.928439	0.880112	0.931227	0.89777	0.921933	0.875465	0.848513	0.854089	0.848513	0.845725	0.888476	0.899628	0.884758	0.884758	0.836431	1	0.919147	0.0545699
1094	34	510	0.00204	112.296	7.7119	18.0158	3.72201	0.964706	0.941176	0.935294	0.92549	0.921569	0.930392	0.882353	0.933333	0.9	0.923529	0.876471	0.847059	0.851961	0.848039	0.847059	0.887255	0.898039	0.888235	0.884314	0.839216	1	0.919802	0.0545073
1094	22	17619	0.070476	98.7555	7.77286	12.3263	2.89486	0.939213	0.917305	0.902463	0.898547	0.90479	0.925592	0.836512	0.887394	0.911573	0.920058	0.863414	0.853823	0.86279	0.891935	0.870396	0.871133	0.8992	0.87871	0.884727	0.867359	1	0.901838	0.0603723
1096	24	16592	0.066368	98.7183	8.23934	12.3402	3.074	0.939609	0.918063	0.903839	0.899259	0.90631	0.925717	0.837964	0.888561	0.911735	0.920413	0.863519	0.854779	0.863217	0.89293	0.871233	0.870239	0.899018	0.878466	0.884553	0.867979	1	0.902567	0.0600815
1096	24	16592	0.066368	98.7183	8.23934	12.3402	3.074	0.939609	0.918063	0.903839	0.899259	0.90631	0.925717	0.837964	0.888561	0.911735	0.920413	0.863519	0.854779	0.863217	0.89293	0.871233	0.870239	0.899018	0.878466	0.884553	0.867979	1	0.902567	0.0600815
1101	29	14284	0.057136	128.823	9.16418	27.1755	5.79063	0.940948	0.918965	0.906399	0.899013	0.907449	0.926071	0.838981	0.890297	0.91354	0.921381	0.864814	0.854278	0.864709	0.892572	0.871815	0.87087	0.898313	0.878955	0.884521	0.868069	1	0.903588	0.0596989
1102	30	309	0.001236	114.501	8.13703	19.1114	4.05459	0.964401	0.936893	0.938511	0.941748	0.946602	0.94822	0.885113	0.899676	0.919094	0.906149	0.855987	0.868932	0.872168	0.880259	0.872168	0.894822	0.893204	0.912621	0.865696	0.839806	1	0.924667	0.0501013
1106	34	292	0.001168	114.48	8.16606	19.1026	4.06278	0.962329	0.938356	0.940068	0.940068	0.952055	0.94863	0.883562	0.89726	0.919521	0.907534	0.859589	0.863014	0.871575	0.878425	0.868151	0.892123	0.892123	0.914384	0.864726	0.842466	1	0.924685	0.0503183
1106	22	13163	0.052652	101.137	7.93889	13.2346	3.1161	0.955215	0.919775	0.905986	0.911646	0.910469	0.903745	0.863823	0.882967	0.890488	0.91742	0.865684	0.837651	0.85972	0.871154	0.854137	0.89178	0.906366	0.893755	0.877574	0.879549	1	0.904855	0.0566937
1108	24	12398	0.049592	101.03	8.41998	13.2236	3.31688	0.955678	0.920915	0.907283	0.912365	0.911518	0.903412	0.864696	0.883005	0.891313	0.918092	0.865825	0.838038	0.860018	0.872278	0.854735	0.891636	0.907082	0.894701	0.8774	0.87869	1	0.905518	0.056272
1108	24	12398	0.049592	101.03	8.41998	13.2236	3.31688	0.955678	0.920915	0.907283	0.912365	0.911518	0.903412	0.864696	0.883005	0.891313	0.918092	0.865825	0.838038	0.860018	0.872278	0.854735	0.891636	0.907082	0.894701	0.8774	0.87869	1	0.905518	0.056272
1113	29	10727	0.042908	130.624	9.31161	28.329	6.08398	0.955626	0.920947	0.908735	0.913396	0.911578	0.90482	0.864547	0.883705	0.891815	0.918617	0.866179	0.836348	0.860352	0.872658	0.855551	0.892468	0.906731	0.895404	0.876946	0.878531	1	0.905945	0.0562615
1114	30	181	0.000724	116.469	8.65826	20.1405	4.61913	0.953039	0.928177	0.933702	0.928177	0.91989	0.930939	0.889503	0.889503	0.883978	0.91989	0.881215	0.825967	0.867403	0.864641	0.875691	0.889503	0.914365	0.883978	0.895028	0.881215	1	0.915225	0.0606895
1118	34	175	0.0007	116.369	8.62932	20.0877	4.59972	0.954286	0.931429	0.937143	0.931429	0.928571	0.931429	0.894286	0.888571	0.888571	0.917143	0.877143	0.822857	0.865714	0.865714	0.877143	0.888571	0.914286	0.888571	0.891429	0.882857	1	0.917366	0.0588489
1118	22	15559	0.062236	99.4915	7.9576	12.6098	2.99738	0.953467	0.938621	0.91198	0.912302	0.91513	0.928305	0.881258	0.88505	0.894273	0.922103	0.875827	0.855164	0.848255	0.899801	0.878752	0.893856	0.900315	0.887364	0.910952	0.854714	1	0.912838	0.055376
1120	24	14660	0.05864	99.4247	8.42786	12.6138	3.18664	0.953683	0.939495	0.913063	0.91395	0.915825	0.928649	0.882469	0.885095	0.894714	0.922749	0.875307	0.854707	0.849523	0.900307	0.878342	0.893963	0.900443	0.88721	0.910846	0.85498	1	0.913457	0.0550327
1120	24	14660	0.05864	99.4247	8.42786	12.6138	3.18664	0.953683	0.939495	0.913063	0.91395	0.915825	0.928649	0.882469	0.885095	0.894714	0.922749	0.875307	0.854707	0.849523	0.900307	0.878342	0.893963	0.900443	0.88721	0.910846	0.85498	1	0.913457	0.0550327
1125	29	12629	0.050516	126.571	9.29883	25.8068	5.67401	0.953995	0.9399	0.913374	0.916462	0.91666	0.929527	0.883245	0.885937	0.895795	0.922559	0.875485	0.854541	0.85082	0.90114	0.878613	0.894133	0.900705	0.887956	0.910246	0.854779	1	0.914142	0.0548969
1126	30	332	0.001328	112.515	7.98147	18.1394	3.93712	0.968373	0.963855	0.944277	0.947289	0.914157	0.950301	0.900602	0.908133	0.89759	0.924699	0.884036	0.870482	0.862952	0.900602	0.878012	0.884036	0.906627	0.903614	0.917169	0.856928	1	0.930269	0.0481807
1130	34	308	0.001232	112.388	7.9784	18.0788	3.93313	0.970779	0.962662	0.943182	0.948052	0.917208	0.948052	0.899351	0.904221	0.894481	0.926948	0.886364	0.87013	0.86526	0.896104	0.87987	0.886364	0.904221	0.905844	0.913961	0.862013	1	0.930289	0.0483034
1130	22	18654	0.074616	98.0114	7.80743	12.0558	2.84749	0.945695	0.929372	0.905355	0.926128	0.919079	0.919427	0.852713	0.905275	0.88209	0.902863	0.841348	0.845904	0.872762	0.868286	0.868446	0.850005	0.896805	0.89316	0.894848	0.883993	1	0.90667	0.0568587
1132	24	17530	0.07012	97.9299	8.19918	12.0495	3.0021	0.946691	0.92992	0.906018	0.927724	0.91911	0.919167	0.853936	0.905362	0.88223	0.903965	0.8415	0.845779	0.872618	0.867513	0.868568	0.850029	0.897404	0.893554	0.89478	0.883514	1	0.907208	0.0566382
1132	24	17530	0.07012	97.9299	8.19918	12.0495	3.0021	0.946691	0.92992	0.906018	0.927724	0.91911	0.919167	0.853936	0.905362	0.88223	0.903965	0.8415	0.845779	0.872618	0.867513	0.868568	0.850029	0.897404	0.893554	0.89478	0.883514	1	0.907208	0.0566382
1137	29	15030	0.06012	126.787	9.11498	25.9207	5.56721	0.947505	0.931271	0.906454	0.928011	0.919927	0.920027	0.856188	0.906321	0.882668	0.903227	0.84348	0.846041	0.873054	0.868596	0.869627	0.850599	0.896374	0.893879	0.895309	0.883666	1	0.908001	0.0562245
1138	30	339	0.001356	113.914	7.63112	18.7896	3.79384	0.960177	0.932153	0.927729	0.949853	0.930678	0.933628	0.859882	0.910029	0.873156	0.914454	0.864307	0.876106	0.887906	0.867257	0.896755	0.856932	0.883481	0.899705	0.89823	0.868732	1	0.918788	0.0528292
1142	34	309	0.001236	113.996	7.6272	18.8295	3.79788	0.961165	0.930421	0.928803	0.954693	0.935275	0.936893	0.859223	0.907767	0.867314	0.914239	0.865696	0.875405	0.889968	0.867314	0.901294	0.855987	0.891586	0.902913	0.898058	0.865696	1	0.919718	0.052969
1142	22	15717	0.062868	99.4502	7.6779	12.5783	2.88983	0.957276	0.923427	0.914456	0.912515	0.909302	0.919896	0.853312	0.901063	0.929662	0.926131	0.881402	0.852866	0.884552	0.866896	0.863619	0.885506	0.913183	0.8926	0.890628	0.838964	1	0.911396	0.0565689
1144	24	14862	0.059448	99.3656	8.13225	12.5736	3.06776	0.957946	0.925077	0.914816	0.913605	0.910073	0.920435	0.853048	0.901696	0.930023	0.926726	0.88225	0.853014	0.88447	0.866371	0.863141	0.886354	0.913639	0.892646	0.890358	0.839826	1	0.912033	0.0562313
1144	24	14862	0.059448	99.3656	8.13225	12.5736	3.06776	0.957946	0.925077	0.914816	0.913605	0.910073	0.920435	0.853048	0.901696	0.930023	0.926726	0.88225	0.853014	0.88447	0.866371	0.863141	0.886354	0.913639	0.892646	0.890358	0.839826	1	0.912033	0.0562313
1149	29	12774	0.051096	126.879	9.02931	25.9686	5.50934	0.958431	0.925121	0.915492	0.914396	0.9115	0.92152	0.855018	0.902536	0.930092	0.927157	0.883513	0.853531	0.885588	0.867191	0.863551	0.886684	0.913418	0.893808	0.89095	0.840261	1	0.912759	0.0560646
1150	30	349	0.001396	113.872	7.80458	18.7798	3.83066	0.975645	0.948424	0.918338	0.931232	0.93553	0.942693	0.882521	0.918338	0.936963	0.934097	0.893983	0.842407	0.879656	0.862464	0.872493	0.904011	0.929799	0.893983	0.902579	0.842407	1	0.927089	0.0535906
1154	34	330	0.00132	113.864	7.75793	18.7726	3.80578	0.974242	0.948485	0.915152	0.931818	0.937879	0.942424	0.886364	0.918182	0.937879	0.934848	0.890909	0.839394	0.878788	0.863636	0.868182	0.904545	0.927273	0.892424	0.9	0.842424	1	0.926733	0.053269
1154	22	18569	0.074276	98.6947	7.99119	12.3163	2.96092	0.939657	0.926437	0.904653	0.914535	0.917658	0.922155	0.870672	0.896898	0.895633	0.922559	0.869191	0.843799	0.876461	0.887178	0.872583	0.877269	0.89916	0.88707	0.902957	0.855512	1	0.907947	0.0575808
1156	24	17500	0.07	98.577	8.44085	12.3003	3.13244	0.940657	0.927514	0.905743	0.915514	0.9182	0.922	0.871029	0.897429	0.896371	0.923229	0.869657	0.843514	0.876314	0.887143	0.872886	0.877314	0.899	0.886857	0.903057	0.856143	1	0.908589	0.0574017
1156	24	17500	0.07	98.577	8.44085	12.3003	3.13244	0.940657	0.927514	0.905743	0.915514	0.9182	0.922	0.871029	0.897429	0.896371	0.923229	0.869657	0.843514	0.876314	0.887143	0.872886	0.877314	0.899	0.886857	0.903057	0.856143	1	0.908589	0.0574017
1161	29	15082	0.060328	126.56	9.34268	25.8036	5.67634	0.94152	0.928922	0.905649	0.916722	0.919241	0.921628	0.871105	0.898323	0.8963	0.92448	0.870574	0.843622	0.877039	0.88778	0.873923	0.876873	0.899383	0.888443	0.903096	0.855755	1	0.909245	0.0572773
1162	30	491	0.001964	112.152	8.5168	18.0015	4.08584	0.965377	0.942974	0.92668	0.922607	0.942974	0.936864	0.880855	0.921589	0.912424	0.949084	0.867617	0.850305	0.881874	0.903259	0.868635	0.887984	0.891039	0.899185	0.905295	0.857434	1	0.924391	0.0516988
1166	34	458	0.001832	112.109	8.59649	17.9871	4.12964	0.963974	0.94214	0.926856	0.922489	0.941048	0.94214	0.885371	0.920306	0.911572	0.949782	0.864629	0.848253	0.879913	0.906114	0.868996	0.886463	0.89083	0.89738	0.908297	0.853712	1	0.924305	0.0525417
1166	22	23233	0.092932	96.8249	7.93587	11.638	2.84261	0.938428	0.905544	0.90068	0.901649	0.889941	0.906792	0.848513	0.888004	0.884152	0.915637	0.865515	0.851698	0.841153	0.888305	0.853075	0.894288	0.909676	0.885185	0.897258	0.872079	1	0.897039	0.0594596
1168	24	21796	0.087184	96.7359	8.31263	11.6289	2.98281	0.939851	0.906887	0.90184	0.902023	0.891242	0.907116	0.849858	0.888397	0.885277	0.916705	0.865778	0.852175	0.841508	0.888948	0.853505	0.894338	0.909456	0.885461	0.896701	0.871811	1	0.897941	0.0592062
1168	24	21796	0.087184	96.7359	8.31263	11.6289	2.98281	0.939851	0.906887	0.90184	0.902023	0.891242	0.907116	0.849858	0.888397	0.885277	0.916705	0.865778	0.852175	0.841508	0.888948	0.853505	0.894338	0.909456	0.885461	0.896701	0.871811	1	0.897941	0.0592062
1173	29	18653	0.074612	125.463	9.15528	25.1324	5.48873	0.940814	0.909264	0.902616	0.902321	0.892886	0.906959	0.850721	0.888758	0.88463	0.916555	0.865893	0.853026	0.843162	0.887927	0.853965	0.894789	0.909693	0.8853	0.896719	0.871656	1	0.898713	0.0588731
1174	30	560	0.00224	112.799	7.89081	18.2685	3.89264	0.959821	0.93125	0.923214	0.909821	0.925893	0.927679	0.875	0.895536	0.889286	0.921429	0.879464	0.847321	0.863393	0.892857	0.858036	0.89375	0.900893	0.897321	0.892857	0.883036	1	0.914499	0.0534606
1178	34	524	0.002096	112.763	7.934	18.2544	3.91582	0.958969	0.933206	0.92271	0.910305	0.926527	0.923664	0.876908	0.895038	0.88645	0.917939	0.882634	0.840649	0.867366	0.896947	0.858779	0.895038	0.898855	0.896947	0.888359	0.887405	1	0.914307	0.0528243
1178	22	17056	0.068224	99.4981	7.74249	12.6003	2.93733	0.934158	0.924689	0.908302	0.919764	0.911761	0.912289	0.858759	0.887166	0.907511	0.916803	0.879544	0.841463	0.844102	0.8857	0.850668	0.910061	0.908478	0.878225	0.871453	0.858818	1	0.905056	0.0593405
1180	24	16028	0.064112	99.4764	8.18671	12.6187	3.11518	0.935581	0.926348	0.908878	0.921887	0.912528	0.91284	0.858934	0.887291	0.908005	0.917738	0.879773	0.842463	0.843711	0.886418	0.850855	0.910064	0.909159	0.87918	0.870321	0.858778	1	0.905961	0.0589742
1180	24	16028	0.064112	99.4764	8.18671	12.6187	3.11518	0.935581	0.926348	0.908878	0.921887	0.912528	0.91284	0.858934	0.887291	0.908005	0.917738	0.879773	0.842463	0.843711	0.886418	0.850855	0.910064	0.909159	0.87918	0.870321	0.858778	1	0.905961	0.0589742
1185	29	13767	0.055068	129.891	9.12312	27.844	5.86991	0.936442	0.926927	0.91091	0.92166	0.91298	0.912653	0.859447	0.887557	0.908695	0.917339	0.880548	0.843684	0.845173	0.88585	0.850367	0.910656	0.909312	0.878841	0.870378	0.858393	1	0.906522	0.0587375
1186	30	225	0.0009	116.087	7.80575	19.882	4.00074	0.957778	0.948889	0.917778	0.911111	0.931111	0.933333	0.868889	0.913333	0.924444	0.935556	0.891111	0.868889	0.842222	0.895556	0.862222	0.913333	0.917778	0.891111	0.895556	0.86	1	0.920299	0.0535114
1190	34	205	0.00082	116.011	7.83132	19.8452	4.00259	0.958537	0.95122	0.921951	0.909756	0.934146	0.931707	0.870732	0.912195	0.921951	0.929268	0.887805	0.865854	0.836585	0.892683	0.856098	0.914634	0.912195	0.890244	0.895122	0.865854	1	0.920346	0.0536203
1190	22	12335	0.04934	101.423	7.91565	13.3434	3.09697	0.957114	0.929712	0.902027	0.927564	0.912769	0.930645	0.851196	0.903162	0.902148	0.916214	0.869882	0.862383	0.836684	0.871666	0.860195	0.878679	0.91285	0.886015	0.891285	0.868099	1	0.910473	0.0567895
1192	24	11599	0.046396	101.326	8.39825	13.3357	3.29152	0.958014	0.931287	0.904173	0.927795	0.913484	0.931546	0.852272	0.90344	0.902405	0.916588	0.870635	0.862833	0.837357	0.872144	0.860721	0.87861	0.914174	0.886714	0.890853	0.868652	1	0.91138	0.0564197
1192	24	11599	0.046396	101.326	8.39825	13.3357	3.29152	0.958014	0.931287	0.904173	0.927795	0.913484	0.931546	0.852272	0.90344	0.902405	0.916588	0.870635	0.862833	0.837357	0.872144	0.860721	0.87861	0.914174	0.886714	0.890853	0.868652	1	0.91138	0.0564197
1197	29	9987	0.039948	128.59	9.28822	27.041	5.82889	0.959197	0.932362	0.906128	0.928908	0.91509	0.932562	0.852809	0.904025	0.902673	0.916692	0.871032	0.863122	0.837689	0.872885	0.860519	0.879644	0.91514	0.887303	0.891559	0.86898	1	0.912369	0.0561529
1198	30	240	0.00096	113.425	7.43445	18.5383	3.61173	0.960417	0.941667	0.939583	0.964583	0.929167	0.93125	0.870833	0.920833	0.914583	0.908333	0.864583	0.883333	0.83125	0.8625	0.852083	0.8875	0.904167	0.897917	0.866667	0.8875	1	0.923718	0.0487944
1202	34	223	0.000892	113.46	7.19876	18.5405	3.48859	0.957399	0.941704	0.943946	0.96861	0.928251	0.928251	0.874439	0.923767	0.91704	0.908072	0.860987	0.88565	0.827354	0.865471	0.852018	0.88565	0.90583	0.901345	0.869955	0.890135	1	0.924315	0.0487202
1202	22	17657	0.070628	98.1131	8.0013	12.1036	2.91014	0.957297	0.929631	0.902362	0.931783	0.908025	0.896528	0.848757	0.893017	0.911395	0.939146	0.872175	0.851362	0.862009	0.876791	0.873959	0.865776	0.905533	0.908365	0.87328	0.887523	1	0.909469	0.0547682
1204	24	16604	0.066416	98.0371	8.41315	12.1011	3.07599	0.958353	0.931312	0.903879	0.932667	0.908757	0.898097	0.849103	0.894152	0.911919	0.939834	0.872531	0.851963	0.862262	0.876777	0.873856	0.866538	0.905896	0.908877	0.873193	0.887858	1	0.910436	0.0544732
1204	24	16604	0.066416	98.0371	8.41315	12.1011	3.07599	0.958353	0.931312	0.903879	0.932667	0.908757	0.898097	0.849103	0.894152	0.911919	0.939834	0.872531	0.851963	0.862262	0.876777	0.873856	0.866538	0.905896	0.908877	0.873193	0.887858	1	0.910436	0.0544732
1209	29	14232	0.056928	127.094	9.24613	26.1181	5.65984	0.958544	0.931563	0.905424	0.934584	0.909675	0.899452	0.84967	0.895517	0.911116	0.939924	0.874438	0.851707	0.861298	0.877775	0.873314	0.868255	0.90546	0.9095	0.873068	0.888139	1	0.911154	0.054332
1210	30	322	0.001288	113.993	7.96966	18.8516	4.00523	0.967391	0.947205	0.90528	0.942547	0.934783	0.908385	0.877329	0.899068	0.90528	0.936335	0.899068	0.863354	0.858696	0.881988	0.868012	0.863354	0.911491	0.914596	0.877329	0.877329	1	0.920304	0.0497806
1214	34	295	0.00118	114.009	8.00823	18.8618	4.02122	0.969492	0.945763	0.901695	0.942373	0.932203	0.911864	0.876271	0.9	0.910169	0.937288	0.90339	0.861017	0.861017	0.876271	0.869492	0.855932	0.911864	0.911864	0.872881	0.877966	1	0.920154	0.0501028
1214	22	16237	0.064948	99.3058	7.63976	12.5224	2.87491	0.931576	0.933516	0.909774	0.913777	0.919197	0.907341	0.836084	0.893761	0.907249	0.924093	0.854407	0.834976	0.856685	0.899119	0.88286	0.878641	0.912114	0.90109	0.889111	0.849079	1	0.904973	0.0594805
1216	24	15297	0.061188	99.2175	8.08303	12.5155	3.04212	0.932993	0.93453	0.909982	0.915179	0.919233	0.908511	0.83706	0.894424	0.908283	0.924887	0.855396	0.835719	0.85775	0.899294	0.883474	0.879094	0.913153	0.901288	0.888475	0.848467	1	0.905819	0.0590863
1216	24	15297	0.061188	99.2175	8.08303	12.5155	3.04212	0.932993	0.93453	0.909982	0.915179	0.919233	0.908511	0.83706	0.894424	0.908283	0.924887	0.855396	0.835719	0.85775	0.899294	0.883474	0.879094	0.913153	0.901288	0.888475	0.848467	1	0.905819	0.0590863
1221	29	13138	0.052552	129.235	9.07359	27.4251	5.75833	0.934693	0.936254	0.911745	0.914218	0.920003	0.910413	0.837494	0.895722	0.909271	0.925103	0.856257	0.835668	0.85816	0.899262	0.885295	0.878406	0.911897	0.900441	0.889291	0.849368	1	0.906773	0.0588877
1222	30	254	0.001016	114.974	8.45179	19.3686	4.27835	0.952756	0.956693	0.929134	0.948819	0.923228	0.917323	0.875984	0.935039	0.931102	0.933071	0.877953	0.889764	0.88189	0.917323	0.862205	0.895669	0.919291	0.899606	0.895669	0.844488	1	0.926584	0.049689
1226	34	240	0.00096	115.025	8.50742	19.3983	4.31546	0.952083	0.954167	0.93125	0.947917	0.922917	0.916667	0.875	0.93125	0.929167	0.933333	0.879167	0.8875	0.883333	0.916667	0.864583	0.9	0.914583	0.9	0.89375	0.84375	1	0.925937	0.0497391
1226	22	10673	0.042692	101.994	7.90328	13.5661	3.15002	0.949358	0.925185	0.906352	0.921578	0.923311	0.910569	0.842312	0.903495	0.886021	0.926028	0.874215	0.848356	0.837112	0.872341	0.876886	0.874122	0.912443	0.883491	0.890893	0.877916	1	0.907327	0.0562254
1228	24	10034	0.040136	101.932	8.36502	13.5707	3.33821	0.950269	0.925105	0.908063	0.923012	0.924208	0.9119	0.842037	0.904126	0.885639	0.927447	0.874975	0.84986	0.837054	0.87363	0.877815	0.874228	0.91175	0.884642	0.89112	0.877516	1	0.908101	0.0559631
1228	24	10034	0.040136	101.932	8.36502	13.5707	3.33821	0.950269	0.925105	0.908063	0.923012	0.924208	0.9119	0.842037	0.904126	0.885639	0.927447	0.874975	0.84986	0.837054	0.87363	0.877815	0.874228	0.91175	0.884642	0.89112	0.877516	1	0.908101	0.0559631
1233	29	8710	0.03484	131.398	9.25775	28.823	6.08974	0.950976	0.925316	0.909357	0.923823	0.925029	0.911251	0.843858	0.904765	0.886395	0.92589	0.876177	0.85023	0.83783	0.874742	0.878875	0.874569	0.910333	0.88496	0.888749	0.875947	1	0.908649	0.0556306
1234	30	116	0.000464	116.573	8.11609	20.1517	4.22776	0.987069	0.956897	0.922414	0.969828	0.943966	0.926724	0.905172	0.883621	0.918103	0.909483	0.883621	0.836207	0.836207	0.883621	0.918103	0.849138	0.931034	0.892241	0.883621	0.87069	1	0.930152	0.0540758
1238	34	103	0.000412	116.736	8.0968	20.2344	4.24843	0.985437	0.961165	0.932039	0.975728	0.941748	0.92233	0.907767	0.893204	0.927184	0.92233	0.883495	0.839806	0.834951	0.883495	0.92233	0.84466	0.932039	0.883495	0.88835	0.878641	1	0.933199	0.0487732
1238	22	13341	0.053364	100.297	7.78034	12.9024	2.95786	0.935724	0.926092	0.909377	0.910914	0.922382	0.923057	0.843378	0.889813	0.905404	0.919234	0.861367	0.842591	0.84349	0.870849	0.853272	0.871899	0.894123	0.888502	0.895098	0.871899	1	0.904411	0.0569613
1240	24	12584	0.050336	100.215	8.26477	12.9008	3.15606	0.937341	0.927448	0.910919	0.912071	0.923236	0.923117	0.843452	0.891012	0.906349	0.919938	0.862007	0.842896	0.845161	0.870987	0.853346	0.872497	0.894429	0.888589	0.895542	0.871583	1	0.905391	0.0565157
1240	24	12584	0.050336	100.215	8.26477	12.9008	3.15606	0.937341	0.927448	0.910919	0.912071	0.923236	0.923117	0.843452	0.891012	0.906349	0.919938	0.862007	0.842896	0.845161	0.870987	0.853346	0.872497	0.894429	0.888589	0.895542	0.871583	1	0.905391	0.0565157
1245	29	10762	0.043048	128.93	9.23846	27.2485	5.81008	0.937605	0.928266	0.911866	0.911819	0.923248	0.92376	0.84422	0.890448	0.90578	0.920461	0.863501	0.84213	0.844778	0.87061	0.854674	0.872003	0.894908	0.888868	0.896999	0.871585	1	0.90572	0.0564289
1246	30	231	0.000924	114.284	7.92552	18.9908	3.98016	0.958874	0.945887	0.926407	0.935065	0.935065	0.954545	0.835498	0.909091	0.902597	0.906926	0.891775	0.872294	0.852814	0.900433	0.87013	0.87013	0.898268	0.909091	0.900433	0.883117	1	0.920924	0.047956
1250	34	214	0.000856	114.237	8.03578	18.9755	4.03826	0.957944	0.943925	0.92757	0.932243	0.936916	0.953271	0.836449	0.913551	0.904206	0.908879	0.88785	0.869159	0.850467	0.901869	0.869159	0.866822	0.904206	0.904206	0.89486	0.892523	1	0.92063	0.0487286
1250	22	18040	0.07216	98.6321	7.84201	12.2843	2.89258	0.949861	0.931264	0.906707	0.917433	0.913914	0.922422	0.853603	0.904435	0.900915	0.919457	0.866186	0.866851	0.856236	0.877938	0.875499	0.892988	0.901691	0.890965	0.873032	0.876081	1	0.909868	0.0577122
1252	24	16944	0.067776	98.585	8.29065	12.2938	3.06421	0.950986	0.932041	0.907666	0.917906	0.913981	0.923424	0.854167	0.904509	0.901529	0.91947	0.866324	0.868095	0.856203	0.87801	0.876092	0.893207	0.902119	0.890846	0.873967	0.875856	1	0.910485	0.0575638
1252	24	16944	0.067776	98.585	8.29065	12.2938	3.06421	0.950986	0.932041	0.907666	0.917906	0.913981	0.923424	0.854167	0.904509	0.901529	0.91947	0.866324	0.868095	0.856203	0.87801	0.876092	0.893207	0.902119	0.890846	0.873967	0.875856	1	0.910485	0.0575638
1257	29	14556	0.058224	125.959	9.18651	25.4292	5.52138	0.952528	0.932639	0.909041	0.918762	0.913953	0.923056	0.854356	0.904953	0.902171	0.919896	0.867924	0.867374	0.857207	0.879156	0.877198	0.894477	0.902514	0.891316	0.873901	0.876271	1	0.9112	0.0573687
1258	30	565	0.00226	111.769	7.833	17.7737	3.72148	0.965487	0.954867	0.930088	0.946018	0.933628	0.938938	0.858407	0.918584	0.915044	0.920354	0.880531	0.868142	0.868142	0.892035	0.876991	0.89646	0.909735	0.890265	0.873451	0.868142	1	0.925952	0.0535141
1262	34	518	0.002072	111.679	7.70249	17.7232	3.65621	0.966216	0.953668	0.930502	0.950772	0.930502	0.939189	0.858108	0.917954	0.918919	0.921815	0.880309	0.868726	0.869691	0.891892	0.872587	0.899614	0.909266	0.889961	0.875483	0.868726	1	0.926368	0.0529005
1262	22	21334	0.085336	96.8849	8.12202	11.6701	2.91088	0.948556	0.928823	0.888136	0.923854	0.909581	0.917784	0.849091	0.890644	0.903136	0.912464	0.866457	0.837607	0.846302	0.868965	0.874613	0.864606	0.901073	0.893175	0.8958	0.885675	1	0.904765	0.0572197
1264	24	20071	0.080284	96.7817	8.54911	11.6595	3.07017	0.94928	0.929724	0.889592	0.924966	0.910119	0.918091	0.850107	0.890613	0.904365	0.91266	0.86752	0.838324	0.846894	0.869713	0.875417	0.865502	0.901176	0.893304	0.896318	0.885257	1	0.905549	0.0569177
1264	24	20071	0.080284	96.7817	8.54911	11.6595	3.07017	0.94928	0.929724	0.889592	0.924966	0.910119	0.918091	0.850107	0.890613	0.904365	0.91266	0.86752	0.838324	0.846894	0.869713	0.875417	0.865502	0.901176	0.893304	0.896318	0.885257	1	0.905549	0.0569177
1269	29	17274	0.069096	123.947	9.39146	24.2656	5.49127	0.950504	0.930242	0.890211	0.926074	0.91108	0.918201	0.850787	0.891918	0.904915	0.913975	0.868126	0.839759	0.847632	0.867691	0.876114	0.864999	0.901905	0.892961	0.897215	0.885695	1	0.90629	0.0566785
1270	30	719	0.002876	111.292	8.20382	17.5765	3.92029	0.961752	0.945063	0.920028	0.949235	0.929068	0.935327	0.880389	0.908206	0.911683	0.917942	0.876217	0.840751	0.847705	0.879694	0.872045	0.863004	0.892907	0.89847	0.88943	0.883866	1	0.921187	0.0525314
1274	34	673	0.002692	111.316	8.2585	17.5912	3.95049	0.962853	0.944279	0.91679	0.950966	0.928678	0.936107	0.884844	0.909361	0.910847	0.919019	0.878158	0.840267	0.852155	0.8789	0.868499	0.865527	0.898217	0.900446	0.893016	0.889302	1	0.921702	0.0528496
1274	22	22188	0.088752	96.8759	7.9331	11.6565	2.86602	0.947314	0.933861	0.900104	0.934965	0.90896	0.898842	0.83597	0.913399	0.884442	0.916419	0.868014	0.859496	0.867135	0.899337	0.87651	0.882617	0.902492	0.879935	0.85846	0.859383	1	0.907299	0.0572135
1276	24	20897	0.083588	96.7666	8.3034	11.6398	3.00335	0.948342	0.934225	0.901349	0.935637	0.909245	0.900177	0.836627	0.913815	0.885031	0.917333	0.86833	0.859262	0.867278	0.899411	0.876824	0.882663	0.90233	0.879696	0.85852	0.859884	1	0.907946	0.0568931
1276	24	20897	0.083588	96.7666	8.3034	11.6398	3.00335	0.948342	0.934225	0.901349	0.935637	0.909245	0.900177	0.836627	0.913815	0.885031	0.917333	0.86833	0.859262	0.867278	0.899411	0.876824	0.882663	0.90233	0.879696	0.85852	0.859884	1	0.907946	0.0568931
1281	29	17944	0.071776	125.223	9.19207	24.9946	5.51842	0.949259	0.934964	0.902419	0.937584	0.911196	0.900747	0.838442	0.915069	0.886731	0.918134	0.869845	0.858699	0.866752	0.897654	0.877564	0.883527	0.902474	0.880824	0.857585	0.861096	1	0.908973	0.056526
1282	30	539	0.002156	112.928	7.53462	18.3065	3.70112	0.966605	0.962894	0.935993	0.942486	0.93692	0.929499	0.864564	0.925788	0.891466	0.929499	0.875696	0.878479	0.881262	0.906308	0.877551	0.8859	0.893321	0.897959	0.848794	0.855288	1	0.927207	0.0493253
1286	34	498	0.001992	113.127	7.60726	18.407	3.75061	0.967871	0.961847	0.935743	0.946787	0.935743	0.932731	0.870482	0.927711	0.895582	0.928715	0.875502	0.878514	0.880522	0.906627	0.880522	0.889558	0.888554	0.898594	0.84739	0.856426	1	0.928401	0.0493567
1286	22	16251	0.065004	100.115	7.76041	12.8332	2.96624	0.947911	0.926005	0.899145	0.915051	0.915082	0.918713	0.852717	0.882284	0.902775	0.913267	0.886653	0.843333	0.868531	0.884961	0.860501	0.888653	0.890345	0.891361	0.883423	0.877884	1	0.906457	0.0566209
1288	24	15294	0.061176	100.044	8.20557	12.8327	3.14191	0.948934	0.92788	0.899765	0.915849	0.916503	0.91889	0.853668	0.882634	0.903132	0.913626	0.887309	0.843893	0.868511	0.885936	0.860893	0.88829	0.889924	0.891951	0.882666	0.878122	1	0.90727	0.0562357
1288	24	15294	0.061176	100.044	8.20557	12.8327	3.14191	0.948934	0.92788	0.899765	0.915849	0.916503	0.91889	0.853668	0.882634	0.903132	0.913626	0.887309	0.843893	0.868511	0.885936	0.860893	0.88829	0.889924	0.891951	0.882666	0.878122	1	0.90727	0.0562357
1293	29	13139	0.052556	128.493	9.13719	26.9677	5.73671	0.949768	0.928039	0.902542	0.916813	0.916204	0.919819	0.856306	0.883553	0.903722	0.914187	0.888728	0.845536	0.869777	0.886483	0.862014	0.88831	0.890098	0.89436	0.881231	0.877768	1	0.908264	0.0558883
1294	30	240	0.00096	114.827	8.39082	19.2937	4.34459	0.9625	0.935417	0.9125	0.945833	0.93125	0.935417	0.86875	0.914583	0.9125	0.914583	0.877083	0.839583	0.860417	0.889583	0.85625	0.875	0.910417	0.91875	0.889583	0.8625	1	0.919364	0.0496153
1298	34	220	0.00088	114.864	8.56081	19.3247	4.44268	0.963636	0.936364	0.915909	0.940909	0.936364	0.934091	0.870455	0.927273	0.911364	0.913636	0.884091	0.838636	0.865909	0.893182	0.854545	0.872727	0.911364	0.920455	0.890909	0.865909	1	0.920965	0.0489991
1298	22	13327	0.053308	100.673	7.83345	13.0494	3.02562	0.937008	0.92654	0.910107	0.91052	0.899677	0.915285	0.835784	0.898402	0.896713	0.937533	0.86336	0.850116	0.829819	0.88437	0.865123	0.872027	0.899152	0.865574	0.897164	0.882044	1	0.902986	0.0596448
1300	24	12537	0.050148	100.6	8.31133	13.0509	3.21777	0.937784	0.927694	0.911582	0.911741	0.901053	0.916567	0.836165	0.899298	0.897025	0.937824	0.863923	0.849844	0.830262	0.88502	0.866116	0.872777	0.89878	0.866555	0.897543	0.882388	1	0.90389	0.0593488
1300	24	12537	0.050148	100.6	8.31133	13.0509	3.21777	0.937784	0.927694	0.911582	0.911741	0.901053	0.916567	0.836165	0.899298	0.897025	0.937824	0.863923	0.849844	0.830262	0.88502	0.866116	0.872777	0.89878	0.866555	0.897543	0.882388	1	0.90389	0.0593488
1305	29	10787	0.043148	130.241	9.26119	28.0781	5.96857	0.939001	0.928525	0.912024	0.911885	0.902846	0.91703	0.837953	0.899555	0.898118	0.938166	0.863493	0.85019	0.831047	0.885325	0.86785	0.872161	0.898674	0.867433	0.899555	0.88259	1	0.904665	0.0588342
1306	30	194	0.000776	115.09	9.00962	19.467	4.53609	0.951031	0.938144	0.925258	0.940722	0.943299	0.940722	0.837629	0.907216	0.909794	0.938144	0.832474	0.845361	0.850515	0.876289	0.912371	0.884021	0.907216	0.868557	0.914948	0.868557	1	0.917832	0.0518161
1310	34	178	0.000712	114.718	8.81696	19.2656	4.33644	0.949438	0.941011	0.924157	0.941011	0.941011	0.935393	0.845506	0.912921	0.91573	0.941011	0.839888	0.845506	0.848315	0.873596	0.910112	0.884831	0.910112	0.86236	0.921348	0.865169	1	0.918559	0.0513931
1310	22	15305	0.06122	99.3311	7.80993	12.5413	2.92811	0.94015	0.924436	0.918458	0.93329	0.923228	0.927605	0.853643	0.880954	0.878732	0.906664	0.864848	0.866416	0.861026	0.893662	0.868572	0.884646	0.905782	0.878667	0.870663	0.879124	1	0.908833	0.0568811
1312	24	14433	0.057732	99.2729	8.24763	12.5461	3.10869	0.940969	0.925864	0.918347	0.933243	0.924236	0.928255	0.855124	0.881487	0.879235	0.907642	0.865447	0.867318	0.861325	0.894409	0.868634	0.884917	0.905841	0.878612	0.871579	0.878923	1	0.909498	0.0566178
1312	24	14433	0.057732	99.2729	8.24763	12.5461	3.10869	0.940969	0.925864	0.918347	0.933243	0.924236	0.928255	0.855124	0.881487	0.879235	0.907642	0.865447	0.867318	0.861325	0.894409	0.868634	0.884917	0.905841	0.878612	0.871579	0.878923	1	0.909498	0.0566178
1317	29	12437	0.049748	129.014	9.17627	27.2961	5.82051	0.941385	0.92659	0.919715	0.934269	0.926108	0.929002	0.855673	0.882729	0.881	0.907011	0.865201	0.867492	0.861542	0.89487	0.869261	0.885302	0.905443	0.879432	0.87103	0.878266	1	0.91027	0.0563323
1318	30	178	0.000712	116.215	8.76108	20.0176	4.58998	0.949438	0.974719	0.941011	0.94382	0.946629	0.955056	0.848315	0.896067	0.926966	0.901685	0.873596	0.890449	0.876404	0.893258	0.859551	0.896067	0.929775	0.882022	0.88764	0.876404	1	0.927997	0.0471128
1322	34	166	0.000664	116.109	8.77254	19.9642	4.58784	0.945783	0.972892	0.942771	0.942771	0.945783	0.957831	0.843373	0.903614	0.927711	0.912651	0.86747	0.885542	0.876506	0.891566	0.85241	0.891566	0.933735	0.873494	0.885542	0.876506	1	0.927356	0.0480764
1322	22	13668	0.054672	100.948	7.7674	13.1509	3.00999	0.954273	0.923325	0.895925	0.918606	0.908436	0.926251	0.841674	0.876134	0.884877	0.92402	0.866476	0.877451	0.858209	0.867867	0.872403	0.878512	0.901302	0.887913	0.868452	0.879317	1	0.905388	0.0571673
1324	24	12839	0.051356	100.879	8.21515	13.1518	3.1944	0.954669	0.92476	0.89676	0.92036	0.909495	0.92698	0.843017	0.876431	0.885544	0.924215	0.867669	0.877794	0.85953	0.86837	0.873004	0.878729	0.901511	0.887998	0.868448	0.879586	1	0.906261	0.0570201
1324	24	12839	0.051356	100.879	8.21515	13.1518	3.1944	0.954669	0.92476	0.89676	0.92036	0.909495	0.92698	0.843017	0.876431	0.885544	0.924215	0.867669	0.877794	0.85953	0.86837	0.873004	0.878729	0.901511	0.887998	0.868448	0.879586	1	0.906261	0.0570201
1329	29	11003	0.044012	130.879	9.16288	28.4778	5.94786	0.955739	0.926884	0.897164	0.921022	0.910434	0.926066	0.843452	0.876216	0.886667	0.923794	0.870535	0.87767	0.860493	0.869536	0.875216	0.878442	0.901436	0.887213	0.86849	0.879715	1	0.907016	0.0566677
1330	30	170	0.00068	115.407	8.57571	19.5931	4.3321	0.964706	0.938235	0.932353	0.938235	0.920588	0.941176	0.867647	0.935294	0.908824	0.935294	0.885294	0.911765	0.882353	0.891176	0.888235	0.891176	0.9	0.885294	0.864706	0.917647	1	0.926042	0.0478866
1334	34	157	0.000628	115.527	8.59719	19.655	4.3544	0.964968	0.942675	0.926752	0.93949	0.923567	0.952229	0.875796	0.929936	0.920382	0.942675	0.882166	0.914013	0.888535	0.888535	0.89172	0.89172	0.901274	0.888535	0.866242	0.917197	1	0.928348	0.0438574
1334	22	14425	0.0577	100.325	7.97237	12.925	3.05228	0.944159	0.943189	0.922738	0.932097	0.929948	0.929116	0.852652	0.90974	0.89948	0.907764	0.85799	0.853518	0.853692	0.878302	0.873137	0.873345	0.903986	0.867556	0.875598	0.881213	1	0.913898	0.0550973
1336	24	13645	0.05458	100.236	8.39615	12.9175	3.22653	0.944962	0.943569	0.923928	0.932759	0.931294	0.929974	0.854342	0.910297	0.899927	0.907805	0.858263	0.853353	0.85328	0.87849	0.873543	0.873947	0.903957	0.867607	0.875595	0.881348	1	0.914589	0.0546934
1336	24	13645	0.05458	100.236	8.39615	12.9175	3.22653	0.944962	0.943569	0.923928	0.932759	0.931294	0.929974	0.854342	0.910297	0.899927	0.907805	0.858263	0.853353	0.85328	0.87849	0.873543	0.873947	0.903957	0.867607	0.875595	0.881348	1	0.914589	0.0546934
1341	29	11806	0.047224	129.593	9.39725	27.6797	6.01012	0.945113	0.944816	0.924276	0.93372	0.931348	0.931348	0.85554	0.911105	0.901194	0.908521	0.858758	0.853634	0.854565	0.87896	0.874386	0.875445	0.9031	0.867652	0.876885	0.881501	1	0.915298	0.0542255
1342	30	221	0.000884	113.548	7.97969	18.6336	3.89202	0.961538	0.963801	0.954751	0.943439	0.963801	0.952489	0.873303	0.904977	0.891403	0.920814	0.857466	0.841629	0.868778	0.891403	0.877828	0.902715	0.90724	0.886878	0.875566	0.852941	1	0.9299	0.0445628
1346	34	206	0.000824	113.426	8.00177	18.5757	3.90248	0.966019	0.963592	0.956311	0.941748	0.963592	0.951456	0.878641	0.907767	0.88835	0.919903	0.851942	0.839806	0.873786	0.88835	0.871359	0.898058	0.90534	0.88835	0.878641	0.859223	1	0.930458	0.0448387
1346	22	18663	0.074652	98.199	7.90134	12.1294	2.89055	0.945775	0.927209	0.892568	0.914564	0.923056	0.92611	0.850828	0.891255	0.88579	0.920565	0.86709	0.853561	0.860419	0.880057	0.866527	0.872743	0.894068	0.876762	0.865107	0.884638	1	0.905535	0.0562243
1348	24	17583	0.070332	98.1309	8.30612	12.1288	3.04753	0.946397	0.927999	0.894159	0.915259	0.923534	0.926918	0.852215	0.891799	0.887192	0.920918	0.867059	0.85341	0.860632	0.880538	0.866291	0.873088	0.8945	0.877069	0.865324	0.885287	1	0.906272	0.0559923
1348	24	17583	0.070332	98.1309	8.30612	12.1288	3.04753	0.946397	0.927999	0.894159	0.915259	0.923534	0.926918	0.852215	0.891799	0.887192	0.920918	0.867059	0.85341	0.860632	0.880538	0.866291	0.873088	0.8945	0.877069	0.865324	0.885287	1	0.906272	0.0559923
1353	29	15157	0.060628	128.589	9.18961	27.0316	5.76212	0.947153	0.928878	0.895692	0.916474	0.924193	0.92703	0.855182	0.892624	0.887973	0.922115	0.867553	0.854688	0.860032	0.879627	0.866266	0.87425	0.895593	0.877383	0.865343	0.886125	1	0.907195	0.0558058
1354	30	285	0.00114	115.291	8.31186	19.5175	4.26397	0.968421	0.947368	0.921053	0.942105	0.933333	0.947368	0.857895	0.9	0.9	0.922807	0.873684	0.835088	0.873684	0.907018	0.885965	0.882456	0.894737	0.875439	0.894737	0.877193	1	0.922248	0.0507571
1358	34	269	0.001076	115.109	8.30518	19.4258	4.2453	0.97026	0.947955	0.925651	0.942379	0.931227	0.946097	0.862454	0.89777	0.903346	0.923792	0.871747	0.834572	0.873606	0.908922	0.886617	0.8829	0.895911	0.875465	0.899628	0.8829	1	0.923293	0.0499544
1358	22	13744	0.054976	100.779	7.73488	13.0845	2.9946	0.93921	0.916727	0.906032	0.924258	0.899884	0.922803	0.828143	0.888242	0.900829	0.921347	0.869361	0.852954	0.844951	0.88635	0.859357	0.873763	0.907596	0.880348	0.88173	0.892171	1	0.902862	0.058884
1360	24	12939	0.051756	100.745	8.22197	13.1007	3.19143	0.939717	0.918502	0.906755	0.926231	0.90092	0.92368	0.829933	0.888631	0.900958	0.922019	0.869889	0.85308	0.845622	0.886506	0.859997	0.874217	0.908069	0.880941	0.88125	0.891993	1	0.903791	0.058646
1360	24	12939	0.051756	100.745	8.22197	13.1007	3.19143	0.939717	0.918502	0.906755	0.926231	0.90092	0.92368	0.829933	0.888631	0.900958	0.922019	0.869889	0.85308	0.845622	0.886506	0.859997	0.874217	0.908069	0.880941	0.88125	0.891993	1	0.903791	0.058646
1365	29	11073	0.044292	129.844	9.13753	27.8152	5.85888	0.940621	0.919489	0.9082	0.927301	0.901562	0.925043	0.830985	0.88919	0.90242	0.922108	0.86878	0.853292	0.847557	0.886119	0.860742	0.874786	0.908968	0.879933	0.879933	0.891583	1	0.904625	0.0580994
1366	30	144	0.000576	116.536	8.53156	20.1626	4.43387	0.972222	0.934028	0.90625	0.961806	0.9375	0.916667	0.854167	0.885417	0.934028	0.920139	0.850694	0.854167	0.868056	0.920139	0.854167	0.895833	0.916667	0.878472	0.885417	0.888889	1	0.919888	0.0487246
1370	34	131	0.000524	117.005	8.34593	20.3896	4.3763	0.973282	0.931298	0.90458	0.965649	0.931298	0.919847	0.854962	0.896947	0.931298	0.923664	0.843511	0.862595	0.874046	0.919847	0.847328	0.889313	0.916031	0.881679	0.889313	0.889313	1	0.920239	0.0498087
1370	22	10334	0.041336	101.966	7.97344	13.5591	3.16084	0.939472	0.928295	0.893942	0.931537	0.906329	0.934924	0.849187	0.90328	0.872653	0.934343	0.87783	0.874734	0.844542	0.894958	0.872653	0.895684	0.883346	0.895055	0.867863	0.87425	1	0.907555	0.0578295
1372	24	9760	0.03904	101.901	8.4606	13.5644	3.36443	0.940266	0.930277	0.894928	0.933248	0.907326	0.936168	0.85041	0.904406	0.87459	0.934887	0.877203	0.87459	0.844723	0.894262	0.873156	0.895748	0.883145	0.89498	0.86793	0.87459	1	0.908567	0.0573399
1372	24	9760	0.03904	101.901	8.4606	13.5644	3.36443	0.940266	0.930277	0.894928	0.933248	0.907326	0.936168	0.85041	0.904406	0.87459	0.934887	0.877203	0.87459	0.844723	0.894262	0.873156	0.895748	0.883145	0.89498	0.86793	0.87459	1	0.908567	0.0573399
1377	29	8451	0.033804	130.706	9.52235	28.4004	6.19757	0.94125	0.931251	0.897172	0.934623	0.908591	0.936516	0.852089	0.9051	0.874453	0.935984	0.87818	0.874216	0.845048	0.894983	0.872974	0.89658	0.883505	0.895397	0.870015	0.875222	1	0.909593	0.0570276
1378	30	142	0.000568	115.719	8.50101	19.7488	4.50854	0.957746	0.922535	0.933099	0.954225	0.929577	0.943662	0.876761	0.890845	0.897887	0.926056	0.890845	0.876761	0.855634	0.908451	0.897887	0.876761	0.890845	0.880282	0.873239	0.880282	1	0.921389	0.0490843
1382	34	133	0.000532	115.75	8.62763	19.7739	4.58345	0.962406	0.932331	0.928571	0.962406	0.924812	0.951128	0.87594	0.894737	0.902256	0.921053	0.890977	0.87218	0.87218	0.909774	0.890977	0.879699	0.883459	0.879699	0.87594	0.879699	1	0.92401	0.0479104
1382	22	14026	0.056104	100.264	7.80564	12.8918	2.98432	0.943391	0.931235	0.909311	0.908456	0.905996	0.921859	0.844788	0.88557	0.852845	0.937152	0.875018	0.88204	0.853094	0.878119	0.874447	0.859154	0.88311	0.878369	0.876978	0.881292	1	0.904535	0.0568206
1384	24	13224	0.052896	100.21	8.24533	12.8982	3.16747	0.94457	0.932471	0.909974	0.909369	0.906723	0.922338	0.845508	0.886154	0.853032	0.937878	0.876739	0.881995	0.853108	0.878668	0.874433	0.859158	0.882902	0.878781	0.877042	0.881655	1	0.905294	0.0565318
1384	24	13224	0.052896	100.21	8.24533	12.8982	3.16747	0.94457	0.932471	0.909974	0.909369	0.906723	0.922338	0.845508	0.886154	0.853032	0.937878	0.876739	0.881995	0.853108	0.878668	0.874433	0.859158	0.882902	0.878781	0.877042	0.881655	1	0.905294	0.0565318
1389	29	11395	0.04558	127.77	9.1516	26.5227	5.68419	0.94559	0.934533	0.911321	0.909083	0.907503	0.923036	0.847872	0.886047	0.854498	0.937955	0.878017	0.882229	0.854366	0.878543	0.874199	0.857437	0.881878	0.878192	0.877139	0.882492	1	0.90617	0.0563705
1390	30	283	0.001132	114.257	8.21852	18.9969	4.10022	0.957597	0.948763	0.934629	0.94523	0.929329	0.95583	0.85689	0.893993	0.879859	0.94523	0.865724	0.911661	0.849823	0.904594	0.892226	0.844523	0.883392	0.897527	0.890459	0.876325	1	0.923308	0.0482087
1394	34	265	0.00106	114.414	8.25895	19.0772	4.14025	0.962264	0.95283	0.930189	0.94717	0.928302	0.95283	0.858491	0.89434	0.881132	0.94717	0.864151	0.909434	0.85283	0.9	0.886792	0.839623	0.883019	0.896226	0.892453	0.871698	1	0.923807	0.0471068
1394	22	18699	0.074796	97.8753	7.8423	12.0086	2.86054	0.93997	0.927884	0.896171	0.930451	0.921359	0.926146	0.865554	0.899781	0.867453	0.914354	0.865688	0.854885	0.858522	0.872961	0.866196	0.864137	0.900048	0.887481	0.87494	0.899941	1	0.906869	0.0559007
1396	24	17541	0.070164	97.7645	8.30242	11.996	3.04196	0.941451	0.928881	0.897583	0.93176	0.92241	0.926715	0.866285	0.900091	0.867881	0.914629	0.865772	0.853885	0.859273	0.872413	0.864688	0.86446	0.900177	0.887549	0.875121	0.900091	1	0.907665	0.055425
1396	24	17541	0.070164	97.7645	8.30242	11.996	3.04196	0.941451	0.928881	0.897583	0.93176	0.92241	0.926715	0.866285	0.900091	0.867881	0.914629	0.865772	0.853885	0.859273	0.872413	0.864688	0.86446	0.900177	0.887549	0.875121	0.900091	1	0.907665	0.055425
1401	29	15066	0.060264	125.649	9.22545	25.2485	5.54973	0.942818	0.930273	0.898215	0.932364	0.922109	0.926556	0.866753	0.90067	0.868412	0.914941	0.865757	0.854042	0.860281	0.873125	0.865226	0.865658	0.900471	0.888026	0.874585	0.900305	1	0.908301	0.0552451
1402	30	521	0.002084	111.409	8.01159	17.6169	3.78792	0.960653	0.949136	0.912668	0.943378	0.935701	0.933781	0.896353	0.907869	0.871401	0.926104	0.8762	0.857006	0.880038	0.886756	0.857965	0.862764	0.899232	0.904031	0.885797	0.899232	1	0.921459	0.0504766
1406	34	477	0.001908	111.192	7.97113	17.5129	3.73703	0.963312	0.949686	0.915094	0.943396	0.937107	0.937107	0.898323	0.906709	0.874214	0.924528	0.87631	0.861635	0.877358	0.903564	0.859539	0.862683	0.901468	0.904612	0.887841	0.901468	1	0.923171	0.0496501
1406	22	21709	0.086836	97.1993	7.81411	11.7642	2.81416	0.938758	0.920885	0.90094	0.932839	0.927311	0.924686	0.861739	0.897255	0.886061	0.930973	0.864135	0.88005	0.850753	0.852734	0.861071	0.842047	0.900341	0.864365	0.868488	0.880626	1	0.907149	0.0588518
1408	24	20426	0.081704	97.1243	8.22944	11.7618	2.96919	0.94015	0.92228	0.902649	0.93381	0.928351	0.925879	0.86292	0.8979	0.886689	0.930897	0.864731	0.880936	0.850974	0.853373	0.861476	0.842064	0.899956	0.863923	0.868403	0.880569	1	0.908159	0.0584375
1408	24	20426	0.081704	97.1243	8.22944	11.7618	2.96919	0.94015	0.92228	0.902649	0.93381	0.928351	0.925879	0.86292	0.8979	0.886689	0.930897	0.864731	0.880936	0.850974	0.853373	0.861476	0.842064	0.899956	0.863923	0.868403	0.880569	1	0.908159	0.0584375
1413	29	17429	0.069716	124.841	9.06906	24.7583	5.37335	0.942165	0.924207	0.903838	0.934448	0.929457	0.927477	0.864163	0.898531	0.887142	0.931694	0.866774	0.883126	0.850881	0.854008	0.861008	0.841758	0.901113	0.863044	0.869241	0.880458	1	0.909382	0.0579328
1414	30	601	0.002404	112.425	7.78862	18.0819	3.75895	0.950083	0.943428	0.926789	0.955075	0.93594	0.935108	0.886855	0.917637	0.911814	0.953411	0.87604	0.894343	0.834443	0.858569	0.840266	0.849418	0.902662	0.869384	0.858569	0.892679	1	0.922839	0.0491845
1418	34	561	0.002244	112.305	7.81542	18.0266	3.77049	0.950089	0.944742	0.928699	0.953654	0.935829	0.933155	0.892157	0.918895	0.913547	0.953654	0.877005	0.893048	0.836898	0.85918	0.846702	0.849376	0.902852	0.869875	0.858289	0.894831	1	0.923608	0.0483729
1418	22	19945	0.07978	98.1325	7.92057	12.1069	2.92066	0.926723	0.915568	0.905064	0.906944	0.920481	0.924693	0.843444	0.877864	0.893933	0.927325	0.849361	0.856706	0.841238	0.8727	0.848233	0.862021	0.907771	0.875031	0.860567	0.862296	1	0.899427	0.0606058
1420	24	18711	0.074844	98.0527	8.33728	12.103	3.0837	0.927663	0.916546	0.906739	0.907942	0.921223	0.925338	0.84437	0.878815	0.894367	0.927503	0.850249	0.856956	0.841724	0.873337	0.84763	0.862835	0.908343	0.874753	0.860296	0.862648	1	0.900266	0.0603367
1420	24	18711	0.074844	98.0527	8.33728	12.103	3.0837	0.927663	0.916546	0.906739	0.907942	0.921223	0.925338	0.84437	0.878815	0.894367	0.927503	0.850249	0.856956	0.841724	0.873337	0.84763	0.862835	0.908343	0.874753	0.860296	0.862648	1	0.900266	0.0603367
1425	29	15998	0.063992	125.982	9.20741	25.4455	5.57842	0.92971	0.91749	0.90852	0.909082	0.921709	0.926335	0.845106	0.879141	0.894956	0.928054	0.850763	0.85817	0.841511	0.874078	0.8487	0.863608	0.907863	0.875922	0.859732	0.863295	1	0.9013	0.0598322
1426	30	569	0.002276	112.791	7.69101	18.2496	3.71893	0.946397	0.942004	0.917399	0.93761	0.93761	0.942882	0.848858	0.88225	0.890158	0.946397	0.845343	0.86116	0.856766	0.87522	0.858524	0.88225	0.917399	0.884007	0.858524	0.852373	1	0.914642	0.0542515
1430	34	528	0.002112	112.764	7.72221	18.2393	3.73866	0.94697	0.941288	0.918561	0.934659	0.940341	0.941288	0.849432	0.882576	0.892992	0.944129	0.849432	0.860795	0.854167	0.875	0.861742	0.887311	0.91572	0.883523	0.857008	0.85322	1	0.914842	0.0540241
1430	22	20066	0.080264	97.5131	8.1027	11.8935	2.95139	0.939325	0.929657	0.896591	0.914233	0.90895	0.931252	0.845834	0.889515	0.866839	0.9394	0.841922	0.852462	0.839056	0.865045	0.847802	0.871325	0.873393	0.873617	0.859912	0.874016	1	0.901523	0.0579596
1432	24	18890	0.07556	97.4323	8.54056	11.8914	3.12247	0.940312	0.930254	0.897856	0.915431	0.909211	0.932054	0.846691	0.889995	0.867787	0.940127	0.842483	0.853309	0.839015	0.864479	0.8482	0.871731	0.873504	0.873293	0.859926	0.874166	1	0.902256	0.0576072
1432	24	18890	0.07556	97.4323	8.54056	11.8914	3.12247	0.940312	0.930254	0.897856	0.915431	0.909211	0.932054	0.846691	0.889995	0.867787	0.940127	0.842483	0.853309	0.839015	0.864479	0.8482	0.871731	0.873504	0.873293	0.859926	0.874166	1	0.902256	0.0576072
1437	29	16171	0.064684	126.214	9.43863	25.6044	5.73199	0.941315	0.931204	0.899635	0.916332	0.909993	0.932039	0.847598	0.890761	0.867881	0.940387	0.84265	0.854091	0.839868	0.863614	0.849422	0.8702	0.874065	0.872797	0.860336	0.874405	1	0.903006	0.0573215
1438	30	439	0.001756	112.63	7.74978	18.1765	3.74233	0.953303	0.95672	0.908884	0.948747	0.92369	0.944191	0.870159	0.894077	0.878132	0.938497	0.83713	0.871298	0.853075	0.851936	0.861048	0.892938	0.884966	0.867882	0.878132	0.879271	1	0.917101	0.0510123
1442	34	396	0.001584	112.52	7.71421	18.1225	3.7336	0.954545	0.957071	0.907828	0.950758	0.925505	0.94697	0.868687	0.895202	0.888889	0.938131	0.835859	0.876263	0.852273	0.856061	0.858586	0.893939	0.888889	0.868687	0.872475	0.876263	1	0.918287	0.0506692
1442	22	18963	0.075852	98.752	7.74276	12.3229	2.86666	0.940568	0.933212	0.897669	0.902784	0.911433	0.924643	0.878157	0.900464	0.882904	0.932289	0.885488	0.875864	0.83481	0.87444	0.85237	0.867532	0.893793	0.878078	0.884116	0.898434	1	0.906838	0.0571966
1444	24	17842	0.071368	98.6752	8.22245	12.3232	3.05895	0.940926	0.933724	0.899086	0.90357	0.91265	0.924896	0.878909	0.901076	0.883169	0.932267	0.885831	0.876808	0.835052	0.874902	0.853071	0.868064	0.894491	0.877816	0.88429	0.897909	1	0.907463	0.0570505
1444	24	17842	0.071368	98.6752	8.22245	12.3232	3.05895	0.940926	0.933724	0.899086	0.90357	0.91265	0.924896	0.878909	0.901076	0.883169	0.932267	0.885831	0.876808	0.835052	0.874902	0.853071	0.868064	0.894491	0.877816	0.88429	0.897909	1	0.907463	0.0570505
1449	29	15255	0.06102	125.618	9.05686	25.2156	5.43771	0.941986	0.933563	0.899312	0.904326	0.913668	0.9255	0.880433	0.902032	0.884005	0.932055	0.88689	0.877745	0.835529	0.876106	0.853196	0.867224	0.895084	0.878138	0.883645	0.897148	1	0.908071	0.0570331
1450	30	489	0.001956	112.563	7.97156	18.1595	3.85163	0.957055	0.933538	0.911043	0.937628	0.916155	0.947853	0.896728	0.924335	0.897751	0.929448	0.896728	0.900818	0.865031	0.883436	0.870143	0.872188	0.897751	0.880368	0.880368	0.903885	1	0.92134	0.0523267
1454	34	450	0.0018	112.3	7.94854	18.0331	3.82936	0.956667	0.935556	0.913333	0.944444	0.917778	0.95	0.894444	0.928889	0.897778	0.931111	0.903333	0.901111	0.866667	0.885556	0.87	0.871111	0.895556	0.877778	0.881111	0.904444	1	0.923107	0.0518378
1454	22	17683	0.070732	98.5133	8.02301	12.2515	2.9632	0.95162	0.931035	0.902816	0.923175	0.916587	0.923571	0.866454	0.889074	0.870412	0.938585	0.872335	0.853023	0.867613	0.876294	0.859074	0.856161	0.880365	0.874541	0.861845	0.871911	1	0.908436	0.0543287
1456	24	16621	0.066484	98.4523	8.41223	12.253	3.11848	0.952921	0.932766	0.903857	0.924192	0.916762	0.923681	0.866976	0.889778	0.870946	0.938451	0.87209	0.853438	0.869111	0.876993	0.859244	0.856176	0.880182	0.874677	0.862222	0.871698	1	0.90922	0.0539542
1456	24	16621	0.066484	98.4523	8.41223	12.253	3.11848	0.952921	0.932766	0.903857	0.924192	0.916762	0.923681	0.866976	0.889778	0.870946	0.938451	0.87209	0.853438	0.869111	0.876993	0.859244	0.856176	0.880182	0.874677	0.862222	0.871698	1	0.90922	0.0539542
1461	29	14225	0.0569	128.222	9.36991	26.8204	5.85275	0.953286	0.93304	0.904745	0.924851	0.917926	0.924042	0.868893	0.889912	0.870685	0.938313	0.873849	0.853533	0.86833	0.876696	0.860387	0.855923	0.880351	0.875501	0.86362	0.871248	1	0.909762	0.053846
1462	30	365	0.00146	113.913	8.14107	18.8231	4.04248	0.965753	0.941096	0.913699	0.956164	0.924658	0.920548	0.891781	0.894521	0.880822	0.947945	0.865753	0.869863	0.884932	0.878082	0.867123	0.842466	0.887671	0.861644	0.867123	0.876712	1	0.919778	0.0484307
1466	34	341	0.001364	114.038	7.97008	18.8726	3.96626	0.969208	0.941349	0.91349	0.956012	0.92522	0.920821	0.891496	0.898827	0.884164	0.950147	0.868035	0.876833	0.879765	0.878299	0.870968	0.841642	0.890029	0.859238	0.866569	0.8739	1	0.92096	0.04881
1466	22	18712	0.074848	98.2561	7.76587	12.1428	2.86407	0.926892	0.92438	0.920345	0.933305	0.93269	0.931942	0.859529	0.878073	0.87019	0.92438	0.860704	0.865861	0.85039	0.85544	0.871927	0.863857	0.914199	0.859769	0.885528	0.894292	1	0.907353	0.0598398
1468	24	17570	0.07028	98.1863	8.15742	12.1405	3.01569	0.928201	0.925612	0.9214	0.933808	0.933153	0.932186	0.860871	0.878998	0.871002	0.925128	0.86144	0.866448	0.850768	0.854923	0.872908	0.863887	0.914371	0.860017	0.885544	0.894308	1	0.90817	0.0594439
1468	24	17570	0.07028	98.1863	8.15742	12.1405	3.01569	0.928201	0.925612	0.9214	0.933808	0.933153	0.932186	0.860871	0.878998	0.871002	0.925128	0.86144	0.866448	0.850768	0.854923	0.872908	0.863887	0.914371	0.860017	0.885544	0.894308	1	0.90817	0.0594439
1473	29	15119	0.060476	125.054	9.01476	24.8789	5.37167	0.929427	0.927045	0.922978	0.934453	0.934387	0.932668	0.861466	0.880118	0.871222	0.926252	0.861466	0.867286	0.850685	0.854686	0.872611	0.864641	0.914313	0.859581	0.885442	0.895363	1	0.909066	0.0590395
1474	30	498	0.001992	112.917	8.0683	18.3362	3.94643	0.964859	0.942771	0.937751	0.952811	0.956827	0.939759	0.891566	0.888554	0.876506	0.935743	0.891566	0.87249	0.86747	0.855422	0.87249	0.858434	0.923695	0.84739	0.912651	0.900602	1	0.926435	0.0511543
1478	34	455	0.00182	112.861	8.12987	18.3134	3.98031	0.964835	0.941758	0.937363	0.952747	0.958242	0.940659	0.887912	0.89011	0.878022	0.935165	0.893407	0.873626	0.863736	0.856044	0.871429	0.859341	0.924176	0.845055	0.916484	0.894505	1	0.926314	0.0522213
1478	22	17923	0.071692	98.6788	7.94336	12.3079	2.95505	0.957122	0.918847	0.903532	0.921107	0.915555	0.919126	0.868409	0.894605	0.881381	0.93871	0.880098	0.872622	0.854238	0.863165	0.853735	0.863527	0.895944	0.889053	0.86124	0.866931	1	0.908639	0.0574452
1480	24	16822	0.067288	98.5972	8.35572	12.3031	3.12191	0.957912	0.920461	0.904203	0.922631	0.916211	0.919867	0.869159	0.895286	0.881316	0.93886	0.880424	0.872905	0.854387	0.863274	0.854417	0.863215	0.89594	0.889312	0.86158	0.867941	1	0.909407	0.0571671
1480	24	16822	0.067288	98.5972	8.35572	12.3031	3.12191	0.957912	0.920461	0.904203	0.922631	0.916211	0.919867	0.869159	0.895286	0.881316	0.93886	0.880424	0.872905	0.854387	0.863274	0.854417	0.863215	0.89594	0.889312	0.86158	0.867941	1	0.909407	0.0571671
1485	29	14475	0.0579	126.909	9.2276	26.0043	5.66098	0.958998	0.922038	0.905596	0.922625	0.916511	0.920104	0.868187	0.895889	0.881036	0.939275	0.881554	0.874024	0.85506	0.86525	0.855095	0.861382	0.896304	0.88829	0.863074	0.867945	1	0.91005	0.0567866
1486	30	314	0.001256	113.989	8.32208	18.8726	4.12335	0.97293	0.952229	0.929936	0.937898	0.931529	0.926752	0.890127	0.896497	0.888535	0.949045	0.886943	0.877389	0.861465	0.85828	0.886943	0.886943	0.901274	0.902866	0.869427	0.886943	1	0.925387	0.0463429
1490	34	292	0.001168	113.883	8.43932	18.8297	4.18288	0.97089	0.952055	0.928082	0.941781	0.931507	0.92637	0.888699	0.893836	0.890411	0.950342	0.881849	0.878425	0.868151	0.854452	0.886986	0.885274	0.90411	0.89726	0.868151	0.886986	1	0.924991	0.0465977
1490	22	16737	0.066948	99.8046	7.65182	12.7097	2.9034	0.923881	0.91713	0.905628	0.916771	0.929707	0.909482	0.851616	0.872976	0.885105	0.923433	0.866942	0.8506	0.826701	0.870407	0.851138	0.884029	0.904433	0.888003	0.850511	0.872289	1	0.90006	0.0607297
1492	24	15647	0.062588	99.762	8.12175	12.7215	3.09456	0.925832	0.918706	0.906755	0.918067	0.930338	0.911197	0.851761	0.874481	0.885505	0.923372	0.867387	0.852336	0.827251	0.870966	0.851537	0.884674	0.904327	0.888126	0.850802	0.872116	1	0.901166	0.0600616
1492	24	15647	0.062588	99.762	8.12175	12.7215	3.09456	0.925832	0.918706	0.906755	0.918067	0.930338	0.911197	0.851761	0.874481	0.885505	0.923372	0.867387	0.852336	0.827251	0.870966	0.851537	0.884674	0.904327	0.888126	0.850802	0.872116	1	0.901166	0.0600616
1497	29	13447	0.053788	127.555	8.99649	26.3777	5.56301	0.927121	0.919499	0.908753	0.918272	0.930282	0.912099	0.852012	0.874656	0.88529	0.923515	0.869041	0.852309	0.826913	0.871124	0.852681	0.884286	0.903287	0.888414	0.851379	0.873243	1	0.901837	0.0598735
1498	30	248	0.000992	114.785	8.02437	19.2454	4.08397	0.957661	0.921371	0.923387	0.923387	0.9375	0.921371	0.875	0.885081	0.927419	0.917339	0.879032	0.879032	0.84879	0.887097	0.860887	0.877016	0.883065	0.90121	0.866935	0.858871	1	0.915256	0.0533758
1502	34	232	0.000928	114.918	7.87056	19.3013	4.0334	0.959052	0.920259	0.922414	0.924569	0.9375	0.924569	0.87931	0.890086	0.928879	0.920259	0.87931	0.881466	0.846983	0.890086	0.855603	0.877155	0.881466	0.894397	0.872845	0.853448	1	0.916152	0.0533783
1502	22	14173	0.056692	100.442	7.79133	12.9587	2.98658	0.938792	0.938157	0.898751	0.905877	0.912968	0.917801	0.846433	0.909934	0.88905	0.93731	0.878113	0.876279	0.826219	0.87709	0.850032	0.852078	0.867741	0.885275	0.872222	0.883158	1	0.905141	0.0566129
1504	24	13311	0.053244	100.383	8.23231	12.963	3.16492	0.939524	0.938885	0.899369	0.90737	0.914244	0.918639	0.847983	0.91015	0.889377	0.937871	0.87886	0.877244	0.827812	0.877057	0.850312	0.852641	0.869769	0.885358	0.873676	0.883893	1	0.905998	0.0563625
1504	24	13311	0.053244	100.383	8.23231	12.963	3.16492	0.939524	0.938885	0.899369	0.90737	0.914244	0.918639	0.847983	0.91015	0.889377	0.937871	0.87886	0.877244	0.827812	0.877057	0.850312	0.852641	0.869769	0.885358	0.873676	0.883893	1	0.905998	0.0563625
1509	29	11461	0.045844	128.806	9.11212	27.1603	5.73127	0.941497	0.940058	0.899747	0.907251	0.91554	0.920164	0.848922	0.911003	0.89076	0.939011	0.879112	0.879112	0.826019	0.87693	0.851278	0.852631	0.871041	0.884565	0.874008	0.88426	1	0.906926	0.0561574
1510	30	226	0.000904	115.344	8.42856	19.5509	4.26823	0.975664	0.951327	0.900442	0.909292	0.946903	0.94469	0.867257	0.924779	0.909292	0.940265	0.887168	0.876106	0.823009	0.902655	0.867257	0.865044	0.862832	0.893805	0.865044	0.904867	1	0.921713	0.0482357
1514	34	210	0.00084	115.413	8.42111	19.5851	4.26799	0.97619	0.952381	0.902381	0.909524	0.947619	0.945238	0.871429	0.92381	0.909524	0.942857	0.880952	0.871429	0.82619	0.9	0.869048	0.864286	0.857143	0.895238	0.869048	0.904762	1	0.922245	0.0472942
1514	22	16036	0.064144	98.7828	7.84466	12.3405	2.92395	0.937079	0.918153	0.879926	0.926727	0.916594	0.90989	0.861904	0.867423	0.863744	0.927226	0.864991	0.874221	0.846782	0.86761	0.876871	0.854484	0.893895	0.895766	0.869076	0.892835	1	0.900107	0.0594275
1516	24	15103	0.060412	98.6845	8.30679	12.3321	3.10741	0.938257	0.91942	0.881348	0.926703	0.917401	0.910217	0.862411	0.868304	0.864265	0.927498	0.865358	0.874561	0.848209	0.867609	0.877971	0.8543	0.894392	0.896047	0.869033	0.893597	1	0.900877	0.0592485
1516	24	15103	0.060412	98.6845	8.30679	12.3321	3.10741	0.938257	0.91942	0.881348	0.926703	0.917401	0.910217	0.862411	0.868304	0.864265	0.927498	0.865358	0.874561	0.848209	0.867609	0.877971	0.8543	0.894392	0.896047	0.869033	0.893597	1	0.900877	0.0592485
1521	29	12953	0.051812	126.092	9.16863	25.5079	5.55821	0.939975	0.920443	0.884004	0.927198	0.918667	0.912144	0.866402	0.870493	0.864394	0.928549	0.866672	0.87555	0.848607	0.867058	0.877943	0.85486	0.893577	0.896356	0.868679	0.89377	1	0.902291	0.0587054
1522	30	387	0.001548	112.981	7.80876	18.3501	3.84593	0.950904	0.943152	0.904393	0.930233	0.922481	0.939276	0.866925	0.897933	0.883721	0.928941	0.866925	0.870801	0.851421	0.872093	0.886305	0.851421	0.899225	0.896641	0.882429	0.886305	1	0.914044	0.0491771
1526	34	352	0.001408	112.909	7.87831	18.32	3.88221	0.954545	0.944602	0.90767	0.933239	0.926136	0.9375	0.863636	0.90483	0.883523	0.931818	0.870739	0.87642	0.855114	0.870739	0.886364	0.855114	0.892045	0.899148	0.883523	0.884943	1	0.916162	0.0476582
1526	22	19779	0.079116	97.4998	7.89925	11.8764	2.85484	0.934653	0.924061	0.894813	0.929344	0.92401	0.924162	0.856641	0.903635	0.868674	0.921179	0.873325	0.856009	0.85788	0.869837	0.872238	0.839729	0.893726	0.875474	0.871353	0.876687	1	0.90489	0.0570166
1528	24	18609	0.074436	97.3876	8.29678	11.8598	3.00575	0.9353	0.925063	0.895212	0.930276	0.924418	0.924391	0.857085	0.904132	0.868424	0.921463	0.873771	0.856978	0.858053	0.870143	0.872857	0.839755	0.894218	0.875786	0.871514	0.876834	1	0.905419	0.056964
1528	24	18609	0.074436	97.3876	8.29678	11.8598	3.00575	0.9353	0.925063	0.895212	0.930276	0.924418	0.924391	0.857085	0.904132	0.868424	0.921463	0.873771	0.856978	0.858053	0.870143	0.872857	0.839755	0.894218	0.875786	0.871514	0.876834	1	0.905419	0.056964
1533	29	15948	0.063792	126.106	9.21652	25.5198	5.56957	0.936795	0.926731	0.896696	0.932374	0.925038	0.925696	0.857882	0.904753	0.869607	0.921746	0.874875	0.857412	0.858697	0.871614	0.873213	0.840011	0.893968	0.877007	0.870673	0.877132	1	0.906598	0.0562031
1534	30	489	0.001956	113.179	8.04522	18.4601	3.93117	0.953988	0.944785	0.91002	0.944785	0.953988	0.935583	0.880368	0.919223	0.870143	0.931493	0.871166	0.850716	0.867076	0.885481	0.878323	0.858896	0.900818	0.878323	0.862986	0.876278	1	0.920082	0.0503653
1538	34	452	0.001808	113.231	8.16908	18.4933	3.99552	0.955752	0.942478	0.911504	0.943584	0.956858	0.938053	0.881637	0.920354	0.867257	0.931416	0.871681	0.849558	0.868363	0.887168	0.880531	0.856195	0.901549	0.876106	0.863938	0.872788	1	0.920517	0.0501396
1538	22	18070	0.07228	99.2122	7.82821	12.4986	2.94668	0.941201	0.916934	0.883066	0.925816	0.923271	0.926895	0.868484	0.903846	0.881184	0.931544	0.854621	0.850526	0.846099	0.876038	0.864804	0.861538	0.908827	0.885612	0.87352	0.874682	1	0.90474	0.0576853
1540	24	16988	0.067952	99.1499	8.27289	12.5022	3.12452	0.942371	0.918442	0.885243	0.926713	0.923917	0.928126	0.868495	0.904992	0.882358	0.93101	0.855251	0.850718	0.846421	0.875589	0.865434	0.862226	0.908583	0.884801	0.873734	0.874617	1	0.905686	0.0570834
1540	24	16988	0.067952	99.1499	8.27289	12.5022	3.12452	0.942371	0.918442	0.885243	0.926713	0.923917	0.928126	0.868495	0.904992	0.882358	0.93101	0.855251	0.850718	0.846421	0.875589	0.865434	0.862226	0.908583	0.884801	0.873734	0.874617	1	0.905686	0.0570834
1545	29	14671	0.058684	127.004	9.2447	26.0638	5.69311	0.944448	0.919297	0.887431	0.927101	0.924238	0.92843	0.868891	0.905255	0.884125	0.93177	0.855497	0.851748	0.847454	0.874787	0.865892	0.862041	0.909277	0.88542	0.873185	0.875673	1	0.906633	0.0566087
1546	30	397	0.001588	113.721	7.81305	18.7072	3.87038	0.959698	0.923174	0.90932	0.949622	0.919395	0.953401	0.892947	0.926952	0.890428	0.928212	0.869018	0.874055	0.861461	0.865239	0.871537	0.850126	0.924433	0.872796	0.887909	0.887909	1	0.919303	0.0539907
1550	34	372	0.001488	113.862	7.80543	18.7758	3.88021	0.961022	0.924731	0.905914	0.950269	0.920699	0.952957	0.897849	0.927419	0.889785	0.924731	0.872312	0.875	0.856183	0.864247	0.870968	0.849462	0.922043	0.869624	0.883065	0.888441	1	0.919468	0.053312
1550	22	16906	0.067624	99.4961	7.9565	12.6114	2.9943	0.947208	0.900864	0.907193	0.916598	0.922276	0.909914	0.845735	0.88578	0.880338	0.938957	0.876346	0.879658	0.852804	0.85792	0.843517	0.845173	0.88646	0.888087	0.857565	0.891754	1	0.902456	0.0586026
1552	24	15833	0.063332	99.3968	8.41687	12.6024	3.17153	0.948241	0.902577	0.908703	0.917419	0.923419	0.91063	0.846649	0.886471	0.880661	0.938862	0.877408	0.880219	0.853407	0.85865	0.844628	0.843934	0.887008	0.888145	0.857797	0.892124	1	0.903401	0.0582224
1552	24	15833	0.063332	99.3968	8.41687	12.6024	3.17153	0.948241	0.902577	0.908703	0.917419	0.923419	0.91063	0.846649	0.886471	0.880661	0.938862	0.877408	0.880219	0.853407	0.85865	0.844628	0.843934	0.887008	0.888145	0.857797	0.892124	1	0.903401	0.0582224
1557	29	13554	0.054216	129.24	9.37425	27.455	5.93918	0.94983	0.903866	0.909842	0.91888	0.924893	0.911391	0.846946	0.888815	0.8814	0.94035	0.878744	0.879814	0.854287	0.859414	0.845433	0.844031	0.887487	0.887967	0.857939	0.892246	1	0.904548	0.0578737
1558	30	306	0.001224	115.013	9.1804	19.446	4.77024	0.957516	0.929739	0.924837	0.946078	0.934641	0.937908	0.880719	0.880719	0.872549	0.944444	0.883987	0.885621	0.846405	0.874183	0.839869	0.851307	0.901961	0.888889	0.841503	0.910131	1	0.917749	0.0514699
1562	34	283	0.001132	114.919	9.10427	19.3928	4.71074	0.957597	0.936396	0.924028	0.948763	0.931095	0.938163	0.883392	0.886926	0.871025	0.943463	0.879859	0.885159	0.84629	0.871025	0.840989	0.849823	0.904594	0.885159	0.840989	0.913428	1	0.918665	0.0507457
1562	22	17925	0.0717	98.8847	7.89052	12.3809	2.95579	0.94901	0.914282	0.912524	0.912831	0.925802	0.93431	0.849512	0.864463	0.886053	0.925105	0.895955	0.856039	0.848787	0.881004	0.856764	0.87166	0.901367	0.870042	0.868647	0.869093	1	0.906387	0.0559545
1564	24	16870	0.06748	98.7711	8.32484	12.365	3.11512	0.95003	0.915145	0.913485	0.913397	0.92626	0.93524	0.851512	0.865145	0.887078	0.925341	0.896354	0.856372	0.848992	0.881595	0.856935	0.872021	0.901304	0.870332	0.86971	0.869472	1	0.907177	0.0555776
1564	24	16870	0.06748	98.7711	8.32484	12.365	3.11512	0.95003	0.915145	0.913485	0.913397	0.92626	0.93524	0.851512	0.865145	0.887078	0.925341	0.896354	0.856372	0.848992	0.881595	0.856935	0.872021	0.901304	0.870332	0.86971	0.869472	1	0.907177	0.0555776
1569	29	14388	0.057552	127.815	9.23021	26.5573	5.74139	0.951592	0.915937	0.914929	0.914477	0.928204	0.935954	0.852446	0.867216	0.888414	0.924798	0.897102	0.85679	0.848415	0.881116	0.857833	0.872637	0.902766	0.870378	0.869718	0.869996	1	0.908232	0.0550892
1570	30	406	0.001624	113.969	7.89916	18.8333	3.88631	0.961823	0.92734	0.935961	0.916256	0.95197	0.948276	0.87069	0.899015	0.915025	0.932266	0.903941	0.847291	0.848522	0.889163	0.869458	0.87931	0.912562	0.868227	0.881773	0.885468	1	0.921357	0.0485777
1574	34	380	0.00152	114.075	7.88463	18.8842	3.88467	0.959211	0.934211	0.934211	0.918421	0.955263	0.948684	0.875	0.901316	0.914474	0.935526	0.906579	0.842105	0.851316	0.890789	0.871053	0.881579	0.910526	0.867105	0.882895	0.880263	1	0.922654	0.0480788
1574	22	16211	0.064844	98.995	8.07596	12.4323	3.01856	0.933533	0.927888	0.893591	0.917494	0.927827	0.906483	0.862038	0.889519	0.897261	0.945592	0.864012	0.861822	0.840941	0.861298	0.852538	0.844519	0.868639	0.895966	0.858892	0.881408	1	0.903647	0.060626
1576	24	15184	0.060736	98.9009	8.51128	12.4245	3.19125	0.93503	0.929004	0.895746	0.9185	0.92795	0.908818	0.863969	0.890641	0.897227	0.945963	0.864858	0.86196	0.84105	0.862059	0.852081	0.845232	0.868809	0.895811	0.859293	0.880927	1	0.904746	0.0602352
1576	24	15184	0.060736	98.9009	8.51128	12.4245	3.19125	0.93503	0.929004	0.895746	0.9185	0.92795	0.908818	0.863969	0.890641	0.897227	0.945963	0.864858	0.86196	0.84105	0.862059	0.852081	0.845232	0.868809	0.895811	0.859293	0.880927	1	0.904746	0.0602352
1581	29	13083	0.052332	126.572	9.34257	25.8109	5.69989	0.936559	0.929756	0.896201	0.921081	0.929259	0.908889	0.864748	0.891462	0.897233	0.946037	0.865818	0.862264	0.840939	0.863143	0.852366	0.846633	0.869602	0.895551	0.860277	0.88057	1	0.905658	0.059901
1582	30	356	0.001424	112.662	8.37824	18.2365	4.13944	0.939607	0.950843	0.908708	0.941011	0.94382	0.929775	0.86236	0.911517	0.900281	0.966292	0.880618	0.879213	0.858146	0.849719	0.837079	0.859551	0.869382	0.90309	0.886236	0.883427	1	0.917782	0.0538681
1586	34	330	0.00132	112.581	8.41632	18.2009	4.16772	0.939394	0.948485	0.910606	0.94697	0.943939	0.931818	0.865152	0.912121	0.90303	0.965152	0.884848	0.881818	0.865152	0.851515	0.833333	0.862121	0.860606	0.90303	0.890909	0.883333	1	0.918962	0.0542427
1586	22	18928	0.075712	98.2181	7.82989	12.1323	2.87062	0.925111	0.920462	0.878804	0.92342	0.93853	0.916552	0.859124	0.894469	0.85606	0.93676	0.862769	0.869215	0.836089	0.884589	0.849773	0.841901	0.892408	0.897929	0.884853	0.885883	1	0.900986	0.0580772
1588	24	17772	0.071088	98.128	8.26235	12.1253	3.04296	0.926457	0.921956	0.880317	0.92581	0.938893	0.917342	0.860258	0.894553	0.856628	0.937036	0.863381	0.869626	0.837075	0.885353	0.850298	0.843096	0.892725	0.898492	0.885297	0.886648	1	0.902071	0.0578001
1588	24	17772	0.071088	98.128	8.26235	12.1253	3.04296	0.926457	0.921956	0.880317	0.92581	0.938893	0.917342	0.860258	0.894553	0.856628	0.937036	0.863381	0.869626	0.837075	0.885353	0.850298	0.843096	0.892725	0.898492	0.885297	0.886648	1	0.902071	0.0578001
1593	29	15184	0.060736	125.968	9.11983	25.4292	5.50231	0.926699	0.923604	0.881388	0.926436	0.939146	0.917512	0.860281	0.894791	0.857877	0.936216	0.862948	0.869764	0.83667	0.885142	0.850566	0.84296	0.892815	0.899006	0.886196	0.887151	1	0.902558	0.057717
1594	30	457	0.001828	112.938	8.40178	18.3699	4.13778	0.935449	0.958425	0.905908	0.950766	0.947484	0.917943	0.880744	0.915755	0.868709	0.946389	0.867615	0.877462	0.844639	0.898249	0.877462	0.851204	0.894967	0.907002	0.887309	0.911379	1	0.918813	0.04984
1598	34	427	0.001708	112.707	8.36681	18.2561	4.09847	0.936768	0.960187	0.903981	0.949649	0.949649	0.920375	0.882904	0.920375	0.873536	0.944965	0.871194	0.880562	0.847775	0.903981	0.879391	0.851288	0.891101	0.903981	0.881733	0.908665	1	0.920055	0.0494778
1598	22	19533	0.078132	98.2193	7.87939	12.1359	2.90102	0.932166	0.927303	0.893258	0.917959	0.941125	0.934905	0.864051	0.884503	0.880817	0.905903	0.875058	0.859136	0.849946	0.866994	0.869554	0.865919	0.890288	0.884836	0.86853	0.862464	1	0.9054	0.056736
1600	24	18425	0.0737	98.1467	8.30266	12.1347	3.06324	0.932402	0.928792	0.89441	0.91905	0.941438	0.935848	0.864749	0.884152	0.881194	0.905699	0.87536	0.859593	0.849661	0.867436	0.869742	0.866459	0.890448	0.884939	0.869118	0.862497	1	0.906019	0.0564577
1600	24	18425	0.0737	98.1467	8.30266	12.1347	3.06324	0.932402	0.928792	0.89441	0.91905	0.941438	0.935848	0.864749	0.884152	0.881194	0.905699	0.87536	0.859593	0.849661	0.867436	0.869742	0.866459	0.890448	0.884939	0.869118	0.862497	1	0.906019	0.0564577
1605	29	15799	0.063196	126.881	9.21071	25.986	5.63723	0.933952	0.928825	0.895247	0.92066	0.942212	0.936104	0.865909	0.884202	0.882461	0.905912	0.877018	0.860371	0.85075	0.867935	0.870023	0.866954	0.891227	0.885056	0.868884	0.861985	1	0.906838	0.0561875
1606	30	417	0.001668	113.433	8.21994	18.5944	4.01843	0.954436	0.931655	0.911271	0.943645	0.956835	0.956835	0.864508	0.878897	0.889688	0.925659	0.892086	0.872902	0.868106	0.870504	0.894484	0.883693	0.894484	0.896882	0.863309	0.838129	1	0.919351	0.0517155
1610	34	386	0.001544	113.491	8.11916	18.6156	3.97664	0.954663	0.933938	0.913212	0.943005	0.954663	0.957254	0.869171	0.882124	0.891192	0.923575	0.891192	0.870466	0.870466	0.867876	0.888601	0.887306	0.892487	0.891192	0.867876	0.832902	1	0.919872	0.0514773
1610	22	16940	0.06776	99.3228	7.94124	12.5461	2.98794	0.953601	0.923229	0.895602	0.897639	0.920927	0.906995	0.852509	0.894421	0.881936	0.921635	0.8732	0.883235	0.854103	0.85729	0.868743	0.845307	0.904604	0.882409	0.870602	0.839079	1	0.903462	0.0575125
1612	24	15914	0.063656	99.2327	8.41809	12.5419	3.18018	0.954317	0.923998	0.896695	0.898486	0.921736	0.907629	0.853808	0.895092	0.881991	0.922018	0.874482	0.883436	0.854342	0.857547	0.868983	0.845262	0.905366	0.882022	0.870774	0.839481	1	0.904173	0.0572961
1612	24	15914	0.063656	99.2327	8.41809	12.5419	3.18018	0.954317	0.923998	0.896695	0.898486	0.921736	0.907629	0.853808	0.895092	0.881991	0.922018	0.874482	0.883436	0.854342	0.857547	0.868983	0.845262	0.905366	0.882022	0.870774	0.839481	1	0.904173	0.0572961
1617	29	13720	0.05488	128.758	9.37146	27.1541	5.93029	0.954519	0.925292	0.89723	0.899235	0.922522	0.907434	0.854774	0.895955	0.881888	0.922012	0.875	0.883601	0.854155	0.858309	0.869716	0.84508	0.905284	0.882872	0.870809	0.839577	1	0.904694	0.0571899
1618	30	238	0.000952	115.514	7.71714	19.5877	3.96117	0.972689	0.964286	0.918067	0.941176	0.943277	0.907563	0.897059	0.909664	0.892857	0.943277	0.87395	0.894958	0.882353	0.863445	0.852941	0.867647	0.922269	0.861345	0.848739	0.852941	1	0.925653	0.044876
1622	34	231	0.000924	115.499	7.76125	19.5835	3.98433	0.971861	0.963203	0.917749	0.939394	0.945887	0.906926	0.898268	0.909091	0.896104	0.948052	0.87013	0.893939	0.885281	0.859307	0.852814	0.865801	0.926407	0.861472	0.850649	0.857143	1	0.925639	0.0447811
1622	22	13227	0.052908	100.803	7.81856	13.0986	3.02878	0.952748	0.914077	0.902397	0.922356	0.917026	0.911696	0.859832	0.888901	0.868829	0.941219	0.878619	0.855598	0.855523	0.869094	0.836017	0.847017	0.884101	0.875936	0.858055	0.90028	1	0.904728	0.0573422
1624	24	12462	0.049848	100.809	8.26461	13.128	3.21544	0.953298	0.914821	0.903507	0.923247	0.917429	0.912494	0.86186	0.889263	0.869162	0.941502	0.878511	0.857086	0.856724	0.869323	0.837025	0.846895	0.884088	0.876826	0.858169	0.900498	1	0.905461	0.057195
1624	24	12462	0.049848	100.809	8.26461	13.128	3.21544	0.953298	0.914821	0.903507	0.923247	0.917429	0.912494	0.86186	0.889263	0.869162	0.941502	0.878511	0.857086	0.856724	0.869323	0.837025	0.846895	0.884088	0.876826	0.858169	0.900498	1	0.905461	0.057195
1629	29	10704	0.042816	130.204	9.26437	28.0556	5.9798	0.955157	0.916667	0.905036	0.924	0.919049	0.914238	0.861921	0.889481	0.870376	0.941284	0.878784	0.856689	0.856035	0.869722	0.838892	0.848188	0.884482	0.876635	0.858231	0.900551	1	0.90656	0.0569345
1630	30	166	0.000664	115.946	8.99468	19.8993	4.70454	0.981928	0.933735	0.915663	0.933735	0.948795	0.933735	0.879518	0.900602	0.909639	0.954819	0.894578	0.840361	0.900602	0.873494	0.843373	0.864458	0.873494	0.900602	0.86747	0.88253	1	0.923926	0.0482824
1634	34	160	0.00064	115.928	9.01174	19.8917	4.71065	0.98125	0.93125	0.9125	0.9375	0.946875	0.93125	0.878125	0.903125	0.9125	0.953125	0.89375	0.834375	0.896875	0.871875	0.853125	0.865625	0.875	0.9	0.865625	0.884375	1	0.923188	0.0488955
1634	22	14218	0.056872	100.131	7.92575	12.8486	3.02507	0.941236	0.926185	0.896751	0.931741	0.948832	0.918589	0.880715	0.883563	0.899705	0.923126	0.877936	0.878569	0.839148	0.864854	0.840097	0.85645	0.872802	0.902412	0.867351	0.86496	1	0.909818	0.0566148
1636	24	13424	0.053696	100.048	8.36695	12.8445	3.20801	0.941895	0.927332	0.898503	0.932397	0.949307	0.919361	0.881406	0.88379	0.900253	0.923756	0.878166	0.879134	0.839578	0.864757	0.840435	0.857196	0.873361	0.902972	0.867774	0.86472	1	0.910569	0.0564802
1636	24	13424	0.053696	100.048	8.36695	12.8445	3.20801	0.941895	0.927332	0.898503	0.932397	0.949307	0.919361	0.881406	0.88379	0.900253	0.923756	0.878166	0.879134	0.839578	0.864757	0.840435	0.857196	0.873361	0.902972	0.867774	0.86472	1	0.910569	0.0564802
1641	29	11575	0.0463	129.371	9.26206	27.5272	5.88961	0.942981	0.92933	0.901339	0.932095	0.948942	0.919093	0.882376	0.88203	0.901814	0.924017	0.879395	0.879654	0.838618	0.864622	0.840778	0.857235	0.872959	0.902635	0.867991	0.864233	1	0.911283	0.0561386
1642	30	218	0.000872	114.656	7.6187	19.1528	3.80237	0.949541	0.949541	0.944954	0.965596	0.954128	0.933486	0.889908	0.905963	0.896789	0.931193	0.894495	0.91055	0.873853	0.864679	0.830275	0.848624	0.87156	0.91055	0.883028	0.827982	1	0.927614	0.0517207
1646	34	201	0.000804	114.406	7.64178	19.0309	3.7974	0.945274	0.945274	0.940299	0.965174	0.960199	0.940299	0.88806	0.905473	0.900498	0.937811	0.895522	0.90796	0.878109	0.868159	0.830846	0.855721	0.870647	0.912935	0.878109	0.828358	1	0.927371	0.0526778
1646	22	16536	0.066144	99.361	7.79524	12.5516	2.92233	0.925314	0.925194	0.891449	0.93109	0.922563	0.913522	0.863026	0.891298	0.872551	0.932995	0.863389	0.870223	0.833847	0.889514	0.845216	0.86484	0.87122	0.87754	0.855618	0.881501	1	0.902392	0.0593191
1648	24	15528	0.062112	99.2664	8.26679	12.5448	3.11391	0.926166	0.926713	0.892259	0.931479	0.923654	0.913897	0.862732	0.892646	0.873132	0.933282	0.863472	0.870138	0.834911	0.890295	0.845827	0.864535	0.871651	0.877383	0.85597	0.881279	1	0.903089	0.0591376
1648	24	15528	0.062112	99.2664	8.26679	12.5448	3.11391	0.926166	0.926713	0.892259	0.931479	0.923654	0.913897	0.862732	0.892646	0.873132	0.933282	0.863472	0.870138	0.834911	0.890295	0.845827	0.864535	0.871651	0.877383	0.85597	0.881279	1	0.903089	0.0591376
1653	29	13301	0.053204	127.006	9.19845	26.0608	5.63754	0.926697	0.927036	0.893918	0.931885	0.924855	0.91542	0.864935	0.893429	0.873431	0.934591	0.863732	0.871025	0.834449	0.891249	0.844109	0.863319	0.872115	0.87749	0.857417	0.880874	1	0.903873	0.0588042
1654	30	310	0.00124	113.318	7.76292	18.5082	3.8018	0.954839	0.932258	0.903226	0.933871	0.937097	0.930645	0.875806	0.891935	0.895161	0.935484	0.854839	0.862903	0.846774	0.872581	0.853226	0.882258	0.856452	0.903226	0.877419	0.890323	1	0.913667	0.0518042
1658	34	279	0.001116	113.183	7.88818	18.4517	3.86696	0.956989	0.933692	0.896057	0.935484	0.933692	0.9319	0.874552	0.890681	0.894265	0.933692	0.853047	0.865591	0.845878	0.870968	0.844086	0.883513	0.849462	0.90681	0.87276	0.888889	1	0.912809	0.0518704
1658	22	16402	0.065608	99.4505	7.79275	12.5846	2.91924	0.927174	0.924826	0.873613	0.924704	0.938818	0.9112	0.865443	0.879496	0.862822	0.919187	0.872637	0.864803	0.867912	0.872881	0.85767	0.860322	0.870687	0.894556	0.857304	0.873095	1	0.900731	0.0597477
1660	24	15452	0.061808	99.3661	8.2353	12.5796	3.09004	0.928197	0.926611	0.875259	0.925673	0.939199	0.912083	0.865778	0.881213	0.863416	0.919266	0.873673	0.86581	0.867266	0.873156	0.85785	0.860665	0.871538	0.894156	0.857915	0.872379	1	0.901672	0.05963
1660	24	15452	0.061808	99.3661	8.2353	12.5796	3.09004	0.928197	0.926611	0.875259	0.925673	0.939199	0.912083	0.865778	0.881213	0.863416	0.919266	0.873673	0.86581	0.867266	0.873156	0.85785	0.860665	0.871538	0.894156	0.857915	0.872379	1	0.901672	0.05963
1665	29	13300	0.0532	125.907	9.13334	25.3937	5.48615	0.929173	0.92782	0.87609	0.925226	0.939361	0.913008	0.867331	0.881992	0.864098	0.919173	0.873195	0.865489	0.866165	0.872218	0.857895	0.861165	0.871128	0.894774	0.858158	0.872368	1	0.902194	0.059613
1666	30	424	0.001696	112.188	7.80122	17.9697	3.74183	0.956368	0.951651	0.893868	0.925708	0.944575	0.916274	0.875	0.892689	0.867925	0.931604	0.873821	0.870283	0.857311	0.885613	0.851415	0.866745	0.85967	0.912736	0.864387	0.858491	1	0.913643	0.0564657
1670	34	391	0.001564	112.145	7.81867	17.9506	3.75055	0.957801	0.951407	0.890026	0.923274	0.943734	0.915601	0.882353	0.890026	0.868286	0.928389	0.87468	0.868286	0.861893	0.886189	0.847826	0.867008	0.859335	0.913043	0.861893	0.852941	1	0.91322	0.0571521
1670	22	20725	0.0829	97.3242	7.90544	11.8139	2.84874	0.941978	0.930519	0.883571	0.930784	0.914499	0.920362	0.856864	0.882606	0.899855	0.926248	0.872473	0.869819	0.839542	0.887093	0.849505	0.856405	0.889505	0.87725	0.867382	0.85614	1	0.905044	0.0575466
1672	24	19483	0.077932	97.231	8.35682	11.8075	3.02092	0.943284	0.931864	0.885259	0.932197	0.915388	0.921034	0.85803	0.883899	0.900298	0.926295	0.872812	0.869835	0.839937	0.887697	0.850357	0.856439	0.889468	0.877688	0.867269	0.85513	1	0.90604	0.0570969
1672	24	19483	0.077932	97.231	8.35682	11.8075	3.02092	0.943284	0.931864	0.885259	0.932197	0.915388	0.921034	0.85803	0.883899	0.900298	0.926295	0.872812	0.869835	0.839937	0.887697	0.850357	0.856439	0.889468	0.877688	0.867269	0.85513	1	0.90604	0.0570969
1677	29	16714	0.066856	125.206	9.29548	24.9923	5.54769	0.94364	0.93305	0.886024	0.933768	0.91537	0.921862	0.859459	0.885036	0.900174	0.92617	0.874118	0.871156	0.841929	0.88728	0.849976	0.857096	0.890032	0.877767	0.867895	0.855989	1	0.906806	0.0568952
1678	30	615	0.00246	111.742	7.71889	17.7544	3.6871	0.969919	0.947967	0.909756	0.950407	0.935772	0.93252	0.878049	0.895122	0.90813	0.939024	0.890244	0.876423	0.850407	0.900813	0.854472	0.860976	0.895122	0.886992	0.852033	0.856098	1	0.922839	0.0508285
1682	34	565	0.00226	111.652	7.6666	17.7091	3.66347	0.970796	0.948673	0.909735	0.952212	0.935398	0.934513	0.883186	0.889381	0.910619	0.946018	0.884956	0.875221	0.850442	0.902655	0.856637	0.861947	0.900885	0.89115	0.853097	0.859292	1	0.923767	0.0505809
1682	22	22290	0.08916	97.1014	7.8693	11.7325	2.83272	0.939816	0.920256	0.887954	0.916846	0.920233	0.913638	0.861844	0.876312	0.860879	0.926963	0.850965	0.885756	0.860004	0.884993	0.827882	0.847061	0.888448	0.889323	0.853006	0.855989	1	0.900528	0.0568131
1684	24	20885	0.08354	97.0222	8.2938	11.7295	2.99596	0.940268	0.920948	0.889035	0.917572	0.921403	0.914628	0.863179	0.876993	0.861887	0.92722	0.852215	0.88633	0.860642	0.885612	0.828322	0.846541	0.888868	0.889035	0.853819	0.85626	1	0.901296	0.0565859
1684	24	20885	0.08354	97.0222	8.2938	11.7295	2.99596	0.940268	0.920948	0.889035	0.917572	0.921403	0.914628	0.863179	0.876993	0.861887	0.92722	0.852215	0.88633	0.860642	0.885612	0.828322	0.846541	0.888868	0.889035	0.853819	0.85626	1	0.901296	0.0565859
1689	29	17852	0.071408	125.574	9.15202	25.1983	5.50865	0.941799	0.92225	0.89046	0.918216	0.92225	0.916172	0.864105	0.877661	0.863013	0.927711	0.851809	0.885783	0.860716	0.886007	0.827694	0.846796	0.89004	0.889284	0.853238	0.855674	1	0.902214	0.0561719
1690	30	563	0.002252	112.918	7.71056	18.3134	3.81813	0.964476	0.938721	0.902309	0.928952	0.937833	0.9254	0.880995	0.881883	0.875666	0.943162	0.852575	0.885435	0.865897	0.893428	0.829485	0.858792	0.888988	0.891652	0.849023	0.863233	1	0.914717	0.0502133
1694	34	522	0.002088	112.879	7.72412	18.2959	3.8308	0.964559	0.938697	0.902299	0.929119	0.936782	0.927203	0.8841	0.880268	0.876437	0.942529	0.851533	0.885057	0.868774	0.891762	0.83046	0.858238	0.894636	0.893678	0.849617	0.858238	1	0.914954	0.0507364
1694	22	16651	0.066604	99.7795	7.88193	12.7137	2.9995	0.943217	0.919284	0.903399	0.929013	0.923038	0.919014	0.873341	0.879887	0.890157	0.942136	0.88259	0.892229	0.843072	0.885532	0.852772	0.855895	0.873491	0.876854	0.868356	0.860909	1	0.908306	0.0563897
1696	24	15661	0.062644	99.6781	8.3026	12.7012	3.16434	0.944256	0.920854	0.904668	0.929155	0.922993	0.919354	0.874465	0.880467	0.890812	0.942532	0.883756	0.892951	0.843656	0.885991	0.852755	0.857001	0.872741	0.877434	0.869421	0.861567	1	0.90908	0.0561491
1696	24	15661	0.062644	99.6781	8.3026	12.7012	3.16434	0.944256	0.920854	0.904668	0.929155	0.922993	0.919354	0.874465	0.880467	0.890812	0.942532	0.883756	0.892951	0.843656	0.885991	0.852755	0.857001	0.872741	0.877434	0.869421	0.861567	1	0.90908	0.0561491
1701	29	13451	0.053804	128.407	9.22004	26.922	5.79054	0.944911	0.922162	0.904877	0.930414	0.923909	0.920378	0.874768	0.88079	0.890417	0.942718	0.883652	0.892982	0.84529	0.887369	0.852911	0.857037	0.872872	0.878225	0.869415	0.8612	1	0.909727	0.0559219
1702	30	302	0.001208	113.703	8.17537	18.7249	4.11288	0.968543	0.942053	0.932119	0.940397	0.938742	0.948675	0.899007	0.897351	0.895695	0.958609	0.89404	0.907285	0.84106	0.900662	0.875828	0.860927	0.877483	0.875828	0.86755	0.846026	1	0.927152	0.0513562
1706	34	278	0.001112	113.55	8.03794	18.6397	3.97897	0.971223	0.944245	0.931655	0.944245	0.93705	0.951439	0.902878	0.895683	0.895683	0.955036	0.888489	0.904676	0.843525	0.902878	0.879496	0.863309	0.874101	0.879496	0.865108	0.841727	1	0.928084	0.0510519
1706	22	15333	0.061332	99.2263	7.9733	12.5119	2.9881	0.943586	0.925422	0.881041	0.920563	0.921346	0.912607	0.864801	0.8799	0.871356	0.914433	0.883258	0.861964	0.845334	0.86728	0.838681	0.869888	0.879541	0.865975	0.853779	0.856486	1	0.901528	0.0569928
1708	24	14437	0.057748	99.2018	8.41601	12.53	3.17008	0.944552	0.926474	0.881797	0.921175	0.922041	0.913452	0.865485	0.880273	0.872446	0.914664	0.884325	0.862471	0.846125	0.867563	0.839129	0.87016	0.879788	0.866662	0.854298	0.856549	1	0.902276	0.056698
1708	24	14437	0.057748	99.2018	8.41601	12.53	3.17008	0.944552	0.926474	0.881797	0.921175	0.922041	0.913452	0.865485	0.880273	0.872446	0.914664	0.884325	0.862471	0.846125	0.867563	0.839129	0.87016	0.879788	0.866662	0.854298	0.856549	1	0.902276	0.056698
1713	29	12390	0.04956	129.012	9.34535	27.3097	5.91308	0.945561	0.927724	0.883132	0.921953	0.923204	0.913923	0.866384	0.880105	0.873204	0.914689	0.884221	0.862914	0.846772	0.868241	0.839387	0.870864	0.879701	0.867191	0.854076	0.857587	1	0.903071	0.0563119
1714	30	222	0.000888	114.385	8.39826	19.0753	4.323	0.95045	0.952703	0.918919	0.93018	0.945946	0.923423	0.878378	0.871622	0.871622	0.907658	0.873874	0.891892	0.871622	0.880631	0.826577	0.876126	0.862613	0.891892	0.849099	0.853604	1	0.915186	0.0500052
1718	34	212	0.000848	114.369	8.4391	19.0704	4.3497	0.950472	0.955189	0.919811	0.933962	0.948113	0.924528	0.879717	0.870283	0.870283	0.90566	0.875	0.891509	0.879717	0.879717	0.820755	0.875	0.865566	0.891509	0.84434	0.856132	1	0.916171	0.0494713
1718	22	16137	0.064548	99.4314	7.81342	12.5788	2.93312	0.938217	0.916961	0.869926	0.913088	0.925234	0.918324	0.869554	0.884737	0.863884	0.907139	0.87761	0.86785	0.860228	0.869864	0.872715	0.867386	0.889818	0.872777	0.874078	0.866735	1	0.89987	0.0586575
1720	24	15190	0.06076	99.3639	8.22161	12.5781	3.09508	0.939467	0.917874	0.87156	0.913463	0.926333	0.918861	0.871001	0.885945	0.863891	0.90734	0.877551	0.868532	0.860731	0.870737	0.872679	0.867676	0.889533	0.872943	0.874589	0.867413	1	0.900723	0.0583275
1720	24	15190	0.06076	99.3639	8.22161	12.5781	3.09508	0.939467	0.917874	0.87156	0.913463	0.926333	0.918861	0.871001	0.885945	0.863891	0.90734	0.877551	0.868532	0.860731	0.870737	0.872679	0.867676	0.889533	0.872943	0.874589	0.867413	1	0.900723	0.0583275
1725	29	13010	0.05204	127.56	9.14838	26.3937	5.6504	0.940661	0.918716	0.872521	0.914643	0.928248	0.919677	0.872214	0.885665	0.86618	0.907994	0.876902	0.868793	0.860876	0.870177	0.871522	0.867679	0.890392	0.873674	0.873559	0.867256	1	0.901579	0.0579409
1726	30	330	0.00132	113.097	7.97368	18.4161	3.91762	0.957576	0.942424	0.928788	0.928788	0.943939	0.922727	0.909091	0.895455	0.904545	0.928788	0.883333	0.872727	0.84697	0.872727	0.890909	0.862121	0.862121	0.9	0.865152	0.865152	1	0.921264	0.0501561
1730	34	313	0.001252	113.073	8.02184	18.4081	3.9396	0.958466	0.945687	0.93131	0.928115	0.944089	0.921725	0.907348	0.897764	0.902556	0.928115	0.884984	0.875399	0.848243	0.872204	0.891374	0.861022	0.86262	0.894569	0.867412	0.86901	1	0.922001	0.0504079
1730	22	15124	0.060496	99.5649	7.99777	12.6396	3.01333	0.944294	0.945484	0.893844	0.909581	0.919069	0.916391	0.844816	0.879298	0.860024	0.931797	0.888356	0.864685	0.844783	0.884521	0.854966	0.861181	0.847858	0.893084	0.852056	0.852519	1	0.904129	0.0572311
1732	24	14220	0.05688	99.4513	8.43402	12.624	3.18696	0.945429	0.946062	0.895499	0.910373	0.920781	0.918003	0.845781	0.879677	0.861392	0.932349	0.888994	0.864557	0.844515	0.884459	0.855345	0.860865	0.847679	0.893671	0.853165	0.852883	1	0.905059	0.0569562
1732	24	14220	0.05688	99.4513	8.43402	12.624	3.18696	0.945429	0.946062	0.895499	0.910373	0.920781	0.918003	0.845781	0.879677	0.861392	0.932349	0.888994	0.864557	0.844515	0.884459	0.855345	0.860865	0.847679	0.893671	0.853165	0.852883	1	0.905059	0.0569562
1737	29	12269	0.049076	126.707	9.29415	25.888	5.6635	0.94641	0.947469	0.896039	0.910791	0.923262	0.917434	0.845831	0.879982	0.86091	0.932513	0.889478	0.863885	0.845464	0.885688	0.856468	0.861725	0.847502	0.893227	0.855734	0.852963	1	0.90574	0.0565795
1738	30	305	0.00122	112.464	7.88445	18.1061	3.79565	0.954098	0.957377	0.932787	0.921311	0.914754	0.929508	0.863934	0.909836	0.883607	0.944262	0.87541	0.865574	0.860656	0.918033	0.883607	0.868852	0.854098	0.891803	0.877049	0.855738	1	0.918834	0.0551814
1742	34	276	0.001104	112.269	7.62235	17.9962	3.63966	0.958333	0.958333	0.938406	0.923913	0.918478	0.929348	0.865942	0.90942	0.889493	0.947464	0.876812	0.86413	0.86413	0.923913	0.887681	0.869565	0.86413	0.889493	0.876812	0.86413	1	0.921669	0.0538392
1742	22	17014	0.068056	97.9687	7.80785	12.0403	2.84364	0.942753	0.912219	0.892059	0.922652	0.922975	0.907459	0.835136	0.882332	0.872193	0.923827	0.865963	0.880216	0.870078	0.874721	0.847861	0.850799	0.846185	0.897467	0.877777	0.867668	1	0.900478	0.0589613
1744	24	15983	0.063932	97.8731	8.25348	12.0323	3.0211	0.943909	0.914409	0.893043	0.923481	0.923794	0.908497	0.83667	0.883564	0.871582	0.924013	0.866984	0.880373	0.870425	0.873772	0.84787	0.850278	0.846837	0.897954	0.87787	0.867922	1	0.901416	0.0585701
1744	24	15983	0.063932	97.8731	8.25348	12.0323	3.0211	0.943909	0.914409	0.893043	0.923481	0.923794	0.908497	0.83667	0.883564	0.871582	0.924013	0.866984	0.880373	0.870425	0.873772	0.84787	0.850278	0.846837	0.897954	0.87787	0.867922	1	0.901416	0.0585701
1749	29	13726	0.054904	126.014	9.10881	25.4558	5.49488	0.944703	0.915853	0.89549	0.924231	0.925033	0.908568	0.838336	0.885655	0.871703	0.92496	0.86766	0.880227	0.871084	0.872723	0.847079	0.850029	0.846168	0.897858	0.878042	0.867296	1	0.902384	0.0581256
1750	30	412	0.001648	113.573	7.98232	18.6466	3.93266	0.950243	0.940534	0.916262	0.923544	0.93568	0.917476	0.828883	0.877427	0.878641	0.930825	0.889563	0.907767	0.885922	0.878641	0.851942	0.854369	0.830097	0.894417	0.882282	0.864078	1	0.911409	0.0536782
1754	34	384	0.001536	113.521	8.08644	18.6285	3.98773	0.953125	0.936198	0.921875	0.920573	0.934896	0.917969	0.826823	0.875	0.88151	0.927083	0.889323	0.90625	0.885417	0.875	0.856771	0.854167	0.830729	0.888021	0.878906	0.858073	1	0.91112	0.0539401
1754	22	17911	0.071644	98.5277	7.82332	12.2454	2.89748	0.933253	0.913796	0.897912	0.929345	0.934398	0.915331	0.880604	0.868433	0.848948	0.921892	0.877087	0.877198	0.843085	0.905338	0.813495	0.848948	0.87329	0.872648	0.859165	0.860672	1	0.902358	0.0569886
1756	24	16864	0.067456	98.4521	8.27307	12.2445	3.07289	0.93415	0.915145	0.899609	0.930028	0.935039	0.91642	0.88179	0.869041	0.849591	0.922676	0.877461	0.877135	0.843454	0.905331	0.814575	0.848435	0.873784	0.872569	0.858901	0.86068	1	0.903229	0.056691
1756	24	16864	0.067456	98.4521	8.27307	12.2445	3.07289	0.93415	0.915145	0.899609	0.930028	0.935039	0.91642	0.88179	0.869041	0.849591	0.922676	0.877461	0.877135	0.843454	0.905331	0.814575	0.848435	0.873784	0.872569	0.858901	0.86068	1	0.903229	0.056691
1761	29	14495	0.05798	127.623	9.17569	26.4348	5.68474	0.935564	0.915868	0.900069	0.930459	0.934771	0.916109	0.881959	0.868265	0.851638	0.922525	0.878786	0.876337	0.843567	0.904553	0.816281	0.84881	0.874439	0.872646	0.858537	0.861435	1	0.903685	0.0566141
1762	30	377	0.001508	113.26	7.47961	18.4617	3.64867	0.958886	0.931034	0.924403	0.941645	0.941645	0.93634	0.901857	0.88992	0.872679	0.929708	0.913793	0.884615	0.838196	0.917772	0.840849	0.84748	0.877984	0.867374	0.877984	0.856764	1	0.920241	0.0509992
1766	34	353	0.001412	113.272	7.54309	18.4717	3.68168	0.958924	0.927762	0.926346	0.94051	0.941926	0.939093	0.90085	0.892351	0.872521	0.929178	0.917847	0.886686	0.838527	0.915014	0.838527	0.847025	0.875354	0.865439	0.876771	0.855524	1	0.920203	0.0515283
1766	22	16811	0.067244	99.1127	7.8976	12.4653	2.95163	0.93528	0.930581	0.906876	0.931979	0.918446	0.908334	0.861757	0.900809	0.861846	0.925763	0.869312	0.881001	0.858337	0.888168	0.860002	0.84647	0.864464	0.876837	0.86256	0.860686	1	0.906104	0.0552914
1768	24	15799	0.063196	99.0382	8.31045	12.4626	3.11617	0.93661	0.932053	0.90876	0.932306	0.919299	0.909425	0.862365	0.900848	0.862681	0.926198	0.869422	0.881733	0.858029	0.888031	0.861257	0.846446	0.864928	0.875942	0.862713	0.860181	1	0.906985	0.0549361
1768	24	15799	0.063196	99.0382	8.31045	12.4626	3.11617	0.93661	0.932053	0.90876	0.932306	0.919299	0.909425	0.862365	0.900848	0.862681	0.926198	0.869422	0.881733	0.858029	0.888031	0.861257	0.846446	0.864928	0.875942	0.862713	0.860181	1	0.906985	0.0549361
1773	29	13552	0.054208	126.106	9.22018	25.5205	5.56426	0.937426	0.933478	0.910013	0.932888	0.919864	0.911157	0.861902	0.902966	0.864559	0.926579	0.869429	0.882896	0.858619	0.887655	0.86253	0.845447	0.865518	0.875885	0.862234	0.861091	1	0.907876	0.0547591
1774	30	371	0.001484	112.988	7.9063	18.3584	3.84357	0.955526	0.924528	0.933962	0.944744	0.932615	0.931267	0.861186	0.913747	0.882749	0.933962	0.866577	0.889488	0.858491	0.892183	0.850404	0.847709	0.876011	0.878706	0.859838	0.877358	1	0.917408	0.0518054
1778	34	338	0.001352	112.936	7.86454	18.3307	3.82515	0.952663	0.921598	0.934911	0.948225	0.939349	0.924556	0.860947	0.911243	0.880178	0.934911	0.860947	0.890533	0.85355	0.893491	0.849112	0.850592	0.87426	0.883136	0.857988	0.872781	1	0.916648	0.0525239
1778	22	18384	0.073536	98.7302	7.79513	12.3179	2.88495	0.949956	0.921562	0.895126	0.910982	0.928634	0.916803	0.859525	0.883486	0.867956	0.916422	0.903666	0.863332	0.852072	0.861891	0.87005	0.84288	0.880249	0.874918	0.86238	0.872253	1	0.904513	0.0555795
1780	24	17294	0.069176	98.6208	8.22565	12.3032	3.05016	0.950792	0.922921	0.896178	0.911617	0.928964	0.917399	0.860443	0.884064	0.868972	0.916561	0.903724	0.864259	0.852059	0.862843	0.870417	0.843443	0.880797	0.875651	0.86264	0.873627	1	0.905276	0.0551999
1780	24	17294	0.069176	98.6208	8.22565	12.3032	3.05016	0.950792	0.922921	0.896178	0.911617	0.928964	0.917399	0.860443	0.884064	0.868972	0.916561	0.903724	0.864259	0.852059	0.862843	0.870417	0.843443	0.880797	0.875651	0.86264	0.873627	1	0.905276	0.0551999
1785	29	14853	0.059412	128.646	9.15044	27.0636	5.75073	0.951188	0.923753	0.898101	0.913284	0.92998	0.91739	0.861678	0.884232	0.870666	0.916717	0.904935	0.86528	0.852824	0.863092	0.869959	0.842927	0.880899	0.875917	0.862486	0.873393	1	0.906125	0.0548838
1786	30	266	0.001064	114.338	8.11767	19.0325	4.17062	0.979323	0.941729	0.928571	0.93985	0.926692	0.921053	0.889098	0.904135	0.900376	0.922932	0.898496	0.862782	0.847744	0.868421	0.87782	0.825188	0.896617	0.87782	0.87594	0.866541	1	0.922381	0.0492477
1790	34	244	0.000976	114.243	8.18822	18.9908	4.20085	0.977459	0.946721	0.92623	0.944672	0.92418	0.922131	0.885246	0.909836	0.905738	0.930328	0.893443	0.868852	0.840164	0.875	0.875	0.827869	0.893443	0.883197	0.875	0.858607	1	0.92328	0.0495188
1790	22	14169	0.056676	100.663	7.67124	13.0365	2.97246	0.936728	0.934081	0.895476	0.912556	0.932564	0.906627	0.887324	0.872962	0.837356	0.90878	0.888171	0.87328	0.825252	0.870951	0.877091	0.881502	0.87081	0.881184	0.858423	0.845931	1	0.903146	0.0572067
1792	24	13352	0.053408	100.649	8.13557	13.059	3.16544	0.937575	0.934617	0.896046	0.913421	0.933044	0.907093	0.888519	0.873764	0.837665	0.909489	0.888593	0.873689	0.826206	0.871068	0.876985	0.881366	0.870694	0.881478	0.858411	0.846428	1	0.903756	0.0571264
1792	24	13352	0.053408	100.649	8.13557	13.059	3.16544	0.937575	0.934617	0.896046	0.913421	0.933044	0.907093	0.888519	0.873764	0.837665	0.909489	0.888593	0.873689	0.826206	0.871068	0.876985	0.881366	0.870694	0.881478	0.858411	0.846428	1	0.903756	0.0571264
1797	29	11440	0.04576	130.157	9.10519	28.0119	5.89326	0.939423	0.936101	0.898121	0.914554	0.933698	0.90743	0.888767	0.874213	0.838199	0.909091	0.888593	0.874301	0.827972	0.871372	0.876923	0.881731	0.872421	0.882561	0.859441	0.845629	1	0.904778	0.056729
1798	30	161	0.000644	117.25	7.79255	20.4781	4.13491	0.965839	0.953416	0.962733	0.940994	0.962733	0.940994	0.913043	0.903727	0.857143	0.934783	0.89441	0.881988	0.822981	0.888199	0.89441	0.878882	0.841615	0.89441	0.854037	0.841615	1	0.930302	0.0446188
1802	34	150	0.0006	117.125	7.79112	20.4134	4.12885	0.966667	0.95	0.966667	0.946667	0.963333	0.94	0.913333	0.906667	0.863333	0.936667	0.896667	0.89	0.823333	0.886667	0.903333	0.883333	0.843333	0.896667	0.846667	0.833333	1	0.931853	0.0433688
1802	22	11571	0.046284	101.555	7.81796	13.3889	3.06085	0.951603	0.938856	0.903898	0.928053	0.943566	0.926843	0.853383	0.883113	0.857532	0.919799	0.88765	0.879181	0.856063	0.873952	0.861205	0.862242	0.890934	0.891712	0.869933	0.880175	1	0.911551	0.0548283
1804	24	10892	0.043568	101.413	8.29355	13.363	3.25598	0.952534	0.939176	0.904838	0.928801	0.944087	0.926552	0.853884	0.884732	0.857418	0.920859	0.888221	0.879728	0.856179	0.874587	0.862514	0.862376	0.890975	0.891113	0.868803	0.880004	1	0.912127	0.0547315
1804	24	10892	0.043568	101.413	8.29355	13.363	3.25598	0.952534	0.939176	0.904838	0.928801	0.944087	0.926552	0.853884	0.884732	0.857418	0.920859	0.888221	0.879728	0.856179	0.874587	0.862514	0.862376	0.890975	0.891113	0.868803	0.880004	1	0.912127	0.0547315
1809	29	9368	0.037472	129.97	9.18681	27.8988	5.87911	0.953886	0.940809	0.907344	0.930401	0.944012	0.927092	0.855305	0.886155	0.858668	0.921275	0.887009	0.878843	0.85712	0.873025	0.860696	0.861336	0.891919	0.889144	0.869769	0.879537	1	0.913085	0.0542004
1810	30	147	0.000588	114.793	8.22788	19.2637	4.19965	0.962585	0.938776	0.897959	0.935374	0.959184	0.935374	0.812925	0.931973	0.867347	0.911565	0.894558	0.870748	0.836735	0.880952	0.911565	0.880952	0.884354	0.911565	0.87415	0.894558	1	0.916416	0.0582353
1814	34	133	0.000532	114.897	8.22219	19.3151	4.20541	0.969925	0.93985	0.902256	0.93985	0.962406	0.932331	0.800752	0.932331	0.864662	0.913534	0.890977	0.864662	0.834586	0.87218	0.909774	0.883459	0.894737	0.913534	0.87218	0.898496	1	0.917467	0.0583813
1814	22	14965	0.05986	99.6974	7.82537	12.679	2.94822	0.933177	0.93007	0.90999	0.896625	0.908887	0.917942	0.844905	0.887939	0.858403	0.929703	0.876846	0.856198	0.86856	0.887805	0.841463	0.849282	0.87003	0.8716	0.85122	0.857367	1	0.900367	0.0575477
1816	24	14058	0.056232	99.6443	8.25994	12.6854	3.12722	0.934664	0.930858	0.910798	0.898065	0.909624	0.918658	0.845213	0.888533	0.859333	0.929435	0.877365	0.857021	0.868865	0.887751	0.84251	0.850085	0.870394	0.872101	0.851544	0.856914	1	0.901183	0.0572943
1816	24	14058	0.056232	99.6443	8.25994	12.6854	3.12722	0.934664	0.930858	0.910798	0.898065	0.909624	0.918658	0.845213	0.888533	0.859333	0.929435	0.877365	0.857021	0.868865	0.887751	0.84251	0.850085	0.870394	0.872101	0.851544	0.856914	1	0.901183	0.0572943
1821	29	12136	0.048544	125.613	9.18086	25.2231	5.50125	0.936429	0.932103	0.912739	0.897454	0.910638	0.919084	0.846737	0.889585	0.860704	0.930249	0.877142	0.856625	0.870015	0.88769	0.843359	0.849909	0.870386	0.872528	0.852052	0.855636	1	0.902119	0.0570287
1822	30	425	0.0017	111.29	8.28924	17.5801	3.90877	0.958824	0.957647	0.941176	0.931765	0.922353	0.922353	0.852941	0.897647	0.890588	0.935294	0.872941	0.865882	0.881176	0.895294	0.864706	0.883529	0.877647	0.888235	0.858824	0.86	1	0.920219	0.0504871
1826	34	397	0.001588	111.392	8.28567	17.6278	3.91465	0.957179	0.958438	0.938287	0.935768	0.920655	0.923174	0.853904	0.897985	0.895466	0.935768	0.869018	0.86272	0.881612	0.896725	0.870277	0.88539	0.879093	0.891688	0.86272	0.86272	1	0.920438	0.0511624
1826	22	23959	0.095836	95.3101	8.10522	11.119	2.80604	0.937706	0.922138	0.910556	0.919613	0.929171	0.895279	0.866167	0.881422	0.856171	0.906298	0.878229	0.87295	0.833632	0.863058	0.855399	0.847009	0.887725	0.890313	0.848533	0.878981	1	0.902224	0.0554125
1828	24	22490	0.08996	95.2305	8.47922	11.1139	2.93993	0.938595	0.922877	0.911827	0.919853	0.929613	0.895998	0.867163	0.882437	0.856336	0.906269	0.878346	0.873833	0.835127	0.863184	0.855024	0.847043	0.888128	0.890129	0.848044	0.879191	1	0.902872	0.0552764
1828	24	22490	0.08996	95.2305	8.47922	11.1139	2.93993	0.938595	0.922877	0.911827	0.919853	0.929613	0.895998	0.867163	0.882437	0.856336	0.906269	0.878346	0.873833	0.835127	0.863184	0.855024	0.847043	0.888128	0.890129	0.848044	0.879191	1	0.902872	0.0552764
1833	29	19269	0.077076	122.372	9.29482	23.3577	5.29354	0.939436	0.924023	0.912658	0.921039	0.929628	0.896907	0.867897	0.883881	0.857569	0.906767	0.879236	0.874488	0.834423	0.862292	0.854689	0.848565	0.889304	0.890835	0.846723	0.879625	1	0.90364	0.0549025
1834	30	1186	0.004744	109.918	7.49042	16.8959	3.44208	0.948145	0.943086	0.926223	0.937184	0.9414	0.919477	0.88575	0.893761	0.868887	0.92285	0.890388	0.875211	0.841062	0.869309	0.857083	0.848651	0.89629	0.891231	0.844857	0.892496	1	0.916421	0.0511149
1838	34	1107	0.004428	109.889	7.48888	16.8826	3.43842	0.949413	0.943541	0.928636	0.938573	0.942638	0.920958	0.884824	0.894309	0.870822	0.925023	0.890244	0.872629	0.84327	0.869919	0.857272	0.850497	0.895212	0.893406	0.846883	0.892954	1	0.917454	0.0504609
1838	22	27697	0.110788	94.5992	8.09973	10.8772	2.8007	0.940986	0.920136	0.89266	0.920822	0.926075	0.906867	0.868758	0.872549	0.855526	0.916453	0.88432	0.8782	0.84733	0.87625	0.848684	0.867964	0.870564	0.872297	0.846265	0.871791	1	0.901871	0.0570623
1840	24	26005	0.10402	94.5283	8.46147	10.8746	2.92767	0.94205	0.9214	0.894001	0.92163	0.926803	0.907383	0.869813	0.873255	0.856393	0.916804	0.885137	0.879158	0.848414	0.876158	0.849106	0.868468	0.871275	0.872505	0.846549	0.871755	1	0.90276	0.0567266
1840	24	26005	0.10402	94.5283	8.46147	10.8746	2.92767	0.94205	0.9214	0.894001	0.92163	0.926803	0.907383	0.869813	0.873255	0.856393	0.916804	0.885137	0.879158	0.848414	0.876158	0.849106	0.868468	0.871275	0.872505	0.846549	0.871755	1	0.90276	0.0567266
1845	29	22235	0.08894	121.332	9.32522	22.7797	5.25531	0.942321	0.922779	0.894558	0.922307	0.927817	0.90787	0.870137	0.87432	0.855948	0.91673	0.886305	0.879199	0.847673	0.876546	0.850753	0.870025	0.871149	0.873263	0.846503	0.872116	1	0.903358	0.0566238
1846	30	1289	0.005156	109.492	7.66278	16.7144	3.53962	0.965477	0.942591	0.918154	0.939876	0.944531	0.922033	0.884794	0.882855	0.869666	0.918929	0.90031	0.877036	0.852211	0.885958	0.851047	0.877424	0.881691	0.874321	0.84135	0.886734	1	0.918831	0.0509355
1850	34	1187	0.004748	109.403	7.69719	16.6767	3.55371	0.968408	0.943976	0.92123	0.9385	0.946083	0.921651	0.887953	0.885847	0.868576	0.919124	0.897641	0.877001	0.852991	0.88711	0.85257	0.875737	0.883319	0.87321	0.84246	0.889638	1	0.92004	0.0504628
1850	22	21794	0.087176	97.8829	8.01547	12.0216	2.93478	0.934179	0.927182	0.907475	0.926195	0.932642	0.922777	0.864435	0.884257	0.862256	0.898734	0.897105	0.863082	0.835436	0.874208	0.883821	0.87999	0.878682	0.863793	0.84872	0.848628	1	0.905787	0.0568479
1852	24	20516	0.082064	97.8308	8.45856	12.0297	3.10593	0.935099	0.928373	0.908389	0.926764	0.932955	0.923304	0.864642	0.88526	0.862571	0.898738	0.897446	0.864277	0.834982	0.874805	0.883969	0.880045	0.878729	0.86413	0.848362	0.848192	1	0.906411	0.0566359
1852	24	20516	0.082064	97.8308	8.45856	12.0297	3.10593	0.935099	0.928373	0.908389	0.926764	0.932955	0.923304	0.864642	0.88526	0.862571	0.898738	0.897446	0.864277	0.834982	0.874805	0.883969	0.880045	0.878729	0.86413	0.848362	0.848192	1	0.906411	0.0566359
1857	29	17689	0.070756	125.907	9.34113	25.4126	5.6529	0.936458	0.929956	0.908813	0.928487	0.933546	0.923427	0.865764	0.885663	0.86404	0.898779	0.897281	0.863616	0.83501	0.876081	0.885579	0.88018	0.878399	0.864209	0.848267	0.849087	1	0.907264	0.0562474
1858	30	532	0.002128	111.999	7.9146	17.8883	3.81129	0.947368	0.949248	0.941729	0.931391	0.950188	0.925752	0.880639	0.902256	0.866541	0.891917	0.895677	0.851504	0.839286	0.884398	0.894737	0.892857	0.888158	0.860902	0.852444	0.87406	1	0.91882	0.0537696
1862	34	483	0.001932	111.84	7.86767	17.8105	3.78431	0.94824	0.94824	0.942029	0.930642	0.951346	0.928571	0.881988	0.905797	0.86853	0.889234	0.893375	0.854037	0.84265	0.884058	0.898551	0.89441	0.886128	0.859213	0.859213	0.871636	1	0.919482	0.0542053
1862	22	17323	0.069292	99.0011	7.8898	12.4235	2.94309	0.936097	0.922531	0.90273	0.909138	0.930988	0.899758	0.84662	0.900537	0.862726	0.913727	0.881314	0.878572	0.828811	0.871298	0.864198	0.8644	0.888616	0.883767	0.838654	0.847775	1	0.901368	0.0581992
1864	24	16307	0.065228	98.8704	8.34815	12.403	3.12281	0.936316	0.923836	0.904213	0.910437	0.931686	0.90038	0.847857	0.901576	0.862973	0.914638	0.88183	0.878825	0.830104	0.871221	0.865027	0.864813	0.888943	0.884528	0.839793	0.848225	1	0.902222	0.0579935
1864	24	16307	0.065228	98.8704	8.34815	12.403	3.12281	0.936316	0.923836	0.904213	0.910437	0.931686	0.90038	0.847857	0.901576	0.862973	0.914638	0.88183	0.878825	0.830104	0.871221	0.865027	0.864813	0.888943	0.884528	0.839793	0.848225	1	0.902222	0.0579935
1869	29	14013	0.056052	127.094	9.22555	26.1164	5.66009	0.937665	0.923678	0.905338	0.911368	0.931706	0.902412	0.848212	0.901627	0.863341	0.914365	0.881931	0.879219	0.830158	0.871512	0.865875	0.86641	0.889032	0.884786	0.841076	0.84807	1	0.902858	0.0580154
1870	30	408	0.001632	112.953	7.93682	18.3445	3.88305	0.964461	0.949755	0.904412	0.921569	0.942402	0.905637	0.841912	0.921569	0.877451	0.92402	0.890931	0.876225	0.85049	0.870098	0.883578	0.862745	0.894608	0.876225	0.855392	0.85049	1	0.914723	0.0512921
1874	34	365	0.00146	112.713	7.87908	18.2259	3.84659	0.967123	0.954795	0.90274	0.926027	0.942466	0.90274	0.849315	0.920548	0.884932	0.923288	0.894521	0.875342	0.853425	0.869863	0.887671	0.865753	0.893151	0.873973	0.850685	0.852055	1	0.91668	0.0487357
1874	22	17307	0.069228	98.4345	7.98518	12.2205	2.94602	0.941642	0.913301	0.921679	0.923355	0.921621	0.93234	0.852545	0.898914	0.85269	0.925839	0.882966	0.884151	0.865026	0.898654	0.861472	0.860866	0.876177	0.880049	0.845294	0.842636	1	0.907562	0.0557275
1876	24	16250	0.065	98.3975	8.43162	12.2341	3.12297	0.942431	0.914	0.922985	0.924431	0.921631	0.933569	0.854277	0.899785	0.8544	0.926338	0.883323	0.884431	0.865477	0.899262	0.862585	0.859723	0.875908	0.879846	0.845908	0.843231	1	0.908387	0.0556735
1876	24	16250	0.065	98.3975	8.43162	12.2341	3.12297	0.942431	0.914	0.922985	0.924431	0.921631	0.933569	0.854277	0.899785	0.8544	0.926338	0.883323	0.884431	0.865477	0.899262	0.862585	0.859723	0.875908	0.879846	0.845908	0.843231	1	0.908387	0.0556735
1881	29	14013	0.056052	126.732	9.30502	25.9044	5.68979	0.944302	0.915578	0.923928	0.924963	0.922715	0.935274	0.856348	0.899736	0.855991	0.926782	0.883822	0.884357	0.865803	0.899343	0.862842	0.860665	0.875259	0.880611	0.846749	0.844359	1	0.909487	0.0553807
1882	30	431	0.001724	113.541	8.13973	18.6415	3.99931	0.959397	0.938515	0.946636	0.940835	0.937355	0.940835	0.87471	0.907193	0.852668	0.928074	0.907193	0.912993	0.887471	0.919954	0.87703	0.888631	0.87355	0.901392	0.853828	0.832947	1	0.924886	0.05173
1886	34	410	0.00164	113.49	8.0348	18.6086	3.91248	0.959756	0.935366	0.946341	0.941463	0.935366	0.939024	0.87561	0.904878	0.85122	0.929268	0.907317	0.914634	0.890244	0.923171	0.878049	0.891463	0.871951	0.904878	0.856098	0.829268	1	0.924455	0.0520324
1886	22	17863	0.071452	98.1156	7.98327	12.1041	2.93345	0.934306	0.924201	0.919358	0.91544	0.911661	0.918127	0.863433	0.871606	0.868499	0.905335	0.87838	0.891843	0.838101	0.897302	0.854924	0.850305	0.884454	0.877204	0.836646	0.840228	1	0.903328	0.057779
1888	24	16831	0.067324	98.0381	8.37023	12.0992	3.07696	0.935595	0.925435	0.920236	0.916345	0.912988	0.919167	0.864744	0.871576	0.8692	0.905294	0.878706	0.892579	0.837918	0.897273	0.854376	0.850009	0.88441	0.876805	0.837027	0.840265	1	0.904149	0.057397
1888	24	16831	0.067324	98.0381	8.37023	12.0992	3.07696	0.935595	0.925435	0.920236	0.916345	0.912988	0.919167	0.864744	0.871576	0.8692	0.905294	0.878706	0.892579	0.837918	0.897273	0.854376	0.850009	0.88441	0.876805	0.837027	0.840265	1	0.904149	0.057397
1893	29	14504	0.058016	125.863	9.22538	25.3756	5.55163	0.937431	0.926503	0.921435	0.917299	0.914575	0.919333	0.866313	0.871966	0.869829	0.905164	0.87993	0.892581	0.838493	0.897477	0.854488	0.850558	0.88348	0.878103	0.837424	0.840596	1	0.905126	0.0567334
1894	30	403	0.001612	112.374	7.97765	18.0704	3.87075	0.955335	0.945409	0.92928	0.921836	0.933002	0.926799	0.866005	0.889578	0.868486	0.901985	0.868486	0.883375	0.849876	0.895782	0.868486	0.877171	0.883375	0.859801	0.862283	0.867246	1	0.914646	0.0503891
1898	34	373	0.001492	112.351	8.06102	18.0653	3.91658	0.957105	0.942359	0.927614	0.919571	0.931635	0.927614	0.865952	0.898123	0.871314	0.902145	0.869973	0.884718	0.848525	0.895442	0.864611	0.873995	0.879357	0.856568	0.869973	0.863271	1	0.91452	0.0501116
1898	22	17441	0.069764	98.8185	7.80641	12.3511	2.89776	0.928186	0.923342	0.914913	0.918611	0.936386	0.888424	0.858724	0.891721	0.854165	0.903589	0.886503	0.876297	0.837939	0.857061	0.881343	0.855484	0.878763	0.890775	0.849034	0.87495	1	0.902156	0.0579591
1900	24	16409	0.065636	98.742	8.23513	12.3484	3.06205	0.929094	0.924462	0.915565	0.919526	0.936559	0.889116	0.859406	0.892376	0.85447	0.904473	0.887775	0.876897	0.839021	0.857334	0.88165	0.85642	0.879152	0.890761	0.84865	0.874886	1	0.902881	0.0578034
1900	24	16409	0.065636	98.742	8.23513	12.3484	3.06205	0.929094	0.924462	0.915565	0.919526	0.936559	0.889116	0.859406	0.892376	0.85447	0.904473	0.887775	0.876897	0.839021	0.857334	0.88165	0.85642	0.879152	0.890761	0.84865	0.874886	1	0.902881	0.0578034
1905	29	14133	0.056532	127.004	9.11654	26.0523	5.58425	0.930517	0.925034	0.917038	0.918878	0.93731	0.890328	0.858629	0.893264	0.856329	0.906531	0.88732	0.878016	0.840515	0.858841	0.882827	0.856435	0.879926	0.891424	0.848794	0.875363	1	0.903694	0.0576569
1906	30	391	0.001564	112.911	8.39855	18.3569	4.15565	0.942455	0.934783	0.925831	0.94757	0.951407	0.91688	0.86445	0.901535	0.865729	0.919437	0.890026	0.867008	0.877238	0.869565	0.887468	0.835038	0.865729	0.897698	0.863171	0.860614	1	0.915505	0.0545707
1910	34	360	0.00144	112.898	8.35419	18.3474	4.11371	0.947222	0.933333	0.926389	0.954167	0.95	0.916667	0.865278	0.904167	0.856944	0.915278	0.8875	0.872222	0.875	0.863889	0.884722	0.844444	0.858333	0.894444	0.863889	0.859722	1	0.91606	0.0544648
1910	22	17221	0.068884	98.6531	7.82179	12.2912	2.90248	0.944167	0.928343	0.925962	0.904942	0.92062	0.929969	0.877795	0.888653	0.876749	0.905406	0.897306	0.862552	0.844028	0.864932	0.851664	0.878375	0.868271	0.879362	0.873817	0.855816	1	0.908617	0.0543769
1912	24	16200	0.0648	98.6024	8.25972	12.2988	3.07389	0.944475	0.930062	0.926698	0.905741	0.921235	0.931019	0.878488	0.889167	0.877685	0.905926	0.897685	0.86284	0.844537	0.866111	0.853025	0.878889	0.868333	0.880432	0.874475	0.855988	1	0.909395	0.0541117
1912	24	16200	0.0648	98.6024	8.25972	12.2988	3.07389	0.944475	0.930062	0.926698	0.905741	0.921235	0.931019	0.878488	0.889167	0.877685	0.905926	0.897685	0.86284	0.844537	0.866111	0.853025	0.878889	0.868333	0.880432	0.874475	0.855988	1	0.909395	0.0541117
1917	29	13939	0.055756	125.475	9.20631	25.1434	5.50886	0.946194	0.931164	0.927506	0.906988	0.921264	0.931344	0.878865	0.889088	0.878937	0.906916	0.89863	0.864158	0.843748	0.866705	0.852859	0.880551	0.868642	0.879618	0.873879	0.855872	1	0.910198	0.0539608
1918	30	459	0.001836	111.998	7.72436	17.8751	3.71019	0.972767	0.942266	0.938998	0.904139	0.946623	0.945534	0.875817	0.909586	0.884532	0.923747	0.906318	0.883442	0.836601	0.867102	0.860566	0.896514	0.877996	0.875817	0.875817	0.861656	1	0.922419	0.0500875
1922	34	414	0.001656	111.882	7.60729	17.8124	3.6101	0.977053	0.942029	0.939614	0.90942	0.94686	0.94686	0.878019	0.910628	0.884058	0.923913	0.905797	0.88285	0.830918	0.864734	0.862319	0.897343	0.876812	0.870773	0.870773	0.863527	1	0.923575	0.0500727
1922	22	19092	0.076368	97.8971	7.87122	12.0181	2.86881	0.93513	0.935313	0.926199	0.904227	0.935785	0.90331	0.881181	0.88448	0.862665	0.892782	0.902367	0.873193	0.806804	0.876571	0.870548	0.868819	0.898727	0.863477	0.844621	0.843992	1	0.906223	0.0566315
1924	24	17961	0.071844	97.8316	8.25593	12.0172	3.01489	0.936362	0.936334	0.927732	0.905852	0.936891	0.903931	0.881688	0.884333	0.862897	0.892851	0.903541	0.873615	0.807305	0.876872	0.871277	0.868493	0.898391	0.863538	0.844274	0.844496	1	0.907092	0.0561478
1924	24	17961	0.071844	97.8316	8.25593	12.0172	3.01489	0.936362	0.936334	0.927732	0.905852	0.936891	0.903931	0.881688	0.884333	0.862897	0.892851	0.903541	0.873615	0.807305	0.876872	0.871277	0.868493	0.898391	0.863538	0.844274	0.844496	1	0.907092	0.0561478
1929	29	15424	0.061696	125.595	9.21216	25.2152	5.51572	0.937338	0.937046	0.928391	0.906996	0.936884	0.904694	0.882359	0.886216	0.863686	0.893316	0.904499	0.874514	0.806697	0.877431	0.87111	0.868614	0.898275	0.862584	0.845176	0.844463	1	0.907794	0.0559283
1930	30	559	0.002236	112.349	7.64901	18.0376	3.73426	0.966011	0.947227	0.94186	0.936494	0.948122	0.903399	0.898032	0.904293	0.890877	0.90161	0.924866	0.90161	0.817531	0.882826	0.862254	0.870304	0.890877	0.842576	0.858676	0.857782	1	0.923282	0.0477197
1934	34	510	0.00204	112.446	7.56947	18.0785	3.69706	0.966667	0.94902	0.940196	0.936275	0.948039	0.898039	0.897059	0.904902	0.882353	0.90098	0.926471	0.907843	0.827451	0.889216	0.861765	0.864706	0.889216	0.841176	0.856863	0.855882	1	0.923033	0.0478302
1934	22	18473	0.073892	97.8985	7.9673	12.0244	2.91615	0.91834	0.920722	0.915038	0.916797	0.919504	0.903075	0.859389	0.90367	0.875548	0.911682	0.887133	0.874953	0.838061	0.862583	0.841119	0.846912	0.885454	0.870649	0.837005	0.841174	1	0.900487	0.0592493
1936	24	17325	0.0693	97.7945	8.36312	12.0108	3.07318	0.920462	0.921847	0.916017	0.91746	0.92026	0.903579	0.86075	0.903694	0.876046	0.912987	0.88759	0.874141	0.838586	0.862222	0.840606	0.84684	0.886089	0.871573	0.837749	0.841356	1	0.901373	0.0588861
1936	24	17325	0.0693	97.7945	8.36312	12.0108	3.07318	0.920462	0.921847	0.916017	0.91746	0.92026	0.903579	0.86075	0.903694	0.876046	0.912987	0.88759	0.874141	0.838586	0.862222	0.840606	0.84684	0.886089	0.871573	0.837749	0.841356	1	0.901373	0.0588861
1941	29	14836	0.059344	125.9	9.21169	25.3969	5.57419	0.921273	0.922991	0.916992	0.91797	0.921441	0.906376	0.862834	0.904354	0.876988	0.913252	0.889121	0.874225	0.837153	0.86371	0.840186	0.847634	0.886358	0.872001	0.838029	0.841972	1	0.902358	0.0585023
1942	30	465	0.00186	112.521	8.06378	18.1469	3.9645	0.943011	0.946237	0.937634	0.923656	0.917204	0.921505	0.888172	0.922581	0.874194	0.924731	0.901075	0.869892	0.855914	0.860215	0.84086	0.853763	0.909677	0.878495	0.827957	0.843011	1	0.915767	0.0548704
1946	34	421	0.001684	112.508	8.19466	18.15	4.03288	0.945368	0.947743	0.938242	0.92399	0.916865	0.921615	0.889549	0.927553	0.875297	0.927553	0.902613	0.870546	0.861045	0.86342	0.833729	0.86342	0.915677	0.881235	0.81829	0.846793	1	0.917202	0.0540933
1946	22	18954	0.075816	98.1583	7.8784	12.1133	2.88915	0.928511	0.936188	0.921125	0.917115	0.918434	0.924712	0.845415	0.886198	0.873378	0.904796	0.88145	0.873219	0.858526	0.904532	0.860003	0.870238	0.879445	0.864593	0.849319	0.837343	1	0.905721	0.0562119
1948	24	17841	0.071364	98.086	8.31684	12.1135	3.06439	0.929993	0.937504	0.92209	0.918418	0.919315	0.92506	0.846842	0.886273	0.873942	0.904406	0.881789	0.873354	0.858276	0.905134	0.860602	0.870467	0.879239	0.865226	0.849532	0.837845	1	0.906571	0.0558333
1948	24	17841	0.071364	98.086	8.31684	12.1135	3.06439	0.929993	0.937504	0.92209	0.918418	0.919315	0.92506	0.846842	0.886273	0.873942	0.904406	0.881789	0.873354	0.858276	0.905134	0.860602	0.870467	0.879239	0.865226	0.849532	0.837845	1	0.906571	0.0558333
1953	29	15322	0.061288	126.546	9.23033	25.7855	5.62541	0.930655	0.938716	0.922725	0.918418	0.920898	0.926217	0.848323	0.887058	0.874788	0.904908	0.882979	0.873548	0.85821	0.906279	0.861376	0.871198	0.87779	0.865781	0.84953	0.839708	1	0.907377	0.0554918
1954	30	415	0.00166	112.73	8.07633	18.2474	3.96015	0.959036	0.949398	0.950602	0.914458	0.937349	0.943373	0.860241	0.898795	0.904819	0.895181	0.901205	0.898795	0.868675	0.922892	0.877108	0.860241	0.871084	0.848193	0.842169	0.838554	1	0.92197	0.0499415
1958	34	391	0.001564	112.797	8.11809	18.2823	3.9839	0.959079	0.950128	0.953964	0.914322	0.93734	0.943734	0.86445	0.898977	0.902813	0.897698	0.90665	0.898977	0.868286	0.924552	0.877238	0.861893	0.869565	0.846547	0.836317	0.837596	1	0.922844	0.0498913
1958	22	17946	0.071784	98.8761	7.85891	12.3754	2.92393	0.930402	0.932046	0.915079	0.91923	0.926892	0.900814	0.853979	0.894294	0.852864	0.909033	0.890756	0.876518	0.841552	0.889084	0.847543	0.884738	0.895353	0.88014	0.848406	0.8464	1	0.904345	0.0578251
1960	24	16849	0.067396	98.8318	8.2864	12.3849	3.09786	0.932014	0.933379	0.915544	0.920322	0.927592	0.901715	0.854442	0.89489	0.854146	0.910143	0.891299	0.876699	0.841118	0.889222	0.848715	0.883999	0.89581	0.880942	0.848151	0.846875	1	0.905219	0.0574498
1960	24	16849	0.067396	98.8318	8.2864	12.3849	3.09786	0.932014	0.933379	0.915544	0.920322	0.927592	0.901715	0.854442	0.89489	0.854146	0.910143	0.891299	0.876699	0.841118	0.889222	0.848715	0.883999	0.89581	0.880942	0.848151	0.846875	1	0.905219	0.0574498
1965	29	14478	0.057912	125.567	9.15237	25.1937	5.48614	0.93352	0.935557	0.91608	0.921122	0.928719	0.903163	0.855816	0.896118	0.855747	0.911107	0.890006	0.875915	0.840827	0.889108	0.848045	0.883824	0.896498	0.88075	0.849012	0.846526	1	0.906215	0.0569058
1966	30	487	0.001948	111.683	7.63751	17.7218	3.66298	0.958932	0.956879	0.935318	0.925051	0.936345	0.911704	0.861396	0.912731	0.86037	0.901437	0.894251	0.883984	0.841889	0.912731	0.861396	0.880903	0.899384	0.887064	0.85729	0.853183	1	0.91864	0.0488807
1970	34	447	0.001788	111.774	7.6714	17.7667	3.68802	0.958613	0.957494	0.941834	0.928412	0.935123	0.914989	0.860179	0.914989	0.863535	0.901566	0.894855	0.888143	0.842282	0.912752	0.85906	0.881432	0.897092	0.887025	0.856823	0.853468	1	0.92009	0.0477489
1970	22	20001	0.080004	97.5507	7.99572	11.9005	2.89908	0.938228	0.914479	0.920129	0.90243	0.910679	0.900605	0.877981	0.89993	0.864107	0.884681	0.90648	0.885631	0.849483	0.885456	0.846483	0.879681	0.872881	0.89163	0.876531	0.873406	1	0.903354	0.0590088
1972	24	18803	0.075212	97.4793	8.37463	11.8976	3.04332	0.939185	0.916423	0.921236	0.903872	0.911025	0.901213	0.87962	0.900681	0.864729	0.885098	0.906557	0.886109	0.849864	0.885896	0.847285	0.880285	0.873238	0.892517	0.876881	0.873079	1	0.904318	0.0586466
1972	24	18803	0.075212	97.4793	8.37463	11.8976	3.04332	0.939185	0.916423	0.921236	0.903872	0.911025	0.901213	0.87962	0.900681	0.864729	0.885098	0.906557	0.886109	0.849864	0.885896	0.847285	0.880285	0.873238	0.892517	0.876881	0.873079	1	0.904318	0.0586466
1977	29	16095	0.06438	123.924	9.14086	24.231	5.34299	0.939733	0.918733	0.923237	0.905064	0.91255	0.900839	0.880367	0.902547	0.866449	0.885803	0.906524	0.885617	0.850109	0.885958	0.847686	0.880864	0.873221	0.892047	0.877291	0.872818	1	0.905363	0.0582326
1978	30	666	0.002664	112.02	8.16955	17.9161	3.96042	0.953453	0.937688	0.930931	0.922673	0.922673	0.91967	0.886637	0.922673	0.865616	0.897898	0.915916	0.88964	0.837087	0.882132	0.862613	0.90015	0.869369	0.901652	0.87988	0.882132	1	0.916949	0.0528554
1982	34	618	0.002472	111.927	8.19839	17.8742	3.9767	0.954693	0.937702	0.932039	0.920712	0.920712	0.919903	0.890777	0.921521	0.865696	0.898058	0.916667	0.88835	0.843851	0.881877	0.865696	0.900485	0.872977	0.900485	0.881877	0.885113	1	0.917412	0.0533515
1982	22	22600	0.0904	96.6161	8.00672	11.5684	2.86361	0.938673	0.929358	0.921217	0.907987	0.924381	0.913872	0.892566	0.883761	0.873717	0.900708	0.878119	0.886128	0.845885	0.890332	0.872765	0.853208	0.86604	0.870354	0.851128	0.844735	1	0.907364	0.0579793
1984	24	21222	0.084888	96.5324	8.41661	11.5633	3.01307	0.93952	0.930096	0.922156	0.909528	0.925573	0.91464	0.893248	0.883871	0.874918	0.901258	0.878617	0.887193	0.846457	0.890114	0.872397	0.852983	0.866294	0.87063	0.851381	0.844572	1	0.90815	0.0577433
1984	24	21222	0.084888	96.5324	8.41661	11.5633	3.01307	0.93952	0.930096	0.922156	0.909528	0.925573	0.91464	0.893248	0.883871	0.874918	0.901258	0.878617	0.887193	0.846457	0.890114	0.872397	0.852983	0.866294	0.87063	0.851381	0.844572	1	0.90815	0.0577433
1989	29	18194	0.072776	125.23	9.29716	25.0071	5.56382	0.941025	0.931681	0.923491	0.91052	0.926212	0.915714	0.893811	0.88488	0.875124	0.901891	0.878092	0.886391	0.847834	0.889634	0.872925	0.852259	0.866852	0.871111	0.851764	0.845169	1	0.909056	0.0571273
1990	30	663	0.002652	111.667	8.0533	17.741	3.84566	0.957014	0.946456	0.948718	0.928356	0.946456	0.938914	0.903469	0.895928	0.880845	0.907994	0.893665	0.890649	0.851433	0.886124	0.879336	0.853695	0.865008	0.880845	0.860483	0.84917	1	0.92352	0.0515662
1994	34	624	0.002496	111.553	8.11143	17.6916	3.86791	0.957532	0.947115	0.946314	0.927885	0.944712	0.939904	0.907853	0.892628	0.883814	0.910256	0.890224	0.891026	0.852564	0.889423	0.880609	0.853365	0.866987	0.882212	0.861378	0.851763	1	0.923696	0.051489
1994	22	18006	0.072024	98.4299	7.89506	12.214	2.93177	0.93616	0.933383	0.932078	0.914695	0.939742	0.916833	0.876624	0.889204	0.859741	0.878735	0.900144	0.859186	0.839887	0.883261	0.872015	0.852688	0.895563	0.878652	0.836582	0.856548	1	0.90872	0.0542592
1996	24	16985	0.06794	98.344	8.33841	12.2093	3.10313	0.936768	0.934354	0.933294	0.91569	0.940418	0.917133	0.877627	0.889608	0.860024	0.878422	0.900824	0.859582	0.840271	0.883456	0.872181	0.852075	0.896526	0.878246	0.835885	0.856079	1	0.909351	0.05408
1996	24	16985	0.06794	98.344	8.33841	12.2093	3.10313	0.936768	0.934354	0.933294	0.91569	0.940418	0.917133	0.877627	0.889608	0.860024	0.878422	0.900824	0.859582	0.840271	0.883456	0.872181	0.852075	0.896526	0.878246	0.835885	0.856079	1	0.909351	0.05408
2001	29	14613	0.058452	126.449	9.19704	25.7245	5.61771	0.938069	0.935468	0.934202	0.91576	0.941525	0.918668	0.878978	0.890098	0.860467	0.877677	0.901287	0.859166	0.841443	0.88322	0.872511	0.852631	0.896496	0.877883	0.83631	0.855711	1	0.910117	0.0538175
2002	30	434	0.001736	113.367	7.7501	18.5307	3.76875	0.958525	0.949309	0.949309	0.930876	0.958525	0.93894	0.897465	0.892857	0.880184	0.882488	0.913594	0.862903	0.847926	0.898618	0.876728	0.827189	0.907834	0.876728	0.835253	0.874424	1	0.923938	0.046683
2006	34	404	0.001616	113.348	7.66225	18.5152	3.71591	0.957921	0.951733	0.950495	0.92698	0.960396	0.936881	0.893564	0.89604	0.884901	0.884901	0.914604	0.862624	0.846535	0.898515	0.875	0.829208	0.908416	0.875	0.844059	0.871287	1	0.924196	0.0470344
2006	22	17415	0.06966	98.8598	7.85786	12.3695	2.92789	0.925553	0.934884	0.924002	0.926471	0.92627	0.906517	0.876543	0.904766	0.87795	0.885386	0.89199	0.880247	0.84097	0.86948	0.860436	0.878237	0.874648	0.874045	0.842349	0.849928	1	0.907552	0.0561402
2008	24	16392	0.065568	98.7844	8.31783	12.3694	3.10535	0.927099	0.935609	0.925207	0.92658	0.92719	0.90718	0.876403	0.905869	0.877623	0.886713	0.892234	0.880277	0.841417	0.869571	0.860786	0.878996	0.875519	0.873261	0.842393	0.849744	1	0.908256	0.0557579
2008	24	16392	0.065568	98.7844	8.31783	12.3694	3.10535	0.927099	0.935609	0.925207	0.92658	0.92719	0.90718	0.876403	0.905869	0.877623	0.886713	0.892234	0.880277	0.841417	0.869571	0.860786	0.878996	0.875519	0.873261	0.842393	0.849744	1	0.908256	0.0557579
2013	29	14043	0.056172	126.702	9.19475	25.8766	5.62405	0.927793	0.938083	0.925443	0.927936	0.926262	0.907534	0.87727	0.90757	0.87759	0.885388	0.892972	0.881542	0.842413	0.870042	0.862102	0.878445	0.876095	0.874671	0.844335	0.849534	1	0.90901	0.0554406
2014	30	342	0.001368	113.922	7.81266	18.8052	3.87158	0.96345	0.959064	0.944444	0.940058	0.944444	0.922515	0.896199	0.915205	0.866959	0.887427	0.915205	0.875731	0.861111	0.849415	0.853801	0.868421	0.888889	0.856725	0.862573	0.869883	1	0.924308	0.0455192
2018	34	322	0.001288	113.865	7.83919	18.7791	3.88743	0.964286	0.959627	0.945652	0.939441	0.942547	0.927019	0.892857	0.913043	0.86646	0.88354	0.919255	0.872671	0.857143	0.846273	0.85559	0.868012	0.888199	0.850932	0.860248	0.869565	1	0.924064	0.0462469
2018	22	17032	0.068128	99.2662	7.76587	12.5146	2.91073	0.922646	0.940142	0.930777	0.908173	0.931981	0.904357	0.867837	0.908173	0.871653	0.915688	0.883455	0.881106	0.856006	0.882251	0.876761	0.884688	0.88228	0.869833	0.868013	0.81112	1	0.908399	0.0561882
2020	24	16008	0.064032	99.1851	8.18551	12.5096	3.0797	0.924069	0.941092	0.931878	0.908889	0.932284	0.904954	0.868316	0.908233	0.872283	0.915698	0.884058	0.881747	0.856478	0.881153	0.877061	0.885151	0.882309	0.869659	0.86791	0.811344	1	0.909078	0.0558698
2020	24	16008	0.064032	99.1851	8.18551	12.5096	3.0797	0.924069	0.941092	0.931878	0.908889	0.932284	0.904954	0.868316	0.908233	0.872283	0.915698	0.884058	0.881747	0.856478	0.881153	0.877061	0.885151	0.882309	0.869659	0.86791	0.811344	1	0.909078	0.0558698
2025	29	13680	0.05472	128.271	9.11424	26.8279	5.69672	0.924525	0.941849	0.932712	0.909393	0.932822	0.905336	0.868713	0.907346	0.873721	0.916265	0.884174	0.880958	0.857346	0.88231	0.877156	0.886038	0.88231	0.869408	0.86769	0.812573	1	0.909559	0.055788
2026	30	290	0.00116	114.965	8.15975	19.3428	4.11786	0.939655	0.960345	0.936207	0.934483	0.946552	0.915517	0.887931	0.924138	0.891379	0.901724	0.87069	0.903448	0.87931	0.903448	0.865517	0.905172	0.872414	0.863793	0.889655	0.822414	1	0.922234	0.051255
2030	34	267	0.001068	115.006	8.30762	19.3744	4.21081	0.938202	0.956929	0.940075	0.93633	0.945693	0.919476	0.893258	0.925094	0.891386	0.897004	0.870787	0.897004	0.88015	0.902622	0.867041	0.902622	0.872659	0.865169	0.893258	0.829588	1	0.922503	0.0514019
2030	22	14462	0.057848	100.37	7.78995	12.9317	2.99272	0.926048	0.919997	0.903644	0.912771	0.915779	0.910006	0.844524	0.903056	0.855345	0.911077	0.911838	0.893963	0.828585	0.900913	0.840928	0.880964	0.894724	0.87761	0.878613	0.847289	1	0.90136	0.0589131
2032	24	13587	0.054348	100.284	8.23478	12.9258	3.17186	0.927026	0.921837	0.905204	0.913999	0.917127	0.910576	0.846103	0.903732	0.856407	0.911643	0.911975	0.894274	0.827961	0.900604	0.840657	0.880842	0.894568	0.877677	0.878597	0.846655	1	0.902343	0.0586072
2032	24	13587	0.054348	100.284	8.23478	12.9258	3.17186	0.927026	0.921837	0.905204	0.913999	0.917127	0.910576	0.846103	0.903732	0.856407	0.911643	0.911975	0.894274	0.827961	0.900604	0.840657	0.880842	0.894568	0.877677	0.878597	0.846655	1	0.902343	0.0586072
2037	29	11696	0.046784	127.968	9.13564	26.6432	5.69655	0.928309	0.92382	0.905737	0.915698	0.916382	0.910397	0.846443	0.904882	0.855976	0.912406	0.912192	0.894494	0.828788	0.901719	0.83909	0.880258	0.895605	0.878163	0.87966	0.847469	1	0.903071	0.0582142
2038	30	255	0.00102	115.018	8.08232	19.366	4.17685	0.956863	0.933333	0.923529	0.913725	0.903922	0.923529	0.856863	0.921569	0.870588	0.929412	0.894118	0.888235	0.843137	0.911765	0.845098	0.864706	0.907843	0.888235	0.85098	0.854902	1	0.912596	0.0516172
2042	34	239	0.000956	114.838	8.13676	19.2805	4.19889	0.966527	0.933054	0.924686	0.912134	0.901674	0.924686	0.851464	0.91841	0.874477	0.933054	0.891213	0.891213	0.841004	0.90795	0.843096	0.864017	0.910042	0.893305	0.855649	0.849372	1	0.913577	0.0508896
2042	22	18265	0.07306	98.8425	7.83503	12.3616	2.9102	0.93983	0.922174	0.927758	0.920285	0.929838	0.928223	0.870162	0.893375	0.890693	0.888941	0.879414	0.879359	0.839529	0.901341	0.85694	0.860334	0.867917	0.85193	0.845798	0.857295	1	0.909002	0.0557367
2044	24	17186	0.068744	98.7651	8.25513	12.3582	3.07716	0.940824	0.92331	0.928867	0.920546	0.930379	0.928663	0.871116	0.894391	0.890725	0.88895	0.879524	0.879873	0.839695	0.901664	0.858402	0.860468	0.868178	0.852496	0.84595	0.857646	1	0.909692	0.0554372
2044	24	17186	0.068744	98.7651	8.25513	12.3582	3.07716	0.940824	0.92331	0.928867	0.920546	0.930379	0.928663	0.871116	0.894391	0.890725	0.88895	0.879524	0.879873	0.839695	0.901664	0.858402	0.860468	0.868178	0.852496	0.84595	0.857646	1	0.909692	0.0554372
2049	29	14789	0.059156	126.107	9.14557	25.5147	5.54474	0.942018	0.924403	0.929779	0.921022	0.931605	0.929272	0.871966	0.895057	0.890459	0.888431	0.880249	0.881195	0.84005	0.90094	0.857935	0.861417	0.869667	0.852661	0.844614	0.858476	1	0.910419	0.055142
2050	30	460	0.00184	112.878	7.55114	18.2835	3.71177	0.951087	0.948913	0.955435	0.946739	0.932609	0.93587	0.883696	0.91087	0.898913	0.898913	0.894565	0.888043	0.830435	0.91087	0.882609	0.858696	0.873913	0.852174	0.834783	0.867391	1	0.923916	0.0478734
2054	34	430	0.00172	112.789	7.62037	18.2458	3.74856	0.951163	0.946512	0.954651	0.947674	0.931395	0.934884	0.886047	0.911628	0.9	0.897674	0.893023	0.888372	0.833721	0.912791	0.87907	0.851163	0.877907	0.854651	0.836047	0.867442	1	0.923633	0.0478638
2054	22	22202	0.088808	96.9487	7.91398	11.6805	2.83486	0.925097	0.932979	0.924128	0.903139	0.941154	0.907283	0.863616	0.892712	0.883952	0.888591	0.886722	0.880191	0.842154	0.880304	0.883389	0.857603	0.879696	0.876768	0.836186	0.879493	1	0.905788	0.0582821
2056	24	20834	0.083336	96.8665	8.29145	11.6739	2.98315	0.926322	0.934602	0.925242	0.905035	0.941874	0.908035	0.864572	0.892747	0.885116	0.888404	0.887612	0.881708	0.843381	0.881012	0.882788	0.858597	0.880412	0.876596	0.836277	0.879836	1	0.906816	0.0576187
2056	24	20834	0.083336	96.8665	8.29145	11.6739	2.98315	0.926322	0.934602	0.925242	0.905035	0.941874	0.908035	0.864572	0.892747	0.885116	0.888404	0.887612	0.881708	0.843381	0.881012	0.882788	0.858597	0.880412	0.876596	0.836277	0.879836	1	0.906816	0.0576187
2061	29	17917	0.071668	123.601	9.14086	24.0449	5.32907	0.926299	0.935145	0.926355	0.906067	0.942401	0.909723	0.865547	0.893007	0.885277	0.889239	0.888653	0.882123	0.842301	0.882263	0.881732	0.858821	0.880393	0.877407	0.835798	0.88003	1	0.907404	0.05742
2062	30	780	0.00312	110.729	7.87067	17.2933	3.74562	0.945513	0.955769	0.947436	0.924359	0.962179	0.942308	0.88141	0.901282	0.896154	0.905769	0.895513	0.876282	0.85	0.882692	0.883974	0.85641	0.886538	0.885256	0.840385	0.889744	1	0.923705	0.051152
2066	34	728	0.002912	110.693	7.85875	17.276	3.74301	0.946429	0.953984	0.947802	0.923764	0.964286	0.942995	0.881181	0.903159	0.899038	0.904533	0.896291	0.878434	0.851648	0.883242	0.881868	0.855769	0.885989	0.883242	0.838599	0.890797	1	0.924029	0.0506841
2066	22	24134	0.096536	96.2951	8.0915	11.4603	2.86873	0.930078	0.935547	0.924629	0.900037	0.935299	0.910852	0.865418	0.86231	0.850481	0.872213	0.898649	0.864693	0.842919	0.874679	0.86952	0.851475	0.883505	0.881226	0.852407	0.839542	1	0.902265	0.0564206
2068	24	22608	0.090432	96.2278	8.50691	11.4617	3.02352	0.931507	0.936107	0.925181	0.90123	0.93635	0.911646	0.867193	0.863057	0.851712	0.872987	0.899062	0.865313	0.84302	0.875221	0.870179	0.851867	0.884444	0.881369	0.852818	0.839283	1	0.903162	0.056088
2068	24	22608	0.090432	96.2278	8.50691	11.4617	3.02352	0.931507	0.936107	0.925181	0.90123	0.93635	0.911646	0.867193	0.863057	0.851712	0.872987	0.899062	0.865313	0.84302	0.875221	0.870179	0.851867	0.884444	0.881369	0.852818	0.839283	1	0.903162	0.056088
2073	29	19409	0.077636	123.777	9.37637	24.1661	5.4671	0.932325	0.936524	0.926117	0.901669	0.937477	0.912875	0.868283	0.864341	0.852491	0.873744	0.899299	0.865604	0.842728	0.875805	0.870318	0.851744	0.884564	0.879875	0.853856	0.839842	1	0.903868	0.0557715
2074	30	764	0.003056	111.155	7.87473	17.4907	3.75127	0.956152	0.945681	0.943717	0.917539	0.945026	0.918194	0.885471	0.883508	0.861911	0.901178	0.906414	0.871073	0.847513	0.889398	0.884162	0.850131	0.878927	0.875654	0.85144	0.850131	1	0.917303	0.0508294
2078	34	697	0.002788	110.955	7.88076	17.3986	3.75648	0.956241	0.946915	0.945481	0.914634	0.943329	0.921808	0.885222	0.882353	0.862984	0.903874	0.906026	0.870158	0.847202	0.889527	0.88307	0.84792	0.878049	0.873027	0.850072	0.852941	1	0.917452	0.0504592
2078	22	22829	0.091316	97.4887	7.85313	11.8701	2.85001	0.934206	0.925139	0.918306	0.904683	0.942354	0.914035	0.874808	0.906654	0.867975	0.882146	0.889592	0.88703	0.850782	0.87183	0.869333	0.885562	0.871873	0.879386	0.851877	0.827632	1	0.906781	0.0567748
2080	24	21467	0.085868	97.3951	8.26894	11.8611	3.00476	0.935296	0.925979	0.919365	0.905157	0.943122	0.915032	0.876252	0.907649	0.868705	0.882354	0.889971	0.886989	0.850561	0.872153	0.87001	0.885848	0.872339	0.878767	0.852238	0.827526	1	0.907546	0.0564218
2080	24	21467	0.085868	97.3951	8.26894	11.8611	3.00476	0.935296	0.925979	0.919365	0.905157	0.943122	0.915032	0.876252	0.907649	0.868705	0.882354	0.889971	0.886989	0.850561	0.872153	0.87001	0.885848	0.872339	0.878767	0.852238	0.827526	1	0.907546	0.0564218
2085	29	18435	0.07374	126.954	9.1733	26.0275	5.63308	0.937944	0.926987	0.920504	0.906889	0.943558	0.914972	0.87681	0.907811	0.869243	0.882913	0.890236	0.886168	0.850746	0.872742	0.87003	0.886357	0.872281	0.87974	0.852427	0.826824	1	0.908481	0.0558682
2086	30	453	0.001812	113.96	7.77626	18.821	3.84485	0.950331	0.945916	0.932671	0.927152	0.960265	0.92936	0.898455	0.907285	0.898455	0.890728	0.897351	0.879691	0.856512	0.870861	0.855408	0.905077	0.877483	0.878587	0.845475	0.821192	1	0.921208	0.0484093
2090	34	417	0.001668	113.935	7.78813	18.81	3.86394	0.953237	0.943645	0.936451	0.932854	0.96283	0.932854	0.90048	0.911271	0.905276	0.892086	0.90048	0.878897	0.860911	0.872902	0.854916	0.904077	0.874101	0.882494	0.83693	0.822542	1	0.923549	0.0471582
2090	22	13532	0.054128	100.979	7.80532	13.1656	3.04263	0.930424	0.935597	0.929648	0.924475	0.908144	0.895766	0.848914	0.900163	0.852165	0.900569	0.923995	0.905299	0.829035	0.878215	0.853052	0.872487	0.893659	0.870381	0.862437	0.816879	1	0.905688	0.0572523
2092	24	12740	0.05096	100.875	8.27842	13.1548	3.23626	0.932221	0.936107	0.930651	0.925589	0.90883	0.896193	0.850589	0.901138	0.852786	0.900432	0.924765	0.905691	0.829984	0.877983	0.854042	0.872174	0.893681	0.870369	0.862637	0.817111	1	0.906557	0.0569505
2092	24	12740	0.05096	100.875	8.27842	13.1548	3.23626	0.932221	0.936107	0.930651	0.925589	0.90883	0.896193	0.850589	0.901138	0.852786	0.900432	0.924765	0.905691	0.829984	0.877983	0.854042	0.872174	0.893681	0.870369	0.862637	0.817111	1	0.906557	0.0569505
2097	29	10980	0.04392	129.523	9.23727	27.6213	5.90121	0.932423	0.938388	0.93092	0.927277	0.910701	0.897313	0.851548	0.902049	0.851685	0.899271	0.92582	0.906421	0.831785	0.877095	0.854189	0.872359	0.894353	0.869945	0.86316	0.818443	1	0.907407	0.0563735
2098	30	189	0.000756	115.969	8.39826	19.8632	4.26814	0.955026	0.962963	0.960317	0.941799	0.936508	0.912698	0.862434	0.888889	0.867725	0.902116	0.915344	0.933862	0.806878	0.888889	0.87037	0.880952	0.920635	0.910053	0.891534	0.851852	1	0.924169	0.0506201
2102	34	174	0.000696	116.096	8.39642	19.9274	4.27237	0.956897	0.968391	0.95977	0.939655	0.939655	0.913793	0.856322	0.87931	0.864943	0.905172	0.913793	0.928161	0.804598	0.885057	0.864943	0.87931	0.928161	0.905172	0.887931	0.850575	1	0.923864	0.0498797
2102	22	11999	0.047996	100.854	8.01339	13.1295	3.10167	0.923869	0.946204	0.928119	0.91641	0.932453	0.923535	0.840487	0.889657	0.889574	0.891949	0.877531	0.864947	0.837903	0.861072	0.859655	0.853571	0.848612	0.88174	0.840487	0.837445	1	0.905824	0.0566511
2104	24	11303	0.045212	100.744	8.41973	13.1126	3.26404	0.925241	0.947005	0.929045	0.917411	0.934133	0.924091	0.84137	0.890295	0.890118	0.892374	0.878218	0.865257	0.839025	0.862426	0.859993	0.854552	0.849155	0.883173	0.841325	0.838981	1	0.906772	0.0561935
2104	24	11303	0.045212	100.744	8.41973	13.1126	3.26404	0.925241	0.947005	0.929045	0.917411	0.934133	0.924091	0.84137	0.890295	0.890118	0.892374	0.878218	0.865257	0.839025	0.862426	0.859993	0.854552	0.849155	0.883173	0.841325	0.838981	1	0.906772	0.0561935
2109	29	9756	0.039024	129.724	9.38584	27.7614	5.99974	0.924354	0.948186	0.930658	0.917999	0.935373	0.924815	0.84343	0.889658	0.890888	0.892784	0.878331	0.865416	0.839945	0.861982	0.859881	0.856806	0.849836	0.884584	0.841226	0.836511	1	0.907368	0.0562112
2110	30	139	0.000556	115.149	7.97865	19.4228	4.06316	0.953237	0.97482	0.928058	0.931655	0.942446	0.956835	0.848921	0.888489	0.884892	0.910072	0.906475	0.848921	0.841727	0.899281	0.856115	0.852518	0.856115	0.895683	0.827338	0.830935	1	0.920572	0.0514284
2114	34	126	0.000504	114.559	7.89984	19.125	3.99551	0.952381	0.972222	0.924603	0.924603	0.936508	0.956349	0.857143	0.90873	0.884921	0.912698	0.90873	0.849206	0.853175	0.896825	0.845238	0.849206	0.869048	0.888889	0.825397	0.829365	1	0.920326	0.0531149
2114	22	14080	0.05632	100.389	7.63326	12.9292	2.91609	0.921804	0.932635	0.898793	0.899077	0.932386	0.891122	0.881712	0.906854	0.888494	0.88608	0.9087	0.875923	0.840661	0.886541	0.833665	0.844709	0.867223	0.850071	0.847834	0.855824	1	0.901259	0.0594423
2116	24	13255	0.05302	100.293	8.0978	12.9204	3.10205	0.922822	0.934779	0.900264	0.900528	0.933006	0.891437	0.882195	0.907733	0.889249	0.88676	0.909129	0.876235	0.84172	0.886458	0.83361	0.845756	0.866805	0.850622	0.847529	0.856356	1	0.902243	0.0590359
2116	24	13255	0.05302	100.293	8.0978	12.9204	3.10205	0.922822	0.934779	0.900264	0.900528	0.933006	0.891437	0.882195	0.907733	0.889249	0.88676	0.909129	0.876235	0.84172	0.886458	0.83361	0.845756	0.866805	0.850622	0.847529	0.856356	1	0.902243	0.0590359
2121	29	11439	0.045756	128.102	9.05127	26.7179	5.62705	0.923988	0.937057	0.900865	0.901783	0.934828	0.891861	0.881764	0.908646	0.890812	0.887359	0.909651	0.8763	0.841901	0.885392	0.836043	0.845485	0.866378	0.852478	0.847889	0.857155	1	0.90324	0.0584646
2122	30	240	0.00096	114.251	7.73512	18.96	3.80853	0.927083	0.95625	0.95625	0.922917	0.939583	0.914583	0.904167	0.916667	0.91875	0.908333	0.93125	0.86875	0.85	0.877083	0.8375	0.8375	0.866667	0.852083	0.835417	0.858333	1	0.920144	0.0554303
2126	34	225	0.0009	114.359	7.7741	19.0157	3.83863	0.933333	0.957778	0.953333	0.922222	0.94	0.917778	0.906667	0.922222	0.917778	0.911111	0.933333	0.862222	0.853333	0.886667	0.846667	0.833333	0.864444	0.862222	0.833333	0.853333	1	0.921911	0.0546607
2126	22	14493	0.057972	99.7144	7.8393	12.6862	2.95413	0.936314	0.939902	0.938108	0.901746	0.938695	0.909163	0.860967	0.870696	0.881702	0.880149	0.899917	0.873077	0.837956	0.867039	0.839681	0.832643	0.856482	0.873732	0.876665	0.843649	1	0.906353	0.0553424
2128	24	13667	0.054668	99.627	8.27382	12.6799	3.13633	0.93766	0.940514	0.939416	0.903344	0.93938	0.909819	0.86182	0.872028	0.882088	0.879198	0.90038	0.873271	0.839101	0.868223	0.83954	0.833285	0.856955	0.873784	0.877332	0.843821	1	0.907215	0.0550772
2128	24	13667	0.054668	99.627	8.27382	12.6799	3.13633	0.93766	0.940514	0.939416	0.903344	0.93938	0.909819	0.86182	0.872028	0.882088	0.879198	0.90038	0.873271	0.839101	0.868223	0.83954	0.833285	0.856955	0.873784	0.877332	0.843821	1	0.907215	0.0550772
2133	29	11824	0.047296	129.221	9.21195	27.4288	5.85707	0.939826	0.940925	0.941856	0.903797	0.940291	0.909591	0.862145	0.872505	0.884303	0.878679	0.900795	0.873901	0.838591	0.869122	0.841382	0.833136	0.857028	0.875085	0.876649	0.843412	1	0.908145	0.0544742
2134	30	234	0.000936	113.295	8.41	18.544	4.22855	0.967949	0.961538	0.959402	0.899573	0.950855	0.938034	0.865385	0.878205	0.916667	0.863248	0.931624	0.878205	0.833333	0.876068	0.831197	0.814103	0.880342	0.863248	0.882479	0.824786	1	0.921271	0.0529824
2138	34	219	0.000876	113.228	8.58455	18.5245	4.32012	0.972603	0.961187	0.961187	0.901826	0.947489	0.938356	0.865297	0.881279	0.915525	0.869863	0.926941	0.876712	0.835616	0.874429	0.833333	0.808219	0.885845	0.856164	0.883562	0.826484	1	0.922208	0.0520021
2138	22	18604	0.074416	97.8749	7.85006	12.0089	2.86073	0.926441	0.928429	0.924989	0.898113	0.931735	0.905639	0.867313	0.885912	0.874301	0.889083	0.904107	0.883009	0.843609	0.867206	0.863201	0.867421	0.860568	0.896877	0.855219	0.82235	1	0.903505	0.0564245
2140	24	17500	0.07	97.7893	8.27175	12.0029	3.01976	0.927171	0.929486	0.925914	0.899057	0.932371	0.907114	0.867886	0.887143	0.874571	0.8898	0.903829	0.882971	0.843057	0.867	0.863143	0.867714	0.860943	0.896571	0.854971	0.822429	1	0.9042	0.0561591
2140	24	17500	0.07	97.7893	8.27175	12.0029	3.01976	0.927171	0.929486	0.925914	0.899057	0.932371	0.907114	0.867886	0.887143	0.874571	0.8898	0.903829	0.882971	0.843057	0.867	0.863143	0.867714	0.860943	0.896571	0.854971	0.822429	1	0.9042	0.0561591
2145	29	15043	0.060172	125.183	9.13451	24.9649	5.44011	0.92794	0.931164	0.927209	0.898956	0.93359	0.908961	0.869242	0.888187	0.875357	0.891012	0.902945	0.881639	0.842186	0.867879	0.864056	0.867812	0.862162	0.897926	0.855946	0.823107	1	0.905092	0.0557752
2146	30	499	0.001996	112.297	7.70694	18.0166	3.75024	0.95992	0.960922	0.946894	0.920842	0.942886	0.916834	0.890782	0.896794	0.896794	0.8998	0.897796	0.883768	0.848697	0.87976	0.865731	0.896794	0.871743	0.892786	0.858717	0.838677	1	0.92302	0.0465342
2150	34	465	0.00186	112.199	7.69104	17.9686	3.72806	0.96129	0.962366	0.948387	0.919355	0.944086	0.91828	0.888172	0.901075	0.897849	0.9	0.896774	0.880645	0.845161	0.876344	0.869892	0.897849	0.870968	0.892473	0.863441	0.839785	1	0.923596	0.0471956
2150	22	21153	0.084612	97.8592	7.94158	12.0086	2.89657	0.936108	0.917742	0.927126	0.883752	0.932303	0.919302	0.866804	0.888219	0.866709	0.883917	0.894956	0.878339	0.80511	0.870751	0.870278	0.846216	0.866473	0.870869	0.851463	0.821066	1	0.901255	0.0600843
2152	24	19844	0.079376	97.7519	8.34001	11.9937	3.04735	0.937261	0.919573	0.927862	0.884575	0.933229	0.920631	0.867567	0.88906	0.86797	0.88465	0.895611	0.878805	0.80445	0.871069	0.870943	0.846427	0.866509	0.871296	0.851139	0.821986	1	0.902201	0.0596833
2152	24	19844	0.079376	97.7519	8.34001	11.9937	3.04735	0.937261	0.919573	0.927862	0.884575	0.933229	0.920631	0.867567	0.88906	0.86797	0.88465	0.895611	0.878805	0.80445	0.871069	0.870943	0.846427	0.866509	0.871296	0.851139	0.821986	1	0.902201	0.0596833
2157	29	17016	0.068064	126.938	9.2655	26.0253	5.67356	0.938323	0.920075	0.929625	0.885255	0.935355	0.921427	0.86783	0.890368	0.868712	0.884932	0.896509	0.879055	0.804302	0.87168	0.871621	0.84638	0.865333	0.870739	0.851463	0.821756	1	0.903063	0.0592763
2158	30	461	0.001844	113.178	8.45639	18.4896	4.20052	0.957701	0.955531	0.936009	0.908894	0.952278	0.930586	0.894794	0.883948	0.862256	0.896963	0.883948	0.87961	0.828633	0.878525	0.873102	0.86551	0.878525	0.888286	0.85141	0.817787	1	0.917727	0.0501146
2162	34	426	0.001704	113.05	8.63837	18.4416	4.28985	0.956573	0.951878	0.93662	0.906103	0.950704	0.92723	0.896714	0.888498	0.857981	0.899061	0.879108	0.880282	0.829812	0.874413	0.874413	0.867371	0.879108	0.888498	0.849765	0.818075	1	0.916638	0.0503768
2162	22	15835	0.06334	100.187	7.80074	12.8631	2.99719	0.926681	0.931134	0.920777	0.905936	0.929713	0.913135	0.854721	0.898737	0.867477	0.888538	0.891759	0.892769	0.857057	0.86773	0.864099	0.838333	0.862267	0.865298	0.869214	0.833565	1	0.903766	0.0581988
2164	24	14866	0.059464	100.11	8.27171	12.8624	3.18899	0.928192	0.931488	0.921902	0.906902	0.929806	0.913696	0.854769	0.89893	0.867752	0.889748	0.891699	0.89365	0.857695	0.867449	0.864557	0.838356	0.861967	0.86496	0.870274	0.833647	1	0.904406	0.0578687
2164	24	14866	0.059464	100.11	8.27171	12.8624	3.18899	0.928192	0.931488	0.921902	0.906902	0.929806	0.913696	0.854769	0.89893	0.867752	0.889748	0.891699	0.89365	0.857695	0.867449	0.864557	0.838356	0.861967	0.86496	0.870274	0.833647	1	0.904406	0.0578687
2169	29	12737	0.050948	128.43	9.188	26.9341	5.7917	0.929968	0.932755	0.923294	0.90822	0.9304	0.914501	0.856599	0.900251	0.865745	0.891693	0.892989	0.894755	0.858562	0.86865	0.863783	0.837089	0.863783	0.864372	0.869514	0.83387	1	0.905464	0.0576082
2170	30	266	0.001064	114.761	7.54776	19.2005	3.79942	0.956767	0.943609	0.926692	0.919173	0.947368	0.951128	0.906015	0.898496	0.885338	0.885338	0.900376	0.911654	0.862782	0.857143	0.866541	0.845865	0.868421	0.894737	0.87406	0.838346	1	0.920792	0.0568494
2174	34	252	0.001008	115.001	7.42402	19.3118	3.76132	0.956349	0.940476	0.926587	0.920635	0.948413	0.952381	0.904762	0.89881	0.886905	0.882937	0.902778	0.910714	0.861111	0.859127	0.865079	0.847222	0.871032	0.894841	0.871032	0.843254	1	0.920646	0.0572409
2174	22	13443	0.053772	100.872	7.77937	13.1225	3.00208	0.915235	0.946924	0.908391	0.888232	0.946403	0.926951	0.852154	0.893365	0.876888	0.908019	0.892323	0.877743	0.834561	0.879156	0.84888	0.885405	0.854348	0.855947	0.853381	0.819497	1	0.903362	0.0568345
2176	24	12636	0.050544	100.853	8.25922	13.1442	3.19635	0.916706	0.947412	0.908951	0.889047	0.94765	0.927311	0.852999	0.893242	0.878086	0.90808	0.893004	0.87777	0.834758	0.879392	0.849794	0.884734	0.854384	0.855136	0.85383	0.819167	1	0.904033	0.056461
2176	24	12636	0.050544	100.853	8.25922	13.1442	3.19635	0.916706	0.947412	0.908951	0.889047	0.94765	0.927311	0.852999	0.893242	0.878086	0.90808	0.893004	0.87777	0.834758	0.879392	0.849794	0.884734	0.854384	0.855136	0.85383	0.819167	1	0.904033	0.056461
2181	29	10924	0.043696	128.632	9.18693	27.0582	5.75894	0.917887	0.948645	0.910015	0.889006	0.948599	0.92846	0.854129	0.893858	0.877655	0.908047	0.893766	0.876877	0.835042	0.879394	0.849872	0.885253	0.853808	0.856097	0.855776	0.821585	1	0.904767	0.0563704
2182	30	190	0.00076	114.916	8.24175	19.3242	4.14848	0.960526	0.960526	0.926316	0.921053	0.952632	0.939474	0.868421	0.876316	0.884211	0.905263	0.905263	0.905263	0.857895	0.897368	0.828947	0.892105	0.863158	0.85	0.865789	0.802632	1	0.920331	0.0472363
2186	34	179	0.000716	114.752	8.20283	19.2394	4.09114	0.963687	0.960894	0.927374	0.916201	0.955307	0.941341	0.860335	0.874302	0.879888	0.899441	0.902235	0.905028	0.863128	0.896648	0.821229	0.896648	0.860335	0.849162	0.865922	0.801676	1	0.919733	0.0476318
2186	22	13871	0.055484	100.112	7.74397	12.8306	2.94577	0.926321	0.934035	0.907144	0.880398	0.923365	0.911254	0.83069	0.872504	0.871639	0.863817	0.915868	0.884868	0.82276	0.858446	0.831339	0.839053	0.888653	0.874018	0.887463	0.839629	1	0.895684	0.060285
2188	24	13027	0.052108	100.065	8.19345	12.8401	3.13847	0.926998	0.934482	0.909227	0.880978	0.923927	0.911568	0.831389	0.873494	0.87311	0.863821	0.916788	0.884893	0.822292	0.859753	0.831696	0.839487	0.888923	0.87453	0.886812	0.840025	1	0.89641	0.060041
2188	24	13027	0.052108	100.065	8.19345	12.8401	3.13847	0.926998	0.934482	0.909227	0.880978	0.923927	0.911568	0.831389	0.873494	0.87311	0.863821	0.916788	0.884893	0.822292	0.859753	0.831696	0.839487	0.888923	0.87453	0.886812	0.840025	1	0.89641	0.060041
2193	29	11192	0.044768	129.805	9.13777	27.7906	5.85238	0.928074	0.93607	0.910963	0.880361	0.925393	0.911991	0.833855	0.875447	0.873034	0.864278	0.917218	0.884873	0.823356	0.860481	0.832559	0.839707	0.888715	0.874151	0.888045	0.839886	1	0.897385	0.0597025
2194	30	174	0.000696	116.085	8.5243	19.9337	4.46097	0.945402	0.945402	0.936782	0.867816	0.954023	0.951149	0.836207	0.933908	0.859195	0.864943	0.922414	0.899425	0.813218	0.867816	0.853448	0.836207	0.902299	0.862069	0.902299	0.821839	1	0.91114	0.0574354
2198	34	161	0.000644	115.721	8.13552	19.72	4.15043	0.950311	0.944099	0.937888	0.872671	0.953416	0.950311	0.835404	0.937888	0.860248	0.86646	0.931677	0.897516	0.819876	0.869565	0.860248	0.832298	0.89441	0.872671	0.903727	0.813665	1	0.912892	0.0559583
2198	22	12458	0.049832	100.837	7.55545	13.0963	2.91817	0.921496	0.939717	0.924185	0.890271	0.94341	0.921255	0.869883	0.880157	0.872652	0.882565	0.907971	0.89276	0.843073	0.862819	0.825494	0.837976	0.876666	0.874779	0.856277	0.8332	1	0.904171	0.0580213
2200	24	11710	0.04684	100.764	7.98649	13.0935	3.09861	0.922459	0.940606	0.925491	0.89193	0.944193	0.921776	0.869599	0.880316	0.873655	0.882792	0.908625	0.892784	0.843638	0.862126	0.825875	0.837874	0.876943	0.875534	0.856149	0.833348	1	0.904903	0.0577211
2200	24	11710	0.04684	100.764	7.98649	13.0935	3.09861	0.922459	0.940606	0.925491	0.89193	0.944193	0.921776	0.869599	0.880316	0.873655	0.882792	0.908625	0.892784	0.843638	0.862126	0.825875	0.837874	0.876943	0.875534	0.856149	0.833348	1	0.904903	0.0577211
2205	29	10125	0.0405	130.33	8.90754	28.104	5.74869	0.92321	0.940494	0.925926	0.892247	0.944543	0.921827	0.870914	0.881432	0.873284	0.883605	0.908296	0.892593	0.843012	0.863704	0.825679	0.837827	0.87684	0.876741	0.855407	0.834123	1	0.905267	0.0574571
2206	30	149	0.000596	116.001	8.2574	19.8705	4.24287	0.973154	0.97651	0.92953	0.939597	0.963087	0.942953	0.879195	0.922819	0.885906	0.85906	0.916107	0.916107	0.875839	0.872483	0.832215	0.855705	0.875839	0.885906	0.85906	0.818792	1	0.929433	0.0488479
2210	34	140	0.00056	116.109	8.30528	19.9289	4.28515	0.975	0.978571	0.935714	0.935714	0.960714	0.942857	0.885714	0.928571	0.892857	0.857143	0.921429	0.910714	0.885714	0.871429	0.839286	0.857143	0.875	0.882143	0.864286	0.821429	1	0.9314	0.0488444
2210	22	13833	0.055332	100.069	7.98313	12.8285	3.03702	0.946179	0.934143	0.915239	0.893552	0.930239	0.921962	0.86525	0.88878	0.870708	0.872226	0.901937	0.883973	0.831888	0.841177	0.841611	0.863804	0.860732	0.863912	0.881262	0.850755	1	0.904678	0.0566047
2212	24	13027	0.052108	100.011	8.41697	12.8333	3.21344	0.947225	0.934367	0.915982	0.895486	0.931105	0.922085	0.864934	0.888769	0.871613	0.872419	0.901551	0.884931	0.832348	0.841982	0.842404	0.863975	0.860981	0.86409	0.881861	0.849889	1	0.90529	0.0562758
2212	24	13027	0.052108	100.011	8.41697	12.8333	3.21344	0.947225	0.934367	0.915982	0.895486	0.931105	0.922085	0.864934	0.888769	0.871613	0.872419	0.901551	0.884931	0.832348	0.841982	0.842404	0.863975	0.860981	0.86409	0.881861	0.849889	1	0.90529	0.0562758
2217	29	11161	0.044644	129.827	9.33486	27.8213	5.96079	0.948392	0.93643	0.916809	0.895753	0.932488	0.923484	0.866634	0.88975	0.873085	0.872861	0.901667	0.885718	0.831691	0.84186	0.842129	0.863811	0.859914	0.863722	0.882941	0.850461	1	0.906275	0.0557195
2218	30	179	0.000716	115.038	7.4596	19.3334	3.81665	0.941341	0.958101	0.949721	0.921788	0.958101	0.946927	0.865922	0.882682	0.882682	0.888268	0.916201	0.913408	0.801676	0.840782	0.871508	0.879888	0.860335	0.840782	0.885475	0.832402	1	0.919167	0.0525835
2222	34	164	0.000656	115.336	7.38687	19.4776	3.80231	0.939024	0.957317	0.95122	0.920732	0.954268	0.954268	0.862805	0.881098	0.878049	0.890244	0.92378	0.914634	0.792683	0.841463	0.881098	0.875	0.859756	0.847561	0.890244	0.841463	1	0.918965	0.0533947
2222	22	14462	0.057848	99.9293	7.84904	12.7678	2.97953	0.906133	0.937388	0.917888	0.889296	0.936731	0.927811	0.856693	0.901051	0.873496	0.891405	0.896003	0.887948	0.847843	0.879719	0.845561	0.850678	0.876227	0.877265	0.841066	0.818179	1	0.901668	0.0600645
2224	24	13618	0.054472	99.8642	8.26887	12.7688	3.14854	0.907439	0.939051	0.919225	0.890219	0.937142	0.928734	0.858129	0.901381	0.874174	0.891614	0.896644	0.888677	0.847555	0.879755	0.845829	0.850749	0.877038	0.877405	0.840542	0.818512	1	0.90259	0.0597478
2224	24	13618	0.054472	99.8642	8.26887	12.7688	3.14854	0.907439	0.939051	0.919225	0.890219	0.937142	0.928734	0.858129	0.901381	0.874174	0.891614	0.896644	0.888677	0.847555	0.879755	0.845829	0.850749	0.877038	0.877405	0.840542	0.818512	1	0.90259	0.0597478
2229	29	11623	0.046492	128.928	9.21568	27.2455	5.80691	0.909404	0.940033	0.920632	0.891078	0.938699	0.929364	0.85847	0.901359	0.875548	0.891895	0.897316	0.88996	0.848318	0.881098	0.845221	0.850856	0.879463	0.877871	0.841091	0.81842	1	0.903632	0.05929
2230	30	203	0.000812	115.912	7.9763	19.8076	4.18557	0.931034	0.945813	0.953202	0.921182	0.958128	0.903941	0.862069	0.8867	0.889163	0.889163	0.933498	0.874384	0.849754	0.874384	0.839901	0.876847	0.864532	0.903941	0.847291	0.827586	1	0.914829	0.0508541
2234	34	189	0.000756	116.099	8.01598	19.9048	4.22091	0.933862	0.94709	0.952381	0.917989	0.957672	0.904762	0.867725	0.891534	0.883598	0.891534	0.931217	0.880952	0.846561	0.880952	0.84127	0.873016	0.862434	0.899471	0.849206	0.825397	1	0.915524	0.0513812
2234	22	12469	0.049876	101.356	7.80029	13.3106	3.0433	0.945625	0.944462	0.905125	0.868313	0.942497	0.925936	0.859131	0.888604	0.861978	0.874168	0.881747	0.893416	0.863582	0.885396	0.851752	0.846539	0.880664	0.845457	0.867912	0.821076	1	0.903899	0.056772
2236	24	11718	0.046872	101.296	8.27509	13.3163	3.23985	0.946621	0.945341	0.906511	0.869048	0.942439	0.927163	0.859618	0.889401	0.863245	0.875363	0.881934	0.894052	0.863671	0.885689	0.85198	0.847116	0.881336	0.845067	0.867469	0.820319	1	0.904665	0.0566336
2236	24	11718	0.046872	101.296	8.27509	13.3163	3.23985	0.946621	0.945341	0.906511	0.869048	0.942439	0.927163	0.859618	0.889401	0.863245	0.875363	0.881934	0.894052	0.863671	0.885689	0.85198	0.847116	0.881336	0.845067	0.867469	0.820319	1	0.904665	0.0566336
2241	29	10094	0.040376	127.546	9.21427	26.3909	5.68516	0.947246	0.947147	0.908064	0.871112	0.943184	0.927085	0.86066	0.88934	0.863384	0.875124	0.882257	0.892609	0.863483	0.885625	0.854072	0.84897	0.882851	0.845156	0.867297	0.820537	1	0.905508	0.0564516
2242	30	240	0.00096	114.209	8.85228	19.0198	4.43079	0.96875	0.945833	0.9375	0.895833	0.94375	0.929167	0.8875	0.91875	0.8625	0.895833	0.889583	0.904167	0.891667	0.89375	0.845833	0.875	0.904167	0.84375	0.860417	0.825	1	0.919957	0.0539177
2246	34	223	0.000892	114.044	8.82079	18.9364	4.40454	0.96861	0.943946	0.939462	0.899103	0.943946	0.928251	0.892377	0.91704	0.863229	0.896861	0.892377	0.903587	0.894619	0.892377	0.858744	0.883408	0.903587	0.843049	0.85426	0.820628	1	0.92081	0.0545886
2246	22	18617	0.074468	98.4661	7.8394	12.2235	2.89241	0.940135	0.931998	0.909894	0.885669	0.948918	0.925767	0.83789	0.890933	0.869904	0.876618	0.885884	0.887952	0.867191	0.862062	0.825804	0.848123	0.871005	0.852205	0.871623	0.843745	1	0.902781	0.0562681
2248	24	17441	0.069764	98.3837	8.2716	12.2193	3.0622	0.941259	0.932429	0.910613	0.886646	0.94877	0.926925	0.839229	0.891549	0.870707	0.877559	0.88593	0.887994	0.867209	0.862393	0.825641	0.847457	0.871051	0.852589	0.871596	0.844304	1	0.903427	0.0560297
2248	24	17441	0.069764	98.3837	8.2716	12.2193	3.0622	0.941259	0.932429	0.910613	0.886646	0.94877	0.926925	0.839229	0.891549	0.870707	0.877559	0.88593	0.887994	0.867209	0.862393	0.825641	0.847457	0.871051	0.852589	0.871596	0.844304	1	0.903427	0.0560297
2253	29	14921	0.059684	125.293	9.20145	25.0357	5.50038	0.942296	0.93345	0.912372	0.888848	0.949735	0.927786	0.839521	0.892936	0.871322	0.878125	0.885229	0.887541	0.868239	0.862442	0.825414	0.848971	0.872596	0.854232	0.871557	0.844783	1	0.904432	0.0557555
2254	30	507	0.002028	112.348	8.13902	18.0695	3.96592	0.95069	0.947732	0.935897	0.907298	0.959566	0.941815	0.846154	0.913215	0.877712	0.877712	0.879684	0.88856	0.863905	0.873767	0.828402	0.857002	0.857988	0.873767	0.862919	0.856016	1	0.915404	0.0503751
2258	34	469	0.001876	112.351	8.09386	18.068	3.94491	0.948827	0.944563	0.938166	0.911514	0.960554	0.943497	0.850746	0.913646	0.877399	0.877399	0.881663	0.886994	0.867804	0.876333	0.829424	0.857143	0.860341	0.873134	0.863539	0.864606	1	0.916129	0.0493277
2258	22	24419	0.097676	96.1186	7.88208	11.3866	2.7872	0.931672	0.92254	0.909415	0.895696	0.92469	0.904521	0.861542	0.894283	0.877595	0.874381	0.926696	0.889799	0.839613	0.854744	0.857263	0.862443	0.859884	0.866559	0.863426	0.835354	1	0.900865	0.0586672
2260	24	22877	0.091508	96.0596	8.26885	11.3886	2.92866	0.933055	0.923504	0.911243	0.896774	0.925165	0.905473	0.862438	0.895703	0.877628	0.875137	0.927066	0.89048	0.839249	0.854636	0.858176	0.862569	0.860253	0.8667	0.863859	0.835402	1	0.901799	0.0583845
2260	24	22877	0.091508	96.0596	8.26885	11.3886	2.92866	0.933055	0.923504	0.911243	0.896774	0.925165	0.905473	0.862438	0.895703	0.877628	0.875137	0.927066	0.89048	0.839249	0.854636	0.858176	0.862569	0.860253	0.8667	0.863859	0.835402	1	0.901799	0.0583845
2265	29	19566	0.078264	125.217	9.11564	24.9837	5.43859	0.934632	0.925432	0.913191	0.898114	0.926275	0.906803	0.862542	0.896019	0.878309	0.876009	0.927476	0.891393	0.840284	0.855591	0.858223	0.863615	0.860421	0.866708	0.864535	0.836988	1	0.903001	0.0576897
2266	30	666	0.002664	112.005	7.87249	17.8881	3.76687	0.960961	0.948949	0.925676	0.921922	0.93994	0.924174	0.885886	0.910661	0.892643	0.880631	0.927177	0.895646	0.854354	0.872372	0.871622	0.875375	0.869369	0.864865	0.873123	0.850601	1	0.920183	0.0486228
2270	34	613	0.002452	111.956	7.85512	17.8636	3.74908	0.961664	0.947798	0.931485	0.923328	0.942088	0.928222	0.888254	0.918434	0.892333	0.884992	0.928222	0.902936	0.854812	0.879282	0.87031	0.869494	0.865416	0.861338	0.867863	0.853997	1	0.922212	0.0478619
2270	22	17504	0.070016	99.0814	7.85327	12.4514	2.94677	0.927474	0.939071	0.901622	0.91282	0.934986	0.920932	0.872629	0.894738	0.851491	0.878913	0.898366	0.884112	0.817099	0.861832	0.847663	0.852005	0.864545	0.870515	0.858061	0.835952	1	0.902999	0.059658
2272	24	16476	0.065904	98.9216	8.2583	12.4166	3.09862	0.928775	0.940125	0.902495	0.914239	0.935876	0.921886	0.873452	0.895606	0.8523	0.880129	0.898671	0.884286	0.817765	0.861738	0.848386	0.852543	0.864803	0.871328	0.857611	0.836338	1	0.903926	0.0593722
2272	24	16476	0.065904	98.9216	8.2583	12.4166	3.09862	0.928775	0.940125	0.902495	0.914239	0.935876	0.921886	0.873452	0.895606	0.8523	0.880129	0.898671	0.884286	0.817765	0.861738	0.848386	0.852543	0.864803	0.871328	0.857611	0.836338	1	0.903926	0.0593722
2277	29	14108	0.056432	126.853	9.09589	25.9591	5.57166	0.929933	0.940814	0.904593	0.914658	0.937234	0.922987	0.874149	0.895201	0.852247	0.881344	0.898993	0.884782	0.818295	0.861922	0.847711	0.851857	0.866069	0.87096	0.856323	0.83683	1	0.904722	0.0588474
2278	30	396	0.001584	112.621	7.34438	18.1464	3.52644	0.943182	0.960859	0.930556	0.933081	0.958333	0.939394	0.876263	0.900253	0.859848	0.876263	0.910354	0.892677	0.835859	0.875	0.848485	0.85101	0.882576	0.869949	0.857323	0.858586	1	0.918791	0.0540783
2282	34	371	0.001484	112.564	7.41839	18.1238	3.56216	0.947439	0.962264	0.93531	0.932615	0.958221	0.943396	0.874663	0.90566	0.858491	0.878706	0.909704	0.896226	0.839623	0.874663	0.84097	0.850404	0.884097	0.881402	0.854447	0.861186	1	0.920712	0.0522679
2282	22	16147	0.064588	99.3293	7.95361	12.5489	2.97955	0.928717	0.939834	0.91596	0.900136	0.920078	0.920759	0.848579	0.900167	0.873908	0.878646	0.88261	0.859881	0.816251	0.861398	0.828947	0.85183	0.879637	0.862885	0.840373	0.821267	1	0.900512	0.0585464
2284	24	15195	0.06078	99.2934	8.38527	12.5619	3.14947	0.930141	0.941132	0.917769	0.900888	0.921685	0.92152	0.848667	0.900658	0.875058	0.878546	0.884304	0.860316	0.817572	0.860842	0.829187	0.851069	0.879895	0.863475	0.840079	0.8205	1	0.901492	0.0581407
2284	24	15195	0.06078	99.2934	8.38527	12.5619	3.14947	0.930141	0.941132	0.917769	0.900888	0.921685	0.92152	0.848667	0.900658	0.875058	0.878546	0.884304	0.860316	0.817572	0.860842	0.829187	0.851069	0.879895	0.863475	0.840079	0.8205	1	0.901492	0.0581407
2289	29	13010	0.05204	128.408	9.25051	26.9241	5.76804	0.931322	0.942237	0.919639	0.901729	0.922675	0.923213	0.850615	0.902229	0.874481	0.879477	0.883628	0.861568	0.817794	0.861337	0.829593	0.850692	0.88063	0.863259	0.84043	0.819677	1	0.902523	0.0576677
2290	30	289	0.001156	114.007	8.51558	18.8972	4.30929	0.949827	0.972318	0.930796	0.935986	0.929066	0.941176	0.877163	0.913495	0.899654	0.896194	0.887543	0.884083	0.823529	0.882353	0.842561	0.884083	0.849481	0.859862	0.83218	0.801038	1	0.920505	0.0509997
2294	34	275	0.0011	113.974	8.49247	18.8795	4.29951	0.949091	0.970909	0.927273	0.934545	0.934545	0.947273	0.872727	0.914545	0.9	0.901818	0.887273	0.881818	0.825455	0.878182	0.838182	0.881818	0.847273	0.86	0.838182	0.8	1	0.92038	0.0514506
2294	22	18567	0.074268	98.199	7.83122	12.1256	2.87897	0.944337	0.926267	0.911079	0.891528	0.93677	0.936285	0.849249	0.893171	0.84292	0.87222	0.889616	0.88862	0.857705	0.89072	0.847714	0.861448	0.879194	0.842058	0.848333	0.848522	1	0.903446	0.0575272
2296	24	17460	0.06984	98.1349	8.23676	12.1264	3.03886	0.94496	0.927062	0.912543	0.8937	0.937342	0.937342	0.850401	0.893414	0.843814	0.872709	0.890693	0.889462	0.858018	0.891352	0.84791	0.862228	0.879267	0.84181	0.84917	0.84957	1	0.904369	0.0572144
2296	24	17460	0.06984	98.1349	8.23676	12.1264	3.03886	0.94496	0.927062	0.912543	0.8937	0.937342	0.937342	0.850401	0.893414	0.843814	0.872709	0.890693	0.889462	0.858018	0.891352	0.84791	0.862228	0.879267	0.84181	0.84917	0.84957	1	0.904369	0.0572144
2301	29	14920	0.05968	127.114	9.09976	26.1176	5.58614	0.944906	0.927849	0.913706	0.89504	0.937031	0.938505	0.851173	0.894236	0.844638	0.872721	0.892326	0.890147	0.85744	0.891823	0.84866	0.860858	0.879893	0.843733	0.850034	0.850469	1	0.905	0.0571262
2302	30	378	0.001512	113.489	8.23255	18.6235	4.06967	0.960317	0.921958	0.919312	0.924603	0.941799	0.936508	0.875661	0.910053	0.846561	0.896825	0.917989	0.873016	0.861111	0.899471	0.863757	0.854497	0.87963	0.845238	0.838624	0.842593	1	0.914018	0.0515055
2306	34	350	0.0014	113.677	8.161	18.7098	4.04617	0.962857	0.922857	0.924286	0.921429	0.945714	0.934286	0.871429	0.915714	0.85	0.898571	0.92	0.872857	0.867143	0.897143	0.864286	0.854286	0.878571	0.841429	0.835714	0.848571	1	0.915294	0.0509832
2306	22	16041	0.064164	99.2794	8.00474	12.5337	3.0082	0.930054	0.92862	0.918895	0.894957	0.942242	0.921327	0.834331	0.893741	0.859205	0.871205	0.890343	0.885325	0.832803	0.871984	0.835889	0.847983	0.879714	0.836294	0.869834	0.846612	1	0.900697	0.0582624
2308	24	15058	0.060232	99.2176	8.43895	12.5373	3.17792	0.931033	0.930203	0.920142	0.89557	0.942888	0.922168	0.836665	0.894176	0.860041	0.8706	0.890922	0.885244	0.833444	0.87236	0.836167	0.848087	0.879665	0.836931	0.870169	0.846427	1	0.901574	0.0578832
2308	24	15058	0.060232	99.2176	8.43895	12.5373	3.17792	0.931033	0.930203	0.920142	0.89557	0.942888	0.922168	0.836665	0.894176	0.860041	0.8706	0.890922	0.885244	0.833444	0.87236	0.836167	0.848087	0.879665	0.836931	0.870169	0.846427	1	0.901574	0.0578832
2313	29	12875	0.0515	128.535	9.38324	27.0152	5.88409	0.932583	0.930874	0.921476	0.896155	0.944272	0.922718	0.837359	0.895223	0.860078	0.870019	0.892155	0.886291	0.833476	0.872039	0.836272	0.848	0.879728	0.837903	0.869087	0.844194	1	0.902356	0.0575688
2314	30	260	0.00104	114.439	8.29527	19.0935	4.20071	0.963462	0.948077	0.940385	0.930769	0.951923	0.946154	0.844231	0.909615	0.876923	0.884615	0.901923	0.898077	0.855769	0.875	0.826923	0.853846	0.873077	0.826923	0.859615	0.848077	1	0.919928	0.0469433
2318	34	246	0.000984	114.372	8.26696	19.0585	4.19186	0.963415	0.949187	0.941057	0.932927	0.95122	0.949187	0.845528	0.916667	0.878049	0.884146	0.900407	0.904472	0.857724	0.871951	0.825203	0.851626	0.871951	0.827236	0.851626	0.843496	1	0.92088	0.0468163
2318	22	15001	0.060004	100.004	7.80664	12.7937	2.97114	0.933204	0.940271	0.910706	0.908239	0.935538	0.933904	0.845977	0.898773	0.878541	0.875075	0.906806	0.884074	0.840511	0.871875	0.853643	0.856043	0.873575	0.852343	0.863342	0.84911	1	0.906456	0.0566102
2320	24	14061	0.056244	99.9062	8.24079	12.7828	3.13745	0.934357	0.940936	0.911884	0.909644	0.936242	0.934642	0.846846	0.900398	0.878814	0.875827	0.90751	0.884432	0.840054	0.871773	0.854029	0.856482	0.873729	0.852429	0.863559	0.848517	1	0.907285	0.056174
2320	24	14061	0.056244	99.9062	8.24079	12.7828	3.13745	0.934357	0.940936	0.911884	0.909644	0.936242	0.934642	0.846846	0.900398	0.878814	0.875827	0.90751	0.884432	0.840054	0.871773	0.854029	0.856482	0.873729	0.852429	0.863559	0.848517	1	0.907285	0.056174
2325	29	12048	0.048192	128.781	9.12308	27.1455	5.74243	0.935383	0.942397	0.912351	0.911438	0.936628	0.936213	0.847983	0.900896	0.878486	0.87554	0.907578	0.884836	0.840015	0.870933	0.854416	0.856283	0.874419	0.854125	0.861927	0.847651	1	0.90805	0.0557873
2326	30	214	0.000856	115.824	8.33537	19.7891	4.40966	0.950935	0.957944	0.929907	0.904206	0.948598	0.955607	0.841121	0.911215	0.880841	0.873832	0.908879	0.890187	0.829439	0.885514	0.843458	0.850467	0.892523	0.876168	0.871495	0.829439	1	0.916375	0.0512437
2330	34	195	0.00078	115.778	8.44375	19.7746	4.48209	0.948718	0.95641	0.925641	0.905128	0.946154	0.953846	0.846154	0.907692	0.889744	0.876923	0.910256	0.887179	0.830769	0.889744	0.846154	0.851282	0.894872	0.866667	0.874359	0.833333	1	0.915916	0.0519376
2330	22	13396	0.053584	100.794	7.88006	13.0991	3.05976	0.938004	0.926956	0.927964	0.907995	0.944573	0.907734	0.877128	0.890602	0.858689	0.874589	0.916654	0.874254	0.831666	0.838049	0.853501	0.873619	0.852531	0.875075	0.84529	0.842528	1	0.905929	0.056559
2332	24	12641	0.050564	100.758	8.34361	13.1137	3.25072	0.938968	0.927814	0.929238	0.909303	0.944862	0.908947	0.87766	0.891939	0.858437	0.874891	0.916739	0.875129	0.833716	0.838106	0.854007	0.873626	0.853137	0.875208	0.846492	0.843485	1	0.906765	0.0562175
2332	24	12641	0.050564	100.758	8.34361	13.1137	3.25072	0.938968	0.927814	0.929238	0.909303	0.944862	0.908947	0.87766	0.891939	0.858437	0.874891	0.916739	0.875129	0.833716	0.838106	0.854007	0.873626	0.853137	0.875208	0.846492	0.843485	1	0.906765	0.0562175
2337	29	10904	0.043616	128.913	9.19761	27.2353	5.82967	0.94016	0.929567	0.928742	0.909574	0.945891	0.910537	0.877889	0.892792	0.858125	0.874771	0.917416	0.876146	0.833135	0.835794	0.853632	0.873899	0.853723	0.876146	0.845149	0.842076	1	0.907343	0.056103
2338	30	187	0.000748	116.493	8.13354	20.112	4.23397	0.962567	0.954545	0.946524	0.92246	0.962567	0.917112	0.882353	0.906417	0.863636	0.879679	0.909091	0.882353	0.834225	0.81016	0.879679	0.852941	0.855615	0.868984	0.836898	0.885027	1	0.919871	0.0512711
2342	34	169	0.000676	115.988	7.8686	19.836	4.02297	0.961538	0.955621	0.943787	0.934911	0.970414	0.911243	0.884615	0.905325	0.881657	0.878698	0.911243	0.881657	0.825444	0.804734	0.881657	0.849112	0.860947	0.866864	0.828402	0.89645	1	0.921546	0.0515246
2342	22	15997	0.063988	99.8023	7.7647	12.7149	2.93192	0.923173	0.943302	0.910452	0.883728	0.931268	0.925892	0.850597	0.908952	0.872601	0.883134	0.906701	0.876571	0.821998	0.861349	0.853035	0.863443	0.868132	0.832094	0.845002	0.834438	1	0.901604	0.0569251
2344	24	14968	0.059872	99.7229	8.22077	12.7127	3.12189	0.924906	0.943847	0.911478	0.884153	0.931888	0.926644	0.850949	0.909373	0.873196	0.883785	0.907202	0.877038	0.822722	0.861939	0.853621	0.863676	0.868586	0.832342	0.84517	0.83458	1	0.902359	0.0567479
2344	24	14968	0.059872	99.7229	8.22077	12.7127	3.12189	0.924906	0.943847	0.911478	0.884153	0.931888	0.926644	0.850949	0.909373	0.873196	0.883785	0.907202	0.877038	0.822722	0.861939	0.853621	0.863676	0.868586	0.832342	0.84517	0.83458	1	0.902359	0.0567479
2349	29	12832	0.051328	128.291	9.08803	26.8377	5.67104	0.925888	0.944864	0.91342	0.886767	0.93224	0.926239	0.852634	0.909289	0.873286	0.88443	0.907146	0.876987	0.822631	0.861596	0.855556	0.865687	0.869233	0.833229	0.844763	0.833307	1	0.903268	0.0565284
2350	30	245	0.00098	114.271	7.61428	18.9633	3.80179	0.95102	0.963265	0.934694	0.906122	0.942857	0.946939	0.861224	0.920408	0.881633	0.891837	0.910204	0.887755	0.844898	0.871429	0.863265	0.883673	0.885714	0.830612	0.855102	0.826531	1	0.919211	0.0518615
2354	34	229	0.000916	114.411	7.63294	19.0333	3.81765	0.951965	0.962882	0.932314	0.908297	0.943231	0.947598	0.860262	0.917031	0.884279	0.893013	0.908297	0.89083	0.840611	0.871179	0.860262	0.882096	0.888646	0.831878	0.855895	0.823144	1	0.919122	0.0520069
2354	22	16477	0.065908	99.074	7.72062	12.4407	2.88053	0.934697	0.936942	0.898282	0.90074	0.936427	0.916884	0.862718	0.906779	0.877314	0.877466	0.87082	0.881593	0.834618	0.880015	0.842872	0.851004	0.880834	0.833647	0.86639	0.833252	1	0.90283	0.0578996
2356	24	15521	0.062084	99.023	8.16369	12.4483	3.0643	0.9357	0.937472	0.899169	0.901746	0.937601	0.918111	0.864313	0.906482	0.878068	0.877166	0.871207	0.881999	0.834676	0.880742	0.843148	0.851524	0.881097	0.833999	0.866632	0.833	1	0.903576	0.0576814
2356	24	15521	0.062084	99.023	8.16369	12.4483	3.0643	0.9357	0.937472	0.899169	0.901746	0.937601	0.918111	0.864313	0.906482	0.878068	0.877166	0.871207	0.881999	0.834676	0.880742	0.843148	0.851524	0.881097	0.833999	0.866632	0.833	1	0.903576	0.0576814
2361	29	13296	0.053184	125.631	9.04177	25.2224	5.43658	0.93735	0.937989	0.90106	0.903655	0.938478	0.919261	0.86605	0.906325	0.87846	0.877181	0.872668	0.883311	0.835439	0.880641	0.844427	0.852399	0.880227	0.833973	0.866501	0.832882	1	0.904654	0.0573329
2362	30	467	0.001868	112.538	7.5051	18.1169	3.61052	0.953961	0.957173	0.917559	0.922912	0.957173	0.93469	0.880086	0.917559	0.88758	0.884368	0.874732	0.884368	0.862955	0.883298	0.835118	0.87045	0.875803	0.827623	0.865096	0.837259	1	0.918586	0.0537782
2366	34	432	0.001728	112.482	7.50856	18.0908	3.6088	0.952546	0.959491	0.918981	0.928241	0.959491	0.940972	0.880787	0.915509	0.884259	0.883102	0.881944	0.880787	0.857639	0.884259	0.833333	0.866898	0.87037	0.824074	0.862269	0.840278	1	0.919511	0.0534554
2366	22	22107	0.088428	96.6707	8.01399	11.5877	2.85146	0.939748	0.92145	0.91713	0.884041	0.943479	0.931718	0.845456	0.919912	0.874904	0.870788	0.88377	0.858665	0.843556	0.880445	0.841023	0.844665	0.881983	0.830732	0.840978	0.829624	1	0.902554	0.056416
2368	24	20760	0.08304	96.5722	8.46353	11.5801	3.02541	0.940968	0.922664	0.918088	0.885043	0.944027	0.931431	0.8467	0.920207	0.87565	0.87223	0.884056	0.858646	0.843786	0.881455	0.840679	0.84475	0.882755	0.831045	0.841065	0.828998	1	0.903325	0.0559963
2368	24	20760	0.08304	96.5722	8.46353	11.5801	3.02541	0.940968	0.922664	0.918088	0.885043	0.944027	0.931431	0.8467	0.920207	0.87565	0.87223	0.884056	0.858646	0.843786	0.881455	0.840679	0.84475	0.882755	0.831045	0.841065	0.828998	1	0.903325	0.0559963
2373	29	17864	0.071456	125.752	9.39567	25.3248	5.66232	0.942062	0.923142	0.919503	0.886336	0.944581	0.93109	0.846395	0.919811	0.876092	0.872453	0.884404	0.858962	0.843232	0.881829	0.841021	0.845359	0.883593	0.831617	0.841581	0.829545	1	0.903888	0.0555755
2374	30	614	0.002456	111.805	8.00118	17.803	3.84785	0.958469	0.949511	0.942182	0.912052	0.94544	0.942182	0.868078	0.930782	0.894137	0.859121	0.887622	0.857492	0.862378	0.891694	0.851792	0.839577	0.863192	0.827362	0.856678	0.842834	1	0.918248	0.0503067
2378	34	569	0.002276	111.616	7.92354	17.7084	3.77769	0.962214	0.948155	0.943761	0.913884	0.949033	0.943761	0.867311	0.929701	0.896309	0.859402	0.891916	0.858524	0.857645	0.891916	0.848858	0.834798	0.86116	0.825132	0.858524	0.84007	1	0.919248	0.0493662
2378	22	20627	0.082508	97.1897	7.88752	11.7651	2.85001	0.920783	0.935352	0.910748	0.887938	0.935085	0.928613	0.870873	0.900955	0.869079	0.85679	0.919087	0.873224	0.821399	0.874315	0.860983	0.86668	0.846803	0.870146	0.85885	0.842682	1	0.901931	0.058726
2380	24	19386	0.077544	97.1103	8.29964	11.7614	3.00987	0.921619	0.936114	0.911998	0.888812	0.936114	0.929459	0.871428	0.90212	0.869803	0.857629	0.919968	0.873646	0.821134	0.874317	0.861085	0.867327	0.847029	0.870112	0.85928	0.843985	1	0.902729	0.0584157
2380	24	19386	0.077544	97.1103	8.29964	11.7614	3.00987	0.921619	0.936114	0.911998	0.888812	0.936114	0.929459	0.871428	0.90212	0.869803	0.857629	0.919968	0.873646	0.821134	0.874317	0.861085	0.867327	0.847029	0.870112	0.85928	0.843985	1	0.902729	0.0584157
2385	29	16605	0.06642	125.692	9.2144	25.2734	5.54954	0.923607	0.937669	0.913159	0.890033	0.937308	0.930563	0.872207	0.902258	0.871846	0.8595	0.920385	0.874195	0.819813	0.874104	0.862361	0.868293	0.846643	0.870009	0.859922	0.842367	1	0.903861	0.0580701
2386	30	586	0.002344	111.958	7.73586	17.857	3.69794	0.947952	0.950512	0.930034	0.911263	0.941126	0.921502	0.883106	0.917235	0.884812	0.881399	0.936007	0.882253	0.835324	0.872014	0.866041	0.897611	0.848976	0.872014	0.858362	0.866041	1	0.917198	0.0516805
2390	34	535	0.00214	111.803	7.66122	17.7787	3.63632	0.948598	0.960748	0.929907	0.914953	0.943925	0.921495	0.883178	0.918692	0.883178	0.880374	0.937383	0.87757	0.830841	0.873832	0.866355	0.896262	0.846729	0.871028	0.858879	0.862617	1	0.91887	0.0499657
2390	22	17294	0.069176	98.9269	7.98799	12.4018	2.97843	0.940326	0.931421	0.919278	0.899156	0.94686	0.927056	0.851451	0.904591	0.868191	0.881635	0.893055	0.872383	0.824101	0.838007	0.868943	0.874407	0.853649	0.849312	0.877009	0.844831	1	0.905793	0.0558224
2392	24	16266	0.065064	98.848	8.42013	12.3991	3.14838	0.940766	0.931913	0.920171	0.900375	0.948205	0.927671	0.852115	0.905201	0.869698	0.882393	0.893274	0.872679	0.824081	0.838098	0.869667	0.875169	0.853621	0.849656	0.877198	0.844953	1	0.906496	0.0555936
2392	24	16266	0.065064	98.848	8.42013	12.3991	3.14838	0.940766	0.931913	0.920171	0.900375	0.948205	0.927671	0.852115	0.905201	0.869698	0.882393	0.893274	0.872679	0.824081	0.838098	0.869667	0.875169	0.853621	0.849656	0.877198	0.844953	1	0.906496	0.0555936
2397	29	14009	0.056036	126.04	9.23167	25.4823	5.58751	0.941573	0.93265	0.921301	0.901278	0.948248	0.928367	0.853309	0.905811	0.871333	0.883325	0.893961	0.872047	0.82422	0.839246	0.86837	0.875723	0.854344	0.849739	0.877936	0.845778	1	0.907218	0.0553539
2398	30	389	0.001556	113.364	7.65868	18.5246	3.79621	0.958869	0.939589	0.930591	0.915167	0.953728	0.933162	0.871465	0.902314	0.901028	0.886889	0.903599	0.883033	0.859897	0.854756	0.87018	0.886889	0.87018	0.857326	0.87018	0.847044	1	0.918307	0.0511343
2402	34	348	0.001392	113.233	7.87609	18.4761	3.90826	0.95546	0.936782	0.929598	0.920977	0.952586	0.929598	0.872126	0.909483	0.903736	0.885057	0.905172	0.883621	0.862069	0.850575	0.873563	0.883621	0.867816	0.854885	0.875	0.850575	1	0.918069	0.0518382
2402	22	18342	0.073368	98.3462	7.80751	12.1779	2.87509	0.923836	0.939102	0.892078	0.896549	0.923127	0.916612	0.85844	0.898893	0.84729	0.855741	0.888698	0.882456	0.832597	0.855168	0.86411	0.861656	0.870488	0.867354	0.87406	0.84023	1	0.897516	0.0585683
2404	24	17220	0.06888	98.221	8.21801	12.1565	3.02989	0.924971	0.940041	0.89399	0.898084	0.923868	0.916899	0.859466	0.899593	0.848026	0.856359	0.88856	0.882259	0.832869	0.855807	0.864082	0.861672	0.870848	0.867741	0.873984	0.839779	1	0.898398	0.0582091
