# Supplementary material for: IBSEM: An Individual-Based Atlantic Salmon Population Model
Source: PLoS One. 2015 Sep 18;10(9):e0138444. doi: 10.1371/journal.pone.0138444 (PMC4575158; doi:10.1371/journal.pone.0138444)
Supplement: S1 Minimal dataset — (ZIP) [file pone.0138444.s003.zip › temp/scenario 1/wild - 7/runFiles/results/smolts.txt]

month	fry	parr1	parr2	averageLengthFry	stDevLengthFry	averageLengthParr1	stDevLengthParr1	averageLengthParr2	stDevLengthParr2	averageWeightFry	stDevWeightFry	averageWeightParr1	stDevWeightParr1	averageWeightParr2	stDevWeightParr2	month	averageAge	popSize	density	averageLength	stDevLength	averageWeight	stDevWeight	allele_0_0_Frequency	allele_0_1_Frequency	allele_0_2_Frequency	allele_0_3_Frequency	allele_0_4_Frequency	allele_0_5_Frequency	allele_0_6_Frequency	allele_0_7_Frequency	allele_0_8_Frequency	allele_0_9_Frequency	allele_0_10_Frequency	allele_0_11_Frequency	allele_0_12_Frequency	allele_0_13_Frequency	allele_0_14_Frequency	allele_0_15_Frequency	allele_0_16_Frequency	allele_0_17_Frequency	allele_0_18_Frequency	allele_0_19_Frequency	allele_0_20_Frequency	genotypicValueAverage	genotypicValueStDev
22	6	25780	5872	92.1944	1.31821	111.014	7.60176	133.321	8.85168	9.86281	0.42337	17.4071	3.59747	30.0532	6.05492	22	20	31658	0.126632	115.148	11.6989	19.7513	6.44343	0.902694	0.904906	0.904874	0.902205	0.901763	0.902679	0.900941	0.899962	0.902884	0.902584	0.899078	0.902931	0.89952	0.899615	0.900625	0.89933	0.900515	0.898857	0.898888	0.900894	1	0.90238	0.0600134
26	6	22874	5231	112.079	2.40622	126.434	8.82149	148.708	10.0608	17.6879	1.15678	25.6848	5.41705	41.6662	8.49224	26	24	28111	0.112444	130.576	12.5447	28.657	8.71805	0.903917	0.90662	0.906531	0.902796	0.903472	0.903081	0.901284	0.900288	0.902903	0.903383	0.899434	0.902974	0.899719	0.899292	0.900875	0.899648	0.900964	0.898278	0.899185	0.901551	1	0.903273	0.0597394
28	5	21589	4944	121.035	5.83671	132.984	9.85408	155.295	11.3131	22.3765	3.22697	29.922	6.70224	47.5263	10.4192	28	26	26538	0.106152	137.138	13.3547	33.2002	10.1867	0.905306	0.907717	0.907152	0.903478	0.904608	0.903516	0.902178	0.900878	0.903384	0.903911	0.899408	0.903026	0.899634	0.899597	0.901255	0.899955	0.900784	0.898429	0.899032	0.901726	1	0.904008	0.059375
34	3	25726	10733	91.6735	0.95618	110.503	7.5858	129.537	9.15377	9.69454	0.300615	17.1702	3.56246	27.623	5.86847	34	21	36462	0.145848	116.104	11.8559	20.2465	6.46493	0.902611	0.901253	0.903571	0.896152	0.897043	0.909152	0.888747	0.895	0.895809	0.886402	0.879998	0.883084	0.90944	0.883591	0.896015	0.901226	0.902268	0.906053	0.88824	0.897592	1	0.898003	0.0622005
38	3	22794	9652	108.842	3.21009	123.883	8.78759	142.602	10.2918	16.2248	1.41904	24.1797	5.18842	36.8297	8.00026	38	25	32449	0.129796	129.45	12.6099	27.9417	8.44986	0.904342	0.903109	0.904727	0.897146	0.898102	0.909797	0.889349	0.895343	0.896977	0.887562	0.881229	0.88411	0.90898	0.884249	0.895929	0.900906	0.902339	0.905898	0.888117	0.898102	1	0.899056	0.0616068
40	3	21424	9126	118.28	7.95263	131.662	9.83129	150.26	11.4379	21.0214	4.04052	29.0495	6.56389	43.1323	9.90162	40	27	30553	0.122212	137.216	13.3919	33.2552	10.0526	0.90523	0.904412	0.905852	0.897997	0.898864	0.910287	0.889945	0.895788	0.897391	0.887949	0.881681	0.884692	0.909092	0.884856	0.896311	0.900828	0.90235	0.905247	0.888178	0.898193	1	0.899785	0.061451
46	0	16596	11814	0	0	108.311	7.21461	126.602	9.151	0	0	16.1594	3.2504	25.8139	5.65379	46	23	28410	0.11364	115.917	12.1038	20.1741	6.48895	0.915593	0.905949	0.892819	0.897008	0.887223	0.907885	0.890514	0.874903	0.896427	0.90403	0.888525	0.897061	0.896128	0.896111	0.904611	0.881274	0.871489	0.909873	0.907709	0.911686	1	0.898707	0.0616603
50	0	14759	10571	0	0	117.633	8.28778	135.808	10.0998	0	0	20.7113	4.40933	31.8637	7.174	50	27	25330	0.10132	125.218	12.7637	25.3655	7.94046	0.917015	0.907402	0.893901	0.89773	0.888334	0.909435	0.89092	0.875424	0.89619	0.904639	0.888749	0.898184	0.896585	0.896388	0.904441	0.882057	0.871398	0.909317	0.908291	0.912238	1	0.899612	0.0613239
52	0	13836	10026	0	0	124.804	9.25291	142.928	11.1447	0	0	24.754	5.55153	37.1784	8.80594	52	29	23862	0.095448	132.419	13.4854	29.9743	9.38399	0.91828	0.90906	0.89588	0.89894	0.889511	0.910213	0.891103	0.876624	0.897222	0.904828	0.889259	0.899191	0.896467	0.896509	0.905289	0.88268	0.870945	0.908935	0.908683	0.912518	1	0.900673	0.0609584
58	0	13732	11225	0	0	106.879	6.96144	126.422	9.21005	0	0	15.5209	3.0487	25.7101	5.64803	58	23	24957	0.099828	115.669	12.6226	20.1038	6.71975	0.90684	0.906219	0.880935	0.913511	0.899247	0.886284	0.896001	0.869015	0.901711	0.887707	0.896402	0.88951	0.882438	0.902893	0.92427	0.883059	0.893777	0.905437	0.896262	0.896963	1	0.897063	0.0618166
62	0	12107	10026	0	0	120.246	8.13183	139.409	10.3587	0	0	22.0899	4.49967	34.4532	7.72739	62	27	22133	0.088532	128.926	13.2581	27.6903	8.71775	0.908756	0.907401	0.882641	0.915443	0.901075	0.887476	0.896557	0.86981	0.902611	0.889147	0.897822	0.88926	0.882167	0.902973	0.923915	0.883229	0.894253	0.905955	0.895857	0.896986	1	0.898296	0.0613739
64	0	11370	9475	0	0	127.877	9.20972	146.801	11.3692	0	0	26.5952	5.78435	40.2586	9.40421	64	29	20845	0.08338	136.479	13.9215	32.8059	10.234	0.910194	0.908851	0.885128	0.916839	0.902087	0.888654	0.897673	0.870736	0.903286	0.889518	0.898345	0.88899	0.882298	0.903118	0.923795	0.883689	0.894579	0.905949	0.896522	0.895994	1	0.899434	0.060933
70	1	19241	12428	90.3217	0	107.401	7.10631	125.734	9.26923	9.27079	0	15.755	3.1491	25.3051	5.65891	70	22	31670	0.12668	114.595	12.0228	19.5024	6.35141	0.901768	0.882649	0.886123	0.904799	0.89869	0.88227	0.908541	0.894743	0.905178	0.896795	0.896574	0.884039	0.894269	0.888364	0.9003	0.902494	0.905226	0.897079	0.891664	0.884812	1	0.894951	0.0627232
74	1	16995	11012	106.045	0	119.619	8.27492	137.855	10.3861	14.9726	0	21.7618	4.54679	33.3345	7.61049	74	26	28008	0.112032	126.789	12.7795	26.3117	8.20208	0.903599	0.884836	0.887211	0.906116	0.900011	0.883301	0.909508	0.895351	0.905134	0.897422	0.896994	0.883962	0.895119	0.888996	0.900511	0.903902	0.904581	0.89719	0.891103	0.884836	1	0.896083	0.0622792
76	1	15997	10411	116.172	0	127.792	9.2912	145.925	11.4556	19.6613	0	26.5502	5.83078	39.5649	9.41524	76	28	26409	0.105636	134.94	13.5112	31.6806	9.79771	0.904654	0.885531	0.887955	0.907853	0.900526	0.884433	0.910542	0.895585	0.904995	0.897497	0.897175	0.884395	0.895755	0.889602	0.901151	0.903593	0.904332	0.897951	0.891022	0.884736	1	0.896815	0.0621371
82	0	20252	15276	0	0	107.4	7.01918	125.076	9.00338	0	0	15.7491	3.10817	24.8919	5.40101	82	23	35528	0.142112	115	11.8118	19.6802	6.20784	0.914307	0.896814	0.905722	0.888651	0.886526	0.894942	0.900811	0.893478	0.896617	0.897658	0.8996	0.879926	0.895618	0.897602	0.8826	0.899136	0.896082	0.902302	0.897757	0.901937	1	0.898206	0.0624372
86	0	17883	13489	0	0	120.508	8.16757	138.06	10.1646	0	0	22.2358	4.5451	33.4566	7.42613	86	27	31372	0.125488	128.055	12.5679	27.0604	8.14533	0.915498	0.898365	0.907035	0.890221	0.888212	0.895735	0.901218	0.894125	0.897185	0.898269	0.900086	0.879574	0.89556	0.898715	0.883304	0.899289	0.896102	0.90211	0.898205	0.90152	1	0.899203	0.0621237
88	0	16803	12774	0	0	126.384	9.16689	143.777	11.1605	0	0	25.6841	5.62606	37.8348	8.84245	88	29	29577	0.118308	133.896	13.2575	30.9319	9.37957	0.916827	0.899922	0.908189	0.891182	0.889661	0.896626	0.902137	0.894969	0.898012	0.898282	0.900193	0.880752	0.89595	0.899229	0.883846	0.899618	0.896169	0.902323	0.898164	0.901427	1	0.900197	0.0617068
94	4	20488	16742	94.1061	2.83663	108.864	7.29602	126.761	9.38059	10.5082	0.941014	16.4098	3.31946	25.9297	5.80369	94	23	37234	0.148936	116.909	12.1724	20.6897	6.60644	0.917199	0.89378	0.906242	0.901058	0.893901	0.907302	0.901192	0.870723	0.899259	0.901904	0.899353	0.887522	0.887388	0.891188	0.89613	0.896036	0.90929	0.909693	0.887401	0.904241	1	0.900291	0.0634483
98	3	18089	14792	105.9	6.98138	120.188	8.40414	137.923	10.4593	15.1066	3.07139	22.0791	4.66287	33.3902	7.64927	98	27	32884	0.131536	128.164	12.8819	27.1664	8.36391	0.919414	0.895207	0.907523	0.90167	0.896044	0.908436	0.901578	0.871047	0.899632	0.902643	0.900119	0.887666	0.887498	0.891269	0.896317	0.896348	0.909363	0.90947	0.887331	0.904558	1	0.901369	0.062868
100	3	17038	13984	115.758	8.52126	128.644	9.4823	146.304	11.5569	19.7695	4.47044	27.0941	6.02166	39.8814	9.52979	100	29	31025	0.1241	136.603	13.6685	32.857	10.067	0.921096	0.897405	0.908815	0.902949	0.896809	0.909299	0.901547	0.871459	0.900242	0.903143	0.900242	0.888284	0.887994	0.892006	0.896986	0.896954	0.90946	0.909879	0.887381	0.905093	1	0.90242	0.0622056
106	4	23943	12540	92.6334	1.61767	111.924	7.69342	129.333	9.4702	10.0067	0.520342	17.8387	3.69887	27.5241	6.10509	106	22	36487	0.145948	117.905	11.7512	21.1665	6.55441	0.921369	0.905569	0.908694	0.911407	0.880341	0.924672	0.867884	0.864075	0.896059	0.904117	0.89351	0.919451	0.903472	0.890303	0.909598	0.892756	0.894277	0.894072	0.896182	0.901431	1	0.902306	0.060117
110	4	21239	11128	104.124	2.34524	122.903	8.73723	140.258	10.6504	14.1981	0.953454	23.614	5.06764	35.1091	8.06613	110	26	32371	0.129484	128.867	12.5338	27.5645	8.30933	0.921952	0.906583	0.909796	0.912607	0.881159	0.925628	0.869219	0.865435	0.896991	0.904359	0.893639	0.919728	0.904081	0.890149	0.90924	0.892744	0.893933	0.893547	0.896929	0.901733	1	0.903099	0.0598696
112	4	19948	10492	113.59	3.58085	132.718	9.83757	149.974	11.8448	18.4387	1.73688	29.7442	6.66964	42.9444	10.2655	112	28	30444	0.121776	138.663	13.3826	34.2919	10.2397	0.922908	0.908291	0.911132	0.914105	0.882259	0.92634	0.8694	0.86669	0.898108	0.904875	0.894446	0.920198	0.905104	0.889371	0.909917	0.893444	0.89438	0.893723	0.897123	0.901968	1	0.904105	0.0594701
118	2	23482	8103	91.1141	1.05226	111.143	7.64511	130.402	9.60339	9.51959	0.328261	17.4702	3.6383	28.2146	6.28576	118	21	31587	0.126348	116.083	11.7426	20.2259	6.48079	0.926995	0.894609	0.892503	0.908428	0.89635	0.903805	0.877861	0.876832	0.899896	0.91191	0.90371	0.890841	0.895701	0.898043	0.917292	0.899753	0.899136	0.893026	0.890034	0.906196	1	0.901049	0.0611684
122	2	20749	7212	105.865	0.468864	125.332	8.84496	144.42	10.7666	14.8976	0.197062	25.0302	5.33688	38.2901	8.61193	122	25	27963	0.111852	130.254	12.5588	28.4494	8.59805	0.928531	0.896435	0.894807	0.909505	0.897346	0.904105	0.879519	0.877463	0.900887	0.912545	0.903837	0.891696	0.895952	0.898312	0.917444	0.899993	0.898992	0.893556	0.890498	0.906215	1	0.90221	0.0606921
124	2	19551	6796	112.645	5.13429	133.651	9.96143	152.555	11.9645	18.0417	2.44281	30.3777	6.83485	45.1781	10.6932	124	27	26349	0.105396	138.525	13.3792	34.1941	10.3005	0.929542	0.897396	0.895935	0.910338	0.898042	0.904702	0.880641	0.878591	0.901325	0.91309	0.904304	0.892406	0.896201	0.899199	0.917853	0.900547	0.899541	0.893772	0.890205	0.906676	1	0.903029	0.0605173
130	0	22040	9274	0	0	109.016	7.35781	128.81	9.25754	0	0	16.4814	3.36039	27.177	5.90153	130	21	31314	0.125256	114.878	12.0482	19.649	6.4891	0.919493	0.895239	0.879942	0.905506	0.905857	0.906192	0.874369	0.883263	0.898224	0.891997	0.884509	0.890129	0.889474	0.888005	0.904995	0.901578	0.905266	0.899821	0.899486	0.896708	1	0.897584	0.0635678
134	0	19449	8199	0	0	120.569	8.46341	140.166	10.3813	0	0	22.2912	4.72083	35.0112	7.81734	134	25	27648	0.110592	126.381	12.7462	26.0633	8.21902	0.92117	0.897045	0.882125	0.906937	0.906847	0.90625	0.875326	0.88406	0.898655	0.893374	0.885091	0.890607	0.889341	0.889468	0.905273	0.900969	0.905255	0.900517	0.900137	0.897244	1	0.898755	0.0629974
136	0	18287	7768	0	0	125.184	9.38956	144.831	11.395	0	0	24.9895	5.66188	38.6882	9.18176	136	27	26055	0.10422	131.042	13.4672	29.0736	9.32208	0.922548	0.898561	0.883362	0.907714	0.907158	0.906582	0.876914	0.884552	0.89906	0.894435	0.88507	0.891192	0.890002	0.89004	0.905853	0.901247	0.905757	0.900537	0.900652	0.897467	1	0.899654	0.06267
142	14	24361	12969	92.1693	1.743	110.032	7.35926	129.042	9.30337	9.85933	0.566285	16.9403	3.42019	27.325	5.91512	142	22	37344	0.149376	116.627	12.1455	20.5441	6.65324	0.90064	0.898551	0.889822	0.902381	0.898699	0.912958	0.886635	0.879231	0.880021	0.895084	0.894066	0.895458	0.896074	0.882645	0.890397	0.891053	0.894816	0.890665	0.900145	0.900238	1	0.895628	0.065069
146	13	21516	11468	108.101	3.41653	122.561	8.5544	141.407	10.516	15.9031	1.48399	23.4057	4.93778	35.9488	8.03197	146	26	32997	0.131988	129.105	12.9169	27.7621	8.60488	0.9024	0.901021	0.891172	0.903976	0.900052	0.913613	0.886747	0.87908	0.881565	0.896521	0.895021	0.89596	0.896339	0.883065	0.89143	0.891536	0.895415	0.89099	0.900506	0.900506	1	0.896873	0.0645737
148	11	20187	10812	113.602	4.11384	128.19	9.53389	146.897	11.5446	18.4617	1.97654	26.8173	6.03824	40.3577	9.53791	148	28	31010	0.12404	134.707	13.6113	31.5354	9.85615	0.904482	0.902822	0.892454	0.905272	0.901483	0.914092	0.887762	0.879265	0.882167	0.897404	0.89584	0.89634	0.89605	0.883231	0.891503	0.891599	0.895308	0.891261	0.900726	0.900613	1	0.897986	0.064087
154	4	27009	11745	91.6429	0.890573	111.928	7.88581	129.468	9.26178	9.68447	0.281048	17.8534	3.80823	27.5903	5.97967	154	21	38758	0.155032	117.241	11.5918	20.8032	6.40133	0.913682	0.881199	0.902807	0.901285	0.902807	0.900601	0.883069	0.867614	0.897195	0.900292	0.883469	0.890603	0.882527	0.899298	0.882863	0.890436	0.881573	0.898292	0.900937	0.91167	1	0.895688	0.0640075
158	2	23930	10424	100.216	1.49473	121.801	8.93081	139.173	10.3629	12.6545	0.563419	23.0094	5.10716	34.2823	7.73712	158	25	34356	0.137424	127.071	12.3272	26.4291	7.94982	0.914731	0.88248	0.904209	0.902826	0.903918	0.901546	0.884227	0.867723	0.897718	0.900789	0.883659	0.891038	0.882742	0.899916	0.883456	0.890325	0.882131	0.898518	0.90108	0.912024	1	0.896631	0.0637583
160	2	22466	9836	104.109	3.66417	127.383	9.87743	144.68	11.3338	14.2227	1.49028	26.3535	6.18061	38.562	9.14517	160	27	32304	0.129216	132.648	13.0526	30.07	9.14387	0.915475	0.884488	0.905615	0.904501	0.904671	0.902288	0.885246	0.868252	0.89766	0.900926	0.883853	0.891283	0.883018	0.900152	0.883946	0.890323	0.882321	0.899006	0.900864	0.912194	1	0.897546	0.0634059
166	0	21879	9702	0	0	109.362	7.43454	128.907	9.46358	0	0	16.6413	3.41752	27.2563	6.04921	166	21	31581	0.126324	115.366	12.129	19.9024	6.58137	0.91373	0.902584	0.90108	0.914933	0.886562	0.907096	0.883427	0.878915	0.897502	0.889981	0.883823	0.902631	0.8912	0.896156	0.895649	0.892277	0.906637	0.899782	0.892356	0.908695	1	0.89984	0.0621682
170	0	19403	8588	0	0	121.9	8.55645	141.348	10.615	0	0	23.0344	4.88657	35.9168	8.15334	170	25	27991	0.111964	127.867	12.8747	26.9869	8.49962	0.915366	0.904112	0.902004	0.916402	0.887107	0.908238	0.883927	0.879497	0.898467	0.890911	0.884749	0.902862	0.891179	0.895734	0.895181	0.892894	0.906649	0.899914	0.89234	0.908917	1	0.900803	0.0617444
172	0	18290	8090	0	0	130.227	9.61279	149.573	11.7213	0	0	28.1034	6.26911	42.5902	10.0804	172	27	26380	0.10552	136.16	13.6301	32.5461	10.1506	0.916888	0.905951	0.903089	0.917191	0.888628	0.90887	0.885102	0.880648	0.898901	0.892002	0.885008	0.903184	0.891452	0.895546	0.89547	0.893252	0.906539	0.899792	0.892684	0.908965	1	0.901837	0.0614306
178	3	21697	12804	92.7382	1.52044	109.585	7.40134	128.548	9.22416	10.0395	0.488729	16.74	3.40639	27.0101	5.81196	178	22	34504	0.138016	116.621	12.247	20.5505	6.66751	0.918256	0.891042	0.89449	0.919154	0.892983	0.901924	0.883506	0.873131	0.90204	0.886013	0.873754	0.908648	0.889839	0.891781	0.910692	0.897171	0.901982	0.888796	0.882956	0.894433	1	0.898302	0.0639817
182	2	19228	11410	111.369	2.5559	123.529	8.63444	142.295	10.4899	17.3588	1.18825	23.9629	5.05214	36.6177	8.12905	182	26	30640	0.12256	130.516	13.0418	28.675	8.83519	0.920349	0.892885	0.895839	0.920284	0.89393	0.901795	0.884432	0.873988	0.903231	0.886358	0.873743	0.908535	0.890062	0.892363	0.911211	0.897193	0.902187	0.888757	0.883078	0.894223	1	0.899351	0.0636131
184	1	18062	10779	104.788	0	127.967	9.58523	146.645	11.4548	14.4488	0	26.6841	6.03402	40.1427	9.44735	184	28	28842	0.115368	134.947	13.7207	31.7135	9.92782	0.921243	0.89439	0.897233	0.921417	0.895604	0.902365	0.885358	0.875199	0.903873	0.887265	0.874073	0.90871	0.890819	0.892813	0.912003	0.897337	0.903127	0.888773	0.883174	0.895101	1	0.900365	0.0632438
190	1	20763	11789	92.5354	0	109.44	7.4689	127.605	9.23578	9.96611	0	16.679	3.43701	26.4303	5.78034	190	22	32553	0.130212	116.018	11.9458	20.2102	6.45001	0.921405	0.891224	0.88018	0.916029	0.906245	0.905047	0.874912	0.887399	0.895939	0.885909	0.886078	0.906061	0.900746	0.905016	0.899687	0.898704	0.900562	0.893005	0.889857	0.896599	1	0.898983	0.0630289
194	1	18381	10462	112.112	0	120.697	8.51601	138.75	10.3917	17.6791	0	22.3653	4.77158	33.9781	7.69627	194	26	28844	0.115376	127.245	12.6779	26.5772	8.19558	0.922636	0.892941	0.881882	0.91695	0.907086	0.906064	0.876248	0.888746	0.896807	0.886822	0.886059	0.906098	0.900811	0.905561	0.901262	0.897986	0.900014	0.89386	0.889578	0.897258	1	0.900046	0.0627072
196	1	17299	9874	122.399	0	128	9.59573	145.979	11.4962	22.9792	0	26.7055	6.05102	39.6127	9.43169	196	28	27174	0.108696	134.532	13.4692	31.3954	9.70428	0.924119	0.894072	0.883455	0.918139	0.908055	0.907375	0.876647	0.889435	0.897457	0.887926	0.886325	0.906124	0.901616	0.905811	0.901597	0.897512	0.900291	0.89363	0.890097	0.897144	1	0.901025	0.0624035
202	0	20061	12001	0	0	108.723	7.27445	128.056	9.41015	0	0	16.346	3.30964	26.723	5.92504	202	22	32062	0.128248	115.96	12.4013	20.2302	6.72411	0.907149	0.886127	0.885129	0.899648	0.919359	0.904872	0.876021	0.893441	0.886298	0.881963	0.884677	0.9098	0.896638	0.896404	0.893612	0.910985	0.902408	0.907539	0.890478	0.899102	1	0.896179	0.0646962
206	0	17741	10618	0	0	125.261	8.60172	144.285	10.6236	0	0	24.9685	5.18566	38.1678	8.47601	206	26	28359	0.113436	132.384	13.1649	29.9105	9.194	0.90816	0.887655	0.886826	0.901019	0.919761	0.905744	0.876318	0.894108	0.887426	0.88263	0.884728	0.910593	0.897087	0.896805	0.894372	0.91151	0.902888	0.907648	0.890123	0.899362	1	0.897123	0.0643887
208	0	16696	10018	0	0	133.232	9.74415	152.113	11.7759	0	0	30.0761	6.64944	44.7668	10.461	208	28	26714	0.106856	140.312	13.9606	35.5853	10.9204	0.909579	0.889234	0.88783	0.902149	0.91978	0.90709	0.8766	0.894568	0.888616	0.883338	0.885453	0.910908	0.897563	0.897133	0.8944	0.911264	0.903403	0.907764	0.890264	0.900689	1	0.898028	0.0641263
214	0	19717	12960	0	0	108.204	7.25099	126.696	9.15654	0	0	16.1145	3.26489	25.8711	5.66004	214	22	32677	0.130708	115.538	12.1166	19.9841	6.47442	0.901705	0.907672	0.898859	0.901108	0.915705	0.903648	0.877069	0.881063	0.90198	0.877574	0.882945	0.907886	0.888423	0.884185	0.899165	0.894788	0.911237	0.900435	0.896349	0.903097	1	0.898714	0.0631415
218	0	17359	11513	0	0	119.807	8.34738	138.196	10.2173	0	0	21.8684	4.606	33.5604	7.49192	218	26	28872	0.115488	127.14	12.8297	26.5307	8.24089	0.903505	0.909324	0.900371	0.901998	0.916476	0.904648	0.878498	0.881685	0.902379	0.878827	0.884265	0.90877	0.888387	0.884317	0.899609	0.894933	0.91187	0.900804	0.896734	0.903453	1	0.899847	0.0627592
220	0	16330	10876	0	0	128.756	9.43449	147.095	11.2787	0	0	27.1598	6.02271	40.4854	9.34802	220	28	27206	0.108824	136.088	13.6009	32.4869	9.96568	0.90515	0.91092	0.901584	0.90333	0.916893	0.905719	0.879641	0.882434	0.903422	0.879935	0.884639	0.908899	0.888628	0.88429	0.900445	0.895409	0.911858	0.901529	0.897357	0.903514	1	0.900906	0.0622438
226	3	20782	13276	91.332	0.547341	108.677	7.14513	127.444	9.35533	9.585	0.172015	16.3176	3.23363	26.3429	5.84676	226	22	34061	0.136244	115.99	12.2101	20.2246	6.60441	0.923945	0.913963	0.909794	0.918661	0.893045	0.900913	0.869558	0.875767	0.909794	0.893236	0.875327	0.884428	0.886278	0.883327	0.905845	0.888935	0.899063	0.897713	0.892487	0.90357	1	0.902627	0.0620888
230	3	18467	11857	106.779	0.696797	121.452	8.29071	140.063	10.5172	15.2862	0.29718	22.7644	4.68838	34.9499	7.91304	230	26	30327	0.121308	128.727	12.9467	27.5279	8.55775	0.925792	0.915389	0.912042	0.91895	0.894566	0.902546	0.870891	0.876002	0.910855	0.893939	0.875474	0.885218	0.88563	0.883322	0.905991	0.888664	0.898523	0.897567	0.893132	0.903172	1	0.903753	0.0615673
232	3	17380	11207	116.302	1.84678	129.751	9.39158	148.301	11.6097	19.7418	0.942787	27.7806	6.08747	41.5153	9.79326	232	28	28590	0.11436	137.021	13.7299	33.1636	10.2518	0.926723	0.916737	0.913571	0.919587	0.895785	0.903358	0.872001	0.87667	0.911787	0.894614	0.876548	0.885397	0.885869	0.883036	0.905666	0.889524	0.898828	0.898129	0.893389	0.90313	1	0.904667	0.0612375
238	4	24524	12749	93.2625	2.37308	110.595	7.5773	128.031	9.28636	10.2215	0.784537	17.2123	3.56955	26.6969	5.85622	238	22	37277	0.149108	116.557	11.6505	20.4553	6.35344	0.90863	0.906323	0.900005	0.9282	0.888095	0.897054	0.872817	0.879255	0.896491	0.885948	0.882381	0.903788	0.88348	0.885774	0.90977	0.900917	0.896746	0.909301	0.891528	0.891931	1	0.899099	0.0623613
242	2	21726	11380	107.218	2.79403	123.593	8.72312	140.815	10.472	15.504	1.20459	24.0075	5.1303	35.5029	7.9924	242	26	33108	0.132432	129.512	12.4322	27.9582	8.30938	0.909705	0.908089	0.901323	0.929277	0.889498	0.898136	0.873293	0.880467	0.897427	0.885843	0.882929	0.904419	0.883457	0.885692	0.909629	0.90093	0.896838	0.909569	0.89134	0.891567	1	0.900069	0.061978
244	2	20421	10752	110.537	4.15785	129.141	9.6852	146.224	11.5215	17.019	1.90498	27.4238	6.22222	39.8129	9.50404	244	28	31175	0.1247	135.032	13.1604	31.696	9.55019	0.911115	0.909591	0.903528	0.930056	0.890313	0.898621	0.874755	0.880802	0.898396	0.886447	0.883769	0.904411	0.883609	0.885613	0.90996	0.900866	0.89761	0.909559	0.891564	0.891708	1	0.901094	0.0615209
250	4	26707	10381	92.7562	1.97549	111.189	7.5514	130.197	9.43763	10.0508	0.638188	17.4852	3.58125	28.0677	6.14461	250	21	37092	0.148368	116.507	11.7839	20.4461	6.5102	0.907055	0.877305	0.901111	0.924337	0.902041	0.887213	0.889531	0.878923	0.90378	0.876375	0.869743	0.89158	0.881187	0.881336	0.907824	0.901542	0.91118	0.89739	0.878046	0.877777	1	0.895215	0.0625813
254	4	23576	9266	107.85	1.31151	123.468	8.67789	142.283	10.5984	15.7535	0.566068	23.9319	5.08322	36.6212	8.23627	254	25	32846	0.131384	128.774	12.5491	27.5106	8.38502	0.908939	0.87857	0.902637	0.925881	0.903322	0.888693	0.890276	0.879864	0.904281	0.876652	0.870426	0.891615	0.881888	0.881645	0.908132	0.90113	0.91174	0.896806	0.878509	0.878113	1	0.896346	0.0622346
256	4	22158	8724	114.705	2.87597	129.284	9.69567	148.054	11.691	18.964	1.3917	27.5144	6.23624	41.3226	9.85808	256	27	30886	0.123544	134.584	13.3229	31.4135	9.696	0.910526	0.880609	0.903888	0.926358	0.904148	0.889594	0.891391	0.880998	0.904471	0.876951	0.870605	0.891893	0.882827	0.882212	0.908551	0.900845	0.912128	0.897203	0.878926	0.878392	1	0.897357	0.0618126
262	0	23232	10672	0	0	110.133	7.58727	129.162	9.10767	0	0	17.0006	3.54284	27.3834	5.81463	262	21	33904	0.135616	116.122	11.9859	20.2688	6.51886	0.901855	0.890986	0.905291	0.904348	0.910836	0.89572	0.881799	0.873348	0.886267	0.886945	0.881341	0.8969	0.885426	0.882728	0.89342	0.909141	0.9124	0.904185	0.867228	0.890824	1	0.895561	0.0641951
266	0	20583	9461	0	0	125.57	8.86767	144.542	10.4431	0	0	25.1729	5.37332	38.3479	8.34282	266	25	30044	0.120176	131.544	12.879	29.3218	8.89646	0.903442	0.892241	0.90697	0.904773	0.911513	0.896052	0.882622	0.874101	0.887798	0.887315	0.882073	0.897933	0.885801	0.883221	0.893839	0.909732	0.913444	0.903841	0.867528	0.891742	1	0.89653	0.0637617
268	0	19374	8946	0	0	132.019	9.91535	150.964	11.5892	0	0	29.2915	6.66001	43.7518	10.1277	268	27	28320	0.11328	138.004	13.6837	33.8593	10.3891	0.905579	0.893874	0.907874	0.905809	0.912694	0.89721	0.882857	0.874912	0.888559	0.887694	0.882239	0.898535	0.885646	0.883492	0.893856	0.90964	0.913824	0.903496	0.86709	0.892196	1	0.897547	0.0633927
274	2	20749	11621	91.6514	1.54721	108.254	7.23979	128.192	9.29565	9.69261	0.48836	16.1361	3.262	26.7964	5.85798	274	22	32372	0.129488	115.41	12.4948	19.9626	6.73019	0.912656	0.90793	0.907266	0.912254	0.891588	0.907096	0.874197	0.892886	0.896577	0.876313	0.880761	0.903265	0.885982	0.879804	0.890476	0.892083	0.909443	0.893905	0.879371	0.898693	1	0.899901	0.0639502
278	2	18369	10376	102.525	0.118349	115.92	8.14422	135.933	10.3163	13.5366	0.0466721	19.8217	4.20432	31.973	7.33174	278	26	28747	0.114988	123.143	13.1608	24.2072	8.04748	0.913695	0.909678	0.908773	0.913208	0.892667	0.907921	0.874926	0.893606	0.896389	0.876892	0.881988	0.903833	0.886127	0.879674	0.890545	0.892319	0.91053	0.893328	0.878526	0.899346	1	0.900831	0.0635172
280	2	17256	9782	107.139	2.40662	124.017	9.13063	144.009	11.2487	15.4617	1.03599	24.2853	5.39909	38.0265	8.98019	280	28	27040	0.10816	131.248	13.8311	29.2557	9.55955	0.915699	0.911002	0.910189	0.914275	0.893658	0.909024	0.876387	0.89412	0.89693	0.877607	0.882748	0.904641	0.886464	0.880288	0.890274	0.892807	0.910799	0.893029	0.878809	0.900185	1	0.901948	0.0629339
286	8	22028	13231	92.1193	1.34019	109.446	7.41438	127.363	9.2059	9.83905	0.429297	16.678	3.40965	26.2793	5.70715	286	22	35267	0.141068	116.164	11.8957	20.2786	6.41191	0.913673	0.910525	0.910497	0.920039	0.882752	0.90406	0.872459	0.871948	0.898389	0.886537	0.873097	0.893753	0.881844	0.894221	0.890422	0.895908	0.895696	0.898957	0.902742	0.898829	1	0.899672	0.0631215
290	8	19573	11787	107.992	4.85282	123.13	8.57903	140.682	10.3753	15.9028	2.09468	23.7305	4.98608	35.3918	7.84658	290	26	31368	0.125472	129.722	12.5995	28.1104	8.40119	0.915376	0.911183	0.911646	0.920285	0.884548	0.905062	0.873581	0.872896	0.898782	0.886349	0.874283	0.893889	0.881663	0.894478	0.890828	0.896327	0.894765	0.899436	0.903213	0.898687	1	0.900546	0.0627512
292	8	18370	11140	114.619	6.91374	130.22	9.67846	147.643	11.3869	19.0855	3.18863	28.1048	6.30201	40.9451	9.50494	292	28	29518	0.118072	136.791	13.3675	32.9482	9.87929	0.916881	0.911969	0.913324	0.921641	0.886239	0.905871	0.875025	0.873586	0.899231	0.887154	0.875737	0.894285	0.882089	0.894929	0.891422	0.896927	0.894742	0.900383	0.903144	0.898977	1	0.901649	0.062383
298	0	19985	11935	0	0	109.046	7.51117	127.181	9.18973	0	0	16.5042	3.43385	26.1672	5.69274	298	22	31920	0.12768	115.827	11.9955	20.1172	6.43106	0.913252	0.906657	0.900721	0.91026	0.867841	0.898026	0.883036	0.851801	0.899734	0.891808	0.872995	0.895301	0.883145	0.878117	0.906877	0.884054	0.891338	0.899499	0.897885	0.880216	1	0.894977	0.0641462
302	0	17625	10640	0	0	121.17	8.69363	139.087	10.371	0	0	22.6399	4.91395	34.2189	7.66792	302	26	28265	0.11306	127.915	12.7657	26.9987	8.28622	0.915089	0.908261	0.902512	0.910578	0.868937	0.898125	0.883531	0.852981	0.900548	0.892287	0.872669	0.895507	0.884079	0.879055	0.907447	0.884044	0.892323	0.899239	0.897895	0.880241	1	0.89597	0.0636497
304	0	16547	10011	0	0	126.426	9.67457	144.287	11.3356	0	0	25.7552	5.97583	38.2531	9.05947	304	28	26558	0.106232	133.159	13.4785	30.4662	9.48005	0.916466	0.909312	0.904078	0.911552	0.870227	0.899032	0.884498	0.854394	0.901235	0.893347	0.872901	0.895361	0.884762	0.879754	0.908088	0.884686	0.892575	0.898637	0.898486	0.880601	1	0.896994	0.0632755
310	0	19579	12150	0	0	108.125	7.2153	127.381	9.34728	0	0	16.0776	3.23444	26.3028	5.81023	310	22	31729	0.126916	115.499	12.3771	19.9932	6.6399	0.909058	0.886618	0.906363	0.923713	0.880976	0.898405	0.881402	0.866967	0.897602	0.893047	0.879747	0.902534	0.880283	0.869851	0.901462	0.893205	0.905213	0.904992	0.8875	0.880472	1	0.895794	0.0637863
314	0	17359	10778	0	0	119.352	8.34519	138.562	10.4509	0	0	21.6236	4.56113	33.8478	7.67974	314	26	28137	0.112548	126.711	13.1153	26.3062	8.41075	0.909621	0.888083	0.908448	0.924868	0.881739	0.899741	0.881722	0.867665	0.898354	0.893183	0.879962	0.902175	0.880993	0.870011	0.902175	0.893752	0.905534	0.905249	0.88755	0.880282	1	0.896688	0.0635561
316	0	16312	10198	0	0	125.984	9.32006	145.081	11.448	0	0	25.4578	5.6807	38.8921	9.25784	316	28	26510	0.10604	133.331	13.7909	30.6258	9.77481	0.911392	0.889664	0.909996	0.925462	0.882648	0.901188	0.882422	0.868955	0.899019	0.894134	0.8808	0.902942	0.881875	0.870313	0.902075	0.894323	0.905866	0.905055	0.887608	0.880008	1	0.897802	0.0630905
322	6	22444	14473	91.5768	0.922711	109.728	7.40962	127.057	9.25141	9.6638	0.290122	16.8055	3.43111	26.098	5.74489	322	22	36923	0.147692	116.518	11.7722	20.4468	6.37883	0.898315	0.903177	0.911207	0.91986	0.90097	0.897787	0.884665	0.892167	0.900902	0.8895	0.870555	0.905262	0.887211	0.886575	0.894388	0.903055	0.908309	0.912114	0.891382	0.874482	1	0.899967	0.0611899
326	5	19851	12906	104.75	2.8155	118.582	8.41445	135.825	10.282	14.4642	1.17004	21.2188	4.55296	31.895	7.31212	326	26	32762	0.131048	125.373	12.4737	25.4235	7.80073	0.899625	0.904829	0.912047	0.921265	0.901731	0.898159	0.88479	0.892879	0.901395	0.890147	0.870338	0.905806	0.887461	0.886561	0.894756	0.903165	0.908308	0.913116	0.890605	0.874687	1	0.900795	0.0610388
328	5	18637	12170	114.827	5.33635	127.573	9.45796	144.69	11.3605	19.1108	2.63592	26.431	5.92645	38.5737	9.17203	328	28	30812	0.123248	134.332	13.2347	31.2259	9.4725	0.901418	0.906514	0.91307	0.922498	0.902392	0.899309	0.885856	0.893272	0.90197	0.890335	0.870116	0.906465	0.887235	0.8867	0.895333	0.903236	0.909272	0.913134	0.890124	0.875243	1	0.901779	0.0605964
334	0	22661	10960	0	0	110.195	7.58784	128.146	9.31536	0	0	17.0292	3.54683	26.7702	5.86412	334	22	33621	0.134484	116.047	11.743	20.2046	6.36689	0.908881	0.893489	0.887377	0.908138	0.883347	0.894828	0.880833	0.878841	0.896419	0.885964	0.858957	0.884938	0.888269	0.878008	0.89276	0.894664	0.89914	0.897683	0.873576	0.891675	1	0.892162	0.0690767
338	0	20044	9753	0	0	123.804	8.84512	141.435	10.4599	0	0	24.1383	5.21496	35.9646	8.02009	338	26	29797	0.119188	129.575	12.5253	28.0092	8.37509	0.909857	0.89504	0.889771	0.908967	0.884384	0.896231	0.882203	0.880189	0.897171	0.887036	0.86064	0.885056	0.888982	0.878176	0.893076	0.894352	0.899856	0.89749	0.874098	0.892187	1	0.893341	0.0684344
340	0	18804	9229	0	0	131.124	9.96415	148.612	11.4749	0	0	28.7131	6.60357	41.7556	9.73981	340	28	28033	0.112132	136.881	13.3223	33.007	9.90187	0.91123	0.896319	0.891574	0.910498	0.885528	0.897246	0.883263	0.881194	0.898156	0.887436	0.861841	0.885546	0.889541	0.878839	0.893429	0.894927	0.90051	0.897692	0.875004	0.891842	1	0.894491	0.0678704
346	4	21854	11499	90.9108	0.622474	108.765	7.22077	128.359	9.44319	9.45387	0.19414	16.3615	3.28102	26.9129	5.97025	346	22	33357	0.133428	115.518	12.316	19.998	6.67088	0.910199	0.903828	0.897023	0.902194	0.887505	0.896528	0.874614	0.8667	0.893126	0.881704	0.873745	0.893995	0.889708	0.876398	0.895	0.89395	0.902419	0.897788	0.897443	0.890668	1	0.894344	0.0664313
350	4	19332	10158	100.98	2.4932	117.677	8.23696	137.101	10.5341	12.9598	0.944657	20.7305	4.38818	32.8139	7.60404	350	26	29494	0.117976	124.365	12.9593	24.8911	8.09444	0.910982	0.90493	0.898674	0.903794	0.889113	0.898166	0.875975	0.868227	0.893758	0.882095	0.875449	0.894012	0.889639	0.877145	0.895521	0.89425	0.902048	0.898234	0.897759	0.890876	1	0.895461	0.0659423
352	2	18221	9575	111.786	0.70817	125.959	9.27881	145.263	11.642	17.528	0.331629	25.4397	5.66685	39.0609	9.45779	352	28	27798	0.111192	132.608	13.6854	30.1309	9.68327	0.912584	0.906162	0.900335	0.905317	0.89064	0.898662	0.876844	0.869325	0.894633	0.882096	0.876394	0.894129	0.889866	0.877347	0.89591	0.894471	0.902385	0.898068	0.89814	0.890622	1	0.896536	0.0653761
358	3	22654	12615	91.1887	0.649298	109.505	7.34167	127.273	9.2304	9.54055	0.202088	16.7003	3.37708	26.2272	5.75252	358	22	35272	0.141088	115.858	11.733	20.107	6.3261	0.907122	0.907136	0.911034	0.918618	0.874305	0.907632	0.87697	0.851497	0.899892	0.885036	0.870095	0.915982	0.872165	0.874759	0.904542	0.89082	0.894321	0.905775	0.897582	0.892195	1	0.897021	0.062002
362	3	20091	11226	105.589	4.59421	123.456	8.61905	140.937	10.396	14.8631	1.87161	23.9201	5.03973	35.5854	7.93528	362	26	31320	0.12528	129.72	12.5187	28.1004	8.37679	0.909291	0.908174	0.911893	0.91946	0.875766	0.908222	0.878496	0.852267	0.900271	0.885409	0.870466	0.91614	0.872813	0.875032	0.904646	0.890948	0.894077	0.90621	0.897637	0.891938	1	0.898004	0.0617673
364	3	18904	10596	115.886	3.73951	131.668	9.73266	149.025	11.4981	19.5769	1.87746	29.0436	6.4855	42.1026	9.81011	364	28	29503	0.118012	137.9	13.3255	33.7327	10.0392	0.910551	0.909196	0.913178	0.920466	0.876775	0.908874	0.878707	0.853676	0.899892	0.886062	0.871115	0.916568	0.872793	0.875114	0.904366	0.891113	0.894265	0.906196	0.897299	0.89235	1	0.898805	0.0615018
370	3	21834	12444	92.5159	2.61856	109.047	7.32483	127.984	9.29908	9.98365	0.858151	16.4931	3.33509	26.6692	5.88515	370	22	34281	0.137124	115.919	12.1871	20.1865	6.60374	0.908565	0.90572	0.893469	0.924127	0.878606	0.91488	0.88304	0.863	0.888831	0.889195	0.869286	0.89799	0.866034	0.863525	0.907646	0.88851	0.899609	0.907004	0.882413	0.882296	1	0.896086	0.0621766
374	2	19282	11120	116.609	2.71501	125.907	8.61535	144.599	10.5448	19.9147	1.38295	25.3521	5.23306	38.4055	8.49738	374	26	30404	0.121616	132.743	12.9925	30.1259	9.12731	0.910472	0.907627	0.895359	0.924615	0.88023	0.91585	0.883601	0.864031	0.889965	0.889488	0.869721	0.898665	0.866827	0.863768	0.907759	0.888041	0.899618	0.907249	0.881907	0.882696	1	0.897256	0.0617291
376	2	18114	10448	125.797	3.7273	132.696	9.71368	151.257	11.595	25.0028	2.20761	29.7173	6.5742	44.0049	10.2404	376	28	28564	0.114256	139.485	13.7456	34.943	10.6361	0.912302	0.909116	0.896811	0.925676	0.881004	0.916363	0.884347	0.864952	0.890474	0.889616	0.870256	0.899909	0.867175	0.864182	0.908504	0.888549	0.899804	0.907944	0.881984	0.882895	1	0.89829	0.0613777
382	22	25732	12485	92.1412	2.1185	110.345	7.52261	129.201	9.40747	9.85543	0.69592	17.0938	3.52354	27.435	6.02185	382	21	38239	0.152956	116.491	12.0616	20.4661	6.6158	0.901789	0.895225	0.906875	0.91744	0.881822	0.912681	0.895617	0.887144	0.898507	0.894323	0.875585	0.889132	0.878475	0.869217	0.901514	0.883104	0.905581	0.902037	0.88177	0.87616	1	0.897464	0.061688
386	18	22806	11126	106.365	3.19894	122.29	8.59188	141.052	10.4887	15.1484	1.37986	23.2559	4.93332	35.6809	8.00763	386	26	33950	0.1358	128.43	12.7843	27.3234	8.45261	0.902842	0.897261	0.908189	0.91782	0.883078	0.912857	0.896613	0.887806	0.899455	0.894816	0.876583	0.889676	0.878542	0.869867	0.901473	0.883078	0.905331	0.902518	0.881399	0.875567	1	0.898376	0.0613816
388	16	21433	10493	113.207	4.94314	127.261	9.53459	145.882	11.4211	18.3025	2.33669	26.2473	5.93972	39.5254	9.34412	388	28	31942	0.127768	133.371	13.4361	30.6052	9.55595	0.904342	0.898754	0.909257	0.918446	0.883774	0.913781	0.897251	0.888689	0.900085	0.89542	0.876964	0.889988	0.878577	0.870547	0.90118	0.883805	0.905422	0.902307	0.882067	0.875618	1	0.899261	0.0610711
394	3	25754	11282	90.8283	0.439433	112.29	7.96521	129.853	9.20962	9.42763	0.136193	18.0298	3.86805	27.8279	5.93551	394	21	37039	0.148156	117.638	11.6337	21.0136	6.44047	0.895178	0.896325	0.891641	0.902265	0.885675	0.888631	0.888455	0.887321	0.900821	0.87528	0.86363	0.88207	0.876131	0.877251	0.888239	0.883191	0.885013	0.89808	0.883461	0.879775	1	0.890178	0.068437
398	3	22759	10009	108.996	3.68867	126.545	9.22991	143.649	10.4339	16.3066	1.60956	25.7869	5.6926	37.6505	8.23037	398	25	32771	0.131084	131.768	12.4304	29.4094	8.54793	0.896357	0.897959	0.892817	0.904336	0.88705	0.890147	0.890009	0.887828	0.901269	0.87553	0.86456	0.883327	0.876858	0.877834	0.88795	0.882716	0.88528	0.897638	0.883357	0.879695	1	0.891322	0.0679901
400	3	21352	9450	117.474	5.60274	134.534	10.3388	151.415	11.5452	20.4649	2.96586	31.0138	7.21136	44.1327	10.135	400	27	30805	0.12322	139.711	13.2525	35.0372	10.2067	0.89776	0.899951	0.894205	0.905876	0.888427	0.890975	0.89117	0.8882	0.901964	0.87627	0.864827	0.883753	0.87739	0.878494	0.888265	0.88359	0.885765	0.897565	0.882876	0.879873	1	0.892458	0.0675747
406	0	23041	8870	0	0	110.083	7.57625	130.537	9.5572	0	0	16.9772	3.53439	28.2958	6.2344	406	21	31911	0.127644	115.768	12.2802	20.1233	6.74798	0.895287	0.907571	0.910658	0.919558	0.882298	0.8977	0.87556	0.872708	0.894394	0.90168	0.871471	0.879947	0.874542	0.862508	0.904406	0.89336	0.895632	0.894848	0.883175	0.887218	1	0.895315	0.0648641
410	0	20375	7874	0	0	121.784	8.68189	142.283	10.7882	0	0	22.9795	4.94631	36.6421	8.354	410	25	28249	0.112996	127.498	13.0875	26.7878	8.63869	0.896191	0.90913	0.911413	0.92028	0.882474	0.898457	0.876474	0.87327	0.895005	0.902227	0.871341	0.881217	0.8755	0.862756	0.90428	0.893819	0.896315	0.89497	0.883217	0.887341	1	0.896068	0.0645954
412	0	19085	7449	0	0	129.031	9.67246	149.475	11.8047	0	0	27.3534	6.20431	42.5174	10.0931	412	27	26534	0.106136	134.77	13.8133	31.6104	10.1349	0.897547	0.911001	0.912207	0.921459	0.883809	0.899374	0.877271	0.874199	0.896322	0.902559	0.871542	0.882377	0.876347	0.863025	0.904575	0.893608	0.896755	0.895135	0.882943	0.887691	1	0.897111	0.0641885
418	17	26404	11188	92.4935	2.40078	111.406	7.64371	130.031	9.35267	9.97272	0.792982	17.5927	3.65267	27.9544	6.05973	418	21	37609	0.150436	116.938	11.8235	20.6717	6.54034	0.913784	0.890571	0.91732	0.910646	0.882089	0.904797	0.882089	0.876758	0.883924	0.891781	0.860273	0.890518	0.878194	0.872437	0.910061	0.897325	0.890797	0.895304	0.892539	0.892193	1	0.89647	0.0626966
422	16	23375	9985	103.694	3.05571	120.22	8.64888	138.687	10.4446	14.0392	1.27031	22.1153	4.81292	33.9377	7.70124	422	25	33376	0.133504	125.737	12.5201	25.6483	7.95805	0.915523	0.892108	0.918265	0.912257	0.882805	0.905096	0.88264	0.877187	0.884108	0.892288	0.860558	0.891299	0.878985	0.872543	0.910624	0.897157	0.891464	0.896243	0.892498	0.892602	1	0.897416	0.0622055
424	16	21965	9435	111.226	5.02353	127.543	9.62881	145.849	11.5684	17.3695	2.32518	26.4283	6.03381	39.5174	9.45736	424	27	31416	0.125664	133.033	13.2539	30.3547	9.40199	0.916874	0.893796	0.919325	0.913118	0.884072	0.906433	0.883356	0.877737	0.884724	0.892555	0.86109	0.891823	0.878867	0.872851	0.910651	0.89717	0.891632	0.896359	0.89273	0.893064	1	0.898371	0.0620118
430	1	25262	10358	90.4072	0	111.303	7.77774	129.344	9.29229	9.29703	0	17.5528	3.70015	27.5146	5.9656	430	21	35621	0.142484	116.549	11.6255	20.4493	6.36608	0.912804	0.902642	0.916608	0.913183	0.87993	0.915934	0.883847	0.859367	0.904621	0.881474	0.859816	0.900859	0.86303	0.860855	0.903259	0.85851	0.899638	0.898304	0.872042	0.897771	1	0.897284	0.0614129
434	1	22374	9249	103.484	0	122.016	8.81554	139.946	10.3631	13.9183	0	23.1198	5.04252	34.8473	7.7935	434	25	31624	0.126496	127.259	12.3666	26.5494	8.01364	0.914179	0.90425	0.917737	0.914147	0.881261	0.917262	0.884534	0.861023	0.905325	0.88289	0.860264	0.901246	0.863253	0.861229	0.904329	0.858478	0.900376	0.898922	0.872613	0.897973	1	0.898393	0.0611178
436	1	21041	8755	108.47	0	128.699	9.86643	146.505	11.3587	16.0186	0	27.1644	6.2975	40.0184	9.37071	436	27	29797	0.119188	133.93	13.1323	30.9408	9.38587	0.915864	0.90489	0.918985	0.914908	0.881985	0.917995	0.885525	0.862637	0.905427	0.883629	0.860942	0.902004	0.864399	0.861798	0.904957	0.858476	0.900913	0.898413	0.873142	0.898278	1	0.899314	0.0607835
442	6	22205	9727	93.0521	2.14574	108.977	7.30901	129.571	9.50476	10.1494	0.712436	16.4611	3.33497	27.6768	6.12195	442	21	31938	0.127752	115.246	12.4327	19.8757	6.768	0.91316	0.893732	0.903673	0.903172	0.878937	0.901888	0.86862	0.874288	0.894013	0.886029	0.859352	0.887047	0.852464	0.862374	0.902577	0.866836	0.87983	0.908307	0.877716	0.892996	1	0.891736	0.064504
446	6	19550	8607	109.449	3.47793	120.258	8.41901	140.65	10.5436	16.5033	1.54985	22.1182	4.68118	35.3873	7.99008	446	25	28163	0.112652	126.487	13.0952	26.1722	8.4914	0.91519	0.894702	0.90468	0.904804	0.879984	0.902336	0.870504	0.875209	0.894063	0.886198	0.860491	0.886891	0.85243	0.862302	0.902851	0.866776	0.879576	0.907201	0.87812	0.893495	1	0.892728	0.0640788
448	5	18303	8152	118.023	5.35008	128.204	9.47648	148.336	11.5198	20.7382	2.85662	26.8207	5.98868	41.5328	9.73831	448	27	26460	0.10584	134.405	13.764	31.3522	10.0092	0.916232	0.896391	0.90582	0.905385	0.881349	0.903156	0.871334	0.876228	0.894369	0.886017	0.860393	0.886999	0.853005	0.862661	0.90325	0.866931	0.87997	0.907332	0.878458	0.893991	1	0.893592	0.0637933
454	10	25805	13419	92.2034	1.19011	110.977	7.6839	128.753	9.12642	9.86458	0.383506	17.3954	3.63951	27.129	5.77834	454	22	39234	0.156936	117.052	11.7717	20.7226	6.44055	0.912996	0.895703	0.905872	0.912194	0.874624	0.910906	0.875223	0.89007	0.895754	0.885418	0.858465	0.8962	0.873872	0.858146	0.896518	0.889254	0.879747	0.912984	0.877976	0.879913	1	0.895418	0.062468
458	9	22830	11958	107.452	3.18293	123.723	8.85388	141.439	10.3101	15.6145	1.38847	24.0922	5.20349	35.9507	7.88659	458	26	34797	0.139188	129.807	12.6045	28.1651	8.41988	0.914518	0.897577	0.907937	0.913168	0.875808	0.91199	0.875808	0.890651	0.897376	0.88647	0.859356	0.8965	0.874616	0.859715	0.896773	0.889718	0.880651	0.91324	0.877691	0.879472	1	0.896648	0.0620141
460	8	21447	11282	113.146	4.20055	131.038	9.8887	148.747	11.4897	18.2446	2.00388	28.6503	6.53195	41.8688	9.7417	460	28	32737	0.130948	137.137	13.4357	33.2032	10.0086	0.916028	0.899349	0.909399	0.914287	0.876959	0.912668	0.87728	0.891117	0.898311	0.886321	0.859883	0.896753	0.874927	0.860326	0.897058	0.890369	0.881098	0.913309	0.878165	0.879907	1	0.897718	0.0616058
466	0	24388	10821	0	0	110.026	7.53378	128.71	9.28415	0	0	16.9485	3.49614	27.1173	5.90862	466	21	35209	0.140836	115.769	11.8372	20.0738	6.4194	0.903718	0.901389	0.907098	0.908219	0.894288	0.896788	0.891477	0.885924	0.887884	0.87942	0.880315	0.875458	0.884944	0.868059	0.889517	0.877148	0.89115	0.914283	0.86529	0.880045	1	0.895658	0.061976
470	0	21564	9609	0	0	120.888	8.58176	139.352	10.3522	0	0	22.4748	4.80392	34.4105	7.71816	470	25	31173	0.124692	126.579	12.5169	26.154	8.04385	0.905672	0.902576	0.90827	0.910082	0.894604	0.897732	0.891717	0.886873	0.88883	0.880233	0.881308	0.87648	0.884965	0.86854	0.889584	0.877105	0.892535	0.914557	0.865653	0.879992	1	0.896719	0.0614745
472	0	20167	9085	0	0	128.067	9.57033	146.41	11.4706	0	0	26.7443	6.02008	39.9555	9.46659	472	27	29252	0.117008	133.764	13.2683	30.8474	9.49681	0.907237	0.903836	0.90934	0.910844	0.895443	0.898674	0.89252	0.887102	0.889204	0.881153	0.880709	0.876949	0.885751	0.869035	0.889802	0.877359	0.892383	0.914228	0.86606	0.880128	1	0.897569	0.0612418
478	1	19583	12300	90.8109	0	108.305	7.24146	128.376	9.31678	9.42156	0	16.1588	3.27125	26.9118	5.86946	478	22	31884	0.127536	116.047	12.6951	20.3068	6.8749	0.896704	0.889051	0.922375	0.893787	0.892909	0.899009	0.895433	0.884111	0.892815	0.899715	0.882041	0.869982	0.856825	0.859444	0.90674	0.869449	0.898507	0.901769	0.87845	0.877525	1	0.893852	0.0671858
482	1	17270	10990	102.646	0	118.295	8.40798	138.159	10.3895	13.5844	0	21.067	4.54231	33.5514	7.59104	482	26	28261	0.113044	126.019	13.378	25.9216	8.48895	0.898429	0.890751	0.923446	0.894961	0.893988	0.899703	0.89581	0.885549	0.89275	0.900481	0.882718	0.870634	0.858073	0.859188	0.906143	0.868954	0.899225	0.902569	0.87895	0.877906	1	0.894877	0.0666581
484	0	16172	10377	0	0	124.755	9.41171	144.542	11.392	0	0	24.7395	5.66928	38.4604	9.13434	484	28	26549	0.106196	132.489	14.068	30.1025	9.84954	0.900486	0.892745	0.92463	0.896437	0.895683	0.90009	0.896248	0.885966	0.893875	0.901051	0.883046	0.871125	0.858789	0.860258	0.906381	0.869713	0.899733	0.902878	0.879204	0.879167	1	0.896082	0.0659496
490	7	23322	12657	93.1185	3.21207	110.273	7.50501	128.083	9.34426	10.1911	1.07914	17.0595	3.51405	26.7341	5.91668	490	22	35986	0.143944	116.533	11.8169	20.4609	6.45566	0.899364	0.897432	0.912924	0.905366	0.874479	0.914689	0.870005	0.869977	0.882885	0.8935	0.868921	0.883205	0.85493	0.880954	0.887748	0.869282	0.916509	0.896057	0.867435	0.88665	1	0.892189	0.0657055
494	6	20542	11228	108.899	3.52159	122.485	8.66886	140.022	10.5049	16.259	1.55738	23.3723	5.00611	34.9195	7.96436	494	26	31776	0.127104	128.679	12.5662	27.4511	8.31278	0.901467	0.898965	0.914086	0.906517	0.875016	0.914873	0.87039	0.870909	0.883591	0.893331	0.868926	0.883843	0.855127	0.882065	0.887163	0.869902	0.916273	0.896305	0.867762	0.887242	1	0.893128	0.0652456
496	6	19294	10565	116.665	3.62591	129.103	9.72851	146.436	11.5383	19.9681	1.81721	27.4043	6.26488	39.9861	9.55654	496	28	29865	0.11946	135.232	13.3038	31.8537	9.68914	0.903081	0.900804	0.915336	0.907902	0.876059	0.915486	0.870919	0.871806	0.884614	0.893219	0.869111	0.884296	0.855583	0.883241	0.887678	0.870099	0.916407	0.896585	0.867939	0.887728	1	0.894185	0.0648667
502	4	25035	10860	91.2974	0.36857	111.154	7.69299	129.907	9.48779	9.57359	0.115828	17.4779	3.64749	27.8877	6.13552	502	21	35899	0.143596	116.825	11.9489	20.6261	6.59874	0.917839	0.901669	0.908048	0.910179	0.8782	0.914259	0.872838	0.874648	0.90451	0.892016	0.873966	0.880637	0.867851	0.866751	0.889398	0.859077	0.89125	0.905415	0.866682	0.887977	1	0.896685	0.0613466
506	3	22180	9609	108.016	1.4689	124.184	8.83776	142.873	10.7389	15.8279	0.637	24.3575	5.22984	37.088	8.41537	506	25	31792	0.127168	129.831	12.7691	28.2045	8.64165	0.918958	0.902743	0.909254	0.910968	0.879498	0.914664	0.873931	0.875315	0.905118	0.891954	0.874402	0.881495	0.868442	0.867105	0.88939	0.860499	0.891545	0.905464	0.866885	0.888478	1	0.897538	0.0611534
508	3	20900	9042	118.416	3.27559	131.364	9.89546	150.015	11.9237	20.8644	1.70958	28.8615	6.56795	42.9893	10.3255	508	27	29945	0.11978	136.994	13.5879	33.1267	10.2169	0.920437	0.904007	0.910736	0.911788	0.880097	0.915929	0.874987	0.875939	0.905193	0.892219	0.874136	0.881917	0.868709	0.86709	0.889247	0.860978	0.89262	0.905677	0.866656	0.888412	1	0.898424	0.0607921
514	2	23683	10060	91.1803	0.838399	110.033	7.5575	129.338	9.31872	9.53888	0.261918	16.953	3.51447	27.5131	5.97537	514	21	33745	0.13498	115.787	11.9997	20.1007	6.53092	0.8988	0.90166	0.898044	0.921277	0.893777	0.905956	0.868588	0.880634	0.895229	0.873641	0.859401	0.888369	0.86072	0.863432	0.885465	0.869255	0.895733	0.905912	0.871388	0.875596	1	0.89306	0.0633629
518	2	20871	8931	109.551	1.09887	121.465	8.66486	140.428	10.3682	16.5053	0.494367	22.8006	4.91196	35.2034	7.82976	518	25	29804	0.119216	127.147	12.66	26.5168	8.21919	0.900315	0.903151	0.899175	0.922158	0.895031	0.907026	0.868843	0.881274	0.896188	0.873993	0.858861	0.888471	0.861847	0.864632	0.885921	0.869263	0.896323	0.905868	0.871058	0.875436	1	0.894003	0.0631187
520	2	19567	8445	118.581	0.44605	129.94	9.74055	148.662	11.4542	20.905	0.234864	27.933	6.32944	41.794	9.70838	520	27	28014	0.112056	135.583	13.4032	32.111	9.84181	0.902156	0.905083	0.900139	0.923306	0.896123	0.908153	0.870011	0.882148	0.897123	0.874616	0.859749	0.88852	0.862765	0.864657	0.885718	0.869672	0.896909	0.905993	0.870708	0.87558	1	0.895137	0.06261
526	0	21398	12693	0	0	108.437	7.27195	127.925	9.33789	0	0	16.2184	3.28142	26.6358	5.85643	526	22	34091	0.136364	115.693	12.4266	20.0971	6.69999	0.89594	0.900986	0.911546	0.900942	0.887566	0.9054	0.874835	0.884295	0.882242	0.872884	0.88387	0.873896	0.873794	0.870758	0.88695	0.863072	0.895779	0.894606	0.86957	0.877299	1	0.892202	0.0648176
530	0	18939	11247	0	0	120.227	8.3503	139.495	10.4788	0	0	22.0962	4.63981	34.5288	7.81666	530	26	30186	0.120744	127.406	13.094	26.7284	8.50914	0.897767	0.90272	0.912575	0.901908	0.88869	0.906198	0.876267	0.885013	0.882561	0.873667	0.884516	0.873915	0.875041	0.8709	0.886868	0.862966	0.896575	0.894802	0.869459	0.877195	1	0.893266	0.0643713
532	0	17781	10635	0	0	125.172	9.30373	144.283	11.5337	0	0	24.9749	5.61412	38.2755	9.25144	532	28	28416	0.113664	132.325	13.7653	29.9528	9.65321	0.900021	0.904156	0.913288	0.902924	0.889393	0.907147	0.876988	0.88605	0.882672	0.874666	0.884379	0.874437	0.874912	0.871446	0.887247	0.862982	0.896678	0.895481	0.869405	0.87778	1	0.89425	0.0640067
538	9	25139	13314	92.4134	2.32701	110.178	7.39869	127.935	9.33219	9.94585	0.779515	17.0095	3.44985	26.6414	5.87213	538	22	38462	0.153848	116.32	11.7224	20.342	6.38244	0.898471	0.901903	0.913941	0.893167	0.888513	0.915007	0.873447	0.887057	0.892647	0.871406	0.879894	0.874773	0.876566	0.875357	0.893245	0.863801	0.884938	0.899771	0.870951	0.858653	1	0.893379	0.0631828
542	7	22209	11822	108.984	1.25629	122.633	8.52851	140.235	10.3558	16.2527	0.558383	23.4444	4.91863	35.059	7.79445	542	26	34038	0.136152	128.744	12.4503	27.4769	8.21514	0.899671	0.903681	0.915477	0.893619	0.89002	0.915624	0.873876	0.887449	0.893031	0.870659	0.880061	0.874405	0.876564	0.875066	0.893399	0.863726	0.885202	0.899759	0.870733	0.858482	1	0.894176	0.062876
544	7	20803	11155	114.257	4.11222	129.371	9.53705	146.824	11.3572	18.7815	2.07416	27.5538	6.13182	40.2749	9.39148	544	28	31965	0.12786	135.458	13.1721	31.9912	9.59427	0.902096	0.904974	0.916893	0.894306	0.891397	0.916455	0.874926	0.888566	0.893665	0.870984	0.880745	0.875379	0.877288	0.87516	0.893336	0.864524	0.885969	0.899421	0.870937	0.858548	1	0.895331	0.0624782
550	2	27016	11447	91.67	1.3611	111.483	7.78097	129.668	9.24101	9.69666	0.429781	17.6374	3.72379	27.7144	5.98881	550	21	38465	0.15386	116.894	11.7086	20.6359	6.4533	0.90854	0.903939	0.914	0.895801	0.889042	0.909645	0.854959	0.871637	0.888366	0.864708	0.865306	0.869921	0.850409	0.869999	0.888158	0.871832	0.895203	0.890212	0.870701	0.859587	1	0.891405	0.0640173
554	2	23876	10152	102.023	1.04629	121.872	8.85412	139.81	10.2931	13.3437	0.408621	23.0422	5.05589	34.7393	7.7186	554	25	34030	0.13612	127.222	12.4097	26.5311	8.02235	0.910226	0.905848	0.915633	0.896856	0.890567	0.910652	0.856039	0.873171	0.889274	0.865163	0.866662	0.870394	0.850367	0.870629	0.889083	0.872333	0.895313	0.890582	0.872083	0.859198	1	0.892672	0.0633831
556	2	22406	9575	108.623	4.39825	129.345	9.86759	147.179	11.3695	16.1643	1.94651	27.5687	6.35717	40.5649	9.4316	556	27	31983	0.127932	134.683	13.1784	31.4587	9.50708	0.911969	0.907857	0.91705	0.898352	0.891442	0.910953	0.857565	0.873573	0.889973	0.864694	0.867054	0.870556	0.850858	0.870337	0.889004	0.872745	0.895429	0.890833	0.872417	0.859332	1	0.893727	0.062896
562	0	22775	10819	0	0	108.774	7.30878	128.402	9.19891	0	0	16.3706	3.32421	26.9176	5.80146	562	21	33594	0.134376	115.095	12.1483	19.7673	6.52828	0.914196	0.901575	0.912648	0.915059	0.884592	0.904239	0.864589	0.879696	0.899238	0.892005	0.865288	0.864485	0.865675	0.866762	0.883283	0.862133	0.902959	0.8958	0.870379	0.889757	1	0.895693	0.0616384
566	0	20195	9591	0	0	122.463	8.49477	142.047	10.3747	0	0	23.3457	4.89552	36.4167	8.01908	566	25	29786	0.119144	128.769	12.9349	27.5545	8.61711	0.915447	0.902807	0.913432	0.916387	0.88592	0.905123	0.865893	0.880397	0.900138	0.893507	0.865407	0.865138	0.866582	0.866749	0.883872	0.863056	0.902672	0.896696	0.869553	0.889411	1	0.896683	0.0612152
568	0	18988	9072	0	0	131.682	9.63819	151.322	11.495	0	0	29.0439	6.42027	44.0464	10.0944	568	27	28060	0.11224	138.032	13.783	33.8943	10.4919	0.916875	0.904098	0.914433	0.916821	0.886761	0.906023	0.867213	0.881201	0.900695	0.893746	0.865859	0.865556	0.867071	0.867516	0.884212	0.863061	0.903047	0.896525	0.86887	0.890146	1	0.897552	0.0608734
574	0	18366	14547	0	0	107.282	7.0523	126.547	9.21093	0	0	15.6999	3.11662	25.7854	5.6552	574	23	32913	0.131652	115.797	12.5215	20.1575	6.68148	0.903032	0.901604	0.902136	0.921384	0.890074	0.916249	0.849209	0.882508	0.895041	0.893006	0.858384	0.864142	0.858415	0.859311	0.877222	0.850652	0.90481	0.899827	0.860678	0.886929	1	0.89296	0.0647542
578	0	16220	12956	0	0	117.225	8.08972	136.109	10.2491	0	0	20.4852	4.26099	32.088	7.27627	578	27	29176	0.116704	125.611	13.0792	25.6376	8.17553	0.904493	0.903037	0.902865	0.922299	0.892052	0.916678	0.849705	0.883843	0.895856	0.893217	0.8586	0.864923	0.858325	0.859199	0.877828	0.851745	0.905059	0.900192	0.860879	0.887373	1	0.893917	0.0644664
580	0	15282	12211	0	0	122.4	9.055	141.167	11.2716	0	0	23.3552	5.22257	35.8571	8.64608	580	29	27493	0.109972	130.735	13.7462	28.9079	9.3247	0.906012	0.904521	0.903976	0.923271	0.8931	0.916906	0.850744	0.884825	0.896192	0.893573	0.85931	0.864766	0.859091	0.858709	0.877769	0.852417	0.90483	0.900538	0.861037	0.888153	1	0.894824	0.0641851
586	0	18369	14642	0	0	107.717	7.13935	125.426	9.17984	0	0	15.8943	3.18002	25.1141	5.55559	586	23	33011	0.132044	115.572	11.9643	19.9837	6.34803	0.909757	0.889007	0.911393	0.91627	0.891854	0.919406	0.851625	0.876269	0.886523	0.872467	0.864772	0.859971	0.854745	0.868544	0.875496	0.857866	0.899609	0.90126	0.850671	0.880706	1	0.891985	0.0634201
590	0	16221	13019	0	0	125.07	8.48391	142.549	10.5008	0	0	24.8461	5.0858	36.8134	8.19073	590	27	29240	0.11696	132.853	12.8255	30.1745	8.92157	0.910705	0.890475	0.912466	0.916878	0.89275	0.92028	0.852069	0.877514	0.88709	0.874042	0.865663	0.86067	0.855096	0.869648	0.876915	0.857541	0.899658	0.901368	0.850667	0.880746	1	0.892893	0.0631274
592	0	15228	12272	0	0	131.132	9.5517	148.565	11.5923	0	0	28.6791	6.31593	41.7313	9.82349	592	29	27500	0.11	138.912	13.6228	34.5037	10.3562	0.912891	0.891673	0.913691	0.918527	0.894055	0.920636	0.852818	0.878327	0.888164	0.874927	0.866291	0.861309	0.855618	0.869964	0.877236	0.857382	0.900073	0.901782	0.850473	0.881291	1	0.894023	0.0628955
598	0	20091	13574	0	0	108.432	7.27689	126.733	9.39124	0	0	16.2169	3.28832	25.9143	5.81922	598	23	33665	0.13466	115.811	12.1555	20.127	6.53727	0.909238	0.891935	0.898381	0.907812	0.893138	0.902733	0.855176	0.871469	0.900178	0.86685	0.87542	0.864384	0.862053	0.862765	0.880321	0.86633	0.884465	0.893005	0.843175	0.871499	1	0.889677	0.064209
602	0	17793	12057	0	0	119.922	8.43436	138.088	10.5622	0	0	21.9375	4.672	33.52	7.7636	602	27	29850	0.1194	127.26	12.9197	26.6159	8.34607	0.911106	0.893601	0.899213	0.908727	0.893434	0.903116	0.856566	0.873065	0.900536	0.867521	0.875595	0.864623	0.863869	0.862948	0.880469	0.866884	0.885528	0.893518	0.843568	0.871642	1	0.89069	0.0641083
604	0	16723	11359	0	0	127.718	9.4784	145.734	11.6576	0	0	26.5221	5.96128	39.4372	9.51998	604	29	28082	0.112328	135.006	13.6621	31.7462	9.89948	0.912756	0.89479	0.90063	0.910245	0.89406	0.903924	0.857222	0.873282	0.901075	0.868083	0.876594	0.864985	0.864504	0.863703	0.881063	0.867353	0.885371	0.894096	0.844171	0.871875	1	0.891683	0.0637825
610	4	24664	12736	92.9551	2.06668	110.448	7.52255	128.282	9.36919	10.1167	0.684534	17.141	3.5332	26.8592	5.93736	610	22	37404	0.149616	116.518	11.7763	20.4492	6.43843	0.905612	0.901722	0.911627	0.909702	0.894156	0.911801	0.868009	0.886964	0.884357	0.863023	0.869626	0.873195	0.85555	0.852422	0.885627	0.868811	0.894075	0.888608	0.868744	0.87635	1	0.89361	0.0631047
614	2	21827	11298	105.036	1.88836	123.624	8.64844	141.378	10.5381	14.5651	0.781451	24.0189	5.07828	35.9309	8.1028	614	26	33127	0.132508	129.678	12.5708	28.0809	8.4429	0.906843	0.903523	0.912805	0.910722	0.894648	0.912292	0.869065	0.888158	0.885592	0.863812	0.870513	0.872944	0.856597	0.85213	0.886392	0.868763	0.893078	0.888731	0.868461	0.875494	1	0.894556	0.0628128
616	2	20519	10625	116.289	3.0063	133.514	9.88686	151.136	11.7284	19.7594	1.52306	30.2788	6.77692	43.9181	10.3013	616	28	31146	0.124584	139.524	13.4594	34.9309	10.4059	0.908624	0.904643	0.913857	0.911385	0.895926	0.913231	0.870015	0.889183	0.88655	0.864926	0.87085	0.873836	0.856659	0.852533	0.887128	0.868972	0.893197	0.889119	0.868763	0.875329	1	0.895566	0.062509
622	0	21071	11037	0	0	108.926	7.3845	127.229	9.25716	0	0	16.4432	3.37594	26.2027	5.75444	622	22	32108	0.128432	115.218	11.8665	19.798	6.35203	0.907578	0.894497	0.917591	0.924193	0.891491	0.891569	0.860595	0.875779	0.890027	0.889109	0.847203	0.866373	0.847156	0.861125	0.877492	0.870328	0.895774	0.88805	0.873926	0.871122	1	0.892552	0.0654389
626	0	18617	9804	0	0	124.427	8.65384	142.489	10.469	0	0	24.4842	5.16388	36.7636	8.15691	626	26	28421	0.113684	130.658	12.6719	28.7201	8.63078	0.909855	0.896327	0.918968	0.924985	0.892333	0.893072	0.860948	0.875972	0.891066	0.890046	0.84719	0.866771	0.847472	0.861141	0.878066	0.870342	0.896274	0.888375	0.873509	0.87175	1	0.893666	0.0648433
628	0	17457	9261	0	0	131.48	9.71131	149.491	11.5956	0	0	28.9199	6.46476	42.5046	9.94862	628	28	26718	0.106872	137.723	13.4793	33.6286	10.169	0.911576	0.89784	0.919885	0.925893	0.893031	0.894341	0.861872	0.877143	0.891646	0.890561	0.84677	0.867262	0.848267	0.861517	0.878565	0.870088	0.896736	0.888876	0.873756	0.871678	1	0.894644	0.0644321
634	1	18458	12763	93.3096	0	107.18	6.96153	127.233	9.41299	10.2172	0	15.6507	3.0632	26.2192	5.86858	634	23	31222	0.124888	115.377	12.7305	19.9707	6.82803	0.917126	0.906796	0.91554	0.917766	0.899238	0.913026	0.848953	0.867866	0.897508	0.888044	0.846214	0.854029	0.867705	0.870188	0.859778	0.873583	0.897476	0.897156	0.875296	0.877827	1	0.896216	0.0601311
638	1	16371	11379	108.896	0	117.433	8.04526	137.443	10.4412	16.2074	0	20.5895	4.24989	33.0467	7.57782	638	27	27751	0.111004	125.638	13.4074	25.6973	8.47012	0.917985	0.908147	0.917174	0.918814	0.89995	0.913985	0.849285	0.869554	0.897679	0.888905	0.846294	0.854221	0.868059	0.87105	0.860131	0.874203	0.897283	0.896688	0.875554	0.878239	1	0.897107	0.0598445
640	1	15404	10714	122.965	0	125.577	9.06815	145.629	11.5128	23.2984	0	25.1936	5.49134	39.3356	9.40904	640	29	26119	0.104476	133.802	14.1474	30.9946	10.1236	0.919828	0.909587	0.918086	0.919522	0.901221	0.914411	0.850473	0.870324	0.898388	0.888702	0.846127	0.854799	0.868812	0.871473	0.860178	0.874823	0.897546	0.897201	0.876756	0.87892	1	0.898065	0.0594606
646	4	23597	14076	91.4652	1.12355	110.115	7.53333	127.067	9.12566	9.63011	0.353744	16.9891	3.51152	26.0937	5.69001	646	22	37677	0.150708	116.446	11.5746	20.3897	6.26326	0.917098	0.910834	0.91313	0.912281	0.903124	0.910622	0.848688	0.876954	0.879104	0.877339	0.847294	0.844096	0.860857	0.860764	0.869164	0.869045	0.891167	0.888593	0.87929	0.887584	1	0.894756	0.0631422
650	2	20912	12540	111.634	0.468567	126.737	8.83085	143.488	10.3723	17.456	0.218833	25.8682	5.45436	37.5205	8.22573	650	26	33454	0.133816	133.015	12.444	30.2355	8.7055	0.918649	0.912073	0.914166	0.913717	0.904541	0.912133	0.84951	0.877668	0.878699	0.877309	0.847701	0.845205	0.859703	0.861437	0.869642	0.869164	0.891627	0.888743	0.879431	0.887801	1	0.895724	0.062538
652	2	19679	11835	119.588	0.301135	134.015	9.98276	150.671	11.4242	21.439	0.161245	30.6254	6.91084	43.4814	10.0003	652	28	31516	0.126064	140.268	13.2786	35.4525	10.3027	0.920406	0.913663	0.915392	0.914313	0.905413	0.913092	0.850076	0.878776	0.878982	0.878205	0.848521	0.845269	0.860468	0.86188	0.869479	0.869193	0.891642	0.888676	0.879633	0.887724	1	0.896699	0.062118
658	2	22585	11519	91.5021	1.03746	109.707	7.47108	129.013	9.328	9.64106	0.326386	16.7999	3.46278	27.3098	5.95955	658	22	34106	0.136424	116.226	12.237	20.3491	6.68193	0.902818	0.899021	0.901073	0.914062	0.906541	0.902217	0.85611	0.887527	0.892512	0.8764	0.851067	0.845936	0.860494	0.86668	0.877719	0.881443	0.91176	0.878101	0.875022	0.88222	1	0.891965	0.064214
662	2	19936	10251	106.576	2.09324	119.938	8.52579	139.029	10.2989	15.2148	0.891659	21.9532	4.72055	34.169	7.60313	662	26	30189	0.120756	126.42	12.8752	26.1008	8.23511	0.9048	0.899781	0.903144	0.915068	0.90798	0.903061	0.857133	0.88837	0.893206	0.877041	0.851486	0.847478	0.861307	0.866706	0.877538	0.882076	0.911971	0.879526	0.875286	0.882325	1	0.89311	0.0636182
664	2	18728	9724	112.211	5.96877	126.452	9.53233	145.337	11.3176	17.8749	2.81888	25.7573	5.87699	39.0782	9.15294	664	28	28454	0.113816	132.905	13.5589	30.3091	9.55459	0.906393	0.901314	0.904706	0.91604	0.9088	0.904249	0.858087	0.888592	0.893706	0.878207	0.852428	0.847649	0.862023	0.867119	0.877855	0.882178	0.912227	0.87949	0.876239	0.882828	1	0.894166	0.0631077
670	0	22902	12429	0	0	108.681	7.22876	127.871	9.27539	0	0	16.3243	3.27749	26.5969	5.81701	670	22	35331	0.141324	115.432	12.1702	19.938	6.55212	0.907164	0.902338	0.897625	0.906216	0.895021	0.903003	0.858892	0.878039	0.895375	0.873878	0.850117	0.855071	0.860024	0.861637	0.861566	0.879865	0.901446	0.883657	0.87068	0.885242	1	0.890454	0.0625511
674	0	20251	11022	0	0	116.648	8.23856	135.655	10.2826	0	0	20.1988	4.30178	31.7763	7.26683	674	26	31273	0.125092	123.347	12.7932	24.2792	7.82217	0.908276	0.904326	0.898603	0.907092	0.895981	0.903559	0.860167	0.879529	0.89606	0.87486	0.85099	0.855115	0.86119	0.861254	0.862197	0.880264	0.901848	0.884133	0.870703	0.885125	1	0.891469	0.0621964
676	0	19008	10384	0	0	124.248	9.23629	143.111	11.3039	0	0	24.4281	5.47719	37.3371	8.89712	676	28	29392	0.117568	130.912	13.4761	28.9887	9.24345	0.910367	0.905399	0.89982	0.908496	0.896775	0.904481	0.861731	0.880716	0.896945	0.876157	0.851235	0.855352	0.861357	0.861595	0.862224	0.880393	0.902354	0.884611	0.870713	0.884782	1	0.892582	0.0617608
682	2	21548	13731	90.487	0.449115	108.77	7.32074	127.194	9.17628	9.32225	0.13819	16.3696	3.32658	26.174	5.6919	682	22	35281	0.141124	115.939	12.0924	20.185	6.49804	0.906054	0.907103	0.909215	0.901675	0.877186	0.902568	0.866104	0.871446	0.883025	0.881962	0.834174	0.859599	0.851166	0.843854	0.87309	0.875159	0.891471	0.882557	0.8844	0.893725	1	0.889332	0.0643506
686	2	19106	12205	106.03	6.43263	122.753	8.57301	140.811	10.4633	15.1298	2.71525	23.5158	4.9653	35.4981	7.95885	686	26	31313	0.125252	129.79	12.8496	28.1856	8.59606	0.90785	0.908568	0.910373	0.902373	0.877782	0.90389	0.866924	0.873487	0.88409	0.882317	0.834861	0.859723	0.851755	0.844266	0.873072	0.875547	0.891818	0.88187	0.884537	0.894964	1	0.890388	0.0639943
688	2	17957	11510	118.232	9.36952	131.178	9.72084	149.063	11.6054	21.1069	4.91466	28.7243	6.43737	42.1478	9.90346	688	28	29469	0.117876	138.162	13.6513	33.9667	10.3179	0.909311	0.909973	0.911857	0.902728	0.878669	0.905307	0.86798	0.874359	0.884217	0.882639	0.835251	0.860413	0.852744	0.844039	0.872917	0.875479	0.891937	0.882419	0.884811	0.895042	1	0.891327	0.0635844
694	4	21699	13642	93.4451	2.86391	109.224	7.35562	127.982	9.42766	10.2902	0.942108	16.5746	3.37053	26.679	5.94	694	22	35345	0.14138	116.462	12.2868	20.4738	6.69327	0.918645	0.912364	0.919904	0.910779	0.899491	0.896874	0.864762	0.873264	0.880874	0.876503	0.847574	0.858693	0.849781	0.85882	0.872344	0.862555	0.902659	0.875485	0.879276	0.879262	1	0.895342	0.061114
698	4	19150	12120	107.527	4.68342	120.667	8.45473	139.453	10.5352	15.6944	2.06318	22.3443	4.7326	34.5048	7.87778	698	26	31274	0.125096	127.946	13.0614	27.0562	8.5369	0.920477	0.913299	0.921005	0.912243	0.900013	0.898654	0.865927	0.873713	0.881195	0.876479	0.848293	0.859324	0.850739	0.859276	0.873297	0.862394	0.902811	0.875648	0.878797	0.879549	1	0.896346	0.0606908
700	4	18025	11427	115.681	4.75421	127.401	9.44797	146.177	11.5967	19.5123	2.44882	26.3249	5.9016	39.7842	9.53256	700	28	29456	0.117824	134.683	13.8038	31.5453	9.97971	0.921544	0.914466	0.922206	0.913176	0.900971	0.899868	0.867039	0.874015	0.881722	0.877105	0.848605	0.860113	0.851439	0.859248	0.873286	0.863152	0.903279	0.875526	0.879515	0.880058	1	0.897234	0.0603348
706	3	24054	11764	92.3082	1.10116	110.486	7.57688	128.464	9.42394	9.89736	0.349651	17.1616	3.55485	26.9765	5.96228	706	22	35821	0.143284	116.388	11.7921	20.3843	6.43549	0.922057	0.9044	0.918274	0.92443	0.902892	0.913905	0.869267	0.858114	0.88303	0.869685	0.852433	0.851302	0.851972	0.861436	0.871416	0.885221	0.905907	0.868666	0.865512	0.887273	1	0.897006	0.060005
710	3	21321	10432	110.083	2.33417	124.779	8.77224	142.712	10.6017	16.763	1.05091	24.699	5.24088	36.9491	8.28087	710	26	31756	0.127024	130.669	12.632	28.7224	8.60712	0.923101	0.905388	0.91896	0.925479	0.903687	0.914788	0.870513	0.858861	0.883707	0.869473	0.852422	0.852437	0.851918	0.861632	0.872355	0.885171	0.906679	0.869001	0.866136	0.886872	1	0.897783	0.0596127
712	3	20014	9856	114.383	1.58434	130.064	9.73628	147.949	11.6382	18.7815	0.778997	28.0113	6.32422	41.2295	9.79612	712	28	29873	0.119492	135.964	13.3775	32.3714	9.85399	0.925066	0.906471	0.920815	0.926271	0.904847	0.915409	0.872527	0.859622	0.884344	0.870519	0.853229	0.852693	0.851923	0.861715	0.872711	0.885147	0.906755	0.869046	0.865949	0.887005	1	0.898889	0.0591896
718	1	22740	10937	90.7173	0	110.35	7.54787	129.3	9.38919	9.39259	0	17.0976	3.53365	27.495	5.99944	718	21	33678	0.134712	116.504	12.0773	20.474	6.62041	0.924921	0.896045	0.910401	0.91395	0.88681	0.893877	0.86074	0.873656	0.87912	0.879283	0.848506	0.866812	0.875037	0.841677	0.879179	0.889008	0.903082	0.870806	0.867317	0.885118	1	0.892977	0.0625272
722	1	20207	9744	110.845	0	128.15	8.9146	146.767	10.6694	17.0893	0	26.7376	5.62212	40.1451	8.76489	722	25	29952	0.119808	134.206	12.9127	31.099	9.26162	0.925564	0.89767	0.911225	0.915181	0.887904	0.894581	0.861011	0.873932	0.879357	0.879424	0.848257	0.867204	0.87485	0.842114	0.879541	0.889406	0.903195	0.870944	0.867154	0.885216	1	0.893686	0.0622785
724	1	18940	9160	117.815	0	135.088	10.032	153.579	11.7842	20.5032	0	31.3606	7.0435	46.0535	10.6269	724	27	28101	0.112404	141.115	13.7202	36.1496	10.8484	0.926853	0.899149	0.912886	0.915786	0.888847	0.895591	0.862282	0.874969	0.880004	0.880147	0.848795	0.867727	0.875111	0.842319	0.879755	0.889755	0.902939	0.871339	0.866482	0.885413	1	0.894678	0.0619677
730	4	23722	10494	92.201	1.71752	110.469	7.59424	129.688	9.29125	9.86915	0.558813	17.1547	3.55793	27.7313	5.97923	730	21	34220	0.13688	116.36	12.0441	20.3973	6.59812	0.921099	0.905523	0.908475	0.911937	0.898597	0.896376	0.858591	0.88384	0.908562	0.892592	0.845354	0.86955	0.847238	0.868396	0.858168	0.869798	0.89889	0.884921	0.874605	0.888632	1	0.895928	0.0611054
734	4	21048	9241	102.504	2.56963	119.384	8.58025	138.555	10.39	13.5536	1.01636	21.6586	4.69948	33.8363	7.65044	734	25	30293	0.121172	125.23	12.7302	25.3724	8.04081	0.922622	0.90686	0.910474	0.91333	0.899201	0.896857	0.859439	0.884577	0.909484	0.893177	0.845641	0.86997	0.846021	0.868716	0.858647	0.869656	0.899383	0.885782	0.874922	0.888308	1	0.896922	0.0607237
736	4	19771	8690	109.239	6.63431	127.202	9.63068	146.377	11.4596	16.5355	2.78166	26.2201	6.0021	39.9267	9.41364	736	27	28465	0.11386	133.053	13.5119	30.4032	9.58886	0.92345	0.90801	0.912103	0.914333	0.899754	0.897681	0.860267	0.885473	0.91003	0.893852	0.84632	0.870297	0.845723	0.869752	0.858844	0.869208	0.899578	0.88651	0.875215	0.889145	1	0.897769	0.0603364
742	1	22604	10799	90.2655	0	109.946	7.60175	128.712	9.26487	9.25356	0	16.9163	3.52998	27.116	5.86452	742	21	33404	0.133616	116.012	11.9965	20.2135	6.50487	0.914935	0.892767	0.907466	0.909053	0.892034	0.907316	0.867725	0.864747	0.899009	0.892109	0.82794	0.84671	0.854029	0.868085	0.867411	0.87256	0.885912	0.892228	0.875584	0.894459	1	0.891514	0.0647126
746	1	19942	9604	104.608	0	120.803	8.64328	139.433	10.3471	14.3744	0	22.4335	4.84241	34.4692	7.70423	746	25	29547	0.118188	126.858	12.7036	26.3453	8.17949	0.916743	0.894422	0.907909	0.910295	0.893153	0.907791	0.867736	0.865739	0.898958	0.893136	0.828595	0.847328	0.854554	0.869242	0.868024	0.872644	0.886283	0.892375	0.874911	0.894219	1	0.89245	0.0644471
748	1	18737	9042	109.032	0	124.898	9.53428	143.458	11.3311	16.268	0	24.8342	5.73537	37.6076	8.94502	748	27	27780	0.11112	130.939	13.3695	28.9915	9.1682	0.918143	0.895824	0.909143	0.911231	0.893539	0.908261	0.868772	0.866217	0.899766	0.894222	0.828582	0.84802	0.854842	0.869456	0.868431	0.87302	0.886321	0.892423	0.875036	0.893934	1	0.893323	0.0642223
754	0	18987	11262	0	0	107.72	7.18007	127.545	9.50828	0	0	15.8979	3.204	26.4182	5.94785	754	22	30249	0.120996	115.101	12.5648	19.8147	6.74386	0.91922	0.904724	0.906195	0.902443	0.901815	0.900741	0.871335	0.876475	0.890939	0.888905	0.834276	0.840408	0.851251	0.856442	0.874674	0.883236	0.90036	0.895914	0.880542	0.881748	1	0.893756	0.0625847
758	0	16799	10006	0	0	120.549	8.34648	140.336	10.7218	0	0	22.2714	4.65057	35.1748	8.11326	758	26	26805	0.10722	127.935	13.348	27.0881	8.77935	0.920127	0.906156	0.90817	0.903171	0.903339	0.900783	0.872281	0.877318	0.891569	0.890076	0.8349	0.841317	0.850774	0.856221	0.874688	0.883492	0.899627	0.895934	0.880451	0.881459	1	0.894671	0.0621888
760	0	15774	9415	0	0	129.352	9.40511	149.052	11.8581	0	0	27.53	6.03403	42.1716	10.1383	760	28	25189	0.100756	136.716	14.0992	33.0026	10.5545	0.921374	0.907082	0.908829	0.905058	0.904859	0.901405	0.87298	0.878102	0.892096	0.890409	0.835464	0.841736	0.851185	0.857259	0.875402	0.884156	0.899976	0.896363	0.880642	0.881039	1	0.895594	0.0618982
766	0	17933	14014	0	0	106.683	6.95142	124.657	9.09908	0	0	15.4362	3.03837	24.6545	5.43379	766	23	31947	0.127788	114.567	11.9579	19.48	6.24967	0.926331	0.907002	0.916612	0.893339	0.90719	0.903481	0.875685	0.882399	0.893902	0.891836	0.856966	0.846997	0.839015	0.876405	0.87545	0.883995	0.916847	0.875951	0.879582	0.87977	1	0.897831	0.060457
770	0	15880	12466	0	0	116.976	8.01787	134.772	10.1293	0	0	20.3517	4.21752	31.1541	7.07927	770	27	28346	0.113384	124.802	12.616	25.1024	7.79453	0.927291	0.908329	0.918154	0.894359	0.907818	0.90399	0.876596	0.883017	0.893671	0.89189	0.856929	0.847139	0.839484	0.876649	0.876102	0.884887	0.917184	0.876173	0.879472	0.879277	1	0.898612	0.0600606
772	0	14883	11762	0	0	124.6	9.06147	142.329	11.135	0	0	24.6186	5.425	36.7184	8.66055	772	29	26645	0.10658	132.426	13.3455	29.9599	9.25462	0.928467	0.909589	0.919478	0.895609	0.908951	0.904635	0.877031	0.883712	0.894521	0.892813	0.857591	0.847664	0.839745	0.877482	0.877332	0.885344	0.917358	0.876149	0.87964	0.879658	1	0.89957	0.0598278
778	0	15837	16462	0	0	105.527	6.74949	123.218	9.00179	0	0	14.9352	2.88524	23.815	5.26492	778	24	32299	0.129196	114.544	11.91	19.461	6.15752	0.923976	0.900817	0.909935	0.898371	0.892458	0.900059	0.872581	0.871513	0.896715	0.887551	0.851636	0.854082	0.841203	0.85659	0.8732	0.886808	0.910044	0.856234	0.873835	0.887566	1	0.893608	0.0637657
782	0	13963	14605	0	0	116.932	7.89031	134.391	10.0778	0	0	20.3199	4.13774	30.8895	6.99119	782	28	28568	0.114272	125.858	12.5906	25.7235	7.82755	0.924776	0.901568	0.911037	0.899485	0.892765	0.901236	0.873302	0.872252	0.897893	0.887759	0.851407	0.854785	0.842656	0.856885	0.872567	0.886481	0.910057	0.856955	0.874352	0.887321	1	0.894339	0.0635796
784	0	13121	13793	0	0	123.931	8.87188	141.18	11.1117	0	0	24.2139	5.22836	35.8479	8.53145	784	30	26914	0.107656	132.771	13.2657	30.1761	9.18937	0.925689	0.903786	0.912295	0.900071	0.892974	0.901408	0.874563	0.872743	0.898826	0.888905	0.852382	0.855503	0.842814	0.856747	0.87239	0.886695	0.9104	0.856599	0.87434	0.887048	1	0.89521	0.0632528
790	0	16399	18490	0	0	106.407	6.74293	124.044	9.13776	0	0	15.3069	2.92939	24.3015	5.42299	790	24	34889	0.139556	115.754	11.9627	20.0737	6.30653	0.923873	0.898808	0.903265	0.907392	0.891083	0.900929	0.872395	0.876852	0.901989	0.886669	0.844392	0.863582	0.847101	0.843876	0.855642	0.88247	0.911734	0.862034	0.880636	0.884305	1	0.893524	0.0610687
794	0	14526	16360	0	0	116.994	7.79782	134.557	10.1423	0	0	20.3455	4.09083	31.0086	7.06226	794	28	30886	0.123544	126.297	12.6462	25.9936	7.91291	0.924998	0.900019	0.904552	0.908437	0.892006	0.90193	0.87313	0.876611	0.902529	0.886988	0.844396	0.863336	0.847698	0.844994	0.856116	0.882406	0.912015	0.862834	0.880577	0.884058	1	0.894339	0.0607602
796	0	13645	15404	0	0	122.38	8.80045	139.886	11.0966	0	0	23.3231	5.06382	34.8857	8.35781	796	30	29049	0.116196	131.663	13.342	29.4545	9.07672	0.926297	0.90115	0.905212	0.909188	0.893198	0.902785	0.873472	0.876898	0.90306	0.887724	0.844676	0.863438	0.847912	0.845089	0.856949	0.882629	0.912183	0.862663	0.880684	0.884024	1	0.895094	0.060472
802	5	21773	16257	94.217	1.55021	109.442	7.33437	126.237	9.35152	10.5253	0.511406	16.6716	3.37472	25.6126	5.77374	802	23	38035	0.15214	116.618	11.7158	20.4924	6.35166	0.91237	0.91007	0.907572	0.911056	0.906625	0.902393	0.859682	0.881215	0.905784	0.907112	0.838504	0.854279	0.846299	0.867477	0.860549	0.878664	0.905232	0.871342	0.879913	0.882227	1	0.895874	0.0623563
806	4	19189	14542	107.529	2.75881	118.835	8.31984	135.51	10.3682	15.6373	1.17058	21.3461	4.51838	31.6865	7.36369	806	27	33735	0.13494	126.022	12.4073	25.8028	7.82431	0.914303	0.911887	0.908819	0.912272	0.908241	0.903779	0.860516	0.881977	0.906269	0.907766	0.839721	0.854691	0.846762	0.868238	0.859923	0.87922	0.905528	0.871484	0.880169	0.882377	1	0.897082	0.061983
808	4	17999	13741	116.612	1.44215	126.13	9.39915	142.627	11.3309	19.8934	0.742348	25.5519	5.75497	36.97	8.90384	808	29	31744	0.126976	133.27	13.1344	30.4937	9.22568	0.915795	0.912913	0.910267	0.913133	0.909306	0.904439	0.861391	0.881899	0.906644	0.90825	0.840631	0.855374	0.846821	0.868763	0.859958	0.879379	0.906014	0.871708	0.880655	0.883096	1	0.897967	0.0616824
814	2	24348	11589	91.2536	0.758904	110.315	7.54345	128.787	9.40546	9.56137	0.237461	17.0812	3.52528	27.176	5.98479	814	22	35939	0.143756	116.271	11.9021	20.336	6.4992	0.91711	0.900192	0.920435	0.90342	0.899065	0.883817	0.851777	0.87501	0.899093	0.890773	0.840188	0.829099	0.85339	0.860152	0.884972	0.888422	0.893111	0.866802	0.873216	0.893097	1	0.892173	0.0627114
818	2	21533	10286	102.413	1.44859	121.21	8.64757	139.414	10.4959	13.5004	0.570063	22.6578	4.88103	34.4712	7.82876	818	26	31821	0.127284	127.093	12.5993	26.4759	8.15305	0.917963	0.901402	0.921294	0.903994	0.899375	0.884982	0.852534	0.875978	0.89994	0.890968	0.841268	0.828352	0.85321	0.860218	0.884212	0.888674	0.893105	0.866959	0.873684	0.893231	1	0.892852	0.0625972
820	2	20285	9723	107.087	1.07176	126.133	9.58281	144.323	11.5173	15.4208	0.460858	25.5706	5.87355	38.3046	9.23721	820	28	30010	0.12004	132.025	13.325	29.6956	9.30008	0.91941	0.902832	0.922176	0.905448	0.900483	0.885705	0.853632	0.876791	0.900367	0.891653	0.842336	0.82859	0.853366	0.860546	0.885288	0.88867	0.893919	0.866778	0.874025	0.893302	1	0.893852	0.06222
826	0	20620	11785	0	0	108.669	7.27058	128.168	9.29388	0	0	16.3218	3.30267	26.7821	5.86928	826	22	32405	0.12962	115.761	12.3708	20.126	6.69254	0.937895	0.895618	0.914288	0.912622	0.889276	0.899445	0.858803	0.880127	0.896127	0.888243	0.847122	0.836059	0.852044	0.85908	0.88474	0.887178	0.904274	0.875883	0.88383	0.897315	1	0.896321	0.059633
830	0	18227	10464	0	0	121.463	8.35563	140.889	10.4439	0	0	22.7758	4.73212	35.555	7.96608	830	26	28691	0.114764	128.548	13.0985	27.4365	8.67226	0.939424	0.897093	0.915304	0.913997	0.890872	0.900003	0.860078	0.881217	0.895699	0.889007	0.848019	0.836377	0.852027	0.859869	0.884668	0.887578	0.904918	0.876163	0.883953	0.897825	1	0.897356	0.0593763
832	0	17125	9911	0	0	129.117	9.40111	148.551	11.5775	0	0	27.3821	6.01597	41.7186	9.83802	832	28	27036	0.108144	136.241	13.8857	32.6376	10.302	0.940154	0.898654	0.916056	0.915354	0.892514	0.900984	0.860316	0.881417	0.896397	0.889518	0.84848	0.836884	0.852955	0.860519	0.884617	0.887613	0.905385	0.876775	0.88408	0.897563	1	0.89822	0.0590758
838	17	24780	13570	92.6179	1.97818	111.037	7.5868	129.228	9.38654	10.0063	0.647628	17.4168	3.59479	27.4501	6.01397	838	22	38367	0.153468	117.463	12.0101	20.9622	6.64818	0.925639	0.897412	0.914419	0.904123	0.887286	0.905961	0.8717	0.872429	0.905348	0.886921	0.855097	0.868585	0.861287	0.846105	0.881552	0.879884	0.908033	0.87514	0.890935	0.898311	1	0.896073	0.0619067
842	11	21905	12042	109.377	4.05526	124.284	8.76981	142.245	10.5265	16.4889	1.80952	24.4103	5.20735	36.5845	8.16394	842	26	33958	0.135832	130.649	12.7622	28.7249	8.66546	0.927248	0.899125	0.915234	0.905251	0.88845	0.907562	0.872504	0.87355	0.906281	0.886816	0.856043	0.869397	0.862153	0.846708	0.882104	0.879999	0.90793	0.875611	0.890747	0.898507	1	0.897169	0.061466
844	10	20527	11370	118.097	5.19905	132.413	9.8809	150.326	11.654	20.7676	2.60829	29.5469	6.67306	43.2172	10.1356	844	28	31907	0.127628	138.792	13.599	34.4156	10.4005	0.928965	0.900978	0.915881	0.906055	0.889382	0.908468	0.873523	0.874589	0.907058	0.887297	0.856458	0.869809	0.862225	0.846961	0.882048	0.880826	0.908265	0.876532	0.890776	0.898283	1	0.898161	0.061089
850	8	27133	10051	92.8275	1.52009	113.064	8.0282	131.277	9.42502	10.0684	0.494613	18.4042	3.94772	28.7599	6.22294	850	21	37192	0.148768	117.982	11.6864	21.201	6.55814	0.91521	0.905934	0.914471	0.896429	0.890756	0.900059	0.874489	0.865536	0.911769	0.901471	0.865173	0.880848	0.85267	0.861449	0.86075	0.893337	0.911258	0.866571	0.880727	0.872903	1	0.895674	0.0620562
854	5	24015	8942	110.051	5.50923	125.189	9.13056	143.187	10.576	16.8514	2.56783	24.9701	5.50553	37.31	8.2885	854	25	32962	0.131848	130.07	12.4571	28.3165	8.41679	0.91648	0.9075	0.915979	0.897443	0.891754	0.901386	0.874795	0.866073	0.912778	0.901902	0.86627	0.880514	0.853028	0.86131	0.860779	0.894151	0.911216	0.867271	0.880484	0.873187	1	0.896648	0.0617899
856	4	22641	8424	125.408	6.26947	135.472	10.3017	153.27	11.724	24.8919	3.71494	31.6527	7.2924	45.7723	10.5232	856	27	31069	0.124276	140.296	13.3132	35.4802	10.4015	0.917715	0.908703	0.917426	0.898066	0.89298	0.902266	0.875519	0.867231	0.913386	0.901944	0.866636	0.881071	0.853069	0.861679	0.861132	0.894477	0.911793	0.868132	0.881071	0.873717	1	0.897563	0.0614692
862	3	25571	8381	90.5562	0.154126	111.639	7.85705	131.688	9.44063	9.34294	0.0474972	17.7152	3.76563	29.0286	6.26724	862	20	33955	0.13582	116.586	11.9698	20.5069	6.6467	0.922118	0.907495	0.901163	0.898954	0.906037	0.898012	0.851333	0.865336	0.897556	0.88445	0.849669	0.86597	0.850214	0.870829	0.867162	0.870947	0.890325	0.865204	0.896878	0.875968	1	0.892968	0.0622146
866	2	22622	7488	104.566	4.47497	123.777	8.96522	143.631	10.5278	14.4356	1.83634	24.1329	5.28043	37.647	8.29154	866	25	30112	0.120448	128.713	12.7133	27.4928	8.49566	0.923502	0.908392	0.902564	0.900189	0.90713	0.898396	0.852966	0.866249	0.897682	0.885096	0.850408	0.866432	0.850558	0.870816	0.867594	0.871579	0.890293	0.865784	0.897217	0.876743	1	0.893919	0.0617651
868	2	21331	7086	112.186	5.84871	129.692	9.88231	149.523	11.6143	17.8571	2.76085	27.7892	6.39807	42.5328	9.94593	868	27	28419	0.113676	134.635	13.4379	31.4646	9.80251	0.924909	0.909708	0.904325	0.901017	0.908248	0.898994	0.853619	0.867131	0.898202	0.885605	0.850839	0.867184	0.850734	0.870755	0.868081	0.87167	0.890496	0.866357	0.897252	0.876262	1	0.894872	0.0614188
874	1	21816	9486	90.3425	0	109.267	7.41959	128.935	9.44933	9.27716	0	16.5982	3.41244	27.2725	6.02754	874	21	31303	0.125212	115.227	12.1303	19.8327	6.57215	0.926317	0.902549	0.915344	0.905872	0.896208	0.910664	0.852874	0.885299	0.915264	0.899594	0.84206	0.85233	0.863703	0.847155	0.865732	0.885187	0.906702	0.89057	0.88787	0.886305	1	0.897606	0.060613
878	0	19393	8384	0	0	122.566	8.54682	142.138	10.6517	0	0	23.4077	4.93348	36.5174	8.25885	878	25	27777	0.111108	128.473	12.8831	27.3647	8.59052	0.92762	0.904165	0.916748	0.906775	0.896785	0.911942	0.85362	0.886795	0.915794	0.900313	0.842622	0.85227	0.864654	0.84894	0.865122	0.885499	0.907405	0.890935	0.887389	0.886255	1	0.898624	0.0601651
880	0	18232	7905	0	0	130.997	9.68099	150.352	11.739	0	0	28.6037	6.39015	43.2502	10.1847	880	27	26137	0.104548	136.851	13.6415	33.0335	10.2525	0.928951	0.906129	0.918468	0.907679	0.897922	0.912672	0.854306	0.887171	0.915809	0.900926	0.843249	0.85247	0.86565	0.848835	0.864751	0.885775	0.907258	0.891954	0.887133	0.885756	1	0.899613	0.0597256
886	1	21423	12537	91.5589	0	108.206	7.12306	127.201	9.19859	9.65527	0	16.108	3.20794	26.1805	5.71119	886	22	33961	0.135844	115.218	12.1362	19.8261	6.49326	0.924457	0.896985	0.915359	0.899635	0.892156	0.900312	0.847089	0.895395	0.90598	0.901873	0.841936	0.84681	0.855717	0.849121	0.872545	0.878773	0.916478	0.868761	0.889918	0.892156	1	0.894519	0.0624981
890	0	18937	11093	0	0	118.033	8.13896	136.86	10.2417	0	0	20.9095	4.36057	32.613	7.36776	890	26	30030	0.12012	124.988	12.7705	25.2328	7.99684	0.926141	0.898352	0.917299	0.901415	0.893007	0.900549	0.848019	0.895305	0.906061	0.903347	0.842741	0.848002	0.857143	0.84975	0.872777	0.878455	0.916683	0.869364	0.890027	0.892458	1	0.89563	0.0620114
892	0	17770	10481	0	0	126.788	9.20984	145.494	11.3173	0	0	25.931	5.69446	39.2038	9.21216	892	28	28251	0.113004	133.728	13.5105	30.8552	9.64319	0.92779	0.899968	0.918339	0.902676	0.894252	0.901455	0.848802	0.896181	0.906198	0.903632	0.843545	0.848625	0.857669	0.849935	0.873243	0.879473	0.916534	0.870058	0.890234	0.893066	1	0.896676	0.0615816
898	0	19454	13849	0	0	107.39	6.98385	125.7	9.08725	0	0	15.743	3.08639	25.2679	5.50249	898	23	33303	0.133212	115.004	12.0111	19.7039	6.33984	0.931177	0.892772	0.908522	0.905189	0.892893	0.901525	0.859247	0.88477	0.897081	0.889244	0.845675	0.861679	0.848047	0.849338	0.872699	0.877849	0.914557	0.869832	0.880837	0.891496	1	0.894439	0.061635
902	0	17205	12254	0	0	119.798	8.12353	138.025	10.2089	0	0	21.8468	4.46969	33.4363	7.4437	902	27	29459	0.117836	127.38	12.7518	26.6676	8.20651	0.932941	0.8937	0.910282	0.906243	0.894124	0.902152	0.86006	0.885281	0.898724	0.888268	0.846397	0.862283	0.847856	0.848807	0.872721	0.878628	0.915017	0.869802	0.881242	0.891901	1	0.895407	0.061151
904	0	16203	11594	0	0	125.279	9.11998	143.467	11.2204	0	0	25.0217	5.48522	37.6019	8.87117	904	29	27797	0.111188	132.865	13.4693	30.2689	9.42551	0.934381	0.894503	0.911825	0.907796	0.895133	0.903335	0.86101	0.886211	0.89954	0.889053	0.847286	0.863169	0.848167	0.8493	0.872666	0.878728	0.914793	0.870741	0.882182	0.892129	1	0.896457	0.0608099
910	0	13755	14874	0	0	104.758	6.69128	123.316	9.08595	0	0	14.6119	2.82166	23.8785	5.33786	910	24	28629	0.114516	114.399	12.2626	19.4263	6.32954	0.933092	0.908222	0.907087	0.90307	0.892906	0.90052	0.863478	0.880541	0.912239	0.892574	0.854134	0.872944	0.845454	0.848091	0.870848	0.884261	0.91168	0.877764	0.890618	0.882741	1	0.897723	0.0609993
914	0	12179	13236	0	0	118.27	7.8413	136.821	10.2304	0	0	21.0128	4.21297	32.5848	7.37103	914	28	25415	0.10166	127.931	13.0329	27.0394	8.37981	0.93494	0.908833	0.908086	0.90482	0.894413	0.900964	0.864352	0.880936	0.912709	0.893724	0.853984	0.873402	0.847019	0.84881	0.870313	0.885009	0.911745	0.87893	0.890085	0.883022	1	0.898706	0.0606902
916	0	11447	12500	0	0	126.725	8.95386	145.166	11.2801	0	0	25.8713	5.52766	38.9391	9.14062	916	30	23947	0.095788	136.351	13.7694	32.6925	10.0413	0.936318	0.909968	0.90907	0.905771	0.895582	0.901825	0.865912	0.882198	0.91381	0.894642	0.854429	0.873554	0.847225	0.849146	0.870673	0.884808	0.911763	0.879818	0.890195	0.883743	1	0.899693	0.0602721
922	3	17270	19707	92.2142	1.33894	106.249	6.73111	123.548	9.31945	9.86935	0.431938	15.2389	2.91327	24.032	5.53931	922	24	36980	0.14792	115.466	11.915	19.9244	6.29031	0.927812	0.909776	0.899959	0.894348	0.901622	0.900608	0.850324	0.88026	0.910032	0.892293	0.859911	0.867253	0.834776	0.85384	0.879205	0.881382	0.914454	0.876636	0.899175	0.879178	1	0.89543	0.0613321
926	3	15271	17547	105.111	4.00877	118.61	7.89153	135.628	10.3974	14.6446	1.64615	21.1958	4.2568	31.7715	7.42327	926	28	32821	0.131284	127.707	12.6042	26.8493	8.10741	0.929161	0.910743	0.901283	0.896469	0.902562	0.901207	0.850964	0.880686	0.910423	0.892752	0.86047	0.867676	0.835761	0.854118	0.879711	0.881585	0.914811	0.876177	0.899043	0.879285	1	0.896375	0.0608882
928	3	14335	16582	112.858	2.13839	127.522	9.02985	144.336	11.4088	18.0522	1.00831	26.3617	5.63604	38.3026	9.22121	928	30	30920	0.12368	136.537	13.34	32.7646	9.78792	0.93032	0.911659	0.902296	0.897477	0.903897	0.901666	0.851924	0.881517	0.910705	0.893467	0.861045	0.868192	0.835867	0.854221	0.879964	0.881873	0.914505	0.876067	0.899014	0.879495	1	0.897186	0.0607169
934	5	23008	16914	92.2542	1.6918	110.432	7.54533	126.302	9.22406	9.88582	0.545457	17.1352	3.54138	25.6402	5.68026	934	23	39927	0.159708	117.153	11.42	20.7372	6.2105	0.916548	0.903749	0.901696	0.905277	0.907431	0.896899	0.840897	0.884151	0.899354	0.89338	0.856438	0.867471	0.843665	0.865755	0.871816	0.874521	0.917512	0.866168	0.884101	0.880795	1	0.89355	0.0617447
938	4	20359	14976	109.156	2.40189	121.906	8.68625	137.613	10.3538	16.3464	1.05867	23.0482	4.97227	33.1585	7.56083	938	27	35339	0.141356	128.561	12.2139	27.332	7.96503	0.918574	0.905119	0.902714	0.906633	0.908755	0.898172	0.841733	0.88432	0.899926	0.894225	0.856914	0.867356	0.844308	0.866253	0.872124	0.874841	0.918107	0.866408	0.884094	0.88084	1	0.894628	0.0612682
940	3	19153	14075	113.573	3.47783	128.669	9.65269	144.334	11.3271	18.4276	1.71761	27.1256	6.15455	38.2901	9.10543	940	29	33231	0.132924	135.303	12.9613	31.8536	9.34853	0.920345	0.906608	0.903434	0.907902	0.91034	0.898829	0.842692	0.885288	0.900319	0.895113	0.857227	0.867699	0.84534	0.866992	0.872137	0.87471	0.918329	0.866661	0.884235	0.880458	1	0.895666	0.0607656
946	0	19290	10501	0	0	108.205	7.20688	127.594	9.35617	0	0	16.1124	3.24236	26.4349	5.87005	946	22	29791	0.119164	115.04	12.2594	19.751	6.57823	0.919808	0.916904	0.90482	0.884982	0.900809	0.911416	0.848495	0.880232	0.904149	0.905341	0.864254	0.84492	0.856198	0.863079	0.859353	0.887114	0.900994	0.859001	0.892837	0.875919	1	0.895103	0.0603507
950	0	17091	9311	0	0	119.104	8.22883	138.472	10.4184	0	0	21.4824	4.47925	33.7797	7.67488	950	26	26402	0.105608	125.934	12.9516	25.8192	8.26343	0.922203	0.917904	0.906143	0.886145	0.901939	0.912696	0.849064	0.880918	0.904382	0.906314	0.865654	0.846375	0.85789	0.863988	0.859935	0.887054	0.901163	0.859613	0.893588	0.875426	1	0.896298	0.060077
952	0	16011	8813	0	0	126.38	9.26471	145.616	11.4385	0	0	25.69	5.68817	39.3161	9.3381	952	28	24824	0.099296	133.209	13.6582	30.5275	9.71297	0.923663	0.919111	0.907448	0.887508	0.903158	0.913894	0.849923	0.88211	0.905011	0.907207	0.865856	0.847144	0.858544	0.864506	0.860679	0.887568	0.900902	0.860095	0.89351	0.875403	1	0.897365	0.0597019
958	1	18432	12824	90.1301	0	107.658	6.98293	126.983	9.16423	9.21218	0	15.8597	3.10268	26.0452	5.68095	958	23	31257	0.125028	115.586	12.3928	20.0384	6.63489	0.928816	0.91042	0.910196	0.89476	0.905893	0.921746	0.839716	0.888585	0.900774	0.903158	0.850705	0.839092	0.827431	0.869581	0.861663	0.875228	0.896759	0.869693	0.895287	0.878763	1	0.896705	0.0594279
962	0	16329	11361	0	0	118.691	8.01122	137.893	10.2762	0	0	21.2469	4.32343	33.3491	7.49861	962	27	27690	0.11076	126.569	13.0531	26.2123	8.3385	0.930462	0.911845	0.911286	0.896027	0.906862	0.9223	0.84108	0.889762	0.900921	0.90437	0.850939	0.839816	0.827808	0.869935	0.86208	0.875785	0.897039	0.869953	0.895251	0.878891	1	0.897741	0.0590235
964	0	15341	10755	0	0	124.482	9.01303	143.545	11.3062	0	0	24.5448	5.35389	37.6727	8.95334	964	29	26096	0.104384	132.338	13.7291	29.9552	9.57302	0.931177	0.913492	0.912611	0.897187	0.90784	0.923092	0.842275	0.890654	0.901173	0.905043	0.85197	0.840761	0.828786	0.870229	0.862067	0.874885	0.897226	0.870191	0.894907	0.879579	1	0.898677	0.0587163
970	0	22073	13295	0	0	110.087	7.48931	127.339	9.21473	0	0	16.9735	3.4841	26.266	5.74235	970	22	35368	0.141472	116.572	11.6939	20.4666	6.34264	0.932891	0.918867	0.907275	0.894735	0.90186	0.907586	0.842456	0.881164	0.902355	0.904773	0.852296	0.84657	0.835473	0.868002	0.850345	0.883553	0.90138	0.873784	0.891908	0.884203	1	0.897128	0.0607314
974	0	19654	11811	0	0	121.75	8.57048	138.838	10.3821	0	0	22.9519	4.87413	34.0402	7.68297	974	26	31465	0.12586	128.165	12.4419	27.1141	8.11323	0.934229	0.920229	0.90847	0.896059	0.903226	0.908104	0.843715	0.882568	0.903035	0.905339	0.853027	0.846544	0.835436	0.869315	0.850421	0.883807	0.901176	0.873653	0.891562	0.884411	1	0.898143	0.0603774
976	0	18534	11152	0	0	127.934	9.53305	144.903	11.401	0	0	26.6595	6.0006	38.7456	9.20809	976	28	29686	0.118744	134.309	13.1568	31.1998	9.41241	0.935643	0.921512	0.909873	0.897157	0.904147	0.908947	0.84454	0.882874	0.903658	0.90546	0.853938	0.847032	0.835242	0.869787	0.851176	0.884188	0.901401	0.873442	0.891498	0.884659	1	0.899067	0.0599943
982	3	20558	11690	90.5582	0.238019	108.492	7.28316	127.846	9.46163	9.34369	0.073258	16.2438	3.29662	26.5981	5.93848	982	22	32251	0.129004	115.505	12.3641	19.9963	6.67044	0.943382	0.90929	0.894282	0.897507	0.894871	0.886112	0.862733	0.880701	0.888918	0.902825	0.866655	0.857214	0.849214	0.861555	0.866826	0.873043	0.904003	0.877012	0.898034	0.867027	1	0.895862	0.0605844
986	3	18147	10394	109.448	2.93468	122.151	8.47084	141.309	10.7059	16.4891	1.32174	23.1686	4.85823	35.8979	8.20867	986	26	28544	0.114176	129.126	13.1291	27.8031	8.77904	0.944226	0.910945	0.895547	0.898665	0.895442	0.886684	0.863176	0.881446	0.889224	0.903395	0.867082	0.858342	0.850406	0.86244	0.868151	0.873108	0.904043	0.876699	0.89814	0.868344	1	0.896752	0.0602298
988	3	17013	9782	116.363	3.34287	129.313	9.53743	148.284	11.715	19.8064	1.71111	27.518	6.13786	41.5148	9.88711	988	28	26798	0.107192	136.237	13.8311	32.6263	10.2482	0.945593	0.912326	0.896242	0.899526	0.896056	0.887995	0.864374	0.882491	0.88988	0.9035	0.867434	0.859206	0.851258	0.863665	0.8693	0.873778	0.90365	0.876521	0.8985	0.868255	1	0.897689	0.0599222
994	3	21333	13523	91.6662	0.428265	109.289	7.31693	127.4	9.25108	9.68974	0.13479	16.6016	3.35615	26.3066	5.76766	994	22	34859	0.139436	116.314	11.9957	20.3659	6.49389	0.928612	0.918931	0.907929	0.892926	0.907054	0.900858	0.857669	0.88059	0.888623	0.90562	0.858057	0.860968	0.850957	0.853754	0.862044	0.88125	0.879371	0.873921	0.904802	0.876789	1	0.897285	0.0598693
998	2	18830	11972	105.607	2.61428	121.367	8.45152	139.352	10.3058	14.8155	1.09367	22.7296	4.78377	34.4057	7.66611	998	26	30804	0.123216	128.356	12.7212	27.267	8.32049	0.930155	0.919913	0.909395	0.893585	0.908145	0.901734	0.858444	0.881217	0.888651	0.906181	0.859288	0.861219	0.851756	0.853526	0.861755	0.880989	0.879983	0.874464	0.905012	0.876834	1	0.898175	0.0595441
1000	2	17696	11291	115.859	5.98189	127.926	9.39643	145.875	11.3442	19.6578	3.01033	26.6419	5.90759	39.511	9.28659	1000	28	28989	0.115956	134.916	13.4408	31.6538	9.71	0.931095	0.921436	0.909862	0.894684	0.908879	0.902773	0.859585	0.882248	0.88882	0.906465	0.859602	0.861499	0.851996	0.853841	0.862137	0.881386	0.879972	0.874487	0.904619	0.877402	1	0.898973	0.0592399
1006	4	23096	11656	92.5163	1.53958	110.802	7.56836	128.772	9.30484	9.96815	0.494411	17.307	3.57234	27.1575	5.91152	1006	22	34756	0.139024	116.827	11.7959	20.6097	6.46837	0.926689	0.907282	0.90137	0.891472	0.90652	0.910936	0.853133	0.890163	0.886149	0.895989	0.854989	0.856385	0.867951	0.845048	0.861463	0.891256	0.895701	0.857406	0.890925	0.876669	1	0.895121	0.0637192
1010	2	20382	10337	109.091	1.35395	124.895	8.8227	142.567	10.4731	16.3017	0.604064	24.7716	5.30338	36.8236	8.15189	1010	26	30721	0.122884	130.841	12.5818	28.8263	8.57078	0.927607	0.909166	0.902738	0.892028	0.907832	0.911477	0.85409	0.89154	0.88669	0.896813	0.85549	0.858045	0.868347	0.845936	0.861121	0.891556	0.896618	0.857427	0.890775	0.876485	1	0.896119	0.0633268
1012	2	19175	9790	119.931	3.79162	133.593	9.91894	151.2	11.5644	21.6874	2.04254	30.3351	6.81881	43.9507	10.1379	1012	28	28967	0.115868	139.543	13.4059	34.9362	10.3443	0.929092	0.910881	0.903839	0.893586	0.908689	0.912642	0.855146	0.892205	0.887441	0.897055	0.856457	0.858684	0.86892	0.846619	0.86148	0.891445	0.896952	0.857148	0.890824	0.876325	1	0.89719	0.0629196
1018	1	22627	9692	90.0402	0	109.385	7.32398	128.754	9.38263	9.18475	0	16.6452	3.35929	27.1529	5.96017	1018	21	32320	0.12928	115.193	11.947	19.796	6.46041	0.927924	0.908478	0.89293	0.878125	0.894787	0.923004	0.838351	0.895715	0.908741	0.907024	0.856219	0.856482	0.855306	0.858509	0.854223	0.881791	0.895746	0.890903	0.891383	0.869106	1	0.894067	0.0609329
1022	1	20015	8619	102.69	0	118.686	8.28808	137.906	10.5024	13.6016	0	21.2638	4.47094	33.3824	7.65166	1022	25	28635	0.11454	124.47	12.6078	24.9112	7.90554	0.928427	0.909499	0.893836	0.878837	0.8967	0.92338	0.839305	0.896089	0.909516	0.906967	0.856854	0.857482	0.855649	0.859665	0.855265	0.882434	0.896508	0.891357	0.891846	0.869321	1	0.894854	0.0607279
1024	1	18783	8146	113.297	0	126.385	9.29062	145.602	11.4875	18.2433	0	25.6954	5.70404	39.3099	9.35145	1024	27	26930	0.10772	132.197	13.3434	29.8133	9.39456	0.92954	0.911103	0.89482	0.879595	0.897883	0.923877	0.840661	0.896714	0.909952	0.907464	0.857352	0.858114	0.856665	0.860527	0.85531	0.881823	0.896472	0.891831	0.892573	0.869142	1	0.895756	0.0604988
1030	1	20621	12723	90.4015	0	108.112	7.25125	128.058	9.34258	9.29527	0	16.074	3.2555	26.7177	5.84997	1030	22	33345	0.13338	115.722	12.6381	20.135	6.80789	0.939691	0.917604	0.896551	0.894092	0.903794	0.918309	0.846844	0.875828	0.901095	0.908172	0.868436	0.852287	0.850382	0.861793	0.857985	0.884031	0.894017	0.895682	0.888784	0.869141	1	0.89876	0.0596567
1034	1	18295	11310	100.396	0	120.578	8.37736	140.544	10.6099	12.714	0	22.2896	4.67506	35.3151	8.01167	1034	26	29606	0.118424	128.204	13.4352	27.2652	8.8367	0.940755	0.918783	0.898179	0.895764	0.905104	0.919104	0.8477	0.876984	0.900949	0.908194	0.869064	0.853189	0.851179	0.861582	0.858272	0.884686	0.894329	0.895883	0.889077	0.869908	1	0.899755	0.0593218
1036	0	17209	10708	0	0	126.523	9.35114	146.47	11.5879	0	0	25.7841	5.75749	40.018	9.52322	1036	28	27917	0.111668	134.174	14.1239	31.2437	10.155	0.940914	0.919959	0.899739	0.897518	0.906455	0.919673	0.849232	0.877942	0.901171	0.908443	0.869345	0.853709	0.851238	0.861912	0.8591	0.884855	0.894348	0.896228	0.889637	0.870509	1	0.900632	0.0590481
1042	0	21910	14230	0	0	108.54	7.2725	126.19	9.22508	0	0	16.2643	3.29616	25.5731	5.66108	1042	22	36140	0.14456	115.49	11.8298	19.9297	6.3159	0.941021	0.9237	0.895545	0.896721	0.902836	0.910764	0.856253	0.867391	0.88943	0.902435	0.865647	0.838074	0.846278	0.866298	0.857761	0.873049	0.905562	0.885404	0.887341	0.871112	1	0.898023	0.0604955
1046	0	19397	12699	0	0	121.731	8.37696	139.162	10.2756	0	0	22.9262	4.76436	34.2645	7.65167	1046	26	32096	0.128384	128.628	12.5235	27.4123	8.22331	0.941691	0.925084	0.896389	0.897838	0.904053	0.911438	0.857365	0.868146	0.890282	0.903025	0.865575	0.83755	0.8459	0.866463	0.857194	0.873193	0.905705	0.885375	0.886419	0.871292	1	0.898765	0.0601606
1048	0	18226	12020	0	0	128.812	9.44391	146.156	11.391	0	0	27.1953	6.02987	39.7415	9.36755	1048	28	30246	0.120984	135.704	13.3171	32.1813	9.71998	0.942587	0.926602	0.897474	0.89873	0.905111	0.91217	0.858659	0.868941	0.890928	0.903508	0.866528	0.838706	0.845682	0.866842	0.857998	0.873735	0.90612	0.88572	0.886993	0.871239	1	0.899694	0.0598738
1054	4	24891	13867	92.5927	1.41771	109.867	7.33203	127.886	9.35201	9.99146	0.449509	16.8636	3.39478	26.613	5.86608	1054	22	38762	0.155048	116.311	11.8519	20.3507	6.44669	0.929428	0.902791	0.883172	0.908403	0.898367	0.910325	0.866428	0.873639	0.889441	0.912259	0.859643	0.851981	0.844526	0.864042	0.857296	0.869653	0.90274	0.883675	0.899696	0.865255	1	0.894405	0.0612356
1058	4	21998	12318	107.776	4.8547	122.837	8.4686	140.724	10.4384	15.8075	2.01053	23.5552	4.90698	35.4309	7.94547	1058	26	34320	0.13728	129.255	12.5993	27.8166	8.3999	0.93042	0.903657	0.885256	0.908872	0.90016	0.911888	0.86706	0.874082	0.88986	0.912471	0.860664	0.852025	0.84477	0.864758	0.8581	0.869639	0.902957	0.884251	0.899956	0.864612	1	0.895345	0.0609996
1060	4	20699	11631	116.934	7.20752	130.838	9.56084	148.65	11.4461	20.2711	3.52871	28.4899	6.28983	41.7836	9.72631	1060	28	32334	0.129336	137.243	13.3704	33.2708	10.0039	0.932053	0.904605	0.886667	0.910048	0.901002	0.912878	0.867508	0.87442	0.890611	0.912832	0.861508	0.851689	0.845905	0.865049	0.858137	0.869858	0.903074	0.884394	0.900275	0.864771	1	0.896258	0.0606653
1066	0	22870	12381	0	0	109.599	7.4268	127.725	9.1697	0	0	16.748	3.4233	26.4983	5.73615	1066	22	35251	0.141004	115.965	11.84	20.1725	6.38923	0.93569	0.912868	0.896613	0.916244	0.901294	0.909194	0.86433	0.893989	0.882542	0.913804	0.868188	0.842515	0.87989	0.867181	0.871053	0.874443	0.897677	0.88345	0.895166	0.863323	1	0.900742	0.060306
1070	0	20236	10978	0	0	119.28	8.45166	137.328	10.1769	0	0	21.5927	4.6156	32.9375	7.38289	1070	26	31214	0.124856	125.627	12.5303	25.5827	7.89475	0.937031	0.914045	0.898219	0.91696	0.90256	0.911226	0.866102	0.894438	0.882264	0.914285	0.869321	0.843147	0.880182	0.867479	0.871164	0.874063	0.898555	0.884251	0.89596	0.86418	1	0.901806	0.0600273
1072	0	18989	10391	0	0	125.513	9.40619	143.58	11.1896	0	0	25.1853	5.69507	37.6865	8.88476	1072	28	29380	0.11752	131.903	13.2696	29.6067	9.19813	0.93824	0.914806	0.899592	0.918941	0.90417	0.91227	0.867223	0.895354	0.882641	0.915027	0.869384	0.843993	0.880242	0.868261	0.871698	0.874132	0.898604	0.884479	0.896222	0.864364	1	0.902836	0.0597323
1078	0	16684	12662	0	0	106.926	6.93323	126.367	9.19058	0	0	15.5394	3.03892	25.6754	5.62936	1078	23	29346	0.117384	115.314	12.5095	19.9128	6.64272	0.930859	0.90503	0.907756	0.905081	0.904723	0.901588	0.852808	0.909903	0.889798	0.914554	0.866285	0.84267	0.871499	0.854648	0.854324	0.872146	0.906444	0.882948	0.889746	0.86194	1	0.898627	0.0620823
1082	0	14836	11308	0	0	117.803	7.96015	136.938	10.1925	0	0	20.7759	4.23097	32.6624	7.32565	1082	27	26144	0.104576	126.079	13.0676	25.9171	8.24921	0.932585	0.906326	0.909138	0.906594	0.905638	0.902406	0.85314	0.911031	0.890185	0.915105	0.867274	0.84331	0.87238	0.854575	0.854441	0.871787	0.906613	0.882765	0.889917	0.86144	1	0.899645	0.0616927
1084	0	13927	10645	0	0	126.038	9.02984	145.054	11.2266	0	0	25.4649	5.50656	38.8435	9.07614	1084	29	24572	0.098288	134.276	13.7697	31.2608	9.83979	0.93397	0.907313	0.910447	0.908005	0.90652	0.90361	0.853553	0.911953	0.890648	0.915819	0.867817	0.843379	0.873108	0.855852	0.855242	0.871663	0.906703	0.883139	0.890078	0.861143	1	0.900601	0.0613283
1090	15	21362	15083	93.2168	2.58723	108.984	7.2636	127.303	9.28588	10.2103	0.854688	16.4618	3.31506	26.25	5.7739	1090	23	36460	0.14584	116.556	12.1728	20.5085	6.59592	0.926056	0.900261	0.893102	0.89254	0.894528	0.912246	0.828236	0.894446	0.906336	0.916566	0.860203	0.852592	0.855129	0.872641	0.857447	0.868719	0.900206	0.874739	0.88737	0.863316	1	0.892898	0.0644816
1094	13	18945	13371	110.965	3.27885	123.891	8.63602	141.868	10.5256	17.1889	1.51688	24.1721	5.11251	36.2983	8.11679	1094	27	32329	0.129316	131.321	12.9637	29.1846	8.84745	0.927727	0.901373	0.894305	0.893981	0.895806	0.912973	0.828822	0.895357	0.907003	0.9167	0.862074	0.853336	0.856027	0.873287	0.858223	0.86857	0.900461	0.875468	0.887176	0.863652	1	0.89396	0.0639912
1096	11	17794	12603	120.558	4.44739	131.099	9.70088	148.99	11.5598	22.0508	2.39851	28.672	6.4273	42.0803	9.84771	1096	29	30408	0.121632	138.51	13.7198	34.2268	10.3944	0.929213	0.903167	0.895965	0.895241	0.896738	0.91374	0.83062	0.895965	0.907607	0.916749	0.862914	0.853673	0.85739	0.8738	0.859132	0.868653	0.900503	0.875214	0.887612	0.864	1	0.8951	0.0634994
1102	11	28373	12782	92.6851	1.71165	112.642	7.91567	129.766	9.30227	10.0245	0.558632	18.1942	3.85501	27.7819	6.01162	1102	21	41166	0.164664	117.954	11.5323	21.169	6.41675	0.941505	0.903002	0.887735	0.895448	0.89778	0.901424	0.844884	0.87469	0.888986	0.915039	0.859216	0.836528	0.857601	0.872492	0.855317	0.880727	0.900015	0.884103	0.876038	0.874289	1	0.89367	0.0621376
1106	9	25024	11360	110.741	2.92801	125.767	9.03793	142.67	10.5052	17.0768	1.35957	25.3039	5.49076	36.9064	8.20989	1106	25	36393	0.145572	131.04	12.3313	28.9236	8.40865	0.942516	0.904336	0.889223	0.896312	0.898621	0.901698	0.845561	0.875058	0.889237	0.91589	0.859657	0.837373	0.858434	0.87308	0.855865	0.880307	0.900201	0.884813	0.875993	0.874948	1	0.894508	0.061868
1108	9	23527	10697	120.392	3.49114	133.916	10.0931	150.73	11.5774	21.9274	1.98331	30.5697	6.95393	43.5506	10.0967	1108	27	34233	0.136932	139.167	13.1423	34.6237	10.0662	0.94314	0.90591	0.890646	0.897351	0.899731	0.902229	0.846785	0.875442	0.889522	0.916236	0.860296	0.837788	0.858952	0.873163	0.8553	0.88013	0.900462	0.884775	0.875281	0.874814	1	0.895323	0.0614569
1114	3	25263	9580	93.2869	0.085484	111.02	7.76289	131.089	9.52736	10.2099	0.027961	17.4201	3.67896	28.6486	6.30663	1114	21	34846	0.139384	116.535	12.2056	20.5064	6.77411	0.943681	0.920063	0.899587	0.903016	0.902299	0.914538	0.86601	0.87307	0.888796	0.916246	0.867388	0.841632	0.846883	0.889299	0.869153	0.892039	0.899931	0.888524	0.89907	0.854704	1	0.901656	0.0594726
1118	3	22251	8537	105.337	2.06491	121.531	8.8176	141.584	10.5483	14.6926	0.871267	22.8495	5.01273	36.0878	8.15694	1118	25	30791	0.123164	127.089	12.9484	26.5191	8.46971	0.944286	0.921357	0.901546	0.903397	0.903267	0.914699	0.866893	0.873534	0.889156	0.916843	0.868614	0.842243	0.847439	0.889221	0.869101	0.891852	0.900198	0.889253	0.899061	0.855412	1	0.902444	0.0592865
1120	3	20997	8067	112.979	1.92714	126.795	9.78572	146.846	11.5237	18.1065	0.932559	25.988	6.07225	40.315	9.58673	1120	27	29067	0.116268	132.359	13.6629	29.9633	9.65981	0.945282	0.922077	0.903172	0.903464	0.903998	0.914697	0.867857	0.874772	0.889669	0.916572	0.868975	0.843259	0.847387	0.889118	0.869061	0.892094	0.900179	0.889927	0.899714	0.855885	1	0.903113	0.0590069
1126	1	20777	10536	92.6583	0	108.764	7.32415	128.1	9.38518	10.0057	0	16.367	3.33145	26.7478	5.92302	1126	22	31314	0.125256	115.269	12.1948	19.8596	6.57487	0.933289	0.917992	0.894568	0.914176	0.90929	0.916076	0.851855	0.890752	0.874353	0.902328	0.842163	0.843872	0.86011	0.878345	0.872262	0.860206	0.892652	0.888357	0.895654	0.875279	1	0.898872	0.0613298
1130	1	18378	9375	107.356	0	121.457	8.44042	140.673	10.5191	15.5324	0	22.7789	4.77908	35.4027	8.01183	1130	26	27754	0.111016	127.948	12.9291	27.0428	8.51218	0.934694	0.919147	0.895565	0.914247	0.910427	0.917021	0.853012	0.891655	0.874775	0.902789	0.842996	0.844941	0.86029	0.878702	0.872109	0.860651	0.893331	0.88843	0.895835	0.875153	1	0.89973	0.0609087
1132	1	17271	8888	110.06	0	128.658	9.42925	147.706	11.4701	16.7304	0	27.0979	5.99233	41.0087	9.6546	1132	28	26160	0.10464	135.129	13.5943	31.8238	9.93943	0.935971	0.920604	0.897152	0.915291	0.911907	0.917565	0.853555	0.89224	0.875191	0.903402	0.843043	0.84591	0.860417	0.879778	0.872343	0.860818	0.893043	0.888742	0.896177	0.87542	1	0.900699	0.0605206
1138	6	22826	12696	93.7278	2.71396	109.882	7.3371	128.61	9.33467	10.3805	0.908283	16.8711	3.40519	27.059	5.92405	1138	22	35528	0.142112	116.572	12.0975	20.5107	6.62139	0.945254	0.908058	0.900374	0.906707	0.901064	0.907327	0.845967	0.89421	0.909494	0.9167	0.861321	0.84539	0.877561	0.863263	0.857113	0.870285	0.903499	0.888567	0.890073	0.851413	1	0.900512	0.0606448
1142	6	20328	11299	107.081	4.60693	121.673	8.40504	140.383	10.4958	15.4986	1.9896	22.8962	4.77772	35.1842	7.94855	1142	26	31633	0.126532	128.353	12.853	27.284	8.48109	0.946622	0.909193	0.901005	0.907328	0.901969	0.908055	0.846837	0.895204	0.90973	0.917001	0.862438	0.844988	0.87777	0.863623	0.856969	0.870072	0.904419	0.888882	0.890383	0.8512	1	0.901279	0.060252
1144	6	19145	10621	112.769	2.75465	128.765	9.44988	147.433	11.5338	18.0225	1.33563	27.1668	6.02911	40.7931	9.63183	1144	28	29772	0.119088	135.422	13.5996	32.0261	9.95563	0.947535	0.910839	0.902291	0.908236	0.90313	0.908941	0.848415	0.896262	0.910352	0.917406	0.862455	0.844888	0.877502	0.86363	0.857332	0.870751	0.904608	0.889628	0.8904	0.851471	1	0.902213	0.0598314
1150	0	24778	11389	0	0	109.882	7.54685	127.729	9.14233	0	0	16.8838	3.50637	26.4975	5.69887	1150	21	36167	0.144668	115.502	11.5783	19.9111	6.21204	0.932314	0.911757	0.892056	0.902411	0.904595	0.911646	0.851481	0.889388	0.900973	0.916692	0.86861	0.843213	0.873586	0.875895	0.867545	0.877955	0.900282	0.886319	0.89666	0.850402	1	0.898703	0.0622736
1154	0	21883	10159	0	0	122.248	8.70511	139.84	10.2828	0	0	23.2414	5.014	34.7594	7.65958	1154	25	32042	0.128168	127.826	12.3407	26.8932	8.03099	0.933181	0.913301	0.893515	0.90397	0.905952	0.911803	0.8521	0.890581	0.901021	0.916282	0.869265	0.843565	0.873837	0.875741	0.867767	0.877863	0.900771	0.886711	0.897822	0.850946	1	0.899597	0.0619682
1156	0	20597	9602	0	0	128.699	9.73078	146.168	11.3225	0	0	27.1519	6.21999	39.7411	9.23761	1156	27	30199	0.120796	134.254	13.0965	31.1548	9.37492	0.93465	0.914302	0.894848	0.905659	0.906255	0.912663	0.853323	0.891271	0.902248	0.916487	0.870078	0.84329	0.873704	0.875989	0.868837	0.87834	0.901272	0.887264	0.897911	0.851717	1	0.900563	0.0615915
1162	1	19700	12409	92.0737	0	107.309	7.07359	127.307	9.35552	9.81832	0	15.7126	3.12299	26.2584	5.79388	1162	22	32110	0.12844	115.037	12.6241	19.7879	6.73266	0.926051	0.901152	0.886733	0.895329	0.889007	0.901604	0.845453	0.88569	0.88175	0.915494	0.861196	0.841825	0.850623	0.884615	0.860589	0.886515	0.903799	0.882482	0.896014	0.862924	1	0.891268	0.0631074
1166	1	17323	11015	105.238	0	121.691	8.29531	141.383	10.5237	14.6346	0	22.8978	4.70872	35.9317	8.0269	1166	26	28339	0.113356	129.344	13.314	27.9636	8.88639	0.927044	0.903049	0.888034	0.89675	0.890222	0.902255	0.846025	0.88664	0.882476	0.915523	0.862998	0.84172	0.851036	0.885088	0.861022	0.887311	0.903878	0.882812	0.896327	0.863439	1	0.892294	0.0628251
1168	1	16245	10392	105.641	0	128.89	9.33207	148.39	11.5987	14.803	0	27.2336	5.95547	41.5868	9.77083	1168	28	26638	0.106552	136.496	14.0036	32.8326	10.3875	0.928223	0.904272	0.889481	0.897233	0.891433	0.903202	0.847023	0.887773	0.88263	0.916003	0.863653	0.842331	0.851115	0.885446	0.861758	0.887304	0.904422	0.883756	0.897121	0.862959	1	0.893212	0.0625586
1174	11	23763	15510	92.2604	2.16576	109.888	7.38458	127.504	9.25189	9.89422	0.712398	16.8765	3.42359	26.3701	5.79041	1174	22	39284	0.157136	116.838	11.8778	20.6228	6.47234	0.921966	0.903841	0.892463	0.902098	0.89525	0.897961	0.849786	0.877329	0.896726	0.91172	0.866307	0.840788	0.841042	0.884075	0.848768	0.900188	0.909149	0.872162	0.877889	0.866803	1	0.892561	0.0630275
1178	10	21017	13703	103.411	3.65031	118.553	8.42265	136.13	10.2686	13.9403	1.47399	21.2041	4.54942	32.1055	7.33055	1178	26	34730	0.13892	125.484	12.5884	25.5032	7.88352	0.923827	0.905687	0.894932	0.902966	0.896055	0.899367	0.851109	0.878074	0.897236	0.912295	0.867391	0.841362	0.840988	0.884207	0.849136	0.900331	0.909631	0.872934	0.877541	0.866527	1	0.893811	0.0626049
1180	10	19708	12862	114.931	5.50319	127.784	9.47053	145.362	11.3461	19.1701	2.74197	26.5614	5.95371	39.1027	9.2296	1180	28	32580	0.13032	134.72	13.3798	31.5102	9.62772	0.924954	0.907167	0.895948	0.904405	0.896977	0.900307	0.852133	0.878775	0.897851	0.912953	0.867956	0.841544	0.841314	0.884822	0.850031	0.900368	0.910206	0.87391	0.8783	0.866559	1	0.894784	0.0621302
1186	10	28576	12061	91.6281	1.25808	112.929	7.92933	130.813	9.33876	9.68251	0.401855	18.3323	3.88555	28.4533	6.136	1186	21	40647	0.162588	118.23	11.7045	21.3334	6.57214	0.937363	0.910461	0.887396	0.914483	0.901481	0.917805	0.843863	0.889094	0.900854	0.911765	0.869068	0.854676	0.832189	0.874357	0.855389	0.884469	0.908308	0.882341	0.883091	0.865697	1	0.898658	0.0623488
1190	8	25294	10741	103.807	2.48749	122.928	8.96131	140.732	10.4151	14.0722	0.993894	23.6464	5.21079	35.4344	7.91028	1190	25	36043	0.144172	128.229	12.4549	27.1572	8.17353	0.938532	0.91223	0.889299	0.915781	0.902491	0.918209	0.844949	0.889895	0.901049	0.911717	0.870058	0.855395	0.834115	0.874733	0.85545	0.884971	0.908276	0.883251	0.883153	0.865369	1	0.899726	0.0620232
1192	8	23801	10128	108.805	4.00819	128.082	9.90114	145.855	11.3763	16.232	1.77545	26.7851	6.27416	39.498	9.28165	1192	27	33937	0.135748	133.381	13.1778	30.5766	9.33819	0.939727	0.913192	0.890488	0.916772	0.903395	0.919085	0.84623	0.890901	0.901715	0.911586	0.870407	0.855084	0.833795	0.874783	0.855865	0.885081	0.908566	0.883932	0.883019	0.865383	1	0.900546	0.0616931
1198	0	21893	8786	0	0	109.563	7.50864	129.372	9.35422	0	0	16.7367	3.45968	27.5373	5.98701	1198	21	30679	0.122716	115.236	12.0617	19.8298	6.53046	0.944082	0.917794	0.886893	0.921396	0.8991	0.894341	0.836794	0.889061	0.904218	0.931272	0.86406	0.846899	0.849506	0.873953	0.870009	0.865234	0.905668	0.900991	0.873774	0.880945	1	0.90002	0.0599726
1202	0	19443	7817	0	0	123.066	8.62961	142.744	10.6108	0	0	23.6976	5.01001	36.9741	8.27179	1202	25	27260	0.10904	128.709	12.8298	27.5047	8.57755	0.945249	0.91869	0.887876	0.922249	0.900165	0.895286	0.8385	0.889343	0.905026	0.931218	0.864105	0.847671	0.849046	0.87423	0.870561	0.866269	0.905356	0.901504	0.874633	0.881273	1	0.900848	0.0596062
1204	0	18271	7380	0	0	129.736	9.7094	149.34	11.6666	0	0	27.8003	6.28399	42.3875	9.99577	1204	27	25651	0.102604	135.376	13.6042	31.9971	10.024	0.946493	0.919672	0.889829	0.923492	0.901719	0.896027	0.839733	0.88942	0.905774	0.931445	0.863962	0.847745	0.849343	0.874449	0.870473	0.866672	0.905403	0.901407	0.874839	0.881623	1	0.901796	0.05924
1210	16	22182	12496	92.8787	2.30358	109.512	7.24494	129.277	9.46812	10.0955	0.767035	16.6978	3.34764	27.4881	6.06146	1210	22	34694	0.138776	116.623	12.4947	20.5812	6.87562	0.925909	0.918977	0.899738	0.909264	0.908356	0.89674	0.823543	0.88475	0.902418	0.925261	0.851286	0.83183	0.853044	0.889318	0.876535	0.868508	0.908803	0.903499	0.882155	0.862325	1	0.897085	0.0621778
1214	16	19589	11088	111.573	5.84723	124.714	8.50248	144.209	10.687	17.5679	2.69126	24.6395	5.08869	38.1159	8.52781	1214	26	30693	0.122772	131.75	13.2402	29.5042	9.20714	0.92754	0.920373	0.900661	0.910142	0.909474	0.898039	0.824732	0.885055	0.90247	0.925602	0.852377	0.832112	0.853843	0.889926	0.87722	0.869107	0.909035	0.903366	0.882335	0.862607	1	0.898067	0.0615588
1216	15	18434	10513	118.817	7.57627	131.31	9.58031	150.701	11.76	21.2823	4.0325	28.7971	6.35994	43.5505	10.2746	1216	28	28962	0.115848	138.343	13.9917	34.1486	10.6993	0.929183	0.921362	0.901768	0.911125	0.910572	0.899368	0.825979	0.886161	0.903132	0.925782	0.852289	0.832418	0.854292	0.890615	0.877426	0.869415	0.909278	0.904064	0.882294	0.8632	1	0.899048	0.0611556
1222	5	27954	11214	92.106	1.85972	113.679	8.0284	130.343	9.254	9.84056	0.59982	18.7019	3.98821	28.1439	6.02827	1222	21	39173	0.156692	118.447	11.284	21.4037	6.32338	0.932288	0.908776	0.895808	0.908611	0.911878	0.89928	0.829513	0.893958	0.882623	0.918796	0.85947	0.838971	0.840234	0.874914	0.872565	0.867498	0.910946	0.885891	0.889962	0.866579	1	0.896124	0.0608974
1226	4	24773	9987	111.644	1.86273	128.352	9.20964	144.717	10.4475	17.4741	0.856495	26.8879	5.82198	38.4865	8.39902	1226	25	34764	0.139056	133.051	12.1114	30.2188	8.48422	0.933566	0.910137	0.896747	0.908842	0.912942	0.900026	0.830975	0.895251	0.882997	0.919069	0.859855	0.839993	0.840453	0.874813	0.873001	0.867521	0.910842	0.886592	0.889857	0.866931	1	0.896985	0.0605572
1228	4	23249	9428	123.246	3.19366	135.364	10.2267	151.606	11.5549	23.5042	1.78015	31.5701	7.19445	44.2999	10.2111	1228	27	32681	0.130724	140.049	12.9267	35.2415	10.0089	0.934809	0.911722	0.898228	0.909397	0.914247	0.90086	0.832426	0.896423	0.883893	0.9198	0.860454	0.840657	0.840779	0.875402	0.87381	0.867645	0.91111	0.886937	0.889768	0.866757	1	0.898037	0.0601462
1234	8	25846	7337	91.7036	1.39766	111.899	7.81803	132.523	9.57769	9.70763	0.445044	17.8353	3.7723	29.5897	6.4518	1234	20	33191	0.132764	116.453	11.8852	20.4317	6.64075	0.923277	0.908484	0.892652	0.898858	0.911542	0.909614	0.832033	0.882092	0.895228	0.914013	0.85951	0.832274	0.836718	0.871366	0.854102	0.868308	0.893104	0.883523	0.892712	0.86772	1	0.893224	0.0622499
1238	8	22857	6520	106.491	3.09752	125.094	8.93136	145.642	10.8323	15.1998	1.34023	24.8971	5.3743	39.2624	8.81684	1238	24	29385	0.11754	129.648	12.6932	28.0818	8.68254	0.924077	0.910941	0.89464	0.900442	0.912336	0.910652	0.832738	0.882814	0.89624	0.914582	0.859571	0.832959	0.83723	0.870921	0.854007	0.868538	0.892598	0.884108	0.894096	0.86796	1	0.894338	0.0618019
1240	8	21452	6184	116.431	5.63719	133.14	9.99404	153.537	11.9074	19.9296	2.83566	30.04	6.83228	46.0338	10.7959	1240	26	27644	0.110576	137.698	13.4761	33.6149	10.3331	0.925011	0.912603	0.895547	0.901498	0.912784	0.911518	0.833671	0.883772	0.896705	0.915135	0.860187	0.833382	0.837487	0.871509	0.853856	0.86867	0.892544	0.88493	0.89401	0.868181	1	0.895183	0.0615879
1246	2	24627	9267	94.6593	0.73872	109.894	7.50247	129.87	9.44084	10.667	0.248601	16.8863	3.48625	27.8593	6.07756	1246	21	33896	0.135584	115.354	12.0232	19.8859	6.54612	0.934255	0.915713	0.892642	0.903381	0.905431	0.911715	0.841191	0.894058	0.896507	0.916244	0.858494	0.855234	0.846103	0.869616	0.86612	0.882036	0.900652	0.887509	0.880428	0.871666	1	0.898412	0.0610572
1250	2	21845	8250	105.721	1.43125	121.207	8.59748	141.08	10.5395	14.8443	0.599955	22.6523	4.85874	35.707	8.01132	1250	25	30097	0.120388	126.653	12.756	26.2303	8.28526	0.935492	0.917417	0.893627	0.904509	0.906835	0.912284	0.842675	0.894973	0.896584	0.915772	0.858125	0.855052	0.845649	0.870818	0.866698	0.882098	0.901003	0.887597	0.879174	0.871848	1	0.899297	0.0606713
1252	2	20540	7775	109.172	4.72097	125.247	9.49485	145.211	11.5697	16.4209	2.11053	25.0356	5.73664	39.0089	9.34177	1252	27	28317	0.113268	130.727	13.4747	28.8717	9.31306	0.936416	0.919059	0.895116	0.90571	0.906929	0.913621	0.843186	0.895981	0.896688	0.91634	0.858654	0.855652	0.846382	0.870961	0.86697	0.882862	0.900996	0.887753	0.879595	0.872426	1	0.900204	0.0602624
1258	0	19136	12964	0	0	107.67	7.16937	126.645	9.13269	0	0	15.8754	3.19781	25.837	5.59193	1258	22	32100	0.1284	115.333	12.2887	19.8985	6.52811	0.938474	0.921573	0.882368	0.910109	0.899128	0.910312	0.836916	0.889097	0.895093	0.909237	0.858692	0.844455	0.843505	0.867897	0.872788	0.872788	0.901012	0.892835	0.883131	0.883489	1	0.897614	0.0615042
1262	0	16954	11532	0	0	119.868	8.28096	138.559	10.2826	0	0	21.8965	4.56993	33.8273	7.5362	1262	26	28486	0.113944	127.435	12.9535	26.7264	8.34978	0.939181	0.92226	0.884048	0.910044	0.899512	0.911184	0.837675	0.889999	0.896072	0.909429	0.860001	0.844994	0.844538	0.868339	0.871937	0.873113	0.90046	0.892579	0.882662	0.882767	1	0.898275	0.061262
1264	0	15960	10901	0	0	127.606	9.28724	146.246	11.4247	0	0	26.4358	5.81527	39.817	9.36975	1264	28	26861	0.107444	135.171	13.7112	31.8663	9.94477	0.940434	0.923011	0.885224	0.911023	0.900469	0.911824	0.839712	0.891013	0.89643	0.909944	0.860262	0.845855	0.845631	0.868881	0.871933	0.873497	0.901121	0.892949	0.88232	0.882692	1	0.899188	0.0608195
1270	0	17776	13911	0	0	106.977	6.90838	125.751	9.35254	0	0	15.5602	3.03371	25.3219	5.68592	1270	23	31687	0.126748	115.219	12.3281	19.8457	6.54406	0.938035	0.920314	0.880771	0.923281	0.897923	0.898097	0.832471	0.897987	0.884369	0.910799	0.864519	0.846325	0.854041	0.882397	0.871209	0.873828	0.900054	0.882712	0.872424	0.865276	1	0.897683	0.0613337
1274	0	15697	12314	0	0	120.786	8.0698	139.447	10.5257	0	0	22.3809	4.52279	34.4996	7.87193	1274	27	28011	0.112044	128.99	13.0762	27.7085	8.6536	0.939667	0.921941	0.883224	0.923976	0.899807	0.899343	0.83328	0.898843	0.884777	0.911285	0.864839	0.847221	0.854682	0.882439	0.871104	0.873942	0.900164	0.88467	0.872425	0.864321	1	0.898893	0.0607767
1276	0	14689	11589	0	0	129.395	9.12015	147.97	11.6688	0	0	27.5313	5.85568	41.2511	9.83955	1276	29	26278	0.105112	137.587	13.842	33.5819	10.4052	0.940901	0.923263	0.884809	0.925013	0.900677	0.90083	0.833891	0.89925	0.885817	0.911599	0.865096	0.84801	0.855202	0.883077	0.871489	0.873868	0.900658	0.884809	0.872859	0.865039	1	0.899879	0.0603074
1282	12	25663	15211	92.3841	1.55652	110.378	7.39981	127.364	9.31941	9.9259	0.503266	17.1011	3.46926	26.2918	5.85279	1282	22	40886	0.163544	116.692	11.587	20.5183	6.32947	0.936042	0.915326	0.882417	0.909651	0.903965	0.904026	0.834259	0.88271	0.890121	0.913919	0.871668	0.843357	0.862471	0.885046	0.864587	0.883603	0.891087	0.882087	0.871912	0.87064	1	0.896614	0.061597
1286	11	22719	13581	110.079	4.37147	125.161	8.64121	141.916	10.4985	16.8169	1.97431	24.9124	5.19914	36.3329	8.16543	1286	26	36311	0.145244	131.423	12.4017	29.1814	8.51052	0.937705	0.916582	0.883699	0.911129	0.90496	0.904561	0.836096	0.883286	0.89086	0.914021	0.872008	0.844069	0.862672	0.885338	0.864545	0.883617	0.890777	0.882983	0.871761	0.871155	1	0.897637	0.0611531
1288	10	21371	12871	117.723	4.82643	131.732	9.64622	148.442	11.5625	20.5571	2.48478	29.0771	6.43889	41.6281	9.86389	1288	28	34252	0.137008	138.007	13.1876	33.7909	9.9713	0.938821	0.91783	0.88481	0.912487	0.905962	0.905772	0.836433	0.883934	0.891116	0.914195	0.872197	0.844228	0.863307	0.886211	0.865001	0.883671	0.891101	0.883613	0.871657	0.871307	1	0.898506	0.0608279
1294	1	27208	11175	93.3799	0	112.138	7.82897	130.027	9.31936	10.2402	0	17.9489	3.78502	27.949	6.04002	1294	21	38384	0.153536	117.346	11.6099	20.8601	6.4356	0.925789	0.911161	0.892481	0.899932	0.893328	0.905208	0.828405	0.885174	0.89325	0.925946	0.86738	0.843424	0.833355	0.878973	0.854835	0.872408	0.894175	0.870714	0.890345	0.878022	1	0.893206	0.0640361
1298	0	24001	9894	0	0	126.491	9.06087	144.149	10.4995	0	0	25.7393	5.5743	38.0468	8.34164	1298	25	33895	0.13558	131.645	12.4403	29.3319	8.58036	0.927423	0.912627	0.894114	0.901534	0.894306	0.90624	0.828824	0.885883	0.893686	0.926582	0.867488	0.84421	0.833884	0.879732	0.855465	0.873108	0.89345	0.87091	0.890397	0.878492	1	0.894286	0.0636123
1300	0	22514	9355	0	0	133.297	10.126	150.82	11.638	0	0	30.158	6.93004	43.6347	10.1538	1300	27	31869	0.127476	138.441	13.2615	34.114	10.0924	0.928614	0.913945	0.8954	0.902491	0.895369	0.907371	0.829678	0.886645	0.894082	0.926904	0.867865	0.844426	0.83429	0.880103	0.856098	0.873859	0.893141	0.871678	0.890379	0.878487	1	0.895203	0.0632301
1306	2	23523	9566	90.8908	0.136781	110.487	7.59793	130.899	9.42581	9.44642	0.0424604	17.1634	3.56272	28.5158	6.18033	1306	21	33091	0.132364	116.386	12.3444	20.4447	6.82328	0.923378	0.912046	0.904068	0.917878	0.904793	0.91608	0.837086	0.881116	0.874981	0.912454	0.854205	0.854084	0.847678	0.886555	0.866429	0.875676	0.90029	0.876553	0.87554	0.877399	1	0.897194	0.0618477
1310	2	20833	8546	107.089	4.21847	123.533	8.71935	143.8	10.5632	15.4881	1.81488	23.9724	5.10744	37.7824	8.36293	1310	25	29381	0.117524	129.427	13.081	27.9887	8.84232	0.924662	0.913209	0.905789	0.918655	0.906062	0.917021	0.838569	0.880773	0.87594	0.912324	0.855161	0.855076	0.848048	0.886406	0.866461	0.876093	0.900327	0.877183	0.876059	0.876825	1	0.898145	0.061579
1312	2	19564	8098	110.517	8.79928	127.157	9.62378	147.468	11.5863	17.257	4.0365	26.1921	5.98815	40.8279	9.67383	1312	27	27664	0.110656	133.101	13.7929	30.4758	9.85466	0.926475	0.914347	0.907208	0.919354	0.906955	0.917763	0.839268	0.881416	0.876464	0.912558	0.856637	0.85539	0.84807	0.886079	0.866379	0.87641	0.900286	0.877332	0.875398	0.876771	1	0.899052	0.0612972
1318	26	27812	10721	93.6808	2.54479	111.881	7.76318	131.064	9.5487	10.3619	0.854229	17.8231	3.73851	28.6349	6.32115	1318	21	38559	0.154236	117.202	11.9602	20.8242	6.68759	0.939469	0.907622	0.884437	0.909463	0.903174	0.918398	0.833969	0.8737	0.874582	0.913548	0.860616	0.870886	0.855481	0.867281	0.864986	0.875917	0.899401	0.88502	0.865258	0.878083	1	0.896002	0.0613699
1322	22	24674	9526	111.558	4.08187	125.393	8.94578	144.382	10.7044	17.4889	1.92075	25.0744	5.40978	38.2541	8.6047	1322	25	34222	0.136888	130.67	12.7381	28.7382	8.75663	0.940521	0.90905	0.885921	0.910569	0.903921	0.919511	0.83477	0.874613	0.874759	0.913973	0.861215	0.870843	0.855444	0.867249	0.865364	0.876381	0.900108	0.885322	0.865452	0.878295	1	0.896904	0.0610041
1324	19	23189	9003	117.979	6.30124	131.167	9.94487	150.08	11.7099	20.7621	3.2521	28.7392	6.59233	43.0173	10.1799	1324	27	32211	0.128844	136.446	13.4822	32.7252	10.0691	0.941852	0.910264	0.887321	0.91135	0.905219	0.920245	0.835569	0.875089	0.875648	0.914315	0.862795	0.871705	0.856291	0.867468	0.86531	0.877185	0.900298	0.885815	0.865574	0.878659	1	0.897882	0.0606671
1330	4	28464	9367	91.6674	1.6044	112.209	7.91595	130.948	9.33096	9.69834	0.514772	17.9877	3.82637	28.5382	6.09973	1330	21	37835	0.15134	116.846	11.5834	20.5989	6.40105	0.931426	0.92647	0.900489	0.91759	0.912409	0.920352	0.836553	0.891688	0.889613	0.906542	0.854698	0.854724	0.853112	0.867874	0.87012	0.870596	0.905379	0.872671	0.870715	0.877838	1	0.901363	0.0600507
1334	4	25164	8303	113.824	5.15618	128.538	9.12012	147.215	10.6389	18.6115	2.57269	26.9959	5.78368	40.5057	8.80419	1334	25	33471	0.133884	133.17	12.4789	30.3462	8.85649	0.93224	0.928072	0.901706	0.918377	0.912999	0.921006	0.837904	0.892579	0.889979	0.906785	0.855726	0.854964	0.853216	0.868916	0.871471	0.87047	0.905351	0.872173	0.871142	0.877984	1	0.90222	0.0597335
1336	4	23736	7854	121.657	7.49733	134.575	10.1363	153.268	11.6243	22.8203	4.1738	31.0208	7.06374	45.7566	10.4434	1336	27	31594	0.126376	139.22	13.2699	34.683	10.2557	0.933453	0.929449	0.90226	0.919842	0.91386	0.921995	0.838799	0.893429	0.890438	0.907356	0.856523	0.854846	0.853358	0.869358	0.871637	0.871131	0.905773	0.872476	0.871463	0.87879	1	0.903113	0.0593857
1342	3	22357	9862	91.6863	1.31666	109.314	7.39616	130.081	9.5473	9.70137	0.416327	16.6178	3.39932	28.0036	6.18051	1342	21	32222	0.128888	115.669	12.5498	20.102	6.87393	0.933943	0.915725	0.883372	0.908261	0.91588	0.918348	0.841987	0.889687	0.883992	0.909053	0.856604	0.845075	0.854975	0.876141	0.867125	0.866784	0.893861	0.874697	0.867653	0.882503	1	0.897629	0.0614254
1346	3	19754	8793	116.427	3.60522	127.686	8.77196	148.054	10.8508	19.8466	1.85629	26.4406	5.49315	41.2163	9.08079	1346	25	28550	0.1142	133.958	13.3396	30.9906	9.63419	0.935026	0.917058	0.884273	0.909352	0.91641	0.918809	0.842242	0.889807	0.884816	0.909667	0.856795	0.84613	0.855534	0.876217	0.867636	0.867863	0.894133	0.874483	0.867688	0.882522	1	0.89839	0.0611694
1348	3	18511	8313	122.051	8.04062	134.644	9.90462	154.849	11.895	23.0785	4.50296	31.0444	6.90949	47.2019	10.9034	1348	27	26827	0.107308	140.904	14.1026	36.0503	11.2084	0.93624	0.918701	0.885899	0.91024	0.917173	0.919093	0.843255	0.890912	0.885582	0.910612	0.857084	0.846125	0.856264	0.876244	0.868509	0.86795	0.894099	0.874231	0.867801	0.882898	1	0.899348	0.0607977
1354	34	27294	13551	92.8452	2.11202	111.878	7.76772	130.053	9.38047	10.0816	0.692591	17.8221	3.74242	27.9703	6.07317	1354	22	40879	0.163516	117.887	11.9644	21.1797	6.67033	0.922356	0.906957	0.886237	0.911776	0.89601	0.916693	0.8265	0.879559	0.888806	0.915959	0.864527	0.846621	0.844627	0.881357	0.852638	0.867071	0.901416	0.881051	0.87633	0.885944	1	0.892976	0.0637237
1358	29	24093	11993	109.365	3.84648	125.014	8.93688	142.992	10.5252	16.4769	1.71635	24.8506	5.37285	37.1543	8.22666	1358	26	36115	0.14446	130.972	12.7324	28.9297	8.68461	0.923937	0.908404	0.887706	0.912516	0.897259	0.91761	0.828395	0.880008	0.889243	0.916641	0.864987	0.847972	0.845286	0.882085	0.85297	0.867354	0.901827	0.880991	0.875952	0.886585	1	0.894065	0.0632405
1360	27	22581	11327	118.283	5.3559	132.867	10.0653	150.697	11.5628	20.874	2.82158	29.8648	6.83992	43.52	10.0455	1360	28	33935	0.13574	138.807	13.5304	34.4156	10.3157	0.925284	0.909562	0.889686	0.913703	0.898689	0.91802	0.829291	0.880463	0.889671	0.917666	0.865434	0.848328	0.846412	0.882584	0.853573	0.867762	0.901694	0.881258	0.875983	0.886931	1	0.895097	0.0627312
1366	11	29407	9637	91.7274	1.37176	114.098	8.2531	131.772	9.4975	9.7149	0.440475	18.9221	4.13924	29.0893	6.3295	1366	21	39055	0.15622	118.453	11.4806	21.4283	6.48356	0.926155	0.913878	0.880169	0.916041	0.891486	0.918986	0.833747	0.890629	0.863321	0.92887	0.866624	0.863103	0.841096	0.887735	0.866816	0.885789	0.884125	0.890142	0.867367	0.873934	1	0.895114	0.0621681
1370	10	26035	8564	108.733	2.80502	127.918	9.42457	145.481	10.7236	16.1666	1.20754	26.6401	5.93966	39.122	8.70448	1370	25	34609	0.138436	132.259	12.364	29.7257	8.62274	0.927158	0.914777	0.881953	0.918345	0.892196	0.920223	0.834855	0.891314	0.864399	0.92905	0.867708	0.862955	0.841616	0.887414	0.866798	0.886373	0.884149	0.890809	0.867072	0.873963	1	0.896133	0.0617595
1372	10	24404	8079	112.619	4.1461	131.81	10.3428	149.326	11.7467	17.9904	1.92587	29.1974	6.93638	42.3858	10.0504	1372	27	32493	0.129972	136.159	13.1201	32.4731	9.6854	0.928015	0.91632	0.883683	0.919983	0.893054	0.921183	0.835565	0.891561	0.865402	0.929477	0.868433	0.863786	0.842104	0.887437	0.866802	0.886776	0.884114	0.891115	0.866894	0.874188	1	0.897114	0.0613141
1378	3	27227	7308	92.3264	1.3749	111.714	7.75258	131.869	9.71763	9.90551	0.435881	17.7438	3.72642	29.1731	6.48676	1378	20	34538	0.138152	115.977	11.6265	20.1615	6.45373	0.924721	0.916903	0.891048	0.893567	0.897953	0.916353	0.830433	0.881898	0.848659	0.932582	0.870071	0.87453	0.852467	0.87369	0.869361	0.864251	0.880393	0.880291	0.872315	0.879842	1	0.893618	0.0622389
1382	3	24104	6502	109.666	2.32157	124.944	8.88625	144.872	10.8802	16.5736	1.0334	24.8053	5.33828	38.6586	8.76324	1382	24	30609	0.122436	129.176	12.4018	27.7472	8.41855	0.926018	0.918586	0.892336	0.895096	0.898935	0.917443	0.83152	0.882584	0.849815	0.933222	0.870708	0.874677	0.853099	0.874253	0.868976	0.864223	0.880754	0.881179	0.872635	0.880983	1	0.894706	0.0617619
1384	3	22668	6178	120.538	1.29324	132.822	9.95506	152.428	11.985	21.9588	0.698248	29.8246	6.7715	45.0699	10.7126	1384	26	28849	0.115396	137.019	13.166	33.0886	9.98648	0.92719	0.919581	0.893982	0.89634	0.899737	0.917571	0.832836	0.882734	0.849891	0.933377	0.871261	0.874814	0.853444	0.874484	0.869337	0.865437	0.88088	0.881573	0.872717	0.880862	1	0.895534	0.061579
1390	0	20857	9631	0	0	108.658	7.35406	128.87	9.29087	0	0	16.3214	3.33041	27.2171	5.92454	1390	21	30488	0.121952	115.043	12.3511	19.7633	6.65816	0.924741	0.917049	0.884938	0.913819	0.907931	0.916508	0.849334	0.888497	0.857977	0.914688	0.86206	0.86129	0.856386	0.869867	0.868883	0.856616	0.89345	0.877968	0.870687	0.893269	1	0.896378	0.0605541
1394	0	18377	8506	0	0	121.361	8.44773	141.414	10.4153	0	0	22.7259	4.76678	35.9445	8.00454	1394	25	26883	0.107532	127.706	13.0416	26.9083	8.57899	0.925901	0.918238	0.886118	0.914983	0.908678	0.916732	0.849384	0.889242	0.858889	0.914649	0.862422	0.861604	0.857921	0.870011	0.868281	0.856805	0.893501	0.877804	0.870773	0.893446	1	0.897145	0.060418
1396	0	17265	7990	0	0	125.941	9.39721	145.831	11.3553	0	0	25.4387	5.71793	39.4774	9.30877	1396	27	25255	0.10102	132.234	13.6648	29.8801	9.61204	0.927361	0.919224	0.888101	0.916314	0.90879	0.917323	0.850386	0.889764	0.859374	0.91467	0.862522	0.862245	0.85789	0.870164	0.868323	0.856959	0.893704	0.877509	0.870857	0.89313	1	0.898006	0.0601343
1402	1	20015	12759	90.4034	0	107.706	7.09573	126.901	9.24636	9.29586	0	15.8868	3.16176	26.0032	5.75774	1402	22	32775	0.1311	115.178	12.3144	19.8248	6.58365	0.92598	0.91106	0.884027	0.921144	0.914722	0.916339	0.852067	0.89077	0.873333	0.9209	0.855225	0.868055	0.850847	0.854493	0.857635	0.84955	0.898963	0.872601	0.867536	0.886621	1	0.897243	0.0626115
1406	0	17709	11351	0	0	120.144	8.27168	139.221	10.2461	0	0	22.0454	4.57667	34.3045	7.64457	1406	26	29060	0.11624	127.596	13.0125	26.8339	8.44772	0.927065	0.913076	0.885582	0.921662	0.915451	0.916621	0.853217	0.891879	0.872866	0.921249	0.855643	0.868617	0.851549	0.855471	0.858379	0.850103	0.899312	0.87223	0.868118	0.887319	1	0.898171	0.0622305
1408	0	16677	10695	0	0	125.463	9.18748	144.569	11.0771	0	0	25.1366	5.55438	38.4433	8.8986	1408	28	27372	0.109488	132.928	13.648	30.3359	9.5859	0.928504	0.914164	0.887604	0.922859	0.916411	0.917324	0.854231	0.892774	0.873593	0.921343	0.855875	0.868808	0.852313	0.855655	0.858395	0.850303	0.899368	0.872424	0.868497	0.887385	1	0.899165	0.0618371
1414	4	22008	14318	91.0393	0.514463	108.615	7.25499	126.189	9.11409	9.49343	0.1604	16.2966	3.2884	25.5618	5.55926	1414	22	36330	0.14532	115.539	11.7656	19.9474	6.26415	0.917424	0.901803	0.889802	0.904418	0.913501	0.920259	0.838453	0.874525	0.88493	0.92531	0.849739	0.863666	0.843242	0.866006	0.850771	0.848844	0.903028	0.869708	0.864038	0.8654	1	0.892518	0.0657455
1418	2	19477	12721	107.51	3.99413	120.11	8.42437	137.354	10.2851	15.6628	1.73172	22.0383	4.65977	32.9663	7.42988	1418	26	32200	0.1288	126.922	12.4821	26.3551	7.96802	0.918898	0.903866	0.891087	0.905916	0.91396	0.920668	0.839534	0.876196	0.885326	0.925388	0.849596	0.864115	0.84382	0.866615	0.850745	0.848944	0.902888	0.869472	0.864332	0.866118	1	0.89355	0.0651584
1420	1	18292	11997	115.119	0	125.302	9.31886	142.52	11.2346	19.1334	0	25.0528	5.61912	36.8758	8.7623	1420	28	30290	0.12116	132.122	13.1663	29.7354	9.10584	0.920832	0.905827	0.892687	0.906883	0.915154	0.92136	0.841037	0.877303	0.885721	0.925355	0.850413	0.864246	0.844949	0.867299	0.851469	0.849257	0.902856	0.869115	0.864609	0.866342	1	0.894742	0.0645935
1426	1	20274	14181	93.9981	0	108.302	7.26411	126.701	9.20272	10.4441	0	16.1586	3.26901	25.878	5.6813	1426	23	34456	0.137824	115.874	12.1613	20.1586	6.51553	0.921305	0.90913	0.889047	0.901918	0.904995	0.922452	0.834194	0.878933	0.869108	0.932261	0.835616	0.848662	0.833483	0.867643	0.844251	0.863797	0.883779	0.870371	0.859023	0.870313	1	0.891473	0.0632511
1430	1	18013	12534	105.858	0	117.196	8.21918	135.555	10.1978	14.8936	0	20.4793	4.3365	31.6992	7.21106	1430	27	30548	0.122192	124.728	12.809	25.0827	7.93006	0.922581	0.910616	0.89086	0.902694	0.90564	0.923252	0.835767	0.879436	0.869255	0.933236	0.83634	0.84927	0.833966	0.868207	0.845031	0.864508	0.884215	0.870532	0.858878	0.87027	1	0.892482	0.062851
1432	1	16904	11860	115.49	0	126.048	9.22578	144.261	11.2568	19.3186	0	25.4878	5.63087	38.2243	9.03208	1432	29	28765	0.11506	133.557	13.5147	30.7389	9.56967	0.924387	0.91255	0.892195	0.903424	0.906796	0.923883	0.836677	0.879906	0.869425	0.933287	0.836902	0.849174	0.834799	0.868834	0.845576	0.864784	0.884669	0.870607	0.85863	0.870694	1	0.8935	0.0623008
1438	11	23595	13522	92.0408	1.484	109.085	7.19381	127.954	9.50775	9.81543	0.475421	16.5029	3.28601	26.6693	5.98166	1438	22	37128	0.148512	115.952	12.1824	20.2035	6.62226	0.928814	0.921946	0.884696	0.894419	0.897853	0.918633	0.856793	0.888009	0.871499	0.932383	0.864981	0.860604	0.834195	0.868038	0.845386	0.863513	0.886837	0.875633	0.869883	0.887888	1	0.895796	0.0602897
1442	11	20915	11990	107.701	3.42857	123.811	8.42608	142.606	10.6506	15.7289	1.48645	24.1088	4.9571	36.8732	8.30856	1442	26	32916	0.131664	130.652	12.977	28.7555	8.8623	0.930292	0.922469	0.885907	0.895142	0.898955	0.919158	0.858033	0.888048	0.87257	0.93292	0.865552	0.861541	0.834473	0.867861	0.846518	0.863714	0.887745	0.876777	0.870154	0.887243	1	0.89664	0.0600953
1444	9	19624	11346	116.525	4.9691	129.451	9.42019	148.25	11.6451	19.9445	2.3433	27.5939	6.07678	41.4782	9.85049	1444	28	30979	0.123916	136.332	13.7119	32.6768	10.1841	0.931195	0.922964	0.887182	0.89622	0.900045	0.920349	0.859421	0.889054	0.873221	0.933294	0.86649	0.862407	0.835324	0.868023	0.847042	0.863956	0.887666	0.876529	0.870509	0.887601	1	0.897516	0.0598128
1450	1	22120	12946	90.3844	0	109.496	7.4251	126.772	9.11533	9.29001	0	16.7015	3.42288	25.9134	5.64091	1450	22	35067	0.140268	115.873	11.6178	20.1021	6.23723	0.936693	0.919411	0.888185	0.904825	0.905852	0.917344	0.865785	0.884165	0.87089	0.931617	0.87146	0.856703	0.848804	0.871917	0.854108	0.855277	0.88338	0.877164	0.867753	0.87886	1	0.89926	0.0589187
1454	1	19636	11570	103.258	0	121.559	8.51244	138.733	10.2559	13.8275	0	22.8412	4.83585	33.951	7.5803	1454	26	31207	0.124828	127.926	12.3861	26.9599	8.05095	0.937258	0.920739	0.890249	0.905806	0.906672	0.917951	0.867674	0.885667	0.870894	0.931666	0.871087	0.857292	0.849633	0.872256	0.853639	0.856266	0.884113	0.877688	0.867898	0.879402	1	0.900186	0.0585868
1456	1	18521	10933	115.545	0	129.874	9.60203	146.971	11.3463	19.3459	0	27.8782	6.23196	40.3938	9.42972	1456	28	29455	0.11782	136.22	13.1908	32.5234	9.6949	0.938465	0.921932	0.891733	0.906569	0.907197	0.91852	0.868359	0.886403	0.871482	0.931947	0.871686	0.857664	0.849805	0.872636	0.853862	0.855729	0.883959	0.878323	0.868104	0.879392	1	0.900988	0.0582863
1462	6	21671	12194	91.6812	1.20042	108.792	7.22851	129.102	9.45455	9.69878	0.379266	16.374	3.29098	27.3773	6.0456	1462	22	33871	0.135484	116.101	12.6787	20.3342	6.92823	0.918131	0.912595	0.900062	0.920315	0.918647	0.923076	0.848203	0.870213	0.861903	0.923327	0.858242	0.860589	0.846447	0.861179	0.865977	0.858625	0.89959	0.865667	0.873107	0.885226	1	0.897219	0.0637436
1466	6	19204	10861	107.572	4.53419	121.634	8.43146	141.713	10.618	15.7076	1.95207	22.8765	4.79687	36.1914	8.18268	1466	26	30071	0.120284	128.883	13.3874	27.6842	8.93352	0.919707	0.913821	0.901583	0.921103	0.919141	0.92403	0.849639	0.871039	0.862359	0.923797	0.858718	0.861528	0.847511	0.861445	0.866616	0.858834	0.899521	0.865502	0.873416	0.885488	1	0.898205	0.0633598
1468	3	18041	10240	120.56	2.86595	130.64	9.5259	150.612	11.757	22.0006	1.55851	28.3591	6.24004	43.4732	10.2476	1468	28	28284	0.113136	137.869	14.1449	33.8304	10.7531	0.921457	0.9155	0.903232	0.921882	0.920326	0.924922	0.850746	0.872065	0.862961	0.924144	0.85932	0.862166	0.848324	0.862095	0.866939	0.859585	0.899431	0.865808	0.874859	0.885518	1	0.899346	0.0628652
1474	2	22999	12771	90.7668	0.402978	109.658	7.51337	126.915	9.13301	9.40845	0.124757	16.78	3.47625	26.0021	5.67912	1474	22	35772	0.143088	115.818	11.5963	20.072	6.22997	0.937367	0.904786	0.896008	0.912362	0.90986	0.916191	0.856256	0.884183	0.871562	0.930588	0.866963	0.865607	0.847982	0.854775	0.854593	0.857948	0.901375	0.877823	0.865677	0.875559	1	0.898708	0.0626139
1478	0	20332	11435	0	0	122.554	8.63804	139.697	10.3006	0	0	23.4085	4.98661	34.6578	7.73497	1478	26	31767	0.127068	128.725	12.3957	27.4579	8.16131	0.938852	0.905311	0.897441	0.913338	0.91126	0.9171	0.857808	0.885494	0.872147	0.930573	0.868023	0.865773	0.849183	0.855778	0.855085	0.858344	0.902163	0.877688	0.866213	0.875547	1	0.899718	0.0622105
1480	0	19153	10828	0	0	130.277	9.70917	147.31	11.3661	0	0	28.1446	6.33919	40.6715	9.48584	1480	28	29981	0.119924	136.429	13.1838	32.6688	9.71471	0.940095	0.907158	0.898652	0.91523	0.912194	0.917915	0.858711	0.886778	0.872736	0.93124	0.868734	0.866582	0.850222	0.856392	0.855875	0.858627	0.902271	0.877956	0.866766	0.875471	1	0.900856	0.0618162
1486	6	25162	12162	92.0566	1.28996	110.129	7.46574	128.957	9.46921	9.8186	0.412111	16.9912	3.48497	27.288	6.04695	1486	22	37330	0.14932	116.26	12.0309	20.3447	6.58818	0.916006	0.897736	0.891227	0.907675	0.919569	0.902692	0.845794	0.872877	0.87356	0.924002	0.86476	0.850763	0.829226	0.864452	0.847616	0.875382	0.901514	0.884731	0.852411	0.867854	1	0.891497	0.0645911
1490	5	22212	10834	107.386	1.60869	122.187	8.58339	140.67	10.5433	15.5556	0.690412	23.1977	4.93984	35.4026	8.01891	1490	26	33051	0.132204	128.243	12.6998	27.1973	8.3856	0.917294	0.89843	0.893089	0.908823	0.920018	0.903256	0.846979	0.872999	0.873453	0.924571	0.865344	0.850837	0.829899	0.864785	0.848083	0.875087	0.902605	0.884739	0.852773	0.868098	1	0.89232	0.0642732
1492	4	20827	10205	113.653	1.51093	129.005	9.60677	147.344	11.5041	18.4246	0.72887	27.3313	6.16442	40.717	9.62306	1492	28	31036	0.124144	135.033	13.4061	31.7315	9.77307	0.918691	0.900261	0.894429	0.910185	0.920721	0.903805	0.848015	0.873389	0.874162	0.925135	0.866043	0.851398	0.829923	0.864818	0.848418	0.875403	0.903499	0.884392	0.85375	0.868572	1	0.89333	0.0639309
1498	1	26383	11288	94.4804	0	111.388	7.6888	129.371	9.21564	10.6049	0	17.5872	3.67881	27.5245	5.91026	1498	21	37672	0.150688	116.776	11.6071	20.5646	6.37734	0.917233	0.92156	0.887834	0.896342	0.906111	0.908234	0.833696	0.894803	0.883362	0.930174	0.867554	0.865019	0.819455	0.869864	0.850937	0.85748	0.874881	0.884065	0.861887	0.876274	1	0.893582	0.0614154
1502	0	23288	9990	0	0	124.067	8.8827	141.889	10.2822	0	0	24.2939	5.2752	36.2872	7.92147	1502	25	33278	0.133112	129.417	12.3968	27.8943	8.27822	0.919076	0.922531	0.889987	0.897455	0.907431	0.908618	0.835807	0.895426	0.883977	0.93081	0.868427	0.865407	0.820061	0.871041	0.851238	0.85821	0.874542	0.883376	0.862582	0.876194	1	0.894744	0.060873
1504	0	21890	9443	0	0	130.543	9.91402	148.365	11.2674	0	0	28.335	6.52897	41.5238	9.48361	1504	27	31333	0.125332	135.914	13.1832	32.3097	9.67004	0.920052	0.923611	0.891313	0.898589	0.908068	0.909058	0.837615	0.896212	0.884547	0.931318	0.868557	0.86586	0.820333	0.871509	0.851052	0.858057	0.874509	0.883031	0.862158	0.87652	1	0.895569	0.0606103
1510	0	21517	10229	0	0	109.757	7.50604	129.447	9.24727	0	0	16.8246	3.47369	27.5745	5.91447	1510	21	31746	0.126984	116.102	12.264	20.2883	6.68489	0.925487	0.912225	0.868535	0.91169	0.905657	0.902523	0.844847	0.868787	0.863479	0.927912	0.861573	0.873732	0.836294	0.867416	0.867637	0.846028	0.884395	0.892238	0.867968	0.886742	1	0.891785	0.0632275
1514	0	19028	9079	0	0	120.522	8.5907	139.923	10.2976	0	0	22.2755	4.79727	34.8226	7.71508	1514	25	28107	0.112428	126.789	12.9043	26.3284	8.32062	0.926904	0.914025	0.870459	0.912264	0.907318	0.903529	0.845928	0.870815	0.864269	0.928612	0.862081	0.874284	0.837443	0.86836	0.867489	0.84833	0.884619	0.89234	0.868396	0.887003	1	0.893039	0.0625837
1516	0	17818	8543	0	0	125.883	9.47585	145.12	11.2341	0	0	25.4115	5.77536	38.8962	9.07799	1516	27	26361	0.105444	132.117	13.5148	29.7816	9.43843	0.928607	0.914969	0.871742	0.913565	0.907724	0.904613	0.847312	0.872027	0.865312	0.929233	0.862752	0.874663	0.838303	0.869049	0.867626	0.84919	0.88428	0.892303	0.868347	0.88722	1	0.894071	0.0621427
1522	0	19245	10562	0	0	107.967	7.18251	127.579	9.2649	0	0	16.0063	3.21694	26.4172	5.79981	1522	22	29807	0.119228	114.916	12.3176	19.6954	6.58777	0.923055	0.909149	0.877026	0.91814	0.915708	0.911665	0.851847	0.885513	0.863639	0.921445	0.86582	0.858423	0.850069	0.864445	0.872798	0.846429	0.889825	0.878971	0.866642	0.880582	1	0.894977	0.0614477
1526	0	17047	9353	0	0	118.21	8.20947	137.638	10.3148	0	0	21.0074	4.41282	33.1722	7.5277	1526	26	26400	0.1056	125.093	12.9445	25.3172	8.15495	0.924072	0.910019	0.879091	0.918996	0.916572	0.91267	0.85286	0.88608	0.86358	0.922027	0.866667	0.859299	0.850777	0.864867	0.87358	0.846761	0.890833	0.879489	0.866534	0.880947	1	0.895907	0.061156
1528	0	16058	8807	0	0	126.505	9.2833	145.856	11.4477	0	0	25.7675	5.72537	39.5087	9.39378	1528	28	24865	0.09946	133.359	13.7011	30.6346	9.77832	0.924955	0.91114	0.881078	0.920591	0.917434	0.913151	0.853046	0.88699	0.864006	0.922401	0.867424	0.859461	0.851961	0.866057	0.874341	0.846672	0.891635	0.87965	0.866881	0.881379	1	0.896851	0.0608212
1534	8	24403	14275	92.4528	2.5153	109.565	7.30956	127.853	9.26839	9.96173	0.84727	16.7257	3.37666	26.5852	5.81985	1534	22	38686	0.154744	116.31	11.9742	20.3625	6.50725	0.928075	0.907124	0.87206	0.917076	0.914168	0.919661	0.855788	0.897857	0.871737	0.922879	0.853681	0.849002	0.845745	0.875562	0.865223	0.849054	0.900145	0.883911	0.872486	0.872292	1	0.896079	0.060925
1538	7	21570	12699	109.777	4.75053	121.654	8.48543	139.782	10.2911	16.6956	2.23225	22.8922	4.83841	34.7187	7.71074	1538	26	34276	0.137104	128.368	12.6986	27.2726	8.33069	0.928755	0.908493	0.87357	0.918383	0.915276	0.920192	0.85678	0.898603	0.872739	0.923241	0.854942	0.849705	0.846394	0.875934	0.865343	0.849764	0.900645	0.884715	0.872418	0.871922	1	0.897029	0.060593
1540	7	20333	11943	119.694	5.28938	129.338	9.50001	147.34	11.4149	21.6218	2.95973	27.53	6.12343	40.7016	9.51315	1540	28	32283	0.129132	135.995	13.4401	32.4016	9.87711	0.930025	0.91003	0.874748	0.919617	0.915311	0.920562	0.857402	0.899467	0.87354	0.92369	0.854769	0.85037	0.847412	0.876297	0.865672	0.84989	0.90083	0.885063	0.872193	0.87258	1	0.897878	0.0603314
1546	4	25686	12692	93.4101	3.31745	110.471	7.54209	128.33	9.34387	10.2889	1.12275	17.1527	3.53869	26.8866	5.92456	1546	22	38382	0.153528	116.375	11.7295	20.3707	6.40057	0.933732	0.889323	0.885975	0.906831	0.91453	0.907274	0.841293	0.887486	0.875879	0.931921	0.861954	0.864585	0.845305	0.857264	0.849122	0.844836	0.893557	0.885272	0.862787	0.882718	1	0.893402	0.0621685
1550	4	22785	11276	107.655	7.04028	122.122	8.62406	139.859	10.3549	15.8632	3.19126	23.164	4.93831	34.7829	7.79728	1550	26	34065	0.13626	127.992	12.4481	27.0092	8.14524	0.934992	0.890503	0.88723	0.907809	0.914839	0.906899	0.841964	0.887905	0.875958	0.931689	0.86288	0.864465	0.845575	0.857405	0.849817	0.844767	0.894173	0.885366	0.862777	0.882475	1	0.894073	0.0618936
1552	4	21384	10627	117.453	9.75467	131.242	9.76347	148.765	11.4378	20.7334	5.13702	28.7696	6.46366	41.8788	9.75329	1552	28	32015	0.12806	137.057	13.238	33.1201	9.87982	0.936171	0.892597	0.888521	0.908886	0.915415	0.907637	0.843167	0.888334	0.876058	0.932375	0.863908	0.864579	0.846041	0.857551	0.850289	0.845244	0.894175	0.885288	0.862221	0.882602	1	0.895034	0.0614267
1558	6	24040	12111	91.3406	1.81884	109.755	7.37554	129.9	9.45613	9.59807	0.587971	16.8153	3.40851	27.8804	6.10311	1558	22	36157	0.144628	116.5	12.515	20.5204	6.89147	0.936845	0.893478	0.898913	0.904306	0.913931	0.921205	0.835509	0.862489	0.879014	0.924468	0.882374	0.856363	0.842008	0.869444	0.851702	0.859239	0.895802	0.87723	0.861673	0.878226	1	0.895464	0.0608807
1562	6	21209	10743	106.871	3.20994	122.192	8.49016	142.207	10.6026	15.365	1.39679	23.1926	4.86489	36.5638	8.21371	1562	26	31958	0.127832	128.917	13.2331	27.686	8.84924	0.938278	0.894721	0.900244	0.905235	0.914607	0.921757	0.836238	0.863649	0.87942	0.925512	0.881954	0.856468	0.842293	0.869313	0.852556	0.8593	0.895582	0.876948	0.861255	0.878231	1	0.896315	0.0605951
1564	6	19958	10116	114.082	4.97354	128.046	9.50286	147.913	11.6609	18.7269	2.34126	26.7256	5.99249	41.203	9.81636	1564	28	30080	0.12032	134.725	13.9222	31.5928	10.1511	0.939245	0.896061	0.901496	0.905884	0.915492	0.922673	0.837467	0.864328	0.880153	0.925881	0.882447	0.856732	0.843767	0.869315	0.852726	0.859774	0.895678	0.876762	0.861868	0.878707	1	0.897191	0.060285
1570	2	23158	12893	92.2677	0.338678	110.376	7.64412	128.517	9.32235	9.88065	0.108323	17.1154	3.58183	27.0002	5.91121	1570	22	36053	0.144212	116.862	12.0102	20.6499	6.5718	0.928286	0.906956	0.882908	0.900896	0.916553	0.90471	0.847156	0.87015	0.889413	0.933972	0.865268	0.855227	0.841109	0.864755	0.847419	0.84961	0.879317	0.886168	0.862023	0.876363	1	0.893764	0.0639486
1574	2	20483	11468	106.122	1.19657	122.104	8.77852	139.985	10.4063	15.0109	0.505363	23.1663	5.03104	34.8806	7.82149	1574	26	31953	0.127812	128.521	12.7224	27.3701	8.35247	0.929897	0.907927	0.884142	0.901981	0.91766	0.90558	0.848778	0.871374	0.889932	0.933966	0.865709	0.855287	0.841595	0.865067	0.84798	0.849482	0.879057	0.88602	0.862611	0.877101	1	0.894738	0.0635236
1576	2	19247	10810	114.697	1.55694	130.805	9.85211	148.606	11.4885	18.9351	0.767346	28.4966	6.49883	41.7529	9.74887	1576	28	30059	0.120236	137.206	13.5139	33.2633	10.0848	0.930886	0.909877	0.885442	0.90359	0.918394	0.907116	0.849729	0.872434	0.890848	0.934629	0.867045	0.856133	0.841944	0.865614	0.848698	0.849779	0.879104	0.886606	0.862836	0.877175	1	0.895878	0.0630641
1582	1	21907	11570	90.0168	0	108.86	7.30451	127.997	9.415	9.17763	0	16.4085	3.3267	26.6874	5.93546	1582	22	33478	0.133912	115.473	12.1819	19.9606	6.58145	0.916482	0.908522	0.868287	0.913884	0.927699	0.905072	0.846959	0.883416	0.864971	0.936675	0.855831	0.862298	0.831695	0.877367	0.848542	0.840388	0.881071	0.89408	0.873917	0.88128	1	0.892547	0.0622842
1586	1	19347	10330	110.299	0	124.822	8.57106	143.766	10.6505	16.8391	0	24.7074	5.1194	37.7671	8.48119	1586	26	29678	0.118712	131.415	12.9932	29.2528	8.99046	0.917784	0.909984	0.870325	0.914651	0.928701	0.905671	0.848575	0.885151	0.865523	0.937108	0.857015	0.862878	0.833126	0.877098	0.84908	0.841246	0.881579	0.894939	0.873812	0.881478	1	0.893688	0.061957
1588	1	18171	9774	119.262	0	132.894	9.71657	151.699	11.7475	21.2646	0	29.8487	6.58315	44.405	10.4076	1588	28	27946	0.111784	139.471	13.7871	34.9394	10.6891	0.918629	0.910953	0.871806	0.916428	0.929239	0.906963	0.850247	0.886281	0.86617	0.937379	0.857672	0.862968	0.83325	0.877585	0.84971	0.841784	0.880949	0.894887	0.874365	0.88213	1	0.894649	0.0615081
1594	2	22565	12837	91.3612	0.593402	108.658	7.241	127.565	9.13379	9.59432	0.186109	16.3147	3.28406	26.3963	5.68754	1594	22	35404	0.141616	115.512	12.0961	19.9698	6.48832	0.917523	0.913965	0.876313	0.913145	0.93327	0.921661	0.850963	0.878771	0.865623	0.910787	0.863885	0.860595	0.840569	0.868108	0.860609	0.85592	0.885606	0.886552	0.873531	0.868475	1	0.895387	0.060516
1598	2	20047	11439	116.502	3.02961	123.73	8.46556	142.516	10.343	19.8681	1.54046	24.065	4.95803	36.7694	8.01559	1598	26	31488	0.125952	130.554	12.8891	28.68	8.7366	0.91943	0.914459	0.87789	0.913999	0.933927	0.921843	0.85142	0.88005	0.866441	0.910744	0.865234	0.861423	0.841257	0.868029	0.860217	0.856866	0.885957	0.88683	0.873857	0.86976	1	0.896284	0.060157
1600	2	18856	10788	123.502	2.5612	129.789	9.52018	148.416	11.4086	23.6336	1.46225	27.8161	6.15454	41.5842	9.6165	1600	28	29646	0.118584	136.567	13.6137	32.8259	10.081	0.920327	0.915554	0.879478	0.915233	0.934595	0.922131	0.852139	0.880304	0.866879	0.911658	0.866154	0.861938	0.84126	0.868195	0.860015	0.856996	0.885769	0.886865	0.874755	0.870202	1	0.897082	0.0599598
1606	3	24601	13494	92.9718	2.06823	110.105	7.39391	128.174	9.24691	10.122	0.668234	16.9762	3.44517	26.7811	5.81899	1606	22	38098	0.152392	116.504	11.8451	20.4485	6.4541	0.934826	0.912489	0.877421	0.893367	0.918893	0.905782	0.847564	0.878432	0.874442	0.910166	0.868077	0.870282	0.846816	0.85637	0.865019	0.847932	0.896871	0.881884	0.869048	0.839716	1	0.893979	0.0611009
1610	3	21713	12003	114.347	2.22701	125.57	8.64305	143.347	10.5323	18.774	1.10507	25.1541	5.23646	37.4281	8.27485	1610	26	33719	0.134876	131.897	12.6518	29.5228	8.75087	0.935941	0.913684	0.878392	0.893725	0.919541	0.906848	0.848275	0.878763	0.875827	0.911489	0.868605	0.869999	0.847608	0.857187	0.865254	0.848528	0.897239	0.882425	0.869347	0.839423	1	0.894799	0.0606878
1612	3	20416	11304	124.399	4.17028	133.286	9.78023	150.968	11.6448	24.1998	2.40798	30.1156	6.68268	43.7622	10.1568	1612	28	31723	0.126892	139.586	13.4765	34.9778	10.4031	0.937348	0.914983	0.880213	0.89443	0.919822	0.907733	0.848942	0.879362	0.876367	0.911831	0.869038	0.870362	0.847319	0.857422	0.865555	0.848706	0.897551	0.882294	0.868928	0.839943	1	0.895657	0.0603271
1618	13	27431	12179	92.0072	1.41252	112.006	7.78364	130.315	9.5774	9.80403	0.451996	17.8831	3.75432	28.1563	6.25865	1618	21	39623	0.158492	117.627	11.9044	21.0381	6.65619	0.940325	0.899301	0.886442	0.905573	0.906342	0.901118	0.843323	0.88007	0.864069	0.927959	0.874871	0.852724	0.845683	0.860006	0.843462	0.843185	0.889976	0.873684	0.859274	0.880335	1	0.893337	0.0623222
1622	12	24261	10843	107.12	3.48892	126.232	8.98105	144.345	10.788	15.4793	1.51646	25.5768	5.50318	38.2336	8.62129	1622	25	35116	0.140464	131.818	12.7236	29.4815	8.83898	0.94138	0.900971	0.887729	0.906567	0.906965	0.902694	0.844387	0.881422	0.863937	0.928551	0.875783	0.85377	0.846836	0.860761	0.844102	0.843775	0.889993	0.873619	0.858227	0.8794	1	0.894348	0.0619048
1624	11	22819	10233	116.825	6.48546	135.719	10.1303	153.639	11.9005	20.1758	3.33023	31.8059	7.19297	46.1228	10.7886	1624	27	33063	0.132252	141.259	13.5457	36.2331	10.7527	0.942731	0.902474	0.888818	0.907616	0.907797	0.903502	0.844948	0.882179	0.864365	0.929029	0.876236	0.854732	0.846959	0.861552	0.844539	0.843844	0.890497	0.873575	0.858497	0.880093	1	0.895269	0.0616591
1630	2	26671	8900	91.5701	0.776318	111.789	7.85629	131.061	9.55186	9.66085	0.244587	17.786	3.77589	28.6324	6.29994	1630	21	35573	0.142292	116.61	11.7816	20.4992	6.53416	0.927586	0.905167	0.883085	0.918646	0.932477	0.908301	0.866907	0.874118	0.885391	0.921668	0.871293	0.867006	0.837138	0.862058	0.83614	0.854735	0.872656	0.89277	0.864968	0.866907	1	0.897567	0.0611241
1634	2	23674	7953	109.239	3.31881	124.163	8.9807	143.341	10.6748	16.4052	1.48505	24.3568	5.31446	37.4407	8.40902	1634	25	31629	0.126516	128.984	12.5808	27.6462	8.43497	0.928958	0.906036	0.884679	0.919172	0.933163	0.909798	0.867621	0.874814	0.88637	0.922445	0.871305	0.867432	0.836906	0.862405	0.836811	0.854785	0.872696	0.89263	0.864744	0.867527	1	0.898439	0.0606371
1636	2	22277	7503	117.778	0.967008	129.232	9.88833	148.357	11.8033	20.4883	0.502353	27.4996	6.35074	41.5867	9.97321	1636	27	29782	0.119128	134.049	13.3111	31.0481	9.62462	0.93026	0.90731	0.886122	0.92017	0.934742	0.910584	0.869015	0.875848	0.886828	0.922839	0.872154	0.867605	0.836982	0.862215	0.83757	0.855382	0.873061	0.89309	0.864465	0.868108	1	0.899459	0.060112
1642	7	25828	10369	92.7141	2.14941	110.485	7.56908	130.461	9.42724	10.0397	0.692084	17.1606	3.55391	28.2351	6.14763	1642	21	36204	0.144816	116.202	12.1649	20.331	6.70216	0.914595	0.904707	0.87576	0.919539	0.918932	0.908311	0.85724	0.879323	0.872583	0.92487	0.863275	0.863441	0.827547	0.881726	0.836841	0.862391	0.868937	0.881892	0.855334	0.876823	1	0.892812	0.0647386
1646	7	22918	9255	105.547	4.72101	120.328	8.62245	140.077	10.4075	14.8507	1.94573	22.1721	4.80331	34.9474	7.80133	1646	25	32180	0.12872	126.004	12.81	25.8447	8.20963	0.915429	0.90578	0.877253	0.920883	0.919577	0.90867	0.858157	0.880081	0.873773	0.925715	0.863331	0.86417	0.827502	0.881712	0.837166	0.862601	0.869329	0.881961	0.855345	0.877129	1	0.893651	0.0645554
1648	7	21474	8766	111.441	4.84999	126.446	9.60865	146.055	11.4462	17.4626	2.27449	25.7607	5.92677	39.6668	9.37339	1648	27	30247	0.120988	132.125	13.5186	29.789	9.49923	0.917116	0.907115	0.878765	0.921645	0.920438	0.909694	0.859656	0.881129	0.874169	0.926241	0.864482	0.864631	0.828198	0.882038	0.837637	0.862565	0.869227	0.881906	0.854829	0.877674	1	0.894703	0.064194
1654	1	25528	11385	91.6777	0	110.523	7.55476	128.967	9.32784	9.69272	0	17.1774	3.55212	27.2812	5.95889	1654	21	36914	0.147656	116.211	11.7847	20.2934	6.43854	0.908585	0.908531	0.860839	0.914179	0.925001	0.903641	0.850815	0.874709	0.856193	0.918987	0.864117	0.865715	0.853931	0.873422	0.851208	0.859511	0.868234	0.888484	0.852847	0.871675	1	0.889659	0.0641314
1658	1	22497	10130	101.274	0	123.349	8.70081	141.554	10.556	13.049	0	23.8657	5.09589	36.0653	8.12287	1658	25	32628	0.130512	129.001	12.5605	27.653	8.38199	0.91066	0.910353	0.863047	0.914996	0.925539	0.905281	0.851263	0.875981	0.857178	0.920191	0.865101	0.866633	0.854879	0.87431	0.850726	0.859354	0.869315	0.889206	0.852994	0.871675	1	0.89096	0.063527
1660	1	21162	9541	104.653	0	130.54	9.75176	148.619	11.5666	14.393	0	28.3167	6.40628	41.7738	9.82185	1660	27	30704	0.122816	136.157	13.3101	32.4979	9.8519	0.912275	0.911689	0.864643	0.915548	0.926036	0.905924	0.852462	0.87754	0.858487	0.920857	0.865897	0.867379	0.855475	0.875147	0.850508	0.859872	0.868942	0.889624	0.853048	0.871987	1	0.891996	0.0631335
1666	0	20455	11184	0	0	108.041	7.14155	127.126	9.20596	0	0	16.0363	3.19749	26.1351	5.70047	1666	22	31639	0.126556	114.787	12.0901	19.6061	6.43458	0.925013	0.914978	0.866336	0.91776	0.910838	0.908673	0.848209	0.871504	0.878805	0.919735	0.86779	0.864882	0.841319	0.880369	0.845191	0.857707	0.87969	0.878931	0.859746	0.860441	1	0.893545	0.0618915
1670	0	18042	9917	0	0	120.559	8.26	139.379	10.2901	0	0	22.2703	4.59836	34.4228	7.63964	1670	26	27959	0.111836	127.234	12.7535	26.5807	8.25528	0.926142	0.916574	0.868665	0.919579	0.911835	0.910565	0.850567	0.873028	0.879037	0.920705	0.868736	0.865088	0.841947	0.881773	0.845721	0.857649	0.880146	0.879949	0.858686	0.861386	1	0.894917	0.06117
1672	0	16945	9336	0	0	127.702	9.23987	146.506	11.3373	0	0	26.4901	5.78272	40.0154	9.32596	1672	28	26281	0.105124	134.382	13.4794	31.2948	9.71376	0.927267	0.917716	0.870153	0.920532	0.913017	0.911419	0.851166	0.874015	0.879323	0.92097	0.869259	0.865873	0.842129	0.881911	0.845991	0.858814	0.880446	0.881036	0.858605	0.861173	1	0.895823	0.060817
1678	2	19720	14024	94.3691	0.705533	107.394	6.88706	126.687	9.3154	10.5694	0.235988	15.7395	3.04683	25.8792	5.75056	1678	23	33746	0.134984	115.411	12.4176	19.953	6.64394	0.929503	0.911886	0.872577	0.915279	0.909708	0.90916	0.850664	0.871333	0.871526	0.91959	0.853938	0.876015	0.851464	0.881601	0.835462	0.850071	0.885557	0.884949	0.856531	0.853686	1	0.893909	0.061087
1682	1	17446	12433	99.6658	0	117.708	7.94458	136.803	10.3911	12.4399	0	20.7253	4.21895	32.589	7.47242	1682	27	29880	0.11952	125.653	13.0535	25.6615	8.23573	0.930991	0.913169	0.873896	0.916315	0.910894	0.909003	0.852661	0.872122	0.872691	0.919712	0.85343	0.876238	0.851473	0.882396	0.835592	0.84928	0.88581	0.88499	0.856526	0.853882	1	0.894831	0.0607114
1684	1	16388	11727	111.186	0	127.181	9.11545	146.138	11.4258	17.2467	0	26.1613	5.65767	39.7312	9.37441	1684	29	28116	0.112464	135.087	13.7939	31.8209	10.0044	0.931729	0.914462	0.875285	0.916667	0.911385	0.910211	0.853411	0.872706	0.87372	0.92049	0.854104	0.876245	0.852219	0.883661	0.836374	0.849712	0.88567	0.884621	0.857056	0.85398	1	0.895647	0.0606084
1690	8	25159	15158	91.8201	1.13122	110.233	7.44832	127.341	9.19621	9.74215	0.359479	17.0378	3.47256	26.2662	5.7517	1690	22	40325	0.1613	116.66	11.6267	20.5053	6.32131	0.93142	0.904712	0.886249	0.917843	0.914309	0.908469	0.860223	0.871556	0.875883	0.933577	0.865369	0.891097	0.846348	0.886448	0.841438	0.849547	0.875462	0.877198	0.861302	0.855536	1	0.897351	0.0598739
1694	8	22284	13482	106.114	4.94882	123.83	8.59111	140.864	10.3203	15.0991	2.1279	24.1326	5.05486	35.5227	7.87048	1694	26	35774	0.143096	130.245	12.4251	28.4231	8.35247	0.932703	0.905965	0.886971	0.918977	0.914128	0.908956	0.861701	0.871974	0.876782	0.933974	0.865685	0.891262	0.847249	0.886859	0.841938	0.848577	0.876097	0.877495	0.860807	0.856097	1	0.898117	0.0594745
1696	7	20938	12703	117.099	8.32477	134.363	9.83501	151.369	11.5635	20.4365	4.34561	30.8459	6.81475	44.096	10.1805	1696	28	33648	0.134592	140.779	13.3699	35.846	10.4562	0.934082	0.907186	0.887958	0.919921	0.914913	0.909891	0.862131	0.872622	0.876902	0.934171	0.86598	0.89139	0.847614	0.886843	0.842532	0.848208	0.876189	0.877288	0.860809	0.856336	1	0.898895	0.0592342
1702	0	23270	11384	0	0	110.502	7.69292	129.044	9.31676	0	0	17.1765	3.60665	27.3284	5.95133	1702	22	34654	0.138616	116.593	12.0038	20.5114	6.56536	0.93298	0.910761	0.869972	0.911266	0.912276	0.908091	0.856625	0.874401	0.869568	0.9176	0.877373	0.865961	0.838027	0.873507	0.84074	0.864215	0.876522	0.868312	0.858891	0.860175	1	0.894172	0.0616905
1706	0	20546	10152	0	0	122.533	8.76962	140.794	10.4653	0	0	23.4071	5.06024	35.4856	7.95379	1706	26	30698	0.122792	128.572	12.7081	27.4015	8.38752	0.934654	0.911493	0.872207	0.911769	0.913789	0.908479	0.857499	0.875073	0.869601	0.91778	0.87724	0.866783	0.838752	0.874291	0.841635	0.864405	0.876409	0.868884	0.858378	0.86074	1	0.89512	0.0613165
1708	0	19256	9598	0	0	129.828	9.80293	147.882	11.5265	0	0	27.8675	6.35189	41.1598	9.68302	1708	28	28854	0.115416	135.833	13.442	32.2891	9.86595	0.935867	0.912525	0.873293	0.913045	0.914761	0.909163	0.858546	0.875771	0.870001	0.919041	0.877677	0.86728	0.839138	0.874905	0.84205	0.864196	0.876863	0.869446	0.858512	0.860817	1	0.896023	0.0610354
1714	6	24777	10437	91.8544	1.49002	110.295	7.4728	130.238	9.53388	9.75627	0.476932	17.0675	3.48811	28.1023	6.19935	1714	21	35220	0.14088	116.202	12.2167	20.3363	6.73472	0.930338	0.899276	0.855636	0.905111	0.915417	0.910974	0.858844	0.876178	0.857013	0.905608	0.873822	0.862649	0.851476	0.867235	0.862876	0.86519	0.883475	0.87023	0.864949	0.85981	1	0.890439	0.061641
1718	6	21776	9276	103.345	5.37822	122.138	8.54153	141.877	10.673	13.9739	2.15942	23.1666	4.89272	36.3212	8.22366	1718	25	31058	0.124232	128.03	12.9191	27.0936	8.55923	0.931741	0.900863	0.857074	0.906803	0.915964	0.911697	0.859601	0.877391	0.857476	0.906111	0.873881	0.862982	0.851858	0.867635	0.863047	0.865622	0.883943	0.870887	0.864946	0.859762	1	0.891452	0.0613369
1720	5	20433	8754	109.265	6.84909	130.493	9.64622	150.207	11.82	16.5614	3.0201	28.2763	6.30792	43.1371	10.2224	1720	27	29192	0.116768	136.401	13.7386	32.7307	10.276	0.933132	0.902216	0.858574	0.907817	0.916827	0.912408	0.860595	0.87834	0.858215	0.906396	0.873938	0.863952	0.852665	0.868132	0.863216	0.865014	0.88502	0.871095	0.864912	0.859825	1	0.892424	0.0609356
1726	0	24258	11318	0	0	110.802	7.68287	128.614	9.19576	0	0	17.3142	3.62511	27.0487	5.81403	1726	21	35576	0.142304	116.469	11.6606	20.4111	6.34591	0.928547	0.928604	0.867832	0.898682	0.912371	0.9106	0.84044	0.871318	0.851824	0.919651	0.883011	0.862562	0.84706	0.876982	0.860159	0.86103	0.85597	0.884374	0.856153	0.85337	1	0.893223	0.0612746
1730	0	21474	9975	0	0	123.721	8.85079	141.398	10.3686	0	0	24.0912	5.21591	35.9268	7.93814	1730	25	31449	0.125796	129.328	12.4605	27.8452	8.3007	0.929918	0.929425	0.868883	0.89952	0.912573	0.911603	0.841553	0.872142	0.852237	0.920427	0.883923	0.863255	0.846895	0.877087	0.860838	0.860647	0.855735	0.884273	0.856323	0.853477	1	0.894015	0.0610577
1732	0	20173	9410	0	0	132.22	9.94918	149.874	11.5335	0	0	29.427	6.71351	42.8186	9.92584	1732	27	29583	0.118332	137.836	13.3197	33.6867	10.0485	0.931278	0.930027	0.870804	0.900872	0.913616	0.912636	0.842629	0.872765	0.852584	0.920867	0.884376	0.863283	0.847412	0.877024	0.860765	0.860511	0.855914	0.884309	0.856996	0.853328	1	0.89494	0.0605192
1738	1	18622	10205	91.0981	0	108.635	7.20109	128.232	9.43951	9.51086	0	16.3024	3.26654	26.8341	5.95241	1738	22	28828	0.115312	115.572	12.3646	20.0303	6.69352	0.931195	0.90955	0.876578	0.90641	0.913348	0.901571	0.826263	0.874098	0.862165	0.919783	0.869016	0.866675	0.858558	0.877688	0.847197	0.855817	0.845272	0.891494	0.865703	0.858662	1	0.891809	0.0627844
1742	1	16507	9039	102.982	0	118.659	8.2614	138.224	10.4838	13.7176	0	21.2482	4.47864	33.6081	7.68022	1742	26	25547	0.102188	125.581	13.0583	25.6211	8.29231	0.932243	0.910714	0.878087	0.907934	0.913845	0.903257	0.827945	0.874839	0.862058	0.920715	0.869417	0.867362	0.85879	0.877657	0.848358	0.857146	0.845931	0.892062	0.866031	0.859338	1	0.892844	0.0625334
1744	1	15452	8554	101.404	0	124.204	9.19108	143.596	11.4395	13.0993	0	24.3994	5.47034	37.728	9.04541	1744	28	24007	0.096028	131.113	13.6852	29.1481	9.44295	0.932978	0.912255	0.880556	0.908818	0.914712	0.903903	0.829383	0.874995	0.862686	0.920856	0.869538	0.867809	0.858937	0.878098	0.849231	0.857667	0.846795	0.891802	0.866601	0.859583	1	0.893808	0.0621139
1750	0	21193	12258	0	0	108.912	7.24365	127.491	9.19393	0	0	16.4284	3.2986	26.3568	5.72943	1750	22	33451	0.133804	115.72	12.0146	20.0666	6.46586	0.92066	0.89812	0.879705	0.916415	0.923291	0.904128	0.859944	0.868674	0.846626	0.919165	0.868838	0.872993	0.850752	0.893232	0.824355	0.847344	0.860722	0.882859	0.863218	0.859167	1	0.891946	0.0624452
1754	0	18754	10893	0	0	118.789	8.31078	137.296	10.3273	0	0	21.3207	4.5067	32.9298	7.47675	1754	26	29647	0.118588	125.589	12.7468	25.5861	8.04434	0.921881	0.899619	0.881219	0.917192	0.923264	0.905184	0.860003	0.869144	0.846797	0.919705	0.869818	0.873461	0.851267	0.89402	0.824738	0.847489	0.860542	0.882956	0.863022	0.859092	1	0.892757	0.0619718
1756	0	17634	10276	0	0	125.921	9.31337	144.278	11.361	0	0	25.4201	5.68476	38.2496	9.08935	1756	28	27910	0.11164	132.68	13.4428	30.1437	9.44063	0.923128	0.900914	0.883106	0.917968	0.923737	0.906019	0.860014	0.869115	0.847564	0.920154	0.870154	0.874579	0.851612	0.894178	0.825099	0.847653	0.860265	0.88325	0.863293	0.858922	1	0.893591	0.0616534
1762	2	23967	12511	91.7135	1.41675	109.97	7.41293	128.642	9.26793	9.71093	0.447777	16.9155	3.44633	27.0732	5.87746	1762	22	36480	0.14592	116.373	12.0066	20.3987	6.55027	0.920025	0.913158	0.888076	0.924137	0.915927	0.905359	0.857689	0.881812	0.852892	0.918983	0.868133	0.875658	0.848808	0.891228	0.843366	0.843969	0.867763	0.875576	0.859526	0.861938	1	0.895933	0.0595868
1766	2	21249	11141	109.275	4.13099	122.681	8.56329	141.279	10.4711	16.4459	1.84999	23.4745	4.95512	35.849	8.00322	1766	26	32392	0.129568	129.077	12.8018	27.7302	8.52621	0.921169	0.915365	0.88934	0.924827	0.916631	0.905779	0.858159	0.88227	0.853668	0.919162	0.868501	0.87588	0.849886	0.890776	0.84402	0.843603	0.868177	0.875787	0.859317	0.861586	1	0.896803	0.0591707
1768	2	19999	10493	114.445	2.02781	128.98	9.55909	147.471	11.4733	18.8183	0.995102	27.3108	6.11955	40.816	9.58197	1768	28	30494	0.121976	135.342	13.5062	31.9574	9.86549	0.922903	0.916525	0.890372	0.925739	0.917328	0.907031	0.859136	0.88301	0.854545	0.919853	0.868859	0.876107	0.850643	0.891175	0.844297	0.84433	0.868417	0.875664	0.859235	0.861661	1	0.897767	0.0588619
1774	1	23904	11823	90.4373	0	109.542	7.40569	127.93	9.27564	9.30628	0	16.7211	3.41975	26.6333	5.81201	1774	22	35728	0.142912	115.627	11.8342	20.001	6.38431	0.933665	0.911946	0.883901	0.908391	0.920189	0.911372	0.846689	0.881396	0.856597	0.917054	0.889414	0.863762	0.84925	0.866225	0.861593	0.842113	0.872789	0.867723	0.858598	0.865316	1	0.896172	0.0596091
1778	1	21129	10527	108.88	0	120.669	8.48578	138.885	10.3903	16.2	0	22.3479	4.75207	34.0746	7.65554	1778	26	31657	0.126628	126.726	12.5547	26.2472	8.0676	0.934864	0.913384	0.88516	0.909199	0.921029	0.91182	0.847585	0.882017	0.857472	0.917522	0.890198	0.864722	0.848564	0.866396	0.8615	0.842136	0.872129	0.868039	0.858594	0.865433	1	0.897016	0.0592395
1780	1	19836	9915	117.587	0	127.368	9.43608	145.493	11.4026	20.3849	0	26.3038	5.89144	39.2126	9.23718	1780	28	29752	0.119008	133.408	13.255	30.6055	9.41303	0.936055	0.914527	0.886562	0.910813	0.922577	0.912392	0.848363	0.882529	0.858178	0.918006	0.890747	0.864883	0.849052	0.866446	0.861824	0.841691	0.872429	0.868177	0.859085	0.86611	1	0.897975	0.0588498
1786	18	27312	12996	93.3607	2.49375	111.419	7.56245	130.261	9.36782	10.2557	0.821252	17.5934	3.60946	28.1022	6.10535	1786	21	40326	0.161304	117.483	12.0333	20.9769	6.70847	0.926933	0.919878	0.880536	0.900337	0.923511	0.902333	0.866711	0.866711	0.837772	0.904578	0.890691	0.865881	0.829973	0.862111	0.8696	0.864294	0.8696	0.874833	0.857127	0.851907	1	0.89379	0.0612498
1790	16	24124	11515	108.85	4.05539	123.424	8.70472	142.03	10.4642	16.2536	1.80762	23.9088	5.09454	36.4144	8.10017	1790	25	35655	0.14262	129.427	12.7477	27.9441	8.5441	0.928004	0.9214	0.88219	0.902118	0.92433	0.903057	0.867845	0.867494	0.839027	0.905315	0.891151	0.867129	0.83015	0.862768	0.86992	0.864886	0.869598	0.875501	0.857916	0.851984	1	0.894891	0.0607804
1792	15	22660	10867	114.414	6.38246	129.941	9.69274	148.485	11.5289	18.9585	3.10712	27.9291	6.29873	41.6571	9.75752	1792	27	33542	0.134168	135.942	13.4927	32.3727	9.94989	0.929655	0.922262	0.883937	0.903554	0.925064	0.903241	0.868896	0.868583	0.839395	0.906013	0.891807	0.867241	0.830123	0.863067	0.870208	0.865527	0.869745	0.875619	0.858059	0.851887	1	0.895848	0.060548
1798	7	29083	9970	91.9539	1.89916	113.402	8.02637	131.387	9.39475	9.79272	0.621407	18.5671	3.96975	28.8296	6.24544	1798	21	39060	0.15624	117.989	11.4937	21.185	6.46008	0.936214	0.923669	0.88606	0.911457	0.932655	0.915092	0.848579	0.86979	0.848976	0.910829	0.885625	0.871096	0.849066	0.867166	0.862468	0.857885	0.886815	0.886316	0.863121	0.870443	1	0.899595	0.0589347
1802	5	25604	8843	102.615	2.5384	123.276	8.98587	141.147	10.4607	13.5964	0.999925	23.8467	5.25589	35.7484	7.98833	1802	25	34452	0.137808	127.86	12.2114	26.9001	7.99747	0.937536	0.924808	0.886901	0.912806	0.933894	0.915302	0.850052	0.871023	0.849835	0.91253	0.886131	0.871851	0.850052	0.867845	0.863578	0.858673	0.886465	0.886088	0.863477	0.870545	1	0.900623	0.0586426
1804	5	24102	8360	109.498	1.59573	127.975	9.89165	145.871	11.3431	16.4868	0.717209	26.718	6.24714	39.507	9.25436	1804	27	32467	0.129868	132.58	12.9259	30.0095	9.07311	0.939	0.925725	0.888302	0.913682	0.934549	0.915483	0.851711	0.871608	0.850479	0.913343	0.886469	0.87244	0.850741	0.868328	0.863846	0.858472	0.886377	0.886469	0.863708	0.870638	1	0.901503	0.0583361
1810	3	25289	7758	92.9409	1.4052	111.026	7.71079	131.147	9.44066	10.104	0.460825	17.4198	3.6558	28.677	6.19682	1810	20	33050	0.1322	115.747	11.7977	20.0616	6.48177	0.922133	0.917534	0.893041	0.891997	0.904508	0.910408	0.836762	0.880363	0.850197	0.922027	0.874569	0.85469	0.861377	0.88531	0.838729	0.846142	0.87416	0.872663	0.851029	0.864735	1	0.892179	0.0617973
1814	2	22330	6956	110.544	2.4957	126.816	8.98588	146.601	10.63	16.9764	1.14323	25.9285	5.5461	40.0067	8.70621	1814	24	29288	0.117152	131.514	12.6222	29.2715	8.79521	0.923518	0.918738	0.894069	0.893335	0.904466	0.911107	0.837374	0.880634	0.851919	0.922835	0.874761	0.855589	0.860745	0.885738	0.839952	0.847941	0.874471	0.872951	0.852312	0.86433	1	0.893064	0.0615075
1816	2	20958	6563	119.893	5.30784	133.017	10.039	152.613	11.7645	21.7283	2.85841	29.9622	6.82946	45.2006	10.4966	1816	26	27523	0.110092	137.689	13.3976	33.5953	10.1964	0.924808	0.920212	0.895397	0.894597	0.905552	0.911311	0.838244	0.881154	0.852451	0.923664	0.874777	0.856375	0.860971	0.886477	0.841369	0.847637	0.874941	0.87287	0.852487	0.864041	1	0.894005	0.0611125
1822	0	15835	10105	0	0	106.356	7.01936	126.074	9.15584	0	0	15.3006	3.05418	25.4967	5.5739	1822	22	25940	0.10376	114.037	12.4573	19.2725	6.52066	0.924923	0.912086	0.899904	0.90345	0.918254	0.896241	0.848304	0.880012	0.854009	0.90879	0.871511	0.861353	0.847186	0.867984	0.847012	0.841557	0.879665	0.879588	0.848843	0.868909	1	0.893802	0.0590752
1826	0	13978	8919	0	0	118.833	8.1574	138.546	10.275	0	0	21.3329	4.42536	33.8176	7.55869	1826	26	22897	0.091588	126.512	13.1967	26.1961	8.44247	0.927218	0.913002	0.901603	0.904682	0.918854	0.896515	0.849107	0.881142	0.854173	0.909508	0.872167	0.861772	0.848626	0.868891	0.846377	0.841246	0.879307	0.880072	0.84867	0.869393	1	0.894836	0.0586176
1828	0	13110	8430	0	0	125.617	9.10406	145.361	11.396	0	0	25.2206	5.52514	39.1076	9.25839	1828	28	21540	0.08616	133.344	13.933	30.6555	9.90266	0.928621	0.914392	0.902855	0.905316	0.919893	0.897354	0.849536	0.881616	0.853552	0.910028	0.872261	0.862813	0.848654	0.869731	0.847052	0.842061	0.879178	0.880455	0.849559	0.86929	1	0.895682	0.0583086
1834	1	12927	16718	90.1649	0	104.52	6.54525	123.782	9.08096	9.22281	0	14.5062	2.74219	24.1452	5.351	1834	24	29646	0.118584	115.382	12.5077	19.9416	6.50205	0.931508	0.912804	0.89405	0.914272	0.921457	0.895365	0.860926	0.873727	0.850047	0.906261	0.877842	0.871753	0.837128	0.865446	0.850435	0.854078	0.876256	0.880321	0.846303	0.874013	1	0.89603	0.0585304
1838	1	11446	14788	105.905	0	117.171	7.70378	136.334	10.1541	14.9134	0	20.4305	4.05559	32.2351	7.25273	1838	28	26235	0.10494	127.972	13.2038	27.0842	8.43225	0.933028	0.91376	0.895083	0.914141	0.922241	0.895826	0.861845	0.875033	0.850505	0.90627	0.879074	0.872346	0.838136	0.866152	0.8506	0.854545	0.876653	0.881742	0.84656	0.87469	1	0.896847	0.058292
1840	1	10746	13944	116.934	0	125.312	8.76729	144.425	11.1965	20.0489	0	25.0119	5.29111	38.3444	8.97579	1840	30	24691	0.098764	136.105	13.9303	32.5411	10.0688	0.934146	0.91503	0.896622	0.914969	0.92313	0.896805	0.862561	0.875805	0.851201	0.906768	0.879268	0.872646	0.838767	0.865943	0.851221	0.854502	0.877607	0.880706	0.846645	0.874529	1	0.897723	0.0579613
1846	2	19621	18585	92.0018	1.49342	107.82	7.09461	123.312	9.10631	9.8031	0.474966	15.9365	3.1649	23.8781	5.35653	1846	24	38208	0.152832	115.354	11.2325	19.7991	5.90426	0.925225	0.913094	0.887524	0.914625	0.92266	0.910948	0.854075	0.872383	0.850424	0.902468	0.888636	0.868339	0.839301	0.871938	0.866651	0.873469	0.87449	0.866167	0.8457	0.856051	1	0.895732	0.0603187
1850	1	17360	16491	106.812	0	120.07	8.22458	135.389	10.1696	15.2985	0	22.0017	4.55763	31.5816	7.19105	1850	28	33852	0.135408	127.532	11.9878	26.6684	7.6665	0.926681	0.914422	0.889076	0.915396	0.924052	0.910818	0.855119	0.872563	0.851146	0.902842	0.888766	0.867896	0.839419	0.87212	0.867704	0.872829	0.874217	0.866611	0.845637	0.855858	1	0.896581	0.0598972
1852	1	16293	15554	115.769	0	126.24	9.18245	141.483	11.2279	19.4582	0	25.5988	5.6235	36.0897	8.67109	1852	30	31848	0.127392	133.684	12.7581	30.7222	8.96671	0.927986	0.915568	0.890181	0.916164	0.925097	0.911313	0.857134	0.873226	0.852314	0.903196	0.888659	0.868736	0.840335	0.872347	0.867574	0.873242	0.874702	0.866789	0.846191	0.856208	1	0.897514	0.0595352
1858	0	22590	14431	0	0	109.468	7.29211	127.447	9.43699	0	0	16.6807	3.35639	26.3522	5.92135	1858	22	37021	0.148084	116.476	12.0019	20.4507	6.5414	0.923516	0.909052	0.890089	0.908147	0.923651	0.898855	0.842346	0.888077	0.852408	0.905567	0.882337	0.870195	0.824721	0.870182	0.870263	0.864874	0.883228	0.876692	0.838254	0.845399	1	0.89366	0.061904
1862	0	19967	12844	0	0	118.982	8.29116	136.734	10.4636	0	0	21.4221	4.51109	32.5485	7.54941	1862	26	32811	0.131244	125.931	12.6395	25.7776	8.01157	0.924751	0.910487	0.892094	0.909664	0.924172	0.899546	0.843894	0.888269	0.852687	0.906053	0.882448	0.870501	0.825089	0.870607	0.870394	0.86436	0.884002	0.876398	0.839094	0.845722	1	0.894647	0.0615168
1864	0	18767	12130	0	0	124.632	9.25298	142.265	11.396	0	0	24.6536	5.54158	36.7017	8.91263	1864	28	30897	0.123588	131.554	13.3091	29.3836	9.18985	0.926417	0.911885	0.893566	0.9108	0.924685	0.900524	0.845778	0.889148	0.853384	0.906739	0.883193	0.870861	0.825647	0.870894	0.87091	0.864388	0.883791	0.876703	0.839402	0.846134	1	0.895727	0.0609476
1870	1	21174	11986	90.9858	0	109.29	7.41929	127.983	9.31024	9.47588	0	16.6083	3.40224	26.6684	5.82975	1870	22	33161	0.132644	116.046	12.1301	20.2443	6.56023	0.925409	0.902702	0.905748	0.909864	0.915714	0.914071	0.841862	0.892962	0.848316	0.918097	0.87716	0.881065	0.848376	0.885166	0.859232	0.861403	0.88105	0.883432	0.84135	0.842873	1	0.896758	0.0601614
1874	1	18751	10683	108.656	0	125.454	8.7049	144.048	10.5755	16.1009	0	25.0906	5.25426	37.9767	8.37972	1874	26	29435	0.11774	132.202	12.993	29.7671	9.02609	0.92689	0.904875	0.906455	0.9115	0.916511	0.91556	0.843825	0.893936	0.84904	0.919025	0.877102	0.881587	0.849295	0.885052	0.859062	0.861678	0.880992	0.883574	0.842144	0.842653	1	0.897921	0.0597146
1876	1	17610	10060	115.42	0	130.181	9.65393	148.753	11.5574	19.2836	0	28.0781	6.28959	41.8821	9.78667	1876	28	27671	0.110684	136.932	13.7	33.0964	10.2026	0.928011	0.906129	0.907647	0.912327	0.917676	0.915869	0.844711	0.894366	0.849933	0.919681	0.877507	0.881753	0.848903	0.885964	0.859275	0.862744	0.881573	0.883253	0.842507	0.843049	1	0.898763	0.0594034
1882	0	20246	12245	0	0	108.751	7.24226	127.836	9.3827	0	0	16.3565	3.28952	26.5851	5.88946	1882	22	32491	0.129964	115.944	12.3043	20.2114	6.6622	0.918362	0.906389	0.908944	0.91076	0.905035	0.919055	0.853421	0.870164	0.857053	0.908959	0.874534	0.882998	0.847004	0.894617	0.854298	0.851313	0.882183	0.875042	0.838263	0.837647	1	0.895397	0.0626828
1886	0	17818	10870	0	0	121.501	8.35274	140.416	10.4829	0	0	22.7965	4.73657	35.207	7.91586	1886	26	28688	0.114752	128.668	13.0065	27.4989	8.59785	0.919409	0.907923	0.910747	0.912594	0.905989	0.919984	0.854434	0.871445	0.857606	0.908725	0.875697	0.882913	0.84734	0.895392	0.853806	0.851157	0.882547	0.875383	0.838504	0.838208	1	0.896458	0.062251
1888	0	16701	10249	0	0	128.593	9.41443	147.276	11.53	0	0	27.0561	5.9901	40.6645	9.5975	1888	28	26950	0.1078	135.698	13.7022	32.2313	10.0454	0.921243	0.909481	0.911763	0.913284	0.907514	0.92102	0.854601	0.872746	0.857625	0.909276	0.876048	0.883024	0.848219	0.895584	0.854935	0.851484	0.883024	0.875993	0.838609	0.838442	1	0.897473	0.0618078
1894	4	22414	12494	91.8393	0.58333	109.379	7.33165	127.548	9.24808	9.74502	0.184053	16.643	3.37239	26.3963	5.76588	1894	22	34912	0.139648	115.879	11.8759	20.1326	6.40859	0.915144	0.912093	0.905863	0.909816	0.921231	0.889952	0.848161	0.878781	0.849808	0.898502	0.878752	0.875315	0.835042	0.87036	0.867266	0.847946	0.877564	0.885827	0.839869	0.861452	1	0.893507	0.061681
1898	3	19864	11055	113.767	2.06478	124.252	8.58095	142.223	10.4225	18.4882	0.995522	24.3761	5.09042	36.5563	8.1006	1898	26	30922	0.123688	130.676	12.6628	28.7301	8.61345	0.917357	0.914139	0.906943	0.910404	0.921836	0.890677	0.848781	0.879956	0.850317	0.898939	0.878792	0.875089	0.834875	0.869931	0.868379	0.848651	0.877288	0.886084	0.840825	0.862121	1	0.894524	0.0612544
1900	3	18631	10454	124.252	2.34497	132.752	9.71641	150.639	11.4753	24.0597	1.33709	29.7548	6.59126	43.4599	10.0093	1900	28	29088	0.116352	139.18	13.4712	34.6797	10.3482	0.919022	0.915842	0.907763	0.911613	0.922322	0.891742	0.849955	0.880415	0.85121	0.899237	0.879435	0.87512	0.834966	0.869345	0.869121	0.84944	0.877097	0.885915	0.84124	0.862366	1	0.895482	0.0608457
1906	1	21753	11480	93.9572	0	109.4	7.34678	128.136	9.17061	10.4305	0	16.6531	3.37226	26.7505	5.76605	1906	22	33234	0.132936	115.871	11.9902	20.1409	6.47952	0.927965	0.910965	0.913206	0.893964	0.916802	0.910589	0.862114	0.880995	0.863348	0.90111	0.888638	0.864296	0.836794	0.857225	0.860324	0.868057	0.873653	0.878107	0.864356	0.857601	1	0.897311	0.0591657
1910	1	19209	10212	116.615	0	121.798	8.46045	140.419	10.2498	19.8858	0	22.9696	4.81722	35.1834	7.73068	1910	26	29422	0.117688	128.261	12.7193	27.2088	8.34869	0.928914	0.912311	0.914027	0.895741	0.917851	0.912124	0.863249	0.88167	0.863554	0.900992	0.889504	0.865373	0.837655	0.856247	0.860292	0.868262	0.874057	0.877286	0.863792	0.857776	1	0.898226	0.0586331
1912	1	18064	9622	126.382	0	130.149	9.54665	148.726	11.3119	25.286	0	28.0478	6.21724	41.8294	9.58173	1912	28	27687	0.110748	136.605	13.4976	32.8372	10.0097	0.930057	0.91366	0.915448	0.896522	0.918427	0.912667	0.864991	0.882346	0.863799	0.90147	0.889894	0.865858	0.837794	0.856178	0.861126	0.86835	0.874002	0.877722	0.863853	0.858002	1	0.899094	0.0582651
1918	1	20067	11881	90.6837	0	108.514	7.19688	127.272	9.27406	9.38221	0	16.2484	3.25636	26.2306	5.7885	1918	22	31949	0.127796	115.489	12.1128	19.9603	6.51141	0.922642	0.921562	0.915052	0.894379	0.925428	0.906351	0.866584	0.876741	0.864049	0.890701	0.896429	0.863	0.815331	0.870278	0.861373	0.870074	0.887477	0.869683	0.851654	0.844549	1	0.898063	0.0611061
1922	1	17810	10498	98.0191	0	121.198	8.38681	139.778	10.4194	11.836	0	22.6315	4.74095	34.7299	7.83268	1922	26	28309	0.113236	128.087	12.8484	27.1177	8.42911	0.924017	0.923028	0.916369	0.895634	0.925978	0.905984	0.867233	0.877248	0.865184	0.891183	0.896782	0.863824	0.815394	0.871013	0.861669	0.869935	0.887863	0.869635	0.852149	0.845014	1	0.89893	0.0607627
1924	1	16676	9960	102.745	0	129.42	9.44292	147.945	11.4955	13.6234	0	27.5763	6.08559	41.2077	9.675	1924	28	26637	0.106548	136.346	13.6241	32.6728	10.0846	0.925217	0.924785	0.917108	0.897117	0.926794	0.907234	0.868623	0.878215	0.865826	0.892124	0.897342	0.864174	0.816083	0.871269	0.861152	0.869861	0.8879	0.869636	0.852705	0.845084	1	0.899942	0.0602719
1930	0	19944	12853	0	0	108.331	7.20906	126.813	9.20678	0	0	16.168	3.25265	25.9453	5.6657	1930	22	32797	0.131188	115.574	12.0925	19.9997	6.46493	0.906866	0.913376	0.906729	0.903589	0.91923	0.89621	0.856923	0.890966	0.866634	0.8981	0.890112	0.871025	0.822148	0.863143	0.8518	0.853462	0.889014	0.867107	0.835869	0.840123	1	0.893428	0.0629351
1934	0	17574	11428	0	0	122.822	8.43977	140.985	10.44	0	0	23.5444	4.8886	35.6248	7.93729	1934	26	29002	0.116008	129.979	12.8405	28.3045	8.61115	0.908489	0.914816	0.908644	0.904627	0.919712	0.896214	0.857424	0.891732	0.86594	0.898352	0.890835	0.870664	0.822788	0.863647	0.852079	0.853476	0.888956	0.868182	0.836494	0.839925	1	0.894301	0.0624873
1936	0	16499	10786	0	0	132.936	9.57108	150.868	11.6317	0	0	29.8624	6.50217	43.6755	10.1607	1936	28	27285	0.10914	140.025	13.6289	35.3229	10.5824	0.909951	0.916548	0.909932	0.905791	0.920469	0.89738	0.858585	0.893055	0.86685	0.899102	0.891369	0.870423	0.823493	0.864504	0.853088	0.853857	0.888822	0.868682	0.836064	0.840224	1	0.895401	0.0620728
1942	0	20868	12285	0	0	108.588	7.19458	127.237	9.27129	0	0	16.2809	3.25625	26.209	5.77959	1942	22	33153	0.132612	115.498	12.0645	19.9598	6.48399	0.908968	0.919525	0.909405	0.910988	0.91129	0.912421	0.843272	0.884173	0.867448	0.905092	0.878427	0.870479	0.84659	0.888788	0.84929	0.859319	0.879679	0.863466	0.843302	0.836244	1	0.895767	0.0605234
1946	0	18443	10922	0	0	117.689	8.24196	136.297	10.3404	0	0	20.737	4.38597	32.2287	7.39449	1946	26	29365	0.11746	124.61	12.7795	25.0112	7.95415	0.910506	0.921028	0.910761	0.911425	0.912719	0.913962	0.843538	0.885799	0.867904	0.906181	0.87875	0.870782	0.847625	0.88929	0.849515	0.860225	0.879908	0.863613	0.843691	0.836727	1	0.896838	0.0600219
1948	0	17316	10296	0	0	124.82	9.21394	143.314	11.3363	0	0	24.7602	5.52543	37.4978	8.95955	1948	28	27612	0.110448	131.716	13.4588	29.5098	9.32834	0.911216	0.922298	0.911777	0.912411	0.914041	0.914457	0.844868	0.887114	0.868499	0.906906	0.878984	0.871252	0.848327	0.889975	0.849305	0.860604	0.880088	0.864226	0.843456	0.836502	1	0.897706	0.0598269
1954	1	23596	12737	93.1021	0	109.458	7.30497	127.849	9.30555	10.1495	0	16.6768	3.35796	26.5859	5.83876	1954	22	36334	0.145336	115.904	11.9174	20.1503	6.45216	0.914804	0.919965	0.905268	0.908185	0.915726	0.900217	0.839668	0.881901	0.850182	0.904442	0.885383	0.871883	0.843741	0.888341	0.84809	0.879466	0.887997	0.871002	0.847333	0.841347	1	0.895119	0.0615156
1958	1	20891	11379	107.818	0	122.832	8.51165	141.05	10.4406	15.7328	0	23.5556	4.92564	35.6737	7.95453	1958	26	32271	0.129084	129.255	12.693	27.8283	8.45833	0.916504	0.921632	0.906046	0.908897	0.916117	0.90101	0.840848	0.883254	0.85081	0.905627	0.885997	0.872006	0.844349	0.889312	0.848176	0.879505	0.888584	0.871247	0.84734	0.841499	1	0.896101	0.0611669
1960	1	19636	10730	118.186	0	131.537	9.64528	149.761	11.5359	20.697	0	28.9502	6.40908	42.7233	9.91416	1960	28	30367	0.121468	137.976	13.5304	33.8166	10.2294	0.918431	0.923354	0.907202	0.909293	0.916867	0.901851	0.841242	0.884085	0.851516	0.906049	0.886258	0.872032	0.843811	0.890259	0.849261	0.879623	0.888876	0.871324	0.847976	0.842	1	0.897048	0.0608796
1966	1	20163	12437	90.583	0	108.346	7.26055	126.798	9.13033	9.35113	0	16.1778	3.27808	25.93	5.63583	1966	22	32601	0.130404	115.385	12.0317	19.8979	6.41927	0.922702	0.905141	0.907488	0.895187	0.906705	0.892319	0.859728	0.891782	0.854146	0.886783	0.897089	0.882381	0.845051	0.88258	0.843548	0.87712	0.882565	0.883194	0.862351	0.862796	1	0.894235	0.0627973
1970	1	17788	11028	108.222	0	120.879	8.39249	139.091	10.3074	15.9094	0	22.4561	4.71439	34.216	7.64642	1970	26	28817	0.115268	127.848	12.7477	26.9563	8.29269	0.924211	0.906913	0.908578	0.896172	0.907797	0.893205	0.861644	0.892615	0.855363	0.888	0.896971	0.883385	0.845178	0.88283	0.843634	0.876739	0.883194	0.88342	0.862373	0.862616	1	0.895335	0.0623799
1972	1	16702	10398	121.565	0	129.556	9.52665	147.756	11.4494	22.5151	0	27.6697	6.15887	41.046	9.59105	1972	28	27101	0.108404	136.538	13.5854	32.8017	10.0491	0.925316	0.908712	0.910391	0.897698	0.908915	0.894008	0.86233	0.892956	0.856002	0.888602	0.89779	0.883823	0.845633	0.883547	0.844139	0.87637	0.883418	0.883934	0.861832	0.862256	1	0.896387	0.0619776
1978	1	17496	13860	90.3069	0	106.712	6.82874	125.819	9.161	9.26626	0	15.4415	2.97517	25.3458	5.59042	1978	23	31357	0.125428	115.157	12.3765	19.8191	6.55361	0.923494	0.914325	0.909717	0.892624	0.910164	0.901202	0.880441	0.8843	0.864767	0.891555	0.885767	0.88261	0.844102	0.886851	0.856491	0.858469	0.867797	0.879277	0.858772	0.854259	1	0.897205	0.0621099
1982	1	15469	12344	100.424	0	116.549	7.85188	135.522	10.1531	12.7248	0	20.1207	4.08599	31.672	7.18808	1982	27	27814	0.111256	124.969	12.997	25.2469	8.072	0.925523	0.915996	0.910153	0.894028	0.912185	0.901704	0.880941	0.885292	0.865931	0.892159	0.886047	0.882973	0.844754	0.888276	0.856223	0.859423	0.867315	0.879647	0.858902	0.854534	1	0.89832	0.0615273
1984	1	14508	11653	103.943	0	124.041	8.864	142.979	11.1735	14.1035	0	24.2768	5.22496	37.2202	8.80304	1984	29	26162	0.104648	132.476	13.7038	30.0416	9.54193	0.927414	0.91759	0.911016	0.895516	0.913271	0.902588	0.881603	0.88575	0.866428	0.893089	0.887088	0.883801	0.845004	0.888254	0.857025	0.859873	0.867308	0.880036	0.858898	0.85477	1	0.899391	0.0610034
1990	1	20443	14931	91.1514	0	108.755	7.29328	126.277	9.25475	9.52748	0	16.3611	3.31708	25.6273	5.68732	1990	23	35375	0.1415	116.15	11.9078	20.272	6.39984	0.923746	0.920028	0.920424	0.902657	0.92776	0.904947	0.87241	0.881484	0.859251	0.887307	0.887293	0.865046	0.84253	0.885696	0.869739	0.850205	0.88277	0.874007	0.845611	0.850728	1	0.900291	0.0595654
1994	1	18041	13289	103.509	0	121.714	8.41897	139.108	10.3779	13.9282	0	22.9197	4.78938	34.2355	7.70675	1994	27	31331	0.125324	129.091	12.6654	27.719	8.34746	0.924835	0.920829	0.921308	0.904025	0.929239	0.905748	0.87348	0.882305	0.860458	0.88738	0.888034	0.865548	0.8426	0.886103	0.869091	0.849813	0.88272	0.874693	0.845935	0.850787	1	0.901154	0.0591898
1996	0	16904	12564	0	0	127.539	9.40756	144.901	11.3434	0	0	26.4054	5.88133	38.7362	9.11807	1996	29	29468	0.117872	134.942	13.3923	31.6628	9.61648	0.92558	0.922187	0.922747	0.90471	0.92972	0.90656	0.874813	0.883127	0.860798	0.88759	0.888523	0.866041	0.842677	0.886182	0.869927	0.849345	0.882924	0.874949	0.844984	0.851296	1	0.901936	0.058886
2002	1	22433	12858	90.9109	0	109.633	7.40731	127.74	9.26489	9.45259	0	16.762	3.41736	26.5158	5.81651	2002	22	35292	0.141168	116.229	11.9206	20.3154	6.46417	0.913026	0.92171	0.917545	0.914428	0.919373	0.901791	0.869248	0.894013	0.862603	0.880072	0.889479	0.866783	0.839737	0.869956	0.860294	0.866599	0.880483	0.871586	0.840757	0.851822	1	0.898865	0.0594157
2006	1	19911	11429	112.762	0	123.805	8.56961	141.747	10.4523	17.9871	0	24.1166	5.04353	36.2	8.10249	2006	26	31341	0.125364	130.347	12.6921	28.5228	8.59837	0.914393	0.92296	0.918876	0.91476	0.919833	0.902811	0.870314	0.894962	0.862991	0.880396	0.890112	0.867937	0.84013	0.870218	0.860199	0.867251	0.879981	0.872228	0.840496	0.852143	1	0.899725	0.0590429
2008	1	18704	10831	120.48	0	131.453	9.60578	149.259	11.5953	21.92	0	28.8922	6.38503	42.3116	9.98696	2008	28	29536	0.118144	137.982	13.4674	33.813	10.2086	0.915527	0.92372	0.919793	0.915781	0.920622	0.904066	0.87092	0.895094	0.863184	0.88062	0.890422	0.867856	0.840178	0.870886	0.860103	0.867365	0.880671	0.872038	0.840229	0.852147	1	0.90042	0.0588242
2014	5	23548	12492	93.0836	1.86893	109.679	7.33585	128.564	9.32022	10.1557	0.611884	16.7787	3.38971	27.0296	5.92674	2014	22	36045	0.14418	116.221	12.087	20.3304	6.59463	0.909266	0.924608	0.918227	0.902275	0.921473	0.898987	0.860674	0.899903	0.866209	0.902039	0.880635	0.877653	0.845055	0.876127	0.869621	0.87972	0.873866	0.872285	0.860092	0.822028	1	0.89888	0.0596141
2018	3	20889	11138	105.361	1.79142	120.793	8.4147	139.438	10.3958	14.6986	0.750179	22.4103	4.71471	34.4781	7.74634	2018	26	32030	0.12812	127.275	12.7534	26.606	8.2708	0.911177	0.925585	0.919622	0.902966	0.922011	0.90014	0.860896	0.900203	0.867125	0.902279	0.880393	0.877287	0.845551	0.875866	0.869997	0.8803	0.874586	0.871589	0.859788	0.821574	1	0.899699	0.0592134
2020	3	19585	10528	114.166	0.546695	128.295	9.37632	146.826	11.4368	18.6654	0.26685	26.8678	5.92829	40.2872	9.47552	2020	28	30116	0.120464	134.772	13.4542	31.5582	9.75719	0.912704	0.927231	0.920524	0.903706	0.922533	0.901132	0.861735	0.901415	0.867844	0.902577	0.880429	0.877175	0.845846	0.875847	0.870567	0.880246	0.875216	0.872028	0.85951	0.821772	1	0.90059	0.0589109
2026	12	26543	12083	92.2478	1.46365	111.49	7.6949	129.668	9.30654	9.88123	0.467036	17.6349	3.68125	27.7202	6.0088	2026	21	38638	0.154552	117.168	11.7886	20.7864	6.51888	0.90939	0.910257	0.898235	0.900487	0.90926	0.900577	0.83524	0.895815	0.852956	0.906426	0.896384	0.886239	0.831345	0.890199	0.841904	0.879756	0.892023	0.870684	0.872768	0.832535	1	0.892391	0.0634062
2030	10	23475	10685	110.673	2.16376	125.482	8.90105	143.389	10.5276	17.0292	0.988823	25.1233	5.38634	37.4608	8.31207	2030	25	34170	0.13668	131.077	12.5745	28.9789	8.61904	0.910916	0.911692	0.898683	0.901551	0.91017	0.901054	0.836201	0.896459	0.853644	0.90676	0.896722	0.88664	0.832763	0.890957	0.842318	0.879134	0.891747	0.870339	0.872695	0.833158	1	0.893251	0.0632191
2032	9	22045	10114	119.579	5.10796	133.352	9.95624	151.177	11.7283	21.5495	2.71447	30.1775	6.80798	43.953	10.3043	2032	27	32168	0.128672	138.953	13.4078	34.5063	10.3003	0.912304	0.913283	0.900009	0.902201	0.910688	0.902014	0.837742	0.897367	0.854063	0.907315	0.897973	0.886735	0.833126	0.891258	0.842266	0.879632	0.891787	0.870834	0.872964	0.832908	1	0.894218	0.0628986
2038	0	24490	10127	0	0	109.836	7.52361	129.216	9.3756	0	0	16.8614	3.49319	27.4422	6.02193	2038	21	34617	0.138468	115.505	11.9791	19.9568	6.51242	0.917237	0.908686	0.906664	0.909524	0.915042	0.912933	0.849568	0.888696	0.873848	0.889	0.883453	0.878557	0.829809	0.896583	0.844542	0.864532	0.875899	0.855259	0.854306	0.849698	1	0.896014	0.0612791
2042	0	21726	9037	0	0	118.268	8.50467	137.59	10.4207	0	0	21.0597	4.57195	33.1496	7.60604	2042	25	30763	0.123052	123.944	12.6665	24.6113	7.87918	0.918636	0.910152	0.907876	0.910184	0.915629	0.913728	0.850892	0.889315	0.873874	0.889429	0.883578	0.878377	0.829698	0.897344	0.844505	0.863976	0.87615	0.855411	0.853737	0.849316	1	0.896827	0.0608853
2044	0	20374	8531	0	0	125.596	9.44728	144.929	11.3928	0	0	25.2382	5.73942	38.7655	9.22934	2044	27	28905	0.11562	131.302	13.3779	29.2307	9.29657	0.920464	0.911866	0.909116	0.911226	0.916295	0.914686	0.851842	0.890469	0.874762	0.889898	0.884363	0.879156	0.829683	0.897959	0.844958	0.863778	0.876008	0.855458	0.854091	0.849732	1	0.897907	0.0604716
2050	2	19518	12615	91.3238	0.00843165	107.538	7.05046	127.184	9.22321	9.5814	0.00264224	15.8109	3.12359	26.1726	5.74328	2050	22	32135	0.12854	115.249	12.4762	19.8782	6.66949	0.913117	0.917209	0.913117	0.896873	0.927369	0.905352	0.856838	0.884347	0.881858	0.885203	0.879788	0.875494	0.836191	0.888097	0.867605	0.856045	0.875463	0.86454	0.836922	0.868103	1	0.89703	0.0627178
2054	1	17218	11275	104.982	0	119.583	8.16247	139.087	10.3646	14.5288	0	21.7342	4.47479	34.2195	7.71766	2054	26	28494	0.113976	127.3	13.1811	26.6743	8.54095	0.915035	0.918	0.914982	0.89861	0.928617	0.9067	0.857426	0.885134	0.882888	0.885871	0.880115	0.877062	0.836141	0.888749	0.867955	0.856584	0.875061	0.864199	0.836702	0.868464	1	0.898189	0.0623246
2056	1	16198	10635	112.145	0	124.424	9.14581	143.919	11.3529	17.6948	0	24.5229	5.44568	37.9687	9.06439	2056	28	26834	0.107336	132.15	13.8748	29.8516	9.68108	0.91658	0.919319	0.915965	0.899661	0.930051	0.907114	0.85796	0.886394	0.883916	0.886152	0.880189	0.877115	0.835954	0.888779	0.868674	0.856507	0.875512	0.86368	0.837445	0.86873	1	0.899105	0.0620174
2062	0	18068	14774	0	0	106.729	6.92322	124.775	9.09822	0	0	15.4544	3.02457	24.7241	5.4579	2062	23	32842	0.131368	114.847	12.0085	19.6244	6.30074	0.917088	0.925477	0.914941	0.889791	0.932312	0.901985	0.854439	0.867319	0.85989	0.876591	0.892424	0.871932	0.84022	0.874125	0.870562	0.852628	0.87822	0.878296	0.842062	0.856342	1	0.896307	0.0600278
2066	0	15946	13138	0	0	116.136	7.94869	134.06	10.1382	0	0	19.9173	4.11476	30.6712	7.01751	2066	27	29084	0.116336	124.233	12.6742	24.7751	7.75696	0.917876	0.92642	0.916965	0.890507	0.93352	0.902197	0.854834	0.868708	0.861419	0.876925	0.893206	0.872507	0.840135	0.874587	0.872524	0.852857	0.878902	0.879281	0.842147	0.856657	1	0.897227	0.0596612
2068	0	15018	12384	0	0	125.272	8.96006	142.969	11.1826	0	0	25.0043	5.39775	37.2139	8.81559	2068	29	27402	0.109608	133.27	13.3448	30.5222	9.38161	0.918984	0.927907	0.917889	0.891668	0.934056	0.902909	0.856178	0.868878	0.862127	0.876852	0.893238	0.872947	0.841125	0.875082	0.873385	0.85273	0.879516	0.879772	0.843278	0.856999	1	0.898084	0.059332
2074	2	20474	15669	91.2643	0.594629	107.451	6.99271	125.584	9.31147	9.56397	0.186101	15.7699	3.09958	25.2189	5.64594	2074	23	36145	0.14458	115.311	12.0856	19.8657	6.41805	0.918108	0.917983	0.912782	0.892931	0.934721	0.90617	0.863107	0.886236	0.853175	0.871891	0.885337	0.872776	0.841901	0.869636	0.867409	0.869415	0.873426	0.87694	0.855609	0.826823	1	0.896811	0.0602059
2078	1	18150	13889	109.346	0	118.322	8.10328	136.416	10.3857	16.408	0	21.0582	4.34716	32.3164	7.42444	2078	27	32040	0.12816	126.165	12.8204	25.9383	8.10731	0.919132	0.919054	0.91339	0.894148	0.935659	0.907335	0.864388	0.887406	0.854073	0.872331	0.885861	0.873861	0.842946	0.86932	0.867556	0.870365	0.873549	0.878262	0.855478	0.827403	1	0.897729	0.0599862
2080	1	17084	13092	112.97	0	122.209	8.98837	140.278	11.2389	18.0862	0	23.242	5.15171	35.1913	8.5122	2080	29	30177	0.120708	130.048	13.4439	28.4259	9.02965	0.920867	0.919956	0.915001	0.89497	0.936309	0.908043	0.865808	0.888143	0.854575	0.87232	0.885873	0.874259	0.84296	0.870166	0.868559	0.870763	0.873745	0.878351	0.855668	0.827501	1	0.898654	0.0596166
2086	20	26638	16514	94.2259	2.48691	111.704	7.71411	128.632	9.24217	10.5417	0.845061	17.7365	3.69501	27.0651	5.88778	2086	22	43172	0.172688	118.171	11.7185	21.3015	6.50286	0.91784	0.920886	0.916068	0.908552	0.911378	0.894492	0.845768	0.896889	0.850158	0.889153	0.909455	0.894967	0.831117	0.875058	0.85486	0.879552	0.882794	0.87361	0.856516	0.818285	1	0.897524	0.0611892
2090	17	23548	14634	113.913	4.69702	127.399	8.93145	144.048	10.4391	18.6331	2.1696	26.2782	5.56918	37.9625	8.31688	2090	26	38199	0.152796	133.771	12.5142	30.751	8.82849	0.91865	0.921778	0.917171	0.909657	0.913047	0.895822	0.846305	0.898073	0.850493	0.889631	0.909762	0.895298	0.830768	0.875272	0.855363	0.879539	0.882824	0.873596	0.856816	0.817953	1	0.898355	0.0609319
2092	17	22064	13821	121.418	6.26331	133.781	10.0019	150.389	11.5149	22.6105	3.46099	30.4697	6.89114	43.2531	10.0246	2092	28	35902	0.143608	140.169	13.3416	35.3872	10.3263	0.920172	0.922581	0.918069	0.91052	0.913974	0.895967	0.84732	0.898669	0.851916	0.890076	0.909866	0.89605	0.830873	0.875592	0.855593	0.879115	0.883071	0.873656	0.857167	0.818506	1	0.899156	0.0606998
2098	3	26156	9887	92.4955	0.789183	112.611	7.91795	130.762	9.44894	9.95542	0.254998	18.1795	3.85858	28.4306	6.19189	2098	21	36046	0.144184	117.588	11.6454	20.9906	6.49976	0.90587	0.932489	0.917203	0.903498	0.915525	0.902139	0.8308	0.886118	0.873648	0.892873	0.884592	0.869611	0.835113	0.861996	0.855879	0.856683	0.856045	0.869611	0.848138	0.827138	1	0.895034	0.0613594
2102	2	23180	8796	110.746	1.66286	125.879	9.07487	143.856	10.6304	17.055	0.764425	25.3738	5.52665	37.8343	8.45127	2102	25	31978	0.127912	130.823	12.4598	28.8007	8.52965	0.907327	0.933689	0.918694	0.9047	0.916615	0.903574	0.831712	0.886187	0.874664	0.893505	0.884561	0.869973	0.834965	0.862671	0.856057	0.857152	0.855541	0.870161	0.847833	0.827538	1	0.896018	0.061015
2104	2	21806	8299	119.85	2.30068	132.436	10.0687	150.406	11.7318	21.603	1.23744	29.5804	6.79762	43.2952	10.1988	2104	27	30107	0.120428	137.389	13.2613	33.3604	9.9852	0.908825	0.934268	0.919803	0.905653	0.917677	0.903843	0.832514	0.88687	0.875029	0.894244	0.88418	0.870479	0.834922	0.862391	0.856047	0.856894	0.855914	0.870362	0.847776	0.827432	1	0.896747	0.0607455
2110	7	25761	8227	92.2513	2.44733	111.236	7.64842	131.62	9.68772	9.89579	0.801667	17.5135	3.64743	29.0077	6.43266	2110	20	33995	0.13598	116.165	11.974	20.2936	6.6597	0.899838	0.9199	0.886189	0.884924	0.923827	0.88641	0.86476	0.891219	0.880806	0.882821	0.898014	0.870437	0.832667	0.872805	0.839138	0.843021	0.859288	0.850566	0.846977	0.847889	1	0.889363	0.0653949
2114	5	22702	7275	107.603	5.27752	124.284	8.86937	144.452	10.7834	15.7483	2.15057	24.4183	5.26898	38.3166	8.61464	2114	24	29982	0.119928	129.175	12.7518	27.7892	8.63417	0.901558	0.922037	0.887783	0.885831	0.925138	0.887633	0.865269	0.892652	0.880879	0.883263	0.898372	0.871206	0.833283	0.873274	0.83962	0.843406	0.859299	0.84991	0.846925	0.847809	1	0.89052	0.0648636
2116	5	21299	6851	117.604	5.49105	133.294	10.0283	153.135	11.9005	20.5251	2.7932	30.1457	6.85896	45.6775	10.7101	2116	26	28155	0.11262	138.119	13.5314	33.9234	10.3898	0.903481	0.922962	0.888918	0.887036	0.92607	0.888244	0.865974	0.893163	0.881122	0.883555	0.89849	0.871977	0.832889	0.874481	0.840028	0.843385	0.859812	0.850613	0.846848	0.847221	1	0.89142	0.0645736
2122	0	23238	9344	0	0	110.757	7.59614	129.489	9.27525	0	0	17.2878	3.58794	27.6037	5.95147	2122	21	32582	0.130328	116.129	11.7301	20.2463	6.4114	0.919956	0.925588	0.915598	0.8873	0.929731	0.891259	0.85426	0.873688	0.872046	0.878921	0.898794	0.87091	0.834203	0.86933	0.835277	0.830551	0.853462	0.866874	0.870588	0.845405	1	0.895258	0.0599951
2126	0	20548	8305	0	0	123.201	8.68425	141.947	10.4283	0	0	23.7795	5.06907	36.3469	8.03333	2126	25	28853	0.115412	128.597	12.5318	27.3968	8.3217	0.921325	0.92642	0.916542	0.888209	0.930059	0.891502	0.85589	0.874762	0.873289	0.878609	0.89904	0.871954	0.83487	0.869875	0.835684	0.831508	0.854435	0.867172	0.871053	0.84629	1	0.896105	0.059696
2128	0	19299	7818	0	0	131.505	9.7866	150.188	11.6341	0	0	28.9432	6.51594	43.0963	10.0333	2128	27	27117	0.108468	136.892	13.3719	33.0236	10.017	0.922521	0.92761	0.918169	0.889405	0.930265	0.892429	0.856603	0.875447	0.873677	0.878508	0.899049	0.872036	0.83573	0.870266	0.836044	0.831655	0.854962	0.867242	0.871059	0.846499	1	0.896941	0.0594158
2134	3	21073	10194	93.6055	1.29526	109.014	7.3337	129.46	9.2869	10.3202	0.425396	16.479	3.34147	27.5868	5.95652	2134	21	31270	0.12508	115.678	12.5004	20.0995	6.79771	0.91495	0.919204	0.917781	0.88772	0.924368	0.895651	0.856188	0.876719	0.866725	0.880285	0.899344	0.877726	0.836073	0.864103	0.853742	0.852446	0.857659	0.888631	0.862424	0.829693	1	0.894862	0.0605548
2138	3	18599	9083	113.447	3.76757	122.93	8.55806	143.138	10.3864	18.3752	1.78204	23.6151	4.9608	37.2513	8.14972	2138	26	27685	0.11074	129.559	13.2152	28.0884	8.90635	0.917627	0.919993	0.918819	0.888676	0.925158	0.89767	0.856131	0.878273	0.867293	0.879953	0.899675	0.878743	0.83641	0.864945	0.854903	0.852483	0.859039	0.888839	0.862019	0.829781	1	0.895953	0.0600161
2140	2	17449	8554	118.318	5.41502	127.46	9.47225	147.669	11.3776	20.8951	2.84062	26.3628	5.91239	40.966	9.50741	2140	28	26005	0.10402	134.107	13.8909	31.1659	10.0134	0.919266	0.921111	0.920035	0.889656	0.925764	0.898769	0.856854	0.878716	0.868141	0.880081	0.899981	0.878946	0.837051	0.865814	0.855278	0.853009	0.858969	0.888791	0.862526	0.83034	1	0.896863	0.0596411
2146	1	22769	13433	90.601	0	108.516	7.17292	126.85	9.11956	9.35666	0	16.2478	3.24379	25.9607	5.63618	2146	22	36203	0.144812	115.318	11.9029	19.8516	6.35797	0.916844	0.904676	0.912866	0.873519	0.920145	0.906265	0.858202	0.879596	0.862387	0.882316	0.892495	0.874831	0.811273	0.866517	0.864003	0.851905	0.86584	0.88059	0.851518	0.817584	1	0.891121	0.0638718
2150	1	19959	11822	109.988	0	120.937	8.36104	139.068	10.2963	16.6974	0	22.4853	4.70185	34.1983	7.63928	2150	26	31782	0.127128	127.681	12.6549	26.842	8.22458	0.918319	0.906189	0.91481	0.874882	0.920899	0.906551	0.859622	0.880278	0.863665	0.882953	0.893226	0.875338	0.812347	0.865789	0.86464	0.85314	0.866277	0.881033	0.851237	0.817113	1	0.892231	0.063568
2152	1	18795	11182	107.685	0	126.593	9.36807	144.49	11.2901	15.6748	0	25.8278	5.79064	38.4072	9.05728	2152	28	29978	0.119912	133.268	13.3229	30.5196	9.41474	0.919925	0.906915	0.916105	0.876009	0.921926	0.907849	0.860448	0.881263	0.864801	0.883064	0.893038	0.875175	0.812296	0.866118	0.864934	0.853443	0.866485	0.880979	0.851124	0.817666	1	0.893141	0.0631973
2158	17	26868	14431	93.1776	1.71155	110.866	7.48225	128.707	9.31679	10.1843	0.563639	17.331	3.53339	27.1182	5.92964	2158	22	41316	0.165264	117.09	11.8023	20.7466	6.49714	0.915699	0.909648	0.909551	0.886884	0.920539	0.906295	0.845266	0.887392	0.85882	0.883072	0.888978	0.881729	0.83124	0.865331	0.865101	0.839348	0.861107	0.865875	0.8655	0.828868	1	0.892369	0.0633446
2162	16	23805	12797	102.461	3.34138	118.01	8.47861	135.743	10.3137	13.5534	1.27037	20.922	4.53983	31.8409	7.32519	2162	26	36618	0.146472	124.2	12.4736	24.7346	7.70089	0.916967	0.911847	0.910986	0.887924	0.921896	0.907491	0.845991	0.887678	0.860082	0.883213	0.888812	0.881916	0.831558	0.866009	0.865708	0.83915	0.861161	0.865421	0.864889	0.828786	1	0.893415	0.0628252
2164	15	22352	12066	110.02	4.15489	124.918	9.43677	142.508	11.3311	16.7832	1.92316	24.8368	5.66919	36.8786	8.87565	2164	28	34433	0.137732	131.075	13.1686	29.053	9.02967	0.917957	0.913034	0.911901	0.889133	0.923126	0.908837	0.846978	0.889103	0.860947	0.8836	0.889423	0.882714	0.831847	0.866218	0.865899	0.839064	0.861514	0.864839	0.865173	0.828508	1	0.894354	0.0625471
2170	4	28127	11390	92.5607	2.49043	112.166	7.78726	130.036	9.39624	9.99582	0.817326	17.9593	3.7668	27.9618	6.12565	2170	21	39521	0.158084	117.314	11.5831	20.8412	6.438	0.89918	0.934022	0.900964	0.880633	0.932757	0.913982	0.843994	0.885985	0.866792	0.894385	0.887781	0.876661	0.832975	0.871651	0.849586	0.868475	0.851269	0.854546	0.86139	0.823803	1	0.893475	0.0612076
2174	4	24885	10173	107.42	3.07102	123.408	8.8906	141.15	10.5411	15.598	1.36283	23.9143	5.204	35.761	8.10312	2174	25	35062	0.140248	128.554	12.3783	27.3506	8.19707	0.90099	0.935272	0.901845	0.881752	0.933275	0.915079	0.844718	0.887428	0.86752	0.894729	0.889039	0.877018	0.833167	0.871642	0.850764	0.869103	0.85182	0.854857	0.861631	0.824482	1	0.894484	0.0609565
2176	4	23403	9590	113.405	7.30917	127.198	9.72996	144.955	11.4768	18.524	3.69177	26.2266	6.06254	38.7973	9.3319	2176	27	32997	0.131988	132.357	13.0568	29.8791	9.16362	0.902612	0.936752	0.902567	0.882838	0.93413	0.915841	0.845653	0.888763	0.867655	0.895081	0.888975	0.877246	0.833909	0.872352	0.850774	0.86917	0.852062	0.85526	0.861593	0.823969	1	0.895395	0.0605324
2182	3	23912	9640	94.9256	0.821383	111.064	7.61494	130.552	9.43078	10.7573	0.277067	17.4312	3.61033	28.2939	6.16067	2182	21	33555	0.13422	116.661	12.0282	20.5513	6.6604	0.90219	0.920802	0.892147	0.863523	0.92405	0.904575	0.821755	0.866965	0.862703	0.864357	0.907078	0.87738	0.819058	0.854955	0.834078	0.847996	0.87899	0.869408	0.877783	0.834436	1	0.884878	0.0647066
2186	3	21008	8616	110.216	0.632509	120.229	8.60518	139.416	10.4474	16.8025	0.288766	22.1168	4.78417	34.4677	7.77502	2186	25	29627	0.118508	125.808	12.657	25.7081	8.07946	0.903888	0.921406	0.893678	0.865444	0.925524	0.905103	0.82278	0.86892	0.863233	0.865984	0.907888	0.878017	0.81932	0.855622	0.833834	0.848061	0.879316	0.869275	0.877544	0.834188	1	0.886011	0.0645259
2188	3	19652	8136	116.576	6.51113	130.086	9.78184	148.985	11.6051	20.0511	3.38145	28.0298	6.37332	42.0817	9.87199	2188	27	27791	0.111164	135.617	13.4565	32.1427	9.90722	0.905815	0.922673	0.89538	0.867043	0.926217	0.906067	0.82372	0.869706	0.863895	0.866558	0.908621	0.878306	0.81987	0.85614	0.833651	0.848656	0.879511	0.86949	0.877766	0.834191	1	0.887127	0.0639831
2194	11	24791	9773	93.3012	2.47481	111.76	7.71664	131.273	9.38175	10.2358	0.809894	17.7631	3.70806	28.7537	6.19017	2194	21	34575	0.1383	117.27	12.0397	20.8673	6.72424	0.900738	0.923442	0.907129	0.87585	0.932032	0.904584	0.848894	0.865264	0.865177	0.871815	0.906551	0.884845	0.834418	0.856703	0.82684	0.833753	0.877889	0.86966	0.859884	0.832972	1	0.890394	0.0631629
2198	9	21905	8670	112.282	4.79951	125.599	8.91127	145.146	10.5778	17.8553	2.25623	25.1941	5.40971	38.8397	8.53866	2198	25	30584	0.122336	131.137	12.896	29.0602	8.91538	0.903332	0.924683	0.908171	0.877305	0.932645	0.904754	0.850559	0.866597	0.866417	0.872907	0.906618	0.885757	0.834423	0.856396	0.828096	0.834799	0.878237	0.869621	0.85942	0.833459	1	0.89157	0.0626101
2200	9	20578	8154	121.404	6.68343	132.811	9.94994	152.298	11.6647	22.6254	3.56896	29.8165	6.76397	44.9125	10.3652	2200	27	28741	0.114964	138.336	13.6656	34.0971	10.4684	0.905136	0.926133	0.909293	0.878849	0.933336	0.905205	0.851397	0.867245	0.867211	0.872847	0.906875	0.886643	0.834505	0.856059	0.827685	0.834974	0.879528	0.869872	0.859225	0.833548	1	0.892528	0.0622303
2206	3	26142	8434	91.6545	0.952303	111.746	7.86237	131.013	9.17603	9.68851	0.302416	17.7659	3.77136	28.5671	6.02543	2206	20	34579	0.138316	116.444	11.6525	20.3997	6.41343	0.923942	0.920154	0.898826	0.873449	0.923827	0.912071	0.851499	0.876413	0.865193	0.871989	0.898016	0.877483	0.828986	0.838356	0.836172	0.852526	0.859741	0.868649	0.876037	0.844429	1	0.892308	0.0618784
2210	3	23159	7464	107.202	1.89972	125.246	9.05594	144.338	10.357	15.4803	0.811456	24.9967	5.45934	38.1782	8.2469	2210	24	30626	0.122504	129.897	12.4656	28.2083	8.43526	0.925243	0.921472	0.90015	0.875106	0.924525	0.912705	0.85207	0.876918	0.866208	0.872004	0.899187	0.877882	0.830128	0.838242	0.836528	0.852642	0.86038	0.869098	0.875629	0.845099	1	0.893268	0.0616217
2212	3	21807	7058	116.334	2.74573	133.228	10.1257	152.303	11.5598	19.776	1.41524	30.1116	6.92616	44.9037	10.2728	2212	26	28868	0.115472	137.89	13.3185	33.7271	10.123	0.926545	0.92225	0.901327	0.876057	0.925436	0.913728	0.852951	0.877494	0.867119	0.872229	0.899577	0.878724	0.83066	0.83835	0.836757	0.853142	0.860572	0.869076	0.875416	0.844949	1	0.894111	0.0612642
2218	12	25547	9894	93.1272	2.21822	111.077	7.59793	131.108	9.53654	10.1749	0.738855	17.4364	3.60504	28.6606	6.24983	2218	21	35453	0.141812	116.661	12.1606	20.5663	6.75616	0.898683	0.923025	0.902223	0.876033	0.926424	0.918977	0.849152	0.889558	0.863524	0.877909	0.891688	0.879827	0.834386	0.862875	0.839026	0.850972	0.871746	0.87183	0.843582	0.824895	1	0.89119	0.0643442
2222	11	22537	8789	111.186	4.36215	125.437	8.81607	145.202	10.6615	17.3262	2.09104	25.09	5.3257	38.8922	8.57331	2222	25	31337	0.125348	130.976	12.9128	28.9583	8.91632	0.900246	0.923844	0.904155	0.87644	0.92753	0.919137	0.850097	0.889986	0.865191	0.877796	0.891422	0.879807	0.835131	0.864043	0.839615	0.851326	0.872371	0.872036	0.8448	0.825829	1	0.892098	0.0640621
2224	11	21131	8307	121.636	4.32396	134.396	9.95252	153.937	11.7293	22.6386	2.39947	30.8803	6.90338	46.3634	10.6287	2224	27	29449	0.117796	139.904	13.6868	35.2447	10.7081	0.901728	0.925074	0.905141	0.877823	0.928588	0.919844	0.850623	0.891083	0.865717	0.878519	0.891779	0.880166	0.835258	0.864138	0.839859	0.851404	0.872474	0.872254	0.845037	0.825767	1	0.893017	0.0636951
2230	12	28575	10068	91.5957	0.767692	112.667	7.91025	130.821	9.45925	9.66889	0.242001	18.206	3.86906	28.4689	6.19143	2230	21	38655	0.15462	117.389	11.543	20.8764	6.43235	0.918626	0.93301	0.893222	0.854689	0.933644	0.916531	0.850744	0.884814	0.853589	0.874919	0.880494	0.887996	0.857664	0.8803	0.847251	0.846618	0.874829	0.852969	0.864144	0.815832	1	0.892934	0.0621218
2234	8	25399	8916	103.727	3.18307	123.217	8.97455	141.27	10.5507	14.055	1.26695	23.8124	5.24878	35.8506	8.05207	2234	25	34323	0.137292	127.902	12.3013	26.9373	8.07042	0.919762	0.934068	0.894998	0.85635	0.934505	0.916922	0.852606	0.885631	0.853801	0.874851	0.88078	0.888734	0.857748	0.880751	0.847974	0.84707	0.874967	0.852679	0.863998	0.815969	1	0.893898	0.0617032
2236	8	23826	8383	109.874	4.79501	128.768	9.91202	146.713	11.5391	16.7383	2.04619	27.2116	6.34192	40.2076	9.50022	2236	27	32217	0.128868	133.432	13.0168	30.5906	9.26213	0.92147	0.935267	0.896669	0.857886	0.935298	0.917947	0.853152	0.887094	0.854689	0.875392	0.881196	0.888972	0.858227	0.881382	0.848931	0.847518	0.875128	0.852314	0.864125	0.815905	1	0.894995	0.0611975
2242	1	24206	8915	91.0307	0	109.527	7.39779	128.972	9.25979	9.48983	0	16.7135	3.40736	27.2782	5.8977	2242	21	33122	0.132488	114.76	11.7249	19.5569	6.30913	0.926544	0.923827	0.892851	0.864788	0.939919	0.919827	0.827094	0.883114	0.858508	0.870569	0.882238	0.88568	0.859534	0.86281	0.829675	0.84462	0.873875	0.844046	0.86912	0.83434	1	0.892545	0.0611846
2246	1	21386	7882	97.5759	0	123.331	8.61372	142.648	10.4605	11.6769	0	23.8481	5.02868	36.8829	8.12047	2246	25	29269	0.117076	128.532	12.5354	27.3579	8.34724	0.928166	0.925126	0.894018	0.866565	0.940364	0.920052	0.827855	0.884588	0.859715	0.871519	0.882897	0.885886	0.860245	0.863576	0.829461	0.845092	0.873911	0.843913	0.869076	0.834313	1	0.893564	0.060964
2248	1	20037	7450	99.8288	0	131.46	9.68602	150.726	11.5655	12.5008	0	28.9041	6.42564	43.5447	10.0503	2248	27	27488	0.109952	136.681	13.3424	32.8715	9.99183	0.929296	0.926204	0.8957	0.86767	0.941047	0.920765	0.829216	0.885568	0.860466	0.872635	0.882931	0.886441	0.861048	0.86365	0.82958	0.844878	0.875255	0.844459	0.869179	0.833873	1	0.894521	0.0604817
2254	0	17307	12904	0	0	106.384	6.81809	126.626	9.17628	0	0	15.3009	2.9607	25.8302	5.65059	2254	23	30211	0.120844	115.03	12.7616	19.7983	6.76663	0.920443	0.912416	0.897421	0.880904	0.925904	0.905928	0.843716	0.887508	0.870941	0.869799	0.908676	0.88347	0.844527	0.854076	0.841283	0.851296	0.863411	0.857899	0.864933	0.838817	1	0.892444	0.0623333
2258	0	15264	11474	0	0	115.846	7.79524	135.942	10.2561	0	0	19.7597	4.00393	31.9727	7.28288	2258	27	26738	0.106952	124.47	13.3703	25.0006	8.27364	0.922171	0.913363	0.898777	0.882041	0.926229	0.906986	0.845164	0.888511	0.87226	0.869998	0.909043	0.884266	0.845314	0.85457	0.841985	0.852233	0.86321	0.857431	0.864799	0.838582	1	0.893453	0.0618029
2260	0	14362	10793	0	0	121.4	8.69875	141.458	11.1918	0	0	22.7668	4.91084	36.066	8.61635	2260	29	25155	0.10062	130.006	13.9822	28.473	9.43135	0.923574	0.914709	0.900099	0.882926	0.926953	0.90805	0.845975	0.888968	0.872908	0.870563	0.909163	0.883959	0.846194	0.855456	0.842338	0.852177	0.863765	0.857841	0.865434	0.839098	1	0.894372	0.061392
2266	7	22566	16466	94.661	2.01509	109.438	7.32339	126.72	9.1301	10.68	0.689812	16.6692	3.36875	25.8828	5.63023	2266	23	39039	0.156156	116.725	11.7929	20.5543	6.37562	0.913394	0.922565	0.892338	0.895207	0.923154	0.903878	0.861459	0.885	0.855721	0.8694	0.90439	0.881644	0.822549	0.853723	0.848024	0.855094	0.860332	0.864021	0.858641	0.837073	1	0.892755	0.0630657
2270	6	19902	14544	106.271	5.52747	120.626	8.40395	137.732	10.1945	15.1894	2.36003	22.3177	4.69151	33.2252	7.40892	2270	27	34452	0.137808	127.845	12.4951	26.9211	8.05798	0.91539	0.924489	0.893489	0.895841	0.923851	0.904984	0.862737	0.885536	0.856046	0.869979	0.905245	0.882358	0.823537	0.85368	0.848398	0.855378	0.8604	0.864536	0.85921	0.83702	1	0.893841	0.0626002
2272	5	18667	13750	114.446	5.49504	130.246	9.53366	147.231	11.3128	18.9282	2.59654	28.1083	6.21106	40.5999	9.38732	2272	29	32422	0.129688	137.447	13.3095	33.4045	9.8855	0.917248	0.92539	0.894454	0.896475	0.924557	0.905635	0.864074	0.885911	0.857427	0.870227	0.905543	0.88224	0.823654	0.854189	0.848467	0.855283	0.860666	0.865153	0.859201	0.836654	1	0.89469	0.0622844
2278	0	24273	12047	0	0	110.615	7.71331	127.904	9.26082	0	0	17.2298	3.62548	26.6161	5.81424	2278	22	36320	0.14528	116.35	11.596	20.3432	6.28705	0.91356	0.927712	0.895801	0.893254	0.916121	0.914331	0.842952	0.889441	0.856112	0.876363	0.886178	0.861536	0.810421	0.857227	0.832048	0.851308	0.870829	0.861977	0.843158	0.8231	1	0.891304	0.0628893
2282	0	21462	10648	0	0	126.402	8.97066	143.485	10.5908	0	0	25.678	5.50768	37.5417	8.33984	2282	26	32110	0.12844	132.067	12.4767	29.6121	8.63342	0.915587	0.928683	0.897197	0.894394	0.91744	0.915571	0.843553	0.890548	0.85777	0.876082	0.887029	0.861538	0.811616	0.857973	0.832124	0.850872	0.871162	0.862161	0.843865	0.824011	1	0.892418	0.062551
2284	0	20138	10036	0	0	134.044	10.0383	150.972	11.7296	0	0	30.6507	6.95402	43.7773	10.2687	2284	28	30174	0.120696	139.674	13.29	35.0167	10.2759	0.918059	0.929095	0.898638	0.895788	0.917611	0.916435	0.844933	0.891131	0.858007	0.876831	0.887436	0.862332	0.811941	0.858653	0.832422	0.850915	0.871379	0.862431	0.84422	0.824004	1	0.893416	0.0621886
2290	1	21688	11606	90.0302	0	108.927	7.2649	129.244	9.35257	9.1817	0	16.4362	3.30447	27.4563	5.9594	2290	22	33295	0.13318	116.009	12.5944	20.2774	6.86093	0.930635	0.919492	0.900766	0.877744	0.924718	0.922841	0.837498	0.892221	0.842123	0.870101	0.884007	0.874951	0.83514	0.876513	0.836447	0.852395	0.876768	0.846659	0.845893	0.838399	1	0.893567	0.0612107
2294	1	19148	10292	104.674	0	123.373	8.44188	143.574	10.5079	14.4018	0	23.8584	4.92511	37.6007	8.26295	2294	26	29441	0.117764	130.434	13.3326	28.6622	9.0879	0.932543	0.920587	0.901956	0.879556	0.925325	0.923474	0.83883	0.892769	0.842923	0.871166	0.883768	0.875021	0.836113	0.877025	0.837013	0.85172	0.877331	0.84722	0.845589	0.839102	1	0.894604	0.060668
2296	1	17965	9675	113.059	0	130.01	9.45637	150.083	11.5545	18.1289	0	27.9501	6.12685	42.9972	9.94477	2296	28	27641	0.110564	137.035	14.0195	33.2166	10.5135	0.933758	0.922	0.903422	0.880757	0.926197	0.923574	0.840002	0.893184	0.844452	0.870989	0.88385	0.8758	0.836837	0.877646	0.837922	0.851579	0.878062	0.847075	0.84494	0.83964	1	0.895536	0.0602694
2302	3	23479	13059	91.1372	0.974757	110.386	7.54537	128.045	9.18238	9.52628	0.306387	17.1137	3.5321	26.6956	5.76664	2302	22	36541	0.146164	116.695	11.7636	20.5375	6.40272	0.920651	0.913823	0.904833	0.884677	0.932309	0.918256	0.826797	0.885868	0.846186	0.864686	0.883624	0.883227	0.835035	0.874128	0.840741	0.848472	0.879314	0.833283	0.861594	0.849142	1	0.892092	0.0624224
2306	3	20756	11636	107.184	1.42086	123.762	8.71771	141.208	10.3863	15.4663	0.612892	24.1037	5.13212	35.7863	7.93277	2306	26	32395	0.12958	130.027	12.5517	28.2992	8.42068	0.921454	0.915543	0.906282	0.885847	0.932567	0.918954	0.827813	0.886016	0.847121	0.865612	0.884257	0.883639	0.835901	0.874471	0.841519	0.848464	0.87958	0.833215	0.861676	0.84919	1	0.892985	0.061978
2308	3	19482	10987	114.778	2.66103	129.276	9.71835	146.495	11.3757	18.9952	1.32444	27.5116	6.26379	40.0123	9.37742	2308	28	30472	0.121888	135.483	13.2454	32.018	9.63503	0.922322	0.916596	0.907472	0.887815	0.933447	0.920107	0.828728	0.886289	0.847844	0.866894	0.885288	0.883286	0.836817	0.87482	0.842167	0.849124	0.879594	0.83329	0.861578	0.848779	1	0.89393	0.0616499
2314	10	25487	10816	91.9809	2.59377	110.984	7.67858	130.056	9.54604	9.81238	0.88028	17.3983	3.64032	27.9874	6.18477	2314	21	36313	0.145252	116.659	12.0314	20.5502	6.64636	0.91459	0.925798	0.895726	0.893372	0.926789	0.920194	0.82688	0.892311	0.869096	0.870473	0.896346	0.882645	0.831286	0.868353	0.846942	0.848828	0.874508	0.839837	0.861455	0.847066	1	0.894092	0.0620449
2318	8	22520	9601	110.475	3.35993	125.665	8.89235	144.738	10.7703	16.9657	1.51952	25.2315	5.40697	38.5392	8.62571	2318	25	32129	0.128516	131.361	12.9002	29.2061	8.93676	0.91654	0.92734	0.897569	0.89357	0.927916	0.920679	0.828364	0.893149	0.869401	0.871269	0.897149	0.883625	0.831756	0.868857	0.848704	0.849248	0.875082	0.839709	0.861138	0.847552	1	0.895212	0.0616002
2320	7	21104	9070	118.341	3.27338	131.002	9.90473	149.956	11.856	20.8251	1.73504	28.6292	6.56337	42.9306	10.2558	2320	27	30181	0.120724	136.695	13.654	32.9252	10.235	0.918177	0.928332	0.899523	0.89452	0.928995	0.920944	0.830158	0.893774	0.870084	0.871856	0.897336	0.883503	0.832544	0.869471	0.849177	0.850005	0.875717	0.839452	0.862248	0.848133	1	0.896251	0.0611011
2326	12	27240	9980	92.3816	2.66772	112.047	7.81237	130.705	9.38891	9.94164	0.896878	17.9047	3.76956	28.3883	6.16038	2326	21	37232	0.148928	117.042	11.6949	20.7123	6.49362	0.917329	0.914173	0.90629	0.890833	0.932827	0.907647	0.860429	0.886778	0.859194	0.863988	0.910897	0.871831	0.826789	0.84046	0.848961	0.866204	0.855622	0.869024	0.845214	0.841682	1	0.894249	0.06205
2330	9	24051	8882	106.508	4.41	122.671	8.85439	141.201	10.4728	15.2454	1.85723	23.4916	5.11737	35.7908	8.00984	2330	25	32942	0.131768	127.663	12.432	26.8055	8.13893	0.918144	0.915852	0.907823	0.892159	0.933079	0.908642	0.860846	0.887363	0.860194	0.864611	0.911192	0.872351	0.827075	0.841616	0.84966	0.86631	0.855731	0.869118	0.845941	0.842162	1	0.895166	0.0617061
2332	9	22587	8363	114.839	6.59453	130.972	9.91382	149.252	11.6201	19.1804	3.23762	28.6101	6.53894	42.3079	9.95355	2332	27	30959	0.123836	135.906	13.1984	32.3076	9.74679	0.919636	0.917391	0.909526	0.893101	0.93367	0.909396	0.861882	0.888627	0.861462	0.864821	0.912013	0.872557	0.827465	0.842501	0.850108	0.866226	0.855906	0.869505	0.846216	0.842065	1	0.896218	0.0612649
2338	3	26853	8884	92.7068	1.25369	110.954	7.56863	130.445	9.5422	10.0268	0.406738	17.3771	3.58193	28.2364	6.24573	2338	21	35740	0.14296	115.797	11.6911	20.0758	6.43202	0.909065	0.924398	0.897006	0.875448	0.924944	0.916298	0.846726	0.895831	0.859653	0.87258	0.901357	0.86897	0.81606	0.852798	0.847496	0.863514	0.85824	0.837269	0.842851	0.835926	1	0.890977	0.0618976
2342	3	23737	7868	105.242	1.89623	123.453	8.67424	142.722	10.7717	14.6503	0.778084	23.9225	5.07724	36.9764	8.44438	2342	25	31608	0.126432	128.248	12.4442	27.1711	8.30552	0.910893	0.92562	0.897985	0.876091	0.925905	0.916888	0.847586	0.896735	0.860415	0.873307	0.90262	0.869068	0.816486	0.852711	0.848045	0.864053	0.857947	0.837652	0.842967	0.835326	1	0.89191	0.0614554
2344	3	22241	7428	112.2	1.24234	131.033	9.69491	150.188	11.9223	17.727	0.588269	28.6282	6.39643	43.1355	10.3355	2344	27	29672	0.118688	135.826	13.2269	32.2588	9.84514	0.912358	0.926412	0.899754	0.876988	0.926378	0.917077	0.848679	0.897226	0.860913	0.874377	0.903242	0.869422	0.818297	0.852841	0.848527	0.864333	0.858115	0.837625	0.843152	0.835518	1	0.8928	0.0611092
2350	3	23838	10524	90.9365	0.870392	109.985	7.49037	129.596	9.28364	9.46313	0.272232	16.9269	3.48056	27.6718	5.95974	2350	21	34365	0.13746	115.989	12.1274	20.2168	6.61955	0.915452	0.931209	0.885858	0.881071	0.924254	0.909385	0.854256	0.903186	0.865677	0.871701	0.876342	0.877361	0.826219	0.868078	0.846544	0.853252	0.870901	0.829871	0.857791	0.834323	1	0.892636	0.0614439
2354	3	21058	9374	110.429	1.5488	124.407	8.67624	143.881	10.5331	16.9083	0.701029	24.4742	5.15994	37.8417	8.32712	2354	25	30435	0.12174	130.404	12.9274	28.5906	8.82476	0.916938	0.932315	0.887186	0.882323	0.925645	0.910498	0.855364	0.904994	0.86619	0.87217	0.877181	0.877805	0.827189	0.868474	0.846788	0.853705	0.870922	0.83008	0.857877	0.834467	1	0.893731	0.0610027
2356	3	19726	8819	119.5	2.16969	132.542	9.71192	151.921	11.6668	21.4126	1.1582	29.6151	6.55984	44.5855	10.3021	2356	27	28548	0.114192	138.527	13.6907	34.2389	10.5062	0.918208	0.93348	0.888609	0.882969	0.92623	0.911097	0.856855	0.904827	0.866856	0.872373	0.878205	0.877715	0.827308	0.86901	0.847345	0.854228	0.87155	0.830969	0.858291	0.834454	1	0.89457	0.060742
2362	1	19193	11157	90.0825	0	107.551	7.14272	126.398	9.04215	9.19764	0	15.8221	3.1681	25.6818	5.5461	2362	22	30351	0.121404	114.479	12.0379	19.4463	6.34476	0.922638	0.914583	0.899048	0.880515	0.935274	0.921057	0.84073	0.911189	0.865293	0.866364	0.874469	0.866528	0.834898	0.875589	0.840812	0.84185	0.877665	0.829742	0.845804	0.82625	1	0.893675	0.0617161
2366	1	16986	9921	105.839	0	121.782	8.41701	140.463	10.2311	14.8858	0	22.9577	4.78502	35.2153	7.75817	2366	26	26908	0.107632	128.669	12.8283	27.4768	8.46304	0.924948	0.91588	0.900624	0.880835	0.93593	0.922105	0.841014	0.911848	0.865932	0.867679	0.874981	0.866787	0.835235	0.876561	0.840419	0.84211	0.87801	0.829196	0.845827	0.826576	1	0.894684	0.0611613
2368	1	15923	9383	109.348	0	126.205	9.28272	144.868	11.3421	16.4089	0	25.5862	5.67492	38.7118	9.19299	2368	28	25307	0.101228	133.124	13.5351	30.4524	9.58107	0.926107	0.918106	0.90149	0.882819	0.936954	0.922966	0.841783	0.912672	0.866835	0.868258	0.875193	0.866895	0.836389	0.877129	0.841072	0.842336	0.878749	0.829375	0.846386	0.826906	1	0.895791	0.0607302
2374	2	17935	15363	91.5703	0.31621	107.31	6.98815	126.704	9.40506	9.6592	0.0996239	15.7083	3.08498	25.8975	5.8088	2374	23	33300	0.1332	116.256	12.6734	20.4087	6.81898	0.916471	0.92015	0.902432	0.873694	0.93488	0.925015	0.851742	0.902012	0.865571	0.859835	0.900375	0.862252	0.826351	0.877267	0.852177	0.85518	0.862583	0.850991	0.848919	0.835556	1	0.894513	0.0609708
2378	2	15866	13590	113.036	0.308139	122.399	8.24369	141.588	10.5842	18.1185	0.147522	23.2906	4.74199	36.0945	8.17378	2378	27	29458	0.117832	131.251	13.409	29.1971	9.14762	0.917968	0.920582	0.904355	0.875297	0.935688	0.925674	0.852824	0.901911	0.86625	0.859868	0.900604	0.862839	0.826957	0.877453	0.852485	0.85588	0.862601	0.850974	0.849005	0.835325	1	0.895404	0.0607615
2380	1	14861	12843	128.331	0	128.479	9.24018	147.608	11.585	26.4683	0	26.9698	5.86482	40.943	9.72604	2380	29	27705	0.11082	137.346	14.1069	33.4472	10.5287	0.919635	0.921837	0.905234	0.876809	0.936997	0.926205	0.853348	0.902581	0.866937	0.860458	0.900722	0.863328	0.826927	0.877892	0.852644	0.856181	0.863563	0.850713	0.849305	0.83595	1	0.896356	0.0604327
2386	2	23174	14613	92.7332	1.73108	109.843	7.48979	126.652	9.15128	10.0403	0.559297	16.8622	3.46338	25.8434	5.6354	2386	22	37789	0.151156	116.342	11.568	20.3349	6.22669	0.918283	0.9204	0.904906	0.882916	0.937111	0.922729	0.849255	0.895896	0.867448	0.866363	0.897523	0.869737	0.819154	0.84862	0.864299	0.868269	0.847601	0.854958	0.868229	0.841396	1	0.895682	0.0606662
2390	1	20514	13015	101.164	0	117.37	8.45338	134.032	10.128	13.007	0	20.5868	4.47988	30.6514	6.99292	2390	26	33530	0.13412	123.837	12.2264	24.4932	7.43776	0.919356	0.921742	0.90586	0.884387	0.937981	0.923442	0.850164	0.896824	0.86785	0.86697	0.898583	0.870221	0.819266	0.848061	0.863868	0.869401	0.848404	0.855577	0.867909	0.841933	1	0.89658	0.0602921
2392	1	19188	12286	110.911	0	125.214	9.43398	141.743	11.083	17.1195	0	25.0108	5.69743	36.2675	8.55674	2392	28	31475	0.1259	131.665	12.9319	29.4045	8.86159	0.921064	0.923384	0.907514	0.885449	0.938507	0.924178	0.851501	0.897188	0.868912	0.866767	0.89865	0.871199	0.819619	0.848483	0.86413	0.869134	0.848896	0.855409	0.867736	0.84251	1	0.897603	0.0598775
2398	0	21813	11517	0	0	108.906	7.26511	127.798	9.39103	0	0	16.4272	3.31852	26.5628	5.90588	2398	22	33330	0.13332	115.434	12.0717	19.9295	6.51854	0.917267	0.926088	0.884353	0.882883	0.920477	0.911581	0.84781	0.892094	0.846025	0.856556	0.887834	0.876343	0.821572	0.84649	0.863561	0.863111	0.859391	0.862421	0.873897	0.837759	1	0.890363	0.0621785
2402	0	19222	10273	0	0	117.802	8.24294	136.478	10.3935	0	0	20.7964	4.40796	32.3613	7.44866	2402	26	29495	0.11798	124.307	12.6916	24.8244	7.89593	0.918427	0.927784	0.885828	0.884828	0.921377	0.9129	0.847957	0.892389	0.84655	0.857891	0.8881	0.87686	0.821241	0.846703	0.864604	0.863943	0.859519	0.862299	0.873707	0.838396	1	0.891406	0.0618011
2404	0	17995	9649	0	0	128.076	9.34936	146.473	11.54	0	0	26.73	5.90407	40.016	9.54507	2404	28	27644	0.110576	134.497	13.4272	31.3674	9.72619	0.919277	0.928664	0.887733	0.886883	0.922008	0.914032	0.849334	0.892617	0.847688	0.859156	0.887878	0.877369	0.821498	0.846784	0.865034	0.863949	0.860205	0.862592	0.87377	0.838609	1	0.8924	0.0614979
