# Supplementary material for: IBSEM: An Individual-Based Atlantic Salmon Population Model
Source: PLoS One. 2015 Sep 18;10(9):e0138444. doi: 10.1371/journal.pone.0138444 (PMC4575158; doi:10.1371/journal.pone.0138444)
Supplement: S1 Minimal dataset — (ZIP) [file pone.0138444.s003.zip › temp/scenario 1/wild - 7/runFiles/results/spawners.txt]

month	parr0	parr1	parr2	averageLenghtFry	averageLenghtParr1	averageLenghtParr2	adults	0SW	1SW	2SW	3SW	averageLenght0+	averageLenght1+	averageLenght2+	averageLenght3+	eggDensity	mortality	viableEggWeight
21	205	9949	3501	66.9162	109.201	131.963	110	0	0	68	42	0	0	863.242	1029.59	0	0	131.435
22	93	7165	2352	66.4273	109.151	132.096	3	0	0	2	1	0	0	933.77	930.978	3.18548	0.505082	136.322
33	182	10684	5568	67.6759	109.514	128.969	284	0	272	1	11	0	599.413	789.302	1123.01	0	0	136.322
34	112	7467	4687	67.9681	109.446	128.984	14	0	12	0	2	0	597.567	0	1083.95	2.85663	0.532853	116.669
45	99	6308	5916	62.6758	106.161	125.921	406	0	197	207	2	0	636.953	797.359	1249.93	0	0	116.669
46	54	4410	4849	62.2562	106.14	125.86	29	0	11	18	0	0	646.558	802.867	0	7.24098	0.666486	122.564
57	220	6045	5897	66.872	106.134	126.713	455	0	216	200	39	0	600.226	832.654	1019.69	0	0	122.564
58	116	4580	4547	66.9931	106.161	126.711	33	0	16	14	3	0	597.09	863.306	1029.39	9.17253	0.678155	128.356
69	195	7393	5853	65.8819	105.406	125.338	287	0	108	150	29	0	549.877	765.256	1023.7	0	0	128.356
70	77	5995	5109	66.2419	105.435	125.306	5	0	3	1	1	0	534.695	882.078	984.45	5.40374	0.616027	125.919
81	177	8044	7745	65.0377	105.618	125.095	247	0	119	100	28	0	559.833	726.572	950.156	0	0	125.919
82	90	6845	6407	64.752	105.643	125.055	8	0	4	3	1	0	570.155	700.232	1198.55	3.84246	0.57016	122.177
93	220	8043	8479	66.8798	106.846	126.22	343	0	221	106	16	0	627.615	758.087	951.61	0	0	122.177
94	128	5840	6735	66.752	106.792	126.232	24	0	15	7	2	0	627.828	806.344	1146.55	4.82556	0.615419	119.052
105	242	9514	6525	68.0605	110.788	128.794	368	0	192	152	24	0	623.137	830.639	988.466	0	0	119.052
106	115	7984	5196	68.2769	110.771	128.764	24	0	13	9	2	0	634.322	855.656	964.465	6.96992	0.649268	127.461
117	175	8660	4642	65.8953	109.224	129.456	402	0	216	157	29	0	613.729	816.434	1030.79	0	0	127.461
118	96	6826	3220	65.8457	109.215	129.485	14	0	7	5	2	0	628.841	799.082	941.319	7.26216	0.659165	125.937
129	157	8726	5057	64.614	107.57	128.184	425	0	223	180	22	0	587.59	796.465	1019.48	0	0	125.937
130	93	7100	3728	64.4322	107.523	128.275	16	0	11	5	0	0	599.205	825.804	0	7.19147	0.658078	125.812
141	280	9224	6895	68.0137	107.923	128.13	424	0	215	185	24	0	599.028	776.387	994.988	0	0	125.812
142	145	7145	5339	68.1596	107.923	128.083	27	0	13	12	2	0	601.743	794.79	862.215	6.44823	0.653589	121.707
153	216	10876	6220	67.4353	110.758	128.983	355	0	146	180	29	0	582.228	782.263	974.94	0	0	121.707
154	112	9092	4933	67.193	110.772	128.94	25	0	12	11	2	0	579.552	784.173	967.702	6.03784	0.637108	124.187
165	156	8148	5119	64.0249	107.02	128.142	354	0	206	121	27	0	593.797	771.397	966.859	0	0	124.187
166	76	6058	4075	63.9504	107.054	128.004	17	0	10	7	0	0	593.108	807.707	0	5.32624	0.627005	120.803
177	247	9359	6434	69.0496	108.956	128.746	397	0	222	156	19	0	622.682	792.774	1003.96	0	0	120.803
178	130	6879	5645	69.034	108.879	128.68	23	0	17	5	1	0	636.657	810.781	841.682	5.96886	0.641205	121.81
189	192	8607	5933	66.0564	108.302	127.408	367	0	191	156	20	0	609.532	809.275	973.684	0	0	121.81
190	87	6267	4697	65.4025	108.334	127.361	21	0	11	9	1	0	595.311	815.895	1026.08	6.15264	0.641176	123.577
201	211	8426	6010	66.0328	107.599	127.864	403	0	228	146	29	0	610.404	806.866	993.788	0	0	123.577
202	106	5783	5019	66.0126	107.56	127.824	26	0	14	12	0	0	588.159	818.906	0	6.23598	0.644862	123.23
213	164	8053	6329	64.8471	106.83	126.286	397	0	189	181	27	0	612.574	796.39	994.687	0	0	123.23
214	87	6347	5528	65.3291	106.739	126.258	25	0	12	12	1	0	625.051	783.986	966.772	7.1666	0.660191	125.122
225	237	8345	7040	68.0563	106.914	127.118	417	0	206	182	29	0	598.321	796.545	982.499	0	0	125.122
226	131	5819	4995	68.2551	106.899	127.054	13	0	7	6	0	0	583	816.008	0	8.21291	0.673968	126.111
237	189	9212	6552	65.8599	108.278	126.813	420	0	212	183	25	0	607.004	790.182	978.787	0	0	126.111
238	94	6497	5060	65.676	108.179	126.812	18	0	6	10	2	0	594.536	800.679	935.766	6.66473	0.656209	122.399
249	223	10238	5853	67.0341	109.436	129.146	405	0	236	141	28	0	598.256	789.176	986.545	0	0	122.399
250	104	8050	4137	66.5514	109.397	129.221	19	0	9	8	2	0	610.009	764.819	1001.61	6.70586	0.655093	123.644
261	201	9638	5775	65.6526	109.155	129.025	395	0	194	172	29	0	566.488	776.483	942.061	0	0	123.644
262	92	7455	4598	65.8697	109.14	129.059	21	0	12	7	2	0	570.09	788.351	944.165	6.60331	0.653738	123.046
273	203	8177	5990	66.282	106.731	127.862	378	0	219	137	22	0	606.496	764.953	991.796	0	0	123.046
274	91	6678	4811	65.969	106.705	127.833	17	0	8	8	1	0	610.288	757.294	931.525	5.60324	0.63341	121.529
285	204	8905	7311	68.0513	108.217	127.359	447	0	242	175	30	0	594.705	780.201	911.629	0	0	121.529
286	111	6970	5322	68.0293	108.161	127.444	21	0	9	11	1	0	608.794	751.304	873.551	6.97298	0.666955	121.111
297	200	8321	6380	65.9126	108.086	127.352	357	0	134	188	35	0	583.128	793.297	948.442	0	0	121.111
298	121	6357	4623	66.0573	108.029	127.369	17	0	3	12	2	0	571.561	799.765	1041.82	6.08026	0.639199	124.152
309	205	8206	6472	67.5554	106.901	127.613	383	0	222	119	42	0	644.586	793.555	1007.75	0	0	124.152
310	128	6201	4688	67.1815	106.933	127.616	22	0	14	7	1	0	647.62	816.88	868.862	6.77972	0.649768	125.987
321	210	8297	7035	66.8739	107.294	126.108	391	0	164	214	13	0	621.897	838.691	992.595	0	0	125.987
322	125	5839	6026	66.5093	107.276	126.062	21	0	10	8	3	0	609.087	853.069	980.532	7.05344	0.656579	125.087
333	202	9907	6220	66.3129	109.411	128.177	394	0	187	174	33	0	619.095	818.889	1057.07	0	0	125.087
334	107	6673	4227	66.4492	109.482	128.206	25	0	11	13	1	0	626.646	805.608	988.565	7.01297	0.652667	126.629
345	209	7963	5664	65.3779	106.207	127.182	407	0	242	137	28	0	647.353	820.903	1028.14	0	0	126.629
346	105	6443	4741	65.4452	106.248	127.187	23	0	12	11	0	0	646.591	841.317	0	6.96326	0.657368	124.165
357	169	8948	6984	65.6406	107.84	126.74	461	0	223	211	27	0	599.45	839.176	1040.4	0	0	124.165
358	94	6792	5006	65.6391	107.81	126.723	23	0	13	9	1	0	608.934	770.828	1133.21	8.75538	0.677984	127.124
369	214	8695	6561	65.9428	107.663	127.636	371	0	157	190	24	0	595.278	797.369	990.2	0	0	127.124
370	103	6909	5227	66.6975	107.663	127.57	18	0	12	6	0	0	601.333	798.665	0	6.34266	0.644162	124.404
381	238	10015	6847	69.2962	108.51	128.271	418	0	243	150	25	0	616.431	783.419	956.691	0	0	124.404
382	112	7797	4905	69.2072	108.524	128.311	23	0	17	6	0	0	618.946	759.765	0	6.55533	0.65679	121.264
393	256	11024	6366	68.6543	111.762	129.685	492	0	266	200	26	0	603.498	794.938	957.894	0	0	121.264
394	110	8662	4464	68.1822	111.703	129.731	23	0	10	11	2	0	582.712	783.352	905.766	7.76907	0.675859	122.764
405	239	9444	4784	67.0768	108.845	130.065	435	0	189	215	31	0	583.009	795.947	980.486	0	0	122.764
406	136	6700	3655	66.9039	108.801	130.162	21	0	6	11	4	0	584.015	835.294	914.757	6.8781	0.656079	124.673
417	240	9692	5868	68.0123	109.002	128.747	482	0	310	140	32	0	628.813	778.476	1014.04	0	0	124.673
418	125	7105	4549	68.2918	108.938	128.672	25	0	15	9	1	0	630.979	801.967	992.066	8.63396	0.690304	122.325
429	184	10365	5463	65.1251	110.303	128.863	430	0	183	217	30	0	591.719	803.901	987.261	0	0	122.325
430	107	7634	4641	65.3575	110.336	128.846	28	0	13	13	2	0	588.752	806.268	968.183	7.66634	0.666862	125.558
441	222	9011	5349	67.2725	107.409	129.187	424	0	216	167	41	0	616.462	809.552	1018.22	0	0	125.558
442	101	6475	3727	67.1377	107.304	129.085	19	0	7	9	3	0	601.517	772.947	984.301	7.76184	0.6679	126.139
453	254	10091	6868	68.0026	109.307	127.874	345	0	173	147	25	0	603.18	790.623	990.634	0	0	126.139
454	123	7256	5649	67.405	109.309	127.848	17	0	6	9	2	0	586.498	762.705	980.105	5.62503	0.625857	125.417
465	152	9912	5519	66.1067	109.106	128.401	397	0	194	165	38	0	596.397	794.845	991.477	0	0	125.417
466	67	8433	4718	65.7098	109.044	128.309	22	0	9	12	1	0	572.862	797.762	1093.74	6.3977	0.646131	124.708
477	208	7794	6409	67.0127	106.948	128.293	441	0	260	159	22	0	597.944	790.51	973.312	0	0	124.708
478	90	6299	5305	66.6612	106.882	128.304	25	0	14	9	2	0	598.018	804.85	984.598	6.93865	0.663773	122.007
489	249	9335	6980	68.074	108.789	127.52	457	0	231	196	30	0	630.867	792.83	1023.56	0	0	122.007
490	109	6867	4969	68.2187	108.652	127.486	16	0	8	8	0	0	635.237	843.449	0	7.92436	0.677952	123.175
501	258	10432	5773	69.1338	110.57	129.709	441	0	200	220	21	0	610.01	824.418	1009.57	0	0	123.175
502	138	7846	4387	68.7518	110.515	129.658	14	0	7	5	2	0	597.847	877.324	936.969	8.60186	0.679072	125.94
513	235	10136	5346	67.9278	109.737	129.67	431	0	247	153	31	0	616.767	818.822	1032.31	0	0	125.94
514	109	8676	4044	67.6715	109.652	129.555	23	0	11	10	2	0	612.997	813.919	1186.7	7.51791	0.670067	124.072
525	196	8606	6385	65.6886	106.952	127.769	472	0	267	172	33	0	645.291	829.62	1081.28	0	0	124.072
526	107	6016	5437	65.4898	106.925	127.703	27	0	20	5	2	0	644.368	809.302	1219.93	9.3708	0.687713	126.442
537	219	9026	7042	67.1721	107.694	126.629	470	0	206	228	36	0	608.094	829.853	1023.05	0	0	126.442
538	119	7638	5010	67.3132	107.716	126.558	24	0	12	10	2	0	621.536	861.469	939.294	9.22439	0.68256	127.616
549	231	10794	6417	66.3812	109.767	128.941	389	0	164	192	33	0	596.835	793.742	1032.35	0	0	127.616
550	112	7813	4946	66.2997	109.688	129.026	13	0	3	9	1	0	569.597	779.664	1064.84	6.7666	0.652196	125.341
561	172	9305	5527	65.3147	107.47	128.185	436	0	262	151	23	0	591.837	766.295	942.358	0	0	125.341
562	80	7732	4580	65.1712	107.456	128.041	21	0	14	5	2	0	601.928	752.975	933.828	5.73934	0.646533	118.221
573	202	7519	7436	66.3917	105.753	126.489	441	0	235	183	23	0	615.16	785.753	1003.2	0	0	118.221
574	109	5960	6239	66.684	105.753	126.44	18	0	6	11	1	0	614.09	782.159	993.131	6.80868	0.66444	121.217
585	196	7839	7538	66.2372	106.733	125.667	494	0	250	213	31	0	598.593	798.951	995.684	0	0	121.217
586	92	6300	5744	66.3904	106.609	125.665	22	0	11	10	1	0	608.081	807.355	1171.26	7.7222	0.672727	124.109
597	241	8297	7170	67.0766	107.01	126.724	374	0	144	200	30	0	562.993	774.06	959.376	0	0	124.109
598	116	6253	5274	67.4171	106.991	126.689	19	0	5	11	3	0	584.345	782.706	938.257	6.50562	0.648745	124.336
609	257	9960	6765	68.0232	109.015	127.991	409	0	247	130	32	0	592.632	745.181	951.59	0	0	124.336
610	138	7540	4821	67.425	108.98	127.884	24	0	14	10	0	0	595.73	761.038	0	5.79726	0.645963	119.708
621	125	8541	5910	63.6249	107.56	127.009	398	0	190	185	23	0	567.649	773.892	928.675	0	0	119.708
622	58	7302	4395	63.5374	107.58	127.038	20	0	4	12	4	0	595.637	766.894	941.279	6.16972	0.647969	121.893
633	172	6562	6711	65.0814	104.461	126.338	446	0	296	119	31	0	625.09	767.906	996.878	0	0	121.893
634	93	5539	5053	64.8729	104.448	126.299	20	0	12	6	2	0	619.447	800.297	991.238	7.40488	0.670788	123.385
645	243	9299	7572	67.8667	109.025	126.65	471	0	235	221	15	0	636.445	833.493	1010.29	0	0	123.385
646	139	7908	5571	67.5698	108.928	126.632	21	0	13	7	1	0	647.513	842.697	1086.55	9.5416	0.691071	125.297
657	236	9417	5966	66.6728	108.796	128.796	439	0	194	204	41	0	605.555	818.143	1044.06	0	0	125.297
658	107	7089	5014	67.0759	108.775	128.812	19	0	13	6	0	0	585.641	820.476	0	8.51879	0.674438	127.884
669	201	8731	6023	65.6334	106.726	127.194	459	0	287	149	23	0	602.873	778.466	1017.29	0	0	127.884
670	119	7202	5274	65.4072	106.673	127.165	32	0	17	15	0	0	596.107	769.317	0	6.69413	0.660064	122.141
681	214	9472	7709	67.5241	108.47	127.498	461	0	190	244	27	0	585.047	785.134	976.718	0	0	122.141
682	107	7299	5727	67.8974	108.416	127.445	22	0	12	9	1	0	585.471	763.083	930.35	7.73997	0.671454	124.691
693	219	8539	6923	66.4982	107.513	127.44	352	0	173	149	30	0	585.204	762.791	949.986	0	0	124.691
694	107	5889	5284	66.1282	107.544	127.382	21	0	10	11	0	0	579.019	779.451	0	5.36627	0.626301	122.215
705	230	10175	6421	67.8556	109.655	128.171	420	0	275	125	20	0	632.078	804.341	1019	0	0	122.215
706	135	6952	4505	68.0146	109.59	128.215	27	0	16	8	3	0	619.364	783.312	1038.78	6.01933	0.643511	122.037
717	248	9384	5776	67.6725	109.67	129.216	464	0	231	202	31	0	617.225	813.977	988.133	0	0	122.037
718	122	7974	4295	67.7997	109.656	129.136	23	0	11	8	4	0	638.602	829.971	1042.55	7.7338	0.66943	125.871
729	276	9541	5728	68.3266	109.242	129.494	454	0	205	213	36	0	564.721	781.121	1010.19	0	0	125.871
730	147	8093	4091	68.1354	109.226	129.513	16	0	8	7	1	0	567.017	785.102	947.382	7.55787	0.668066	125.356
741	233	10406	5863	67.5785	109.793	129.277	480	0	267	185	28	0	615.896	768.811	980.67	0	0	125.356
742	116	6987	4584	67.4466	109.803	129.33	18	0	14	4	0	0	628.653	813.384	0	8.0761	0.683965	121.988
753	202	8021	5877	65.2623	106.272	127.341	468	0	203	243	22	0	596.19	809.729	946.259	0	0	121.988
754	106	5618	4059	65.3873	106.175	127.427	20	0	10	9	1	0	589.857	797.003	934.701	8.40461	0.6822	123.825
765	159	6742	7234	63.6663	104.165	124.31	345	0	173	135	37	0	592.888	781.869	1012.72	0	0	123.825
766	83	5511	4993	64.2016	104.09	124.248	22	0	9	9	4	0	602.183	793.933	962.47	5.77618	0.626706	126.399
777	109	5848	8272	62.9131	102.919	122.909	369	0	218	119	32	0	610.264	786.157	983.735	0	0	126.399
778	49	5053	6697	62.9108	102.845	122.854	27	0	21	4	2	0	602.155	782.171	858.419	5.97325	0.640251	123.225
789	153	6290	9225	65.7948	103.932	123.662	361	0	179	162	20	0	644.229	832.083	1013.27	0	0	123.225
790	70	4329	7793	65.7651	103.905	123.631	17	0	9	7	1	0	632.292	832.843	880.31	7.23929	0.659887	125.509
801	185	7792	7752	65.5424	106.427	125.178	385	0	215	138	32	0	622.854	822.762	1020.25	0	0	125.509
802	77	5561	6750	65.3707	106.416	125.225	18	0	11	6	1	0	634.058	849.403	1071.88	6.60972	0.646581	125.944
813	242	10387	6487	68.0168	109.904	129.076	345	0	152	170	23	0	573.145	805.138	1040.95	0	0	125.944
814	109	8890	4743	67.8244	109.838	128.934	18	0	6	12	0	0	558.908	833.567	0	5.78389	0.627919	126.221
825	165	7998	6060	65.1779	106.776	127.649	392	0	231	129	32	0	632.207	758.738	1002.93	0	0	126.221
826	80	5459	5018	65.2365	106.689	127.663	17	0	9	8	0	0	631.089	733.556	0	5.82765	0.640464	121.855
837	278	9996	6760	70.1061	109.904	128.726	408	0	198	187	23	0	622.228	825.173	947.27	0	0	121.855
838	152	8207	5880	70.3146	109.852	128.665	15	0	10	5	0	0	614.298	777.115	0	7.43276	0.665433	124.783
849	293	11101	5417	68.8065	112.025	130.631	437	0	233	175	29	0	596.235	793.08	1001.38	0	0	124.783
850	151	9426	4144	68.7492	111.992	130.738	19	0	8	9	2	0	602.888	835.41	987.739	7.12772	0.664451	123.981
861	264	10989	4516	67.8818	110.77	131.317	482	0	275	171	36	0	621.348	809.185	1042.71	0	0	123.981
862	119	7499	3637	67.8458	110.814	131.35	27	0	13	9	5	0	633.348	780.418	1046.37	8.54682	0.679984	125.871
873	195	8779	5063	65.5151	107.713	128.266	571	0	312	231	28	0	613.567	824.387	1014.26	0	0	125.871
874	106	5981	3639	65.3564	107.694	128.19	35	0	15	16	4	0	608.571	816.719	985.653	9.61569	0.693633	125.667
885	200	8316	6384	65.9827	106.239	126.645	508	0	216	250	42	0	609.025	809.915	1023.33	0	0	125.667
886	91	7024	5180	66.0688	106.334	126.732	24	0	14	9	1	0	605.715	814.87	939.79	9.06997	0.683479	127.033
897	184	8564	7444	65.5934	106.39	126.096	429	0	238	164	27	0	603.546	792.778	1008.91	0	0	127.033
898	91	6099	5418	65.6691	106.392	126.084	23	0	11	10	2	0	603.074	775.303	979.138	6.72258	0.660414	121.932
909	127	6485	7527	63.2259	103.305	123.839	364	0	169	171	24	0	553.862	763.253	947.704	0	0	121.932
910	60	4405	5294	63.747	103.218	123.97	15	0	5	8	2	0	546.844	743.555	908.271	5.40868	0.6311	121.265
921	155	5872	9425	65.194	102.906	122.705	359	0	179	157	23	0	570.522	742.938	948.452	0	0	121.265
922	89	4860	7573	65.2173	102.903	122.664	24	0	8	16	0	0	579.828	743.561	0	5.44667	0.633846	120.591
933	194	8888	8554	67.6347	108.944	125.807	353	0	179	149	25	0	589.957	761.602	947.448	0	0	120.591
934	109	7012	7249	67.8973	108.842	125.775	24	0	13	9	2	0	575.877	758.993	934.443	5.05738	0.621253	119.952
945	114	7388	5511	64.134	106.445	127.047	410	0	234	157	19	0	590.938	768.624	956.116	0	0	119.952
946	71	6276	4337	64.2616	106.443	127.072	27	0	18	8	1	0	588.405	721.659	999.748	6.08563	0.655166	118.435
957	180	6756	6875	66.6505	105.283	126.401	483	0	251	217	15	0	564.257	764.533	947.642	0	0	118.435
958	88	5387	4972	67.6389	105.313	126.373	19	0	11	7	1	0	562.818	750.072	837.124	7.54623	0.68186	120.271
969	246	9728	7103	67.8752	110.018	127.724	349	0	156	155	38	0	586.017	759.617	945.597	0	0	120.271
970	117	7505	5518	67.4736	109.991	127.684	17	0	5	10	2	0	551.433	784.873	928.784	5.5374	0.62709	123.969
981	185	8225	5689	65.0663	106.579	127.457	299	0	149	121	29	0	618.165	791.067	993.832	0	0	123.969
982	94	5983	4612	64.7741	106.475	127.498	21	0	11	9	1	0	617.049	762.767	1093.9	4.8272	0.603621	124.604
993	198	8238	6884	67.1364	107.316	126.963	373	0	195	160	18	0	646.471	834.901	995.099	0	0	124.604
994	101	6322	5521	67.2748	107.349	127.024	20	0	10	10	0	0	658.113	835.164	0	7.25006	0.661357	125.354
1005	242	9037	6409	67.3775	109.572	128.246	447	0	228	196	23	0	615.705	832.089	1015.72	0	0	125.354
1006	134	7567	4601	67.4436	109.5	128.196	27	0	12	15	0	0	618.276	855.937	0	8.3356	0.679259	125.381
1017	219	9535	5393	66.3916	108.743	128.872	509	0	287	183	39	0	663.969	813.74	1040.7	0	0	125.381
1018	95	7929	4015	66.6803	108.664	128.791	29	0	13	13	3	0	669.949	805.925	1022.3	9.83705	0.692433	126.265
1029	313	9350	6550	68.4295	107.706	128.499	489	0	238	225	26	0	593.935	843.201	992.114	0	0	126.265
1030	141	6241	5345	68.7364	107.749	128.439	21	0	10	11	0	0	603.327	849.743	0	8.4038	0.677256	126.259
1041	190	8785	7016	65.8208	106.699	125.792	373	0	139	200	34	0	580.921	791.993	1021.28	0	0	126.259
1042	93	6171	5279	66.5921	106.737	125.802	15	0	6	9	0	0	577.006	786.644	0	6.70755	0.647649	126.803
1053	209	9257	7544	67.475	107.914	127.213	357	0	199	129	29	0	605.468	761.522	963.171	0	0	126.803
1054	119	7980	5144	66.9836	107.892	127.285	18	0	9	7	2	0	631.945	740.516	981.965	5.38282	0.628156	122.119
1065	159	8977	6604	64.7142	108.14	127.343	436	0	221	195	20	0	594.847	775.818	960.193	0	0	122.119
1066	93	7254	5303	64.6668	108.086	127.387	17	0	9	5	3	0	597.514	760.414	951.25	5.77558	0.644485	119.828
1077	149	6911	6382	64.8313	105.404	126.498	518	0	275	217	26	0	583.846	765.763	976.107	0	0	119.828
1078	90	5476	5324	64.8012	105.379	126.485	32	0	18	11	3	0	595.713	753.33	988.363	7.65397	0.679742	121.428
1089	290	8329	7695	69.3805	107.72	127.101	432	0	203	203	26	0	590.135	778.579	982.177	0	0	121.428
1090	163	6963	6310	69.4262	107.617	127.004	23	0	11	9	3	0	588.748	785.257	1013.18	7.00694	0.661375	124.028
1101	297	11729	6614	69.3346	111.784	129.52	370	0	170	164	36	0	606.107	771.583	976.885	0	0	124.028
1102	158	9863	5655	68.7383	111.796	129.51	21	0	14	6	1	0	621.329	778.786	912.686	5.93542	0.634238	125.209
1113	220	10902	5016	68.6701	110.695	131.065	415	0	232	161	22	0	594.309	800.057	959.125	0	0	125.209
1114	88	8742	4205	69.1244	110.684	131.02	20	0	10	10	0	0	591.332	793.073	0	5.87206	0.641759	121.737
1125	140	7822	5548	65.1964	106.814	127.435	602	0	341	240	21	0	639.066	794.837	1036.07	0	0	121.737
1126	69	6732	3973	65.2778	106.81	127.383	35	0	17	16	2	0	643.428	769.613	854.572	9.42621	0.698318	123.275
1137	232	8596	6772	67.4616	107.507	127.695	548	0	211	306	31	0	577.374	815.314	988.356	0	0	123.275
1138	134	6051	4999	67.3823	107.464	127.65	26	0	8	18	0	0	562.664	838.431	0	9.56379	0.690866	126.009
1149	201	10015	5803	64.8207	108.76	127.589	404	0	188	172	44	0	598.904	765.331	1010.19	0	0	126.009
1150	93	8590	4963	64.5189	108.753	127.519	13	0	5	7	1	0	584.807	766.941	976.963	7.06228	0.660543	124.93
1161	206	8320	6770	65.8053	105.996	127.542	428	0	240	169	19	0	611.779	793.014	971.884	0	0	124.93
1162	110	6975	4808	65.7426	105.969	127.455	27	0	13	12	2	0	625.687	791.299	941.317	7.20552	0.669266	122.431
1173	234	8760	8216	67.6254	107.5	126.46	408	0	217	163	28	0	580.328	784.581	976.787	0	0	122.431
1174	105	6850	5959	68.2525	107.453	126.558	17	0	9	6	2	0	561.93	748.812	915.929	6.3044	0.647828	123.84
1185	280	11953	6541	70.0363	112.249	130.305	375	0	182	159	34	0	572.044	755.333	978.537	0	0	123.84
1186	135	10100	5287	69.9999	112.235	130.27	23	0	17	4	2	0	574.932	754.325	904.434	5.76692	0.637542	122.804
1197	131	9033	4651	64.5446	108.536	129.163	437	0	243	178	16	0	586.098	764.882	993.385	0	0	122.804
1198	63	7163	3859	64.5383	108.546	129.178	23	0	15	7	1	0	578.377	798.975	959.475	6.23761	0.655965	120.396
1209	227	7720	6262	67.7371	106.487	127.849	427	0	225	182	20	0	626.614	782.735	976.006	0	0	120.396
1210	129	5743	5043	67.4006	106.373	127.816	22	0	8	14	0	0	614.19	791.689	0	7.22129	0.669437	122.182
1221	275	11686	6213	68.9783	112.749	129.676	453	0	200	221	32	0	640.784	827.902	965.841	0	0	122.182
1222	143	9571	4749	68.9867	112.741	129.622	22	0	10	11	1	0	642.656	848.813	996.18	9.36261	0.687794	126.154
1233	246	10710	4183	67.2416	110.688	131.948	479	0	277	162	40	0	565.057	796.974	999.421	0	0	126.154
1234	122	7520	3042	67.2364	110.646	131.865	22	0	11	7	4	0	560.931	755.499	1020.8	6.91381	0.662131	123.432
1245	222	10162	4861	66.1149	108.793	129.328	487	0	282	180	25	0	590.329	742.684	987.285	0	0	123.432
1246	113	7167	3764	66.2689	108.78	129.244	21	0	9	11	1	0	603.234	745.257	869.441	6.2799	0.662994	117.896
1257	152	8094	6256	64.8517	106.867	126.918	492	0	243	217	32	0	599.673	779.953	954.003	0	0	117.896
1258	83	6778	5444	64.5069	106.799	126.853	28	0	14	13	1	0	601.419	775.089	1136.03	7.29394	0.67127	122.12
1269	161	6274	7464	64.726	104.242	125.094	411	0	190	182	39	0	607.745	800.495	979.908	0	0	122.12
1270	82	5235	5092	64.5397	104.265	125.003	20	0	8	8	4	0	596.521	787.18	1015.47	7.35775	0.664843	124.998
1281	229	9134	8004	67.3063	107.914	126.112	372	0	223	120	29	0	648.264	807.315	1007.61	0	0	124.998
1282	138	7859	6069	67.1716	107.852	126.116	16	0	10	5	1	0	652.23	805.832	1101.39	6.83822	0.656317	124.853
1293	211	10684	6347	66.9456	110.566	129.109	450	0	243	186	21	0	619.441	831.465	1016.11	0	0	124.853
1294	117	8285	4838	66.6471	110.588	129.196	24	0	17	6	1	0	622.256	815.656	990.558	7.61308	0.674417	123.209
1305	245	10271	5090	67.7267	109.986	130.887	537	0	296	208	33	0	602.631	802.814	993.678	0	0	123.209
1306	142	7004	4233	67.831	109.958	130.908	36	0	21	11	4	0	617.852	795.174	992.902	8.91839	0.693702	122.659
1317	264	10116	5464	68.7412	109.555	129.639	540	0	270	239	31	0	614.36	811.093	1008.79	0	0	122.659
1318	147	8305	4121	68.3691	109.532	129.58	26	0	13	10	3	0	640.402	807.904	992.798	8.69758	0.688485	123.612
1329	272	12443	5404	68.9867	112.54	131.245	447	0	196	199	52	0	589.284	801.172	978.437	0	0	123.612
1330	137	10062	4112	68.9071	112.52	131.103	25	0	7	15	3	0	596.85	783.474	927.828	8.29383	0.674304	126.907
1341	282	9846	5178	68.0662	108.681	130.333	445	0	262	156	27	0	596.92	777.912	986.465	0	0	126.907
1342	141	7102	3627	68.3304	108.708	130.268	27	0	17	10	0	0	598.805	806.936	0	6.74209	0.665287	121.135
1353	285	11072	6797	70.2025	110.362	129.247	502	0	264	214	24	0	584.02	787.199	985.715	0	0	121.135
1354	148	7836	5705	69.8286	110.326	129.155	27	0	13	13	1	0	590.848	768.453	1107.63	8.049	0.681373	123.394
1365	220	11308	5204	67.9731	112.242	130.268	491	0	254	206	31	0	580.168	762.7	941.706	0	0	123.394
1366	114	8924	4085	67.9276	112.277	130.24	18	0	14	4	0	0	581.806	808.308	0	7.16696	0.67167	121.365
1377	195	10836	4079	65.6688	110.42	131.49	527	0	304	191	32	0	585.219	761.067	952.598	0	0	121.365
1378	112	8894	3202	65.7114	110.327	131.501	33	0	21	11	1	0	586.874	746.715	1021.76	8.02611	0.685085	122.002
1389	168	8393	5265	65.0118	107.103	128.409	523	0	239	248	36	0	587.367	768.963	945.866	0	0	122.002
1390	70	5654	3967	65.5599	107.124	128.38	27	0	14	11	2	0	568.037	764.934	928.239	8.52112	0.692391	121.905
1401	179	7887	6562	65.9191	106.026	126.554	490	0	255	200	35	0	628.25	788.916	993.878	0	0	121.905
1402	96	6318	5045	65.4393	106.05	126.549	24	0	16	7	1	0	624.95	789.747	1029.48	7.93842	0.67808	123.324
1413	205	8487	7692	66.4877	106.948	125.862	460	0	190	243	27	0	604.391	795.294	984.398	0	0	123.324
1414	107	6716	5453	66.5501	106.874	125.848	18	0	12	4	2	0	608.124	803.632	1177.11	8.55228	0.682545	125.202
1425	200	8811	7217	65.7612	107.485	126.795	373	0	208	142	23	0	606.18	816.389	1049.71	0	0	125.202
1426	96	5972	6234	65.3865	107.484	126.801	24	0	17	7	0	0	587.728	803.095	0	6.81932	0.650567	127.162
1437	237	8799	6998	67.7993	106.921	127.171	403	0	199	182	22	0	633.337	794.963	1030.18	0	0	127.162
1438	132	7090	5093	67.9485	106.898	127.074	18	0	6	10	2	0	629.664	817.91	1001.7	7.37995	0.67039	123.252
1449	154	9046	6922	64.7826	108.428	126.397	398	0	207	163	28	0	640.334	832.961	1010.97	0	0	123.252
1450	70	6349	5356	65.8017	108.331	126.445	13	0	6	4	3	0	650.928	812.195	1041.66	7.89638	0.669108	126.906
1461	274	8880	6262	68.6311	107.857	129.029	473	0	242	200	31	0	583.728	817.183	1041.37	0	0	126.906
1462	154	6621	4843	69.2362	107.871	128.996	23	0	17	5	1	0	576.889	808.704	1039.57	8.18398	0.679367	125.236
1473	185	9007	6504	65.3692	107.649	125.97	430	0	214	191	25	0	555.224	758.585	1034.9	0	0	125.236
1474	93	6199	4899	65.5922	107.608	125.964	20	0	6	13	1	0	554.717	768.983	902.533	6.80094	0.660718	122.721
1485	202	9069	6635	66.9895	107.469	127.731	412	0	231	152	29	0	589.78	751.271	957.33	0	0	122.721
1486	98	7781	4853	66.9597	107.434	127.698	19	0	12	6	1	0	598.272	743.39	935.742	5.94663	0.647186	120.86
1497	149	9510	6492	66.1178	109.337	128.133	448	0	229	201	18	0	601.896	777.454	917.673	0	0	120.86
1498	78	8199	4773	65.8011	109.283	128.026	12	0	5	7	0	0	635.024	809.639	0	6.63655	0.663922	120.129
1509	172	9234	5435	66.716	108.776	129.4	469	0	229	211	29	0	614.246	799.224	989.091	0	0	120.129
1510	97	6564	4609	66.4886	108.783	129.293	25	0	8	13	4	0	599.193	765.588	951.4	8.80672	0.687384	124.685
1521	202	7322	5654	64.6893	105.943	126.988	481	0	263	186	32	0	625.092	814.907	997.26	0	0	124.685
1522	96	4946	3862	64.8149	105.827	126.93	32	0	20	11	1	0	627.033	803.553	946.692	8.48274	0.684112	124.506
1533	235	9236	6982	66.9965	107.428	127.019	432	0	187	218	27	0	619.094	817.067	994.079	0	0	124.506
1534	103	7054	6047	66.8613	107.329	126.977	21	0	12	9	0	0	619.937	779.309	0	8.56982	0.681084	125.443
1545	180	9866	6719	66.0984	109.111	127.518	381	0	193	149	39	0	629.636	799.778	1003.37	0	0	125.443
1546	95	8440	5343	66.1673	109.058	127.435	19	0	8	9	2	0	631.395	818.134	973.12	7.48618	0.664225	126.547
1557	290	10148	6269	68.4786	108.982	129.934	427	0	230	165	32	0	600.976	834.263	1033.09	0	0	126.547
1558	147	7671	5339	67.9872	108.992	129.88	25	0	10	13	2	0	601.847	831.021	1084.84	8.13131	0.670714	127.628
1569	255	10107	6361	68.0477	109.779	128.526	515	0	283	194	38	0	609.92	786.786	1031.06	0	0	127.628
1570	141	6885	5491	68.2755	109.756	128.486	28	0	14	9	5	0	611.512	781.149	966.057	8.61788	0.685693	124.851
1581	169	8747	5785	65.5355	107.123	127.283	441	0	187	219	35	0	583.281	796.948	993.854	0	0	124.851
1582	92	6037	4823	65.6547	107.129	127.283	20	0	12	8	0	0	589.108	761.121	0	8.20396	0.671943	127.542
1593	225	8384	6545	66.12	106.553	126.879	462	0	247	177	38	0	623.491	775.906	977.907	0	0	127.542
1594	102	6391	4883	66.6203	106.541	126.819	33	0	22	9	2	0	619.298	751.233	914.901	7.74531	0.677029	122.977
1605	238	9718	7149	67.2434	108.708	127.588	497	0	258	221	18	0	608.885	808.391	947.351	0	0	122.977
1606	117	7388	5522	67.1707	108.617	127.561	30	0	18	12	0	0	609.176	811.673	0	8.57613	0.68794	123.119
1617	290	10503	6376	67.8439	110.237	129.475	528	0	266	228	34	0	594.769	796.283	1010.23	0	0	123.119
1618	155	7916	5296	67.6303	110.245	129.416	32	0	15	16	1	0	580.921	788.5	861.416	8.84407	0.689371	124.037
1629	256	11610	5098	67.5893	111.134	130.606	512	0	259	208	45	0	559.993	776.931	977.973	0	0	124.037
1630	107	8236	3620	67.7069	111.168	130.612	23	0	15	6	2	0	554.48	801.963	966.079	8.83982	0.691167	123.815
1641	278	10132	5204	67.9879	109.367	129.77	575	0	348	201	26	0	615.168	749.595	959.925	0	0	123.815
1642	144	8494	4408	68.6115	109.372	129.702	24	0	12	11	1	0	614.469	761.074	952.983	8.33789	0.693086	120.846
1653	185	9120	6032	65.3373	107.911	127.863	479	0	200	246	33	0	575.76	792.69	959.08	0	0	120.846
1654	100	7565	4650	65.2461	107.94	127.822	26	0	12	12	2	0	573.948	801.348	1009.44	8.15146	0.679851	123.966
1665	167	8032	6271	64.0684	106.221	126.754	402	0	187	172	43	0	575.897	775.607	990.504	0	0	123.966
1666	91	5950	4790	64.3131	106.193	126.796	30	0	11	14	5	0	581.293	777.425	1014.86	7.29787	0.661266	126.401
1677	207	7228	7304	66.2166	105.31	126.226	394	0	251	111	32	0	635.48	766.585	968.197	0	0	126.401
1678	127	6112	5513	66.2234	105.261	126.281	17	0	9	8	0	0	641.325	788.979	0	6.60571	0.657261	122.737
1689	259	9285	7975	67.8735	108.361	126.592	422	0	190	208	24	0	585.9	811.836	961.448	0	0	122.737
1690	146	7867	6123	67.9888	108.384	126.612	20	0	8	12	0	0	571.312	834.644	0	7.56122	0.668817	125.022
1701	214	10086	6411	66.8449	110.124	129.054	414	0	217	166	31	0	547.716	739.593	998.668	0	0	125.022
1702	130	7216	4858	66.5283	110.071	129.073	21	0	14	6	1	0	544.946	725.667	833.746	6.00765	0.646686	121.714
1713	283	9519	5530	68.792	108.881	129.63	457	0	290	144	23	0	528.74	703.446	933.018	0	0	121.714
1714	121	7720	4011	68.7174	108.831	129.546	20	0	11	6	3	0	528.955	694.863	1043.1	4.9007	0.63152	115.053
1725	191	9720	5911	66.3211	109.754	128.325	468	0	268	180	20	0	596.292	721.468	885.357	0	0	115.053
1726	89	8146	4784	66.6692	109.742	128.268	19	0	11	8	0	0	590.656	739.228	0	6.05674	0.658748	117.081
1737	145	7157	5591	64.0017	106.398	127.659	444	0	248	165	31	0	605.831	790.105	931.958	0	0	117.081
1738	70	4907	4019	63.2032	106.348	127.636	35	0	22	12	1	0	605.999	821.325	967.549	7.25563	0.671278	121.768
1749	190	8004	5992	65.8065	107.138	126.767	522	0	291	195	36	0	637.089	795.834	996.005	0	0	121.768
1750	120	6818	5148	65.805	107.117	126.783	24	0	14	6	4	0	633.517	791.726	1007.68	8.52984	0.685807	123.917
1761	222	9514	6749	68.0606	108.938	128.384	406	0	136	234	36	0	617.291	822.699	1005.36	0	0	123.917
1762	95	7687	5354	68.2757	108.882	128.328	18	0	4	11	3	0	655.338	830.242	955.316	8.10836	0.66721	128.296
1773	164	8646	6058	64.4292	106.994	127.097	382	0	203	132	47	0	618.14	801.782	1003.05	0	0	128.296
1774	98	7007	4933	64.431	107.003	127.037	31	0	18	10	3	0	603.339	801.539	961.648	6.45831	0.644893	126.423
1785	265	10671	6955	69.695	109.744	129.183	432	0	230	172	30	0	586.132	804.732	1001.6	0	0	126.423
1786	154	7861	5609	69.9609	109.703	129.088	21	0	13	8	0	0	610.571	807.199	0	7.21202	0.664481	124.327
1797	233	11547	5357	67.7189	112.183	130.788	439	0	224	187	28	0	583.59	764.523	991.937	0	0	124.327
1798	133	10007	4226	68.0381	112.093	130.782	23	0	11	11	1	0	566.157	751.184	892.476	6.83743	0.665697	121.575
1809	206	10191	4466	66.0883	109.706	130.535	418	0	249	140	29	0	615.219	775.069	953.428	0	0	121.575
1810	95	7796	3150	66.3297	109.727	130.595	23	0	16	6	1	0	598.51	796.438	938.049	6.80028	0.66646	120.958
1821	123	6949	5483	62.617	105.187	126.482	446	0	212	209	25	0	577.74	786.383	976.786	0	0	120.958
1822	70	5785	4069	62.5608	105.175	126.526	31	0	17	10	4	0	577.312	798.641	971.977	7.30654	0.670163	123.091
1833	183	5347	8021	65.5061	101.947	123.893	423	0	219	164	40	0	593.652	773.228	996.227	0	0	123.091
1834	76	4208	6978	65.0145	101.998	123.844	17	0	10	5	2	0	576.842	739.598	976.348	6.4509	0.654254	122.99
1845	166	7232	9267	65.7219	105.391	122.772	347	0	158	170	19	0	571.512	765.758	971.945	0	0	122.99
1846	70	5689	7310	65.9411	105.364	122.711	20	0	6	14	0	0	560.425	771.086	0	5.78009	0.639949	121.865
1857	239	8649	7821	66.1095	107.646	126.911	342	0	196	117	29	0	611.881	768.138	950.418	0	0	121.865
1858	120	7072	5385	66.7698	107.578	126.862	12	0	7	5	0	0	584.648	782.676	0	5.64986	0.634839	122.191
1869	188	8794	6398	65.9637	108.381	127.83	418	0	231	172	15	0	604.955	788.301	931.252	0	0	122.191
1870	104	6636	5013	65.6257	108.416	127.817	20	0	15	4	1	0	613.771	804.152	977.288	6.32866	0.654858	120.898
1881	198	8297	6260	66.4042	107.367	127.616	414	0	203	197	14	0	592.637	796.892	1022.78	0	0	120.898
1882	98	6641	5155	66.6002	107.258	127.617	15	0	8	6	1	0	585.565	800.076	998.182	6.48897	0.653055	123.203
1893	229	8136	6446	65.3305	107.185	126.775	385	0	197	161	27	0	565.79	776.838	972.848	0	0	123.203
1894	129	6740	5100	64.7951	107.188	126.65	21	0	7	11	3	0	557.318	770.478	912.716	5.98488	0.642901	122.92
1905	206	8861	6551	66.9571	108.25	127.715	425	0	219	167	39	0	587.226	758.397	981.081	0	0	122.92
1906	122	5975	4477	66.7779	108.215	127.781	18	0	11	5	2	0	590.266	784.775	946.81	6.15476	0.650306	121.298
1917	142	7389	6045	64.0133	106.1	126.491	474	0	278	175	21	0	620.324	776.215	958.98	0	0	121.298
1918	69	5828	4663	64.9492	106.157	126.489	20	0	11	9	0	0	624.131	774.102	0	6.74083	0.664717	120.871
1929	170	7728	7006	66.1725	106.75	126.597	495	0	250	225	20	0	587.486	795.554	969.2	0	0	120.871
1930	78	5743	5230	65.6146	106.691	126.525	23	0	7	16	0	0	597.978	824.519	0	7.77955	0.679303	122.414
1941	220	8284	6417	65.8352	106.945	126.85	430	0	224	169	37	0	595.592	775.341	987.67	0	0	122.414
1942	120	6155	4587	65.8755	106.879	126.835	17	0	10	6	1	0	572.848	778.663	916.379	7.0145	0.666237	122.592
1953	240	9177	6784	66.5512	108.093	127.395	445	0	258	161	26	0	603.945	779.705	976.33	0	0	122.592
1954	124	7566	4869	66.4152	108.079	127.459	24	0	20	1	3	0	608.679	826.146	1036.25	6.7657	0.661542	122.301
1965	149	7931	6480	64.915	106.662	126.511	387	0	167	205	15	0	579.458	769.711	1004.14	0	0	122.301
1966	76	5835	5166	65.045	106.664	126.466	23	0	10	12	1	0	597.974	769.411	962.095	5.84043	0.641407	121.575
1977	134	6358	6974	63.1623	103.991	124.933	439	0	263	139	37	0	597.08	765.33	964.305	0	0	121.575
1978	60	4626	5657	63.1889	103.923	124.923	19	0	8	10	1	0	590.213	733.098	1132.33	6.33389	0.657373	120.926
1989	225	8507	8090	67.9843	107.582	126.183	439	0	189	224	26	0	611.317	789.391	967.403	0	0	120.926
1990	92	5857	5789	67.9386	107.576	126.199	19	0	10	9	0	0	592.312	811.451	0	7.70013	0.676122	122.948
2001	188	8768	6340	66.244	108.225	127.116	423	0	193	195	35	0	632.003	826.17	1003.71	0	0	122.948
2002	85	7422	5235	66.6249	108.148	127.182	20	0	7	11	2	0	644.224	828.916	984.657	8.31325	0.675621	126.551
2013	186	8675	6389	65.8118	107.283	127.67	426	0	209	180	37	0	635.382	834.926	1022.21	0	0	126.551
2014	89	6151	5391	66.0868	107.228	127.617	14	0	6	4	4	0	634.464	877.166	993.327	8.43225	0.672645	128.029
2025	212	10692	6337	67.5196	110.033	128.794	472	0	260	188	24	0	624.233	822.375	1099.77	0	0	128.029
2026	122	8102	5238	67.4573	110.008	128.858	24	0	13	10	1	0	617.333	829.483	1048.63	8.48814	0.678399	126.428
2037	206	9413	5351	65.3776	108.309	128.513	461	0	200	227	34	0	578.944	803.79	1027.52	0	0	126.428
2038	103	7999	4214	65.6384	108.281	128.499	22	0	9	12	1	0	556.761	790.307	971.409	8.76109	0.683576	126.181
2049	176	7950	6631	64.7821	105.905	127.135	534	0	312	190	32	0	620.524	778.165	983.754	0	0	126.181
2050	85	5754	5138	64.8892	105.852	127.124	31	0	21	8	2	0	624.805	790.943	987.902	8.64051	0.691129	122.698
2061	160	7468	7646	64.3609	105.147	124.732	436	0	185	225	26	0	599.955	801.496	991.882	0	0	122.698
2062	75	5412	5584	64.4948	105.141	124.802	13	0	6	5	2	0	576.797	787.804	1051.6	7.72518	0.672459	124.726
2073	208	7452	8312	65.5893	105.056	125.017	347	0	193	124	30	0	612.015	780.285	1001.52	0	0	124.726
2074	106	6416	5657	65.252	105.01	125.029	17	0	9	7	1	0	614.567	727.829	941.395	5.3177	0.622303	124.221
2085	255	10416	8373	69.2285	110.047	127.765	359	0	181	153	25	0	588.774	808.94	977.189	0	0	124.221
2086	124	7047	7197	69.1963	110.05	127.825	12	0	7	2	3	0	584.132	862.828	1038.88	6.20846	0.642096	124.972
2097	198	10413	5033	66.9051	111.334	129.998	344	0	180	138	26	0	620.263	786.909	1017.5	0	0	124.972
2098	106	8936	4288	66.8615	111.292	130.012	15	0	8	7	0	0	624.571	755.39	0	5.66926	0.633777	123.448
2109	212	9617	4602	66.9875	108.932	130.419	506	0	357	137	12	0	602.439	783.984	910.841	0	0	123.448
2110	96	8179	3356	66.4889	108.917	130.328	27	0	20	6	1	0	601.81	786.104	976.58	6.77008	0.672552	118.311
2121	160	9447	5556	64.8793	109.289	128.721	564	0	248	285	31	0	601.616	811.917	1028.63	0	0	118.311
2122	72	6919	3869	64.9293	109.19	128.722	17	0	11	5	1	0	591.601	813.896	981.22	10.6003	0.700507	126.268
2133	278	9123	5520	67.3981	108.661	129.865	503	0	283	179	41	0	622.648	782.104	1000.62	0	0	126.268
2134	118	7388	4308	66.8154	108.61	129.851	27	0	17	9	1	0	617.139	760.655	915.466	8.40606	0.686573	123.335
2145	191	8359	6453	64.9518	106.107	126.049	445	0	175	241	29	0	546.602	800.117	977.914	0	0	123.335
2146	93	6831	5599	64.7209	106.154	125.948	23	0	6	16	1	0	562.342	779.732	960.797	7.57265	0.669783	124.843
2157	233	10085	7769	68.0749	108.798	127.856	365	0	176	157	32	0	588.192	740.046	972.349	0	0	124.843
2158	137	8634	5917	67.8055	108.76	127.885	10	0	5	4	1	0	588.347	751.288	1075.79	5.70875	0.636789	122.709
2169	212	10635	6152	66.8354	110.393	128.902	381	0	203	152	26	0	590.722	771.654	925.622	0	0	122.709
2170	111	9103	5252	66.5197	110.423	128.854	17	0	10	7	0	0	597.657	761.287	0	5.61473	0.638231	121.192
2181	177	8766	5210	65.1638	108.589	129.39	417	0	227	167	23	0	614.21	799.248	984.165	0	0	121.192
2182	77	6869	4285	65.0087	108.58	129.385	27	0	16	9	2	0	615.046	816.594	1054.54	6.8718	0.663258	122.866
2193	277	9770	5386	68.9504	110.07	130.326	415	0	222	178	15	0	610.186	805.824	1016.05	0	0	122.866
2194	141	7075	4327	68.9416	110.003	130.222	15	0	6	8	1	0	614.266	773.766	1029.66	6.88163	0.664827	122.031
2205	246	10885	4748	68.0088	111.51	130.703	422	0	216	172	34	0	625.922	803.369	1000.56	0	0	122.031
2206	114	9104	3345	68.5089	111.499	130.787	16	0	6	6	4	0	620.232	834.12	1092.06	7.37979	0.66733	124.626
2217	250	9940	5074	68.4115	109.527	130.514	500	0	271	199	30	0	634.626	826.323	1023.19	0	0	124.626
2218	134	8257	4152	68.609	109.453	130.428	29	0	14	13	2	0	631.526	826.403	1044.91	9.01332	0.688338	125.511
2229	237	10580	5424	67.0442	110.585	129.522	531	0	283	220	28	0	585.323	819.236	1010.28	0	0	125.511
2230	106	8948	4246	67.2647	110.558	129.44	27	0	13	13	1	0	587.784	808.663	982.07	8.90436	0.689079	124.951
2241	112	9083	4875	62.9402	107.569	128.343	472	0	262	176	34	0	597.507	773.307	1021.93	0	0	124.951
2242	62	7495	4089	63.3296	107.486	128.263	24	0	13	8	3	0	615.687	771.136	997.626	7.44249	0.673255	123.319
2253	178	6942	6726	64.3764	104.015	126.398	438	0	195	217	26	0	600.691	799.09	993.246	0	0	123.319
2254	102	5041	5449	64.0474	103.961	126.384	19	0	10	9	0	0	610.346	778.577	0	7.096	0.662666	124.472
2265	269	8789	8600	68.7522	107.756	126.267	447	0	217	194	36	0	590.758	778.211	963.986	0	0	124.472
2266	143	6098	6506	68.676	107.693	126.295	19	0	5	13	1	0	611.919	784.858	970.836	7.42374	0.67593	122.105
2277	192	9900	6318	66.5322	109.744	127.409	351	0	129	195	27	0	602.171	773.095	983.873	0	0	122.105
2278	93	8196	4892	66.5872	109.733	127.428	16	0	6	9	1	0	575.818	753.177	1188.24	6.21416	0.642874	125.236
2289	234	8886	5824	67.9822	107.838	129.21	403	0	245	134	24	0	619.257	812.205	979.589	0	0	125.236
2290	119	6783	4948	68.3344	107.812	129.19	19	0	7	11	1	0	603.222	824.82	1039.1	7.1046	0.665161	124.156
2301	237	9605	6645	67.9866	109.434	127.95	521	0	294	202	25	0	627.386	813.231	1038.09	0	0	124.156
2302	113	7849	5429	68.3106	109.425	127.829	27	0	14	12	1	0	629.89	825.079	952.939	8.47899	0.685298	124.032
2313	251	9738	5895	68.479	109.373	129.3	536	0	238	268	30	0	604.295	817.336	1018.76	0	0	124.032
2314	124	7816	4295	68.9178	109.36	129.365	32	0	16	14	2	0	595.128	807.843	987.879	10.1051	0.69662	126.338
2325	257	10679	5574	67.4445	110.118	129.425	468	0	257	175	36	0	602.23	772.762	1031.99	0	0	126.338
2326	123	7384	3900	67.4023	110.061	129.61	26	0	17	8	1	0	601.455	798.846	939.705	7.37906	0.670686	124.173
2337	205	10599	5143	65.7908	109.184	129.422	476	0	252	190	34	0	596.521	786.471	1012.42	0	0	124.173
2338	117	7773	3478	65.886	109.183	129.473	32	0	15	15	2	0	612.484	779.064	1103.46	7.29246	0.672279	122.868
2349	210	9259	5923	66.868	108.48	128.87	471	0	247	192	32	0	565.918	772.516	968.784	0	0	122.868
2350	111	7047	4069	66.7045	108.517	128.871	18	0	14	4	0	0	579.284	787.269	0	6.55464	0.662656	121.153
2361	153	7828	5889	63.9282	106.318	126.515	408	0	220	167	21	0	614.354	765.979	969.499	0	0	121.153
2362	83	6732	4434	63.5149	106.276	126.497	19	0	13	6	0	0	617.749	780.21	0	7.07366	0.671285	121.003
2373	261	7760	7848	68.5957	106.017	126.719	487	0	284	181	22	0	619.107	793.608	958.95	0	0	121.003
2374	129	5470	6269	68.1346	106.081	126.716	21	0	8	13	0	0	613.978	790.355	0	7.6641	0.680379	121.71
2385	201	9487	7279	66.9341	108.994	126.693	412	0	153	226	33	0	567.67	795.739	991.413	0	0	121.71
2386	107	7515	6145	66.5329	108.997	126.601	18	0	7	8	3	0	587.932	814.318	1012.1	7.70308	0.668981	126.055
2397	152	8365	6212	64.9696	106.843	126.91	367	0	222	110	35	0	629.188	764.213	1043.56	0	0	126.055
2398	68	5976	4336	65.9997	106.782	126.981	15	0	7	6	2	0	636.23	744.593	1041.45	6.67156	0.656316	124.055
