# Supplementary material for: IBSEM: An Individual-Based Atlantic Salmon Population Model
Source: PLoS One. 2015 Sep 18;10(9):e0138444. doi: 10.1371/journal.pone.0138444 (PMC4575158; doi:10.1371/journal.pone.0138444)
Supplement: S1 Minimal dataset — (ZIP) [file pone.0138444.s003.zip › temp/scenario 1/wild - 8/runFiles/results/adult.txt]

month	sw0	sw1	sw2	sw3	averageLengthSw0	stDevLengthSw0	averageLengthSw1	stDevLengthSw1	averageLengthSw2	stDevLengthSw2	averageLengthSw3	stDevLengthSw3	averageWeightSw0	stDevWeightSw0	averageWeightSw1	stDevWeightSw1	averageWeightSw2	stDevWeightSw2	averageWeightSw3	stDevWeightSw3	month	averageAge	popSize	density	averageLength	stDevLength	averageWeight	stDevWeight	allele_0_0_Frequency	allele_0_1_Frequency	allele_0_2_Frequency	allele_0_3_Frequency	allele_0_4_Frequency	allele_0_5_Frequency	allele_0_6_Frequency	allele_0_7_Frequency	allele_0_8_Frequency	allele_0_9_Frequency	allele_0_10_Frequency	allele_0_11_Frequency	allele_0_12_Frequency	allele_0_13_Frequency	allele_0_14_Frequency	allele_0_15_Frequency	allele_0_16_Frequency	allele_0_17_Frequency	allele_0_18_Frequency	allele_0_19_Frequency	allele_0_20_Frequency
16	29540	5	95	42	141.397	14.7524	528.22	27.8761	749.185	74.1969	905.615	104.948	36.5136	11.5773	1826.76	287.09	5298.14	1637.66	9428.43	3230.22	16	0	29682	0.118728	144.489	47.6896	66.9451	486.345	0.900697	0.900158	0.898811	0.901742	0.90122	0.899535	0.901961	0.900108	0.899906	0.901051	0.8994	0.898305	0.899771	0.900798	0.901354	0.900748	0.898171	0.900512	0.9009	0.899249	1
21	1703	4	77	38	360.57	18.8488	628.137	37.1975	864.154	85.6184	1020.56	109.474	583.876	91.4681	3071.37	540.789	8114.72	2475.25	13393.6	4134.89	21	6	1822	0.007288	396.204	139.944	1174.76	2471.33	0.901482	0.906422	0.903403	0.897914	0.90258	0.892426	0.899012	0.906422	0.901756	0.901207	0.911087	0.899012	0.901482	0.895445	0.907519	0.905873	0.894347	0.903677	0.899561	0.901482	1
22	1543	2	4	1	400.837	23.5906	688.488	22.151	865.035	44.1142	1019.08	0	802.76	141.366	4010.23	384.323	7966.7	1201.92	12898.4	0	22	6	1550	0.0062	402.805	38.2783	833.19	512.83	0.902581	0.906774	0.902258	0.900323	0.908065	0.894839	0.901613	0.906129	0.900968	0.900968	0.90871	0.895806	0.90129	0.895806	0.907097	0.908065	0.897097	0.903226	0.900645	0.89871	1
26	1079	2	4	1	481.984	28.0241	710.604	36.0412	896.617	54.0129	1008.24	0	1391.97	243.231	4427.43	666.194	8894.75	1609.26	12492.7	0	26	10	1086	0.004344	484.417	42.0951	1435.41	636.413	0.90884	0.908379	0.904696	0.901473	0.906998	0.89779	0.903775	0.908379	0.899632	0.906538	0.907919	0.895488	0.901473	0.900092	0.908379	0.908379	0.896409	0.900092	0.901013	0.901473	1
28	0	943	2	5	0	0	509.837	32.7202	724.609	11.8462	932.213	57.5091	0	0	1649.86	317.68	4661.33	227.455	9995.26	1774.8	28	12	950	0.0038	512.512	45.9275	1700.13	707.097	0.913158	0.911053	0.906316	0.902105	0.907368	0.900526	0.906316	0.910526	0.900526	0.905263	0.908947	0.892105	0.900526	0.904737	0.91	0.907895	0.899474	0.898947	0.897368	0.901579	1
28	22579	943	2	5	131.23	13.6545	509.837	32.7202	724.609	11.8462	932.213	57.5091	29.2246	9.59528	1649.86	317.68	4661.33	227.455	9995.26	1774.8	28	0	23529	0.094116	146.624	76.7903	96.6885	358.399	0.901738	0.898742	0.898763	0.900506	0.900548	0.898083	0.9021	0.900293	0.900336	0.898508	0.897807	0.900145	0.901887	0.901122	0.899209	0.899911	0.898742	0.898126	0.899039	0.900506	1
33	853	674	2	4	351.616	20.1737	617.707	39.7976	807.834	4.70224	1055.12	59.9436	542.537	93.8408	2927.2	567.153	6445.33	112.048	14446.6	2439.59	33	10	1533	0.006132	471.037	139.154	1634.96	1420.76	0.913242	0.899543	0.902805	0.89726	0.913242	0.906393	0.907371	0.913568	0.895629	0.899217	0.903131	0.898891	0.903783	0.905088	0.903783	0.90574	0.9015	0.895303	0.900522	0.90998	1
34	770	399	0	1	375.534	24.1794	629.779	44.5876	0	0	998.882	0	662.045	128.31	3109.3	662.989	0	0	12149.7	0	34	10	1170	0.00468	462.771	125.812	1506.44	1266.07	0.917521	0.896154	0.903419	0.900427	0.912393	0.90641	0.913675	0.917094	0.901709	0.899145	0.902564	0.900427	0.903419	0.903846	0.904274	0.901709	0.898291	0.890598	0.899573	0.912821	1
38	555	330	0	0	462.954	29.0744	671.605	50.0713	0	0	0	0	1236.18	230.881	3773.61	843.533	0	0	0	0	38	14	885	0.00354	540.756	107.913	2182.34	1343.26	0.923729	0.894915	0.90565	0.89435	0.915819	0.912429	0.920339	0.918644	0.900565	0.89435	0.909605	0.90113	0.910169	0.9	0.90904	0.901695	0.90113	0.889266	0.900565	0.911864	1
40	0	479	301	0	0	0	479.981	33.6446	688.613	54.4734	0	0	0	0	1380.87	285.858	4074.7	967.453	0	0	40	16	780	0.00312	560.492	110.251	2420.41	1459.82	0.926282	0.896795	0.909615	0.892949	0.919872	0.915385	0.919231	0.919231	0.901923	0.896154	0.912821	0.904487	0.908974	0.902564	0.909615	0.905769	0.901923	0.891026	0.898718	0.910256	1
40	32150	479	301	0	130.395	13.1801	479.981	33.6446	688.613	54.4734	0	0	28.6156	8.94049	1380.87	285.858	4074.7	967.453	0	0	40	0	32930	0.13172	140.583	68.8139	85.2692	427.61	0.90829	0.9198	0.888749	0.904464	0.90665	0.906893	0.888369	0.88512	0.906772	0.909323	0.901048	0.909019	0.892104	0.902885	0.893076	0.90621	0.8971	0.899135	0.894473	0.905147	1
45	1148	340	254	0	354.787	19.0824	590.065	38.0069	798.722	60.18	0	0	556.622	90.0706	2552.98	490.902	6335.22	1427.23	0	0	45	10	1742	0.006968	465.438	168.364	1788.84	2116.08	0.915901	0.914179	0.899254	0.899541	0.911596	0.910448	0.900402	0.899254	0.903846	0.911309	0.911022	0.90442	0.902698	0.905855	0.906716	0.901263	0.899541	0.892939	0.900115	0.907577	1
46	1021	212	50	0	385.48	23.2105	602.832	42.8654	823.823	60.522	0	0	714.697	128.923	2728.7	574.311	6942.29	1495.38	0	0	46	8	1283	0.005132	438.478	115.588	1290.18	1416.1	0.916212	0.916602	0.895168	0.902182	0.909587	0.910366	0.895168	0.89127	0.899454	0.913094	0.908028	0.906469	0.900234	0.907249	0.906469	0.900234	0.900624	0.89244	0.899454	0.909977	1
50	690	172	46	0	465.792	27.9398	645.886	47.8822	869.228	62.6628	0	0	1257.7	226.328	3357.36	736.314	8143.67	1706.61	0	0	50	13	908	0.003632	520.345	112.427	2004.28	1723.1	0.918502	0.920705	0.894824	0.905837	0.906388	0.90859	0.900881	0.897577	0.901432	0.917401	0.903084	0.912445	0.904736	0.905837	0.905837	0.894824	0.896476	0.890419	0.898128	0.909692	1
52	0	597	159	45	0	0	476.753	32.4591	654.538	54.0663	879.328	72.0621	0	0	1352.3	276.016	3507.38	869.73	8467.58	2043.79	52	15	801	0.003204	534.66	116.974	2179.82	1876.95	0.918851	0.921348	0.894507	0.90824	0.90824	0.907615	0.903246	0.901373	0.901373	0.917603	0.899501	0.913858	0.904494	0.903246	0.908864	0.898252	0.900749	0.893883	0.90387	0.911361	1
52	25966	597	159	45	137.505	13.1975	476.753	32.4591	654.538	54.0663	879.328	72.0621	33.4301	9.80144	1352.3	276.016	3507.38	869.73	8467.58	2043.79	52	0	26767	0.107068	149.39	71.8144	97.6608	489.138	0.909329	0.923077	0.902641	0.901334	0.89954	0.907498	0.898233	0.905126	0.897598	0.87238	0.913756	0.909571	0.890481	0.902361	0.883121	0.909571	0.9069	0.902156	0.894142	0.899559	1
57	1349	440	138	39	339.62	18.3579	578.018	38.9595	752.962	60.5636	994.027	78.5066	488.558	79.004	2403.18	482.462	5323.94	1276.78	12195.1	2823.21	57	10	1966	0.007864	434.97	158.324	1488.7	2123.39	0.916073	0.924212	0.895982	0.903357	0.909207	0.908189	0.896745	0.904883	0.902594	0.893947	0.89649	0.909969	0.898779	0.906155	0.891658	0.910478	0.897762	0.897762	0.898525	0.908952	1
58	1215	258	21	1	383.039	23.1622	597.915	43.5823	782.19	74.037	1052.07	0	701.314	126.44	2665.07	588.828	6008.99	1695.12	14186.2	0	58	8	1495	0.00598	426.176	97.3936	1123.79	1057.15	0.913712	0.925753	0.89398	0.909699	0.911371	0.912375	0.895318	0.904682	0.906689	0.89097	0.896656	0.906689	0.896656	0.906355	0.889298	0.911706	0.898328	0.901003	0.894649	0.906355	1
62	799	219	20	1	469.78	28.5378	641.64	48.8632	831.566	62.1337	1081.07	0	1290.5	235.749	3295.33	765.513	7143.15	1574.31	15386.2	0	62	13	1039	0.004156	513.557	91.6086	1839.3	1269.08	0.914822	0.92204	0.888835	0.911935	0.908085	0.911453	0.897016	0.90616	0.909047	0.896535	0.895573	0.901347	0.895573	0.91001	0.88691	0.908566	0.901829	0.902791	0.888835	0.904716	1
64	0	698	202	21	0	0	485.93	34.0218	658.405	53.0451	859.711	88.4148	0	0	1432.7	301.965	3566.61	881.527	8007.54	2502.23	64	15	921	0.003684	532.281	96.0952	2050.64	1408.84	0.914767	0.929967	0.889251	0.914767	0.910423	0.91911	0.894137	0.907709	0.910423	0.900651	0.897937	0.90228	0.897394	0.906623	0.887622	0.906623	0.901737	0.906623	0.891965	0.903909	1
64	21835	698	202	21	137.704	14.4986	485.93	34.0218	658.405	53.0451	859.711	88.4148	33.7657	11.0401	1432.7	301.965	3566.61	881.527	8007.54	2502.23	64	0	22756	0.091024	153.673	81.3736	115.394	488.283	0.901169	0.912573	0.910265	0.89271	0.898115	0.903278	0.897214	0.917736	0.891765	0.87856	0.904465	0.884756	0.898466	0.90051	0.889172	0.910397	0.908508	0.909079	0.884624	0.89093	1
69	1134	502	167	18	333.099	18.6135	581.157	39.6203	753.587	58.7611	967.78	81.2799	461.352	77.4634	2443.2	498.701	5331.58	1264.69	11285.8	2805.51	69	10	1821	0.007284	446.318	159.284	1561.33	1871.63	0.909665	0.923943	0.907743	0.908841	0.89676	0.914058	0.897858	0.916804	0.896485	0.876442	0.907743	0.895113	0.903624	0.902801	0.885502	0.90939	0.900604	0.907468	0.889896	0.899231	1
70	1005	320	29	0	374.205	22.3362	601.848	42.2977	751.611	65.8709	0	0	653.952	117.787	2714.66	572.228	5313.1	1356.06	0	0	70	9	1354	0.005416	436.089	111.151	1240.76	1118.6	0.909897	0.925037	0.913959	0.910266	0.894018	0.909158	0.901403	0.922083	0.89291	0.865583	0.905835	0.893279	0.90325	0.904357	0.883678	0.906573	0.901034	0.908419	0.888479	0.89808	1
74	663	266	26	0	467.105	27.9875	644.785	48.6653	797.617	67.4153	0	0	1268.29	227.825	3342.71	765.118	6335.17	1566.25	0	0	74	13	955	0.00382	525.593	98.355	1984.04	1284.97	0.909424	0.927225	0.915183	0.917801	0.895812	0.906806	0.900524	0.929843	0.895288	0.865969	0.908377	0.9	0.902618	0.905759	0.886387	0.903141	0.897382	0.915707	0.884817	0.899476	1
76	0	584	246	25	0	0	492.008	32.2188	669.259	52.6678	817.38	72.5476	0	0	1484.23	293.385	3741.34	881.145	6830.38	1779.24	76	16	855	0.00342	552.521	100.67	2289.96	1423.74	0.909942	0.92807	0.916959	0.916374	0.900585	0.911696	0.900585	0.928655	0.898246	0.861404	0.908772	0.903509	0.902339	0.908187	0.887135	0.902924	0.89883	0.914035	0.88655	0.900585	1
76	31660	584	246	25	134.206	12.8026	492.008	32.2188	669.259	52.6678	817.38	72.5476	31.0831	9.1355	1484.23	293.385	3741.34	881.145	6830.38	1779.24	76	0	32515	0.13006	145.206	70.0462	90.4816	428.987	0.91773	0.912087	0.902722	0.895033	0.916131	0.915916	0.911179	0.918914	0.910749	0.89428	0.914178	0.891266	0.895233	0.906459	0.897417	0.911964	0.90409	0.891804	0.893434	0.888728	1
81	1367	424	193	19	330.527	17.8278	590.255	38.6001	768.624	59.3615	923.141	90.3212	450.511	73.2939	2556.43	501.014	5653.06	1296.52	9868.82	2726.49	81	10	2003	0.008012	433.341	162.736	1486.93	1898.25	0.911633	0.917873	0.907139	0.90015	0.902896	0.916625	0.906141	0.92012	0.904643	0.883924	0.905642	0.889166	0.894658	0.909885	0.898153	0.912631	0.90639	0.8999	0.884923	0.883425	1
82	1228	240	39	0	360.421	21.6107	602.946	46.5317	789.091	68.5824	0	0	584.66	105.774	2737.45	627.022	6141.03	1514.01	0	0	82	8	1507	0.006028	410.139	111.794	1071.3	1196.36	0.918049	0.917717	0.908759	0.898806	0.904778	0.917717	0.906768	0.918713	0.906105	0.887525	0.909754	0.881553	0.891838	0.914068	0.894161	0.912741	0.913072	0.897478	0.887525	0.881885	1
86	786	197	35	0	445.98	26.6323	643.986	50.5642	840.716	68.6108	0	0	1104.52	200.046	3334.26	767.623	7401.67	1710.78	0	0	86	13	1018	0.004072	497.869	107.033	1752.51	1466.67	0.918959	0.9278	0.914047	0.904715	0.906189	0.921415	0.907171	0.922888	0.905697	0.879175	0.910609	0.887525	0.895874	0.917485	0.893418	0.910609	0.911591	0.901768	0.880648	0.884086	1
88	0	676	179	33	0	0	466.146	31.0619	667.797	55.1431	863.081	68.4459	0	0	1263.73	254.304	3723.68	918.274	7996.3	1767.49	88	15	888	0.003552	521.545	111.823	2009.79	1637.98	0.928491	0.92455	0.916104	0.903153	0.906532	0.921734	0.906532	0.928491	0.905968	0.876126	0.912162	0.890766	0.898649	0.91723	0.895833	0.913851	0.915541	0.90259	0.882883	0.885698	1
88	28880	676	179	33	132.731	13.065	466.146	31.0619	667.797	55.1431	863.081	68.4459	30.1284	9.22104	1263.73	254.304	3723.68	918.274	7996.3	1767.49	88	0	29768	0.119072	144.329	70.0984	89.1831	439.93	0.922769	0.907972	0.906762	0.905099	0.90389	0.900682	0.911684	0.923811	0.8966	0.901891	0.889495	0.896668	0.896483	0.890806	0.905536	0.881702	0.910189	0.885783	0.907871	0.916807	1
93	1146	459	143	29	325.922	17.583	560.73	37.0565	761.138	62.2515	968.342	76.0227	432.02	70.0395	2193.8	436.64	5501.86	1342.27	11273.5	2520.85	93	10	1777	0.007108	432.08	160.965	1472	2001.96	0.930219	0.916151	0.914744	0.909398	0.908554	0.914181	0.914463	0.927124	0.910242	0.892234	0.899268	0.89139	0.902926	0.900957	0.901801	0.90377	0.909398	0.886888	0.89139	0.905459	1
94	1011	267	25	4	358.029	21.1608	575.819	41.9074	779.805	58.7943	1003.04	34.0881	572.952	101.356	2381.3	517.759	5897.14	1306.17	12344.1	1285.45	94	9	1307	0.005228	412.562	110.303	1080.23	1215.47	0.930375	0.918898	0.91469	0.911247	0.910482	0.912012	0.919281	0.925019	0.913542	0.89671	0.900153	0.897093	0.900153	0.89824	0.903979	0.899388	0.908187	0.878347	0.891737	0.906274	1
98	665	226	22	4	460.257	26.8529	626.233	47.2279	829.379	67.6909	1055.16	35.8814	1212.89	211.843	3063.39	695.242	7109.04	1691.86	14360.1	1465.64	98	13	917	0.003668	512.614	100.244	1867.76	1494.27	0.932388	0.924209	0.91385	0.912214	0.913304	0.916576	0.923119	0.92639	0.915485	0.895311	0.902399	0.896401	0.900763	0.905671	0.907306	0.901309	0.920393	0.881679	0.893675	0.910033	1
100	0	592	209	26	0	0	474.987	31.153	641.463	51.3203	879.734	101.358	0	0	1336.05	261.269	3298.46	803.374	8648.47	3110.64	100	15	827	0.003308	529.783	104.091	2061.89	1625.93	0.932285	0.92503	0.911729	0.91717	0.91838	0.916566	0.92503	0.928658	0.917775	0.895405	0.904474	0.895405	0.90266	0.905079	0.906288	0.90266	0.923216	0.881499	0.893591	0.908102	1
100	28240	592	209	26	135.452	13.4915	474.987	31.153	641.463	51.3203	879.734	101.358	32.0358	10.0097	1336.05	261.269	3298.46	803.374	8648.47	3110.64	100	0	29067	0.116268	146.671	69.1619	89.7882	434.979	0.92304	0.910225	0.891286	0.912977	0.904669	0.89581	0.897203	0.90792	0.909021	0.912977	0.883425	0.894072	0.89956	0.897822	0.892696	0.911584	0.907008	0.898459	0.895036	0.903946	1
105	1325	428	173	24	359.416	20.0816	586.449	36.4213	750.69	59.4961	993.577	112.905	578.989	97.4896	2504.32	460.898	5273.22	1247.9	12425	4385.64	105	10	1950	0.0078	451.765	149.509	1563.84	1988.41	0.924359	0.916667	0.901026	0.912564	0.908205	0.90641	0.907436	0.913333	0.909231	0.908462	0.886667	0.895128	0.90359	0.901026	0.901282	0.907692	0.915897	0.885641	0.897692	0.907692	1
106	1202	241	23	1	385.983	23.5216	601.329	40.3545	771.936	60.4613	901.213	0	717.677	131.35	2704.13	540.307	5729.7	1354.44	8934.96	0	106	8	1467	0.005868	427.763	95.7463	1128.19	1005.21	0.924676	0.914792	0.9015	0.910361	0.906271	0.9015	0.90559	0.912065	0.908998	0.910361	0.885821	0.892297	0.9015	0.899114	0.899796	0.906612	0.913429	0.885481	0.898432	0.91377	1
110	815	202	22	1	535.955	31.1181	674.007	45.0108	849.202	59.8465	940.763	0	1911.17	333.635	3801.78	759.189	7591.97	1597.68	10158	0	110	12	1040	0.00416	569.785	77.5801	2406.48	1204.23	0.925481	0.921635	0.901442	0.903365	0.912019	0.904808	0.905769	0.909135	0.906731	0.9125	0.8875	0.893269	0.909135	0.90625	0.896154	0.909615	0.916346	0.883173	0.894712	0.910577	1
112	0	720	186	21	0	0	557.055	36.7504	693.088	49.8313	873.711	75.1703	0	0	2151.05	428.215	4140.87	885.343	8322.72	2073.02	112	14	927	0.003708	591.523	80.4468	2690.11	1328.07	0.931499	0.920712	0.902913	0.905609	0.917476	0.908306	0.911003	0.909924	0.912082	0.9137	0.890507	0.898598	0.907767	0.908306	0.898598	0.906149	0.919633	0.883495	0.895901	0.910464	1
112	27324	720	186	21	137.367	13.2909	557.055	36.7504	693.088	49.8313	873.711	75.1703	33.3488	9.99091	2151.05	428.215	4140.87	885.343	8322.72	2073.02	112	0	28251	0.113004	152.27	83.2409	120.525	531.016	0.904835	0.924003	0.898641	0.912074	0.888181	0.906994	0.887668	0.910658	0.919029	0.897844	0.878588	0.898535	0.910269	0.908198	0.895455	0.918906	0.894075	0.906835	0.8825	0.894995	1
117	1330	558	148	18	350.753	18.8109	662.577	43.3841	800.03	57.1887	988.411	84.9952	537.912	87.2713	3610.8	716.819	6355.48	1350.78	12033	3104.77	117	10	2054	0.008216	473.425	174.681	1892.63	2164.96	0.917235	0.920399	0.901412	0.904576	0.897274	0.904333	0.898004	0.908228	0.913096	0.909688	0.879503	0.901899	0.909445	0.904333	0.903846	0.916991	0.907011	0.900438	0.887537	0.907011	1
118	1174	342	25	0	389.165	23.0618	679.413	48.5611	802.874	50.87	0	0	735.065	131.443	3901.18	842.744	6402.69	1209.07	0	0	118	9	1541	0.006164	460.292	131.851	1529.68	1519.52	0.916937	0.918884	0.903958	0.907528	0.892602	0.910123	0.892278	0.906554	0.913692	0.906879	0.877028	0.90331	0.908501	0.904283	0.906554	0.918884	0.908177	0.902336	0.88806	0.906554	1
122	782	299	24	0	494.609	28.8091	728.913	52.7995	852.521	57.4312	0	0	1503.78	263.158	4814.83	1046.49	7671.41	1553.44	0	0	122	13	1105	0.00442	565.782	118.257	2533.67	1769.11	0.922624	0.914932	0.901357	0.907692	0.899095	0.909502	0.894118	0.908597	0.915837	0.904525	0.873756	0.904072	0.90905	0.899548	0.90905	0.915837	0.908145	0.90543	0.886425	0.909955	1
124	0	703	275	22	0	0	519.258	33.2282	752.934	58.1888	869.626	73.8293	0	0	1742.44	332.827	5315.89	1239.24	8201.09	1965.78	124	15	1000	0.004	591.227	119.852	2867.23	1936.34	0.9275	0.9155	0.9035	0.9125	0.901	0.911	0.896	0.9135	0.916	0.906	0.874	0.9055	0.9095	0.904	0.9105	0.9205	0.9075	0.9055	0.8865	0.91	1
124	24073	703	275	22	131.642	13.8174	519.258	33.2282	752.934	58.1888	869.626	73.8293	29.5128	9.65952	1742.44	332.827	5315.89	1239.24	8201.09	1965.78	124	0	25073	0.100292	149.972	94.0444	142.691	676.747	0.922466	0.923623	0.911199	0.90759	0.888186	0.917082	0.892454	0.919455	0.888585	0.872732	0.906673	0.892195	0.903681	0.905895	0.886073	0.909125	0.906453	0.90757	0.879472	0.896921	1
129	942	505	240	21	330.02	18.7758	616.168	40.138	851.422	66.3225	970.045	92.2642	448.882	76.9091	2906.15	564.697	7677.08	1833.62	11427.7	3100.24	129	12	1708	0.006832	495.759	203.398	2326.07	2788.02	0.925644	0.92096	0.910422	0.908958	0.895785	0.916569	0.894614	0.91774	0.906323	0.891686	0.88993	0.899883	0.910714	0.905152	0.905152	0.915984	0.903103	0.910714	0.88993	0.904567	1
130	828	291	45	1	361.78	21.9949	631.021	42.9457	864.067	69.953	1032.03	0	591.422	107.514	3124.24	645.915	8036.78	2093.37	13394.3	0	130	9	1165	0.00466	449.009	147.046	1522.66	1816.26	0.923605	0.920172	0.914592	0.907296	0.892275	0.919742	0.894421	0.918455	0.908155	0.887983	0.887983	0.891416	0.913305	0.90515	0.903004	0.912876	0.897425	0.912876	0.886266	0.898712	1
134	534	252	41	1	455.209	26.7678	677.967	46.7988	916.778	76.8122	1075.86	0	1173.76	205.858	3872.27	797.379	9602.54	2495.36	15165.9	0	134	14	828	0.003312	546.61	138.504	2429.31	2218.86	0.929348	0.924517	0.913647	0.907005	0.900362	0.919082	0.884058	0.916063	0.908213	0.89372	0.887077	0.897343	0.917874	0.908816	0.905797	0.910024	0.902174	0.913043	0.887077	0.898551	1
136	0	460	235	41	0	0	474.869	30.1699	698.184	50.8936	938.492	92.2612	0	0	1334.05	253.921	4234.22	917.889	10376.2	3078.92	136	17	736	0.002944	571.999	142.593	2763.76	2456.31	0.930707	0.92663	0.914402	0.908288	0.902853	0.918478	0.88587	0.91712	0.912364	0.893342	0.887908	0.898098	0.921196	0.908967	0.909647	0.910326	0.90625	0.908967	0.890625	0.898098	1
136	28374	460	235	41	137.653	13.4782	474.869	30.1699	698.184	50.8936	938.492	92.2612	33.5766	10.103	1334.05	253.921	4234.22	917.889	10376.2	3078.92	136	0	29110	0.11644	148.635	73.0782	102.605	579.949	0.926572	0.931055	0.91594	0.915716	0.901151	0.923703	0.907592	0.922003	0.899416	0.878135	0.904225	0.893576	0.893525	0.912607	0.903779	0.908262	0.921213	0.88875	0.891876	0.883562	1
141	1441	340	201	35	355.282	19.272	582.183	37.9516	811.227	64.3782	1044.98	114.522	559.022	90.9769	2453.21	477.638	6648.13	1577.45	14406.7	4896.82	141	10	2017	0.008068	450.935	172.188	1725.41	2641.04	0.938275	0.926624	0.911502	0.916212	0.900347	0.927615	0.895141	0.914725	0.898364	0.882747	0.900099	0.891423	0.900347	0.915964	0.899851	0.904313	0.91646	0.894893	0.8882	0.881507	1
142	1284	203	41	0	385.419	23.7921	599.687	44.9863	831.032	77.2797	0	0	714.739	131.855	2691.31	615.669	7194.73	2028.63	0	0	142	8	1528	0.006112	425.842	103.433	1151.21	1276.96	0.936846	0.928665	0.909686	0.91983	0.901505	0.92572	0.89267	0.914594	0.897251	0.878599	0.902814	0.891688	0.898233	0.911322	0.897906	0.900524	0.919175	0.892343	0.889398	0.877618	1
146	873	176	38	0	486.133	29.1751	646.872	49.3163	866.272	72.7026	0	0	1428.97	256.397	3376.21	778.182	8105.49	2014.64	0	0	146	12	1087	0.004348	525.448	94.613	1977.65	1471.03	0.941582	0.933763	0.913063	0.921343	0.902484	0.921803	0.889604	0.908464	0.902024	0.883625	0.903404	0.893284	0.894204	0.911684	0.895124	0.906164	0.919503	0.891904	0.886385	0.874885	1
148	0	784	164	35	0	0	506.004	34.455	667.991	52.979	882.406	82.0147	0	0	1615.51	328.259	3721.07	877.386	8604.62	2365.91	148	14	983	0.003932	546.432	97.1724	2215.65	1591.35	0.943032	0.935402	0.912004	0.923703	0.902848	0.922177	0.885046	0.909969	0.905392	0.884537	0.904883	0.893693	0.893693	0.913021	0.895727	0.904883	0.919634	0.889624	0.886572	0.876907	1
148	29773	784	164	35	135.265	13.4041	506.004	34.455	667.991	52.979	882.406	82.0147	31.8907	9.78086	1615.51	328.259	3721.07	877.386	8604.62	2365.91	148	0	30756	0.123024	148.407	75.5401	101.686	478.096	0.934517	0.921706	0.903564	0.899483	0.912342	0.898475	0.915008	0.918894	0.90914	0.90223	0.897175	0.892541	0.893712	0.914391	0.891387	0.905238	0.917496	0.881487	0.887242	0.900605	1
153	1359	583	140	27	327.876	18.287	598.179	39.8325	761.963	61.5224	977.425	93.2643	440.062	73.8905	2661.5	528.267	5516.7	1314.67	11696.2	3341.26	153	10	2109	0.008436	439.728	163.135	1535.25	1958.55	0.933855	0.930062	0.909673	0.921764	0.907776	0.911095	0.899478	0.916074	0.906354	0.889521	0.899241	0.891892	0.897345	0.915363	0.894974	0.906828	0.916548	0.88478	0.885728	0.892129	1
154	1202	366	18	2	365.127	22.1126	616.765	45.5188	793.465	79.008	1043.08	107.821	607.877	110.528	2924.84	642.512	6288.95	1873.84	14265.5	4283.96	154	9	1588	0.006352	428.833	118.859	1223.48	1275.29	0.935453	0.928526	0.906486	0.922859	0.90932	0.914358	0.906801	0.913728	0.904912	0.892317	0.901763	0.888854	0.892317	0.914673	0.893577	0.907431	0.914673	0.880038	0.886965	0.895466	1
158	807	306	15	2	471.035	26.8517	667.974	51.0807	854.64	68.7273	1105.29	121.202	1299.1	221.065	3715.89	841.064	7770.94	1820.58	17025.3	5405.33	158	13	1130	0.00452	530.58	104.56	2067.31	1519.03	0.937611	0.934071	0.912832	0.925221	0.907522	0.914159	0.90177	0.910619	0.90531	0.892478	0.903982	0.891593	0.891593	0.917257	0.887611	0.901327	0.914602	0.876991	0.888938	0.89115	1
160	0	717	286	17	0	0	484.411	29.4831	682.734	55.3652	893.98	115.608	0	0	1414.34	257.554	3975.06	956.361	9187.62	4328.95	160	15	1020	0.00408	546.845	107.793	2261.9	1656.12	0.938235	0.935784	0.915686	0.92598	0.910784	0.913235	0.902451	0.910784	0.906863	0.898039	0.909804	0.891667	0.890196	0.922059	0.890196	0.89902	0.913235	0.875	0.889706	0.891667	1
160	30283	717	286	17	135.667	13.3954	484.411	29.4831	682.734	55.3652	893.98	115.608	32.1684	9.85779	1414.34	257.554	3975.06	956.361	9187.62	4328.95	160	0	31303	0.125212	149.065	76.6924	104.824	496.173	0.939399	0.913491	0.897582	0.904466	0.915631	0.901319	0.897566	0.918091	0.909274	0.899594	0.897262	0.903811	0.894211	0.91988	0.888733	0.89953	0.921493	0.885426	0.891129	0.913491	1
165	1386	502	217	14	323.918	18.5294	575.403	37.3857	778.658	58.0591	999.034	131.627	424.59	73.0709	2368.58	456.038	5869.38	1301.51	12825.1	6063.53	165	10	2119	0.008476	434.525	167.189	1524.64	2050.9	0.937471	0.926144	0.903492	0.912459	0.912223	0.899009	0.901605	0.91883	0.907739	0.90184	0.908919	0.900425	0.889807	0.919773	0.893818	0.897357	0.914582	0.88202	0.884143	0.910099	1
166	1219	291	37	0	357.35	22.5728	591.595	42.5829	791.938	68.5195	0	0	570.568	108.665	2580.73	558.657	6209.42	1648.29	0	0	166	8	1547	0.006188	411.807	112.819	1083.56	1179.16	0.936975	0.926632	0.904008	0.911765	0.914027	0.896574	0.897544	0.923077	0.906917	0.904331	0.904008	0.901745	0.893019	0.915966	0.894312	0.896251	0.914027	0.880414	0.884292	0.911118	1
170	764	244	34	0	454.27	27.9919	636.938	46.8461	845.605	86.25	0	0	1167.77	217.77	3219.75	709.081	7618.7	2427.63	0	0	170	13	1042	0.004168	509.814	105.15	1858.76	1487	0.939539	0.924664	0.913628	0.912188	0.914587	0.898273	0.898752	0.921785	0.90691	0.902111	0.901152	0.896353	0.889635	0.912188	0.896353	0.892994	0.913628	0.876679	0.883877	0.910749	1
172	0	666	227	32	0	0	476.063	32.1742	658.805	51.6913	868.953	102.499	0	0	1346.29	276.822	3569.43	851.644	8348.25	3015.84	172	15	925	0.0037	534.501	109.018	2134.09	1684.09	0.94	0.923784	0.917838	0.917838	0.910811	0.899459	0.899459	0.920541	0.912973	0.903784	0.903243	0.898378	0.890811	0.915135	0.898378	0.892973	0.911351	0.881081	0.882162	0.910811	1
172	24486	666	227	32	132.33	13.4267	476.063	32.1742	658.805	51.6913	868.953	102.499	29.9093	9.38644	1346.29	276.822	3569.43	851.644	8348.25	3015.84	172	0	25411	0.101644	146.969	79.2444	106.505	508.556	0.94223	0.924757	0.888277	0.903526	0.903861	0.921314	0.881823	0.907422	0.908681	0.892979	0.880524	0.894514	0.907579	0.931132	0.912164	0.894829	0.904982	0.896777	0.887155	0.888316	1
177	939	467	191	30	351.654	19.2343	585.275	37.7961	762.854	56.9905	984.118	111.479	542.234	89.8346	2491.87	486.877	5521.92	1260.82	12071.2	4230.17	177	11	1627	0.006508	478.645	167.328	1899.01	2280.65	0.935771	0.925937	0.905655	0.910879	0.91303	0.919484	0.887216	0.917333	0.915489	0.898586	0.90043	0.899816	0.897357	0.927781	0.905347	0.89705	0.919176	0.893362	0.885679	0.901045	1
178	846	279	30	1	375.197	22.7092	594.463	40.0054	765.674	60.778	978.193	0	659.32	119.676	2613.37	534.77	5595.22	1362.72	11413.4	0	178	9	1156	0.004624	438.772	112.662	1268.33	1187.71	0.935554	0.928201	0.906142	0.906574	0.916955	0.926471	0.88192	0.91263	0.91609	0.898356	0.903979	0.894896	0.899654	0.934689	0.905709	0.899221	0.921713	0.899221	0.891869	0.903114	1
182	564	235	26	1	489.099	28.2944	650.494	46.9007	803.551	65.7842	1010.89	0	1454.08	251.997	3426.76	746.588	6473.39	1734.44	12591.4	0	182	14	826	0.003304	545.546	94.7383	2186.79	1345.4	0.938862	0.926755	0.910412	0.906174	0.915254	0.923123	0.882567	0.914649	0.918886	0.89891	0.907385	0.895278	0.900726	0.937046	0.908596	0.898305	0.919492	0.892252	0.897094	0.911017	1
184	0	497	213	25	0	0	510.899	33.4898	671.026	54.2592	835.057	76.7394	0	0	1660.97	324.362	3775.11	932.214	7298.3	2141	184	16	735	0.00294	568.329	97.5618	2465.39	1485.94	0.939456	0.926531	0.912925	0.908163	0.914286	0.922449	0.885714	0.916327	0.922449	0.904762	0.910204	0.9	0.904762	0.938095	0.912925	0.894558	0.923129	0.895918	0.902721	0.910204	1
184	25317	497	213	25	133.98	14.1086	510.899	33.4898	671.026	54.2592	835.057	76.7394	31.1054	9.9972	1660.97	324.362	3775.11	932.214	7298.3	2141	184	0	26052	0.104208	146.234	75.0628	99.7833	474.19	0.93037	0.93156	0.897609	0.901946	0.893156	0.909354	0.868379	0.903002	0.908452	0.879146	0.888032	0.894615	0.912886	0.919949	0.913481	0.890757	0.908452	0.893636	0.876324	0.875902	1
189	1091	363	172	19	344.917	19.2521	613.242	39.0099	772.724	60.3375	934.448	88.7495	511.957	85.0657	2863.49	544.375	5746.53	1363.68	10232.3	3233.83	189	10	1645	0.00658	455.669	166.81	1690.46	2042.82	0.939514	0.93465	0.896049	0.909119	0.899392	0.9231	0.87386	0.901216	0.917021	0.894529	0.88845	0.895441	0.915502	0.926748	0.920061	0.897872	0.910334	0.896657	0.882675	0.897872	1
190	969	211	23	2	387.454	22.9607	636.032	45.3262	777.46	65.6869	989.767	6.59999	725.441	128.976	3203.15	692.643	5868.82	1443.25	11823.1	235.454	190	8	1205	0.00482	439.424	111.76	1275.89	1272.23	0.939834	0.938589	0.895021	0.910788	0.892946	0.925311	0.872199	0.900415	0.914523	0.889212	0.880083	0.895851	0.916183	0.921577	0.922822	0.897925	0.907469	0.89917	0.875934	0.890041	1
194	660	181	23	1	473.474	27.8724	677.599	52.096	820.876	64.8509	1021.32	0	1320.17	233.548	3879.31	902.569	6885.82	1611.37	12983.1	0	194	13	865	0.00346	526.058	103.837	2017.14	1465.15	0.941618	0.943353	0.902312	0.917341	0.898266	0.928324	0.878613	0.905202	0.913873	0.893642	0.886705	0.896532	0.913295	0.921387	0.924277	0.900578	0.909249	0.901156	0.875723	0.889017	1
196	0	582	164	24	0	0	493.039	32.8996	699.113	55.6095	851.924	88.0117	0	0	1494.21	298.712	4263.97	1018.01	7793.49	2392.56	196	15	770	0.00308	548.116	108.37	2280.47	1648.98	0.942857	0.944805	0.902597	0.92013	0.899351	0.930519	0.87987	0.903896	0.915584	0.893506	0.888312	0.9	0.917532	0.919481	0.920779	0.904545	0.905844	0.901948	0.877273	0.892857	1
196	31598	582	164	24	137.761	13.1338	493.039	32.8996	699.113	55.6095	851.924	88.0117	33.6058	9.83523	1494.21	298.712	4263.97	1018.01	7793.49	2392.56	196	0	32368	0.129472	147.523	66.0176	87.0564	426.637	0.93957	0.934565	0.900473	0.913263	0.892548	0.902126	0.879989	0.907285	0.891328	0.884979	0.906791	0.894634	0.902388	0.91887	0.889706	0.891915	0.914962	0.880839	0.882909	0.890293	1
201	1543	428	142	22	362.154	18.8367	603.89	39.3776	816.546	65.2404	959.231	84.0137	591.529	92.3578	2736.7	535.296	6780.62	1607.58	11012.1	2902.08	201	9	2135	0.00854	446.989	151.152	1540.59	2002.67	0.936768	0.950117	0.90726	0.916393	0.899766	0.911241	0.870726	0.91007	0.899766	0.887354	0.906557	0.895082	0.910773	0.920141	0.901405	0.892037	0.912881	0.891101	0.868852	0.889696	1
202	1396	248	27	2	406.481	23.3101	627.329	45.7653	831.725	57.6031	943.501	45.8162	836.566	143.589	3076.18	679.371	7130.77	1456.96	10318.2	1487.31	202	8	1673	0.006692	446.723	98.4567	1281.47	1189.52	0.935744	0.949193	0.909145	0.917215	0.898386	0.911237	0.869695	0.904961	0.898685	0.883742	0.904662	0.894501	0.910042	0.917215	0.900179	0.888822	0.913628	0.886133	0.867304	0.891213	1
206	990	195	25	2	501.29	28.2983	672.186	52.7264	872.961	59.0619	1002.02	95.4787	1564.27	262.883	3790.44	909.063	8234.74	1664.01	12594.6	3500.81	206	12	1212	0.004848	537.278	88.6301	2078.24	1385.1	0.934406	0.949257	0.910066	0.918317	0.903053	0.917492	0.869224	0.90429	0.898102	0.881601	0.901403	0.892327	0.908416	0.915017	0.901403	0.886139	0.913779	0.879538	0.862624	0.893564	1
208	0	877	184	26	0	0	512.947	33.2451	679.733	55.6179	889.321	79.2967	0	0	1680.48	325.657	3925.15	977.933	8793.5	2440.42	208	14	1087	0.004348	550.182	90.9745	2230.58	1466.41	0.936063	0.950322	0.910764	0.923643	0.905244	0.918583	0.871205	0.904784	0.893744	0.881785	0.902024	0.891444	0.907544	0.916743	0.905244	0.890064	0.915823	0.880865	0.861086	0.892364	1
208	27912	877	184	26	135.345	13.4229	512.947	33.2451	679.733	55.6179	889.321	79.2967	31.9476	9.79083	1680.48	325.657	3925.15	977.933	8793.5	2440.42	208	0	28999	0.115996	150.895	81.8076	114.361	505.076	0.938584	0.929739	0.905204	0.923997	0.88872	0.903307	0.893272	0.909031	0.885444	0.888669	0.901445	0.893479	0.888375	0.917463	0.891755	0.904307	0.908411	0.873754	0.885082	0.897669	1
213	1220	664	159	26	350.059	19.0296	617.259	39.4057	792.525	60.9629	993.041	70.746	534.86	87.7033	2920.2	560.845	6194.67	1454.7	12121.7	2693.63	213	11	2069	0.008276	477.894	166.949	1880.94	2126.55	0.939826	0.943451	0.91131	0.926051	0.898743	0.911793	0.892702	0.905027	0.88666	0.886419	0.904302	0.890527	0.892943	0.917351	0.896085	0.896327	0.917835	0.874094	0.878685	0.903093	1
214	1088	411	28	0	396.632	23.3733	639.138	46.6771	829.676	69.6678	0	0	777.898	137.621	3252.32	710.72	7125.31	1768.33	0	0	214	9	1527	0.006108	469.844	122.36	1560.29	1407.62	0.942043	0.943026	0.911591	0.929928	0.897511	0.911919	0.897511	0.907007	0.890635	0.884741	0.908972	0.891945	0.888016	0.91683	0.890635	0.897511	0.922724	0.867714	0.882449	0.903405	1
218	754	361	23	0	496.7	29.0524	686.815	51.5273	907.578	67.0541	0	0	1523	268.935	4035.36	902.595	9272.79	2037.72	0	0	218	14	1138	0.004552	565.313	107.992	2476.61	1642.27	0.945518	0.945518	0.91652	0.936292	0.898067	0.914763	0.898506	0.911248	0.890158	0.884886	0.909051	0.891916	0.887961	0.921353	0.890598	0.898506	0.925747	0.86775	0.880053	0.905536	1
220	0	660	340	22	0	0	514.516	34.1929	702.542	55.9571	929.697	68.5161	0	0	1697	339.032	4326.71	1026.87	9963.29	2177.65	220	16	1022	0.004088	586.006	110.721	2749.8	1786.14	0.946673	0.949609	0.922701	0.937867	0.902153	0.914873	0.900196	0.912916	0.891389	0.886986	0.906556	0.893836	0.888943	0.922211	0.895793	0.902153	0.92955	0.871331	0.878669	0.902642	1
220	25799	660	340	22	127.467	13.6743	514.516	34.1929	702.542	55.9571	929.697	68.5161	26.8402	8.90437	1697	339.032	4326.71	1026.87	9963.29	2177.65	220	0	26821	0.107284	144.939	91.3974	130.597	627.216	0.931751	0.916651	0.907554	0.918963	0.906566	0.902092	0.894765	0.903993	0.903844	0.897562	0.901365	0.895194	0.889974	0.920976	0.894896	0.898829	0.919242	0.874483	0.889005	0.90651	1
225	814	502	283	21	364.918	19.6407	630.166	41.7069	821.187	60.7392	1052.33	79.7656	605.449	97.2409	3109.08	613.796	6877.95	1509.62	14440.8	3325.85	225	13	1620	0.00648	535.73	191.254	2656.36	2784.52	0.940432	0.936728	0.920679	0.929012	0.89321	0.916667	0.902469	0.910802	0.896296	0.893519	0.901852	0.891667	0.887654	0.922222	0.901235	0.905864	0.921605	0.872531	0.879321	0.903395	1
226	731	302	51	2	397.997	23.9463	645.285	46.9683	837.067	66.3628	1145.72	84.616	786.243	140.823	3346.34	731.417	7298.73	1661.76	18597	4044.22	226	10	1086	0.004344	488.761	141.667	1836.8	1901.79	0.937845	0.932781	0.919429	0.927716	0.896409	0.915746	0.905157	0.914825	0.906538	0.89733	0.901934	0.892726	0.888122	0.924954	0.894567	0.910681	0.918969	0.874309	0.884899	0.905617	1
230	512	261	47	2	474.077	29.3662	682.005	53.5556	881.701	76.2211	1149.4	107.987	1326.59	244.194	3957.67	921.528	8554.55	2167.61	18961	5199.94	230	15	822	0.003288	565.048	133.681	2618.19	2216.94	0.940998	0.933698	0.925791	0.931265	0.895985	0.918491	0.905109	0.914842	0.904501	0.89781	0.902676	0.888686	0.891119	0.927616	0.897202	0.916667	0.916667	0.874696	0.882603	0.906934	1
232	0	432	249	44	0	0	492.583	33.2525	697.811	58.7794	918.058	93.1272	0	0	1490.55	301.355	4249.6	1069.01	9747.27	3461.72	232	17	725	0.0029	588.89	136.194	2939.24	2413.93	0.942759	0.934483	0.929655	0.934483	0.896552	0.922069	0.908966	0.918621	0.906207	0.901379	0.90069	0.890345	0.889655	0.928276	0.897931	0.917241	0.92	0.875172	0.878621	0.905517	1
232	27998	432	249	44	134.719	13.4494	492.583	33.2525	697.811	58.7794	918.058	93.1272	31.5212	9.73648	1490.55	301.355	4249.6	1069.01	9747.27	3461.72	232	0	28723	0.114892	146.183	75.6281	104.915	595.983	0.92983	0.935296	0.89303	0.910838	0.910995	0.916443	0.896233	0.907652	0.912735	0.89874	0.90525	0.905093	0.905616	0.928106	0.901125	0.896929	0.920621	0.885092	0.879278	0.891063	1
237	1271	313	202	41	348.066	18.9613	597.511	39.9751	800.555	63.1313	1031.33	104.349	525.83	86.1438	2652.98	530.044	6388.51	1497.76	13789.4	4628.01	237	10	1827	0.007308	456.163	182.478	1836.1	2754.71	0.937055	0.932403	0.909688	0.915709	0.908867	0.917898	0.895457	0.91133	0.913519	0.900109	0.90832	0.889436	0.900657	0.937055	0.898194	0.903394	0.928845	0.886426	0.878763	0.892173	1
238	1144	194	25	2	386.544	23.2431	616.027	45.6814	826.921	68.5391	1188.26	30.9652	720.581	129.607	2915.02	649.894	7052.5	1778.55	20447.5	1588.7	238	8	1365	0.00546	428.4	105.182	1177.34	1384.2	0.936996	0.932967	0.905861	0.910623	0.912821	0.916117	0.895971	0.913187	0.915751	0.901832	0.914286	0.889377	0.899634	0.942125	0.897802	0.898901	0.928571	0.889011	0.877289	0.890476	1
242	791	164	25	2	473.047	28.5441	660.328	52.1449	872.769	78.9106	1212.26	23.3038	1317.31	239.548	3594.78	854.73	8319.77	2355.38	21686.1	1243.95	242	12	982	0.003928	516.006	102.288	1917.41	1706.47	0.945519	0.935336	0.907841	0.912424	0.913951	0.915988	0.895621	0.918534	0.916497	0.90835	0.908859	0.887984	0.897149	0.946029	0.898167	0.89613	0.928208	0.884929	0.876782	0.888493	1
244	0	697	153	25	0	0	492.342	33.0344	682.863	61.6028	912.55	114.446	0	0	1488.16	300.804	3995.55	1071.28	9734.77	4277.46	244	14	875	0.0035	537.662	106.043	2162.21	1839.44	0.948	0.936	0.910286	0.914857	0.913714	0.919429	0.897143	0.922857	0.915429	0.914857	0.911429	0.888571	0.901143	0.944	0.898857	0.898857	0.929143	0.882857	0.878286	0.886286	1
244	29286	697	153	25	140.931	13.5116	492.342	33.0344	682.863	61.6028	912.55	114.446	35.9818	10.658	1488.16	300.804	3995.55	1071.28	9734.77	4277.46	244	0	30161	0.120644	152.441	70.2653	97.6659	474.994	0.930208	0.939624	0.906552	0.920891	0.905822	0.926097	0.889543	0.897202	0.890289	0.885945	0.896141	0.893206	0.899423	0.927522	0.906319	0.896771	0.904231	0.886907	0.87769	0.894831	1
249	1616	497	123	23	350.4	18.8124	594.747	39.8317	789.731	67.0529	1006.82	114.796	536.299	86.7154	2616.56	524.188	6152.05	1558.58	12948.8	5144.11	249	9	2259	0.009036	434.763	147.974	1426.12	1978.28	0.935591	0.942895	0.911244	0.915228	0.912793	0.922975	0.894422	0.909695	0.89243	0.894644	0.901062	0.901726	0.89907	0.930722	0.90394	0.905932	0.915228	0.881806	0.876494	0.890438	1
250	1459	279	20	0	382.786	23.9622	612.986	44.5912	817.866	65.6835	0	0	700.483	131.27	2870.28	620.59	6814.72	1624.7	0	0	250	8	1758	0.007032	424.269	98.4065	1114.4	1051.95	0.935438	0.944539	0.9124	0.916382	0.915813	0.926906	0.896473	0.904152	0.890216	0.891638	0.89818	0.905575	0.90273	0.929465	0.906997	0.908987	0.913254	0.881399	0.879977	0.89306	1
254	985	236	20	0	476.728	29.5821	657.097	45.9397	866.351	71.9772	0	0	1348.99	251.649	3528.25	733.91	8103.09	1944	0	0	254	12	1241	0.004964	517.308	90.3658	1872.27	1256.23	0.936745	0.948429	0.912973	0.913376	0.918211	0.932716	0.899275	0.908944	0.893634	0.895649	0.900081	0.909347	0.901289	0.93191	0.912571	0.912571	0.917405	0.882756	0.879936	0.893231	1
256	0	874	217	20	0	0	499.649	33.8222	680.087	52.0378	886.307	85.1436	0	0	1555.47	316.82	3921.12	896.071	8731.01	2392.14	256	14	1111	0.004444	541.852	93.9613	2146.7	1417.46	0.944644	0.950045	0.915842	0.917192	0.920342	0.933393	0.89649	0.908641	0.894689	0.89649	0.90279	0.909541	0.90279	0.933393	0.912691	0.910441	0.918092	0.884788	0.882538	0.889739	1
256	29991	874	217	20	134.242	13.4697	499.649	33.8222	680.087	52.0378	886.307	85.1436	31.1998	9.74255	1555.47	316.82	3921.12	896.071	8731.01	2392.14	256	0	31102	0.124408	148.802	78.8243	106.768	475.412	0.943139	0.948412	0.920938	0.929892	0.892177	0.920423	0.890923	0.90126	0.881358	0.875297	0.909315	0.891872	0.895489	0.922465	0.905279	0.893415	0.913301	0.870571	0.867115	0.890522	1
261	1268	625	173	17	347.442	19.1189	603.486	39.4893	788.367	57.166	1000.89	87.7465	523.119	86.7872	2731.48	534.784	6085.32	1308.73	12501.3	3225.04	261	10	2083	0.008332	466.221	161.922	1745.45	2006.79	0.945031	0.945991	0.914546	0.929909	0.905665	0.929669	0.892223	0.895583	0.890062	0.881181	0.898464	0.894143	0.896063	0.923428	0.910226	0.896783	0.908545	0.878301	0.87686	0.891503	1
262	1117	362	27	1	388.236	23.378	622.341	45.348	799.733	51.1123	1175.42	0	730.083	132.374	3003.36	652.377	6329.52	1210.06	19754.8	0	262	9	1507	0.006028	452.366	115.944	1389.1	1323.04	0.947578	0.94426	0.917386	0.933975	0.902455	0.927671	0.894161	0.890511	0.882216	0.876576	0.899469	0.892502	0.894161	0.92004	0.908759	0.897478	0.905441	0.881885	0.872926	0.890179	1
266	754	307	26	1	487.537	29.7948	672.118	51.8836	840.335	54.277	1212.38	0	1441.93	265.352	3786.97	888.673	7341.4	1466.16	21668.7	0	266	13	1088	0.004352	548.717	103.793	2263.2	1551.76	0.950368	0.94761	0.924632	0.935662	0.898897	0.930147	0.896599	0.893842	0.877298	0.874081	0.904871	0.89614	0.895221	0.923713	0.904871	0.896599	0.909467	0.886029	0.875919	0.889706	1
268	0	668	286	27	0	0	503.709	35.2099	688.485	56.5219	866.796	88.5186	0	0	1595.01	337.974	4078.24	1008.7	8211.39	2850.94	268	16	981	0.003924	567.572	107.215	2501.07	1667.27	0.953619	0.948012	0.927625	0.934251	0.90265	0.929664	0.899083	0.898573	0.878695	0.873089	0.904689	0.902141	0.898063	0.923038	0.902141	0.897554	0.908767	0.885831	0.878695	0.890418	1
268	31197	668	286	27	136.285	13.3276	503.709	35.2099	688.485	56.5219	866.796	88.5186	32.5898	9.86704	1595.01	337.974	4078.24	1008.7	8211.39	2850.94	268	0	32178	0.128712	149.434	77.5921	107.846	514.728	0.94619	0.948101	0.918982	0.937193	0.888728	0.929268	0.895783	0.90579	0.884844	0.876624	0.888992	0.894431	0.888977	0.92282	0.883927	0.905557	0.925228	0.863773	0.879887	0.896886	1
273	1507	478	226	20	371.383	19.5321	619.089	43.3532	805.197	63.2537	993.303	102.14	637.809	100.271	2953.59	633.638	6499.13	1525.52	12335	4121.97	273	10	2231	0.008924	473.975	162.209	1832.58	2215.66	0.950022	0.946885	0.924922	0.937696	0.886822	0.934783	0.901614	0.906992	0.88346	0.873599	0.8987	0.902062	0.89489	0.928732	0.900717	0.906096	0.91775	0.873823	0.878978	0.892649	1
274	1386	282	39	0	395.35	23.9017	630.885	49.4255	813.211	65.3506	0	0	770.825	139.817	3136.41	757.409	6699.18	1580.13	0	0	274	8	1707	0.006828	443.808	108.494	1297.07	1272.08	0.950498	0.944054	0.923843	0.939367	0.889279	0.934388	0.901582	0.906854	0.881957	0.873755	0.89836	0.896016	0.891623	0.928237	0.90539	0.90744	0.922964	0.872583	0.883128	0.89133	1
278	954	244	35	0	493.153	29.8577	680.79	58.1131	856.684	78.605	0	0	1491.76	269.518	3950.68	1042.56	7869.08	2038.31	0	0	278	13	1233	0.004932	540.604	100.002	2159.39	1514.76	0.95296	0.9412	0.92498	0.939984	0.893755	0.933901	0.901054	0.907137	0.881995	0.873074	0.898621	0.898216	0.893755	0.92498	0.904704	0.907543	0.922547	0.875101	0.886861	0.892944	1
280	0	826	227	35	0	0	518.833	34.2963	705.945	63.8338	879.499	86.5333	0	0	1739.6	343.464	4414.64	1241.35	8544.72	2440.55	280	15	1088	0.004352	569.475	104.445	2516.63	1726.74	0.954963	0.939338	0.928309	0.942096	0.899357	0.935202	0.905331	0.908548	0.880974	0.880974	0.898897	0.899357	0.89568	0.920496	0.903033	0.904871	0.922335	0.875	0.888787	0.892923	1
280	26343	826	227	35	134.007	13.5325	518.833	34.2963	705.945	63.8338	879.499	86.5333	31.0472	9.69495	1739.6	343.464	4414.64	1241.35	8544.72	2440.55	280	0	27431	0.109724	151.279	88.4964	129.633	594.707	0.946557	0.927837	0.919015	0.926944	0.896486	0.921913	0.882852	0.926798	0.886242	0.89922	0.900314	0.884401	0.897215	0.934891	0.880354	0.903977	0.917356	0.860632	0.872024	0.889997	1
285	1131	626	191	33	315.988	18.2161	609.644	39.505	800.16	72.6717	990.534	99.0275	394.351	68.432	2814.84	544.107	6418.81	1795.13	12201.7	3618.11	285	11	1981	0.007924	466.703	189.926	1936.77	2432.91	0.950025	0.937658	0.921757	0.937153	0.899546	0.927562	0.899041	0.916961	0.884654	0.892226	0.897274	0.893993	0.900303	0.925543	0.885159	0.90838	0.926552	0.863453	0.879859	0.888188	1
286	990	371	33	2	352.613	22.1851	626.315	44.3582	811.322	65.8702	986.048	31.127	548.21	103.506	3058.36	645.011	6656.78	1636.56	11723.9	1102.52	286	9	1396	0.005584	437.103	138.907	1375.72	1494.65	0.947708	0.939112	0.921562	0.937321	0.904011	0.930516	0.909742	0.917264	0.886819	0.895415	0.894341	0.897923	0.903295	0.924785	0.883238	0.913682	0.933023	0.858166	0.873926	0.892192	1
290	634	310	30	1	443.887	26.6838	674.127	49.6885	855.436	65.5019	1038.55	0	1089.21	196.232	3814.53	835.764	7778.42	1716.98	13648.6	0	290	14	975	0.0039	530.365	127.791	2174.43	1749.35	0.948718	0.941026	0.924615	0.942564	0.904103	0.927179	0.916923	0.92	0.892821	0.895385	0.895385	0.903077	0.9	0.927179	0.88359	0.915385	0.933846	0.856923	0.872821	0.890769	1
292	0	545	294	29	0	0	466.046	31.0412	695.561	55.2302	870.436	92.3076	0	0	1262.94	256.091	4198.92	985.881	8323.36	2616.55	292	16	868	0.003472	557.296	130.009	2493.28	1915.87	0.949885	0.944124	0.926843	0.945276	0.906682	0.926267	0.918203	0.918779	0.898041	0.894009	0.894585	0.903226	0.89977	0.926843	0.882488	0.918203	0.936636	0.859447	0.871544	0.890553	1
292	24630	545	294	29	135.572	13.9673	466.046	31.0412	695.561	55.2302	870.436	92.3076	32.1824	10.2579	1262.94	256.091	4198.92	985.881	8323.36	2616.55	292	0	25498	0.101992	149.928	81.3149	115.963	569.408	0.936936	0.93723	0.917111	0.916954	0.904993	0.927759	0.877853	0.924857	0.893658	0.904698	0.901973	0.888403	0.904345	0.935309	0.892815	0.902424	0.913503	0.86448	0.88452	0.894266	1
297	1154	386	244	27	371.231	19.365	581.357	36.0597	811.093	60.6755	988.159	97.3613	636.956	99.954	2440.06	458.25	6631.35	1486.93	12108.4	3693.67	297	11	1811	0.007244	484.479	171.701	1999.94	2488.15	0.949752	0.940917	0.924903	0.92794	0.905301	0.926284	0.895638	0.921314	0.902264	0.897294	0.906129	0.894809	0.904197	0.930701	0.889012	0.906405	0.922142	0.862507	0.87079	0.88984	1
298	1062	220	47	0	406.823	23.8569	599.671	41.7534	830.253	61.0854	0	0	839.038	147.08	2684.9	569.887	7107.05	1587.57	0	0	298	8	1329	0.005316	453.721	105.703	1366.27	1354.86	0.949962	0.941685	0.927013	0.922498	0.902182	0.925132	0.889391	0.922122	0.902558	0.90143	0.907825	0.888638	0.907073	0.931527	0.892777	0.902935	0.919865	0.85854	0.866817	0.895786	1
302	727	186	42	0	509.546	29.7089	648.97	49.7723	873.98	71.0513	0	0	1643.54	286.204	3409.6	785.013	8313.86	2060.46	0	0	302	13	955	0.00382	552.728	95.5966	2280.86	1589.7	0.949738	0.950785	0.926702	0.924607	0.905759	0.928796	0.890576	0.924607	0.904188	0.898953	0.910471	0.888482	0.911518	0.927749	0.891623	0.904188	0.925131	0.856545	0.859686	0.9	1
304	0	654	173	39	0	0	531.605	34.608	668.061	55.8893	894.339	73.7773	0	0	1869.97	365.372	3730.2	937.835	8910.57	2233	304	15	866	0.003464	575.2	97.5618	2558.65	1717.69	0.952079	0.952079	0.928406	0.924942	0.906467	0.931293	0.892032	0.928406	0.905312	0.898383	0.913395	0.893187	0.911663	0.926097	0.895497	0.907621	0.929561	0.860277	0.8597	0.903002	1
304	30470	654	173	39	140.421	13.5488	531.605	34.608	668.061	55.8893	894.339	73.7773	35.6052	10.5817	1869.97	365.372	3730.2	937.835	8910.57	2233	304	0	31336	0.125344	152.436	74.3053	105.332	502.702	0.949435	0.947489	0.927974	0.922198	0.901008	0.931788	0.896062	0.910151	0.893525	0.893541	0.9057	0.897801	0.902748	0.931915	0.885004	0.907854	0.903035	0.870596	0.879627	0.886903	1
309	1705	508	143	37	345.619	19.1092	634.859	41.2316	770.193	63.3852	998.299	93.5157	515	85.5581	3177.46	626.007	5701.76	1423.9	12446	3519.86	309	9	2393	0.009572	442.484	163.499	1574.63	2142.83	0.950063	0.951107	0.924781	0.926661	0.90702	0.93669	0.895111	0.922064	0.902215	0.900125	0.911199	0.898036	0.898872	0.93084	0.890514	0.911199	0.912453	0.871291	0.87547	0.895947	1
310	1517	305	22	1	373.703	22.7119	647.123	48.4266	786.209	62.1872	841.587	0	651.576	118.979	3377.98	763.104	6054.04	1447.22	7282.8	0	310	8	1845	0.00738	424.075	113.255	1170.3	1210.15	0.947967	0.951762	0.923848	0.930894	0.907588	0.936856	0.895122	0.920596	0.904878	0.90271	0.91084	0.898645	0.898916	0.930352	0.893496	0.909214	0.905691	0.876152	0.882927	0.895664	1
314	996	266	19	1	471.183	27.7566	694.637	55.6918	846.234	71.8113	902.822	0	1301.18	229.088	4184.37	1013.51	7560.26	1844.52	8982.7	0	314	12	1282	0.005128	523.443	105.725	1998.16	1473.09	0.943058	0.952418	0.921217	0.933697	0.905226	0.937988	0.893526	0.924337	0.906396	0.903276	0.909516	0.899376	0.902886	0.927847	0.891576	0.909516	0.907956	0.874025	0.884165	0.898596	1
316	0	872	250	20	0	0	491.036	32.1078	712.041	63.4206	866.629	83.6442	0	0	1475.37	288.506	4525.65	1232.53	8169.43	2342.15	316	15	1142	0.004568	545.995	109.237	2260.36	1642.43	0.942644	0.95359	0.920315	0.934326	0.911559	0.938266	0.892294	0.926007	0.905429	0.908494	0.911996	0.899737	0.905867	0.929947	0.892294	0.910245	0.907618	0.87303	0.8831	0.900613	1
316	26773	872	250	20	135.6	13.4031	491.036	32.1078	712.041	63.4206	866.629	83.6442	32.121	9.77928	1475.37	288.506	4525.65	1232.53	8169.43	2342.15	316	0	27915	0.11166	152.389	85.2572	123.278	552.502	0.956797	0.939244	0.918503	0.912216	0.90154	0.918879	0.896292	0.90566	0.879885	0.889862	0.906878	0.889235	0.904657	0.928426	0.886513	0.898889	0.9036	0.871754	0.88302	0.889253	1
321	1236	638	215	17	340.699	18.9317	591.733	37.3489	815.654	70.8598	958.239	87.8618	493.457	82.3664	2573.35	484.925	6782.28	1779.09	10993.8	2792.33	321	11	2106	0.008424	470.221	172.136	1850.33	2204.15	0.953229	0.946106	0.925214	0.923077	0.910019	0.927825	0.894824	0.914767	0.8934	0.895774	0.914292	0.898148	0.90076	0.927588	0.880579	0.909782	0.908594	0.879867	0.880104	0.893162	1
322	1108	354	39	0	371.237	22.7474	602.102	44.0389	818.739	68.7449	0	0	638.93	117.456	2721.44	600.597	6846.38	1630.24	0	0	322	9	1501	0.006004	437.312	119.873	1291.36	1327.64	0.95503	0.943371	0.928048	0.922385	0.910393	0.927382	0.897735	0.915723	0.89074	0.889074	0.915057	0.899067	0.898734	0.93038	0.88008	0.908394	0.908061	0.881746	0.883411	0.891406	1
326	739	296	32	0	459.811	27.5963	644.139	49.3264	861.258	65.6465	0	0	1210.07	217.221	3334.34	774.562	7936.3	1743.08	0	0	326	14	1067	0.004268	522.985	107.701	2001.1	1507.71	0.95314	0.940487	0.935801	0.921743	0.912371	0.932521	0.896907	0.913308	0.893158	0.888941	0.917057	0.903468	0.903468	0.926898	0.880975	0.90956	0.90956	0.880975	0.877694	0.891753	1
328	0	653	278	30	0	0	480.136	31.4392	663.235	51.7429	876.99	60.6981	0	0	1379.73	269.526	3640.94	868.375	8351.57	1630.07	328	16	961	0.003844	545.492	109.108	2251.5	1608.4	0.955255	0.940166	0.936004	0.925078	0.913632	0.933923	0.894901	0.916233	0.89334	0.888137	0.918314	0.904266	0.905827	0.931842	0.878252	0.91051	0.909469	0.880333	0.881374	0.89282	1
328	27105	653	278	30	140.103	14.0773	480.136	31.4392	663.235	51.7429	876.99	60.6981	35.4467	10.9599	1379.73	269.526	3640.94	868.375	8351.57	1630.07	328	0	28066	0.112264	153.984	77.6753	111.326	501.089	0.943668	0.938039	0.921364	0.924214	0.904226	0.924767	0.913686	0.920348	0.888139	0.899113	0.895372	0.896405	0.887105	0.926922	0.888317	0.897046	0.92042	0.871054	0.869255	0.888869	1
333	1504	463	230	29	367.772	19.9338	591.033	38.0455	779.366	59.5672	1002.75	73.8181	619.777	100.414	2565.57	497.724	5891.27	1380.34	12485	2596.1	333	10	2226	0.008904	465.009	157.088	1723.75	2148.75	0.956424	0.937107	0.921833	0.922956	0.907682	0.926325	0.907008	0.916442	0.887916	0.896451	0.902066	0.892408	0.901617	0.931491	0.893756	0.895777	0.911051	0.878482	0.875112	0.892183	1
334	1345	255	47	0	408.964	23.8457	607.573	42.7491	794.879	59.1173	0	0	852.207	148.827	2792.78	597.926	6244.1	1489.14	0	0	334	8	1647	0.006588	450.727	97.263	1306.53	1158.88	0.957802	0.937462	0.921676	0.921676	0.910747	0.92714	0.91014	0.912265	0.882817	0.89405	0.903764	0.890407	0.899818	0.930176	0.893443	0.891621	0.913479	0.877049	0.86946	0.892532	1
338	964	213	35	0	496.809	29.8798	652.164	46.3228	838.661	45.8442	0	0	1524.86	275.674	3451.77	752.692	7271.5	1192.38	0	0	338	12	1212	0.004848	533.983	85.9203	2029.45	1246.05	0.956683	0.940182	0.92698	0.924505	0.910891	0.931931	0.913366	0.904703	0.880776	0.895627	0.907591	0.889026	0.902228	0.929455	0.892739	0.891914	0.912954	0.877888	0.867162	0.898927	1
340	0	849	198	33	0	0	519.017	35.0173	674.25	50.793	857.474	51.0996	0	0	1742.41	352.974	3819.32	856.511	7782.43	1383.45	340	14	1080	0.00432	557.818	89.0465	2307.73	1369.99	0.956019	0.94537	0.930556	0.925926	0.913426	0.92963	0.912963	0.909722	0.879167	0.897222	0.911574	0.891667	0.904167	0.931019	0.894907	0.893056	0.915278	0.884259	0.873148	0.899074	1
340	30278	849	198	33	137.901	13.0062	519.017	35.0173	674.25	50.793	857.474	51.0996	33.6878	9.7214	1742.41	352.974	3819.32	856.511	7782.43	1383.45	340	0	31358	0.125432	152.364	79.3741	112.008	486.52	0.945245	0.942917	0.925537	0.917788	0.904697	0.935997	0.905415	0.916481	0.894461	0.894907	0.897506	0.906435	0.890889	0.928886	0.88365	0.910725	0.929237	0.854997	0.861327	0.89698	1
345	1470	621	154	28	338.214	18.4282	618.455	43.4657	776.306	58.3053	955.999	68.9785	482.608	78.6996	2944.54	618.647	5817.85	1293.08	10821.5	2295.25	345	10	2273	0.009092	452.07	164.993	1644.06	1959.34	0.948306	0.943027	0.924769	0.928069	0.910471	0.934448	0.907391	0.911351	0.896172	0.899692	0.899692	0.909151	0.888253	0.929828	0.891993	0.902552	0.928729	0.869116	0.863836	0.890893	1
346	1305	363	32	2	371.241	22.1759	632.997	50.4296	778.927	61.8335	841.195	36.539	638.587	113.863	3169.23	753.902	5887.34	1356.38	7313.38	944.14	346	9	1702	0.006808	435.285	122.019	1284.85	1298.21	0.948002	0.939777	0.924501	0.92832	0.913631	0.936545	0.909224	0.9151	0.90423	0.898355	0.895417	0.912162	0.88631	0.92832	0.891598	0.900411	0.932726	0.865452	0.86134	0.885723	1
350	861	313	30	2	451.856	27.1549	669.839	55.2161	812.553	73.1395	853.023	17.445	1148.6	204.049	3757.76	931.446	6715.26	1782.59	7591.8	463.225	350	13	1206	0.004824	518.068	113.591	1974.93	1502.67	0.952322	0.939469	0.928275	0.925373	0.919569	0.936982	0.906716	0.916252	0.9034	0.899668	0.9034	0.908789	0.88267	0.927861	0.891791	0.898839	0.932007	0.868159	0.859867	0.884743	1
352	0	765	298	30	0	0	476.985	31.5809	694.911	61.3044	840.569	80.8753	0	0	1353.21	265.837	4205.66	1108.01	7455.7	2121.94	352	15	1093	0.004372	546.381	116.89	2298.41	1689.64	0.953797	0.939616	0.929552	0.929094	0.92086	0.937786	0.910339	0.918573	0.910339	0.901647	0.902104	0.908051	0.886551	0.926349	0.892498	0.900732	0.928637	0.86688	0.860933	0.883806	1
352	28260	765	298	30	136.362	13.9957	476.985	31.5809	694.911	61.3044	840.569	80.8753	32.7377	10.3946	1353.21	265.837	4205.66	1108.01	7455.7	2121.94	352	0	29353	0.117412	151.629	82.0017	117.103	538.922	0.949153	0.945065	0.919565	0.918305	0.912496	0.926907	0.887644	0.9142	0.8918	0.901271	0.907829	0.891135	0.897046	0.928491	0.883947	0.912718	0.920655	0.862859	0.862774	0.90679	1
357	1362	552	241	27	337.645	19.6482	575.87	36.545	794.344	70.2099	935.955	89.2551	480.785	84.1928	2372.96	446.214	6271.22	1657.6	10272.9	2886.06	357	11	2182	0.008728	455.756	170.572	1720.18	2172.72	0.948671	0.947754	0.920715	0.916132	0.917278	0.934464	0.898029	0.920486	0.897342	0.901696	0.908341	0.898488	0.893676	0.933318	0.886114	0.914299	0.924381	0.855637	0.853346	0.891384	1
358	1226	305	42	1	379.961	23.4826	598.056	43.1666	816.381	64.0273	1143.43	0	684.978	127.833	2665.9	573.476	6772.35	1588.45	18192	0	358	8	1574	0.006296	434.353	112.299	1242.38	1333.03	0.947903	0.946633	0.917726	0.91582	0.916773	0.934244	0.894536	0.916455	0.893266	0.898666	0.912325	0.897078	0.895807	0.933609	0.881512	0.916455	0.924396	0.851017	0.846887	0.892948	1
362	795	247	37	1	480.303	28.3404	649.017	47.463	863.809	75.6811	1205.38	0	1377.95	245.345	3405.24	761.388	8052.01	2093.78	21297.4	0	362	13	1080	0.00432	532.698	102.922	2088.69	1629.51	0.949074	0.948148	0.923148	0.923148	0.922222	0.932407	0.895833	0.918056	0.895833	0.894444	0.913889	0.902315	0.896296	0.93287	0.878241	0.916204	0.927315	0.852778	0.847222	0.892593	1
364	0	687	228	37	0	0	496.32	33.4493	665.634	51.6769	894.633	100.094	0	0	1524.61	313.01	3679.58	867.254	9074.58	3225.3	364	15	952	0.003808	552.351	108.299	2334.15	1824.11	0.94958	0.945378	0.92437	0.923845	0.923319	0.930147	0.898109	0.921218	0.898109	0.894433	0.912815	0.899685	0.894958	0.935924	0.881303	0.915441	0.926996	0.852941	0.846113	0.888655	1
364	31116	687	228	37	140.824	13.6842	496.32	33.4493	665.634	51.6769	894.633	100.094	35.9258	10.7624	1524.61	313.01	3679.58	867.254	9074.58	3225.3	364	0	32068	0.128272	153.041	73.5407	104.153	501.038	0.945163	0.93902	0.928324	0.93718	0.913403	0.932113	0.879678	0.925003	0.903252	0.903455	0.909863	0.889235	0.900555	0.925876	0.894194	0.908429	0.912296	0.875421	0.873799	0.900212	1
369	1803	502	188	31	335.014	18.1604	591.292	40.3333	764.396	56.212	1004.74	100.128	469.058	76.314	2572.84	531.985	5552.46	1250.4	12731.4	3851.02	369	9	2524	0.010096	426.193	157.824	1416.72	2028	0.949485	0.944136	0.929675	0.932845	0.918978	0.926506	0.882528	0.919374	0.897583	0.903526	0.911648	0.883716	0.898177	0.927694	0.886886	0.910261	0.917195	0.868265	0.869255	0.897583	1
370	1629	306	34	3	373.275	22.0999	607.011	44.4323	770.156	61.5814	973.884	68.4765	648.972	114.552	2788.28	615.039	5694.77	1381.65	11428.7	2354.94	370	8	1972	0.007888	417.301	102.888	1084.33	1116.81	0.952079	0.946247	0.934331	0.933824	0.917343	0.929513	0.881085	0.916329	0.896298	0.904412	0.911511	0.883621	0.901369	0.924949	0.888185	0.911258	0.9143	0.870436	0.870436	0.900609	1
374	1071	261	31	2	472.348	27.62	656.986	48.7655	807.092	70.8242	1033.04	0.826002	1310.62	229.392	3533.07	787.906	6577.33	1824.71	13433.5	32.0823	374	12	1365	0.00546	516.076	93.6963	1872.94	1307.33	0.95641	0.948352	0.9337	0.934432	0.91978	0.931136	0.884982	0.919048	0.90293	0.907692	0.911355	0.889744	0.896703	0.924176	0.884982	0.908425	0.915385	0.867399	0.865568	0.901465	1
376	0	950	245	30	0	0	487.157	31.6066	671.222	52.5363	832.464	91.4623	0	0	1440.56	279.748	3773.42	887.276	7310.74	2606.45	376	15	1225	0.0049	532.426	95.8037	2050.89	1394.4	0.957143	0.946939	0.938776	0.93551	0.922449	0.929796	0.885306	0.920408	0.906122	0.908163	0.912245	0.891429	0.894694	0.922449	0.886939	0.907347	0.917959	0.866939	0.866531	0.901633	1
376	29065	950	245	30	136.019	13.3965	487.157	31.6066	671.222	52.5363	832.464	91.4623	32.4122	9.84909	1440.56	279.748	3773.42	887.276	7310.74	2606.45	376	0	30290	0.12116	152.051	81.4951	114.044	486.658	0.940327	0.935111	0.932767	0.936299	0.910878	0.935243	0.886233	0.909178	0.879597	0.902724	0.911571	0.893034	0.904374	0.937025	0.880125	0.903896	0.914691	0.887768	0.877947	0.899835	1
381	1300	688	201	23	359.05	19.1885	595.452	37.2995	782.129	59.7226	935.627	85.4801	576.767	92.4227	2621.52	491.252	5952.76	1362.6	10247.6	2993.43	381	11	2212	0.008848	477.018	155.682	1801.81	1933.99	0.952984	0.940325	0.937839	0.938969	0.917722	0.933544	0.890145	0.922694	0.889467	0.90755	0.911392	0.896926	0.897604	0.929702	0.894665	0.905741	0.912523	0.882459	0.876582	0.901221	1
382	1183	401	36	0	400.227	23.4661	616.206	41.9578	802.813	59.4871	0	0	799.055	139.993	2910.16	598.125	6429.35	1436.87	0	0	382	9	1620	0.00648	462.635	110.318	1446.74	1239.72	0.951235	0.938272	0.936728	0.940432	0.916667	0.92963	0.88642	0.925	0.886728	0.906481	0.909877	0.897531	0.901543	0.933333	0.894444	0.905556	0.909568	0.886728	0.885185	0.898765	1
386	828	341	33	0	486.731	28.5728	659.315	48.3684	854.403	67.724	0	0	1433.59	252.592	3569.02	777.712	7762.34	1875.72	0	0	386	14	1202	0.004808	545.786	100.129	2213.15	1448.35	0.954659	0.940932	0.941764	0.939684	0.919301	0.928869	0.889351	0.923877	0.887271	0.91015	0.909318	0.901414	0.900998	0.930532	0.89975	0.906822	0.91223	0.884359	0.885607	0.89975	1
388	0	725	328	31	0	0	506.981	33.258	677.55	54.4369	862.727	59.1967	0	0	1623.34	321.752	3884.07	919.572	7953.82	1683.87	388	16	1084	0.004336	568.766	101.694	2488.44	1533.08	0.958487	0.940498	0.941882	0.942804	0.922048	0.925738	0.888376	0.927122	0.887915	0.911439	0.910055	0.903137	0.902675	0.931734	0.897601	0.905904	0.910055	0.881458	0.887454	0.896218	1
388	24176	725	328	31	134.236	13.8624	506.981	33.258	677.55	54.4369	862.727	59.1967	31.2508	10.0584	1623.34	321.752	3884.07	919.572	7953.82	1683.87	388	0	25260	0.10104	152.883	91.5577	136.698	590.713	0.948852	0.934145	0.931314	0.921437	0.912668	0.927791	0.898793	0.90867	0.891964	0.906354	0.905978	0.892914	0.898377	0.923773	0.883987	0.892617	0.917716	0.889806	0.848476	0.880404	1
393	1036	543	271	27	352.625	20.0396	612.592	38.9032	788.301	60.5379	972.656	76.2033	547.078	92.7711	2854.32	541.307	6095.21	1388.68	11426.8	2687.7	393	12	1877	0.007508	499.652	179.28	2172.08	2349.08	0.956846	0.938998	0.933404	0.933138	0.920085	0.932872	0.897975	0.911561	0.889718	0.909696	0.911028	0.896644	0.889984	0.929142	0.884923	0.902504	0.913958	0.885988	0.871337	0.894513	1
394	942	330	39	1	399.343	24.4053	636.096	46.8005	808.388	74.6331	992.52	0	794.499	145.534	3207.01	703.85	6620.69	1782.37	11920.1	0	394	9	1312	0.005248	471.504	123.601	1582.97	1476.43	0.954268	0.936738	0.932165	0.931402	0.919207	0.936738	0.900152	0.904726	0.888338	0.907012	0.910442	0.894055	0.883384	0.929116	0.880335	0.899771	0.915396	0.89253	0.866616	0.892149	1
398	658	280	32	1	503.654	28.6041	685.508	50.3363	859.521	83.1704	1057.3	0	1586.61	269.245	4009.72	878.865	7970.15	2219.85	14397.6	0	398	14	971	0.003884	568.392	106.525	2508.91	1669.94	0.955716	0.937693	0.937178	0.936663	0.92173	0.933574	0.897528	0.908342	0.889289	0.913491	0.911946	0.899073	0.880021	0.928424	0.873326	0.899073	0.919156	0.894954	0.866117	0.892894	1
400	0	584	255	33	0	0	525.171	33.5319	706.836	53.8917	889.408	96.2294	0	0	1802.37	348.05	4399.47	1002.46	8887.52	2801.81	400	16	872	0.003488	592.08	110.216	2829.97	1867.7	0.956422	0.93578	0.936353	0.936927	0.920872	0.931766	0.902523	0.90711	0.884748	0.911124	0.912271	0.897936	0.886468	0.928326	0.870986	0.901376	0.917431	0.896789	0.864106	0.890482	1
400	30307	584	255	33	132.927	13.5166	525.171	33.5319	706.836	53.8917	889.408	96.2294	30.3168	9.4784	1802.37	348.05	4399.47	1002.46	8887.52	2801.81	400	0	31179	0.124716	145.769	79.0479	108.616	557.429	0.944562	0.93231	0.931236	0.92774	0.924164	0.919866	0.91042	0.929327	0.902755	0.90221	0.906476	0.882164	0.895042	0.916771	0.88736	0.895924	0.910228	0.874723	0.838545	0.879133	1
405	1247	460	202	27	344.068	18.8641	628.851	39.3421	811.618	58.2896	983.603	104.182	508.05	83.4908	3085.6	581.216	6635.37	1419.41	11982.8	3540.72	405	10	1936	0.007744	469.436	182.122	1919.83	2410.16	0.952996	0.933626	0.932076	0.928461	0.924587	0.928461	0.910124	0.921746	0.90031	0.902634	0.907541	0.890238	0.895403	0.920455	0.878357	0.901343	0.90625	0.881457	0.837552	0.881198	1
406	1111	282	31	2	371.902	23.4173	643.324	44.0567	803.227	58.3754	809.457	59.1898	642.74	120.949	3310.09	679.309	6434.61	1382.44	6586.3	1418.5	406	8	1426	0.005704	435.568	125.373	1304.47	1376.56	0.950912	0.934432	0.932328	0.926718	0.926718	0.929523	0.915147	0.923913	0.903927	0.906031	0.910589	0.885344	0.901473	0.917251	0.880435	0.898317	0.906031	0.875175	0.837307	0.879383	1
410	773	245	29	2	468.65	28.3547	691.302	51.5095	850.953	68.7536	875.702	46.4821	1281.12	232.041	4113.81	919.275	7673.15	1830.78	8269.11	1301.33	410	13	1049	0.004196	531.996	115.19	2132.74	1644.5	0.953289	0.93756	0.92898	0.93041	0.928027	0.931363	0.912774	0.92183	0.899905	0.914204	0.914204	0.879409	0.899428	0.916587	0.878932	0.900381	0.906101	0.879409	0.838894	0.877502	1
412	0	671	231	29	0	0	490.954	32.8385	714.816	57.3154	869.191	74.9795	0	0	1475.51	295.753	4557.92	1102.23	8200.2	2214.96	412	15	931	0.003724	558.281	118.85	2449.79	1825.97	0.954887	0.941461	0.932331	0.931257	0.929108	0.934479	0.915145	0.922127	0.902793	0.916219	0.914071	0.878088	0.895811	0.916219	0.880236	0.898496	0.908163	0.88131	0.837272	0.88131	1
412	27369	671	231	29	134.883	12.9994	490.954	32.8385	714.816	57.3154	869.191	74.9795	31.5714	9.3795	1475.51	295.753	4557.92	1102.23	8200.2	2214.96	412	0	28300	0.1132	148.812	79.5707	111.125	543.893	0.95053	0.944081	0.934011	0.936148	0.923145	0.930353	0.917845	0.91841	0.900212	0.911519	0.910795	0.895053	0.891855	0.913304	0.880972	0.895247	0.912721	0.872403	0.842173	0.893163	1
417	1230	480	196	25	351.181	17.9922	598.028	38.6938	820.347	62.0673	970.374	96.7409	539.452	82.2582	2657.52	510.846	6862.57	1561.94	11483.8	3746.55	417	10	1931	0.007724	468.179	172.785	1849.45	2346.6	0.95391	0.945365	0.928276	0.938892	0.930347	0.932677	0.913775	0.919472	0.9029	0.904972	0.910409	0.886587	0.899793	0.918177	0.881926	0.893061	0.908597	0.874935	0.846453	0.887882	1
418	1109	268	40	1	382.925	22.4324	616.318	44.1565	834.714	77.9143	1174.05	0	700.22	121.817	2916.18	636.102	7290.92	2029.24	19686	0	418	8	1418	0.005672	440.338	118.875	1318.34	1493.24	0.954513	0.948872	0.92842	0.940056	0.933004	0.933357	0.9122	0.923131	0.90409	0.901975	0.908674	0.889986	0.905148	0.920663	0.884697	0.896333	0.906911	0.870592	0.843794	0.886812	1
422	757	230	35	1	490.509	27.9044	669.042	49.4977	891.116	90.566	1158.15	0	1466.17	250.525	3729.88	827.976	8905.51	2716.36	18900.4	0	422	13	1023	0.004092	545.007	107.379	2246.69	1785.08	0.957478	0.95259	0.927175	0.942326	0.934995	0.932063	0.913978	0.927175	0.906158	0.90958	0.913978	0.889541	0.902248	0.918866	0.882698	0.898338	0.902737	0.863636	0.845552	0.88563	1
424	0	681	214	33	0	0	504.104	32.0676	684.697	55.2008	902.974	107.635	0	0	1594.69	303.315	4008.52	961.089	9371.45	3399.14	424	15	928	0.003712	559.933	109.228	2427.87	1868.54	0.958513	0.955819	0.932651	0.945582	0.936961	0.932651	0.915948	0.932651	0.907866	0.908405	0.915409	0.891703	0.904634	0.91972	0.882543	0.90194	0.902478	0.862608	0.84375	0.887392	1
424	28865	681	214	33	134.726	13.926	504.104	32.0676	684.697	55.2008	902.974	107.635	31.5937	10.1477	1594.69	303.315	4008.52	961.089	9371.45	3399.14	424	0	29793	0.119172	147.97	77.5612	106.234	531.167	0.954452	0.946313	0.933038	0.935572	0.927785	0.924244	0.901604	0.922448	0.897895	0.917078	0.904139	0.893364	0.894304	0.915282	0.892508	0.904038	0.911086	0.863189	0.859397	0.895529	1
429	1359	497	171	29	341.517	19.0123	605.967	37.813	785.885	61.3238	1015.97	108.317	497.022	83.3062	2762.03	517.636	6042.84	1397.42	13217.3	4281.91	429	10	2056	0.008224	451.915	169.174	1685.22	2271.35	0.953551	0.954767	0.933609	0.94285	0.928259	0.933366	0.902481	0.929718	0.904426	0.913667	0.907831	0.898589	0.89786	0.919504	0.885457	0.898589	0.912695	0.861138	0.847276	0.888619	1
430	1233	305	29	3	385.293	23.796	629.371	40.3175	790.239	60.9604	1033.44	85.863	714.06	132.444	3095.14	604.783	6140.84	1401.44	13720.6	3211.64	430	8	1570	0.00628	441.427	114.443	1301.72	1328.2	0.95414	0.956688	0.935987	0.945223	0.92707	0.933121	0.903822	0.928981	0.905096	0.911783	0.901911	0.898089	0.902229	0.919745	0.883439	0.891083	0.913057	0.860828	0.847771	0.885987	1
434	826	258	27	3	500.173	30.098	684.217	46.7156	839.627	68.831	1121.09	90.2011	1555.95	282.417	3979.09	830.433	7377.6	1835.08	17474.1	3902.78	434	13	1114	0.004456	552.697	101.148	2301.11	1627.85	0.956912	0.956463	0.937612	0.945691	0.924147	0.933124	0.910682	0.932675	0.906194	0.915619	0.905296	0.897666	0.904847	0.919659	0.885996	0.893178	0.909336	0.866248	0.843806	0.888241	1
436	0	731	244	29	0	0	516.971	34.0517	704.07	52.0818	876.459	118.883	0	0	1720.93	341.835	4344.37	983.276	8694.38	4003.58	436	15	1004	0.004016	572.825	105.034	2559.93	1776.61	0.957669	0.958665	0.941235	0.946713	0.927291	0.933765	0.910857	0.933267	0.907869	0.915837	0.908367	0.898406	0.901892	0.921813	0.888446	0.895418	0.907869	0.868028	0.84512	0.88745	1
436	30650	731	244	29	140.247	13.2163	516.971	34.0517	704.07	52.0818	876.459	118.883	35.4281	10.2558	1720.93	341.835	4344.37	983.276	8694.38	4003.58	436	0	31654	0.126616	153.967	79.158	115.5	544.008	0.956735	0.929819	0.941998	0.940592	0.920689	0.921432	0.887897	0.921195	0.890377	0.90919	0.900518	0.893015	0.879968	0.923169	0.894721	0.906963	0.906062	0.879052	0.864393	0.8939	1
441	1712	543	218	27	341.789	18.536	616.188	40.7294	804.68	61.9222	976.44	138.163	497.973	81.2604	2907.7	582.291	6483.01	1535.06	12067.6	5876.97	441	10	2500	0.01	448.607	170.629	1668.21	2262.22	0.9586	0.9456	0.9416	0.9438	0.9278	0.9298	0.8946	0.9242	0.9	0.917	0.9004	0.8918	0.8908	0.926	0.8946	0.9072	0.9076	0.8718	0.855	0.8944	1
442	1529	323	31	3	363.848	22.3618	627.502	46.3462	828.759	74.4112	989.958	52.3973	601.726	110.801	3080.01	692.633	7126.58	2054.53	11926.2	1844.91	442	8	1886	0.007544	417.639	118.56	1151.42	1349.22	0.959968	0.945387	0.94141	0.943796	0.92948	0.931336	0.889979	0.923118	0.899523	0.917815	0.90456	0.888388	0.887328	0.923383	0.899523	0.910392	0.908271	0.874867	0.8579	0.893425	1
446	970	271	27	3	470.398	27.6409	679.578	53.659	877.204	63.73	1054.92	25.6902	1294.67	228.855	3917.35	952.223	8372.2	1826.66	14326.5	1047	446	13	1271	0.005084	525.02	109.329	2034.98	1640.2	0.960661	0.949646	0.938631	0.942172	0.928796	0.934697	0.887884	0.924469	0.894571	0.918961	0.905586	0.884343	0.88513	0.920928	0.904013	0.909913	0.898112	0.872541	0.858379	0.892604	1
448	0	839	254	28	0	0	498.591	32.9723	706.338	58.8113	918.695	87.6585	0	0	1544.71	307.792	4405.15	1120.23	9724.93	2942.42	448	15	1121	0.004484	556.156	112.529	2397.16	1835.8	0.963426	0.952721	0.940232	0.9438	0.932649	0.933541	0.890277	0.927297	0.892061	0.919269	0.903657	0.88314	0.883586	0.922391	0.90901	0.909456	0.898305	0.870651	0.858162	0.891169	1
448	27172	839	254	28	129.493	13.6855	498.591	32.9723	706.338	58.8113	918.695	87.6585	28.1088	9.25093	1544.71	307.792	4405.15	1120.23	9724.93	2942.42	448	0	28293	0.113172	146.398	87.2268	121.973	589.213	0.950359	0.923409	0.937405	0.94101	0.925476	0.913795	0.89015	0.904358	0.88939	0.921394	0.913212	0.898102	0.873997	0.923161	0.873343	0.897024	0.911586	0.872265	0.853073	0.890521	1
453	959	637	220	25	360.57	20.0362	609.744	38.5091	818.121	65.7722	1029	87.961	584.496	97.599	2814.65	539.093	6822.36	1672.73	13565.8	3463.22	453	12	1841	0.007364	510.541	177.259	2277.85	2528.72	0.959533	0.938077	0.941336	0.943781	0.927213	0.922868	0.89082	0.918794	0.890005	0.918523	0.909017	0.895437	0.879685	0.920424	0.890005	0.911461	0.906573	0.87208	0.855242	0.896524	1
454	877	391	41	0	402.616	24.4033	631.25	43.5463	825.815	68.9621	0	0	813.984	149.084	3128.76	651.858	7025.99	1762.24	0	0	454	10	1309	0.005236	484.165	125.252	1699.98	1504.41	0.961803	0.933919	0.943468	0.944996	0.929717	0.92246	0.886173	0.916348	0.888083	0.922078	0.905653	0.898014	0.880061	0.91864	0.885791	0.910619	0.906417	0.873186	0.863636	0.898778	1
458	632	322	35	0	468.261	28.6631	665.518	49.8624	848.89	80.9369	0	0	1278.28	234.615	3673.26	837.79	7673.92	2127.27	0	0	458	14	989	0.003956	545.955	115.437	2284.38	1651.27	0.964105	0.939838	0.943377	0.948938	0.931749	0.926694	0.890293	0.916582	0.887765	0.921132	0.903438	0.896866	0.880182	0.920627	0.884732	0.913043	0.907988	0.876643	0.861476	0.899393	1
460	0	560	299	35	0	0	488.825	32.736	687.591	55.2048	878.867	87.601	0	0	1456.52	292.039	4058.83	976.169	8533.02	2478.21	460	16	894	0.003576	570.573	120.323	2603.91	1876.56	0.966443	0.938479	0.94519	0.950224	0.933445	0.92953	0.888143	0.917226	0.888143	0.921141	0.902685	0.896532	0.88311	0.92226	0.886465	0.914989	0.90604	0.87528	0.866331	0.899329	1
460	25823	560	299	35	133.467	13.5386	488.825	32.736	687.591	55.2048	878.867	87.601	30.682	9.58887	1456.52	292.039	4058.83	976.169	8533.02	2478.21	460	0	26717	0.106868	148.093	82.7101	116.787	576.262	0.956713	0.935154	0.935303	0.931673	0.942396	0.922353	0.903264	0.920743	0.896339	0.924954	0.917899	0.887974	0.878355	0.919695	0.874593	0.911629	0.90682	0.860052	0.856196	0.885747	1
465	1114	407	250	33	360.978	20.0007	598.821	37.9677	797.578	62.742	997.755	104.48	586.437	97.4101	2666.84	505.778	6318.49	1523.52	12501.5	3811.43	465	11	1804	0.007216	486.79	179.123	2068.11	2565.61	0.959534	0.93847	0.939579	0.944013	0.944013	0.92184	0.892738	0.913525	0.894678	0.921563	0.910477	0.894678	0.874446	0.924058	0.876109	0.913803	0.909368	0.864468	0.860588	0.89551	1
466	1011	235	47	2	398.101	24.0627	618.86	41.542	822.897	64.0812	952.116	71.5738	786.95	142.499	2946.58	592.667	6934.21	1655.86	10705.1	2368.35	466	9	1295	0.00518	454.434	116.686	1417.28	1469.77	0.957915	0.938996	0.935521	0.946332	0.947104	0.916602	0.897297	0.911969	0.9	0.918147	0.915058	0.896139	0.877606	0.923552	0.869884	0.913514	0.912355	0.856757	0.86332	0.894595	1
470	708	204	44	2	501.886	28.8499	670.472	49.6153	875.345	75.8007	989.369	25.796	1570.42	270.911	3753.68	829.456	8375.06	2230.71	11831.2	919.725	470	13	958	0.003832	555.956	106.935	2369.29	1776.05	0.959812	0.945198	0.941023	0.950418	0.951461	0.912317	0.897182	0.910752	0.901357	0.923278	0.913883	0.900835	0.882046	0.924322	0.870042	0.911273	0.912317	0.858038	0.864823	0.888309	1
472	0	630	190	45	0	0	516.965	33.0977	689.374	56.6342	893.762	84.7159	0	0	1719.61	330.011	4094.16	1011.52	8951.13	2590.94	472	15	865	0.00346	574.437	111.749	2617.4	1950.98	0.959538	0.943353	0.938728	0.947977	0.952601	0.915029	0.901734	0.914451	0.904624	0.925434	0.916763	0.905202	0.883815	0.926012	0.876879	0.912139	0.910983	0.858382	0.865896	0.887861	1
472	28818	630	190	45	134.874	13.5897	516.965	33.0977	689.374	56.6342	893.762	84.7159	31.6446	9.79279	1719.61	330.011	4094.16	1011.52	8951.13	2590.94	472	0	29683	0.118732	147.683	77.5221	106.997	547.885	0.944312	0.943537	0.935704	0.931796	0.939073	0.933817	0.920257	0.926743	0.897551	0.926574	0.901846	0.890779	0.896405	0.927804	0.882273	0.91298	0.89969	0.867112	0.856147	0.887292	1
477	1272	458	162	41	364.259	19.1427	630.385	38.9749	800.324	62.4392	1017.96	95.4622	601.955	94.7905	3107.3	577.367	6380.77	1481.91	13196.6	3829.4	477	10	1933	0.007732	477.725	173.284	1947.01	2534.01	0.950078	0.946198	0.943094	0.93611	0.943352	0.931454	0.915416	0.925763	0.903518	0.928608	0.910243	0.898086	0.886705	0.922918	0.884635	0.918779	0.902225	0.858769	0.867563	0.887998	1
478	1173	278	29	0	394.862	23.6785	642.724	43.4855	824.911	46.9753	0	0	767.849	137.905	3299.86	671.281	6926.42	1182.52	0	0	478	8	1480	0.00592	449.847	113.944	1364.13	1311.1	0.948649	0.948986	0.94527	0.932095	0.944257	0.93277	0.916892	0.925338	0.906419	0.931757	0.90777	0.898986	0.885135	0.921284	0.885135	0.918243	0.90473	0.857432	0.868919	0.891216	1
482	829	238	27	0	494.295	29.3315	690.275	48.1001	879.134	57.7999	0	0	1501.48	266.532	4087.34	858.408	8403.62	1652.48	0	0	482	13	1094	0.004376	546.428	102.619	2234.38	1541.05	0.950183	0.949269	0.946984	0.936929	0.946984	0.934644	0.924132	0.927331	0.909049	0.934186	0.914991	0.899452	0.892139	0.918647	0.88574	0.917276	0.905393	0.859689	0.867002	0.890768	1
484	0	749	221	27	0	0	517.341	34.6021	715.239	54.7827	916.961	64.9105	0	0	1725.24	345.32	4558.79	1066.42	9549.9	2025.01	484	15	997	0.003988	572.03	108.138	2565.24	1784.64	0.949348	0.949348	0.951354	0.937813	0.946339	0.934804	0.927282	0.928786	0.911735	0.9333	0.915747	0.901705	0.888666	0.922267	0.885657	0.915747	0.902207	0.860582	0.865095	0.89669	1
484	32206	749	221	27	136.616	13.2292	517.341	34.6021	715.239	54.7827	916.961	64.9105	32.8068	9.78264	1725.24	345.32	4558.79	1066.42	9549.9	2025.01	484	0	33203	0.132812	149.69	77.7349	108.849	531.524	0.940382	0.950456	0.932852	0.930594	0.930865	0.925022	0.915866	0.931091	0.899738	0.916197	0.907358	0.887585	0.89123	0.925293	0.886622	0.911695	0.888926	0.861805	0.852257	0.892148	1
489	1566	565	185	24	351.413	18.4818	622.792	40.5829	819.664	62.9656	1028.79	63.1218	540.756	85.5669	3000.5	583.635	6849.5	1599.41	13417.1	2443.58	489	10	2340	0.00936	460.906	169.749	1765.5	2271.26	0.945513	0.951068	0.942094	0.936325	0.936325	0.933761	0.919231	0.930342	0.906838	0.927137	0.905128	0.893162	0.891453	0.925641	0.886538	0.912607	0.890812	0.872436	0.863034	0.890812	1
490	1398	342	36	1	392.108	23.096	641.089	46.2583	860.027	64.1319	973.526	0	751.698	133.43	3280.74	704.093	7898.77	1775.82	11251.6	0	490	8	1777	0.007108	449.833	118.909	1389.13	1447.35	0.942881	0.951041	0.942881	0.934721	0.933315	0.933596	0.92009	0.93247	0.906303	0.924592	0.904333	0.896736	0.891671	0.925436	0.891953	0.911367	0.88942	0.880416	0.86269	0.886888	1
494	955	299	28	1	476.209	27.9047	681.463	52.2041	903.909	74.4453	987.525	0	1342.97	237.376	3944.73	891.488	9197.42	2273.93	11741.8	0	494	13	1283	0.005132	533.775	109.708	2128.82	1652.46	0.944661	0.948168	0.943492	0.935308	0.933749	0.935308	0.922447	0.93219	0.907249	0.925565	0.909977	0.895557	0.888542	0.924006	0.889712	0.911146	0.895557	0.880359	0.862432	0.888153	1
496	0	834	279	28	0	0	492.663	33.2129	699.001	57.9453	917.841	77.6141	0	0	1491.28	304.305	4268.09	1038.95	9639.53	2518.37	496	15	1141	0.004564	553.551	113.643	2370.23	1797.07	0.944785	0.948291	0.943471	0.93865	0.935583	0.939965	0.921998	0.931639	0.905346	0.926819	0.911919	0.895706	0.886503	0.921122	0.890447	0.915425	0.900964	0.880806	0.864592	0.886065	1
496	31194	834	279	28	139.998	13.5839	492.663	33.2129	699.001	57.9453	917.841	77.6141	35.2975	10.5626	1491.28	304.305	4268.09	1038.95	9639.53	2518.37	496	0	32335	0.12934	154.591	80.3477	117.69	547.409	0.952822	0.942493	0.931266	0.935998	0.927926	0.92321	0.888372	0.92856	0.885372	0.919607	0.908474	0.893196	0.880872	0.928638	0.891	0.913035	0.900479	0.859131	0.867094	0.87614	1
501	1761	589	237	25	359.408	19.8132	600.549	40.3072	806.865	65.483	1029.61	78.9279	578.802	95.7216	2693.86	548.401	6547.75	1600.59	13534.1	3139.41	501	10	2612	0.010448	460.799	162.412	1721.33	2223.36	0.949273	0.946401	0.935873	0.93549	0.927833	0.929939	0.904479	0.932619	0.887825	0.923047	0.905054	0.890505	0.879211	0.920559	0.888591	0.912902	0.901799	0.861026	0.860069	0.875766	1
502	1611	339	45	3	386.734	23.4004	614.972	45.4425	816.365	63.9901	1038.46	28.0674	721.743	131.167	2900.07	656.838	6773.12	1642.23	13674.7	1115.11	502	8	1998	0.007992	436.114	109.911	1247.08	1324.95	0.95045	0.947447	0.932933	0.932933	0.924424	0.928178	0.903403	0.93018	0.887137	0.920921	0.902152	0.888889	0.875876	0.92042	0.884885	0.914164	0.89965	0.854104	0.857858	0.872122	1
506	1106	289	39	3	498.552	30.1458	672.396	50.3821	858.077	65.0015	1136.08	55.7912	1541.06	279.623	3787.83	864.03	7850.33	1823.96	17973.6	2673.39	506	13	1437	0.005748	544.603	98.209	2198.46	1594.57	0.950592	0.94572	0.934238	0.934238	0.919972	0.927279	0.903271	0.929019	0.879958	0.919972	0.904662	0.887961	0.877523	0.923452	0.884134	0.913013	0.899791	0.858038	0.862909	0.875435	1
508	0	1013	276	42	0	0	518.837	34.7599	692.766	56.4722	898.304	94.8569	0	0	1740.27	349.426	4153.88	1043.8	9154.91	3250.16	508	15	1331	0.005324	566.878	101.851	2474.74	1748.01	0.951165	0.948159	0.93689	0.93426	0.919609	0.928625	0.904207	0.927874	0.879414	0.919609	0.904959	0.886176	0.87716	0.921488	0.886176	0.91435	0.901578	0.861007	0.867017	0.876409	1
508	28168	1013	276	42	139.646	13.6658	518.837	34.7599	692.766	56.4722	898.304	94.8569	35.0511	10.6081	1740.27	349.426	4153.88	1043.8	9154.91	3250.16	508	0	29499	0.117996	158.923	92.252	145.13	628.025	0.951863	0.936371	0.932625	0.942422	0.923167	0.926794	0.905895	0.919624	0.882081	0.916506	0.904149	0.893183	0.876436	0.923997	0.890979	0.916184	0.896268	0.869216	0.862622	0.890708	1
513	1510	735	230	39	334.548	19.1634	616.594	41.8242	798.833	63.6815	990.423	98.0027	467.599	80.9472	2915.32	594.076	6351.3	1549.8	12203.4	4016.82	513	11	2514	0.010056	469.659	180.69	1903.57	2360.19	0.953262	0.943715	0.936356	0.93934	0.927208	0.928799	0.902347	0.921838	0.878481	0.921639	0.900756	0.886834	0.879674	0.928003	0.884845	0.914081	0.892999	0.870525	0.860979	0.882657	1
514	1353	456	43	3	365.606	23.3434	631.074	47.1968	813.873	61.0929	1065.9	101.364	611.004	117.5	3133.76	705.138	6702.15	1586.68	15139.9	4007.8	514	9	1855	0.00742	442.387	133.895	1395.85	1538.37	0.953908	0.944474	0.933962	0.939623	0.925876	0.929919	0.900809	0.918059	0.877089	0.921024	0.898113	0.884367	0.880323	0.92938	0.884906	0.915094	0.895687	0.871159	0.857143	0.883827	1
518	907	388	34	3	453.671	28.0128	675.74	54.0258	861.754	67.6038	1119.71	74.0717	1163.19	215.702	3852.65	914.952	7962.34	1969.97	17307.1	3272.66	518	14	1332	0.005328	530.274	123.533	2156.52	1812.73	0.952703	0.945946	0.936562	0.941817	0.92455	0.932432	0.902027	0.917793	0.876877	0.921922	0.89452	0.890015	0.882883	0.929805	0.887387	0.915916	0.898649	0.878754	0.854354	0.884009	1
520	0	784	359	37	0	0	471.927	32.4552	691.359	57.9089	899.104	95.5074	0	0	1312.12	267.493	4132.29	1029.89	9181.24	3198.83	520	16	1180	0.00472	552.081	126.303	2416.87	1957.55	0.952542	0.948729	0.939407	0.944068	0.923305	0.935169	0.90339	0.920339	0.876695	0.923729	0.895763	0.888136	0.885169	0.930085	0.889407	0.913559	0.895763	0.877542	0.849576	0.885593	1
520	30502	784	359	37	139.028	13.685	471.927	32.4552	691.359	57.9089	899.104	95.5074	34.6012	10.5578	1312.12	267.493	4132.29	1029.89	9181.24	3198.83	520	0	31682	0.126728	154.412	83.0197	123.329	588.499	0.955085	0.944811	0.947352	0.927293	0.942459	0.916325	0.910564	0.923774	0.903652	0.921706	0.90482	0.896519	0.892542	0.919923	0.882536	0.905988	0.910643	0.851177	0.866691	0.894356	1
525	1592	576	306	35	363.448	19.5584	581.071	39.5106	801.95	62.405	1015.53	100.172	598.197	96.6006	2441.94	497.663	6418.65	1478.23	13146.3	4219.29	525	11	2509	0.010036	475.985	169.726	1906.38	2444.36	0.95277	0.94719	0.946393	0.937226	0.937425	0.922479	0.910124	0.919291	0.890395	0.922878	0.903348	0.897768	0.890992	0.922479	0.889398	0.915305	0.902152	0.863691	0.865883	0.895974	1
526	1427	358	54	1	406.645	24.2852	600.64	42.1801	819.874	78.7684	1217.95	0	838.27	150.138	2698.25	563.609	6922.86	2047.62	21967.5	0	526	9	1840	0.00736	456.958	105.573	1390.21	1378.39	0.951902	0.949457	0.948098	0.936413	0.945109	0.923641	0.908152	0.914946	0.899457	0.922011	0.905435	0.904348	0.894022	0.92038	0.890489	0.917935	0.901902	0.868207	0.871467	0.896196	1
530	1010	305	51	1	491.358	30.311	640.745	44.8447	858.67	83.0781	1237.79	0	1476.23	272.45	3272.62	685.608	7951.97	2395.26	23053.5	0	530	13	1367	0.005468	538.938	97.68	2134.41	1601.77	0.956474	0.950988	0.94733	0.938552	0.942575	0.926116	0.906364	0.917337	0.901975	0.924287	0.902341	0.910388	0.896489	0.922824	0.883687	0.919532	0.898683	0.865764	0.868691	0.896489	1
532	0	895	281	50	0	0	514.568	34.7358	665.092	51.8722	896.304	97.9045	0	0	1698.14	340.958	3671.02	859.522	9114.48	3332.07	532	15	1226	0.004904	564.637	102.556	2452.78	1809.08	0.957993	0.954323	0.949429	0.940457	0.945759	0.931077	0.906199	0.920881	0.902121	0.927406	0.900897	0.911501	0.896819	0.925775	0.887031	0.919657	0.89845	0.864192	0.867047	0.895188	1
532	27514	895	281	50	135.654	13.3976	514.568	34.7358	665.092	51.8722	896.304	97.9045	32.1594	9.85661	1698.14	340.958	3671.02	859.522	9114.48	3332.07	532	0	28740	0.11496	153.953	90.1991	135.419	615.625	0.945981	0.935752	0.946503	0.935926	0.931994	0.926879	0.920616	0.927662	0.899722	0.927035	0.914405	0.906054	0.896068	0.92547	0.884916	0.902523	0.908316	0.863518	0.869502	0.884777	1
537	1287	657	230	46	356.848	18.827	621.642	41.6456	776.373	60.2666	1009.69	105.195	566.147	89.5624	2986.08	595.472	5826.17	1352.48	12971.3	4666.33	537	11	2220	0.00888	492.204	175.554	2084.32	2496.74	0.95045	0.95473	0.95473	0.935811	0.946171	0.925676	0.918243	0.923423	0.905631	0.931982	0.908559	0.90045	0.900901	0.925676	0.886261	0.907432	0.907207	0.856306	0.870045	0.895721	1
538	1169	372	43	2	391.972	23.7618	640.646	47.3342	783.87	58.0266	1059.47	82.8478	751.376	137.345	3276.46	722.229	5986.38	1323.59	14749.1	3390.22	538	9	1586	0.006344	461.766	124.1	1503.22	1455.53	0.948613	0.951765	0.956494	0.936318	0.94546	0.923707	0.922446	0.92623	0.906999	0.934741	0.912989	0.895019	0.905422	0.923707	0.882724	0.900694	0.913934	0.852144	0.868852	0.895649	1
542	799	317	41	2	496.882	28.7505	695.03	53.9637	835.301	67.1321	1128.62	93.694	1524.34	266.611	4186.03	962.124	7258.54	1744.62	17855.1	4348.37	542	14	1159	0.004636	564.139	111.787	2483.38	1756.09	0.952977	0.95384	0.954271	0.934426	0.94478	0.925367	0.921053	0.921915	0.905091	0.928387	0.915444	0.893874	0.906816	0.921484	0.883952	0.900777	0.912425	0.849871	0.866695	0.898188	1
544	0	733	297	41	0	0	515.322	34.0634	712.346	60.1313	868.798	92.5417	0	0	1704.75	340.5	4520.23	1147.23	8288.69	2912.42	544	16	1071	0.004284	583.491	114.13	2737.56	1886.8	0.954715	0.952848	0.956116	0.935574	0.944911	0.926237	0.926704	0.926237	0.903828	0.929038	0.915033	0.89169	0.905696	0.920635	0.88422	0.899627	0.913165	0.846872	0.86648	0.896825	1
544	28496	733	297	41	134.206	13.9325	515.322	34.0634	712.346	60.1313	868.798	92.5417	31.2397	10.07	1704.75	340.5	4520.23	1147.23	8288.69	2912.42	544	0	29567	0.118268	150.481	87.7831	129.27	620.278	0.941083	0.937126	0.933575	0.93694	0.924037	0.925982	0.915683	0.933203	0.891534	0.925102	0.912216	0.900057	0.871208	0.912081	0.886478	0.902442	0.896743	0.868113	0.874844	0.89331	1
549	1222	525	248	35	352.699	19.2854	621.072	40.687	818.774	64.2457	988.738	92.7306	547.037	89.2354	2976.27	584.289	6831.83	1605.03	12102.6	3695.7	549	11	2030	0.00812	490.011	185.983	2142.32	2598.51	0.953448	0.947044	0.947044	0.935714	0.935961	0.926847	0.922167	0.934236	0.897537	0.92266	0.910099	0.900246	0.890394	0.917488	0.884729	0.90468	0.900985	0.865025	0.870443	0.892118	1
550	1106	315	42	5	376.79	23.0558	633.161	45.2749	810.561	74.8534	954.826	39.8926	667.864	121.934	3160.3	677.841	6677.84	1925.08	10672.1	1245.91	550	9	1468	0.005872	446.18	129.675	1408.71	1542.58	0.952657	0.944142	0.946526	0.935627	0.935286	0.925068	0.924728	0.932221	0.899183	0.925068	0.911104	0.898842	0.885559	0.918256	0.883515	0.903951	0.900886	0.871253	0.875	0.889986	1
554	736	257	36	5	457.214	27.5848	672.218	49.2305	850.264	90.6326	995.766	52.9785	1189.94	215.929	3781.73	829.481	7766	2522.94	12135.4	1775.09	554	13	1034	0.004136	526.942	121.87	2116.01	1827.01	0.950677	0.945358	0.94971	0.928917	0.935203	0.925532	0.931818	0.937621	0.901354	0.932785	0.910542	0.897002	0.890716	0.918279	0.882979	0.901354	0.905222	0.866054	0.873791	0.894101	1
556	0	647	235	39	0	0	471.648	32.1553	687.773	53.6233	883.348	107.4	0	0	1309.57	268.37	4057.33	933.436	8787.8	3166.12	556	16	921	0.003684	544.227	125.605	2327.35	1989	0.956026	0.948426	0.950054	0.935396	0.938111	0.93051	0.935939	0.937568	0.904995	0.932682	0.914224	0.895765	0.893594	0.919653	0.888708	0.902823	0.904995	0.869164	0.872421	0.900651	1
556	32039	647	235	39	138.53	13.2598	471.648	32.1553	687.773	53.6233	883.348	107.4	34.177	10.0658	1309.57	268.37	4057.33	933.436	8787.8	3166.12	556	0	32960	0.13184	149.866	71.2908	98.2552	503.469	0.948225	0.944918	0.935862	0.930021	0.916323	0.930385	0.914472	0.938334	0.885983	0.925485	0.907418	0.883738	0.867445	0.917961	0.874575	0.901684	0.904551	0.867673	0.8652	0.888213	1
561	1674	471	191	34	372.409	19.1675	584.708	36.9488	802.982	59.3117	1007.21	117.509	642.871	99.4494	2483.26	469.207	6432.08	1404.03	12958.8	4432.98	561	9	2370	0.00948	458.407	152.63	1651.86	2241.34	0.950211	0.948101	0.942827	0.92827	0.92173	0.925316	0.927637	0.943038	0.903797	0.929325	0.902954	0.887975	0.87384	0.918776	0.876582	0.905907	0.902743	0.866878	0.866245	0.898523	1
562	1525	264	29	1	409.155	23.3486	602.522	42.7391	801.337	69.1128	914.552	0	853.029	145.519	2724.29	570.698	6428.87	1607.71	9335.81	0	562	8	1819	0.007276	443.75	87.2969	1218.17	1008.13	0.949698	0.948323	0.943375	0.927158	0.920836	0.927433	0.927982	0.942551	0.902419	0.927982	0.905168	0.885651	0.86641	0.915888	0.876306	0.907367	0.899395	0.873007	0.865036	0.897746	1
566	1067	221	23	1	511.347	29.6307	650.335	47.3412	860.723	70.0541	980.705	0	1660.75	288.063	3424.94	738.361	7942.71	1953.69	11501.2	0	566	12	1312	0.005248	541.241	76.4566	2075.55	1159.33	0.952744	0.949695	0.942073	0.929116	0.921113	0.930259	0.932927	0.942454	0.898247	0.929116	0.909299	0.882241	0.869665	0.91654	0.87843	0.907012	0.900534	0.870427	0.870046	0.899009	1
568	0	968	210	23	0	0	527.506	33.7772	666.516	52.1056	884.359	77.9994	0	0	1826.55	354.291	3694.78	864.753	8640.7	2275.81	568	14	1201	0.004804	558.646	79.7412	2283.71	1273.43	0.951707	0.950874	0.94005	0.929642	0.920899	0.930475	0.934221	0.942132	0.896753	0.931307	0.910075	0.882182	0.865529	0.916736	0.880933	0.908826	0.901749	0.872606	0.871774	0.896753	1
568	28689	968	210	23	137.067	13.5534	527.506	33.7772	666.516	52.1056	884.359	77.9994	33.1724	10.158	1826.55	354.291	3694.78	864.753	8640.7	2275.81	568	0	29890	0.11956	154.006	85.3588	123.601	510.482	0.952593	0.95261	0.942205	0.934828	0.925243	0.935212	0.901138	0.925092	0.88185	0.920408	0.903178	0.891268	0.882335	0.925243	0.882352	0.917012	0.895651	0.872884	0.861308	0.888541	1
573	1331	736	177	22	338.455	18.8241	625.301	40.4122	766.134	58.9998	986.591	88.7935	483.824	81.0561	3036.35	596.825	5598.13	1288.95	11992	3253.83	573	11	2266	0.009064	471.322	168.89	1824.1	2000.22	0.952118	0.95256	0.944616	0.936673	0.925199	0.934907	0.923654	0.937555	0.890556	0.926302	0.909091	0.885702	0.872904	0.923875	0.883054	0.914607	0.906002	0.867387	0.867608	0.890777	1
574	1193	407	27	2	385.811	22.7844	648.893	46.0281	778.863	50.1785	952.933	92.1768	716.239	126.712	3399.97	728.301	5849.15	1087.83	10848.6	3059	574	9	1629	0.006516	458.752	126.052	1484.28	1395.61	0.955494	0.951811	0.944138	0.939227	0.926335	0.936771	0.921731	0.937078	0.889196	0.928177	0.911602	0.88674	0.870473	0.924494	0.883978	0.912216	0.907612	0.864027	0.870166	0.888582	1
578	830	337	23	2	499.681	29.007	707.033	52.9422	821.436	47.963	1024.67	100.84	1550.2	269.971	4400.46	985.561	6843.03	1204.13	13487.6	3866.03	578	13	1192	0.004768	565.392	108.339	2478.18	1610.5	0.957634	0.958054	0.94547	0.941695	0.929111	0.934983	0.922399	0.937919	0.896393	0.927433	0.911913	0.884648	0.874161	0.920302	0.886326	0.91401	0.911074	0.861158	0.869547	0.888003	1
580	0	745	322	25	0	0	520.973	33.3617	729.322	57.1356	858.71	76.3958	0	0	1759.74	337.507	4835.6	1139.99	7921.54	2301.92	580	16	1092	0.004368	590.142	111.727	2807.79	1772.79	0.958333	0.959249	0.945055	0.944597	0.929487	0.934066	0.923993	0.940018	0.89881	0.929487	0.910714	0.887821	0.877289	0.917125	0.89011	0.913462	0.914377	0.858516	0.870421	0.889652	1
580	27787	745	322	25	132.112	13.91	520.973	33.3617	729.322	57.1356	858.71	76.3958	29.8318	9.70874	1759.74	337.507	4835.6	1139.99	7921.54	2301.92	580	0	28879	0.115516	149.431	91.0551	134.875	632.218	0.955729	0.948492	0.942017	0.93523	0.932165	0.926971	0.906697	0.920427	0.891634	0.910177	0.896915	0.901364	0.895755	0.914817	0.89082	0.916167	0.897036	0.854912	0.856591	0.894387	1
585	1111	545	271	21	348.173	19.4849	626.106	39.002	839.47	63.6514	940.745	58.2957	526.558	87.9394	3045.28	572.215	7352.12	1678.21	10274.1	1938.37	585	12	1948	0.007792	500.668	192.26	2285.86	2591.05	0.955852	0.955339	0.941478	0.945329	0.930185	0.930698	0.916581	0.931211	0.886037	0.928388	0.907854	0.897074	0.89117	0.920431	0.892454	0.918121	0.905544	0.861396	0.86653	0.89271	1
586	1002	338	56	4	377.968	23.04	638.387	42.5443	853.913	66.3792	893.737	34.6264	674.063	122.617	3232.49	647.24	7743.41	1828.4	8754.21	1007.33	586	9	1400	0.0056	461.352	142.26	1597.6	1778.05	0.9575	0.956071	0.9425	0.944643	0.929643	0.932857	0.912857	0.931786	0.880714	0.928571	0.908571	0.9075	0.895	0.917143	0.893929	0.920357	0.902857	0.861071	0.865357	0.898214	1
590	673	287	50	4	462.858	29.4116	677.941	46.5246	899.308	70.2519	942.111	55.1443	1235.77	234.381	3871.44	802.948	9039.65	2101.82	10305.5	1802.27	590	14	1014	0.004056	547.146	133.154	2402.35	2093.41	0.957101	0.953649	0.946252	0.947239	0.933432	0.937377	0.911736	0.930966	0.889053	0.928501	0.910256	0.908777	0.898915	0.913215	0.903353	0.920118	0.903353	0.859961	0.865878	0.893984	1
592	0	601	271	52	0	0	473.635	33.223	689.395	55.2973	908.485	74.8356	0	0	1327.12	276.809	4090.65	985.945	9337.78	2332.67	592	16	924	0.003696	561.387	136.105	2588.45	2213.92	0.957792	0.955628	0.949134	0.948593	0.930736	0.939935	0.915043	0.929113	0.891234	0.926948	0.909632	0.905844	0.897727	0.911797	0.902056	0.920455	0.903139	0.862013	0.868506	0.894481	1
592	30930	601	271	52	137.554	13.4604	473.635	33.223	689.395	55.2973	908.485	74.8356	33.5031	10.0652	1327.12	276.809	4090.65	985.945	9337.78	2332.67	592	0	31854	0.127416	149.849	75.9792	107.615	571.083	0.955845	0.946412	0.948845	0.937025	0.934561	0.928879	0.917342	0.928109	0.914124	0.926038	0.900625	0.896135	0.91381	0.915584	0.878179	0.890595	0.903293	0.841966	0.847806	0.890249	1
597	1481	445	229	46	340.167	18.2135	574.808	40.3368	790.861	61.9713	1014.16	79.4357	490.826	78.3729	2366.31	499.777	6158.77	1429.69	12944.1	2981.59	597	10	2201	0.008804	448.585	176.319	1719.99	2497.41	0.959337	0.950477	0.952294	0.943435	0.933212	0.93662	0.920945	0.929123	0.899591	0.934575	0.897774	0.893458	0.909359	0.917537	0.885279	0.904362	0.904816	0.854839	0.858701	0.894593	1
598	1338	246	45	1	373.442	22.437	593.933	46.572	796.212	76.205	933.038	0	650.045	116.858	2618.78	620.265	6340.94	1844.95	9910.85	0	598	8	1630	0.00652	418.733	106.364	1109.96	1217.95	0.959202	0.952761	0.952147	0.943558	0.93681	0.934969	0.919018	0.927914	0.898773	0.935276	0.895092	0.892638	0.91319	0.916564	0.883129	0.899387	0.902454	0.854908	0.858282	0.892638	1
602	885	197	38	1	479.485	28.2678	646.991	55.106	848.323	80.1334	991.7	0	1370.88	241.376	3392.47	875.746	7661.5	2324.83	11890.6	0	602	12	1121	0.004484	521.882	96.7529	1948.77	1479.31	0.958073	0.951829	0.954059	0.945138	0.936664	0.9438	0.914808	0.928635	0.895629	0.93934	0.891615	0.898751	0.910794	0.917484	0.882248	0.903211	0.902765	0.856824	0.854594	0.890723	1
604	0	783	184	37	0	0	498.5	32.348	666.118	58.0344	876.67	87.1353	0	0	1543.1	300.336	3704.61	980.106	8473.9	2634.71	604	15	1004	0.004016	543.155	100.69	2194.65	1644.44	0.957171	0.952191	0.954183	0.945717	0.940737	0.943227	0.918825	0.929781	0.89741	0.941733	0.893924	0.896912	0.908367	0.915837	0.88247	0.905378	0.90239	0.858068	0.856574	0.885458	1
604	30669	783	184	37	134.161	13.4775	498.5	32.348	666.118	58.0344	876.67	87.1353	31.1446	9.69468	1543.1	300.336	3704.61	980.106	8473.9	2634.71	604	0	31673	0.126692	147.126	75.0443	99.7254	479.043	0.949989	0.951725	0.9474	0.933619	0.927651	0.932608	0.923784	0.923957	0.90222	0.932908	0.904619	0.891138	0.886875	0.914564	0.886938	0.895116	0.899157	0.86228	0.853282	0.901383	1
609	1297	586	151	35	365.928	19.8155	609.47	38.4577	782.552	58.571	993.058	93.3271	610.543	99.2771	2810.73	533.472	5959.02	1356.41	12256.6	3544.44	609	10	2069	0.008276	475.921	158.38	1821.05	2172.88	0.954084	0.952634	0.951667	0.933784	0.935959	0.939343	0.925326	0.934993	0.905027	0.938134	0.904543	0.900193	0.90696	0.915418	0.884969	0.895602	0.90841	0.855727	0.853794	0.893427	1
610	1173	355	22	2	395.74	24.2206	623.515	42.1478	782.196	50.7358	1031.26	124.904	773.314	142.269	3013.82	610.531	5926.07	1151.99	13946	4857.86	610	9	1552	0.006208	454.138	109.548	1375.82	1238.94	0.954575	0.953286	0.951031	0.932668	0.934601	0.936856	0.923325	0.937178	0.903995	0.938144	0.90625	0.89884	0.908827	0.913015	0.884343	0.889175	0.916559	0.856314	0.847294	0.895619	1
614	822	300	19	2	495.32	29.9634	672.266	48.4089	828.303	57.7518	1105.44	165.33	1511.43	273.992	3780.58	818.842	7045.38	1475.59	17537.1	7400.22	614	13	1143	0.004572	548.365	96.2416	2227.04	1469.63	0.956255	0.954068	0.950569	0.933508	0.939633	0.94007	0.928696	0.936133	0.899388	0.942257	0.901575	0.902012	0.911199	0.913823	0.881015	0.889764	0.919073	0.856955	0.842957	0.890639	1
616	0	745	275	19	0	0	519.105	34.0319	695.267	53.3756	884.678	136.294	0	0	1741.97	341.754	4188.96	965.416	9127.25	5841.6	616	15	1039	0.004156	572.416	98.6905	2524.68	1709.98	0.958133	0.958614	0.952839	0.938884	0.943696	0.938884	0.931665	0.936477	0.89846	0.941771	0.900866	0.90616	0.910491	0.915303	0.880654	0.887873	0.921559	0.856593	0.840712	0.889798	1
616	30338	745	275	19	134.633	13.358	519.105	34.0319	695.267	53.3756	884.678	136.294	31.4506	9.69377	1741.97	341.754	4188.96	965.416	9127.25	5841.6	616	0	31377	0.125508	149.129	81.4324	114.01	544.004	0.952338	0.955094	0.937677	0.939255	0.931478	0.933088	0.926539	0.935399	0.894493	0.934618	0.901233	0.871801	0.887242	0.906157	0.882207	0.908165	0.896102	0.857125	0.85738	0.88431	1
621	1348	552	236	19	344.18	18.5811	623.024	40.0579	800.09	58.7746	987.968	120.517	508.412	82.5382	3002.9	578.824	6362.55	1403.63	12319	5604.52	621	11	2155	0.00862	471.21	177.003	1892.61	2289.89	0.958701	0.95174	0.94478	0.940139	0.931787	0.933411	0.935963	0.933875	0.902784	0.936891	0.899072	0.885383	0.894896	0.911137	0.878422	0.897912	0.905336	0.859397	0.84942	0.887703	1
622	1210	324	38	1	380.561	22.4757	641.412	45.6081	801.348	71.2378	818.319	0	687.527	122.12	3284.37	701.519	6442.36	1813.25	6697.76	0	622	9	1573	0.006292	444.733	123.434	1365.26	1394.63	0.958042	0.952956	0.946281	0.937381	0.928798	0.932613	0.939288	0.931341	0.901144	0.931977	0.902734	0.880165	0.89288	0.910362	0.872537	0.897012	0.900191	0.862365	0.85569	0.894151	1
626	841	275	34	1	471.448	27.602	686.288	50.947	845.445	76.2435	856.492	0	1303.24	230.529	4024.95	898.638	7565.28	2152.16	7674.87	0	626	13	1151	0.004604	534.161	112.712	2144.03	1620.23	0.961772	0.954822	0.943527	0.936142	0.931364	0.934405	0.93788	0.929626	0.897046	0.938315	0.902259	0.883145	0.892702	0.913553	0.870982	0.899218	0.9053	0.868375	0.855343	0.896177	1
628	0	728	261	34	0	0	495.905	31.6838	712.26	57.5852	866.89	77.3625	0	0	1518.68	292.675	4510.83	1098.84	8147.13	2234.15	628	15	1023	0.004092	563.434	117.115	2502.37	1819.81	0.964321	0.955523	0.94477	0.937439	0.93304	0.93695	0.936461	0.927664	0.898827	0.938905	0.900293	0.882209	0.894428	0.913001	0.874878	0.902248	0.906647	0.86999	0.853372	0.895894	1
628	32754	728	261	34	137.831	13.5114	495.905	31.6838	712.26	57.5852	866.89	77.3625	33.7114	10.2419	1518.68	292.675	4510.83	1098.84	8147.13	2234.15	628	0	33777	0.135108	150.721	76.892	108.479	528.573	0.950662	0.939115	0.946961	0.932306	0.936214	0.925689	0.912204	0.935222	0.896897	0.943704	0.904832	0.87564	0.888682	0.906001	0.88618	0.909435	0.900554	0.839728	0.849454	0.889733	1
633	1664	531	216	32	345.231	18.6069	597.167	38.4821	814.864	66.1496	969.244	97.581	513.046	83.1192	2645.91	509.863	6743.85	1656.64	11441.6	3489.71	633	10	2443	0.009772	449.688	168.983	1670.69	2260.31	0.955383	0.947196	0.951494	0.936553	0.937986	0.933074	0.917929	0.926729	0.896234	0.94167	0.896234	0.876381	0.888457	0.908719	0.885182	0.905239	0.898895	0.851822	0.85305	0.891322	1
634	1486	310	42	3	390.409	23.1116	617.265	43.918	836.082	62.6931	978.228	141.485	742.074	131.665	2928.66	621.227	7262.96	1711.39	12102.2	4546.82	634	8	1841	0.007364	439.734	110.479	1277.54	1370.48	0.956002	0.948126	0.950842	0.936719	0.94025	0.935904	0.914992	0.926942	0.89598	0.945682	0.894622	0.874796	0.887833	0.908745	0.885932	0.909832	0.896252	0.848452	0.855242	0.890005	1
638	1021	253	40	3	478.281	28.0896	661.054	50.9813	868.972	69.0885	1026.53	137.872	1360.51	238.495	3603.44	833.261	8167.87	2077.81	13872.9	5012.25	638	13	1317	0.005268	526.507	103.497	2026.64	1628.68	0.958998	0.950266	0.949127	0.932802	0.94533	0.938497	0.918755	0.929765	0.895216	0.946849	0.895976	0.879271	0.89142	0.909263	0.886484	0.908884	0.893318	0.850038	0.853834	0.887623	1
640	0	893	233	42	0	0	500.402	33.8461	682.961	58.0532	905.606	84.6612	0	0	1562.44	317.778	3986.68	1009.43	9308.86	2836.12	640	15	1168	0.004672	551.391	108.437	2324.59	1821.81	0.960616	0.954623	0.948202	0.934932	0.946918	0.938784	0.921233	0.929795	0.896832	0.947346	0.900685	0.881421	0.892551	0.910531	0.885702	0.90839	0.889127	0.85274	0.856164	0.892979	1
640	30219	893	233	42	133.297	13.1998	500.402	33.8461	682.961	58.0532	905.606	84.6612	30.5234	9.35799	1562.44	317.778	3986.68	1009.43	9308.86	2836.12	640	0	31387	0.125548	148.856	82.8742	115.892	558.701	0.951397	0.950282	0.951604	0.943719	0.94708	0.943193	0.921751	0.935642	0.905056	0.931564	0.90015	0.909198	0.889174	0.921878	0.872511	0.915952	0.887979	0.860579	0.854892	0.891085	1
645	1254	653	199	40	357.83	19.2622	612.54	39.7028	798.512	63.866	1024.66	87.8238	571.011	92.6746	2855.14	560.143	6343.32	1509.07	13404.7	3714.63	645	11	2146	0.008584	488.628	173.632	2040.52	2481.25	0.960857	0.949441	0.949674	0.943849	0.948043	0.941752	0.919851	0.932199	0.897484	0.937092	0.899814	0.892591	0.89329	0.923346	0.883737	0.914026	0.892358	0.860671	0.856244	0.885601	1
646	1145	374	35	4	394.574	23.3142	629.386	46.8594	820.538	68.947	1056.35	62.978	765.944	135.717	3108.55	706.557	6895.4	1780.2	14511	2574.64	646	9	1558	0.006232	462.209	122.087	1501.27	1525.54	0.960847	0.946727	0.953787	0.94801	0.95122	0.941913	0.917522	0.933569	0.897304	0.933569	0.892811	0.899551	0.894737	0.92362	0.881579	0.914313	0.896341	0.86104	0.859435	0.886714	1
650	799	315	34	4	487.227	29.1661	674.164	51.827	862.762	70.5745	1106.3	61.0709	1438.5	256.582	3820.89	891.744	8001.12	1995.21	16633.8	2784.97	650	14	1152	0.004608	551.576	111.32	2336.38	1796.14	0.960938	0.948351	0.950087	0.948351	0.950955	0.93967	0.914497	0.936198	0.894531	0.936198	0.891927	0.90191	0.897135	0.923177	0.884549	0.915365	0.891927	0.864583	0.854601	0.891059	1
652	0	705	291	36	0	0	510.956	33.8526	696.13	56.6714	906.656	106.813	0	0	1661.99	329.124	4213.52	1028.14	9490.7	3787.15	652	16	1032	0.004128	576.974	113.397	2654.55	1964.93	0.963178	0.950097	0.952035	0.95155	0.952035	0.942345	0.917151	0.9375	0.895833	0.936531	0.890988	0.897771	0.903101	0.925388	0.883236	0.915213	0.889535	0.865795	0.855136	0.890504	1
652	26992	705	291	36	135.277	13.6387	510.956	33.8526	696.13	56.6714	906.656	106.813	31.935	10.0959	1661.99	329.124	4213.52	1028.14	9490.7	3787.15	652	0	28024	0.112096	151.542	87.0211	128.514	621.484	0.960177	0.950703	0.954485	0.93279	0.948812	0.933396	0.929989	0.922673	0.906955	0.938392	0.887382	0.907686	0.904136	0.915001	0.890629	0.911487	0.906491	0.850325	0.841529	0.881334	1
657	1310	561	251	32	354.599	19.526	618.61	40.2721	806.115	65.6144	1012.51	111.198	555.961	91.7734	2940.65	572.677	6530.73	1615.74	13118.2	4637.53	657	11	2154	0.008616	485.747	180.221	2059.89	2537.27	0.959378	0.949396	0.952414	0.944522	0.949396	0.939183	0.922702	0.93338	0.904596	0.930826	0.885562	0.904132	0.903668	0.925023	0.889276	0.913417	0.896007	0.863278	0.841922	0.88324	1
658	1193	333	47	0	386.245	23.9083	634.905	45.3812	819.395	68.4441	0	0	719.368	133.093	3186.14	675.362	6864.46	1741.37	0	0	658	9	1573	0.006292	451.828	124.113	1425.19	1455.64	0.960267	0.947552	0.952638	0.943738	0.949142	0.93897	0.924666	0.932295	0.906866	0.927527	0.88239	0.904959	0.907184	0.925938	0.88843	0.913223	0.896058	0.861729	0.837572	0.881755	1
662	834	277	44	0	467.458	29.5091	676.726	50.0146	860.015	78.227	0	0	1272.64	241.429	3858.91	847.609	7964.01	2266.47	0	0	662	13	1155	0.00462	532.6	116.583	2147.8	1718.73	0.960173	0.943723	0.949784	0.945455	0.954545	0.939827	0.924242	0.933766	0.904762	0.927706	0.883117	0.904762	0.906926	0.920779	0.885281	0.919048	0.893939	0.8671	0.842857	0.888312	1
664	0	720	264	44	0	0	489.271	33.0317	702.399	54.5511	877.639	79.7185	0	0	1460.81	295.146	4319.97	992.167	8461.6	2432.28	664	16	1028	0.004112	560.627	121.777	2494.71	1922.29	0.960117	0.947471	0.950875	0.947471	0.955739	0.942607	0.924125	0.932393	0.899319	0.927043	0.883755	0.905156	0.904669	0.921206	0.882296	0.920233	0.892996	0.86965	0.84144	0.8857	1
664	30513	720	264	44	137.69	13.4246	489.271	33.0317	702.399	54.5511	877.639	79.7185	33.5968	10.1111	1460.81	295.146	4319.97	992.167	8461.6	2432.28	664	0	31541	0.126164	151.474	79.3579	113.811	558.136	0.963444	0.952031	0.959244	0.930915	0.936955	0.930059	0.93445	0.915776	0.894851	0.936892	0.88832	0.898006	0.909118	0.914524	0.884832	0.883802	0.913018	0.865017	0.848863	0.87995	1
669	1492	532	225	36	370.456	18.9868	604.534	38.6417	817.692	63.3324	1005.65	91.5046	632.806	96.9988	2744.09	525.501	6800.91	1544.14	12708.8	3666.19	669	10	2285	0.00914	479.001	167.742	1921.98	2436.52	0.960394	0.948359	0.95558	0.931291	0.945295	0.936543	0.935886	0.919037	0.894311	0.937199	0.882495	0.895842	0.91116	0.919475	0.885996	0.902845	0.899125	0.87046	0.84814	0.877243	1
670	1363	303	37	1	403.589	23.6727	618.253	43.6914	837.253	65.6991	999.96	0	819.276	143.65	2941.98	615.182	7302.57	1706.28	12188.9	0	670	8	1704	0.006816	451.526	105.212	1344.18	1288.9	0.963028	0.947477	0.95804	0.929871	0.945129	0.934272	0.937793	0.915786	0.895246	0.940434	0.881455	0.89642	0.9152	0.919894	0.887617	0.901995	0.899941	0.865904	0.853873	0.876174	1
674	970	259	34	1	503.324	30.5517	669.887	47.6796	899.291	64.7359	1080.14	0	1585.63	286.713	3739.31	791.578	9014.86	1928.77	15346.6	0	674	13	1264	0.005056	548.561	97.025	2237.65	1565.66	0.966377	0.949367	0.956092	0.940269	0.946203	0.939873	0.937104	0.923259	0.898734	0.939873	0.879747	0.894383	0.918908	0.917326	0.888845	0.905063	0.900316	0.862737	0.855222	0.87856	1
676	0	864	247	33	0	0	522.142	36.6317	689.133	52.4383	926.351	75.1757	0	0	1775.82	372.375	4078.16	925.958	9892.43	2473.72	676	15	1144	0.004576	569.857	101.131	2507.05	1725.26	0.965909	0.94799	0.957605	0.943619	0.947552	0.938811	0.938374	0.923514	0.90035	0.939685	0.877622	0.899476	0.921766	0.916958	0.888986	0.905594	0.900787	0.868007	0.854458	0.879808	1
676	28179	864	247	33	134.357	13.3963	522.142	36.6317	689.133	52.4383	926.351	75.1757	31.2664	9.63704	1775.82	372.375	4078.16	925.958	9892.43	2473.72	676	0	29323	0.117292	151.348	87.6477	127.856	588.234	0.963254	0.953074	0.947175	0.93824	0.938973	0.9365	0.941428	0.930532	0.904631	0.936534	0.890734	0.887938	0.89943	0.91921	0.872864	0.885977	0.885158	0.872029	0.856989	0.883419	1
681	1178	635	201	30	360.809	19.5316	634.029	44.3087	806.264	58.2462	1053.25	70.5656	585.377	95.0721	3171.12	664.666	6506.74	1403.14	14424	2911.49	681	11	2044	0.008176	499.656	178.042	2174.08	2504.47	0.967955	0.956947	0.956947	0.940558	0.93909	0.939579	0.942759	0.924658	0.906556	0.937133	0.88136	0.896282	0.911204	0.923924	0.881115	0.889432	0.895548	0.877691	0.857387	0.886986	1
682	1051	370	37	1	393.088	23.3932	648.452	48.8141	825.31	63.2101	962.1	0	757.46	134.525	3399.2	765.063	6990.84	1628.73	10861.7	0	682	9	1459	0.005836	469.199	129.63	1592.4	1535.17	0.969157	0.961275	0.959219	0.941056	0.937971	0.941398	0.946196	0.919808	0.908499	0.936943	0.882796	0.897533	0.913982	0.925291	0.877656	0.883825	0.894106	0.883825	0.857094	0.890336	1
686	731	317	35	1	470.532	28.1359	688.733	51.4572	858.371	67.0434	948.915	0	1296.18	229.852	4068.72	912.63	7866.45	1871.95	10423.1	0	686	14	1084	0.004336	547.306	120.624	2327.53	1745.64	0.970018	0.962177	0.960332	0.943727	0.939576	0.944649	0.948339	0.926199	0.910055	0.941882	0.88607	0.903137	0.916513	0.926661	0.87869	0.890221	0.895756	0.883764	0.854244	0.891605	1
688	0	641	300	36	0	0	485.754	33.1817	707.271	57.6113	880.206	72.72	0	0	1430.09	290.899	4418.3	1081.04	8496.89	2115.53	688	16	977	0.003908	568.308	126.182	2608.05	1942.61	0.971853	0.962129	0.963664	0.941658	0.938588	0.945752	0.948311	0.927329	0.908393	0.943705	0.889458	0.903275	0.918628	0.925281	0.879734	0.889458	0.894063	0.882805	0.854657	0.889458	1
688	28463	641	300	36	136.724	13.9502	485.754	33.1817	707.271	57.6113	880.206	72.72	32.9851	10.384	1430.09	290.899	4418.3	1081.04	8496.89	2115.53	688	0	29440	0.11776	151.046	81.8097	118.441	581.457	0.958916	0.947079	0.940387	0.938876	0.947945	0.945975	0.931607	0.939929	0.892714	0.934443	0.889861	0.893801	0.899134	0.921382	0.872181	0.892901	0.889147	0.870788	0.864776	0.88159	1
693	1318	464	255	34	367.643	19.6752	599.929	39.0026	823.039	65.9762	988.345	77.5069	619	99.4308	2683.24	522.709	6944.25	1669.32	11986.4	2812.9	693	11	2071	0.008284	485.948	176.564	2046.93	2550.26	0.968614	0.955818	0.946886	0.945678	0.943747	0.945678	0.932883	0.936263	0.902221	0.937711	0.889184	0.894495	0.91381	0.923708	0.88001	0.895944	0.893771	0.879768	0.851762	0.879285	1
694	1214	278	53	1	404.565	24.4344	619.619	43.3367	833.134	78.3497	871.915	0	825.723	149.365	2960.6	614.653	7253.47	2069.46	8095.1	0	694	9	1546	0.006184	458.231	113.54	1434.67	1460	0.968305	0.952135	0.943402	0.94599	0.944696	0.945666	0.927878	0.938228	0.903622	0.937904	0.883894	0.895213	0.912354	0.923027	0.880983	0.898771	0.893596	0.884864	0.856404	0.876132	1
698	858	235	50	1	499.154	30.3459	664.465	48.4014	874.418	81.9725	972.407	0	1546.81	282.278	3652.26	793.19	8378.78	2371.25	11213	0	698	13	1144	0.004576	549.927	104.173	2286.36	1708.84	0.96722	0.954108	0.943182	0.951049	0.950175	0.945367	0.930507	0.935315	0.903846	0.934878	0.883304	0.902972	0.911276	0.92264	0.881993	0.89729	0.889423	0.88986	0.853147	0.876311	1
700	0	769	224	49	0	0	522.459	35.964	688.186	55.348	903.465	84.4372	0	0	1778.16	369.075	4069.53	977.794	9235.03	2546.46	700	15	1042	0.004168	576.002	108.684	2621.4	1908.78	0.96833	0.954415	0.946257	0.950576	0.949616	0.944818	0.931382	0.935701	0.90595	0.933781	0.882917	0.900672	0.914587	0.925144	0.881478	0.898752	0.889155	0.891555	0.856526	0.879559	1
700	31735	769	224	49	141.948	13.4023	522.459	35.964	688.186	55.348	903.465	84.4372	36.7314	10.6842	1778.16	369.075	4069.53	977.794	9235.03	2546.46	700	0	32777	0.131108	155.747	79.6773	118.899	567.065	0.953138	0.937105	0.93349	0.944504	0.95027	0.939134	0.915734	0.931049	0.881182	0.926015	0.894759	0.891326	0.896772	0.918525	0.877002	0.906535	0.885026	0.869222	0.851985	0.887055	1
705	1960	544	185	43	349.517	19.2566	626.966	40.5422	791.983	58.4977	1012.51	86.8926	532.504	87.7508	3060.49	595.918	6172.35	1343.68	12929.1	3326.39	705	9	2732	0.010928	445.16	165.226	1612.9	2247.35	0.961201	0.944546	0.939239	0.946925	0.949488	0.94601	0.921486	0.931552	0.894766	0.925329	0.892936	0.89623	0.898243	0.918558	0.873902	0.894583	0.887994	0.877562	0.855051	0.880307	1
706	1764	318	27	1	379.422	23.4414	642.417	46.9345	820.965	66.993	997.497	0	682.055	126.286	3302.57	726.53	6896.74	1678.17	12099.5	0	706	8	2110	0.00844	425.001	108.955	1161.93	1220.49	0.958768	0.943128	0.938626	0.945498	0.948578	0.946919	0.918246	0.93128	0.893839	0.921801	0.897393	0.898104	0.89763	0.917299	0.874645	0.89763	0.887915	0.874171	0.854028	0.884834	1
710	1201	268	21	1	449.346	28.8466	676.783	53.6974	852.771	68.6928	1002.33	0	1131.43	218.586	3869.78	929.247	7722.18	1856.86	12275.5	0	710	12	1491	0.005964	496.28	104.151	1723.93	1390.73	0.959423	0.950034	0.942321	0.949363	0.954058	0.948021	0.915493	0.933937	0.895708	0.923206	0.899732	0.900067	0.897049	0.916834	0.877264	0.898055	0.889336	0.874245	0.86452	0.890342	1
712	0	1045	253	21	0	0	469.343	32.8203	696.224	58.6914	885.134	71.5547	0	0	1291.49	271.833	4221.03	1063.63	8631.56	2062.61	712	14	1319	0.005276	519.481	108.202	1970.27	1544.82	0.961334	0.952237	0.942381	0.951099	0.955269	0.946929	0.917362	0.934799	0.901061	0.923048	0.899924	0.900682	0.899545	0.915845	0.879454	0.899924	0.891964	0.873768	0.862396	0.891585	1
712	31802	1045	253	21	131.869	13.4348	469.343	32.8203	696.224	58.6914	885.134	71.5547	29.6072	9.34564	1291.49	271.833	4221.03	1063.63	8631.56	2062.61	712	0	33121	0.132484	147.305	79.9032	106.892	489.012	0.959588	0.931222	0.939751	0.937487	0.94354	0.926618	0.921817	0.931494	0.892364	0.921606	0.88536	0.888802	0.894327	0.919613	0.86895	0.909317	0.884182	0.860919	0.850548	0.881103	1
717	1210	756	212	20	345.819	19.4906	574.388	38.3924	801.749	65.7476	987.949	76.0264	516.078	87.7239	2357.96	472.474	6426.98	1581.74	11963.7	2730.45	717	11	2198	0.008792	474.253	162.668	1823.87	2099.77	0.962466	0.937671	0.940855	0.94131	0.952684	0.938353	0.915833	0.931756	0.902639	0.926979	0.892175	0.89263	0.899227	0.919927	0.875341	0.908326	0.888535	0.868744	0.860328	0.889672	1
718	1079	471	37	0	386.909	23.5573	594.586	43.8122	814.976	81.4326	0	0	722.823	132.31	2621.77	579.385	6811.82	1984.96	0	0	718	10	1587	0.006348	458.525	114.216	1428.37	1280.71	0.961878	0.933207	0.938563	0.940769	0.951796	0.933837	0.915879	0.932262	0.901701	0.927851	0.887524	0.894455	0.897921	0.917454	0.874921	0.914304	0.890989	0.864209	0.857908	0.889729	1
722	718	399	35	0	489.339	29.4429	644.923	48.4735	874.62	89.5856	0	0	1457.4	263.444	3344.39	763.643	8424.52	2527.98	0	0	722	14	1152	0.004608	554.932	100.943	2322.64	1548.8	0.961372	0.936198	0.936632	0.947049	0.954427	0.934028	0.917969	0.931424	0.900174	0.929688	0.886285	0.892795	0.894531	0.917969	0.875434	0.914497	0.894965	0.870226	0.853733	0.889757	1
724	0	642	369	35	0	0	514.662	33.5512	672.443	50.814	899.453	93.0008	0	0	1697.59	332.174	3789.48	861.827	9163.96	2757.34	724	17	1046	0.004184	583.198	104.549	2685.38	1737.09	0.961759	0.942161	0.935468	0.949331	0.954589	0.937859	0.918738	0.93021	0.897228	0.93021	0.888623	0.898184	0.894359	0.919216	0.875239	0.914436	0.891969	0.870937	0.852294	0.891491	1
724	30680	642	369	35	136.078	13.4914	514.662	33.5512	672.443	50.814	899.453	93.0008	32.4685	10.0097	1697.59	332.174	3789.48	861.827	9163.96	2757.34	724	0	31726	0.126904	150.819	83.1282	119.934	569.185	0.967913	0.946527	0.948181	0.947945	0.935542	0.938536	0.928844	0.929191	0.904337	0.936614	0.890468	0.893258	0.918064	0.91559	0.875339	0.89994	0.900208	0.86593	0.851273	0.884653	1
729	1488	487	304	33	373.511	20.2264	632.923	40.9999	788.871	59.9398	1028.3	94.1826	649.119	105.658	3148.23	611.177	6106.65	1397.86	13580.9	3707.47	729	11	2312	0.009248	492.115	173.577	2077.71	2473.25	0.966263	0.940311	0.947448	0.947232	0.938798	0.942258	0.926471	0.929066	0.902249	0.93923	0.890138	0.896626	0.902033	0.918469	0.87673	0.907656	0.89987	0.865484	0.856401	0.882353	1
730	1353	302	55	3	404.595	24.0286	644.307	48.2066	816.28	59.4609	988.356	48.7342	825.606	146.714	3334.32	757.282	6751.41	1408.08	11856.9	1781.55	730	8	1713	0.006852	461.096	118.152	1477.47	1487.46	0.970228	0.941039	0.94892	0.945417	0.936369	0.946293	0.929072	0.931407	0.90397	0.93958	0.891419	0.899883	0.90397	0.919731	0.873322	0.907764	0.900467	0.865149	0.857852	0.878867	1
734	954	255	51	3	496.189	28.8514	690.032	52.1879	863.449	66.6329	1023.95	55.5706	1518.07	262.109	4093.88	950.862	8001.06	1814.27	13196.7	2080.86	734	13	1263	0.005052	551.41	109.592	2327.65	1755.82	0.971496	0.944181	0.94616	0.949723	0.93943	0.950119	0.928741	0.930721	0.9038	0.941013	0.89232	0.897466	0.906176	0.920428	0.874505	0.907363	0.89905	0.866587	0.852732	0.877672	1
736	0	853	231	53	0	0	521.667	33.6409	716.378	56.685	913.461	84.4484	0	0	1767.04	340.719	4585.8	1105.83	9539.48	2636.8	736	15	1137	0.004548	579.489	115.537	2702.02	2053.21	0.972296	0.94591	0.94635	0.950748	0.940193	0.950308	0.929639	0.930079	0.903694	0.941513	0.89358	0.896218	0.906332	0.920405	0.876429	0.908971	0.898857	0.867634	0.853562	0.881706	1
736	26137	853	231	53	135.475	13.6828	521.667	33.6409	716.378	56.685	913.461	84.4484	32.0756	10.0623	1767.04	340.719	4585.8	1105.83	9539.48	2636.8	736	0	27274	0.109096	153.985	92.8009	143.38	678.696	0.963463	0.955489	0.949531	0.943041	0.949347	0.939411	0.924764	0.925332	0.900876	0.939704	0.878951	0.906321	0.913911	0.917266	0.880179	0.889327	0.881847	0.888612	0.849875	0.873249	1
741	1209	631	189	47	353.631	20.0818	630.05	40.0445	826.533	65.1664	1028.01	93.7252	551.755	93.8964	3104.25	587.86	7028.89	1681.57	13566.4	3679.96	741	11	2076	0.008304	495.969	186.889	2211.91	2748.19	0.968449	0.95159	0.948699	0.943642	0.941956	0.943642	0.926301	0.929191	0.902697	0.934971	0.888969	0.897158	0.91185	0.919798	0.878131	0.89475	0.883189	0.876686	0.855491	0.876927	1
742	1130	387	33	6	387.457	23.8256	647.908	47.2461	850.434	75.1812	1000.46	70.0195	726.028	133.479	3387.28	739.725	7686.76	1958.35	12384.7	2575.35	742	9	1556	0.006224	464.418	134.349	1580.5	1684.93	0.971722	0.953406	0.949229	0.941838	0.944409	0.943445	0.930591	0.929627	0.900386	0.936697	0.888175	0.89653	0.916452	0.919344	0.880141	0.891067	0.881427	0.876928	0.852185	0.874679	1
746	752	330	28	6	467.811	28.4162	686.222	53.8242	892.316	82.9148	1072.2	85.3485	1274.39	231.882	4031.59	960.36	8898	2495.13	15295.7	3624.15	746	14	1116	0.004464	546.295	126.664	2356.35	2031.81	0.976254	0.953405	0.959677	0.941756	0.943548	0.942204	0.928315	0.93414	0.902778	0.937724	0.883513	0.898297	0.915771	0.920699	0.881272	0.891577	0.887097	0.876344	0.852599	0.87724	1
748	0	649	312	31	0	0	492.16	32.3223	713.778	59.4708	947.627	109.478	0	0	1485.66	292.486	4545.53	1161.89	10797.6	3821.41	748	16	992	0.003968	576.096	130.596	2739.04	2240.64	0.975806	0.955141	0.959173	0.94254	0.946573	0.940524	0.928427	0.934476	0.90373	0.9375	0.884073	0.899194	0.916835	0.919355	0.882056	0.890625	0.886593	0.878528	0.853831	0.883065	1
748	27324	649	312	31	134.559	13.6171	492.16	32.3223	713.778	59.4708	947.627	109.478	31.4338	9.80798	1485.66	292.486	4545.53	1161.89	10797.6	3821.41	748	0	28316	0.113264	150.027	85.8315	126.29	651.008	0.955926	0.953366	0.947115	0.942365	0.943371	0.947327	0.914695	0.924354	0.907649	0.937403	0.882593	0.893029	0.909468	0.918297	0.880898	0.891846	0.865323	0.883617	0.853687	0.880191	1
753	1222	466	262	28	348.358	19.021	594.942	38.7992	822.911	66.1277	1047.91	119.456	527.168	86.5191	2617.41	513.148	6941.31	1659.77	14569.4	5134.6	753	11	1978	0.007912	479.211	187.932	2067.99	2775.01	0.963094	0.95728	0.95273	0.945905	0.946916	0.94186	0.92543	0.930233	0.902427	0.93731	0.881193	0.898382	0.911274	0.919616	0.882457	0.891304	0.875632	0.884226	0.859201	0.879424	1
754	1108	278	43	1	387.902	23.4877	614.789	40.5735	833.007	52.074	1182.35	0	728.303	133.419	2887.75	569.799	7144.95	1314	20104.7	0	754	9	1430	0.00572	445.95	117.753	1354.61	1464.16	0.957692	0.957343	0.952448	0.945455	0.948951	0.942308	0.924476	0.934266	0.901748	0.938112	0.880769	0.903147	0.912587	0.92028	0.88986	0.888112	0.872378	0.88951	0.862587	0.877972	1
758	766	236	39	1	489.925	28.3531	662.319	46.0094	886.179	63.3035	1237.44	0	1461.46	253.906	3612.18	754.828	8625.51	1813.26	23034.4	0	758	13	1042	0.004168	544.519	106.697	2237.41	1764.26	0.964012	0.959213	0.951536	0.944818	0.949616	0.942898	0.921785	0.935701	0.903551	0.940019	0.889155	0.911228	0.918426	0.922745	0.893474	0.888676	0.871881	0.888196	0.863724	0.87428	1
760	0	691	226	40	0	0	506.16	33.1459	677.717	53.8331	910.103	82.3121	0	0	1615.36	316.694	3885.83	931.782	9435.46	2969.86	760	15	957	0.003828	563.558	110.621	2478.4	1916.95	0.965517	0.959248	0.952456	0.944096	0.952456	0.943051	0.92163	0.934692	0.903866	0.939394	0.892372	0.912226	0.917973	0.924765	0.892372	0.889237	0.874086	0.889237	0.869383	0.874086	1
760	33594	691	226	40	138.881	13.4232	506.16	33.1459	677.717	53.8331	910.103	82.3121	34.4556	10.2789	1615.36	316.694	3885.83	931.782	9435.46	2969.86	760	0	34551	0.138204	150.644	73.2881	102.149	512.583	0.951188	0.943243	0.934893	0.947223	0.93634	0.934329	0.914908	0.917817	0.902	0.930031	0.875011	0.897065	0.898628	0.911971	0.874056	0.896515	0.892463	0.876574	0.853738	0.883824	1
765	1815	519	192	38	359.125	18.7837	616.762	38.5558	788.953	57.3927	1016.66	98.7703	576.922	90.4524	2911.64	541.852	6099.96	1340.62	13183.5	4453.4	765	9	2564	0.010256	453.207	160.527	1649.93	2255.07	0.955538	0.954563	0.938378	0.946373	0.943838	0.942668	0.915367	0.919267	0.907176	0.932527	0.881825	0.900351	0.909711	0.914002	0.881435	0.899571	0.888846	0.88358	0.861349	0.879875	1
766	1633	316	31	1	395.523	22.8174	634.43	42.9443	806.398	67.4813	1066.23	0	771.084	133.231	3174.19	639.27	6546.1	1728.53	14764.1	0	766	8	1981	0.007924	440.4	103.702	1251.85	1198.9	0.954316	0.955073	0.939425	0.947249	0.942706	0.943463	0.916456	0.919233	0.908884	0.93261	0.880363	0.898536	0.905603	0.917214	0.878597	0.898788	0.885916	0.881121	0.862948	0.877587	1
770	1137	266	28	1	475.646	28.6021	673.457	46.2568	845.935	86.4246	1101.6	0	1338.97	243.835	3795.41	781.79	7630.57	2498.2	16275.7	0	770	12	1432	0.005728	520.068	97.174	1928.72	1409.12	0.956006	0.954609	0.939246	0.944832	0.943436	0.943436	0.920042	0.925978	0.907821	0.935056	0.878492	0.901187	0.904679	0.913408	0.876047	0.897346	0.879539	0.885824	0.861034	0.869763	1
772	0	1009	249	25	0	0	496.329	33.7932	696.64	52.4727	879.47	107.386	0	0	1525.05	313.486	4210.95	950.576	8692.31	3572.06	772	14	1283	0.005132	542.67	100.784	2185.98	1570.19	0.956742	0.956352	0.941933	0.943492	0.943492	0.943492	0.921278	0.926734	0.908028	0.938036	0.882307	0.904521	0.90569	0.91855	0.874123	0.895557	0.8788	0.887373	0.858535	0.871005	1
772	29041	1009	249	25	131.64	13.1297	496.329	33.7932	696.64	52.4727	879.47	107.386	29.4152	9.05764	1525.05	313.486	4210.95	950.576	8692.31	3572.06	772	0	30324	0.121296	149.03	86.2582	120.659	541.147	0.955992	0.945093	0.940047	0.943922	0.940575	0.937739	0.917639	0.925191	0.897936	0.925554	0.879188	0.899568	0.893418	0.911737	0.862601	0.903888	0.901926	0.871834	0.856615	0.885042	1
777	1147	746	205	24	334.525	18.4837	595.99	40.4867	794.591	62.6273	990.562	120.614	467.177	77.5739	2634.02	538.812	6248.26	1498.26	12395.8	5033.17	777	11	2122	0.008488	478.31	173.146	1922.35	2231.55	0.957587	0.950518	0.946277	0.950047	0.94345	0.939208	0.924599	0.922243	0.903629	0.928369	0.882187	0.909755	0.900566	0.914232	0.865457	0.907399	0.895617	0.873704	0.858153	0.883836	1
778	1028	447	35	1	360.125	22.2176	609.516	45.2009	801.63	58.4356	891.518	0	583.57	107.869	2823.87	626.229	6399.38	1473.46	8650.92	0	778	10	1511	0.006044	444.481	130.403	1386.37	1356.84	0.958637	0.948709	0.947386	0.955328	0.943084	0.94176	0.920582	0.922568	0.90139	0.926539	0.880543	0.910986	0.895764	0.910655	0.863005	0.906353	0.896757	0.872932	0.860688	0.886499	1
782	641	385	35	1	444.54	28.1668	649.726	53.0582	836.069	76.9778	981.482	0	1095.3	208.084	3429.29	837.771	7323.69	2090.46	11528.4	0	782	15	1062	0.004248	532.334	120.72	2156.52	1629.19	0.963277	0.951507	0.94774	0.957156	0.943503	0.943503	0.921846	0.926554	0.900188	0.921846	0.880885	0.910546	0.898305	0.906309	0.863465	0.910075	0.893126	0.870056	0.859228	0.887476	1
784	0	543	359	36	0	0	463.393	32.5508	669.246	55.6534	860.234	86.3811	0	0	1243.32	261.704	3749.11	937.134	8010.55	2440.53	784	17	938	0.003752	557.409	124.533	2462.08	1811.01	0.965352	0.947761	0.947761	0.953625	0.944563	0.942431	0.921642	0.929638	0.903518	0.922175	0.877932	0.91258	0.908849	0.901386	0.866205	0.904051	0.89339	0.871535	0.857143	0.888593	1
784	23497	543	359	36	133.678	14.306	463.393	32.5508	669.246	55.6534	860.234	86.3811	30.9317	10.163	1243.32	261.704	3749.11	937.134	8010.55	2440.53	784	0	24435	0.09774	149.944	86.1393	124.258	586.669	0.96683	0.947166	0.946573	0.944936	0.942685	0.938367	0.923511	0.932208	0.887866	0.921199	0.887641	0.880847	0.896337	0.909904	0.859362	0.909617	0.893227	0.864702	0.84778	0.891672	1
789	1053	375	290	32	340.121	18.7356	563.543	38.9924	772.179	62.3896	973.726	83.262	490.874	80.7194	2229.38	455.869	5741.34	1391.08	11502	2877.68	789	12	1750	0.007	471.181	181.945	1934.84	2422.51	0.964286	0.944857	0.947429	0.950286	0.945429	0.935429	0.92	0.937429	0.899143	0.922571	0.878	0.892286	0.902571	0.899429	0.853429	0.909143	0.893143	0.870857	0.839714	0.892571	1
790	942	233	55	0	372.321	22.9155	579.773	46.6428	778.228	67.457	0	0	644.573	118.77	2438.81	583.711	5895.19	1588.79	0	0	790	9	1230	0.00492	429.769	115.053	1219.24	1304.06	0.965041	0.947561	0.947967	0.947154	0.942683	0.936179	0.921138	0.936992	0.899593	0.921951	0.882927	0.888211	0.896748	0.898374	0.847154	0.912195	0.892683	0.872764	0.841057	0.901626	1
794	628	192	51	0	477.983	28.1755	634.108	51.6852	822.013	76.5751	0	0	1358.12	240.678	3188.8	780.819	6964.84	1967.95	0	0	794	14	871	0.003484	532.543	104.073	2089.96	1564.21	0.968427	0.950057	0.944891	0.948909	0.942595	0.93915	0.921355	0.936854	0.9093	0.922503	0.877153	0.891504	0.904133	0.904133	0.850746	0.913892	0.892652	0.874282	0.840987	0.902985	1
796	0	554	176	49	0	0	496.929	32.7864	656.666	59.1412	844.374	79.6428	0	0	1529.32	305.711	3555.24	972.135	7550.87	2153.81	796	16	779	0.003116	554.873	109.335	2365.8	1755.02	0.967908	0.954429	0.944801	0.947368	0.942875	0.938383	0.925546	0.936457	0.909499	0.921053	0.879332	0.890244	0.900513	0.904365	0.850449	0.91656	0.893453	0.875481	0.842747	0.905006	1
796	28478	554	176	49	132.198	13.2774	496.929	32.7864	656.666	59.1412	844.374	79.6428	29.799	9.14597	1529.32	305.711	3555.24	972.135	7550.87	2153.81	796	0	29257	0.117028	143.452	71.5549	91.9976	472.779	0.967666	0.951225	0.941296	0.93916	0.943689	0.935332	0.921831	0.930273	0.895563	0.929043	0.892863	0.889667	0.914003	0.912038	0.878747	0.904194	0.889086	0.872082	0.849164	0.891376	1
801	1202	411	149	43	331.067	18.0709	594.107	37.5594	756.365	62.3712	943.874	85.0182	452.798	74.0137	2604.47	495.746	5402.83	1389.29	10504.9	2776.16	801	10	1805	0.00722	440.668	169.268	1590.82	2142.77	0.970637	0.95374	0.941828	0.940997	0.950139	0.936288	0.923269	0.937119	0.895014	0.920222	0.888643	0.881163	0.913019	0.902493	0.865374	0.904709	0.887812	0.863712	0.843767	0.900554	1
802	1064	243	20	2	364.102	21.8414	608.003	42.6126	766.438	59.5244	860.194	41.4743	602.663	108.335	2798.14	586.904	5608.51	1380.31	7828	1120.45	802	8	1329	0.005316	415.499	108.681	1090.3	1096.43	0.974041	0.951091	0.944695	0.940933	0.951467	0.936418	0.922874	0.936042	0.893529	0.926637	0.887133	0.876975	0.911211	0.904063	0.87246	0.904439	0.886757	0.862302	0.84161	0.898796	1
806	710	212	19	1	458.589	27.0665	657.813	48.6448	821.333	66.9861	1000.09	0	1200.07	211.65	3546.23	800.453	6907.33	1738.33	12193.7	0	806	13	942	0.003768	511.316	101.453	1854.87	1354.34	0.973461	0.958068	0.940552	0.940552	0.950637	0.940021	0.922505	0.934183	0.894374	0.925159	0.883758	0.880042	0.913482	0.90552	0.873142	0.903928	0.882696	0.857219	0.839172	0.892781	1
808	0	610	198	19	0	0	477.195	31.7817	676.758	50.7857	841.438	80.1084	0	0	1355.22	269.316	3862.06	887.827	7477.63	2187.03	808	15	827	0.003308	533.343	104.597	2096.07	1472.75	0.973398	0.957678	0.944377	0.944982	0.95526	0.937727	0.922612	0.935308	0.896614	0.926844	0.887545	0.879081	0.91838	0.909311	0.87364	0.906288	0.885127	0.860339	0.840992	0.89601	1
808	31976	610	198	19	134.767	13.2565	477.195	31.7817	676.758	50.7857	841.438	80.1084	31.5256	9.5292	1355.22	269.316	3862.06	887.827	7477.63	2187.03	808	0	32803	0.131212	144.816	65.9641	83.5751	399.4	0.957656	0.956147	0.947169	0.938939	0.940996	0.932918	0.917889	0.929778	0.905999	0.936484	0.881398	0.90856	0.91167	0.921623	0.874066	0.896823	0.885788	0.883883	0.854068	0.871048	1
813	1455	428	167	14	372.144	19.687	592.327	37.9008	796.939	55.2008	969.591	105.339	641.788	101.797	2581.78	487.632	6277.62	1337.5	11506.3	3664.12	813	9	2064	0.008256	456.225	144.561	1573.77	1890.73	0.963905	0.955426	0.946221	0.942345	0.947674	0.941134	0.920543	0.936047	0.898983	0.932897	0.888808	0.901647	0.920058	0.916424	0.877422	0.903828	0.882994	0.875969	0.851017	0.88687	1
814	1318	239	37	0	406.211	24.5436	604.357	42.6067	807.721	63.6581	0	0	835.795	150.952	2748.87	583.519	6561.34	1554.26	0	0	814	8	1594	0.006376	445.24	94.7097	1255.54	1122.26	0.963927	0.954831	0.945734	0.944793	0.949184	0.940402	0.917817	0.935696	0.902133	0.938206	0.894605	0.904015	0.923149	0.918444	0.878921	0.901192	0.879548	0.880176	0.852886	0.890213	1
818	946	201	34	0	511.51	31.2227	655.847	47.4652	854.416	64.7616	0	0	1664.15	304.52	3511.82	756.767	7750.36	1783.34	0	0	818	12	1181	0.004724	545.947	83.8449	2153.83	1292.65	0.964014	0.954699	0.946232	0.945385	0.951736	0.941152	0.919136	0.931414	0.906012	0.937341	0.893734	0.900931	0.925064	0.917019	0.877646	0.900931	0.878916	0.882303	0.851397	0.893311	1
820	0	859	192	30	0	0	533.39	36.1684	679.394	52.1142	886.726	80.2208	0	0	1890.77	384.337	3909.5	896.01	8720.77	2367	820	14	1081	0.004324	569.128	87.6028	2438.87	1460.64	0.964847	0.956059	0.947271	0.949121	0.952359	0.943571	0.920907	0.933395	0.90333	0.936633	0.894542	0.90333	0.925532	0.916281	0.874191	0.904718	0.881129	0.880204	0.851526	0.896855	1
820	27009	859	192	30	131.328	13.5951	533.39	36.1684	679.394	52.1142	886.726	80.2208	29.2737	9.34683	1890.77	384.337	3909.5	896.01	8720.77	2367	820	0	28090	0.11236	148.176	86.9784	122.003	545.004	0.959327	0.95655	0.94409	0.951922	0.946992	0.93398	0.9288	0.926842	0.906052	0.932004	0.878765	0.909167	0.913866	0.909025	0.862941	0.887451	0.88859	0.886792	0.841865	0.873229	1
825	989	669	153	28	349.908	19.1899	640.062	42.1381	789.6	59.9904	997.933	83.2717	534.245	87.9024	3256.8	641.385	6123.68	1412.35	12368.4	3151.63	825	11	1839	0.007356	501.91	176.776	2169.88	2285.55	0.962751	0.955954	0.947798	0.95106	0.949701	0.937194	0.925775	0.933931	0.905927	0.937466	0.884448	0.905927	0.916531	0.911909	0.872757	0.892605	0.886079	0.879826	0.847743	0.872213	1
826	891	400	16	3	377.664	23.2417	652.84	49.1778	809.972	74.8666	1072.27	18.4246	672.593	123.848	3468.47	779.393	6662.78	1891.97	15028.3	761.578	826	10	1310	0.00524	468.558	139.363	1632.33	1617.69	0.95916	0.955344	0.951527	0.950763	0.948855	0.937023	0.929008	0.933206	0.908015	0.937786	0.879771	0.911069	0.907252	0.91374	0.878244	0.880916	0.881679	0.881298	0.842366	0.862595	1
830	590	343	16	3	470.543	28.5388	699.896	56.3568	858.816	73.6484	1096.93	6.13697	1296.72	236.388	4279.92	1023.49	7905.24	1979.01	16071.8	269.527	830	14	952	0.003808	561.677	127.113	2529.18	1894.07	0.959559	0.958508	0.954832	0.951155	0.948004	0.936975	0.928571	0.930147	0.909139	0.934349	0.883403	0.911765	0.908613	0.914916	0.872899	0.879727	0.87605	0.882878	0.835084	0.859769	1
832	0	514	327	19	0	0	489.146	32.0381	717.729	61.129	908.638	111.923	0	0	1458.61	288.831	4624.39	1172.26	9571.99	3526.95	832	17	860	0.00344	585.329	129.672	2841.59	2049.3	0.958721	0.956977	0.955814	0.949419	0.946512	0.934884	0.930233	0.932558	0.909884	0.934302	0.886047	0.913372	0.908721	0.912209	0.870349	0.880233	0.875	0.887209	0.836628	0.858721	1
832	27379	514	327	19	136.249	13.987	489.146	32.0381	717.729	61.129	908.638	111.923	32.6552	10.2955	1458.61	288.831	4624.39	1172.26	9571.99	3526.95	832	0	28239	0.112956	149.926	81.5875	118.199	600.807	0.954637	0.947997	0.933248	0.95832	0.93794	0.926626	0.924873	0.918322	0.901873	0.919863	0.876288	0.906831	0.915507	0.900953	0.856015	0.898491	0.890028	0.876253	0.852668	0.894083	1
837	1340	380	274	17	345.383	18.9766	593.595	37.6591	822.673	69.8696	1003.65	109.729	513.881	84.2942	2598.02	495.848	6950.98	1768.22	12764.5	4214.93	837	10	2011	0.008044	462.881	183.882	1888.32	2544.3	0.961711	0.9545	0.941323	0.960219	0.939582	0.936599	0.929637	0.925659	0.903531	0.92541	0.887369	0.906763	0.919194	0.90005	0.865987	0.889607	0.876678	0.88364	0.848583	0.882645	1
838	1208	200	48	1	385.166	23.4792	619.04	43.6356	834.83	75.9252	919.645	0	713.142	130.036	2953.03	617.79	7288.02	2092.67	9491.96	0	838	8	1457	0.005828	432.45	114.184	1243.24	1447.56	0.963967	0.951613	0.941318	0.963967	0.935827	0.934111	0.932052	0.925532	0.900137	0.922443	0.883322	0.90803	0.92862	0.894647	0.863418	0.888469	0.876115	0.88641	0.848662	0.883665	1
842	850	167	42	1	471.812	28.0223	659.263	48.2032	872.186	71.5141	972.559	0	1306.61	232.601	3567.82	773.357	8267.16	2124.6	11218.2	0	842	12	1060	0.00424	517.681	105.917	1948	1650.15	0.961792	0.957547	0.942925	0.964623	0.933491	0.932075	0.926887	0.928302	0.896226	0.927358	0.887736	0.911792	0.934434	0.887264	0.861792	0.884434	0.881604	0.89434	0.846698	0.875472	1
844	0	759	149	41	0	0	496.715	32.4282	681.28	56.4546	907.939	82.8695	0	0	1526.84	296.492	3953.37	976.985	9366.17	2713.06	844	14	949	0.003796	543.46	110.033	2246.51	1897.31	0.964173	0.959431	0.943098	0.965753	0.933614	0.930453	0.929399	0.932034	0.900421	0.928872	0.887777	0.909378	0.935195	0.884089	0.858272	0.885142	0.879874	0.89726	0.845627	0.875659	1
844	28586	759	149	41	135.531	13.121	496.715	32.4282	681.28	56.4546	907.939	82.8695	32.0344	9.54844	1526.84	296.492	3953.37	976.985	9366.17	2713.06	844	0	29535	0.11814	148.639	75.7013	103.189	517.938	0.960403	0.945387	0.936245	0.943084	0.942932	0.934129	0.917725	0.919858	0.896614	0.914254	0.863907	0.894413	0.91031	0.907279	0.859861	0.909311	0.883206	0.85871	0.847621	0.895869	1
849	1332	552	119	35	362.557	19.6668	608.165	38.7278	788.719	64.8142	1014.25	76.9779	593.91	96.6663	2793.36	532.95	6120.74	1512.24	12935.3	2946.96	849	10	2038	0.008152	465.157	157.215	1724.3	2190.32	0.961973	0.947007	0.939647	0.953876	0.943572	0.923209	0.921737	0.925172	0.893523	0.917566	0.878312	0.903827	0.912414	0.903582	0.852306	0.901374	0.880275	0.881011	0.838567	0.896712	1
850	1192	320	15	2	399.823	24.0452	628.216	44.6162	819.084	75.1448	1086.78	47.5463	797.082	143.938	3086.51	657.64	6884.03	1856.99	15719.2	2043.76	850	8	1529	0.006116	452.635	106.75	1355.46	1259.32	0.963375	0.944735	0.937214	0.954545	0.943754	0.926422	0.919228	0.923806	0.895683	0.913015	0.877371	0.898954	0.911053	0.906148	0.851537	0.903205	0.883584	0.87966	0.8414	0.899281	1
854	801	274	13	2	491.932	28.6742	673.153	52.2457	872.705	88.7309	1125.12	73.442	1479.61	258.571	3805.07	893.95	8368.57	2571.29	17555	3384.61	854	13	1090	0.00436	543.19	97.4022	2175.83	1504.9	0.961468	0.951376	0.938073	0.960092	0.944495	0.92844	0.918349	0.927982	0.901376	0.915596	0.875688	0.900917	0.911927	0.910092	0.858716	0.902294	0.887615	0.881193	0.840367	0.899083	1
856	0	721	256	15	0	0	512.624	33.7381	693.87	58.3217	919.714	137.704	0	0	1678.02	332.356	4178.47	1066.45	10143.5	4773.01	856	15	992	0.003968	565.553	100.865	2451.3	1678.52	0.963206	0.954637	0.939012	0.961694	0.946573	0.930444	0.915827	0.929435	0.905746	0.916331	0.875	0.901714	0.91129	0.909778	0.855343	0.902218	0.889617	0.885585	0.844254	0.900706	1
856	24584	721	256	15	136.346	13.6678	512.624	33.7381	693.87	58.3217	919.714	137.704	32.6801	10.1595	1678.02	332.356	4178.47	1066.45	10143.5	4773.01	856	0	25576	0.102304	152.993	86.2682	126.49	572.247	0.964263	0.952612	0.938243	0.941801	0.944088	0.940941	0.913474	0.928468	0.907902	0.922603	0.883465	0.887414	0.933121	0.905497	0.858539	0.911401	0.886182	0.873729	0.847631	0.89281	1
861	1186	548	216	13	355.748	19.1037	619.585	41.1531	805.428	65.3589	1056.83	132.317	561.125	90.78	2956.17	592.153	6513.99	1632.48	15060.4	5851.28	861	11	1963	0.007852	483.526	172.888	1980.79	2345.27	0.965359	0.957208	0.943454	0.951605	0.949058	0.945746	0.917219	0.927916	0.906266	0.915436	0.880285	0.888181	0.916964	0.905502	0.866276	0.908558	0.888945	0.869842	0.850229	0.892002	1
862	1071	322	33	2	375.327	23.445	625.597	43.6448	805.265	73.0241	1031.8	17.1423	660.492	124.973	3046.86	644.853	6542.03	1839.38	13396.4	664.287	862	9	1428	0.005712	442.615	124.244	1352.35	1419.97	0.965686	0.960434	0.945728	0.942927	0.94888	0.95028	0.914566	0.928922	0.905462	0.915966	0.878501	0.883053	0.916667	0.905112	0.866947	0.909664	0.886905	0.860994	0.847689	0.89951	1
866	722	277	29	2	474.409	30.57	676.523	50.0707	838.213	70.7493	1059.16	27.0099	1330.66	257.865	3856.11	865.839	7349.68	1889.6	14501.5	1102.66	866	13	1030	0.00412	540.142	111.925	2204.88	1630.63	0.966505	0.960194	0.942233	0.946117	0.951456	0.952427	0.914078	0.929612	0.899029	0.913592	0.873786	0.886408	0.922816	0.907282	0.870874	0.906311	0.884951	0.862136	0.853398	0.897087	1
868	0	628	252	31	0	0	496.572	35.6654	699.36	57.0055	872.423	94.6145	0	0	1529.66	331.983	4273.01	1067.34	8398.22	2853.42	868	16	911	0.003644	565.457	116.266	2522.25	1835.79	0.968716	0.959385	0.944566	0.949506	0.956641	0.954446	0.917673	0.932492	0.901207	0.919319	0.874314	0.886937	0.924259	0.907245	0.872667	0.906147	0.881998	0.863886	0.853458	0.896817	1
868	28621	628	252	31	134.988	13.732	496.572	35.6654	699.36	57.0055	872.423	94.6145	31.7443	9.96974	1529.66	331.983	4273.01	1067.34	8398.22	2853.42	868	0	29532	0.118128	148.267	78.3558	108.571	538.045	0.957673	0.946482	0.939015	0.945618	0.946059	0.938186	0.924065	0.932023	0.901615	0.928992	0.886496	0.887427	0.91963	0.898771	0.862793	0.895063	0.88614	0.868278	0.856444	0.886581	1
873	1250	448	212	26	356.409	19.1059	605.368	41.8333	808.3	65.863	996.877	121.277	564.223	90.8574	2761.1	576.383	6584.44	1645.1	12617.5	4741.49	873	10	1936	0.007744	472.105	173.61	1893.7	2439.19	0.962293	0.958419	0.936725	0.945764	0.953771	0.941632	0.918388	0.932593	0.908058	0.921488	0.880424	0.901601	0.927428	0.900052	0.868802	0.904442	0.88688	0.881973	0.858471	0.88843	1
874	1120	253	45	2	390.855	23.3654	620.123	48.0581	823.76	62.1296	921.071	79.1464	744.78	134.433	2977.86	701.26	6947.74	1590.14	9744.92	2453.38	874	8	1420	0.00568	446.169	116.678	1351.89	1429.61	0.957042	0.958099	0.933451	0.941901	0.952817	0.939437	0.91831	0.934859	0.90669	0.921479	0.883803	0.903873	0.929577	0.897887	0.866197	0.900352	0.886268	0.88838	0.863732	0.883803	1
878	765	206	40	2	462.306	28.5656	653.846	52.3892	860.914	59.8205	968.417	68.6261	1230.6	228.686	3492.7	864.532	7905.62	1635.93	11241.1	2348.23	878	13	1013	0.004052	517.996	111.642	1973.95	1659.3	0.962981	0.957058	0.932873	0.943238	0.956565	0.940276	0.922507	0.93386	0.908687	0.924482	0.886476	0.902764	0.929418	0.890424	0.864758	0.898322	0.879072	0.884501	0.8692	0.886969	1
880	0	673	192	41	0	0	486.501	31.8087	677.303	56.9854	892.61	69.1024	0	0	1435.08	281.972	3888.21	1018.19	8838.36	2081.84	880	15	906	0.003624	545.314	115.652	2289.97	1870.74	0.963576	0.961369	0.937638	0.943157	0.957506	0.941501	0.923289	0.937638	0.911148	0.925497	0.889073	0.901214	0.931015	0.890728	0.862031	0.899558	0.878035	0.881347	0.868102	0.891832	1
880	28743	673	192	41	139.516	13.31	486.501	31.8087	677.303	56.9854	892.61	69.1024	34.9012	10.1975	1435.08	281.972	3888.21	1018.19	8838.36	2081.84	880	0	29649	0.118596	151.916	73.8828	103.811	507.631	0.956845	0.955429	0.94101	0.945091	0.942106	0.932865	0.927654	0.929762	0.900739	0.925141	0.888276	0.899626	0.916861	0.894937	0.861041	0.89374	0.874465	0.877331	0.830213	0.86954	1
885	1572	492	158	35	348.214	18.835	588.196	37.9629	785.349	65.4888	993.41	80.7423	526.431	85.563	2529.06	488.752	6047.47	1560.68	12188.7	3047.09	885	9	2257	0.009028	441.134	157.21	1530.33	2116.86	0.958795	0.953035	0.942623	0.945946	0.947275	0.936198	0.929774	0.938414	0.902082	0.924679	0.886797	0.898981	0.921577	0.899646	0.865751	0.891449	0.878378	0.875277	0.844705	0.885024	1
886	1442	282	31	4	381.829	22.8205	605.678	44.3624	786.217	52.5717	985.58	21.031	694.574	125.105	2770.19	615.195	6022.37	1218.52	11688.7	759.135	886	8	1759	0.007036	426.216	102.792	1146.23	1167.39	0.955372	0.953098	0.943718	0.945708	0.946276	0.933201	0.928937	0.936896	0.901933	0.926663	0.885162	0.896248	0.919841	0.902217	0.871518	0.8917	0.877203	0.872086	0.836555	0.882888	1
890	972	247	28	4	484.561	28.7547	656.64	50.2484	824.149	54.5695	1014	44.2491	1414.9	252.46	3531.1	810.863	6931.7	1437.99	12779.1	1650.36	890	13	1251	0.005004	527.83	93.0888	1992.54	1370.77	0.958034	0.956035	0.939648	0.945643	0.946843	0.939648	0.930855	0.936851	0.900879	0.927258	0.88769	0.89968	0.915667	0.898881	0.868106	0.891687	0.8749	0.870903	0.83693	0.879297	1
892	0	858	228	30	0	0	502.899	33.334	674.043	54.7904	861.916	86.3064	0	0	1584.99	315.563	3826.22	922.22	8062.34	2648.62	892	15	1116	0.004464	547.515	95.5309	2216.99	1481.06	0.96147	0.958333	0.939964	0.945789	0.949373	0.939068	0.9319	0.940412	0.899642	0.927419	0.889337	0.900538	0.919355	0.895161	0.869624	0.888889	0.876792	0.87276	0.835125	0.87948	1
892	25710	858	228	30	131.248	13.9257	502.899	33.334	674.043	54.7904	861.916	86.3064	29.2674	9.58001	1584.99	315.563	3826.22	922.22	8062.34	2648.62	892	0	26826	0.107304	148.566	86.4537	120.28	531.197	0.958529	0.957392	0.945165	0.957765	0.941195	0.933292	0.922929	0.933497	0.899407	0.916704	0.904197	0.891765	0.92716	0.900805	0.861571	0.891915	0.873127	0.896611	0.837359	0.871282	1
897	989	627	192	30	352.248	18.9815	611.576	41.3972	785.414	60.154	966.866	77.5974	544.811	87.4655	2844.85	577.987	6028.45	1379.65	11240.1	2916.95	897	12	1838	0.007352	495.994	171.171	2076.82	2218.47	0.962731	0.961099	0.93988	0.953754	0.945049	0.935256	0.921926	0.938792	0.898259	0.92519	0.894178	0.897443	0.926279	0.896899	0.865615	0.887106	0.874592	0.876768	0.831338	0.868335	1
898	894	363	47	1	386.286	23.7744	625.009	47.5023	804.222	64.1538	1022.13	0	719.508	132.371	3046.47	703.316	6479.65	1556.72	13013.9	0	898	10	1305	0.00522	468.229	130.004	1583.65	1518.91	0.96092	0.96092	0.942529	0.963985	0.942529	0.932184	0.921839	0.938314	0.9	0.92567	0.896935	0.895019	0.927586	0.896169	0.862835	0.886207	0.872797	0.876245	0.833333	0.865134	1
902	617	309	41	1	477.862	29.3158	670.156	50.3072	851.315	68.6699	1072.01	0	1358.25	250.521	3750.15	840.816	7682.19	1820.52	15004.5	0	902	14	968	0.003872	555.677	116.515	2403.73	1739.42	0.962293	0.961777	0.940083	0.966942	0.942149	0.935434	0.923037	0.940083	0.901343	0.920455	0.889979	0.897211	0.929236	0.893079	0.862087	0.883781	0.871901	0.875	0.831612	0.864153	1
904	0	561	292	41	0	0	502.446	33.6622	694.957	55.2392	882.261	79.3904	0	0	1581.22	320.963	4188.45	994.514	8590.7	2431.02	904	17	894	0.003576	582.743	119.456	2754.26	1938.11	0.965324	0.962528	0.941275	0.965324	0.944631	0.939597	0.921141	0.939038	0.900447	0.924497	0.889262	0.895973	0.928971	0.896532	0.864653	0.884228	0.870805	0.874161	0.835011	0.86689	1
904	30132	561	292	41	134.889	13.3791	502.446	33.6622	694.957	55.2392	882.261	79.3904	31.6266	9.65855	1581.22	320.963	4188.45	994.514	8590.7	2431.02	904	0	31026	0.124104	147.794	78.7268	110.078	561.931	0.971185	0.960404	0.937923	0.953346	0.949703	0.942145	0.922178	0.929366	0.907755	0.920712	0.887401	0.897521	0.926078	0.909318	0.861487	0.898198	0.889899	0.879698	0.843808	0.893831	1
909	1336	426	248	38	353.152	18.7016	610.014	38.6934	807.797	65.1678	998.227	92.2225	548.852	87.4622	2818.66	542.298	6568.44	1578.67	12439.8	3627.6	909	11	2048	0.008192	473.605	182.148	1970.56	2583.4	0.966553	0.961426	0.942871	0.960693	0.946777	0.938232	0.924072	0.938232	0.907227	0.918213	0.893799	0.890869	0.930176	0.89624	0.866455	0.889893	0.876221	0.895264	0.840576	0.878662	1
910	1222	245	42	1	380.065	22.7185	620.839	42.9651	830.107	77.3681	1017.61	0	685.031	123.204	2977.36	621.732	7170.19	1964.2	12842.8	0	910	8	1510	0.00604	432.071	116.137	1245.4	1410.17	0.966887	0.961921	0.943046	0.962252	0.94702	0.937748	0.922848	0.939404	0.911258	0.914238	0.89702	0.890066	0.931457	0.897351	0.869536	0.888742	0.879139	0.903642	0.840066	0.882781	1
914	815	209	38	1	460.938	28.1322	655.947	45.2145	876.435	90.9309	1074.09	0	1219.42	223.61	3508.66	729.529	8484.78	2619.95	15091.4	0	914	13	1063	0.004252	514.709	111.423	1942.29	1721.68	0.970367	0.962841	0.944967	0.965663	0.949671	0.937912	0.923801	0.933208	0.90969	0.914864	0.898401	0.88523	0.935089	0.89793	0.874882	0.892756	0.883819	0.901693	0.838664	0.882879	1
916	0	719	197	37	0	0	492.597	33.2098	686.446	48.7497	921.251	96.5926	0	0	1490.64	301.971	4022.22	859.839	9853.56	3061.75	916	15	953	0.003812	549.311	115.632	2338.65	1976.52	0.971668	0.965897	0.948059	0.965897	0.949633	0.938615	0.925498	0.931794	0.915005	0.915005	0.897167	0.889297	0.934942	0.895593	0.875131	0.895593	0.883526	0.902413	0.842602	0.88405	1
916	30568	719	197	37	132.241	12.9796	492.597	33.2098	686.446	48.7497	921.251	96.5926	29.7911	9.03658	1490.64	301.971	4022.22	859.839	9853.56	3061.75	916	0	31521	0.126084	144.851	75.2843	99.5966	523.917	0.964928	0.962469	0.93333	0.952222	0.94537	0.953	0.906681	0.937692	0.911678	0.908537	0.877336	0.900749	0.913661	0.894562	0.861886	0.896402	0.874941	0.881714	0.849069	0.891818	1
921	1202	520	164	35	362.638	18.4676	604.397	38.5141	800.958	52.197	1042.33	102.223	593.691	90.5001	2742.07	525.287	6361.71	1245.45	14193.2	4161.14	921	10	1921	0.007684	477.885	168.513	1915.45	2498.01	0.969547	0.963561	0.938313	0.955492	0.942998	0.941697	0.918272	0.935711	0.916189	0.917751	0.887038	0.896668	0.925039	0.900833	0.86101	0.904477	0.883654	0.883134	0.838886	0.89771	1
922	1087	345	26	3	397.388	23.1015	619.946	43.438	811.112	63.6492	1088.58	86.0885	782.125	136.78	2965.85	635.087	6642.07	1532	16003.8	3902.28	922	9	1461	0.005844	458.725	113.54	1433.33	1403.95	0.969884	0.962697	0.935661	0.956194	0.946612	0.942505	0.914442	0.937714	0.917522	0.916496	0.883984	0.890828	0.925051	0.895619	0.857632	0.908966	0.882957	0.883299	0.838809	0.899726	1
926	753	290	25	3	466.209	28.6985	651.763	47.906	850.343	73.0958	1145.95	64.5681	1261.78	232.991	3448.94	769.655	7676.27	1951.37	18485.5	3145.03	926	13	1071	0.004284	527.323	107.998	2051.99	1666.57	0.970121	0.963585	0.937442	0.952381	0.947712	0.944444	0.918768	0.938842	0.923436	0.915033	0.888889	0.886088	0.923436	0.899627	0.851541	0.905229	0.881886	0.887488	0.84127	0.901961	1
928	0	679	272	26	0	0	481.353	32.4732	667.507	54.0105	910.796	145.397	0	0	1391.35	282.909	3716.83	934.486	9964.01	5545.32	928	16	977	0.003908	544.607	112.525	2266.9	1952.38	0.971853	0.962641	0.940123	0.953429	0.947288	0.945752	0.92477	0.938588	0.92477	0.915558	0.884852	0.891505	0.923234	0.901228	0.855681	0.901228	0.880246	0.886899	0.842886	0.901228	1
928	30194	679	272	26	142.284	13.609	481.353	32.4732	667.507	54.0105	910.796	145.397	37.0205	11.02	1391.35	282.909	3716.83	934.486	9964.01	5545.32	928	0	31171	0.124684	154.894	74.0986	106.912	520.151	0.949488	0.95969	0.931282	0.945398	0.944516	0.939206	0.910943	0.921562	0.89872	0.905425	0.888069	0.897196	0.923503	0.906227	0.870232	0.880209	0.870986	0.884011	0.853758	0.885085	1
933	1859	489	221	22	341.649	18.6566	577.024	37.9034	766.056	58.8963	1016.88	142.794	497.427	81.9391	2389.42	474.244	5596.98	1318.31	13604.2	6514.05	933	9	2591	0.010364	428.005	152.392	1400.76	2022.91	0.956002	0.961791	0.938248	0.951949	0.943265	0.945774	0.914319	0.934774	0.911617	0.909301	0.880741	0.895021	0.923003	0.908144	0.869741	0.887495	0.877074	0.891162	0.855847	0.892706	1
934	1686	295	39	0	367.858	22.6202	590.734	44.2473	764.718	66.2393	0	0	621.755	114.352	2572.94	586.347	5594.07	1478.67	0	0	934	8	2020	0.00808	408.069	97.3443	1002.7	995.764	0.952475	0.962129	0.940594	0.95099	0.942079	0.949257	0.911634	0.934653	0.908911	0.909158	0.881931	0.902228	0.923515	0.908416	0.873515	0.888366	0.878713	0.890594	0.855198	0.891089	1
938	1141	245	32	0	472.478	28.1756	641.105	48.6975	825.814	63.6778	0	0	1312.24	234.856	3286.88	762.276	7004.43	1611.36	0	0	938	12	1418	0.005672	509.586	86.5642	1781.87	1178.01	0.949929	0.964739	0.942525	0.951693	0.937588	0.953103	0.907616	0.93653	0.909732	0.908322	0.886107	0.898449	0.924894	0.913963	0.864951	0.889633	0.874118	0.889986	0.852962	0.887165	1
940	0	990	228	31	0	0	502.791	33.1848	669.521	53.7973	859.945	71.9577	0	0	1583.78	313.278	3749.01	917.625	7927.89	1916.16	940	14	1249	0.004996	542.091	90.6961	2136.49	1368.17	0.952762	0.967974	0.943155	0.952762	0.941153	0.953563	0.909528	0.93795	0.913131	0.915132	0.888311	0.89952	0.923939	0.916333	0.863491	0.888311	0.869496	0.889111	0.851081	0.885108	1
940	30109	990	228	31	139.608	13.3859	502.791	33.1848	669.521	53.7973	859.945	71.9577	34.9835	10.4137	1583.78	313.278	3749.01	917.625	7927.89	1916.16	940	0	31358	0.125432	155.639	81.8224	118.687	493.518	0.951671	0.963821	0.924979	0.940526	0.941355	0.92954	0.922157	0.933095	0.896581	0.916273	0.877256	0.88534	0.928439	0.883092	0.870783	0.878994	0.868311	0.865887	0.838478	0.875965	1
945	1622	735	179	26	340.3	18.8567	601.605	39.6119	768.119	57.9457	959.483	80.8404	491.711	82.0948	2706.49	531.335	5638.19	1291.41	10999.4	2695.33	945	10	2562	0.010248	451.439	157.77	1593.3	1854.79	0.952576	0.96292	0.932475	0.944184	0.947697	0.940476	0.918813	0.93872	0.901639	0.919204	0.884856	0.889539	0.931499	0.89598	0.866511	0.88388	0.864559	0.87139	0.851678	0.880757	1
946	1483	426	30	2	364.98	22.7513	614.662	43.7786	789.28	72.0884	957.109	56.3015	607.551	114.478	2892.02	614.426	6163.04	1720.08	10804.1	1881.12	946	9	1941	0.007764	426.947	117.839	1205.31	1230.64	0.952087	0.963163	0.929933	0.942813	0.946935	0.936373	0.919114	0.938434	0.899279	0.92272	0.880989	0.885111	0.930706	0.891551	0.868367	0.88202	0.866048	0.866048	0.854714	0.87558	1
950	985	362	28	1	453.594	27.8505	656.57	49.421	827.808	83.1313	935.71	0	1162.46	214.396	3527.92	793.189	7142.8	2214.07	9995.85	0	950	13	1376	0.005504	514.959	106.912	1912.88	1411.22	0.950218	0.96439	0.925509	0.942951	0.944404	0.936047	0.914608	0.940044	0.900436	0.920422	0.881177	0.886265	0.93314	0.890262	0.870276	0.878634	0.862282	0.866642	0.848474	0.872093	1
952	0	842	344	29	0	0	468.538	31.8282	673.388	52.4925	838.675	89.9328	0	0	1283.82	261.246	3809.38	889.066	7454.57	2390.49	952	15	1215	0.00486	535.372	111.174	2146.16	1542.28	0.951029	0.965844	0.926749	0.942387	0.943621	0.938683	0.91893	0.941975	0.903704	0.921811	0.885185	0.888477	0.933333	0.889712	0.869547	0.877778	0.859259	0.867078	0.850617	0.871605	1
952	27536	842	344	29	134.246	13.6522	468.538	31.8282	673.388	52.4925	838.675	89.9328	31.2294	9.94063	1283.82	261.246	3809.38	889.066	7454.57	2390.49	952	0	28751	0.115004	151.197	84.9299	120.605	530.706	0.957532	0.948263	0.935063	0.949915	0.929637	0.926681	0.915394	0.935063	0.904803	0.917864	0.8691	0.899169	0.910681	0.895778	0.8787	0.863257	0.883604	0.875048	0.83731	0.869135	1
957	1177	607	282	26	364.864	20.4513	579.585	38.0815	788.914	58.0442	944.903	81.8366	605.638	102.519	2421.15	475.497	6101.35	1360.08	10523.2	2784.66	957	12	2092	0.008368	491.536	164.152	1996.49	2175.52	0.959608	0.959608	0.934273	0.944312	0.93762	0.927581	0.922801	0.935229	0.907505	0.918499	0.88217	0.886472	0.926386	0.891013	0.878585	0.880497	0.869503	0.870698	0.83891	0.870459	1
958	1072	345	49	3	395.096	24.404	591.62	41.679	805.124	68.8999	890.781	60.0619	769.72	143.179	2579.37	546.14	6521.13	1735.93	8745.02	1699.04	958	9	1469	0.005876	455.939	111.743	1402.85	1339.01	0.959496	0.957114	0.938053	0.945201	0.939755	0.924779	0.925119	0.934309	0.909462	0.915248	0.880191	0.885296	0.923417	0.891082	0.877808	0.875425	0.875425	0.869639	0.835262	0.87066	1
962	707	283	41	3	476.368	29.7162	629.643	46.5114	854.55	69.7009	923.515	50.9096	1346.12	252.789	3111.08	681.554	7777.08	2025.66	9697.74	1547.84	962	14	1034	0.004136	534.612	103.368	2108.41	1566.6	0.958897	0.960348	0.948259	0.946809	0.94294	0.925048	0.931335	0.937137	0.917311	0.921663	0.881528	0.889265	0.92118	0.89265	0.882012	0.87766	0.874758	0.867988	0.832689	0.874758	1
964	0	611	265	42	0	0	498.382	33.6133	651.306	49.7959	880.376	79.3563	0	0	1543.6	314.82	3445.86	785.733	8537.79	2456.82	964	16	918	0.003672	560.003	106.703	2412.72	1745.76	0.96024	0.96024	0.948802	0.947712	0.94281	0.927015	0.934096	0.938453	0.918845	0.921024	0.880719	0.891068	0.921569	0.892157	0.881264	0.880719	0.872004	0.866013	0.832789	0.873094	1
964	26038	611	265	42	136.581	13.42	498.382	33.6133	651.306	49.7959	880.376	79.3563	32.8098	9.97132	1543.6	314.82	3445.86	785.733	8537.79	2456.82	964	0	26956	0.107824	151.001	80.3709	113.859	538.708	0.959527	0.945801	0.935599	0.961011	0.948843	0.934319	0.913693	0.932149	0.90926	0.916141	0.858974	0.888689	0.920667	0.900542	0.860198	0.863908	0.877152	0.899763	0.828239	0.892399	1
969	1268	444	220	36	368.089	19.3071	612.542	39.8426	762.911	59.9698	1005.38	95.6248	621.043	98.033	2855.43	561.668	5531.69	1282.95	12728.2	3852.17	969	11	1968	0.007872	479.034	164.912	1895.57	2326.34	0.962398	0.9469	0.943852	0.955539	0.939533	0.932673	0.918445	0.939533	0.911331	0.927337	0.866362	0.89939	0.91565	0.896341	0.868394	0.869157	0.878049	0.886179	0.826982	0.879319	1
970	1181	262	27	1	392.217	23.5544	622.294	46.3252	771.877	60.777	948.062	0	752.612	135.359	3005.1	682.17	5728.57	1328.43	10395.2	0	970	8	1471	0.005884	440.543	104.135	1251.69	1141.17	0.96397	0.944596	0.944596	0.959211	0.941876	0.936098	0.915704	0.938137	0.910605	0.926581	0.85826	0.900068	0.913664	0.899728	0.869137	0.867437	0.880693	0.89123	0.825289	0.884432	1
974	812	223	25	1	480.367	28.9064	667.85	49.2571	812.946	65.7155	990.234	0	1379.01	247.512	3709.89	828.683	6695.19	1619.81	11838.2	0	974	13	1061	0.004244	528.089	95.9834	2004.03	1331.66	0.961828	0.946277	0.941093	0.957587	0.940622	0.938737	0.918002	0.93968	0.913761	0.929312	0.857681	0.902922	0.912347	0.900566	0.865693	0.865693	0.876532	0.891612	0.821395	0.884543	1
976	0	712	207	23	0	0	498.229	34.3335	686.344	53.9361	839.817	82.0149	0	0	1542.99	317.243	4033.94	957.982	7445.5	2251.54	976	15	942	0.003768	547.906	99.2561	2234.48	1462.01	0.960722	0.947983	0.946391	0.960722	0.942144	0.940552	0.921975	0.936306	0.911359	0.929936	0.856157	0.900743	0.910297	0.899682	0.872081	0.86518	0.877919	0.891189	0.820064	0.882166	1
976	26314	712	207	23	141.188	14.0599	498.229	34.3335	686.344	53.9361	839.817	82.0149	36.2547	11.1211	1542.99	317.243	4033.94	957.982	7445.5	2251.54	976	0	27256	0.109024	155.245	77.7872	112.228	485.003	0.95733	0.947186	0.933538	0.945021	0.94359	0.944673	0.916257	0.936198	0.910827	0.918367	0.880724	0.889015	0.926934	0.906479	0.863259	0.879696	0.873055	0.891253	0.834862	0.901178	1
981	1565	549	169	19	341.872	18.8845	594.678	39.868	788.505	63.6176	948.972	82.2642	498.491	82.4275	2615.73	524.139	6111.24	1480.44	10660.9	2844.54	981	9	2302	0.009208	439.964	155.825	1499.36	1878.91	0.957646	0.952215	0.940052	0.951998	0.950261	0.943745	0.914639	0.930495	0.911381	0.922459	0.869027	0.887706	0.925065	0.906169	0.860773	0.867724	0.882276	0.898349	0.82993	0.905517	1
982	1417	322	22	0	373.81	22.8217	610.312	44.3738	805.314	54.206	0	0	652.171	118.232	2833.14	616.565	6469.88	1257.46	0	0	982	8	1761	0.007044	422.446	104.9	1123.64	1082.04	0.956275	0.949461	0.940375	0.952584	0.9523	0.944918	0.913401	0.929018	0.914537	0.9205	0.871096	0.884157	0.927314	0.906587	0.859171	0.868541	0.879898	0.898353	0.832482	0.913401	1
986	964	266	19	0	464.017	27.0908	657.843	48.3106	861.683	49.9527	0	0	1242.71	215.821	3545.56	778.314	7891.89	1324.85	0	0	986	12	1249	0.004996	511.345	96.2709	1834.3	1282.05	0.956365	0.949159	0.943155	0.953163	0.953163	0.944756	0.911529	0.931145	0.914732	0.920737	0.870296	0.883106	0.923139	0.907926	0.856685	0.869496	0.881505	0.90032	0.829464	0.910729	1
988	0	831	247	19	0	0	484.615	30.3583	679.824	53.0005	876.445	51.7022	0	0	1416.98	262.825	3919.26	916.201	8304.91	1391.79	988	15	1097	0.004388	535.355	100.208	2099.69	1428.4	0.956244	0.951231	0.94485	0.953054	0.954877	0.948496	0.91021	0.932543	0.913856	0.922972	0.867821	0.882862	0.923428	0.908387	0.859617	0.872379	0.885141	0.90155	0.831358	0.909298	1
988	30332	831	247	19	131.666	13.1117	484.615	30.3583	679.824	53.0005	876.445	51.7022	29.4301	9.04	1416.98	262.825	3919.26	916.201	8304.91	1391.79	988	0	31429	0.125716	145.757	77.4983	101.691	464.404	0.950253	0.954087	0.932483	0.945608	0.924862	0.941169	0.905374	0.934249	0.904404	0.923987	0.88824	0.890022	0.929046	0.90084	0.861625	0.887508	0.851586	0.876324	0.841945	0.890913	1
993	1197	595	200	16	342.989	17.9316	586.327	36.568	784.625	61.8308	975.571	50.779	502.896	78.6408	2503.01	462.779	6016.36	1414.96	11413	1749.21	993	11	2008	0.008032	464.122	162.717	1731.64	1985.62	0.955179	0.947958	0.942978	0.943227	0.930528	0.945468	0.905378	0.933516	0.914841	0.926544	0.871265	0.890438	0.927789	0.90762	0.857819	0.883715	0.858317	0.885956	0.836404	0.895667	1
994	1074	364	23	1	378.66	22.3394	601.033	41.6666	805.197	54.5511	880.772	0	677.288	118.988	2702.56	559.07	6469.3	1312.38	8343.18	0	994	9	1462	0.005848	441.079	110.887	1277.89	1159.21	0.95725	0.948358	0.942202	0.941176	0.927497	0.947674	0.908003	0.932627	0.915527	0.928865	0.872777	0.888851	0.928865	0.907319	0.852257	0.886115	0.852941	0.883037	0.841655	0.888851	1
998	723	302	22	1	427.379	27.7925	625.174	46.8102	827.785	59.953	934.999	0	974.382	188.914	3047.01	679.728	7038.88	1476.99	9973.19	0	998	13	1048	0.004192	493.267	108.554	1707.54	1324.11	0.960401	0.946565	0.9375	0.943702	0.930344	0.947519	0.91126	0.933683	0.917462	0.927481	0.870229	0.888359	0.930821	0.906489	0.849237	0.884542	0.852576	0.882634	0.845897	0.887405	1
1000	0	629	285	23	0	0	447.203	31.8431	645.722	52.1926	858.192	60.7046	0	0	1118.51	239.754	3365.05	808.379	7834.12	1603.9	1000	16	937	0.003748	517.673	112.99	1966.67	1491.06	0.96158	0.94984	0.939168	0.946638	0.931697	0.947705	0.914088	0.937033	0.922625	0.926361	0.874066	0.891142	0.930096	0.904482	0.848986	0.886873	0.854856	0.881537	0.842583	0.88794	1
1000	30242	629	285	23	130.952	13.4297	447.203	31.8431	645.722	52.1926	858.192	60.7046	29.0083	9.2175	1118.51	239.754	3365.05	808.379	7834.12	1603.9	1000	0	31179	0.124716	142.574	70.1282	87.2393	419.925	0.949165	0.952195	0.932727	0.944177	0.925126	0.931813	0.910004	0.935293	0.908512	0.920588	0.87482	0.884762	0.925495	0.881218	0.860804	0.873456	0.843196	0.874499	0.846676	0.876359	1
1005	1173	445	241	21	353.739	19.4885	556.545	37.728	755.9	57.4091	974.348	59.6809	551.954	91.4929	2146.61	434.202	5375.01	1212.47	11405.3	2066.78	1005	11	1880	0.00752	460.229	156.418	1668.92	1984.46	0.956383	0.955053	0.93617	0.94734	0.929787	0.941755	0.909309	0.938298	0.916489	0.919947	0.878191	0.8875	0.930851	0.894415	0.865691	0.880585	0.850798	0.870479	0.849202	0.886968	1
1006	1060	270	44	2	380.1	23.2337	566.793	42.4708	763.397	53.7296	907.435	71.0591	685.557	126.47	2273.86	518.384	5522.89	1166.07	9286.44	2137.5	1006	9	1376	0.005504	429.756	101.71	1164.4	1112.05	0.959302	0.957122	0.934593	0.944767	0.925145	0.941497	0.907703	0.940407	0.916424	0.917878	0.878997	0.887718	0.93423	0.887718	0.866279	0.880087	0.848837	0.869913	0.855378	0.880814	1
1010	681	223	38	2	464.673	27.679	607.441	48.7143	803.054	63.2831	934.166	98.7548	1248.52	223.189	2803.1	678.202	6448.38	1520.88	10276.5	3152.17	1010	13	944	0.003776	513.015	94.0711	1844.2	1317.54	0.957627	0.961864	0.932203	0.942267	0.926377	0.943856	0.905191	0.940148	0.914725	0.923199	0.876589	0.884004	0.934322	0.887712	0.870233	0.881886	0.854873	0.868114	0.861229	0.885064	1
1012	0	605	206	38	0	0	477.233	32.0506	619.825	56.0984	818.753	69.6647	0	0	1355.87	272.622	2992.57	815.268	6857.7	1942.01	1012	16	849	0.003396	527.117	96.8415	1999.25	1404.96	0.959364	0.968198	0.93404	0.945819	0.931095	0.942285	0.903416	0.941696	0.914016	0.926973	0.881037	0.888693	0.937574	0.888104	0.871614	0.883392	0.857479	0.869847	0.861602	0.883392	1
1012	28633	605	206	38	141.025	13.6484	477.233	32.0506	619.825	56.0984	818.753	69.6647	36.0722	10.7947	1355.87	272.622	2992.57	815.268	6857.7	1942.01	1012	0	29482	0.117928	152.143	67.9713	92.6063	405.89	0.958144	0.951479	0.940031	0.945475	0.943728	0.937606	0.918832	0.932264	0.903585	0.92782	0.880724	0.881199	0.926464	0.890764	0.87528	0.880249	0.861526	0.881131	0.834967	0.877807	1
1017	1661	447	156	34	361.662	19.1427	587.838	39.1893	731.253	57.688	935.415	79.9871	589.296	93.4141	2526.58	506.164	4875.05	1154.45	10210.2	2872.48	1017	9	2298	0.009192	439.236	137.697	1399.42	1720.13	0.95953	0.95953	0.937119	0.944299	0.937337	0.937772	0.917102	0.941906	0.904047	0.927546	0.884247	0.882507	0.924282	0.895779	0.872498	0.875544	0.849869	0.875544	0.853351	0.87772	1
1018	1521	258	22	2	392.986	23.1519	602.263	45.5755	745.681	55.7075	898.558	30.2666	756.734	134.107	2726.65	622.395	5158.64	1167.72	8886.39	891.371	1018	8	1803	0.007212	427.797	87.4357	1101.35	913.454	0.958957	0.960067	0.9401	0.943705	0.942318	0.937327	0.92041	0.939545	0.904049	0.928175	0.886301	0.882141	0.925402	0.897116	0.878536	0.871048	0.849418	0.876595	0.8533	0.876872	1
1022	1041	216	18	2	477.32	27.8843	643.377	50.5481	787.487	64.8306	955.743	18.9297	1352.24	236.923	3325.53	788.441	6092.83	1515.77	10661.1	630.046	1022	12	1277	0.005108	510.529	80.0107	1767.41	1059.56	0.960454	0.962412	0.942835	0.948708	0.94675	0.940486	0.920908	0.942835	0.901331	0.926782	0.888802	0.88332	0.93148	0.900157	0.885278	0.868833	0.848865	0.87314	0.856695	0.879796	1
1024	0	926	200	16	0	0	494.916	32.6375	663.548	53.3405	840.091	79.2929	0	0	1510.81	298.997	3649.81	883.313	7435.87	2061.74	1024	14	1142	0.004568	529.284	83.1767	1968.43	1162.93	0.960158	0.964974	0.942644	0.952277	0.947898	0.941769	0.921629	0.943958	0.898424	0.928634	0.891856	0.884851	0.933888	0.898862	0.885289	0.871278	0.848074	0.872592	0.859895	0.882224	1
1024	29900	926	200	16	138.533	13.5155	494.916	32.6375	663.548	53.3405	840.091	79.2929	34.2173	10.3499	1510.81	298.997	3649.81	883.313	7435.87	2061.74	1024	0	31042	0.124168	152.908	76.4264	105.375	427.115	0.956172	0.946685	0.933606	0.955947	0.93897	0.926567	0.902068	0.933622	0.900989	0.928114	0.862831	0.89097	0.916951	0.893773	0.874734	0.865038	0.873575	0.879615	0.827894	0.890954	1
1029	1557	675	162	14	324.197	18.9947	586.265	38.6326	760.181	60.8747	916.149	94.3337	425.885	75.2174	2505.66	495.574	5476.95	1308.4	9683.3	3017.6	1029	10	2408	0.009632	430.431	154.091	1402.52	1647.42	0.961586	0.950374	0.935424	0.955565	0.946013	0.93314	0.9076	0.933347	0.901993	0.93044	0.880191	0.888497	0.91985	0.903032	0.878738	0.868771	0.867733	0.877907	0.831603	0.882267	1
1030	1378	399	30	0	364.079	22.8286	604.425	45.3882	771.075	74.3808	0	0	603.146	113.368	2755.39	629.845	5764.01	1677.4	0	0	1030	9	1807	0.007228	423.907	113.447	1164.06	1137.76	0.964029	0.949917	0.936082	0.957388	0.944383	0.932761	0.910349	0.933038	0.903431	0.933592	0.878251	0.894023	0.917543	0.906198	0.876038	0.867737	0.875484	0.885445	0.829828	0.883785	1
1034	888	325	25	0	447.896	28.4594	648.462	53.6379	824.041	84.9763	0	0	1120.26	213.272	3411.33	852.653	7056.45	2207.6	0	0	1034	13	1238	0.004952	508.145	106.159	1841.58	1375.19	0.964055	0.950727	0.936187	0.957593	0.952342	0.934572	0.916397	0.93336	0.901454	0.932956	0.880048	0.89378	0.918821	0.908724	0.878029	0.871567	0.877221	0.885703	0.831583	0.884491	1
1036	0	780	294	24	0	0	467.043	32.38	668.805	55.2606	836.247	92.2102	0	0	1272.34	265.035	3740.87	932.18	7404.89	2432.41	1036	15	1098	0.004392	529.136	108.499	2067.36	1494.49	0.96357	0.955829	0.937614	0.957195	0.954007	0.937614	0.918033	0.934426	0.90255	0.935337	0.884335	0.894353	0.919854	0.910291	0.882514	0.872495	0.877505	0.885701	0.833789	0.885701	1
1036	28809	780	294	24	133.991	13.1723	467.043	32.38	668.805	55.2606	836.247	92.2102	30.988	9.44696	1272.34	265.035	3740.87	932.18	7404.89	2432.41	1036	0	29907	0.119628	148.498	78.2392	105.751	478.27	0.952436	0.949293	0.94513	0.953439	0.945431	0.941418	0.90743	0.933511	0.919099	0.92806	0.87757	0.892951	0.914217	0.900324	0.866988	0.870933	0.874929	0.881499	0.827649	0.89357	1
1041	1249	569	232	23	326.098	18.4165	560.38	37.4918	763.912	59.462	937.283	93.6092	433.075	73.5349	2190.43	442.914	5552.35	1309.1	10345.3	3092.25	1041	11	2073	0.008292	446.184	165.302	1598.34	1966.7	0.958997	0.947178	0.943801	0.957791	0.943319	0.937289	0.908104	0.935601	0.910034	0.932465	0.880608	0.894115	0.926918	0.905692	0.871684	0.863483	0.879643	0.884467	0.833333	0.893874	1
1042	1104	332	32	1	369.037	21.939	582.559	43.5245	783.297	60.8599	861.559	0	627.27	111.619	2467.73	556.576	5982.81	1376.97	7811.28	0	1042	9	1469	0.005876	426.653	108.436	1164.77	1121.26	0.960177	0.946222	0.943499	0.958135	0.941457	0.939074	0.908101	0.937372	0.915589	0.932607	0.874404	0.893465	0.929204	0.901293	0.872703	0.860449	0.87917	0.875085	0.829135	0.901634	1
1046	725	281	32	1	459.276	27.5977	626.889	50.3281	821.644	68.3003	851.074	0	1205.92	216.986	3079.78	742.62	6919.73	1751.23	7530.76	0	1046	14	1039	0.004156	516.145	99.5799	1894.78	1340	0.964389	0.953802	0.942252	0.959095	0.939365	0.943215	0.903272	0.937921	0.915784	0.935996	0.876805	0.89461	0.925409	0.89846	0.870549	0.856112	0.87488	0.877767	0.826756	0.900866	1
1048	0	640	259	31	0	0	488.112	31.6469	656.895	54.5123	845.863	68.217	0	0	1449	281.827	3545.89	881.206	7537.49	1828.97	1048	16	930	0.00372	547.042	101.976	2235.92	1491.09	0.968817	0.953763	0.941935	0.962366	0.940323	0.946237	0.906989	0.93871	0.915591	0.936559	0.878495	0.898387	0.926344	0.896237	0.874194	0.859677	0.876344	0.877419	0.828495	0.900538	1
1048	26972	640	259	31	135.514	13.6051	488.112	31.6469	656.895	54.5123	845.863	68.217	32.0917	10.0028	1449	281.827	3545.89	881.206	7537.49	1828.97	1048	0	27902	0.111608	149.231	77.3444	105.547	480.304	0.961849	0.951688	0.930722	0.951742	0.935721	0.939198	0.902659	0.936134	0.920543	0.920167	0.864544	0.869723	0.92445	0.892212	0.845047	0.869364	0.878987	0.875744	0.840137	0.878969	1
1053	1276	481	219	25	349.984	18.9629	592.446	36.9229	763.871	60.9578	943.954	81.2525	534.481	86.9286	2581.96	484.799	5556.43	1338.97	10489.4	2751.21	1053	10	2001	0.008004	460.986	161.283	1700.66	1999.55	0.96027	0.955022	0.944028	0.956022	0.93978	0.945527	0.907046	0.93953	0.92029	0.928536	0.885307	0.888306	0.924788	0.897301	0.858071	0.867066	0.876312	0.877311	0.842329	0.885807	1
1054	1167	289	33	1	378.112	22.8157	607.208	39.842	775.983	68.0942	901.09	0	674.698	122.138	2782.21	542.692	5847.18	1569.07	8931.32	0	1054	8	1490	0.00596	431.71	108.697	1203.57	1159.06	0.955705	0.95604	0.945302	0.956711	0.938926	0.942953	0.909396	0.938255	0.92047	0.926174	0.883221	0.884564	0.921812	0.897651	0.853691	0.866779	0.876174	0.877181	0.848993	0.887919	1
1058	762	244	26	1	461.698	28.222	649.161	44.81	806.513	83.6733	948.585	0	1225.44	223.206	3401.34	701.855	6624.04	2207.18	10412.3	0	1058	13	1033	0.004132	515.128	99.5296	1884.17	1332.43	0.957406	0.956438	0.947241	0.959826	0.940949	0.944337	0.918199	0.938045	0.921104	0.927396	0.890126	0.886254	0.921104	0.896418	0.860116	0.869313	0.869797	0.879477	0.853824	0.89061	1
1060	0	677	228	27	0	0	484.925	31.8724	671.112	49.2703	833.683	87.3726	0	0	1421.36	278.023	3763.56	831.396	7313.8	2326.4	1060	15	932	0.003728	540.576	102.274	2165.05	1475.42	0.9603	0.957082	0.947425	0.964592	0.941524	0.945815	0.920601	0.938305	0.924356	0.928648	0.891094	0.89324	0.923283	0.895923	0.859979	0.870172	0.870708	0.883047	0.853004	0.889485	1
1060	28925	677	228	27	138.279	13.5364	484.925	31.8724	671.112	49.2703	833.683	87.3726	34.0371	10.3369	1421.36	278.023	3763.56	831.396	7313.8	2326.4	1060	0	29857	0.119428	150.837	73.4733	100.558	453.196	0.965418	0.956459	0.931674	0.946595	0.942593	0.93978	0.893409	0.936832	0.900744	0.925093	0.884114	0.873715	0.9266	0.895184	0.865743	0.869763	0.847573	0.853954	0.838882	0.874117	1
1065	1449	492	195	27	366.977	19.02	599.097	36.9725	783.856	54.5521	953.131	90.9587	615.347	96.4721	2668.77	489.537	5974.98	1251.95	10852.5	3216.04	1065	10	2163	0.008652	464.675	153.596	1693.4	2006.47	0.964864	0.960009	0.941748	0.955617	0.937124	0.94221	0.903375	0.934119	0.9184	0.923948	0.880028	0.880721	0.921868	0.898983	0.863153	0.869394	0.855294	0.871012	0.843967	0.88049	1
1066	1303	295	36	0	396.765	22.7762	613.474	41.0008	790.315	62.6042	0	0	778.269	133.995	2870.22	571.4	6148.56	1445.49	0	0	1066	8	1634	0.006536	444.56	102.03	1274.26	1139.63	0.963892	0.964504	0.94186	0.953182	0.934517	0.941554	0.897797	0.934211	0.919523	0.921665	0.878825	0.878519	0.921971	0.899633	0.858017	0.872399	0.858629	0.867809	0.850673	0.876989	1
1070	907	232	28	0	487.019	27.5159	656.213	46.0499	841.6	70.9037	0	0	1435.04	243.313	3514.47	734.088	7438.87	1957.27	0	0	1070	12	1167	0.004668	529.162	89.7896	1992.48	1287.94	0.96401	0.96401	0.943873	0.95844	0.945159	0.941302	0.895458	0.93359	0.922022	0.923736	0.877464	0.872751	0.918595	0.899314	0.858183	0.872322	0.857755	0.866752	0.852185	0.880891	1
1072	0	798	218	27	0	0	501.252	31.8011	673.042	49.4597	858.69	69.9281	0	0	1567.81	297.564	3796.34	850.516	7888.24	1994.65	1072	15	1043	0.004172	546.411	94.0637	2197.22	1413.48	0.965964	0.96069	0.944391	0.964046	0.949185	0.942953	0.894535	0.930489	0.925695	0.927613	0.876798	0.87536	0.922339	0.905561	0.85954	0.877756	0.85906	0.863375	0.856663	0.884947	1
1072	27726	798	218	27	142.158	13.5682	501.252	31.8011	673.042	49.4597	858.69	69.9281	36.9169	10.919	1567.81	297.564	3796.34	850.516	7888.24	1994.65	1072	0	28769	0.115076	156.813	78.7916	115.237	485.397	0.958497	0.958653	0.948834	0.952101	0.944454	0.938997	0.911033	0.939501	0.900344	0.927022	0.890924	0.89261	0.922903	0.899892	0.879575	0.870329	0.857364	0.874987	0.852028	0.875369	1
1077	1699	575	172	26	357.42	18.9629	608.707	39.3209	779.822	59.4598	965.786	70.5727	568.917	90.668	2801.73	540.518	5900.77	1369.43	11163.3	2555.22	1077	9	2472	0.009888	451.66	151.721	1570.7	1894.05	0.962581	0.95712	0.945995	0.955906	0.947816	0.942354	0.902104	0.9375	0.905542	0.931837	0.880663	0.885113	0.916869	0.901092	0.880057	0.873989	0.85093	0.862055	0.843649	0.880663	1
1078	1560	324	29	2	396.203	23.1422	627.57	44.6961	799.678	48.29	1009.42	39.1585	775.255	136.124	3077.18	652.317	6319.96	1140.38	12592.7	1453.33	1078	8	1915	0.00766	442.099	103.052	1261.03	1175.14	0.961619	0.959269	0.946475	0.952742	0.947258	0.943081	0.903655	0.937598	0.902611	0.931332	0.881201	0.882768	0.91671	0.903133	0.888773	0.86893	0.844909	0.860836	0.841514	0.882768	1
1082	1071	282	25	2	512.014	28.8594	687.72	50.3319	870.292	58.3118	1102.29	70.5316	1666.33	280.396	4048.03	884.364	8157.08	1607	16504.2	3120.57	1082	12	1380	0.00552	555.265	92.2027	2292.12	1460	0.964493	0.96087	0.946377	0.956884	0.949275	0.948551	0.902536	0.937319	0.901449	0.932246	0.883696	0.888043	0.913043	0.904348	0.883696	0.867754	0.846014	0.865217	0.849275	0.87971	1
1084	0	942	262	26	0	0	537.472	33.5642	715.333	57.6133	919.808	93.5571	0	0	1930.38	362.499	4568.49	1109.64	9800.48	3327.31	1084	15	1230	0.00492	583.44	97.3148	2658.68	1690.63	0.965854	0.961382	0.947967	0.957317	0.95	0.947154	0.901626	0.94187	0.905285	0.936179	0.889431	0.885366	0.910569	0.906911	0.882114	0.86626	0.849187	0.862602	0.849593	0.882114	1
1084	27701	942	262	26	128.677	13.5069	537.472	33.5642	715.333	57.6133	919.808	93.5571	27.5713	9.02609	1930.38	362.499	4568.49	1109.64	9800.48	3327.31	1084	0	28931	0.115724	148.011	94.8471	139.433	635.14	0.965072	0.96286	0.94162	0.950935	0.941326	0.947444	0.914071	0.942397	0.901334	0.925599	0.884	0.898327	0.920967	0.895752	0.878435	0.859009	0.868325	0.868186	0.831306	0.8854	1
1089	873	709	222	25	317.343	18.1982	629.601	40.934	812.763	62.5116	1008.09	98.4119	399.397	69.7303	3099.56	610.337	6678.29	1536.16	12849	3971.71	1089	13	1829	0.007316	507.963	197.961	2378.38	2542.13	0.960634	0.958994	0.949153	0.95708	0.948332	0.948879	0.913614	0.939584	0.905139	0.936851	0.895571	0.892291	0.904866	0.905139	0.875615	0.855385	0.861126	0.875068	0.848004	0.891197	1
1090	783	407	43	2	359.134	22.2244	648.201	46.2176	836.349	65.4477	958.859	72.3547	578.86	108.927	3389.67	730.372	7277.16	1651.22	10934.5	2428.04	1090	10	1235	0.00494	471.984	156.489	1755.17	1801.01	0.960729	0.95668	0.949393	0.957085	0.949393	0.947368	0.91417	0.935223	0.901215	0.938462	0.896761	0.901619	0.904049	0.900405	0.876113	0.851417	0.863968	0.880162	0.838462	0.895142	1
1094	517	364	38	2	455.966	28.7215	697.794	51.839	877.418	74.642	981.512	26.5898	1181.41	224.204	4229.89	941.148	8426.5	2147.32	11554.6	933.142	1094	15	921	0.003684	570.072	140.633	2707.69	2076.83	0.960369	0.95494	0.948969	0.956026	0.948426	0.945168	0.913681	0.934311	0.902823	0.940825	0.895765	0.899023	0.903366	0.901737	0.877307	0.853963	0.861564	0.881107	0.844191	0.893594	1
1096	0	456	344	38	0	0	482.819	33.7294	726.338	58.6076	911.549	88.9676	0	0	1405.42	296.665	4781.71	1149.48	9511.34	2924.31	1096	18	838	0.003352	602.225	144.252	3158.96	2358.41	0.960024	0.955251	0.951074	0.955847	0.949881	0.946897	0.913484	0.933771	0.899761	0.939737	0.898568	0.897375	0.900955	0.903341	0.881862	0.855609	0.862768	0.877088	0.847255	0.892601	1
1096	27799	456	344	38	136.411	13.4365	482.819	33.7294	726.338	58.6076	911.549	88.9676	32.6933	9.98114	1405.42	296.665	4781.71	1149.48	9511.34	2924.31	1096	0	28637	0.114548	150.042	83.3541	124.177	663.696	0.960471	0.968764	0.944006	0.958725	0.941492	0.938384	0.916734	0.942662	0.91085	0.933286	0.878933	0.899728	0.90961	0.890998	0.876017	0.869609	0.861089	0.865314	0.816409	0.886895	1
1101	1354	334	292	32	353	18.6991	587.045	39.79	835.753	64.0533	1017.46	88.1256	548.146	87.3055	2517.42	508.606	7257.21	1642.61	13129.4	3615.21	1101	11	2012	0.008048	472.482	192.038	2048.83	2844.15	0.967197	0.965209	0.95005	0.955765	0.950795	0.952038	0.913767	0.935885	0.904324	0.933648	0.888917	0.903579	0.91004	0.902087	0.875746	0.86332	0.859841	0.866054	0.822565	0.887425	1
1102	1249	191	43	0	378.599	23.0662	598.035	42.216	834.644	70.2332	0	0	677.429	123.425	2663.89	561.741	7253.09	1772.4	0	0	1102	8	1483	0.005932	420.084	106.45	1123.93	1306.58	0.965947	0.971005	0.947404	0.956507	0.948078	0.956507	0.918409	0.935604	0.903237	0.931558	0.886379	0.90762	0.912677	0.900202	0.878287	0.866824	0.860081	0.865475	0.818948	0.886042	1
1106	856	146	41	0	486.968	29.1343	653.233	47.0491	888.127	74.3449	0	0	1436.21	256.979	3469.43	730.857	8730.75	2163.14	0	0	1106	12	1043	0.004172	526.011	99.474	2007.57	1629.97	0.966443	0.973634	0.945829	0.960211	0.945829	0.957335	0.916107	0.93768	0.90604	0.935283	0.879195	0.910834	0.908437	0.887824	0.872963	0.870086	0.858102	0.862895	0.818792	0.885906	1
1108	0	755	137	39	0	0	503.684	34.4725	669.923	50.9521	904.047	77.7713	0	0	1593.69	325.306	3747.53	838.014	9217.86	2372.32	1108	14	931	0.003724	544.918	103.345	2230.02	1771.34	0.967777	0.976907	0.946831	0.959721	0.949517	0.956498	0.919441	0.939313	0.9087	0.936627	0.879699	0.910849	0.904941	0.889903	0.869495	0.871643	0.857143	0.865199	0.820086	0.885607	1
1108	31354	755	137	39	136.467	13.4884	503.684	34.4725	669.923	50.9521	904.047	77.7713	32.7399	10.0283	1593.69	325.306	3747.53	838.014	9217.86	2372.32	1108	0	32285	0.12914	148.245	71.8114	96.1026	475.172	0.959006	0.960043	0.942156	0.969274	0.942977	0.939988	0.910314	0.941954	0.923958	0.939058	0.883305	0.896655	0.910794	0.895292	0.86901	0.882747	0.8709	0.876336	0.838842	0.879046	1
1113	1554	557	112	35	349.719	19.5473	607.594	39.9998	779.362	57.9331	1020.11	84.2262	533.568	89.4644	2787.67	543.632	5884.11	1277.97	13200.2	3284.63	1113	9	2258	0.009032	445.034	156.127	1551.34	2109.76	0.96457	0.970549	0.94597	0.967449	0.946413	0.940434	0.915855	0.941984	0.920283	0.93977	0.890168	0.899026	0.914083	0.897254	0.871568	0.88264	0.862932	0.870903	0.834588	0.889283	1
1114	1400	315	16	0	380.734	23.8025	626.381	42.2272	783.847	63.2849	0	0	689.314	129.505	3055.05	610.985	6004.25	1450.4	0	0	1114	8	1731	0.006924	429.162	104.678	1168.95	1072.6	0.968515	0.96996	0.947718	0.969382	0.948007	0.940497	0.916811	0.941652	0.922588	0.93963	0.889659	0.900924	0.916522	0.897747	0.87175	0.885615	0.860774	0.871462	0.833333	0.89197	1
1118	962	258	15	0	467.112	28.8964	670.874	47.3609	824.528	65.6952	0	0	1269.22	234.635	3755.02	793.612	6979.93	1645.41	0	0	1118	12	1235	0.00494	514.02	95.8967	1857.88	1244.1	0.969636	0.969636	0.94332	0.971255	0.948178	0.947368	0.918219	0.943725	0.923077	0.939271	0.88583	0.912146	0.912955	0.896761	0.875304	0.881781	0.861943	0.868421	0.833603	0.896761	1
1120	0	856	244	14	0	0	493.755	33.8608	698.231	53.9487	852.186	70.8865	0	0	1501.83	309.325	4243.33	979.285	7715.9	1911.13	1120	14	1114	0.004456	543.046	99.6211	2180.39	1414.39	0.973519	0.970377	0.945242	0.972621	0.950628	0.95018	0.918312	0.946589	0.925045	0.939408	0.884201	0.909785	0.917415	0.897666	0.87298	0.883752	0.860862	0.867145	0.835278	0.895871	1
1120	28891	856	244	14	135.614	13.3008	493.755	33.8608	698.231	53.9487	852.186	70.8865	32.1185	9.76632	1501.83	309.325	4243.33	979.285	7715.9	1911.13	1120	0	30005	0.12002	150.741	80.4556	111.878	489.232	0.952008	0.956507	0.945426	0.959257	0.945592	0.950108	0.905699	0.93786	0.920497	0.934978	0.868239	0.870588	0.905866	0.912248	0.867372	0.87707	0.85829	0.860173	0.862406	0.876637	1
1125	1376	614	208	12	356.282	18.9824	601.097	40.1406	805.951	61.6736	960.837	72.4042	563.57	90.5753	2700.74	541.755	6511.45	1491.04	11002.7	2500.1	1125	10	2210	0.00884	469.903	160.672	1773.82	2013.82	0.961538	0.963348	0.952489	0.968778	0.941855	0.954977	0.919683	0.947738	0.921493	0.941629	0.877376	0.887557	0.913801	0.902262	0.86448	0.884389	0.862217	0.864253	0.845701	0.880995	1
1126	1248	353	36	0	389.982	23.0154	616.449	46.4207	819.822	66.3499	0	0	739.603	130.524	2922.7	671.63	6866.58	1686.18	0	0	1126	9	1637	0.006548	448.27	112.652	1345.1	1288.19	0.957239	0.959988	0.949603	0.970067	0.942272	0.955712	0.921808	0.948381	0.923335	0.938302	0.875382	0.883629	0.915089	0.904093	0.861943	0.885767	0.867746	0.85675	0.851863	0.875382	1
1130	847	303	32	0	514.229	27.866	674.15	53.8573	879.502	78.6314	0	0	1686.77	273.319	3825.93	922.44	8504.8	2263.15	0	0	1130	13	1182	0.004728	565.113	95.1123	2419.72	1518.1	0.958968	0.957276	0.946701	0.972927	0.940778	0.954315	0.927242	0.948816	0.928088	0.939932	0.879865	0.888748	0.913283	0.905245	0.854907	0.887902	0.867597	0.857868	0.846024	0.878596	1
1132	0	761	286	32	0	0	536.514	34.1423	697.488	57.2103	905.932	86.9315	0	0	1920.96	367.454	4239.59	1051.7	9322.66	2613.67	1132	15	1079	0.004316	590.138	99.77	2755.05	1716.11	0.962002	0.958295	0.945783	0.97544	0.943466	0.955514	0.925394	0.949954	0.926321	0.938369	0.882298	0.89342	0.914736	0.905931	0.851251	0.887859	0.865616	0.856812	0.846617	0.879518	1
1132	27397	761	286	32	137.21	14.094	536.514	34.1423	697.488	57.2103	905.932	86.9315	33.3536	10.6651	1920.96	367.454	4239.59	1051.7	9322.66	2613.67	1132	0	28476	0.113904	154.372	89.7048	136.483	617.861	0.964918	0.945498	0.949958	0.95224	0.944339	0.944919	0.897264	0.928765	0.910451	0.928413	0.873227	0.891136	0.900899	0.909924	0.880074	0.853473	0.861041	0.870365	0.845642	0.882708	1
1137	1286	565	255	31	342.667	19.6432	638.934	40.6342	801.155	66.5856	1020.25	96.1718	502.313	86.5473	3237.06	625.543	6416.01	1593.77	13287.6	3817.06	1137	11	2137	0.008548	485.536	189.396	2116.48	2557.05	0.961394	0.954609	0.945016	0.964202	0.947824	0.951568	0.910388	0.942677	0.918343	0.934722	0.87693	0.883715	0.908049	0.906645	0.872017	0.868741	0.868039	0.872251	0.850725	0.881142	1
1138	1143	325	46	1	363.516	22.765	650.236	44.4703	812.573	57.6017	920.113	0	600.347	112.874	3417.14	692.056	6655.88	1399.64	9506.39	0	1138	9	1515	0.00606	439.026	138.481	1394.35	1552.17	0.962706	0.954125	0.944554	0.962046	0.948845	0.953465	0.906601	0.944224	0.916832	0.935314	0.872277	0.876568	0.90429	0.907261	0.876568	0.865347	0.866007	0.872607	0.854125	0.877228	1
1142	772	293	39	1	462.731	29.1651	697.6	47.7136	861.669	69.2215	979.064	0	1234.54	233.256	4215.74	856.515	7963.26	1879.29	11443.8	0	1142	14	1105	0.00442	539.556	126.295	2271.75	1824.9	0.964253	0.957919	0.945701	0.963348	0.950679	0.955656	0.91086	0.947511	0.913122	0.937557	0.875113	0.875113	0.900905	0.907692	0.875113	0.870136	0.866968	0.872398	0.855656	0.878281	1
1144	0	668	276	39	0	0	474.977	32.7833	709.304	53.3451	878.869	76.9544	0	0	1337.84	277.503	4443.44	999.677	8479.07	2248.11	1144	16	983	0.003932	556.794	130.228	2493.14	1982.42	0.963377	0.959308	0.947609	0.967955	0.952187	0.957274	0.908952	0.949135	0.914547	0.936419	0.877925	0.871821	0.906918	0.906409	0.869786	0.870804	0.870804	0.873856	0.855544	0.878433	1
1144	30565	668	276	39	139.784	13.4916	474.977	32.7833	709.304	53.3451	878.869	76.9544	35.1249	10.4161	1337.84	277.503	4443.44	999.677	8479.07	2248.11	1144	0	31548	0.126192	152.778	77.1648	111.714	552.222	0.958413	0.953911	0.945749	0.959253	0.941692	0.95136	0.896475	0.93586	0.894494	0.926747	0.894494	0.894859	0.899819	0.892275	0.863113	0.855284	0.850514	0.874461	0.83663	0.874588	1
1149	1714	486	242	37	340.577	18.224	572.554	38.8148	805.733	61.8831	982.767	76.5655	492.601	79.0714	2336.3	470.022	6506.94	1492.35	11780.6	2681.38	1149	10	2479	0.009916	441.049	169.467	1609.65	2285.58	0.964098	0.953409	0.951593	0.959056	0.948971	0.954417	0.90117	0.937475	0.907624	0.932836	0.885034	0.887656	0.900161	0.90359	0.873739	0.8572	0.853368	0.871924	0.841267	0.87495	1
1150	1537	268	37	2	370.86	21.8317	587.734	45.0806	813.024	63.1486	1021.9	40.0067	636.444	112.077	2535.76	576.715	6686.12	1513.26	13064.2	1521.5	1150	8	1844	0.007376	411.958	101.507	1047.35	1168.15	0.965564	0.953633	0.952007	0.957972	0.949837	0.952007	0.898048	0.937093	0.905369	0.931941	0.892625	0.8891	0.896692	0.903742	0.877169	0.85141	0.852766	0.874187	0.838124	0.880423	1
1154	1009	219	36	2	469.556	27.1308	638.339	48.8144	876.367	69.9081	1069.51	12.6361	1287.31	222.263	3244.88	733.598	8376.22	2047.87	14906.1	525.835	1154	12	1266	0.005064	511.269	97.9832	1849.03	1523.65	0.969984	0.955371	0.949447	0.960111	0.953397	0.951422	0.905608	0.936809	0.913112	0.932464	0.89297	0.885466	0.896919	0.908373	0.876777	0.852291	0.860979	0.882701	0.839258	0.884281	1
1156	0	875	207	36	0	0	489.975	31.8033	659.427	54.5332	906.846	82.5301	0	0	1465.59	283.456	3585.89	871.206	9328.53	2581.79	1156	15	1118	0.004472	534.773	102.308	2111.35	1680.55	0.972719	0.957961	0.952147	0.960644	0.958408	0.950358	0.90653	0.935599	0.913238	0.929785	0.891771	0.881932	0.896691	0.911896	0.880143	0.847943	0.864937	0.884168	0.838104	0.885063	1
1156	27945	875	207	36	138.101	13.5485	489.975	31.8033	659.427	54.5332	906.846	82.5301	33.9119	10.366	1465.59	283.456	3585.89	871.206	9328.53	2581.79	1156	0	29063	0.116252	153.36	79.9951	113.827	518.054	0.961652	0.9621	0.946083	0.958538	0.938341	0.950229	0.915511	0.944706	0.906909	0.93779	0.876785	0.906737	0.899477	0.887916	0.861215	0.873929	0.844132	0.872329	0.827874	0.887107	1
1161	1491	636	171	35	346.555	19.3597	590.729	39.3086	763.621	61.799	1008.64	92.4358	519.279	87.3245	2563.65	507.822	5553.4	1335.33	12820.6	3519.98	1161	10	2333	0.009332	453.622	158.697	1630.12	2103.52	0.962923	0.961637	0.951779	0.963138	0.945135	0.951565	0.908916	0.939991	0.905701	0.92799	0.888341	0.899271	0.902057	0.895842	0.866052	0.869696	0.851479	0.873768	0.834976	0.880626	1
1162	1372	356	29	1	380.866	23.5358	605.208	46.2651	745.027	61.7224	1005.86	0	689.836	127.729	2767.64	640.36	5164.19	1276.25	12405.1	0	1162	8	1758	0.007032	432.658	104.153	1191.07	1074.24	0.958476	0.963026	0.950512	0.961035	0.944539	0.951081	0.908134	0.94198	0.902446	0.926621	0.887656	0.901308	0.898749	0.889932	0.861206	0.878271	0.849545	0.870307	0.834755	0.874858	1
1166	923	304	26	1	454.035	27.9671	642.605	52.1921	778.512	60.1662	1048.22	0	1165.89	214.639	3317.37	800.474	5873.19	1343.93	14031.5	0	1166	13	1254	0.005016	506.95	97.9588	1795.32	1242.61	0.95933	0.962121	0.949761	0.961324	0.94059	0.952951	0.908293	0.941786	0.90311	0.933812	0.88756	0.89992	0.89992	0.88756	0.860845	0.875598	0.849282	0.874003	0.840112	0.873206	1
1168	0	811	280	27	0	0	470.284	32.4408	659.807	56.249	803.462	80.4359	0	0	1298.67	267.309	3596.54	901.966	6532.25	2014.75	1168	15	1118	0.004472	525.796	101.524	2000.56	1358.26	0.957961	0.963775	0.950805	0.961091	0.944544	0.953041	0.915474	0.940072	0.902504	0.934705	0.889982	0.900268	0.898927	0.891324	0.857782	0.879249	0.848837	0.872987	0.842129	0.876118	1
1168	28313	811	280	27	135.598	13.3721	470.284	32.4408	659.807	56.249	803.462	80.4359	32.1161	9.79208	1298.67	267.309	3596.54	901.966	6532.25	2014.75	1168	0	29431	0.117724	150.42	78.2787	106.892	460.189	0.965445	0.955574	0.942221	0.966005	0.938874	0.943614	0.923108	0.945602	0.910299	0.932962	0.882607	0.90318	0.907462	0.898254	0.851721	0.87627	0.858534	0.852451	0.8295	0.894635	1
1173	1351	571	232	26	352.446	18.7892	576.723	37.9992	768.827	62.8654	921.564	79.7711	545.637	87.4634	2385.74	468.706	5669.47	1375.13	9767.07	2630.15	1173	11	2180	0.00872	462.29	156.577	1682.88	1935.91	0.966743	0.965826	0.951606	0.963991	0.941972	0.947018	0.921101	0.944037	0.909404	0.933257	0.881651	0.907798	0.902523	0.89656	0.856422	0.87156	0.857798	0.867661	0.832569	0.892431	1
1174	1244	316	48	1	378.095	22.6259	589.907	43.9812	782.167	70.4805	976.404	0	674.492	121.467	2561.45	566.365	5992.69	1578.11	11351.2	0	1174	9	1609	0.006436	432.12	109.131	1210.37	1214.67	0.967993	0.96706	0.95028	0.965507	0.941889	0.945618	0.922001	0.945929	0.916408	0.929149	0.879739	0.911746	0.905221	0.894034	0.853325	0.873213	0.853636	0.86793	0.825668	0.898695	1
1178	848	271	40	1	478.425	27.004	639.231	49.006	821.325	79.345	966.431	0	1360.73	232.196	3259.03	752.386	6958.4	1966.71	11008.4	0	1178	13	1160	0.00464	528.237	95.5556	2005.55	1375.44	0.967672	0.967672	0.952155	0.968534	0.944397	0.945259	0.924138	0.947845	0.92069	0.927586	0.878448	0.909914	0.906897	0.892241	0.856466	0.878017	0.856897	0.86681	0.831034	0.893534	1
1180	0	750	255	40	0	0	503.159	32.0304	664.986	53.7624	845.809	82.2865	0	0	1585.87	304.288	3674.48	904.265	7600.74	2210.41	1180	15	1045	0.00418	555.764	99.0863	2325.76	1534.56	0.969378	0.967464	0.957416	0.969856	0.947847	0.945455	0.923923	0.947368	0.922488	0.926794	0.87799	0.910526	0.904306	0.892823	0.855024	0.878947	0.861722	0.8689	0.828708	0.893301	1
1180	25279	750	255	40	135.968	13.766	503.159	32.0304	664.986	53.7624	845.809	82.2865	32.4245	9.99741	1585.87	304.288	3674.48	904.265	7600.74	2210.41	1180	0	26324	0.105296	152.633	85.3807	123.465	542.288	0.961043	0.958593	0.940112	0.968717	0.945164	0.955687	0.91899	0.947348	0.92277	0.930026	0.877792	0.889094	0.913539	0.894678	0.849149	0.883129	0.853214	0.845958	0.842387	0.881648	1
1185	1187	530	211	37	355.73	18.3684	611.34	40.4192	773.829	62.2389	960.521	90.3538	560.668	86.5334	2839.86	565.307	5777.32	1404.5	11090.1	3018.31	1185	11	1965	0.00786	480.957	169.744	1933.84	2235.93	0.963359	0.966667	0.949618	0.971247	0.943003	0.944275	0.92112	0.951145	0.917303	0.923664	0.884987	0.905089	0.908906	0.894402	0.856743	0.882443	0.865649	0.86056	0.832824	0.894911	1
1186	1075	306	37	2	390.909	23.0909	625.616	45.1348	791.62	62.4602	929.786	2.9263	744.885	131.901	3050.09	664.827	6179.15	1487.69	9808.32	92.2006	1186	9	1420	0.00568	452.687	116.583	1396	1331.33	0.962324	0.96338	0.949648	0.971831	0.942254	0.941901	0.924648	0.956338	0.919718	0.926056	0.885211	0.904577	0.915141	0.899648	0.867254	0.884507	0.867606	0.854577	0.839085	0.896127	1
1190	728	274	32	2	496.119	28.6156	675.416	52.5073	834.935	70.9548	981.859	8.33624	1517.24	262.716	3843.6	901.822	7266.21	1885.92	11544.1	292.695	1190	13	1036	0.004144	554.943	102.488	2329.44	1536.31	0.967181	0.963803	0.947394	0.973456	0.938707	0.936293	0.923745	0.956564	0.919884	0.930985	0.888031	0.906371	0.917954	0.900579	0.868243	0.885618	0.871622	0.85473	0.834459	0.89334	1
1192	0	637	256	33	0	0	517.154	33.7462	697.511	57.4463	864.267	88.5047	0	0	1722.31	337.427	4241.18	1076.34	8133.54	2548.81	1192	16	926	0.003704	579.386	106.718	2647.15	1730.22	0.967603	0.964363	0.949784	0.973002	0.939525	0.937365	0.924406	0.956803	0.922786	0.936825	0.890929	0.903888	0.915227	0.901728	0.87149	0.884989	0.87149	0.853672	0.834773	0.892549	1
1192	27232	637	256	33	133.463	13.5464	517.154	33.7462	697.511	57.4463	864.267	88.5047	30.6784	9.52672	1722.31	337.427	4241.18	1076.34	8133.54	2548.81	1192	0	28158	0.112632	148.128	82.9228	116.723	562.377	0.963438	0.955341	0.946001	0.965072	0.94767	0.959852	0.916205	0.94348	0.926824	0.932683	0.876571	0.879217	0.912245	0.898803	0.857341	0.868723	0.84919	0.866415	0.84349	0.890031	1
1197	1183	500	219	29	350.674	19.3302	624.331	39.0763	801.576	65.7842	964.555	99.3272	537.789	88.6765	3019.87	568.796	6424.77	1650.97	11293.5	3566.11	1197	11	1931	0.007724	481.89	179.317	2009.67	2384.4	0.961678	0.956758	0.951579	0.966339	0.946919	0.956758	0.912222	0.947178	0.922579	0.938374	0.874417	0.885034	0.911963	0.900052	0.856033	0.883998	0.854221	0.856033	0.836613	0.887623	1
1198	1063	312	41	1	393.13	23.2286	643.872	45.2497	817.67	77.0097	1008.62	0	757.594	133.822	3321.08	703.536	6861.1	2017.38	12506.8	0	1198	9	1417	0.005668	461.057	125.454	1506.92	1516.88	0.959774	0.960833	0.953423	0.967537	0.947777	0.962244	0.906493	0.944954	0.921313	0.937191	0.875441	0.878264	0.914608	0.896965	0.85674	0.884615	0.852505	0.854622	0.837332	0.887438	1
1202	746	259	34	1	506.459	29.2264	697.95	50.9788	870.349	87.7009	1036.47	0	1613.64	277.977	4230.71	936.125	8298.38	2594.85	13567	0	1202	13	1040	0.00416	566.554	107.848	2495.42	1737.87	0.962019	0.9625	0.953365	0.967308	0.948077	0.961538	0.90625	0.943269	0.922596	0.940385	0.877885	0.875962	0.914904	0.894712	0.860096	0.88125	0.848077	0.857212	0.846154	0.887019	1
1204	0	667	242	35	0	0	536.911	35.1168	729.593	57.4237	905.249	103.112	0	0	1926.43	375.086	4842.32	1165.29	9408.88	3301.75	1204	15	944	0.003776	599.963	112.619	2951.35	2014.11	0.963453	0.961864	0.95339	0.96822	0.949153	0.962394	0.907839	0.944915	0.920551	0.941737	0.880826	0.877119	0.912606	0.897775	0.865996	0.882415	0.850106	0.856462	0.841631	0.888771	1
1204	32125	667	242	35	135.396	12.9915	536.911	35.1168	729.593	57.4237	905.249	103.112	31.9219	9.37787	1926.43	375.086	4842.32	1165.29	9408.88	3301.75	1204	0	33069	0.132276	148.658	80.6914	115.261	593.503	0.965149	0.951768	0.945054	0.959464	0.946022	0.949817	0.915404	0.932853	0.90473	0.933246	0.883547	0.881989	0.900617	0.898818	0.866839	0.860458	0.854471	0.872887	0.840077	0.889171	1
1209	1448	506	213	31	376.252	18.8295	655.477	42.1215	851.765	62.4074	1027.06	105.652	662.612	99.8195	3494.61	672.204	7670.57	1721.05	13619.8	4207.07	1209	10	2198	0.008792	495.791	180.89	2176.42	2707.22	0.965878	0.957006	0.955869	0.961101	0.946997	0.953367	0.913785	0.946087	0.91606	0.941765	0.878298	0.878071	0.911965	0.900136	0.855778	0.86556	0.858508	0.866015	0.843267	0.881483	1
1210	1349	283	34	2	407.228	22.897	671.79	45.2832	874.933	64.2102	1084.34	4.35257	840.862	141.953	3765.51	763.125	8309.99	1818.12	15526.4	186.143	1210	8	1668	0.006672	462.46	121.199	1506.93	1608.06	0.967026	0.957134	0.955036	0.958633	0.949041	0.952038	0.914568	0.942146	0.913969	0.938849	0.875899	0.872602	0.914868	0.899281	0.854317	0.860911	0.856715	0.8744	0.841427	0.881295	1
1214	947	245	32	2	489.703	28.2412	712.061	54.1743	907.234	71.5553	1139.22	20.3585	1459.36	251.73	4497.27	1034.9	9282.71	2172.24	18009.7	960.491	1214	13	1226	0.004904	546.096	115.22	2297.64	1890.38	0.964927	0.958809	0.95677	0.963295	0.949429	0.955139	0.920881	0.944535	0.918026	0.939233	0.880098	0.867863	0.920065	0.896819	0.859706	0.861338	0.856036	0.87031	0.843393	0.878467	1
1216	0	838	233	33	0	0	516.651	32.8713	737.962	55.8643	940.692	100.153	0	0	1716.22	326.616	5002.72	1137.31	10505.6	3521.23	1216	15	1104	0.004416	576.034	118.17	2672.56	2097.32	0.965127	0.95788	0.958333	0.966033	0.951993	0.95788	0.921196	0.945199	0.918478	0.939764	0.880435	0.867301	0.919837	0.896739	0.858696	0.867301	0.857337	0.875	0.847373	0.882246	1
1216	28224	838	233	33	132.999	13.6754	516.651	32.8713	737.962	55.8643	940.692	100.153	30.3879	9.6642	1716.22	326.616	5002.72	1137.31	10505.6	3521.23	1216	0	29328	0.117312	149.676	88.4089	129.848	646.971	0.960669	0.958231	0.946843	0.963584	0.946161	0.944848	0.915524	0.932147	0.902977	0.933698	0.885229	0.89597	0.894111	0.890276	0.845097	0.86876	0.840647	0.869459	0.834561	0.878478	1
1221	1138	627	199	29	346.396	18.2625	623.379	39.7466	842.855	64.1575	1041.38	105.551	518.029	81.4432	3007.42	576.068	7442.21	1713.42	14188.5	4526.55	1221	11	1993	0.007972	493.219	188.356	2191.49	2712.03	0.963121	0.956347	0.953337	0.963121	0.94581	0.950577	0.912945	0.941295	0.906172	0.939037	0.884345	0.887356	0.903412	0.892875	0.859759	0.868038	0.85424	0.878575	0.835926	0.870798	1
1222	1016	380	40	3	372.997	23.2065	634.956	46.2879	855.385	64.2814	1095.4	48.1109	648.235	120.884	3188.96	694.112	7773.39	1726.57	16094.8	2068.75	1222	9	1439	0.005756	457.088	140.257	1549.43	1740.82	0.965601	0.956567	0.94927	0.961084	0.943016	0.951008	0.910354	0.941974	0.904795	0.943016	0.88499	0.890202	0.897151	0.896108	0.852328	0.873523	0.857887	0.875608	0.833218	0.869701	1
1226	658	320	37	3	441.373	27.0047	670.012	52.4971	898.162	62.1659	1148.06	57.3213	1071.26	194.724	3753.21	875.181	8971.1	1857.55	18550.6	2841.3	1226	14	1018	0.004072	531.929	137.024	2252.95	2108.96	0.968075	0.956778	0.950884	0.960707	0.944008	0.952358	0.911591	0.94499	0.911591	0.943026	0.890472	0.886542	0.896365	0.895874	0.856582	0.875737	0.866896	0.878193	0.8389	0.874263	1
1228	0	577	301	39	0	0	456.595	30.921	686.747	58.4205	928.485	91.5694	0	0	1188.37	238.761	4053.01	1019.95	10061	3347.27	1228	16	917	0.003668	552.211	140.69	2506.02	2271.42	0.971101	0.956379	0.949836	0.962377	0.943839	0.954744	0.917666	0.944929	0.91494	0.944384	0.890949	0.887132	0.896401	0.896947	0.856598	0.874046	0.87132	0.882225	0.841876	0.878953	1
1228	28427	577	301	39	133.131	13.5051	456.595	30.921	686.747	58.4205	928.485	91.5694	30.4537	9.57035	1188.37	238.761	4053.01	1019.95	10061	3347.27	1228	0	29344	0.117376	146.227	78.1799	107.815	588.938	0.961798	0.951217	0.938488	0.963229	0.941555	0.930582	0.914889	0.948132	0.918621	0.927737	0.873364	0.905108	0.898378	0.899059	0.851145	0.883077	0.853394	0.859119	0.828602	0.872717	1
1233	1139	402	256	39	378.604	19.4324	575.167	37.9806	807.782	67.5018	1062.75	106.266	675.315	104.106	2366.67	463.999	6577.79	1660.22	15068.7	4967.19	1233	11	1836	0.007344	496.016	178.113	2174.39	2932.55	0.961601	0.949891	0.93927	0.959695	0.941449	0.945806	0.914488	0.943355	0.910403	0.929194	0.880447	0.892429	0.895153	0.898148	0.841503	0.872549	0.858388	0.866285	0.839869	0.876362	1
1234	1042	254	45	0	427.181	24.2178	598.398	42.9778	818.405	69.4798	0	0	970.166	165.917	2669.93	566.141	6844.33	1764.94	0	0	1234	9	1341	0.005364	472.739	97.8814	1489.24	1273.72	0.95824	0.949664	0.93736	0.95824	0.940343	0.94258	0.91126	0.94519	0.90865	0.928039	0.87733	0.902685	0.89821	0.897465	0.841536	0.875466	0.854586	0.861298	0.836689	0.873975	1
1238	750	208	41	0	522.082	29.9551	645.01	46.9362	868.769	79.6998	0	0	1766.78	305.921	3341.72	714.833	8209.79	2276.84	0	0	1238	13	999	0.003996	561.905	88.8046	2359.13	1502.89	0.95996	0.950951	0.938939	0.965465	0.942442	0.943443	0.91041	0.945946	0.905906	0.928929	0.879379	0.905906	0.897397	0.894895	0.839339	0.872873	0.858358	0.858859	0.842342	0.876376	1
1240	0	669	194	41	0	0	541.665	34.9684	662.796	54.5158	887.948	72.5931	0	0	1977.27	383.755	3640.18	881.856	8719.28	2183.86	1240	15	904	0.003616	583.365	92.8982	2639.91	1645.62	0.964049	0.952434	0.94469	0.965708	0.94469	0.942478	0.914823	0.948009	0.906527	0.930863	0.879978	0.90708	0.896571	0.899889	0.838496	0.873894	0.856748	0.855088	0.845686	0.875553	1
1240	29225	669	194	41	134.764	13.5212	541.665	34.9684	662.796	54.5158	887.948	72.5931	31.5618	9.79168	1977.27	383.755	3640.18	881.856	8719.28	2183.86	1240	0	30129	0.120516	148.224	79.3301	109.823	528.541	0.96208	0.947409	0.946065	0.968386	0.945302	0.939494	0.904096	0.948704	0.917339	0.940439	0.871154	0.901474	0.88594	0.889243	0.853912	0.887102	0.867586	0.852849	0.841	0.88136	1
1245	1298	530	160	40	345.839	18.7774	645.77	41.8506	762.727	61.8524	992.407	78.4334	515.81	83.9052	3342.95	645.125	5534.96	1351.89	12136.4	2829.36	1245	10	2028	0.008112	469.867	176.609	1879.85	2300.99	0.962278	0.95143	0.944527	0.963018	0.94428	0.93787	0.915434	0.948718	0.909763	0.93072	0.876479	0.90212	0.889546	0.894724	0.853057	0.883383	0.865878	0.852811	0.838757	0.872535	1
1246	1166	306	24	0	383.412	22.9076	662.048	49.7001	780.81	68.0546	0	0	703.171	124.956	3616.51	824.403	5952.25	1497.26	0	0	1246	8	1496	0.005984	446.781	124.044	1383.29	1379.39	0.961898	0.952874	0.943182	0.964572	0.945856	0.940174	0.919118	0.946858	0.908757	0.932152	0.877005	0.898396	0.887032	0.895053	0.858623	0.883021	0.86631	0.856283	0.831885	0.872995	1
1250	783	266	22	0	456.814	29.1956	701.972	53.9622	815.649	84.3154	0	0	1188.34	226.148	4311.88	1033.27	6841.33	2023.32	0	0	1250	13	1071	0.004284	525.074	120.023	2080.24	1634.25	0.959851	0.953315	0.947712	0.96592	0.948179	0.944444	0.923436	0.943978	0.910364	0.935574	0.878151	0.901494	0.88422	0.89916	0.851074	0.880486	0.869281	0.860411	0.839402	0.878618	1
1252	0	678	252	21	0	0	470.83	34.0631	719.045	60.606	839.8	85.2479	0	0	1305.04	282.922	4649.27	1224.27	7456.37	2167.03	1252	15	951	0.003804	544.751	125.813	2327.04	1820.04	0.962671	0.954784	0.946898	0.966877	0.948475	0.946898	0.92429	0.946898	0.911146	0.934805	0.8796	0.904837	0.890641	0.899054	0.853838	0.878549	0.869611	0.86225	0.837014	0.881178	1
1252	31797	678	252	21	135.911	13.5326	470.83	34.0631	719.045	60.606	839.8	85.2479	32.3557	9.9516	1305.04	282.922	4649.27	1224.27	7456.37	2167.03	1252	0	32748	0.130992	147.783	73.1475	98.9931	494.736	0.96015	0.957677	0.952089	0.967891	0.942836	0.948592	0.915262	0.943126	0.919339	0.928835	0.893994	0.877825	0.902895	0.886268	0.853854	0.864037	0.851884	0.863656	0.844219	0.885275	1
1257	1548	476	210	19	351.438	19.5596	575.251	40.5252	827.131	69.1059	957.903	86.9633	541.395	90.2744	2371.9	496.838	7060.84	1825.18	10978.6	2796.22	1257	10	2253	0.009012	448.177	162.902	1623.82	2202.46	0.96427	0.955837	0.95162	0.96893	0.947625	0.939192	0.917665	0.950067	0.917221	0.932978	0.885486	0.894807	0.895251	0.885486	0.850866	0.879272	0.871949	0.861518	0.843764	0.884154	1
1258	1390	290	33	0	396.123	23.5367	597.302	44.4415	849.657	78.9972	0	0	775.059	138.422	2658.36	585.776	7689.51	2234.2	0	0	1258	8	1713	0.006852	438.919	99.4333	1227.09	1219.4	0.967601	0.956217	0.951547	0.969352	0.947752	0.939872	0.917104	0.950379	0.919731	0.931991	0.887624	0.892878	0.898716	0.881786	0.847636	0.879159	0.868651	0.859603	0.845301	0.884997	1
1262	988	242	29	0	493.718	29.4477	646.547	50.4072	894.867	85.4816	0	0	1496.42	267.118	3373.69	790.062	8990.85	2709.58	0	0	1262	12	1259	0.005036	532.335	89.6781	2029.89	1425.36	0.972597	0.958697	0.953535	0.971406	0.947577	0.940826	0.918586	0.951946	0.923749	0.929309	0.887609	0.890389	0.901906	0.887609	0.842732	0.878872	0.866561	0.857029	0.840349	0.883638	1
1264	0	868	227	28	0	0	510.307	32.8933	661.989	56.3398	903.829	87.5228	0	0	1654.58	319.547	3632.51	929.487	9269.56	2836.69	1264	15	1123	0.004492	550.779	92.4265	2244.26	1530.72	0.974176	0.959929	0.955031	0.974176	0.947907	0.940784	0.918522	0.951469	0.9252	0.930543	0.890917	0.885129	0.903384	0.889581	0.841496	0.878896	0.870436	0.85886	0.840606	0.878896	1
1264	30814	868	227	28	138.498	13.3084	510.307	32.8933	661.989	56.3398	903.829	87.5228	34.1611	10.1093	1654.58	319.547	3632.51	929.487	9269.56	2836.69	1264	0	31937	0.127748	152.995	78.9808	111.875	498.201	0.969048	0.953565	0.950762	0.959796	0.94976	0.944516	0.925322	0.933009	0.903451	0.937627	0.887983	0.869211	0.899114	0.901196	0.847011	0.863606	0.867646	0.861023	0.840561	0.890049	1
1269	1614	646	183	25	350.81	18.8679	614.732	38.0118	768.034	60.2411	1012.09	104.171	538.186	86.926	2882.53	537.937	5644.42	1366.09	13038.2	4094.78	1269	10	2468	0.009872	457.527	158.653	1657.06	2022.79	0.970827	0.961305	0.954822	0.963938	0.950567	0.944489	0.921191	0.940235	0.915721	0.934968	0.890194	0.873784	0.904579	0.898703	0.854741	0.861831	0.86325	0.867909	0.844408	0.88594	1
1270	1465	377	28	1	366.76	22.7042	619.128	43.3196	767.811	47.5228	1112.07	0	616.33	114.548	2953.77	620.309	5600.07	1025.95	16742	0	1270	8	1871	0.007484	424.012	114.346	1170.52	1186.6	0.969802	0.962587	0.95457	0.963121	0.951363	0.946285	0.925174	0.940673	0.918226	0.93613	0.891502	0.869856	0.904329	0.899252	0.856761	0.857563	0.860502	0.866382	0.846072	0.885623	1
1274	977	328	25	1	457.212	27.2348	662.803	50.1222	808.199	60.5545	1190.94	0	1189.62	213.958	3629.78	833.942	6560.11	1427.19	20544.2	0	1274	13	1331	0.005324	515.02	105.001	1906.36	1421.28	0.967318	0.963561	0.958678	0.96544	0.95417	0.94553	0.926371	0.939895	0.918482	0.939895	0.888805	0.870398	0.903832	0.898197	0.858377	0.861007	0.863636	0.864763	0.844478	0.885424	1
1276	0	860	310	25	0	0	472.036	31.2846	677.726	55.0411	846.004	92.7006	0	0	1311.8	260.862	3889.24	952.246	7678	3026.04	1276	15	1195	0.00478	533.218	108.756	2113.61	1550.51	0.968619	0.964854	0.960669	0.966946	0.954393	0.947699	0.928452	0.939331	0.920502	0.943096	0.889958	0.868619	0.907531	0.899582	0.861925	0.864435	0.861506	0.863598	0.841423	0.885774	1
1276	26518	860	310	25	135.947	13.8667	472.036	31.2846	677.726	55.0411	846.004	92.7006	32.4282	10.2177	1311.8	260.862	3889.24	952.246	7678	3026.04	1276	0	27713	0.110852	153.077	84.8885	122.17	531.489	0.969383	0.949879	0.948905	0.947606	0.945116	0.940587	0.912622	0.945856	0.907174	0.934381	0.871739	0.892794	0.893786	0.894093	0.843088	0.861473	0.869267	0.857251	0.848014	0.878757	1
1281	1273	603	260	19	351.888	19.0746	577.407	37.598	788.647	57.5022	943.332	112.434	543.219	88.5619	2393.55	467.137	6093.48	1346.46	10693.8	4357.33	1281	11	2155	0.00862	472.901	163.728	1820.1	2098.69	0.970302	0.953132	0.95406	0.959861	0.949884	0.942227	0.92413	0.942691	0.910673	0.937819	0.878422	0.885151	0.902784	0.895128	0.845708	0.867285	0.870998	0.854292	0.8529	0.885151	1
1282	1147	342	42	1	382.498	22.9744	591.772	43.9801	789.039	52.7422	909.726	0	698.275	125.812	2585.59	576.529	6087.08	1221.35	9189.43	0	1282	9	1532	0.006128	440.705	109.565	1272.87	1197.97	0.972258	0.949739	0.950392	0.956266	0.947454	0.942559	0.921997	0.942885	0.91188	0.938316	0.876305	0.888055	0.904047	0.891319	0.843342	0.870104	0.874021	0.858355	0.853786	0.893277	1
1286	735	294	42	1	495.586	27.858	645.616	49.1046	841.926	56.3988	1024.17	0	1511.61	254.367	3356.19	762.455	7389.13	1489.77	13091.8	0	1286	14	1072	0.004288	550.794	96.9714	2258.57	1464.4	0.974813	0.954291	0.948228	0.958489	0.951026	0.940765	0.923507	0.946828	0.911381	0.943097	0.874534	0.890392	0.907649	0.887127	0.840485	0.870802	0.877799	0.861474	0.852612	0.890392	1
1288	0	651	277	43	0	0	514.126	32.4473	664.667	55.4192	867.057	68.4254	0	0	1690.95	318.383	3673.22	914.441	8111.42	2032.78	1288	16	971	0.003884	572.701	101.683	2540.77	1647.35	0.976313	0.956746	0.951081	0.960865	0.949022	0.945417	0.92688	0.950051	0.911946	0.942842	0.876931	0.893409	0.904222	0.885685	0.840371	0.876416	0.879506	0.861998	0.855819	0.891864	1
1288	30918	651	277	43	131.047	13.1655	514.126	32.4473	664.667	55.4192	867.057	68.4254	29.0331	8.98419	1690.95	318.383	3673.22	914.441	8111.42	2032.78	1288	0	31889	0.127556	144.495	79.0027	105.514	518.614	0.960723	0.955094	0.939885	0.952131	0.944667	0.942629	0.914908	0.94818	0.904371	0.922042	0.874565	0.896391	0.886826	0.889413	0.845276	0.869908	0.854558	0.870237	0.843865	0.881777	1
1293	1180	483	226	40	352.381	18.8074	623.034	39.8723	775.431	56.5262	975.902	80.3464	545.346	87.4017	3002.69	574.93	5793.35	1274.75	11563.8	2899.41	1293	11	1929	0.007716	482.643	177.556	2003.97	2362.37	0.968896	0.948937	0.94479	0.954381	0.942716	0.94479	0.9155	0.949196	0.907983	0.930793	0.879471	0.892691	0.900207	0.887506	0.841369	0.866252	0.864178	0.867548	0.849404	0.893987	1
1294	1068	296	32	1	380.996	22.7877	637.203	45.4969	779.937	75.9993	932.439	0	690.057	123.924	3220.89	693.058	5967.37	1757.46	9891.86	0	1294	9	1397	0.005588	444.815	121.106	1353.77	1341.43	0.96922	0.945598	0.938797	0.954903	0.942019	0.944882	0.913386	0.949177	0.904438	0.929134	0.871868	0.89728	0.900859	0.884753	0.836435	0.862563	0.860415	0.874016	0.846099	0.892269	1
1298	723	258	29	1	466.713	28.7112	680.302	51.2229	821.804	77.3804	970.36	0	1265.8	231.472	3923	896.964	6966.79	2104.37	11142.6	0	1298	13	1011	0.004044	531.904	112.653	2117.2	1573.66	0.97181	0.948566	0.941642	0.95549	0.942136	0.94362	0.917903	0.947082	0.904055	0.935213	0.87636	0.902077	0.906528	0.882789	0.834817	0.864985	0.867458	0.87636	0.839268	0.889219	1
1300	0	625	239	28	0	0	488.518	34.0219	703.967	57.693	852.372	79.7379	0	0	1455.36	303.687	4358.42	1093.8	7765.95	2284.53	1300	15	892	0.003568	557.666	117.106	2431.29	1762.03	0.974215	0.951794	0.946749	0.95852	0.944507	0.945628	0.923767	0.945628	0.905269	0.936659	0.879484	0.90583	0.90639	0.879484	0.836883	0.862108	0.868834	0.881166	0.836323	0.890135	1
1300	28983	625	239	28	135.918	13.6444	488.518	34.0219	703.967	57.693	852.372	79.7379	32.3761	10.0243	1455.36	303.687	4358.42	1093.8	7765.95	2284.53	1300	0	29875	0.1195	148.51	75.7783	104.002	509.404	0.970594	0.95523	0.942628	0.961657	0.933322	0.932251	0.923113	0.937289	0.908402	0.92969	0.874343	0.883849	0.897205	0.890544	0.841054	0.879849	0.858762	0.874226	0.835397	0.875866	1
1305	1376	452	197	24	346.804	19.3573	592.616	38.4795	808.626	60.6435	969.74	97.2198	520.372	86.7053	2586.64	503.082	6571.72	1474.03	11455.1	3442.8	1305	10	2049	0.008196	452.727	167.937	1686.06	2216.48	0.975842	0.957296	0.943143	0.95632	0.944119	0.940947	0.925817	0.939239	0.902635	0.922157	0.884334	0.901415	0.895315	0.881406	0.846266	0.872377	0.863348	0.884578	0.837238	0.877013	1
1306	1234	269	36	0	387.101	23.0064	613.357	46.8534	823.736	57.8958	0	0	723.504	128.274	2880.31	663.704	6932.03	1481.9	0	0	1306	8	1539	0.006156	436.862	108.709	1245.72	1258.41	0.974659	0.957765	0.941196	0.957765	0.945744	0.939896	0.926576	0.936647	0.901884	0.920728	0.88694	0.90026	0.890188	0.883366	0.849903	0.873294	0.860624	0.884016	0.835932	0.873294	1
1310	867	223	33	0	483.898	28.9957	663.192	50.938	873.311	70.3564	0	0	1409.36	250.873	3638.01	846.135	8292.29	2044.98	0	0	1310	13	1123	0.004492	530.944	99.6797	2054.17	1508.74	0.973731	0.958593	0.939893	0.955476	0.945236	0.940338	0.921638	0.939893	0.902048	0.91496	0.886465	0.898041	0.894034	0.887801	0.84862	0.876224	0.861532	0.882458	0.836598	0.872217	1
1312	0	781	211	32	0	0	491.716	34.2093	674.496	54.7864	885.812	77.6776	0	0	1483.94	308.583	3834.32	945.855	8681.78	2301.73	1312	15	1024	0.004096	541.695	104.591	2193.18	1636.11	0.976074	0.959961	0.94043	0.955078	0.947266	0.940918	0.921875	0.939453	0.901367	0.916504	0.887207	0.901855	0.898438	0.88623	0.848145	0.874512	0.86377	0.883301	0.833496	0.87207	1
1312	26311	781	211	32	128.295	13.6203	491.716	34.2093	674.496	54.7864	885.812	77.6776	27.3464	9.00981	1483.94	308.583	3834.32	945.855	8681.78	2301.73	1312	0	27335	0.10934	143.781	82.1621	108.481	519.131	0.968776	0.956228	0.955167	0.965301	0.943058	0.937114	0.925883	0.940918	0.912274	0.933675	0.886483	0.875252	0.894165	0.89111	0.842747	0.877977	0.85332	0.860673	0.845491	0.870331	1
1317	858	573	180	29	343.74	18.958	594.617	39.7431	781.281	59.3023	1000.36	85.8444	506.664	84.277	2614.59	516.942	5932.86	1366.53	12471.3	3209.69	1317	12	1640	0.00656	491.027	173.749	2050.28	2327.42	0.974695	0.959756	0.950915	0.966463	0.940854	0.944512	0.934451	0.942378	0.909451	0.921341	0.88628	0.895427	0.907012	0.896646	0.841463	0.878049	0.853659	0.885366	0.835976	0.870122	1
1318	774	316	33	4	381.154	23.2219	614.074	46.617	813.397	65.2205	1064.51	72.6013	691.181	126.189	2889.25	640.5	6703.57	1587.07	14890.5	2774.93	1318	10	1127	0.004508	461.544	130.385	1533.95	1626.53	0.976486	0.964064	0.953416	0.969831	0.937445	0.948092	0.936114	0.942325	0.913931	0.923691	0.894854	0.885093	0.909051	0.903283	0.838509	0.881988	0.852706	0.889086	0.831854	0.868234	1
1322	528	256	29	3	486.471	28.1874	663.07	54.63	855.639	77.6543	1062.91	84.3317	1430.95	249.648	3644.84	885.099	7839.6	2120.78	14895.1	3285.05	1322	14	816	0.003264	557.114	112.026	2402.76	1790.25	0.976103	0.965074	0.955882	0.969975	0.936887	0.94424	0.9375	0.942402	0.913603	0.92402	0.892157	0.88848	0.91299	0.904412	0.838235	0.882353	0.851716	0.884191	0.832108	0.875613	1
1324	0	476	243	31	0	0	506.063	32.7839	685.766	59.7009	896.215	107.002	0	0	1614.05	314.995	4039.51	1034.02	9167.79	3454.03	1324	16	750	0.003	580.413	116.348	2712.12	1990.29	0.978667	0.967333	0.958	0.970667	0.938667	0.948667	0.938667	0.943333	0.914	0.926667	0.897333	0.892	0.910667	0.908667	0.843333	0.878667	0.85	0.886667	0.830667	0.878667	1
1324	31553	476	243	31	135.861	13.5142	506.063	32.7839	685.766	59.7009	896.215	107.002	32.3185	9.92076	1614.05	314.995	4039.51	1034.02	9167.79	3454.03	1324	0	32303	0.129212	146.183	70.5307	94.5372	504.905	0.96782	0.960809	0.960468	0.954927	0.944881	0.935873	0.919729	0.939882	0.913878	0.936987	0.895335	0.875615	0.895288	0.894019	0.861298	0.864548	0.859131	0.855973	0.85701	0.875646	1
1329	1519	353	205	27	351.265	18.7625	610.126	38.1341	797.339	64.3766	988.217	120.982	540.209	86.5569	2819.02	524.127	6317.05	1491.22	12296.6	4620.57	1329	9	2104	0.008416	446.331	166.998	1636.26	2288.5	0.969106	0.965067	0.960551	0.960076	0.951521	0.943441	0.925143	0.940352	0.913736	0.937025	0.890684	0.875951	0.89924	0.891635	0.847909	0.869534	0.859791	0.865257	0.851473	0.883555	1
1330	1384	212	24	0	385.134	23.086	628.396	44.4714	802.196	49.3206	0	0	712.712	128.058	3088.74	651.38	6380.66	1097.29	0	0	1330	7	1620	0.00648	423.147	98.113	1107.62	1070.58	0.967593	0.966358	0.962654	0.958642	0.954321	0.944753	0.925617	0.941049	0.91142	0.941975	0.888272	0.870988	0.897222	0.892284	0.850309	0.867593	0.858642	0.862963	0.858642	0.882716	1
1334	955	176	21	0	476.189	27.6537	671.575	50.3695	838.248	55.3515	0	0	1342.5	232.161	3773.8	845.322	7289.35	1397.41	0	0	1334	12	1152	0.004608	512.639	89.2794	1822.35	1227.59	0.96658	0.966146	0.964844	0.96224	0.954861	0.945313	0.929253	0.937934	0.914063	0.940972	0.888889	0.873264	0.902778	0.894965	0.848524	0.865451	0.854167	0.860677	0.854601	0.884115	1
1336	0	863	165	21	0	0	499.868	32.7801	691.696	56.3321	867.788	70.957	0	0	1556.2	306.521	4134.13	1016.67	8139.44	1962.35	1336	14	1049	0.004196	537.407	92.5891	2093.48	1393.28	0.969018	0.966635	0.968541	0.964728	0.955195	0.945186	0.928503	0.938513	0.915157	0.946616	0.887989	0.871783	0.904194	0.896568	0.846997	0.867969	0.85653	0.858913	0.85653	0.882269	1
1336	34094	863	165	21	138.29	13.2485	499.868	32.7801	691.696	56.3321	867.788	70.957	34.0034	10.0644	1556.2	306.521	4134.13	1016.67	8139.44	1962.35	1336	0	35143	0.140572	150.204	70.9865	95.4777	425.287	0.96584	0.946888	0.94622	0.959195	0.941838	0.926685	0.913425	0.954827	0.895811	0.931466	0.888968	0.890561	0.901232	0.877273	0.840196	0.860057	0.874228	0.866488	0.845659	0.885994	1
1341	1690	638	131	20	355.599	19.0346	608.399	39.2148	797.545	62.3204	973.482	67.8593	560.388	90.3192	2797.52	545.99	6315.11	1470.94	11413.1	2392.41	1341	9	2479	0.009916	448.999	148.359	1527.8	1815.27	0.970956	0.956837	0.956434	0.956031	0.952198	0.936063	0.920936	0.951997	0.905405	0.943122	0.890883	0.884833	0.901775	0.885236	0.842477	0.865672	0.872328	0.863655	0.855587	0.885034	1
1342	1554	370	15	0	389.906	23.1494	622.82	44.4181	818.6	71.0145	0	0	739.273	131.814	3008.32	639.781	6853.53	1729.19	0	0	1342	8	1939	0.007756	437.667	101.673	1219.55	1075.24	0.971119	0.957194	0.952295	0.953069	0.951521	0.936565	0.921867	0.9541	0.906911	0.942496	0.890923	0.888087	0.899948	0.879577	0.840382	0.864879	0.87313	0.865395	0.856627	0.884477	1
1346	1075	315	12	0	502.67	29.47	679.373	48.7549	885.602	67.1111	0	0	1578.4	278.717	3900.85	840.422	8623.43	1866.51	0	0	1346	12	1402	0.005608	545.649	87.5317	2160.5	1243.35	0.971826	0.961484	0.948288	0.950071	0.952568	0.93117	0.921897	0.955064	0.906919	0.941869	0.891583	0.89194	0.896576	0.878745	0.846648	0.865193	0.870185	0.864123	0.85806	0.883024	1
1348	0	961	295	11	0	0	517.084	33.7342	695.869	54.8389	896.988	68.7874	0	0	1721.62	338.339	4203.38	982.031	8961.7	1934.95	1348	15	1267	0.005068	562.01	91.0027	2362.32	1350.01	0.972376	0.963299	0.953039	0.952644	0.952644	0.932912	0.923441	0.954223	0.908445	0.9412	0.889108	0.891871	0.897001	0.879242	0.846488	0.867403	0.872534	0.86543	0.859905	0.885162	1
1348	27804	961	295	11	133.977	13.3219	517.084	33.7342	695.869	54.8389	896.988	68.7874	31.0015	9.65084	1721.62	338.339	4203.38	982.031	8961.7	1934.95	1348	0	29071	0.116284	152.632	90.3746	132.607	553.237	0.960837	0.956847	0.945874	0.961663	0.949297	0.933955	0.912714	0.946648	0.903615	0.924426	0.884077	0.893657	0.895033	0.883647	0.838619	0.859551	0.86005	0.875959	0.835283	0.883011	1
1353	1131	714	241	10	319.624	19.1653	606.678	40.266	792.936	60.1057	976.826	74.1654	408.386	73.6693	2775.94	555.919	6199.9	1385.63	11555.6	2404.29	1353	12	2096	0.008384	474.966	181.521	1933.99	2094.76	0.966126	0.960401	0.950859	0.961355	0.95229	0.935115	0.917462	0.948712	0.899332	0.929389	0.885019	0.89313	0.906489	0.876193	0.843273	0.869036	0.870229	0.87166	0.850191	0.883111	1
1354	1017	402	37	2	344.574	22.8262	620.631	44.6402	797.389	69.2322	1026.86	13.3476	512.371	102.022	2977.74	645.113	6338.14	1648.27	13201.2	512.302	1354	9	1458	0.005832	433.116	141.595	1357.37	1495.08	0.963992	0.957819	0.950617	0.963306	0.951646	0.9369	0.914266	0.946845	0.896433	0.92284	0.883745	0.893347	0.904321	0.8762	0.847051	0.867284	0.870713	0.873457	0.847737	0.885117	1
1358	623	327	35	2	452.758	29.4055	676.069	50.906	847.101	76.8195	1095.03	2.246	1157.58	224.978	3850.71	886.771	7606.53	2008.57	15987.6	97.9435	1358	14	987	0.003948	542.028	128.516	2308.57	1853.15	0.963019	0.955927	0.953394	0.966565	0.953901	0.935157	0.923506	0.948328	0.889058	0.919959	0.883485	0.892097	0.904762	0.87538	0.851064	0.870314	0.87538	0.87538	0.850051	0.882979	1
1360	0	541	306	35	0	0	469.891	33.3992	692.406	57.5864	879.32	110.58	0	0	1296.65	279.827	4150.25	1040.35	8703.24	3506.55	1360	17	882	0.003528	563.337	131.977	2580.59	2065.18	0.962585	0.956916	0.953515	0.96712	0.954082	0.935374	0.927438	0.946712	0.890023	0.922902	0.886621	0.891156	0.904762	0.87415	0.854875	0.869615	0.873583	0.876984	0.853175	0.881519	1
1360	26610	541	306	35	137.296	13.6821	469.891	33.3992	692.406	57.5864	879.32	110.58	33.3554	10.3623	1296.65	279.827	4150.25	1040.35	8703.24	3506.55	1360	0	27492	0.109968	150.964	79.8525	115.076	581.735	0.969809	0.952841	0.947385	0.959315	0.936709	0.945184	0.919704	0.939291	0.910574	0.915048	0.897989	0.906482	0.899716	0.888058	0.834788	0.877292	0.867707	0.878601	0.849465	0.88704	1
1365	1293	386	253	30	353.72	19.6522	575.333	43.0009	799.754	63.2472	1005.46	122.175	551.953	92.3842	2377.42	536.245	6370.5	1507.74	12954.5	5235.53	1365	11	1962	0.007848	464.801	175.598	1851.04	2541.68	0.964577	0.957187	0.953874	0.959735	0.943935	0.939857	0.922783	0.945464	0.908002	0.919215	0.891692	0.898063	0.901121	0.884302	0.84633	0.874363	0.864169	0.880224	0.844546	0.889399	1
1366	1203	238	39	0	388.069	23.3326	595.605	50.0532	819.664	68.1819	0	0	729.103	131.12	2648	673.834	6867.38	1640.87	0	0	1366	8	1480	0.00592	432.816	103.925	1199.43	1233.59	0.966554	0.95777	0.954054	0.960811	0.944595	0.94223	0.921284	0.941554	0.909459	0.92027	0.891216	0.902365	0.900676	0.883446	0.842568	0.875338	0.8625	0.878041	0.843581	0.889865	1
1370	845	204	34	0	478.398	29.1546	640.796	52.9095	860.33	67.3731	0	0	1362.6	249.502	3292.04	821.098	7918.47	1801.03	0	0	1370	13	1083	0.004332	520.978	95.2222	1931.85	1415.59	0.972761	0.961681	0.950139	0.964451	0.947368	0.938135	0.922438	0.940905	0.904432	0.924284	0.887812	0.907202	0.900277	0.880425	0.847184	0.8735	0.859649	0.878116	0.854571	0.891505	1
1372	0	745	194	32	0	0	504.613	34.1411	666.129	57.0824	892.513	70.2618	0	0	1602.07	326.618	3702.09	966.823	8836.98	1986.97	1372	15	971	0.003884	549.666	99.2425	2260.07	1603.71	0.972194	0.96241	0.951596	0.966014	0.948507	0.939238	0.92379	0.940268	0.904737	0.92173	0.889289	0.908342	0.899073	0.883625	0.846035	0.869722	0.858908	0.879506	0.854789	0.889289	1
1372	27903	745	194	32	135.58	13.5992	504.613	34.1411	666.129	57.0824	892.513	70.2618	32.1354	9.95916	1602.07	326.618	3702.09	966.823	8836.98	1986.97	1372	0	28874	0.115496	149.506	77.9889	107.058	497.891	0.97219	0.955808	0.958492	0.967168	0.933677	0.937522	0.927028	0.937677	0.908932	0.924811	0.882524	0.895633	0.908672	0.90862	0.831042	0.873173	0.861207	0.874541	0.847735	0.876533	1
1377	1245	543	159	29	353.105	19.5582	611.895	38.4269	776.423	62.4983	988.329	74.4699	549.065	91.7788	2844.1	545.43	5834.98	1398.36	11969.5	2725.12	1377	10	1976	0.007904	467.605	163.332	1772.68	2113.3	0.968117	0.96331	0.952682	0.96584	0.941296	0.937247	0.930668	0.938512	0.906883	0.921559	0.896255	0.906883	0.901569	0.897267	0.827935	0.875759	0.861336	0.887399	0.852733	0.886893	1
1378	1133	295	29	2	390.195	23.6852	630.25	46.7194	795.442	79.894	972.249	0.602049	741.243	134.317	3120.91	707.85	6340.04	1936.46	11207.5	20.729	1378	8	1459	0.005836	447.585	114.414	1348.03	1319.04	0.968129	0.962646	0.952022	0.964702	0.942769	0.93523	0.927347	0.935915	0.911241	0.924606	0.892735	0.905757	0.899931	0.904044	0.823852	0.879027	0.860864	0.887594	0.852296	0.885195	1
1382	785	234	22	2	476.878	28.9804	671.643	54.3796	848.071	90.8576	1019.96	22.8254	1349.61	245.22	3785.31	917.556	7707.34	2475.13	12951	864.526	1382	13	1043	0.004172	529.445	103.391	2052.41	1520.71	0.971716	0.963567	0.954458	0.967881	0.947747	0.943432	0.924736	0.9372	0.91371	0.923298	0.893097	0.913231	0.901246	0.901726	0.824065	0.876798	0.853308	0.889741	0.849473	0.885906	1
1384	0	690	222	22	0	0	493.932	34.1026	692.905	59.0032	876.341	104.584	0	0	1503.73	312.393	4163.43	1076.67	8567.53	3023.06	1384	15	934	0.003736	550.233	107.838	2302.29	1667.9	0.972698	0.966809	0.956638	0.96788	0.948073	0.942184	0.923983	0.941649	0.912741	0.922377	0.895075	0.914347	0.899358	0.903105	0.824946	0.874197	0.858137	0.885974	0.851713	0.883298	1
1384	32346	690	222	22	132.225	13.3091	493.932	34.1026	692.905	59.0032	876.341	104.584	29.8244	9.29315	1503.73	312.393	4163.43	1076.67	8567.53	3023.06	1384	0	33280	0.13312	143.956	72.5583	93.6009	467.996	0.964573	0.959901	0.952133	0.957828	0.952689	0.93442	0.927148	0.938101	0.907587	0.939543	0.869922	0.888912	0.908338	0.891872	0.835922	0.865264	0.861538	0.861704	0.855664	0.879567	1
1389	1228	496	180	21	343.775	18.5248	597.287	39.0092	796.344	62.9289	990.738	120.367	506.602	81.6944	2648.31	514.045	6289.84	1498.76	12378.6	4461.35	1389	10	1925	0.0077	458.472	168.112	1728.72	2202.91	0.96961	0.961558	0.955844	0.966234	0.953247	0.940519	0.926234	0.942597	0.915065	0.928571	0.882597	0.889351	0.902857	0.904675	0.833766	0.86987	0.856104	0.864156	0.854286	0.875844	1
1390	1126	306	39	0	380.595	22.4124	611.805	42.419	808.429	75.4621	0	0	687.669	121.703	2849.78	587.414	6625.99	1830.14	0	0	1390	9	1471	0.005884	440.035	115.543	1294.88	1307.9	0.969409	0.960911	0.957172	0.96465	0.952753	0.942556	0.92828	0.943236	0.914344	0.930999	0.879674	0.886812	0.907886	0.905846	0.833447	0.864718	0.859959	0.859959	0.85826	0.877294	1
1394	749	262	35	0	443.82	26.914	643.79	48.111	837.42	87.87	0	0	1088.93	198.143	3325.75	736.3	7411.71	2330.66	0	0	1394	13	1046	0.004184	507.078	112.05	1860.77	1529.98	0.970363	0.961281	0.956979	0.964627	0.948375	0.941205	0.92543	0.943117	0.910612	0.9326	0.884321	0.888145	0.911568	0.908222	0.82935	0.862811	0.861377	0.868069	0.854207	0.875239	1
1396	0	641	242	33	0	0	467.214	31.0886	666.547	54.7834	866.274	88.4063	0	0	1272.33	254.757	3702.08	904.121	8187.92	2540.41	1396	16	916	0.003664	534.253	116.151	2163.39	1727.01	0.973253	0.962882	0.957424	0.966703	0.951965	0.944869	0.923581	0.94214	0.91048	0.931769	0.885371	0.888646	0.914847	0.909934	0.827511	0.863537	0.8619	0.868996	0.852074	0.875	1
1396	33036	641	242	33	134.898	13.3167	467.214	31.0886	666.547	54.7834	866.274	88.4063	31.6255	9.65063	1272.33	254.757	3702.08	904.121	8187.92	2540.41	1396	0	33952	0.135808	145.673	68.7256	89.1389	447.052	0.959413	0.956792	0.945879	0.948604	0.949311	0.942375	0.922243	0.943641	0.903393	0.930181	0.888195	0.891361	0.893673	0.879433	0.845223	0.868771	0.865133	0.876208	0.854839	0.888298	1
1401	1475	442	202	30	351.473	18.6158	571.917	37.2819	776.427	57.7557	973.043	95.6921	541.082	85.6144	2326.35	457.975	5818.62	1277.56	11560.7	3456.38	1401	10	2149	0.008596	445.435	156.523	1558.18	2074.28	0.9651	0.965565	0.953234	0.960214	0.959516	0.941368	0.929502	0.950442	0.913681	0.929269	0.884132	0.888087	0.904607	0.886691	0.842252	0.867846	0.864123	0.870405	0.853653	0.883899	1
1402	1321	272	35	3	393.384	22.5482	593.08	42.0705	779.213	72.6163	966.192	51.6398	758.588	129.616	2598.98	554.26	5936.38	1669.7	11092.8	1717.8	1402	8	1631	0.006524	436.02	97.2404	1195.63	1129.46	0.964439	0.961987	0.952177	0.959227	0.96076	0.938994	0.928878	0.95095	0.913857	0.927345	0.887492	0.888719	0.904966	0.880135	0.846107	0.86634	0.870938	0.865113	0.847946	0.879215	1
1406	928	226	31	3	473.88	28.7768	633.355	45.1087	813.461	79.8878	1027.04	50.3801	1324.4	240.768	3162.7	671.063	6768.38	1980.12	13295.6	1928.34	1406	13	1188	0.004752	514.476	90.4366	1846.4	1322.23	0.964646	0.964226	0.954966	0.962542	0.960017	0.941919	0.935185	0.951599	0.916667	0.92298	0.882997	0.890572	0.907828	0.882155	0.845118	0.862374	0.875842	0.862795	0.850168	0.880892	1
1408	0	826	215	34	0	0	499.195	32.8707	658.274	50.736	858.413	94.9035	0	0	1550.16	308.798	3557.96	809.661	8014.23	2826.88	1408	15	1075	0.0043	542.372	94.3824	2156.17	1489.19	0.967907	0.964651	0.953953	0.962326	0.96	0.943256	0.93814	0.952093	0.916279	0.923256	0.885116	0.888837	0.907907	0.882791	0.843721	0.866977	0.876744	0.863256	0.851163	0.87814	1
1408	25979	826	215	34	135.463	13.7662	499.195	32.8707	658.274	50.736	858.413	94.9035	32.0782	10.1013	1550.16	308.798	3557.96	809.661	8014.23	2826.88	1408	0	27054	0.108216	151.631	82.7871	116.48	510.265	0.965125	0.959026	0.942763	0.954794	0.95143	0.938382	0.925704	0.939898	0.900865	0.927127	0.901124	0.899294	0.886154	0.867857	0.83106	0.859559	0.879038	0.878225	0.8537	0.8834	1
1413	1210	611	171	32	338.524	18.5422	597.736	38.0072	761	56.1824	969.398	101.409	483.974	79.3751	2652.62	505.938	5479.16	1210.96	11481.2	3882.66	1413	11	2024	0.008096	462.442	165.441	1734.53	2078.29	0.96418	0.962698	0.945405	0.962451	0.953557	0.93997	0.931324	0.942194	0.911314	0.925642	0.889822	0.89748	0.894516	0.885375	0.841403	0.862154	0.876235	0.878458	0.852026	0.88167	1
1414	1092	358	31	1	369.526	22.5256	608.921	43.124	768.405	70.796	986.519	0	630.092	114.689	2811.61	593.367	5689.58	1539.74	11706	0	1414	9	1482	0.005928	436.116	117.995	1270.38	1225.65	0.965587	0.963225	0.946019	0.959852	0.953104	0.944332	0.931511	0.943657	0.90587	0.9278	0.890013	0.901147	0.889001	0.884953	0.841093	0.863698	0.882591	0.885628	0.856613	0.884953	1
1418	724	308	28	1	459.435	27.9563	651.687	45.9708	810.017	72.9232	1027.4	0	1207.46	218.549	3443.01	720.007	6654.56	1819.44	13215.3	0	1418	14	1061	0.004244	525.031	106.119	2011.49	1411.98	0.964656	0.964656	0.943921	0.961828	0.957587	0.946277	0.93591	0.945806	0.907634	0.927427	0.896324	0.898209	0.887842	0.883129	0.837889	0.865221	0.87983	0.87983	0.865221	0.885957	1
1420	0	627	295	28	0	0	475.531	31.8922	667.731	50.3973	837.801	92.1884	0	0	1341.43	269.787	3710.39	836.966	7450.29	2610.04	1420	16	950	0.0038	545.891	109.996	2257.11	1571.77	0.965263	0.965789	0.947895	0.962105	0.958421	0.948947	0.939474	0.947368	0.907895	0.925789	0.896316	0.902632	0.891579	0.885789	0.837368	0.866842	0.880526	0.883684	0.865789	0.887368	1
1420	25005	627	295	28	137.672	13.8964	475.531	31.8922	667.731	50.3973	837.801	92.1884	33.6505	10.447	1341.43	269.787	3710.39	836.966	7450.29	2610.04	1420	0	25955	0.10382	152.614	80.654	115.033	514.641	0.97434	0.960566	0.945078	0.962859	0.950761	0.934695	0.915758	0.925756	0.913312	0.91807	0.899904	0.905278	0.87879	0.879503	0.826623	0.876113	0.857908	0.87486	0.859719	0.881969	1
1425	1257	463	257	27	365.01	19.2732	588.509	37.7001	780.211	59.6001	941.448	100.084	605.709	95.4347	2532.7	490.763	5909.62	1362.47	10531.4	3612.24	1425	11	2004	0.008016	477.66	163.057	1864.84	2163.97	0.97006	0.962076	0.944361	0.958333	0.953593	0.940619	0.926896	0.93488	0.906936	0.923653	0.902944	0.90519	0.882984	0.879741	0.829591	0.867515	0.88498	0.877994	0.861028	0.884232	1
1426	1155	280	47	1	401.002	23.5982	605.206	44.7353	782.593	67.5537	788.018	0	803.746	141.333	2764.33	611.502	5993.56	1623.41	5983.91	0	1426	9	1483	0.005932	451.912	104.658	1341.89	1215.54	0.973028	0.961902	0.944032	0.954147	0.950775	0.940324	0.921443	0.927849	0.903237	0.926837	0.908968	0.906608	0.880984	0.874916	0.82704	0.871207	0.884019	0.87559	0.863452	0.883345	1
1430	831	241	45	1	488.012	29.2966	647.473	46.3824	830.636	74.3635	815.903	0	1445.51	258.201	3378.62	723.66	7172.35	1995.39	6638.87	0	1430	13	1118	0.004472	536.47	96.3258	2097.37	1430.92	0.975403	0.965564	0.947674	0.955725	0.949463	0.93873	0.923077	0.927549	0.902057	0.927996	0.911002	0.906082	0.882379	0.872093	0.828712	0.871646	0.883274	0.874776	0.862254	0.883721	1
1432	0	747	223	43	0	0	506.048	34.6046	664.771	51.5149	843.751	77.8304	0	0	1616.11	329.144	3664.87	852.063	7526.45	2157.22	1432	15	1013	0.004052	555.324	98.4028	2318	1533.43	0.976308	0.96693	0.949161	0.959526	0.949161	0.939289	0.920533	0.92695	0.904738	0.926456	0.911155	0.908687	0.882527	0.873643	0.832182	0.873643	0.884501	0.87463	0.858835	0.885489	1
1432	32197	747	223	43	138.371	13.4143	506.048	34.6046	664.771	51.5149	843.751	77.8304	34.0833	10.1622	1616.11	329.144	3664.87	852.063	7526.45	2157.22	1432	0	33210	0.13284	151.089	74.9065	103.749	475.482	0.972252	0.963746	0.950376	0.95816	0.956775	0.9447	0.917073	0.934839	0.894956	0.919843	0.892713	0.900708	0.905164	0.903493	0.823306	0.861864	0.849624	0.880066	0.869693	0.887353	1
1437	1655	558	187	37	358.984	18.9703	615.369	39.6074	776.742	58.5434	955.159	79.1535	576.344	91.4483	2894.01	553.699	5828.57	1312.88	10848.5	2779.14	1437	10	2437	0.009748	458.796	157.601	1666	2021.58	0.975995	0.965326	0.952606	0.959787	0.952606	0.941321	0.916906	0.930037	0.907263	0.921625	0.897825	0.904596	0.893106	0.887156	0.834428	0.868281	0.859664	0.877924	0.864382	0.883258	1
1438	1515	331	33	0	391.846	23.3147	632.957	42.7702	807.899	68.718	0	0	750.352	134.154	3152.18	639.03	6584.57	1655.6	0	0	1438	8	1879	0.007516	441.627	107.918	1275.92	1213.41	0.977648	0.965141	0.954763	0.960351	0.955029	0.940394	0.91884	0.931613	0.910591	0.919372	0.897286	0.905269	0.893827	0.892496	0.83422	0.863225	0.855774	0.878925	0.864556	0.882916	1
1442	1056	290	28	0	487.142	28.3378	679.85	49.6684	859.199	69.3364	0	0	1436.92	249.546	3911.2	860.399	7896.27	1852.73	0	0	1442	13	1374	0.005496	535.398	97.807	2090.78	1410.29	0.978894	0.961426	0.952693	0.961063	0.957424	0.939956	0.923945	0.928675	0.914483	0.923945	0.901747	0.902838	0.889374	0.891921	0.840975	0.863537	0.853712	0.878821	0.864629	0.883188	1
1444	0	928	279	28	0	0	513.607	33.2473	707.245	55.7128	888.797	77.2195	0	0	1686.93	327.987	4412.06	1036.49	8764.55	2272.5	1444	15	1235	0.00494	565.858	102.951	2463.03	1628.4	0.978543	0.963158	0.953441	0.963158	0.963158	0.94251	0.927935	0.930769	0.921053	0.924696	0.898785	0.905263	0.888664	0.889474	0.838462	0.864777	0.853441	0.876113	0.865587	0.881377	1
1444	29423	928	279	28	135.538	13.1514	513.607	33.2473	707.245	55.7128	888.797	77.2195	32.0457	9.65305	1686.93	327.987	4412.06	1036.49	8764.55	2272.5	1444	0	30658	0.122632	152.873	88.0449	129.973	579.118	0.968524	0.960386	0.941875	0.969747	0.955574	0.939135	0.928126	0.939021	0.902733	0.918439	0.8883	0.88406	0.917069	0.894334	0.826359	0.870409	0.86307	0.852469	0.847169	0.882788	1
1449	1349	698	234	26	350.94	18.5189	621.843	40.8886	812.139	61.9769	1005.84	80.5291	538.617	85.7292	2987.56	587.571	6661.52	1533.64	12642	3077.42	1449	11	2307	0.009228	487.064	176.782	2037.02	2340.3	0.972042	0.959254	0.945817	0.960338	0.961205	0.941699	0.933463	0.937148	0.907672	0.918726	0.894452	0.898353	0.912224	0.893151	0.835717	0.869094	0.859341	0.868661	0.85609	0.881881	1
1450	1227	432	43	1	387.77	22.172	638.316	47.4225	837.267	59.5733	1041.76	0	726.706	125.5	3241.91	734.471	7279.4	1534.67	13774.7	0	1450	9	1703	0.006812	463.059	128.927	1537.85	1529.25	0.972695	0.958602	0.946271	0.96007	0.958602	0.94451	0.934821	0.940106	0.908103	0.916911	0.894011	0.894011	0.913975	0.892543	0.836759	0.874339	0.861127	0.864357	0.846154	0.881386	1
1454	853	371	35	1	515.021	29.3727	698.836	51.1594	913.709	68.58	1168.25	0	1696.13	289.372	4247.18	950.25	9465.27	2083.01	19396.9	0	1454	14	1260	0.00504	580.738	108.946	2677.13	1822.71	0.972222	0.960317	0.951587	0.960714	0.95873	0.944841	0.933333	0.936905	0.909921	0.918254	0.894841	0.893254	0.911111	0.893651	0.834127	0.872222	0.860714	0.862698	0.844048	0.886508	1
1456	0	782	347	34	0	0	532.9	34.1012	717.233	56.1503	943.056	73.3526	0	0	1882.8	360.808	4600.19	1092.51	10420	2587.19	1456	16	1163	0.004652	599.89	111.573	2943.16	1961.86	0.973775	0.963887	0.952709	0.961737	0.958727	0.94583	0.933362	0.937661	0.910146	0.918315	0.894669	0.894239	0.909716	0.893809	0.83491	0.870593	0.861995	0.864144	0.846088	0.88951	1
1456	25412	782	347	34	131.549	13.5891	532.9	34.1012	717.233	56.1503	943.056	73.3526	29.4206	9.49433	1882.8	360.808	4600.19	1092.51	10420	2587.19	1456	0	26575	0.1063	152.045	99.5007	156.934	723.746	0.966171	0.960978	0.945738	0.962371	0.961279	0.943274	0.938909	0.947244	0.902596	0.909934	0.889106	0.897554	0.898777	0.884252	0.833979	0.874619	0.872531	0.845569	0.849389	0.87682	1
1461	961	609	308	32	346.97	18.7336	637.646	41.6695	824.832	62.5139	1039.98	80.8931	520.818	84.3453	3219.78	638.008	6975.65	1592.78	13953.2	3320.4	1461	13	1910	0.00764	528.321	200.977	2647.31	2875.67	0.970681	0.962565	0.949738	0.967016	0.959162	0.94555	0.935864	0.941623	0.905759	0.913874	0.897644	0.896335	0.912304	0.89267	0.830366	0.868586	0.866492	0.849215	0.856545	0.881152	1
1462	857	383	34	4	369.871	22.8526	650.677	45.105	851.185	75.3225	1011.22	44.8776	632.034	116.476	3425.57	711.417	7706.77	1949.43	12677.5	1703.74	1462	10	1278	0.005112	468.837	149.681	1695.14	1806.98	0.967919	0.962833	0.947574	0.966745	0.957355	0.944053	0.937793	0.944836	0.902582	0.909624	0.896322	0.897105	0.913146	0.892801	0.827465	0.867762	0.869718	0.847809	0.853286	0.882238	1
1466	578	335	32	4	470.399	28.1695	699.148	50.0532	896.917	75.8883	1073.59	66.1534	1295.15	231.422	4249.63	916.121	8996.84	2300.1	15239.4	2749.19	1466	15	949	0.003796	568.072	134.831	2656.57	2141.66	0.968388	0.96628	0.946786	0.964173	0.957323	0.941517	0.940991	0.943098	0.913593	0.901475	0.900421	0.898314	0.913593	0.886196	0.82666	0.868282	0.87197	0.858272	0.854584	0.882508	1
1468	0	509	319	33	0	0	486.051	33.2941	715.998	52.6106	933.638	107.299	0	0	1432.86	294.154	4566.48	1003.84	10327	3706.39	1468	17	861	0.003444	588.401	137.533	2934.75	2316.34	0.968641	0.966318	0.950639	0.962834	0.95935	0.943089	0.943089	0.944251	0.915796	0.899535	0.900116	0.902439	0.915215	0.88676	0.828688	0.867596	0.871661	0.857143	0.853659	0.878049	1
1468	28960	509	319	33	135.918	13.7609	486.051	33.2941	715.998	52.6106	933.638	107.299	32.3934	10.1428	1432.86	294.154	4566.48	1003.84	10327	3706.39	1468	0	29821	0.119284	148.982	80.4406	116.191	625.46	0.968915	0.961604	0.946196	0.956423	0.953171	0.945844	0.925388	0.93855	0.887814	0.913199	0.893129	0.904296	0.888937	0.874837	0.835183	0.881644	0.873193	0.857986	0.853576	0.871751	1
1473	1383	373	267	31	356.72	19.4844	593.581	37.9205	827.456	61.9456	1059.14	121.005	565.88	92.8847	2598.16	494.392	7038.74	1562.48	15041.8	5285.59	1473	10	2054	0.008216	471.526	185.73	1994.82	2847.16	0.969815	0.96592	0.952775	0.95813	0.953749	0.947907	0.934031	0.944499	0.895326	0.906767	0.89776	0.902872	0.89557	0.886319	0.83739	0.873418	0.87001	0.859056	0.855161	0.873174	1
1474	1255	206	45	2	389.496	24.0196	608.851	39.8079	861.53	66.6818	1031.33	162.994	737.557	136.569	2804.55	546.902	7948.18	1775.12	14357.6	6361.41	1474	8	1508	0.006032	434.398	112.324	1253.15	1522.97	0.969828	0.966844	0.953912	0.956565	0.953581	0.949602	0.935345	0.948607	0.889589	0.911804	0.895557	0.899867	0.894231	0.885942	0.835544	0.874668	0.866379	0.859416	0.859748	0.873011	1
1478	887	164	39	2	475.229	30.201	646.636	43.5117	894.25	68.6699	1091.47	115.58	1337.13	256.976	3359.34	663.414	8883.36	2029.25	16359.2	5026.03	1478	12	1092	0.004368	517.065	104.146	1937.85	1735.92	0.96978	0.965201	0.952839	0.956502	0.956502	0.95696	0.935897	0.954212	0.893773	0.912546	0.897894	0.89881	0.900183	0.879121	0.833791	0.875458	0.870421	0.862637	0.860348	0.879121	1
1480	0	791	146	39	0	0	492.191	34.743	661.166	46.3617	919.092	83.0271	0	0	1488.89	315.795	3593.8	732.454	9709.2	2767.12	1480	14	976	0.003904	534.527	106.473	2132.24	1848.27	0.971311	0.967213	0.954918	0.95748	0.959529	0.961066	0.934426	0.953381	0.898053	0.915471	0.896516	0.896516	0.899078	0.878074	0.833504	0.876025	0.870389	0.867828	0.860143	0.88166	1
1480	29137	791	146	39	138.852	13.2519	492.191	34.743	661.166	46.3617	919.092	83.0271	34.4099	10.1138	1488.89	315.795	3593.8	732.454	9709.2	2767.12	1480	0	30113	0.120452	151.676	73.8047	102.403	498.833	0.963089	0.954023	0.938797	0.950669	0.959204	0.936091	0.927008	0.924966	0.907316	0.91869	0.903248	0.903497	0.895892	0.882708	0.831468	0.859612	0.863431	0.858965	0.875851	0.877827	1
1485	1542	577	119	36	342.378	18.5832	593.153	39.3136	766.83	52.8201	1014.9	86.0496	500.538	81.2903	2594.98	514.642	5593.56	1137.23	13018.3	3477.79	1485	9	2274	0.009096	438.867	155.32	1496.67	2071.16	0.96482	0.967018	0.949648	0.954046	0.959982	0.941953	0.92876	0.930959	0.900396	0.919525	0.894019	0.901275	0.894679	0.877968	0.831135	0.868514	0.865435	0.863237	0.872032	0.877309	1
1486	1391	327	25	2	375.846	22.1242	610.644	45.2911	775.038	44.9237	928.701	13.0288	662.349	116.932	2839.75	640.167	5749.93	934.843	9779.6	409.579	1486	8	1745	0.00698	426.198	105.984	1153.72	1101.59	0.96533	0.968768	0.94957	0.953295	0.95702	0.939542	0.927221	0.930086	0.897994	0.918911	0.89341	0.904011	0.893123	0.877077	0.832665	0.867908	0.864756	0.863324	0.873352	0.877077	1
1490	942	275	24	2	476.57	27.9482	659.144	49.8851	827.539	39.8415	966.621	56.3037	1345.99	235.742	3570.38	822.486	6973.11	987.5	11125.8	1918.47	1490	13	1243	0.004972	524.527	94.9618	1962.49	1302.46	0.966211	0.968624	0.95173	0.956154	0.958568	0.940064	0.928801	0.93564	0.889381	0.92317	0.887772	0.901448	0.90185	0.876911	0.832261	0.871279	0.865648	0.865648	0.869268	0.881335	1
1492	0	831	256	24	0	0	490.871	31.9668	671.082	56.5403	858.992	71.992	0	0	1473.73	286.482	3782.1	965.466	7910.57	2259.46	1492	15	1111	0.004444	540.348	97.8548	2144.68	1434.97	0.965797	0.970747	0.953645	0.957696	0.960846	0.942844	0.932493	0.936994	0.891089	0.926643	0.892439	0.90189	0.90009	0.874887	0.837084	0.873087	0.866787	0.866787	0.869487	0.880288	1
1492	28404	831	256	24	131.348	14.0641	490.871	31.9668	671.082	56.5403	858.992	71.992	29.3532	9.73923	1473.73	286.482	3782.1	965.466	7910.57	2259.46	1492	0	29515	0.11806	146.744	81.3052	108.978	489.586	0.969355	0.955125	0.943232	0.953854	0.959106	0.94103	0.934762	0.927528	0.921616	0.920278	0.904828	0.896612	0.884838	0.881772	0.840318	0.864459	0.860376	0.863425	0.853651	0.886481	1
1497	1062	602	214	17	329.1	17.957	586.312	39.7542	772.654	61.8964	946.675	91.9318	444.812	72.8352	2508.19	512.496	5750.19	1393.09	10650.9	3451.27	1497	11	1895	0.00758	466.441	170.249	1790.99	2016.39	0.968865	0.956728	0.94591	0.95277	0.963852	0.94248	0.936939	0.925858	0.911609	0.927968	0.911346	0.901319	0.900792	0.876781	0.838786	0.860686	0.847757	0.873087	0.868074	0.885488	1
1498	953	374	30	2	370.392	22.9022	605.689	44.2544	800.959	77.0513	906.104	128.343	634.715	117.231	2770	607.904	6454.97	1839.31	9621.15	3866.88	1498	9	1359	0.005436	445.44	123.212	1364.06	1340.71	0.972774	0.95401	0.942605	0.956218	0.966519	0.942237	0.938926	0.923473	0.917954	0.933039	0.916115	0.903606	0.896247	0.880795	0.840324	0.860191	0.846578	0.870861	0.867918	0.888889	1
1502	641	310	29	2	458.586	26.9698	647.827	49.8851	850.207	84.8418	933.809	95.4355	1199.98	211.321	3392.21	786.117	7733.09	2372.84	10243.2	3043.19	1502	14	982	0.003928	530.859	112.082	2103.38	1592.92	0.975051	0.953666	0.943992	0.954684	0.970468	0.950102	0.942464	0.919552	0.917515	0.93279	0.913951	0.904277	0.89053	0.879328	0.84165	0.860489	0.848778	0.869145	0.8722	0.88442	1
1504	0	571	284	29	0	0	480.221	30.267	669.597	54.5956	872.474	91.3185	0	0	1379.19	259.709	3752.59	939.255	8377.88	2675.22	1504	16	884	0.003536	553.929	113.838	2371.28	1730.35	0.973416	0.959842	0.946833	0.957579	0.971154	0.953054	0.943439	0.916855	0.917986	0.930995	0.910633	0.900452	0.8931	0.878394	0.839932	0.861991	0.848982	0.868213	0.871041	0.886312	1
1504	32999	571	284	29	137.113	13.1061	480.221	30.267	669.597	54.5956	872.474	91.3185	33.141	9.75244	1379.19	259.709	3752.59	939.255	8377.88	2675.22	1504	0	33883	0.135532	147.987	70.1417	94.1426	465.958	0.965794	0.957279	0.946566	0.953723	0.948337	0.934879	0.930629	0.935897	0.922528	0.907151	0.894992	0.900673	0.884839	0.865818	0.839138	0.863914	0.873624	0.859103	0.839285	0.894387	1
1509	1613	430	233	26	372.564	19.5915	596.496	38.0458	785.21	60.9547	990.393	89.0534	643.893	101.616	2636.37	501.754	6026.84	1407.24	12131	3323.57	1509	10	2302	0.009208	463.138	153.994	1690.66	2109.15	0.971112	0.957428	0.946134	0.953084	0.95656	0.941573	0.938966	0.924631	0.925065	0.920721	0.900304	0.898132	0.89053	0.869679	0.843614	0.867289	0.869461	0.85947	0.852737	0.896829	1
1510	1458	253	42	1	411.035	24.2129	617.25	43.4715	797.281	68.4902	924.881	0	865.341	152.878	2927.58	615.305	6333.05	1640.55	9654.28	0	1510	8	1754	0.007016	450.321	95.8408	1298.74	1150.65	0.970639	0.95553	0.943558	0.95382	0.95553	0.942132	0.942132	0.925314	0.924743	0.919042	0.900228	0.899943	0.891391	0.868871	0.844356	0.868586	0.873717	0.858609	0.847206	0.896237	1
1514	1020	220	38	1	506.747	30.1743	665.751	47.9339	836.499	76.4474	997.091	0	1617.46	290.264	3672.16	791.873	7329.96	2000.89	12084.8	0	1514	12	1279	0.005116	544.278	87.4861	2148.79	1339.06	0.968335	0.95817	0.94527	0.953479	0.958561	0.94136	0.945661	0.921032	0.930023	0.915559	0.895231	0.901486	0.893276	0.873339	0.846364	0.867866	0.868647	0.862002	0.845582	0.897185	1
1516	0	910	207	38	0	0	529.021	35.052	691.869	51.0856	871.094	92.1547	0	0	1843.87	371.817	4122.48	902.191	8339.15	2565.13	1516	14	1155	0.00462	569.461	93.1795	2465.94	1550.11	0.968398	0.957576	0.947619	0.953247	0.959307	0.939827	0.94632	0.922078	0.931602	0.919913	0.898268	0.906494	0.894805	0.87619	0.84632	0.866667	0.868398	0.865368	0.847186	0.895671	1
1516	28535	910	207	38	132.599	13.464	529.021	35.052	691.869	51.0856	871.094	92.1547	30.0924	9.43243	1843.87	371.817	4122.48	902.191	8339.15	2565.13	1516	0	29690	0.11876	149.594	87.4502	124.852	561.606	0.962546	0.956938	0.945655	0.952004	0.952105	0.947693	0.923712	0.936814	0.917683	0.912125	0.895049	0.897036	0.9016	0.874756	0.818761	0.854934	0.874436	0.874773	0.857663	0.893601	1
1521	1146	688	176	36	340.047	19.1321	630.007	40.8234	797.465	55.4255	979.649	103.614	490.766	83.7474	3105.27	609.419	6289.9	1310.73	11839.9	3554.33	1521	11	2046	0.008184	488.153	180.975	2068.48	2338.28	0.964076	0.958456	0.945259	0.953079	0.955034	0.940127	0.934995	0.925709	0.928641	0.912268	0.889785	0.906158	0.899804	0.875855	0.836999	0.86608	0.872678	0.862659	0.847752	0.891984	1
1522	1040	419	26	1	355.026	22.7686	634.603	47.9727	789.247	56.1763	1075.72	0	559.758	108.338	3187.75	735.534	6102.16	1287.17	15160.2	0	1522	9	1486	0.005944	441.939	138.567	1407.56	1448.88	0.962988	0.962315	0.946501	0.952221	0.95424	0.942127	0.936743	0.926985	0.927322	0.913526	0.888291	0.908816	0.899058	0.879542	0.835801	0.870458	0.868775	0.864065	0.844549	0.891319	1
1526	645	355	25	1	431.696	28.325	670.028	51.8844	828.971	59.5179	1072.54	0	1004.31	196.993	3752.14	875.597	7067.42	1483.92	15026.6	0	1526	14	1026	0.004104	524.464	129.676	2116.47	1675.21	0.967836	0.961014	0.947856	0.954191	0.957115	0.947856	0.941033	0.929825	0.929825	0.916667	0.890351	0.90692	0.8923	0.882554	0.846491	0.870858	0.869396	0.869396	0.846979	0.893275	1
1528	0	554	340	26	0	0	457.657	32.0354	696.335	55.2882	860.715	70.0317	0	0	1197.86	253.894	4213.31	1005.43	7940.1	1877.55	1528	17	920	0.00368	557.255	132.706	2502.81	1858.56	0.968478	0.96413	0.947283	0.955978	0.957609	0.945652	0.942391	0.928261	0.931522	0.919022	0.890217	0.911413	0.892935	0.886413	0.846739	0.869565	0.870652	0.867391	0.848913	0.890761	1
1528	26497	554	340	26	137.141	13.684	457.657	32.0354	696.335	55.2882	860.715	70.0317	33.2417	10.2212	1197.86	253.894	4213.31	1005.43	7940.1	1877.55	1528	0	27417	0.109668	151.238	80.5956	116.11	560.172	0.960918	0.961867	0.948153	0.951052	0.950067	0.938596	0.921873	0.938396	0.906171	0.914506	0.888883	0.892475	0.900354	0.873837	0.818452	0.861217	0.862075	0.878488	0.860069	0.89264	1
1533	1265	390	286	24	353.066	18.8461	564.065	36.5668	803.43	63.1779	963.552	72.8141	548.514	87.5667	2231.93	436.793	6457.26	1528.15	11095.1	2470.24	1533	11	1965	0.00786	467.949	175.644	1871.44	2389.48	0.964885	0.96056	0.947837	0.955216	0.957506	0.949364	0.938168	0.935623	0.91883	0.908651	0.897201	0.898473	0.897201	0.882952	0.83028	0.864122	0.872519	0.871501	0.852163	0.89313	1
1534	1176	238	50	1	384.037	23.1388	578.389	42.7641	821.112	68.1538	931.088	0	706.747	127.714	2414.59	543.029	6905.45	1727.6	9849.1	0	1534	8	1465	0.00586	430.902	107.47	1202	1326.6	0.965188	0.960068	0.947782	0.954608	0.956655	0.948464	0.937543	0.939249	0.917065	0.907509	0.897952	0.898294	0.899659	0.881911	0.822526	0.860751	0.87372	0.872355	0.858362	0.893515	1
1538	843	197	45	1	471.7	28.4659	622.966	48.8109	863.531	76.2667	968.181	0	1306.12	236.588	3019.66	704.93	8046.61	2089.96	11068	0	1538	13	1086	0.004344	515.833	100.469	1905.25	1568.01	0.968692	0.962247	0.944291	0.953039	0.957182	0.947974	0.93186	0.934622	0.921731	0.906998	0.894107	0.895948	0.900552	0.878453	0.828729	0.86372	0.871087	0.876611	0.866022	0.893646	1
1540	0	738	177	43	0	0	490.228	32.8187	644.319	56.3666	883.135	88.0021	0	0	1469.03	295.126	3354.41	881.295	8659.62	2582.84	1540	15	958	0.003832	536.333	104.665	2140.13	1742.75	0.967119	0.963466	0.943111	0.950418	0.957724	0.947808	0.934238	0.936326	0.9238	0.908142	0.890919	0.895616	0.903967	0.877871	0.828288	0.866388	0.870564	0.881524	0.867954	0.893528	1
1540	30921	738	177	43	139.707	13.4139	490.228	32.8187	644.319	56.3666	883.135	88.0021	35.0581	10.3816	1469.03	295.126	3354.41	881.295	8659.62	2582.84	1540	0	31879	0.127516	151.626	71.3378	98.3178	469.617	0.965118	0.953857	0.948603	0.94865	0.958013	0.940447	0.924794	0.926127	0.909737	0.920794	0.896515	0.878886	0.883889	0.868613	0.842137	0.865931	0.847486	0.864425	0.855344	0.887779	1
1545	1681	539	145	40	354.813	19.1436	595.716	37.8464	752.812	59.4076	983.48	92.5507	556.782	90.936	2625.88	500.509	5317.4	1271.12	11907	3417.76	1545	9	2405	0.00962	443.255	149.132	1496.3	1984.81	0.966736	0.957796	0.949896	0.953638	0.956133	0.938462	0.931393	0.931393	0.91684	0.915177	0.887318	0.882952	0.8921	0.877755	0.84158	0.867568	0.856549	0.87131	0.859875	0.891476	1
1546	1503	323	24	1	394.79	23.4787	614.659	42.3912	740.772	61.1158	831.592	0	767.31	137.412	2889.59	607.8	5075.13	1225.94	7027.49	0	1546	8	1851	0.007404	437.879	95.0993	1196.89	981.068	0.967315	0.95678	0.950297	0.955159	0.954619	0.936521	0.928687	0.928417	0.91356	0.916532	0.89195	0.878714	0.89033	0.877093	0.840897	0.865748	0.851162	0.867639	0.858725	0.89168	1
1550	1052	271	21	1	493.056	29.5733	662.34	46.5632	803.176	76.3024	891.217	0	1490.61	268.297	3613.96	774.857	6503.95	1813.05	8642.22	0	1550	12	1345	0.00538	532.302	84.0537	2002.03	1142.77	0.96803	0.958364	0.951673	0.957249	0.956134	0.93829	0.92974	0.928253	0.914498	0.916729	0.895167	0.87658	0.891822	0.878439	0.843123	0.871375	0.855762	0.872119	0.85948	0.898513	1
1552	0	937	263	20	0	0	516.611	34.9458	685.06	52.4471	826.041	74.8274	0	0	1718.51	348.954	4008.01	941.504	7054.5	1830.09	1552	14	1220	0.00488	557.997	87.1578	2299.54	1264.39	0.969262	0.959016	0.95123	0.956557	0.955738	0.937705	0.932377	0.926639	0.916393	0.915574	0.893443	0.87582	0.895082	0.879508	0.847951	0.875	0.856148	0.87418	0.860656	0.9	1
1552	28023	937	263	20	136.732	13.4128	516.611	34.9458	685.06	52.4471	826.041	74.8274	32.9164	10.0239	1718.51	348.954	4008.01	941.504	7054.5	1830.09	1552	0	29243	0.116972	154.307	87.087	127.479	521.716	0.95852	0.942037	0.93831	0.947201	0.963837	0.935335	0.933488	0.918989	0.932497	0.927453	0.905977	0.892299	0.894077	0.857829	0.833806	0.854222	0.855658	0.862241	0.855196	0.89064	1
1557	1356	718	221	19	343.904	19.0079	619.4	41.3379	788.294	58.2246	925.398	89.8114	507.407	84.4909	2953.91	595.37	6088.12	1378.79	9940.63	2830.28	1557	11	2314	0.009256	476.603	169.441	1876.96	2011.99	0.965212	0.950303	0.945765	0.94879	0.957001	0.936041	0.931936	0.9207	0.920484	0.919404	0.905143	0.88051	0.883319	0.866465	0.8414	0.866033	0.846154	0.867113	0.860631	0.899309	1
1558	1226	415	31	0	380.287	22.9983	637.359	45.5942	801.405	60.7027	0	0	686.395	124.876	3223.51	698.826	6399.56	1424.88	0	0	1558	9	1672	0.006688	451.901	124.637	1422.05	1353.5	0.964115	0.95006	0.946471	0.944677	0.959629	0.9375	0.93122	0.922847	0.923146	0.923146	0.910287	0.88128	0.880682	0.861842	0.840012	0.862141	0.845096	0.86244	0.855562	0.903409	1
1562	844	375	28	0	448.611	27.2653	670.918	49.1767	847.736	59.4262	0	0	1124.48	205.533	3760.14	830.2	7550.87	1545	0	0	1562	14	1247	0.004988	524.425	118.324	2061.38	1558.21	0.967121	0.955894	0.950682	0.953889	0.960305	0.939856	0.931836	0.927426	0.923416	0.917803	0.914996	0.878909	0.88332	0.864876	0.834403	0.864074	0.845229	0.866079	0.861668	0.904972	1
1564	0	745	357	25	0	0	474.272	31.6577	695.617	54.2223	869.831	68.5842	0	0	1330.76	269.467	4197.42	979.213	8185	1877.63	1564	16	1127	0.004508	553.162	120.271	2390.88	1717.96	0.966282	0.958296	0.953416	0.952972	0.960071	0.938332	0.936557	0.927684	0.926797	0.919698	0.915705	0.880213	0.887755	0.864685	0.837178	0.862023	0.845164	0.870453	0.86646	0.903727	1
1564	31170	745	357	25	133.609	13.6143	474.272	31.6577	695.617	54.2223	869.831	68.5842	30.7896	9.71278	1330.76	269.467	4197.42	979.213	8185	1877.63	1564	0	32297	0.129188	148.249	81.3122	113.145	539.131	0.962427	0.954392	0.938462	0.947596	0.958324	0.939066	0.942471	0.915317	0.925674	0.914435	0.902653	0.895222	0.891073	0.866752	0.839536	0.860219	0.851085	0.868022	0.843019	0.894325	1
1569	1372	548	295	22	329.218	18.2173	570.583	37.9697	793.136	58.4219	961.9	75.4922	445.399	74.0552	2311.47	468.266	6199.3	1370.92	11053.8	2582.89	1569	11	2237	0.008948	455.746	177.885	1765.65	2225.59	0.968932	0.958426	0.946133	0.951721	0.961556	0.939651	0.941216	0.925123	0.93004	0.918865	0.909924	0.901654	0.891372	0.850693	0.835047	0.858069	0.848905	0.868797	0.853375	0.895843	1
1570	1215	325	56	2	360.581	22.1463	584.665	42.7065	822.219	65.9319	977.388	66.1837	585.716	107.557	2492.64	549.796	6923.2	1645.96	11540.3	2306.2	1570	9	1598	0.006392	423.104	123.082	1209.34	1442.29	0.967146	0.95995	0.943992	0.952441	0.961514	0.939612	0.943367	0.923029	0.927409	0.924593	0.909887	0.906758	0.893304	0.848874	0.832603	0.857947	0.850125	0.865144	0.846996	0.893617	1
1574	799	272	50	1	469.359	26.7213	637.405	49.3175	875.985	72.4503	1109.23	0	1285.32	218.66	3232.25	749.657	8373.94	2009.3	16614.6	0	1574	14	1122	0.004488	528.788	111.262	2086.86	1753.66	0.970588	0.963904	0.940731	0.956774	0.962567	0.941176	0.944296	0.926471	0.927362	0.926471	0.911319	0.907754	0.892157	0.853832	0.83779	0.858734	0.856506	0.865865	0.842692	0.895276	1
1576	0	719	259	48	0	0	500.351	32.3411	668.974	53.1945	924.749	89.5173	0	0	1560.14	303.349	3738.16	897.265	9919.62	2887.28	1576	16	1026	0.004104	562.773	116.318	2501.04	2058.93	0.97076	0.964425	0.942495	0.95809	0.96345	0.941033	0.945906	0.927875	0.926413	0.926413	0.910819	0.905458	0.889864	0.858187	0.834795	0.860624	0.856725	0.86501	0.845029	0.890351	1
1576	31367	719	259	48	136.474	13.2675	500.351	32.3411	668.974	53.1945	924.749	89.5173	32.7129	9.81999	1560.14	303.349	3738.16	897.265	9919.62	2887.28	1576	0	32393	0.129572	149.976	78.5667	110.894	566.769	0.957645	0.952166	0.942179	0.940404	0.955345	0.947195	0.943151	0.924197	0.927114	0.894206	0.878261	0.903714	0.88604	0.87911	0.831491	0.860541	0.85165	0.866298	0.851635	0.880962	1
1581	1462	531	214	39	361.619	18.9476	612.04	39.0094	784.002	55.8531	1039.63	115.765	588.999	92.9411	2846.92	543.988	5982.72	1296.33	14192.4	4610.64	1581	10	2246	0.008984	472.842	168.997	1872.95	2479.28	0.959484	0.95837	0.947462	0.949688	0.95837	0.940561	0.941006	0.915405	0.92854	0.91585	0.894256	0.902048	0.888246	0.864203	0.827471	0.865539	0.849733	0.862867	0.84439	0.893366	1
1582	1305	317	33	4	400.04	22.827	632.25	45.8475	786.106	57.3271	1048.42	121.369	797.526	136.74	3147.99	681.087	6034.27	1299.24	14597.6	4873.77	1582	8	1659	0.006636	453.653	110.994	1384.09	1382.19	0.956299	0.95871	0.94575	0.949668	0.959011	0.94123	0.942435	0.915009	0.932791	0.910488	0.893611	0.904461	0.889994	0.871308	0.829717	0.86528	0.852019	0.858047	0.845992	0.895419	1
1586	944	269	27	4	503.372	29.4087	682.353	51.5413	856.393	61.1297	1079.07	148.776	1584.87	278.381	3958.51	890.791	7788.13	1647.27	16164.9	6373.82	1586	13	1244	0.004976	551.588	98.7715	2279.66	1635.31	0.954582	0.959807	0.94373	0.946141	0.959807	0.94172	0.94172	0.913585	0.933682	0.915193	0.901527	0.907958	0.896704	0.873392	0.83119	0.861736	0.85008	0.860531	0.845659	0.899518	1
1588	0	843	250	30	0	0	524.85	34.2817	706.994	56.1079	894.053	84.3555	0	0	1800.01	351.645	4408.57	1041.13	8961.38	2715.56	1588	15	1123	0.004492	575.261	101.286	2572.03	1679.28	0.955922	0.962155	0.944791	0.949243	0.963045	0.94301	0.942119	0.918077	0.939893	0.911843	0.903829	0.907836	0.89626	0.87667	0.83081	0.865984	0.850846	0.862422	0.843277	0.902939	1
1588	23223	843	250	30	127.366	13.5466	524.85	34.2817	706.994	56.1079	894.053	84.3555	26.7643	8.88201	1800.01	351.645	4408.57	1041.13	8961.38	2715.56	1588	0	24346	0.097384	148.026	97.339	144.169	644.355	0.968948	0.950752	0.943461	0.947137	0.955845	0.942701	0.932535	0.920377	0.92087	0.90329	0.878584	0.886388	0.894336	0.876674	0.835846	0.866097	0.853467	0.873429	0.858601	0.887723	1
1593	765	622	210	26	345.733	19.8071	631.184	40.7582	812.924	62.8848	1002.05	75.4115	515.859	89.2761	3122.22	603.967	6683.71	1546.27	12473.7	2874.57	1593	13	1623	0.006492	526.093	187.787	2504.34	2539.21	0.954713	0.961491	0.945779	0.948244	0.965496	0.947012	0.941466	0.924831	0.936537	0.902341	0.890635	0.909735	0.895872	0.878312	0.824399	0.867837	0.851201	0.870918	0.852434	0.895872	1
1594	702	377	42	2	383.79	24.0537	650.203	48.044	825.324	73.8198	1072.39	23.0517	706.004	132.508	3424.6	754.432	7033.09	1846.93	15040.8	964.511	1594	10	1123	0.004492	490.966	147.707	1880.82	1815.32	0.951915	0.961264	0.946126	0.944791	0.964381	0.946572	0.943455	0.928317	0.941674	0.89715	0.883793	0.90472	0.894924	0.881122	0.81211	0.866874	0.841496	0.874443	0.849955	0.89626	1
1598	488	326	38	2	474.82	29.0158	696.255	53.504	872.848	77.8086	1133.29	3.21175	1332.48	245.285	4206.52	954.22	8310.61	2134.13	17714.6	149.947	1598	15	854	0.003416	578.602	133.623	2778.46	2107.65	0.953747	0.962529	0.943794	0.944379	0.967213	0.946721	0.942623	0.931499	0.942037	0.892857	0.881148	0.905738	0.901639	0.877635	0.806792	0.871194	0.838407	0.872365	0.854215	0.892857	1
1600	0	435	311	38	0	0	495.919	32.6751	719.318	59.9565	909.942	102.052	0	0	1519.88	297.191	4651.1	1163.9	9545.25	3342.82	1600	17	784	0.003136	604.605	137.172	3150.97	2340.64	0.95727	0.963648	0.946429	0.945153	0.967474	0.948342	0.945791	0.930485	0.942602	0.893495	0.883291	0.905612	0.903699	0.88074	0.804847	0.869898	0.841837	0.874362	0.852679	0.895408	1
1600	26793	435	311	38	132.055	13.875	495.919	32.6751	719.318	59.9565	909.942	102.052	29.7875	9.62021	1519.88	297.191	4651.1	1163.9	9545.25	3342.82	1600	0	27577	0.110308	145.489	83.0055	118.521	651.862	0.970156	0.951318	0.951935	0.946532	0.945389	0.938119	0.928944	0.918265	0.923433	0.902944	0.89901	0.874261	0.89814	0.861279	0.843457	0.875494	0.850074	0.873065	0.859484	0.903942	1
1605	1022	337	274	30	341.412	18.6866	597.166	38.7434	827.442	62.4849	1003.46	109.164	496.408	81.416	2646.36	514.218	7040.97	1603.03	12757.1	4297.34	1605	12	1663	0.006652	485.262	201.909	2231.56	2917	0.965725	0.960313	0.946482	0.954299	0.958809	0.945881	0.938966	0.921527	0.930848	0.906194	0.889657	0.89086	0.898978	0.873722	0.822309	0.87252	0.844859	0.871918	0.84997	0.90018	1
1606	916	200	44	1	378.789	22.634	615.468	43.2273	863.702	68.314	1055.83	0	678.196	122.691	2902.22	609.509	8015.55	1881.75	14337.9	0	1606	9	1161	0.004644	438.521	127.636	1351.16	1676.4	0.96727	0.959948	0.946167	0.957364	0.955211	0.946167	0.938415	0.919466	0.928941	0.910853	0.893196	0.886305	0.898363	0.86994	0.829027	0.875538	0.843669	0.875969	0.856158	0.892765	1
1610	623	166	42	1	476.315	28.337	662.386	47.8844	909.089	78.1796	1105.84	0	1344.28	240.787	3617.68	792.816	9375.87	2551.3	16463.6	0	1610	13	832	0.003328	536.043	120.99	2221.48	2071.28	0.967548	0.96274	0.946514	0.958534	0.949519	0.947115	0.935096	0.917668	0.930288	0.90625	0.89363	0.891827	0.901442	0.864784	0.829928	0.879808	0.839543	0.884014	0.852163	0.897236	1
1612	0	550	158	41	0	0	502.892	32.9991	692.261	54.9208	946.223	92.1662	0	0	1584.52	312.217	4140.13	993.178	10632.1	3248.4	1612	15	749	0.002996	567.107	126.889	2618.88	2376.14	0.969292	0.962617	0.947263	0.957276	0.952603	0.948598	0.937917	0.917223	0.928571	0.909212	0.894526	0.894526	0.901202	0.865821	0.824433	0.881175	0.841789	0.879172	0.853138	0.900534	1
1612	32885	550	158	41	137.494	13.0213	502.892	32.9991	692.261	54.9208	946.223	92.1662	33.3987	9.67853	1584.52	312.217	4140.13	993.178	10632.1	3248.4	1612	0	33634	0.134536	147.061	67.4014	90.9752	520.934	0.966715	0.95008	0.947969	0.937504	0.951998	0.931661	0.923039	0.920884	0.917792	0.916929	0.898079	0.872228	0.883258	0.848858	0.833532	0.88027	0.853749	0.874784	0.854121	0.888342	1
1617	1534	399	136	37	336.05	18.0324	600.763	38.2269	793.757	61.9896	1046.16	104.949	473.322	76.3032	2693.01	514.547	6225.95	1448.24	14377.7	4616.28	1617	9	2106	0.008424	428.235	167.693	1509.63	2440.79	0.97056	0.953941	0.953466	0.946106	0.954653	0.941358	0.928538	0.92735	0.925689	0.913343	0.899098	0.879392	0.894112	0.853989	0.841168	0.879392	0.849003	0.877018	0.851852	0.90622	1
1618	1378	239	23	4	365.289	22.2209	617.941	44.2063	838.238	57.5632	1075.89	135.66	608.729	110.767	2939.02	639.893	7297.51	1496.79	15907.3	6388.84	1618	8	1644	0.006576	410.364	111.333	1078.3	1401.71	0.970195	0.951642	0.953163	0.944343	0.95438	0.937044	0.926703	0.928832	0.921533	0.918491	0.904197	0.875	0.894161	0.854015	0.847324	0.878954	0.85219	0.875608	0.85219	0.90663	1
1622	921	204	22	4	451.851	27.9848	660.091	50.6011	877.521	63.6617	1100.66	122.897	1149.36	212.642	3587.54	847.204	8381.32	1846.76	16836.4	5532.91	1622	12	1151	0.004604	499.149	107.634	1774.24	1689.08	0.968723	0.949609	0.95656	0.943527	0.958297	0.942659	0.928323	0.925717	0.922242	0.920504	0.905734	0.877932	0.897915	0.853171	0.853606	0.877063	0.852302	0.876195	0.85404	0.910513	1
1624	0	806	190	24	0	0	462.441	31.9982	671.563	55.5051	922.282	117.195	0	0	1235.14	254.37	3787.68	964.21	10063.4	4573.85	1624	14	1020	0.00408	512.215	111.132	1918.33	1815.84	0.968137	0.952451	0.955882	0.944608	0.960294	0.941667	0.931863	0.92598	0.92451	0.922549	0.906373	0.881373	0.902941	0.858333	0.852941	0.876961	0.85098	0.878431	0.852451	0.909804	1
1624	27779	806	190	24	137.159	13.9161	462.441	31.9982	671.563	55.5051	922.282	117.195	33.2885	10.4221	1235.14	254.37	3787.68	964.21	10063.4	4573.85	1624	0	28799	0.115196	150.443	73.6877	100.053	488.144	0.966874	0.951682	0.942185	0.947411	0.954321	0.93406	0.925779	0.918157	0.910691	0.921091	0.914685	0.891837	0.878242	0.86154	0.827841	0.862825	0.855637	0.862217	0.852234	0.880187	1
1629	1402	576	164	19	374.063	20.2297	578.539	37.6865	786.087	63.5118	1037.38	134.187	651.966	105.626	2407.6	469.355	6056.74	1506.07	14301.9	5963.14	1629	10	2161	0.008644	465.666	143.575	1650.1	2056.96	0.970153	0.954651	0.952106	0.943776	0.962286	0.936835	0.931513	0.918556	0.918093	0.911152	0.90907	0.884081	0.879917	0.859093	0.835724	0.875752	0.853771	0.876215	0.854466	0.889634	1
1630	1286	350	28	0	405.426	24.4915	593.58	41.7268	783.263	74.7176	0	0	830.99	150.552	2604.78	548.917	6037.35	1760.25	0	0	1630	8	1664	0.006656	451.36	93.0717	1291.69	1019.16	0.970553	0.952524	0.951022	0.94381	0.963341	0.934495	0.932091	0.915865	0.917067	0.907752	0.909555	0.883714	0.875601	0.855168	0.835337	0.877404	0.851863	0.874399	0.853966	0.886719	1
1634	901	294	27	0	502.373	28.9502	643.616	47.0229	827.03	82.1957	0	0	1575.04	271.719	3321.21	740.414	7117.32	2128.73	0	0	1634	13	1222	0.004888	543.528	82.0609	2117.6	1185.05	0.971768	0.954583	0.959902	0.945172	0.961129	0.936989	0.934124	0.919804	0.918167	0.907529	0.912439	0.882979	0.878069	0.851064	0.841653	0.880115	0.855155	0.879296	0.855155	0.889935	1
1636	0	792	279	27	0	0	526.757	33.8133	669.715	52.6338	848.868	85.2383	0	0	1818.84	349.25	3749.48	915.359	7696.35	2276.72	1636	15	1098	0.004392	571.003	86.5675	2453.94	1349.66	0.972222	0.956284	0.961749	0.949454	0.962204	0.939891	0.938069	0.923497	0.916211	0.911202	0.916211	0.88388	0.877505	0.853825	0.842441	0.881603	0.858379	0.881603	0.857013	0.891166	1
1636	30596	792	279	27	135.847	13.5807	526.757	33.8133	669.715	52.6338	848.868	85.2383	32.317	9.95417	1818.84	349.25	3749.48	915.359	7696.35	2276.72	1636	0	31694	0.126776	150.922	82.2836	116.211	509.239	0.95709	0.956774	0.943538	0.945668	0.953209	0.943128	0.929072	0.922335	0.925475	0.912838	0.899508	0.905723	0.887313	0.872436	0.821449	0.868335	0.838471	0.866536	0.843582	0.899713	1
1641	1437	603	229	25	341.856	19.0078	626.764	40.3699	773.315	58.5739	956.905	91.2326	498.491	83.5593	3057.07	584.014	5753.86	1336.59	10976.6	3102.63	1641	10	2294	0.009176	466.521	172.016	1809.85	2081.33	0.962947	0.954228	0.94551	0.949651	0.95619	0.939407	0.935484	0.92306	0.923496	0.914124	0.910636	0.898867	0.883173	0.865737	0.832171	0.871622	0.855275	0.87075	0.847864	0.899085	1
1642	1289	358	51	2	382.952	23.2334	644.851	45.1472	791.617	64.1617	876.896	8.78593	700.913	127.965	3335.65	697.24	6186.54	1585.46	8236.45	246.422	1642	9	1700	0.0068	450.946	126.809	1429.19	1446.14	0.964118	0.950588	0.942647	0.949118	0.955588	0.937941	0.935	0.923235	0.920588	0.916176	0.909118	0.903235	0.884412	0.872059	0.831471	0.869118	0.86	0.867647	0.844706	0.899412	1
1646	886	313	49	2	479.75	28.7536	695.091	47.7137	846.71	69.5674	903.116	2.06354	1373.65	247.723	4171.3	861.613	7567.61	1966.4	8991.58	61.364	1646	14	1250	0.005	548.734	117.32	2329.17	1739.13	0.966	0.9496	0.9456	0.9528	0.9592	0.9344	0.938	0.9252	0.9176	0.916	0.9156	0.898	0.8784	0.87	0.834	0.8668	0.8584	0.8636	0.8468	0.9068	1
1648	0	799	297	49	0	0	495.94	33.1067	709.639	52.3001	861.349	69.0509	0	0	1520.62	303.427	4446.99	988.369	7955.57	1936.27	1648	16	1145	0.00458	567.009	119.11	2555.07	1844.28	0.965066	0.950218	0.947598	0.954585	0.959825	0.934934	0.940175	0.925764	0.916157	0.917467	0.914847	0.89738	0.880349	0.870742	0.837555	0.866812	0.858952	0.865066	0.848035	0.90524	1
1648	28853	799	297	49	133.144	13.2273	495.94	33.1067	709.639	52.3001	861.349	69.0509	30.4221	9.27061	1520.62	303.427	4446.99	988.369	7955.57	1936.27	1648	0	29998	0.119992	149.705	87.2953	126.786	603.249	0.958064	0.949997	0.945446	0.955164	0.947547	0.952297	0.933246	0.910277	0.934146	0.906177	0.889876	0.906777	0.90146	0.859357	0.80612	0.870208	0.834772	0.871241	0.843256	0.89396	1
1653	1174	594	254	46	336.05	17.5249	594.802	39.2269	811.696	61.2202	968.472	73.1402	473.1	74.0755	2616.29	517.841	6647.97	1509.09	11265.7	2531.58	1653	12	2068	0.008272	482.86	188.567	2087.19	2547.66	0.956721	0.955029	0.948017	0.959623	0.953337	0.940764	0.94028	0.91707	0.926257	0.914894	0.901354	0.904981	0.889507	0.870406	0.819391	0.866779	0.853482	0.867988	0.847679	0.900629	1
1654	1053	357	45	3	371.985	22.1454	611.18	44.305	831.163	68.6778	928.172	33.0354	642.388	115.123	2844.96	619.004	7158	1722.34	9794.16	1057.41	1654	9	1458	0.005832	445.87	129.139	1401.63	1513.7	0.955418	0.957819	0.946502	0.959191	0.951989	0.941358	0.944102	0.916324	0.930041	0.914952	0.897805	0.908436	0.886488	0.874829	0.816872	0.868313	0.85048	0.872085	0.850137	0.900206	1
1658	696	305	44	3	472.082	27.3288	662.076	47.5084	884.949	73.9709	965.332	40.8816	1308.19	228.289	3611.96	793.064	8635.9	2088.2	11030	1429.92	1658	14	1048	0.004192	546.122	119.432	2314.14	1861.23	0.957538	0.960401	0.947042	0.957538	0.951336	0.941317	0.944179	0.920324	0.930821	0.921756	0.901718	0.90792	0.885973	0.884065	0.820611	0.866412	0.855439	0.873569	0.853531	0.898378	1
1660	0	605	290	47	0	0	494.494	32.8895	683.025	51.912	908.108	81.0977	0	0	1507.33	302.511	3971.56	925.406	9355.9	2427.93	1660	16	942	0.003768	573.171	123.047	2657.55	2058.25	0.958599	0.961783	0.946921	0.956476	0.949575	0.940021	0.945329	0.921975	0.928875	0.919321	0.904989	0.908174	0.881104	0.888004	0.821125	0.861465	0.855626	0.873673	0.857749	0.900212	1
1660	27411	605	290	47	132.764	13.648	494.494	32.8895	683.025	51.912	908.108	81.0977	30.2277	9.60492	1507.33	302.511	3971.56	925.406	9355.9	2427.93	1660	0	28353	0.113412	147.396	83.1449	117.518	602.129	0.951663	0.953391	0.945032	0.954026	0.942087	0.942246	0.920731	0.910962	0.929214	0.904119	0.906888	0.901033	0.909445	0.856629	0.821712	0.881335	0.841921	0.867369	0.852009	0.890805	1
1665	1062	435	246	43	353.073	19.3727	604.108	39.7054	793.736	56.4291	1017.48	82.0925	548.805	90.0197	2740.32	545.878	6207.18	1351.12	13084.5	3075.44	1665	12	1786	0.007144	490.907	186.904	2163.76	2704.01	0.955487	0.953527	0.950168	0.959686	0.953807	0.942329	0.929731	0.912094	0.931131	0.910974	0.905375	0.903415	0.899776	0.865062	0.821109	0.868421	0.846025	0.867021	0.860862	0.900336	1
1666	955	267	31	2	390.108	23.1251	624.31	43.8517	824.155	57.7022	1015.74	113.715	740.37	130.668	3028.77	647.41	6941.39	1470.5	13247.7	4288.49	1666	9	1255	0.00502	451.653	118.651	1400.33	1436.17	0.954582	0.952988	0.950199	0.962948	0.954183	0.943825	0.924701	0.90757	0.934263	0.905578	0.901594	0.905179	0.910359	0.860956	0.817928	0.866135	0.840637	0.865339	0.862948	0.900797	1
1670	653	237	26	1	501.668	28.4885	679.381	52.3762	869.593	59.4629	1183.33	0	1567.94	263.571	3910.25	912.329	8141.74	1630.24	20154.8	0	1670	13	917	0.003668	558.773	103.119	2379.97	1643.33	0.951472	0.955834	0.950382	0.970556	0.951472	0.943839	0.927481	0.912214	0.941112	0.905125	0.905671	0.901854	0.912214	0.861505	0.816249	0.859869	0.842421	0.864231	0.866412	0.899128	1
1672	0	588	215	25	0	0	530.935	33.8072	705.07	58.5372	916.999	103.587	0	0	1861.86	352.279	4380.78	1098.03	9786.5	3841.96	1672	15	828	0.003312	587.808	105.664	2755.2	1895.39	0.957126	0.957126	0.951691	0.972222	0.951691	0.942633	0.929348	0.91244	0.939614	0.902778	0.905797	0.902778	0.913647	0.862923	0.819444	0.862923	0.84843	0.86413	0.86715	0.904589	1
1672	27779	588	215	25	131.533	13.2275	530.935	33.8072	705.07	58.5372	916.999	103.587	29.36	9.17358	1861.86	352.279	4380.78	1098.03	9786.5	3841.96	1672	0	28607	0.114428	144.739	79.6518	108.257	559.372	0.956427	0.956636	0.937777	0.952512	0.944489	0.942007	0.92993	0.91731	0.918814	0.903118	0.907208	0.886811	0.892963	0.854231	0.829255	0.877862	0.85556	0.86914	0.8453	0.906072	1
1677	1060	434	186	21	355.836	19.1865	640.732	41.1116	820.278	67.5306	1022.51	75.7425	561.577	91.2732	3264.82	622.691	6882.82	1734.13	13239.1	2851.31	1677	11	1701	0.006804	487.542	183.485	2099.02	2527.37	0.958848	0.954439	0.941211	0.95973	0.945326	0.941505	0.92328	0.90535	0.924456	0.910053	0.910641	0.89418	0.900059	0.853322	0.821869	0.878307	0.85097	0.859494	0.856849	0.90535	1
1678	960	260	28	0	387.839	22.8139	658.007	45.6456	853.146	92.091	0	0	727.493	128.784	3542.07	730.45	7853.57	2654.97	0	0	1678	9	1248	0.004992	454.563	128.983	1473.74	1585.84	0.958333	0.954728	0.939103	0.957131	0.941907	0.94391	0.917869	0.904247	0.924679	0.907452	0.914263	0.891827	0.899439	0.852163	0.820112	0.883814	0.848558	0.859776	0.858173	0.906651	1
1682	652	222	22	0	497.375	28.8183	714.102	49.9099	905.662	93.4769	0	0	1528.89	267.004	4523.8	955.535	9359.42	3010.81	0	0	1682	13	896	0.003584	561.098	114.483	2463.2	1831.84	0.962612	0.959821	0.945871	0.964844	0.946429	0.948103	0.915737	0.904576	0.928571	0.91183	0.920759	0.895089	0.905692	0.842634	0.81808	0.884487	0.854911	0.854911	0.853795	0.91183	1
1684	0	573	210	20	0	0	515.376	34.5426	731.657	54.3942	935.027	100.241	0	0	1705.93	346.366	4873.24	1089.61	10326.5	3613.11	1684	15	803	0.003212	582.39	118.339	2748.95	2026.77	0.964508	0.959527	0.947073	0.966999	0.948319	0.951432	0.919054	0.910336	0.927771	0.910336	0.921544	0.89477	0.908468	0.851183	0.825654	0.881694	0.85056	0.856787	0.854919	0.914072	1
1684	29571	573	210	20	136.86	13.8081	515.376	34.5426	731.657	54.3942	935.027	100.241	33.0624	10.3303	1705.93	346.366	4873.24	1089.61	10326.5	3613.11	1684	0	30374	0.121496	148.639	75.2648	104.863	546.395	0.962237	0.953315	0.943817	0.949957	0.953052	0.935076	0.935521	0.914763	0.905314	0.91282	0.915734	0.885708	0.881313	0.859469	0.839797	0.871996	0.862218	0.864275	0.844505	0.90668	1
1689	1432	435	182	18	368.267	19.6073	628.636	40.8671	851.926	62.5344	1058.55	110.26	622.093	99.4769	3085.26	601.47	7674.97	1710	14928.4	5003.41	1689	9	2067	0.008268	471.659	171.44	1886.06	2529.8	0.962022	0.955491	0.944364	0.960571	0.953798	0.942429	0.931543	0.913643	0.915578	0.911224	0.918965	0.886309	0.884373	0.865989	0.837446	0.871069	0.857765	0.859942	0.843009	0.911466	1
1690	1290	263	27	2	403.015	24.3888	647.241	49.7527	866.913	66.1096	1016.4	14.1071	816.337	147.85	3382.81	780.638	8097.55	1965.83	12804.6	530.558	1690	8	1582	0.006328	452.309	112.276	1382.43	1430.57	0.96397	0.954488	0.946903	0.958281	0.954488	0.940582	0.936789	0.914981	0.914981	0.915297	0.921302	0.884324	0.880847	0.868837	0.840076	0.873262	0.858407	0.864728	0.843869	0.909292	1
1694	918	220	25	2	487.327	29.5452	690.644	57.4544	915.635	79.2778	1020.02	18.7575	1439.8	261.02	4118.86	1035.4	9579.04	2512.97	12946.9	710.493	1694	12	1165	0.00466	535.827	106.416	2140.13	1704.81	0.964378	0.956223	0.945923	0.957511	0.957511	0.937339	0.935193	0.916738	0.916738	0.917597	0.921459	0.886695	0.880258	0.866094	0.836481	0.876824	0.859657	0.86309	0.843777	0.909442	1
1696	0	817	210	27	0	0	503.921	34.8094	710.27	63.3905	940.539	95.031	0	0	1596.39	330.596	4492.04	1207.86	10459.9	3145.43	1696	15	1054	0.004216	556.219	112.264	2400.37	1914.56	0.966319	0.960152	0.947343	0.958254	0.95778	0.93833	0.934535	0.91888	0.91888	0.917457	0.92315	0.88852	0.881404	0.868121	0.838235	0.876186	0.867173	0.864801	0.848197	0.90797	1
1696	30925	817	210	27	129.034	13.035	503.921	34.8094	710.27	63.3905	940.539	95.031	27.7305	8.62839	1596.39	330.596	4492.04	1207.86	10459.9	3145.43	1696	0	31979	0.127916	143.114	79.9754	105.931	548.006	0.962131	0.953172	0.950217	0.948513	0.953892	0.93588	0.946746	0.911692	0.912067	0.909284	0.918618	0.892539	0.866725	0.874308	0.846212	0.875856	0.870759	0.866115	0.856343	0.899027	1
1701	1023	610	174	25	325.054	18.0622	598.64	42.1777	805.362	69.2191	1040.52	85.3092	428.806	71.2415	2671.89	565.985	6527.41	1714.35	13999.6	3387.42	1701	11	1832	0.007328	471.532	183.554	1940.11	2445.85	0.963155	0.956059	0.952784	0.949236	0.957424	0.9375	0.940502	0.918395	0.912664	0.911572	0.917303	0.887555	0.875546	0.862991	0.852074	0.882642	0.874727	0.87309	0.849618	0.907751	1
1702	901	363	28	2	363.584	22.0279	613.743	45.6456	832.882	81.9948	1016.31	72.4717	600.225	108.388	2883.21	648.999	7260.28	2021.06	12987	2729.49	1702	9	1294	0.005176	444.924	132.057	1403.92	1496.45	0.961747	0.955178	0.954019	0.949382	0.960587	0.93779	0.943199	0.921175	0.906105	0.915379	0.913833	0.883308	0.872875	0.857032	0.857805	0.880989	0.873648	0.877512	0.848145	0.906878	1
1706	603	303	26	2	456.96	28.3755	658.179	51.8147	887.199	101.098	1068.17	51.979	1188.67	219.16	3559.62	849.308	8853.68	2918.27	14948.8	2159.25	1706	14	934	0.003736	535.523	120.817	2200.67	1830.99	0.961991	0.955032	0.954497	0.950214	0.963597	0.937366	0.942184	0.917024	0.913276	0.917559	0.916488	0.882762	0.873662	0.859743	0.853319	0.884368	0.876338	0.877409	0.853854	0.907923	1
1708	0	529	290	28	0	0	474.537	33.4122	676.021	56.0107	913.726	117.211	0	0	1334.85	280.459	3863.48	982.452	9771.21	3817.6	1708	16	847	0.003388	558.041	124.613	2479.5	2023.16	0.96281	0.958087	0.953955	0.951594	0.96222	0.936836	0.942739	0.919717	0.913813	0.920897	0.917355	0.884888	0.873672	0.862456	0.855962	0.88961	0.874262	0.876623	0.855962	0.90673	1
1708	30147	529	290	28	132.988	13.657	474.537	33.4122	676.021	56.0107	913.726	117.211	30.3783	9.6502	1334.85	280.459	3863.48	982.452	9771.21	3817.6	1708	0	30994	0.123976	144.604	73.5403	97.3077	520.948	0.955427	0.949022	0.943086	0.957363	0.947345	0.937294	0.945522	0.91963	0.923453	0.90603	0.909612	0.883736	0.875992	0.869023	0.824224	0.859134	0.860183	0.871411	0.865668	0.898255	1
1713	1218	368	237	28	337.699	18.8097	576.816	38.0047	777.663	62.0226	1024.58	126.131	480.604	80.0417	2386.88	467.763	5861.45	1422.3	13714.9	5457.02	1713	11	1851	0.007404	451.961	177.443	1748.75	2495.61	0.962183	0.953809	0.945705	0.957861	0.951918	0.933549	0.950567	0.924635	0.918963	0.91329	0.91275	0.884657	0.873042	0.872501	0.837115	0.871961	0.86899	0.874662	0.861696	0.904646	1
1714	1081	210	45	2	377.835	22.6772	593.642	43.1721	785.744	67.4878	1017.05	56.871	673.151	121.336	2608.07	561.19	6064.01	1603.69	12940.6	2143.63	1714	8	1338	0.005352	426.381	109.662	1176.48	1300.5	0.961883	0.953288	0.942451	0.957025	0.949925	0.931614	0.951046	0.923019	0.918909	0.915172	0.914798	0.88864	0.869955	0.879297	0.836697	0.866592	0.870329	0.869955	0.861734	0.899477	1
1718	746	169	38	2	483.395	28.0435	647.298	50.0096	844.996	71.7678	1086.84	41.1561	1404.09	243.954	3384.19	783.344	7530.97	1964.53	15699.3	1768.98	1718	13	955	0.00382	528.052	99.953	2028.23	1594.09	0.965445	0.956545	0.94555	0.956545	0.953403	0.934555	0.949215	0.927749	0.918325	0.914136	0.915707	0.892147	0.875393	0.880628	0.835602	0.869634	0.867539	0.873298	0.870157	0.9	1
1720	0	664	158	36	0	0	501.302	31.4291	666.177	57.4706	876.104	96.37	0	0	1567.88	296.426	3703.81	968.953	8513.54	2963.86	1720	15	858	0.003432	547.389	102.656	2252.64	1733.45	0.970862	0.959207	0.944056	0.957459	0.952797	0.939394	0.94697	0.930653	0.920163	0.912005	0.915501	0.894522	0.875874	0.885198	0.838578	0.874709	0.870047	0.872378	0.867716	0.894522	1
1720	26067	664	158	36	139.425	13.4864	501.302	31.4291	666.177	57.4706	876.104	96.37	34.8608	10.3843	1567.88	296.426	3703.81	968.953	8513.54	2963.86	1720	0	26925	0.1077	152.425	75.1436	105.533	497.593	0.960204	0.944531	0.933315	0.963807	0.951532	0.93597	0.921876	0.910715	0.916007	0.889044	0.896026	0.878384	0.894838	0.854169	0.819424	0.854485	0.848505	0.851551	0.852869	0.906054	1
1725	1422	480	126	33	355.044	18.7106	606.82	37.8683	777.076	62.0884	980.374	95.701	557.62	87.471	2773.61	517.952	5848.64	1416.98	11818.8	3546.43	1725	9	2061	0.008244	449.496	154.759	1577.5	2058.49	0.962154	0.948569	0.935711	0.962639	0.950024	0.942746	0.935711	0.918244	0.911936	0.903688	0.902717	0.880155	0.889374	0.857836	0.822659	0.867055	0.859777	0.857593	0.864386	0.904901	1
1726	1296	280	15	1	387.644	23.451	619.759	44.1102	783.981	53.8177	1059.04	0	726.82	131.843	2964.14	627.79	5975.53	1229.98	14468.7	0	1726	8	1592	0.006368	432.624	100.165	1178.4	1073.48	0.961997	0.94755	0.934987	0.96294	0.950063	0.942211	0.938442	0.914887	0.914573	0.903894	0.900126	0.879397	0.890704	0.854585	0.821608	0.86809	0.854271	0.857098	0.863065	0.906721	1
1730	908	242	13	1	479.543	28.7639	664.37	50.3375	827.902	59.1775	1082.46	0	1371.86	245.542	3655.63	837.137	7038.84	1450.45	15445.4	0	1730	12	1164	0.004656	522.378	90.2571	1922.05	1235.59	0.962199	0.950601	0.93299	0.963488	0.951031	0.937715	0.939863	0.917526	0.918814	0.910223	0.907216	0.878007	0.892612	0.854811	0.823883	0.867268	0.856529	0.863402	0.867268	0.910223	1
1732	0	806	224	14	0	0	501.689	33.2737	684.74	55.0263	879.514	100.667	0	0	1573.62	311.49	4009.01	967.614	8639.34	3152.67	1732	14	1044	0.004176	546.031	93.6897	2190.9	1403.6	0.96408	0.953065	0.939655	0.963123	0.948755	0.938697	0.941571	0.91954	0.919061	0.912356	0.906609	0.877395	0.891762	0.858716	0.825192	0.868295	0.856801	0.864464	0.869253	0.909004	1
1732	28203	806	224	14	136.139	13.8706	501.689	33.2737	684.74	55.0263	879.514	100.667	32.5634	10.2544	1573.62	311.49	4009.01	967.614	8639.34	3152.67	1732	0	29247	0.116988	150.771	79.2598	109.607	480.393	0.960492	0.944473	0.938199	0.951568	0.955893	0.936523	0.910999	0.906999	0.924967	0.890023	0.915034	0.888912	0.894194	0.866978	0.841522	0.869405	0.853404	0.856156	0.84277	0.905477	1
1737	1331	550	200	12	363.432	19.7807	611.507	40.1139	796.669	59.9258	1021.53	102.167	598.242	97.8571	2841.53	558.76	6286.23	1408.03	13376.1	3949.34	1737	10	2093	0.008372	473.793	159.642	1804.52	2064.45	0.964883	0.949594	0.936455	0.957	0.955805	0.942666	0.921166	0.913999	0.916627	0.895843	0.916149	0.884854	0.886527	0.854754	0.835165	0.866699	0.862876	0.859532	0.855232	0.909699	1
1738	1187	322	39	0	405.278	23.7156	629.892	44.6354	803.494	55.6606	0	0	829.527	145.332	3110.99	661.729	6433.24	1373.96	0	0	1738	9	1548	0.006192	462.033	110.418	1445.27	1284.34	0.965762	0.948643	0.935078	0.955749	0.956395	0.942829	0.917636	0.91053	0.917959	0.895349	0.917313	0.889535	0.891796	0.854974	0.836886	0.859496	0.864341	0.859173	0.853682	0.909238	1
1742	852	273	33	0	500.938	28.7409	673.88	48.3066	849.471	57.0361	0	0	1561.48	267.146	3807.21	818.81	7590.29	1586.91	0	0	1742	13	1158	0.004632	551.641	95.8779	2262.72	1419.63	0.964162	0.946891	0.936097	0.956822	0.9538	0.945596	0.917098	0.907168	0.916235	0.901554	0.918826	0.887737	0.895509	0.857513	0.836356	0.860535	0.864421	0.853627	0.8519	0.908463	1
1744	0	767	261	31	0	0	524.671	34.328	697.55	52.3838	869.149	58.3655	0	0	1798.21	349.909	4226.96	952.747	8126.88	1663.38	1744	15	1059	0.004236	577.363	98.4515	2582.06	1550.88	0.965061	0.949008	0.936733	0.957035	0.954674	0.946176	0.913598	0.906988	0.918319	0.903683	0.918791	0.891879	0.895656	0.860718	0.840415	0.860718	0.862606	0.850803	0.853636	0.905571	1
1744	32042	767	261	31	137.846	13.1098	524.671	34.328	697.55	52.3838	869.149	58.3655	33.6642	9.85569	1798.21	349.909	4226.96	952.747	8126.88	1663.38	1744	0	33101	0.132404	151.908	80.3677	115.195	527.418	0.957539	0.949624	0.942298	0.95911	0.95698	0.930924	0.934942	0.922661	0.929232	0.913824	0.914172	0.872285	0.893568	0.85014	0.852104	0.895607	0.867421	0.872949	0.848781	0.912571	1
1749	1596	571	213	26	361.706	19.1209	635.524	42.3317	809.649	60.0919	978.281	71.7603	589.496	93.423	3189.14	629.719	6594.64	1475.34	11602.9	2701.56	1749	10	2406	0.009624	473.008	168.287	1857.1	2207.21	0.958229	0.950956	0.946384	0.959684	0.956775	0.939318	0.923732	0.920823	0.924771	0.906899	0.920823	0.887157	0.894015	0.854115	0.844971	0.880299	0.858479	0.868662	0.858687	0.909185	1
1750	1474	348	47	4	397.087	22.9582	651.905	47.6646	824.694	65.8296	1026.03	46.7695	780.262	135.022	3450.29	753.199	6983.39	1611.25	13244.3	1801.79	1750	8	1873	0.007492	456.505	122.136	1458.63	1534.13	0.956754	0.951148	0.946076	0.962894	0.958356	0.936999	0.924186	0.926054	0.929525	0.909503	0.920982	0.888414	0.896156	0.853978	0.853978	0.882007	0.856914	0.870796	0.857448	0.913241	1
1754	1049	309	39	4	486.962	28.4338	696.398	53.65	869.089	77.5511	1076.64	68.8056	1435.44	250.191	4209.84	975.465	8205.51	2134.73	15383	2909.7	1754	13	1401	0.005604	545.475	112.824	2275.63	1797.45	0.957173	0.953961	0.948965	0.966453	0.962527	0.9404	0.924697	0.928622	0.932905	0.906495	0.922198	0.890435	0.894004	0.853319	0.856531	0.880443	0.852248	0.871877	0.860814	0.907923	1
1756	0	929	287	40	0	0	508.817	33.1009	715.365	59.6603	912.84	99.2889	0	0	1640.56	320.185	4575.34	1145.81	9615.08	3263.2	1756	15	1256	0.005024	568.881	115.226	2565.13	1963.02	0.962978	0.957404	0.952229	0.966959	0.96258	0.942675	0.924761	0.929538	0.934315	0.91043	0.923965	0.889331	0.89172	0.85629	0.854697	0.882166	0.851513	0.87301	0.863854	0.906847	1
1756	28050	929	287	40	138.098	13.518	508.817	33.1009	715.365	59.6603	912.84	99.2889	33.9052	10.323	1640.56	320.185	4575.34	1145.81	9615.08	3263.2	1756	0	29306	0.117224	156.561	91.4133	142.389	654.279	0.95663	0.961919	0.935201	0.955538	0.949242	0.93718	0.941121	0.923804	0.907903	0.912851	0.918771	0.887617	0.884887	0.863049	0.839709	0.862537	0.895158	0.859687	0.856599	0.902665	1
1761	1447	674	255	37	344.233	19.735	609.498	38.6607	818.192	68.915	1025.04	118.89	509.214	88.311	2811.41	533.688	6836.52	1739.9	13656.7	4893.95	1761	11	2413	0.009652	478.853	183.706	2022.52	2615.92	0.963531	0.960008	0.940323	0.962909	0.96063	0.937837	0.933692	0.922503	0.918773	0.914629	0.915251	0.882926	0.886863	0.851223	0.846042	0.877953	0.870493	0.868007	0.851223	0.906962	1
1762	1295	410	43	1	373.543	23.505	623.278	41.6671	830.369	65.2902	1102.5	0	651.277	124.319	3009.64	607.95	7124.78	1653.61	16315.5	0	1762	9	1749	0.006996	443.734	126.684	1372.24	1456	0.963694	0.961407	0.93968	0.961692	0.960549	0.937393	0.936821	0.922241	0.915094	0.917667	0.912236	0.88279	0.888794	0.853059	0.84534	0.878216	0.870212	0.873356	0.855632	0.91052	1
1766	877	356	38	1	468.142	28.612	668.642	47.234	882.563	66.9063	1163.84	0	1277.29	235.348	3718.07	793.976	8537.67	1942.32	19179.1	0	1766	14	1272	0.005088	537.184	115.404	2191.37	1727.95	0.961478	0.961478	0.94261	0.962657	0.961085	0.937107	0.934355	0.920991	0.914308	0.918239	0.913522	0.881289	0.891116	0.853774	0.851022	0.889937	0.867925	0.869497	0.857311	0.910377	1
1768	0	765	334	38	0	0	486.995	33.3402	685.85	51.4531	907.201	91.7867	0	0	1441.15	295.574	4018.79	912.192	9400.98	3169.52	1768	16	1137	0.004548	559.453	118.635	2464.37	1913.45	0.961302	0.962621	0.944591	0.96394	0.961302	0.939754	0.935796	0.923043	0.917766	0.921724	0.912049	0.879947	0.89314	0.850484	0.853122	0.889182	0.866755	0.867634	0.854442	0.91117	1
1768	25092	765	334	38	134.542	13.4597	486.995	33.3402	685.85	51.4531	907.201	91.7867	31.4034	9.78682	1441.15	295.574	4018.79	912.192	9400.98	3169.52	1768	0	26229	0.104916	152.962	90.9438	136.87	635.829	0.956251	0.954249	0.944527	0.958996	0.944165	0.934042	0.93389	0.922223	0.904705	0.914961	0.911453	0.885318	0.86696	0.873461	0.841607	0.872774	0.884937	0.865054	0.86187	0.898014	1
1773	1074	550	285	38	358.739	19.4497	594.975	39.5739	796.837	59.1586	1022.45	103.488	575.425	93.7562	2619.18	524.87	6288.17	1420.6	13437.2	4514.74	1773	12	1947	0.007788	502.555	182.061	2240.01	2681.55	0.954289	0.964304	0.949666	0.961736	0.952234	0.936312	0.935028	0.923215	0.903184	0.915511	0.90832	0.883924	0.881356	0.86415	0.84566	0.88187	0.878531	0.86415	0.860298	0.900873	1
1774	977	339	59	1	395.947	23.8504	613.494	45.374	808.57	64.9841	1034.74	0	774.261	140.506	2879.03	635.71	6587.77	1638.57	13499.3	0	1774	10	1376	0.005504	467.7	123.289	1551.32	1511	0.955305	0.96657	0.957122	0.960029	0.952762	0.934956	0.933866	0.921875	0.897166	0.916424	0.903706	0.889535	0.87827	0.868096	0.845203	0.882994	0.886991	0.863009	0.856468	0.899346	1
1778	672	271	54	1	479.573	28.8492	652.164	50.3662	843.518	70.7129	1113.08	0	1372.28	250.31	3461.04	810.878	7488.33	1969.45	16787.2	0	1778	14	998	0.003992	546.766	112.528	2285.84	1744.36	0.955912	0.968938	0.958918	0.960922	0.955912	0.932365	0.938878	0.921844	0.896794	0.913327	0.901303	0.88477	0.871743	0.862725	0.846693	0.883267	0.884269	0.868737	0.856713	0.901804	1
1780	0	597	260	54	0	0	499.256	33.2354	671.223	55.8247	867.994	85.7952	0	0	1551.12	310.469	3782.6	954.743	8222.15	2520.63	1780	16	911	0.003644	570.193	116.263	2583.42	1921.81	0.956641	0.969265	0.958836	0.959934	0.953897	0.934687	0.941822	0.92371	0.895719	0.91438	0.900659	0.888584	0.870472	0.86169	0.846323	0.887486	0.881998	0.864984	0.858397	0.902305	1
1780	27869	597	260	54	136.367	13.9019	499.256	33.2354	671.223	55.8247	867.994	85.7952	32.7281	10.3223	1551.12	310.469	3782.6	954.743	8222.15	2520.63	1780	0	28780	0.11512	150.099	79.8991	113.467	562.525	0.961571	0.943954	0.948541	0.949844	0.938047	0.930247	0.941661	0.908356	0.911918	0.911119	0.896247	0.879465	0.878961	0.854864	0.815115	0.875226	0.872898	0.862908	0.860789	0.886015	1
1785	1320	453	218	47	363.193	20.2204	608.393	40.3553	786.194	63.7558	987.636	85.0502	597.303	99.7322	2799.34	556.919	6059.76	1502.06	12006.4	3144.35	1785	11	2038	0.008152	477.343	172.32	1934.19	2455.39	0.962463	0.952159	0.954612	0.955594	0.944063	0.933759	0.943572	0.917076	0.902601	0.913641	0.901129	0.882974	0.874877	0.862856	0.834151	0.886654	0.868989	0.860648	0.86212	0.899411	1
1786	1188	258	34	2	406.351	25.3291	631.922	46.3261	825.055	82.7078	987.415	28.2918	837.255	157.097	3144.18	687.354	7070.46	2164.92	11766.4	1004.8	1786	8	1482	0.005928	456.01	109.159	1396.62	1370.07	0.964912	0.947031	0.955128	0.95749	0.939609	0.934548	0.947368	0.915317	0.901484	0.912281	0.906545	0.883603	0.874831	0.866397	0.836032	0.884615	0.868758	0.860999	0.862348	0.896086	1
1790	852	219	30	2	516.584	30.8539	685.321	47.225	890.182	85.2687	1051.29	38.4055	1713.17	307.932	3998.66	812.102	8848.98	2591.32	14210.6	1545.15	1790	13	1103	0.004412	561.217	96.7172	2383.7	1626.9	0.966908	0.952856	0.954669	0.958296	0.938803	0.937443	0.946963	0.917951	0.905712	0.907978	0.901632	0.887579	0.879873	0.86582	0.839982	0.87942	0.863554	0.861287	0.857661	0.891206	1
1792	0	772	206	32	0	0	545.099	34.9298	716.273	57.2591	930.112	94.226	0	0	2014.54	385.929	4584.64	1082.1	10124.3	3260.23	1792	15	1010	0.00404	592.211	101.665	2795.68	1873.56	0.966832	0.95297	0.954455	0.960891	0.941584	0.938614	0.94901	0.922277	0.907921	0.909901	0.9	0.887129	0.878713	0.866337	0.838119	0.877228	0.864851	0.862376	0.856436	0.889604	1
1792	33884	772	206	32	134.676	13.2242	545.099	34.9298	716.273	57.2591	930.112	94.226	31.4594	9.50777	2014.54	385.929	4584.64	1082.1	10124.3	3260.23	1792	0	34894	0.139576	147.919	79.7047	111.469	562.542	0.956726	0.947813	0.944561	0.956626	0.949275	0.935834	0.923798	0.915143	0.911776	0.912635	0.908208	0.886442	0.87889	0.847424	0.829856	0.870064	0.855863	0.864346	0.84814	0.8869	1
1797	1497	583	175	29	321.973	18.0394	637.918	41.1232	809.376	62.9324	1015.51	99.6535	416.854	70.2562	3222.64	621.922	6597.66	1519.42	13132.5	3940.45	1797	10	2284	0.009136	448.77	186.51	1768.07	2374.81	0.963004	0.951182	0.948993	0.953152	0.94352	0.938704	0.933669	0.906961	0.909151	0.911559	0.892732	0.880254	0.878503	0.852671	0.825088	0.872592	0.863398	0.86887	0.855736	0.888354	1
1798	1330	353	27	1	365.401	22.4222	657.678	47.5015	829.268	64.5418	1001.48	0	609.413	112.105	3540.96	758.913	7095.16	1673.72	12244.4	0	1798	8	1711	0.006844	433.393	132.497	1323.37	1476.15	0.962011	0.952951	0.949445	0.954705	0.945061	0.936295	0.930158	0.904734	0.907949	0.913209	0.892461	0.87931	0.882525	0.850672	0.824079	0.866745	0.863238	0.869667	0.861192	0.885739	1
1802	879	293	26	1	460.909	27.9258	703.758	53.6038	870.163	67.2504	1009.59	0	1218.98	220.449	4342.45	992.885	8190.05	1907.07	12542.8	0	1802	13	1199	0.004796	529.587	122.271	2142.87	1745.47	0.96372	0.958716	0.950375	0.957048	0.943703	0.942035	0.930776	0.907006	0.91201	0.913261	0.89241	0.877398	0.8799	0.850292	0.833194	0.864053	0.866555	0.87156	0.861968	0.888657	1
1804	0	760	282	27	0	0	475.721	33.6452	717.666	58.8715	883.277	81.6787	0	0	1345.04	285.457	4616.27	1133.22	8628.32	2368.83	1804	15	1069	0.004276	549.839	126.615	2391.94	1898.72	0.96305	0.961646	0.95463	0.956969	0.942937	0.943873	0.93218	0.907858	0.912535	0.913003	0.89102	0.87652	0.882601	0.84986	0.831618	0.868569	0.865762	0.869504	0.862488	0.890552	1
1804	30357	760	282	27	131.853	13.3064	475.721	33.6452	717.666	58.8715	883.277	81.6787	29.5786	9.22577	1345.04	285.457	4616.27	1133.22	8628.32	2368.83	1804	0	31426	0.125704	146.071	80.3574	109.938	553.258	0.952985	0.956437	0.942325	0.962467	0.957551	0.930074	0.913177	0.917298	0.915882	0.907115	0.903074	0.877108	0.898794	0.857602	0.850999	0.880831	0.853911	0.859273	0.860816	0.89235	1
1809	1196	539	234	27	346.449	18.8311	580.391	39.3353	822.628	66.9059	997.058	90.5447	518.539	84.2547	2433.29	497.673	6938.01	1707.7	12380.7	3360.75	1809	11	1996	0.007984	474.248	178.944	1948.64	2499.05	0.958417	0.955661	0.948647	0.959419	0.951152	0.936623	0.921343	0.916583	0.91508	0.910822	0.904559	0.884519	0.88978	0.852455	0.839178	0.874749	0.85997	0.871743	0.857214	0.893788	1
1810	1082	306	38	0	383.856	22.4708	600.392	41.9264	836.073	73.47	0	0	705.318	123.293	2694.64	566.507	7302.72	1833.38	0	0	1810	9	1426	0.005704	442.372	113.978	1308.01	1347.52	0.958275	0.955119	0.946003	0.957574	0.952665	0.937938	0.920056	0.918654	0.914095	0.909537	0.908135	0.887097	0.890252	0.850982	0.838008	0.87798	0.862553	0.871669	0.854488	0.898668	1
1814	722	262	33	0	457.412	26.649	637.953	48.6914	892.465	64.7977	0	0	1190.6	207.512	3239.04	741.442	8813.92	1892.3	0	0	1814	13	1017	0.004068	518.04	110.064	1965.68	1629.22	0.960669	0.953294	0.947886	0.959685	0.954769	0.938053	0.927729	0.919862	0.914454	0.909538	0.909538	0.89528	0.888397	0.848574	0.835792	0.874631	0.87119	0.870206	0.852507	0.90413	1
1816	0	625	244	33	0	0	475.911	31.7845	655.901	52.8296	909.422	71.4633	0	0	1344.45	267.097	3525.91	858.673	9349.82	2237.96	1816	16	902	0.003608	540.46	114.518	2227.43	1812.28	0.963415	0.955654	0.949557	0.961752	0.9551	0.937361	0.927938	0.920732	0.919069	0.908537	0.905211	0.894124	0.889135	0.84867	0.837029	0.871951	0.868071	0.869734	0.857539	0.904656	1
1816	29410	625	244	33	136.558	13.6223	475.911	31.7845	655.901	52.8296	909.422	71.4633	32.8208	10.0878	1344.45	267.097	3525.91	858.673	9349.82	2237.96	1816	0	30312	0.121248	148.577	72.666	98.1264	486.711	0.951207	0.958234	0.951125	0.955051	0.957278	0.930902	0.922654	0.921104	0.906572	0.91086	0.895949	0.879718	0.896724	0.853259	0.855899	0.88201	0.856509	0.868864	0.864938	0.899083	1
1821	1412	436	204	29	346.339	19.4771	579.035	38.4324	759.631	58.1694	1015.45	70.6104	518.375	87.6453	2414.74	470.825	5457.01	1273.74	12945.7	2715.42	1821	10	2081	0.008324	444.932	159.925	1573.01	2120.8	0.961797	0.960115	0.950745	0.956752	0.95555	0.930562	0.927919	0.921192	0.913984	0.914224	0.896204	0.883469	0.897165	0.851273	0.846468	0.875781	0.861365	0.867852	0.866891	0.897405	1
1822	1259	256	36	2	382.802	23.7383	596.597	42.7959	771.796	50.7763	996.407	41.2892	700.422	130.216	2646.12	568.937	5697.03	1177.46	12121.5	1493.5	1822	8	1553	0.006212	427.852	101.579	1151.69	1126.61	0.961043	0.959755	0.949775	0.95718	0.956536	0.932067	0.923696	0.922408	0.914681	0.916291	0.897939	0.885705	0.899871	0.854153	0.844495	0.881198	0.86349	0.871539	0.864456	0.896652	1
1826	866	217	32	1	451.265	27.4057	632.987	47.1954	803.084	60.1457	1048.17	0	1144.44	208.139	3161.91	709.389	6438.23	1457.63	14029.5	0	1826	13	1116	0.004464	497.223	96.4212	1700.06	1275.71	0.964606	0.960125	0.948029	0.960573	0.956989	0.935484	0.925179	0.922939	0.915771	0.913978	0.901882	0.885305	0.897401	0.850806	0.837814	0.876792	0.863351	0.866039	0.862007	0.895609	1
1828	0	755	204	33	0	0	465.634	32.3355	646.001	50.8429	826.39	75.8944	0	0	1260.96	261.96	3366.51	804.142	7071.11	1978.14	1828	15	992	0.003968	514.727	100.64	1887.24	1399.23	0.966734	0.96119	0.948589	0.961694	0.957157	0.933468	0.925403	0.923387	0.915323	0.913306	0.904738	0.890121	0.899194	0.851815	0.836694	0.881552	0.864919	0.873488	0.861391	0.898185	1
1828	31777	755	204	33	135.848	13.445	465.634	32.3355	646.001	50.8429	826.39	75.8944	32.3007	9.90715	1260.96	261.96	3366.51	804.142	7071.11	1978.14	1828	0	32769	0.131076	147.317	68.527	88.4542	400.465	0.960847	0.958482	0.953737	0.963029	0.952074	0.93413	0.937258	0.921206	0.907062	0.913668	0.91138	0.88187	0.874653	0.846898	0.853245	0.888172	0.863163	0.856648	0.858952	0.909396	1
1833	1452	547	145	28	342.264	19.1794	568.583	38.849	753.291	55.441	931.234	84.4465	500.338	84.3994	2288.72	464.575	5314.77	1183.13	10096.2	2772.64	1833	10	2172	0.008688	434.293	145.27	1395.84	1729.06	0.958794	0.957873	0.953039	0.962247	0.957873	0.933011	0.93209	0.924724	0.914595	0.9093	0.903545	0.88605	0.88605	0.848527	0.845764	0.883057	0.855893	0.866483	0.857044	0.902624	1
1834	1296	320	25	3	376.935	23.1001	582.947	42.4462	764.216	55.4306	878.208	68.4387	668.67	123.109	2470.33	533.222	5546.34	1235.88	8422.17	2019.96	1834	8	1644	0.006576	423.838	98.1175	1107.68	1004.27	0.957725	0.956509	0.95438	0.962591	0.958029	0.931569	0.933698	0.926095	0.921229	0.909672	0.907543	0.885036	0.881691	0.850061	0.848236	0.881691	0.855839	0.86618	0.86101	0.904501	1
1838	874	260	24	3	483.235	29.4408	634.878	49.7258	813.483	70.2379	949.736	71.3672	1404.15	256.883	3195.38	745.287	6728.32	1819.53	10628.2	2475.39	1838	13	1161	0.004644	525.227	86.7451	1939.18	1223.29	0.96124	0.96081	0.955642	0.968562	0.957795	0.931525	0.934109	0.925926	0.919897	0.913006	0.909561	0.88932	0.884152	0.848837	0.845823	0.888458	0.852283	0.868648	0.857881	0.900947	1
1840	0	778	241	25	0	0	507.53	34.9754	657.379	55.1444	861.445	87.6359	0	0	1630.71	338.431	3555.34	899.737	8056.61	2691.13	1840	15	1044	0.004176	550.597	90.1426	2228.88	1389.87	0.961686	0.962165	0.958812	0.970307	0.958333	0.92864	0.937261	0.925766	0.920977	0.914751	0.909483	0.891284	0.8841	0.84818	0.843391	0.887931	0.851533	0.868295	0.854885	0.90182	1
1840	27178	778	241	25	134.733	13.2332	507.53	34.9754	657.379	55.1444	861.445	87.6359	31.5024	9.60823	1630.71	338.431	3555.34	899.737	8056.61	2691.13	1840	0	28222	0.112888	150.117	81.4256	112.789	493.515	0.964212	0.962015	0.950819	0.963628	0.944228	0.926919	0.943838	0.907678	0.914659	0.912267	0.897172	0.872086	0.887287	0.863192	0.846361	0.875753	0.86165	0.866859	0.8712	0.883017	1
1845	1163	586	200	19	347.397	20.2894	611.61	42.313	764.373	60.0403	979.392	102.51	523.511	92.3653	2847.01	590.201	5564.74	1353.73	11846.7	4242.7	1845	11	1968	0.007872	474.547	165.497	1837	2042.45	0.962652	0.963669	0.957063	0.966972	0.948933	0.931911	0.938516	0.923018	0.92124	0.915904	0.904472	0.879827	0.881352	0.858232	0.855691	0.881098	0.865346	0.862297	0.864075	0.893801	1
1846	1045	332	31	1	377.721	23.747	625.83	46.223	779.576	60.9655	845.007	0	673.238	127.164	3055.38	678.593	5900.31	1394.69	7371.55	0	1846	9	1409	0.005636	445.355	121.003	1354.29	1292.1	0.964159	0.965224	0.958126	0.966998	0.943932	0.938254	0.937544	0.924414	0.919801	0.914123	0.902058	0.875444	0.881121	0.853797	0.859475	0.877928	0.866217	0.855216	0.866217	0.894961	1
1850	695	281	28	1	453.555	27.9381	663.611	52.0838	811.711	80.7014	894.718	0	1162.2	212.946	3647.49	858.218	6731.02	2021.89	8744.02	0	1850	14	1005	0.00402	522.705	113.148	2019.79	1504.64	0.964179	0.963682	0.959701	0.968657	0.946269	0.939801	0.937811	0.926866	0.91791	0.911443	0.904975	0.878109	0.872139	0.860199	0.849254	0.881095	0.871144	0.854229	0.867164	0.890547	1
1852	0	607	266	29	0	0	479.63	31.1217	689.996	58.1667	844.622	89.104	0	0	1375.06	265.313	4109.82	1056.89	7605.78	2388.77	1852	16	902	0.003608	553.402	117.457	2381.87	1732.13	0.963415	0.964523	0.960643	0.969512	0.946785	0.936807	0.940687	0.928492	0.914634	0.918514	0.907982	0.879712	0.874723	0.859756	0.849778	0.884146	0.871397	0.855876	0.866962	0.891907	1
1852	26130	607	266	29	131.663	14.0027	479.63	31.1217	689.996	58.1667	844.622	89.104	29.5504	9.73153	1375.06	265.313	4109.82	1056.89	7605.78	2388.77	1852	0	27032	0.108128	145.736	79.9172	108.042	527.902	0.963321	0.962655	0.946508	0.957458	0.947174	0.934929	0.934467	0.897751	0.919151	0.904021	0.898824	0.869913	0.87217	0.856688	0.836083	0.859444	0.863754	0.872577	0.867176	0.882658	1
1857	1023	435	231	24	338.033	19.236	580.666	36.2034	795.482	68.0413	955.261	98.6268	482.233	82.8462	2431.53	450.244	6289.98	1654.24	10967.4	3293.49	1857	11	1713	0.006852	469.982	180.028	1907.32	2366.31	0.96906	0.964098	0.957968	0.964098	0.948628	0.934326	0.937828	0.912434	0.918564	0.915061	0.899299	0.871862	0.884121	0.864565	0.847052	0.877116	0.861938	0.864857	0.876241	0.887624	1
1858	913	241	39	3	361.798	22.9637	592.885	43.0006	822.596	69.5698	949.43	7.73135	592.108	113.182	2598.21	568.842	6949.35	1813.64	10442.1	253.765	1858	9	1196	0.004784	424.863	124.525	1228.36	1466.21	0.969064	0.962793	0.956104	0.962375	0.947324	0.937291	0.936873	0.906773	0.918478	0.919314	0.904682	0.867475	0.877926	0.870401	0.850753	0.878344	0.861622	0.871656	0.879599	0.886706	1
1862	613	198	36	3	438.281	27.8151	630.376	48.7693	858.243	76.6813	984.579	38.3945	1049.94	200.753	3126.92	722.932	7905.95	2123.68	11690.2	1377.76	1862	13	850	0.0034	502.743	119.706	1861.68	1756.37	0.97	0.959412	0.957647	0.961176	0.949412	0.938824	0.939412	0.914118	0.917059	0.917647	0.907059	0.87	0.882353	0.879412	0.857059	0.879412	0.860588	0.872941	0.877647	0.884706	1
1864	0	529	186	38	0	0	460.948	31.8847	652.813	55.9345	894.704	82.2737	0	0	1223.32	254.412	3484.76	881.598	8964.38	2475.98	1864	16	753	0.003012	530.23	124.965	2172.57	1983.19	0.968792	0.961487	0.961487	0.960823	0.950199	0.936919	0.940903	0.915007	0.918327	0.916335	0.913679	0.870518	0.880478	0.876494	0.86255	0.881142	0.866534	0.867198	0.877158	0.883798	1
1864	27383	529	186	38	134.351	13.1777	460.948	31.8847	652.813	55.9345	894.704	82.2737	31.2299	9.37775	1223.32	254.412	3484.76	881.598	8964.38	2475.98	1864	0	28136	0.112544	144.946	68.3299	88.5383	474.108	0.962788	0.958203	0.936629	0.952516	0.95273	0.93638	0.924581	0.905353	0.916921	0.904908	0.899826	0.884116	0.886978	0.842231	0.812518	0.862489	0.864071	0.888932	0.853106	0.895348	1
1869	1244	386	158	37	346.076	19.4271	565.376	38.6252	753.458	64.9381	1005.84	103.585	517.169	86.7143	2250.49	461.887	5349.27	1370.13	12802.3	4129.11	1869	10	1825	0.0073	441.104	159.656	1551.19	2281.67	0.963836	0.959452	0.946575	0.956438	0.953425	0.937534	0.928493	0.913973	0.916712	0.901644	0.908219	0.880822	0.879452	0.853151	0.841644	0.866575	0.856712	0.881644	0.863288	0.890137	1
1870	1123	226	26	4	374.428	23.5679	579.11	42.4405	764.176	61.314	1073.75	129.161	655.872	123.811	2422.73	533.016	5563.43	1323.51	15739	5863.81	1870	8	1379	0.005516	417.35	100.862	1081.72	1279.09	0.963379	0.960116	0.946338	0.95359	0.959753	0.938724	0.928934	0.912618	0.919507	0.893764	0.907179	0.883611	0.883611	0.850979	0.839739	0.866207	0.855693	0.8876	0.862944	0.891226	1
1874	727	195	25	4	493.898	28.9883	636.622	48.776	819.463	69.3582	1149.87	176.22	1497.55	263.448	3219.42	744.125	6867.16	1664.02	19846.1	9768.05	1874	13	951	0.003804	534.48	92.2681	2068.95	1759.6	0.966877	0.962671	0.949527	0.954259	0.963197	0.939012	0.927971	0.913249	0.922713	0.894322	0.91062	0.884332	0.883807	0.857518	0.8449	0.874343	0.85857	0.888538	0.862776	0.901157	1
1876	0	654	178	29	0	0	511.205	33.5356	659.606	55.5779	874.948	153.777	0	0	1664.07	330.117	3592.04	912.589	9001.16	6082.96	1876	15	861	0.003444	554.137	97.2394	2309.78	1914.67	0.970383	0.963415	0.949477	0.955285	0.963415	0.939605	0.929733	0.914634	0.924506	0.896051	0.914053	0.885017	0.883275	0.862369	0.848432	0.875726	0.857143	0.885017	0.864692	0.900697	1
1876	27759	654	178	29	135.006	13.7058	511.205	33.5356	659.606	55.5779	874.948	153.777	31.7525	9.93673	1664.07	330.117	3592.04	912.589	9001.16	6082.96	1876	0	28620	0.11448	147.615	74.7832	100.284	511.666	0.960709	0.959364	0.940811	0.95601	0.955538	0.921523	0.928861	0.913767	0.918344	0.908526	0.898323	0.889588	0.895528	0.853826	0.825611	0.887089	0.859783	0.880521	0.850052	0.887421	1
1881	1279	476	155	26	334.505	18.327	611.059	38.5251	763.383	59.0696	975.068	177.61	467.018	76.6961	2832.69	541.142	5539.35	1284.07	12530.9	8736.95	1881	10	1936	0.007744	445.44	167.405	1616.78	2302.49	0.969267	0.965134	0.947056	0.952738	0.960744	0.929236	0.927686	0.914514	0.916322	0.909866	0.9047	0.892304	0.885072	0.854597	0.819473	0.881198	0.855114	0.893853	0.850981	0.887397	1
1882	1148	271	23	0	371.956	22.1598	628.074	43.0448	773.929	65.6734	0	0	642.25	115.278	3081.16	628.172	5793.78	1552.12	0	0	1882	8	1442	0.005768	426.501	112.862	1182.77	1171.4	0.971221	0.968793	0.945562	0.950763	0.961512	0.933079	0.927531	0.915395	0.910194	0.910541	0.902913	0.894938	0.886269	0.850902	0.813107	0.877601	0.851942	0.901872	0.850555	0.881415	1
1886	763	234	21	0	449.991	26.9241	666.925	48.4076	821.857	63.1529	0	0	1134.47	203.945	3692.5	805.224	6906.25	1685.32	0	0	1886	13	1018	0.004072	507.527	107.349	1841.53	1389.32	0.97446	0.969548	0.941061	0.950393	0.963163	0.934185	0.929764	0.916994	0.9111	0.912574	0.89833	0.896857	0.888998	0.849705	0.809921	0.878193	0.848723	0.904715	0.850196	0.88556	1
1888	0	671	215	21	0	0	460.98	31.7707	675.437	55.4959	823.914	60.5753	0	0	1223.43	252.633	3851.9	956.779	6947.89	1632.93	1888	15	907	0.003628	520.219	109.565	1979.04	1466.78	0.975193	0.969129	0.939361	0.95204	0.965821	0.933848	0.933297	0.918964	0.9129	0.915656	0.900772	0.89581	0.893605	0.848401	0.807607	0.872106	0.851158	0.905733	0.85226	0.887541	1
1888	31629	671	215	21	135.104	13.1812	460.98	31.7707	675.437	55.4959	823.914	60.5753	31.7482	9.55647	1223.43	252.633	3851.9	956.779	6947.89	1632.93	1888	0	32536	0.130144	145.84	67.2517	86.0324	403.515	0.953897	0.96029	0.950778	0.958815	0.951177	0.924868	0.92977	0.923085	0.917399	0.909731	0.895854	0.878811	0.88794	0.848983	0.840561	0.880563	0.869821	0.858034	0.857527	0.891121	1
1893	1393	474	185	16	364.046	19.1062	574.277	38.9051	790.686	57.8775	919.316	59.6659	600.888	94.4259	2357.5	482.141	6141.49	1366.38	9603.75	2021.28	1893	10	2068	0.008272	454.695	146.635	1568.82	1844.34	0.960348	0.963008	0.948017	0.95793	0.955996	0.930851	0.932302	0.926499	0.916103	0.905706	0.897244	0.886122	0.890232	0.850338	0.828578	0.878143	0.861219	0.884913	0.85735	0.889749	1
1894	1275	286	33	0	403.837	23.1987	594.028	42.7424	781.524	51.4974	0	0	820.455	141.306	2612.63	569.662	5913.87	1197.34	0	0	1894	8	1594	0.006376	445.781	92.1806	1247.46	1017.31	0.961731	0.963614	0.948871	0.959222	0.955772	0.930364	0.933187	0.928482	0.919699	0.909348	0.89335	0.889586	0.892723	0.851004	0.829046	0.882999	0.86261	0.873588	0.856023	0.889272	1
1898	902	245	26	0	503.529	29.4646	642.393	47.7801	835.789	68.5127	0	0	1586.36	277.26	3304.43	753.996	7278.62	1855.29	0	0	1898	13	1173	0.004692	539.898	80.0024	2071.38	1163.46	0.962063	0.962916	0.94757	0.962063	0.957374	0.93393	0.93734	0.928389	0.919011	0.906223	0.892583	0.890452	0.890452	0.852515	0.826087	0.887042	0.860614	0.877664	0.856351	0.887894	1
1900	0	804	235	25	0	0	523.976	34.2618	664.779	52.5873	854.972	70.4017	0	0	1791.19	353.588	3668.1	883.791	7790.52	1997.35	1900	15	1064	0.004256	562.852	83.9994	2346.69	1294.56	0.961936	0.963816	0.947368	0.963346	0.959586	0.93515	0.93844	0.927162	0.921523	0.907425	0.890038	0.890977	0.892387	0.853383	0.830357	0.890038	0.854793	0.87735	0.857143	0.889098	1
1900	29171	804	235	25	136.376	13.5756	523.976	34.2618	664.779	52.5873	854.972	70.4017	32.6861	10.0223	1791.19	353.588	3668.1	883.791	7790.52	1997.35	1900	0	30235	0.12094	151.384	81.2495	114.118	490.791	0.95654	0.943526	0.954953	0.9574	0.936531	0.935538	0.92679	0.931768	0.906152	0.926492	0.904862	0.875327	0.870564	0.83997	0.842715	0.881115	0.858393	0.866711	0.869175	0.894361	1
1905	1413	605	195	24	339.008	19.0133	624.214	40.8974	767.959	58.7605	951.201	75.7004	486.265	82.2361	3021.43	591.345	5637.02	1297.62	10697.9	2610.07	1905	10	2237	0.008948	460.102	168.638	1730.45	1985.03	0.959768	0.956191	0.951051	0.957756	0.946804	0.926911	0.930711	0.936075	0.913053	0.917076	0.899866	0.883549	0.893384	0.839294	0.837282	0.879079	0.864327	0.866339	0.85941	0.890702	1
1906	1270	368	39	2	374.765	23.0283	641.092	44.4195	793.031	54.8187	924.275	39.9006	657.278	121.131	3277.01	680.616	6186.15	1328.47	9688.7	1243.16	1906	9	1679	0.006716	443.508	127.08	1370.65	1399.28	0.955926	0.953246	0.953544	0.958904	0.941632	0.928231	0.927635	0.939547	0.909768	0.919595	0.899643	0.883859	0.890411	0.841275	0.838297	0.877308	0.865694	0.857951	0.858249	0.888326	1
1910	858	311	30	2	470.152	27.6183	687.87	48.0938	821.759	53.1724	1000.8	50.3662	1292.62	227.223	4045.42	855.978	6867.08	1347.51	12311.4	1838.32	1910	13	1201	0.004804	536.197	112.643	2163.06	1568.65	0.956703	0.951707	0.953789	0.961282	0.945046	0.92756	0.92423	0.937968	0.906744	0.91632	0.898418	0.886345	0.888843	0.843464	0.842631	0.881765	0.866778	0.857619	0.855953	0.888843	1
1912	0	749	292	32	0	0	481.303	31.6943	698.453	53.8642	838.675	81.7798	0	0	1389.99	273.959	4247.61	1003.09	7419.06	2400.23	1912	16	1073	0.004292	551.055	116.043	2347.45	1699.29	0.959459	0.953402	0.9548	0.962255	0.943616	0.9315	0.929637	0.93849	0.910997	0.917987	0.899348	0.88863	0.89096	0.845294	0.8411	0.880708	0.868593	0.856011	0.858807	0.885368	1
1912	26112	749	292	32	137.464	13.7233	481.303	31.6943	698.453	53.8642	838.675	81.7798	33.4788	10.3457	1389.99	273.959	4247.61	1003.09	7419.06	2400.23	1912	0	27185	0.10874	153.789	84.8386	124.812	563.097	0.956649	0.953173	0.951996	0.944786	0.94703	0.927699	0.936748	0.929685	0.921243	0.911514	0.902134	0.868034	0.88043	0.87528	0.848575	0.889774	0.865312	0.870167	0.870774	0.908185	1
1917	1297	549	245	30	361.844	19.5595	591.454	37.1666	808.034	65.1953	951.979	88.9146	590.393	95.7001	2569.48	482.426	6575.19	1617.14	10804.1	3237.39	1917	11	2121	0.008484	481.163	168.896	1938.44	2307.74	0.962282	0.951202	0.955446	0.954974	0.943659	0.932343	0.930222	0.932815	0.917492	0.915134	0.903112	0.875295	0.882367	0.852664	0.855728	0.886139	0.868458	0.860915	0.866101	0.898868	1
1918	1180	341	44	0	399.913	23.707	611.918	46.0018	830.911	66.6717	0	0	797.356	141.001	2858.48	640.269	7145.2	1731.04	0	0	1918	9	1565	0.00626	458.224	112.364	1424.93	1361.35	0.960703	0.949521	0.955591	0.955911	0.945687	0.929712	0.933866	0.935463	0.918211	0.917891	0.903514	0.867732	0.87508	0.851757	0.859425	0.890415	0.867412	0.863578	0.864537	0.900958	1
1922	830	291	39	0	486.68	29.6683	651.959	51.3672	884.471	75.9884	0	0	1434.29	263.3	3459.92	815.384	8634.75	2239.63	0	0	1922	13	1160	0.00464	541.516	103.208	2184.53	1610.78	0.961638	0.948707	0.956466	0.957759	0.947845	0.927155	0.930172	0.934483	0.922414	0.917672	0.906034	0.867241	0.877155	0.850431	0.859914	0.890086	0.865086	0.867241	0.867672	0.901293	1
1924	0	747	264	37	0	0	508.916	32.9301	673.402	57.1079	899.394	82.547	0	0	1641.31	318.848	3821.87	964.301	9102.51	2435.78	1924	15	1048	0.004192	564.138	104.806	2454.03	1737.49	0.961355	0.950382	0.957538	0.957538	0.949427	0.929866	0.931298	0.934637	0.923187	0.92271	0.906966	0.867844	0.875954	0.846374	0.855439	0.890744	0.86355	0.869275	0.866889	0.90124	1
1924	25778	747	264	37	137.397	13.716	508.916	32.9301	673.402	57.1079	899.394	82.547	33.4282	10.2691	1641.31	318.848	3821.87	964.301	9102.51	2435.78	1924	0	26826	0.107304	154.068	86.2918	127.993	581.378	0.966637	0.959573	0.952509	0.949303	0.9518	0.93428	0.925427	0.924849	0.922445	0.901402	0.902949	0.875811	0.887087	0.865615	0.838683	0.864739	0.854488	0.890759	0.876966	0.902762	1
1929	1329	550	229	31	362.482	19.0074	622.017	40.0966	788.202	65.4711	1002.75	91.4877	593.216	93.7556	2988.53	573.61	6111.71	1544.86	12593.8	3365.01	1929	11	2139	0.008556	484.073	170.581	1973.85	2329.45	0.962599	0.956288	0.957223	0.95395	0.955119	0.932913	0.932445	0.935016	0.928939	0.915381	0.905797	0.870734	0.883123	0.866526	0.84058	0.878682	0.865591	0.880084	0.877045	0.900187	1
1930	1207	325	36	1	401.091	23.5236	639.301	45.5096	788.344	69.3935	879.317	0	804.239	141.742	3252.26	692.32	6132.61	1732.19	8302.1	0	1930	9	1569	0.006276	459.624	113.488	1438.35	1307.7	0.965902	0.960166	0.955067	0.95443	0.95666	0.93754	0.929892	0.929892	0.928617	0.914914	0.902804	0.873168	0.880816	0.871574	0.839707	0.878585	0.862333	0.882728	0.881134	0.900574	1
1934	839	273	34	1	490.913	28.5059	683.892	51.3473	824.172	73.0998	918.514	0	1470.38	256.774	3984.63	900.948	7003.83	1916.05	9457.14	0	1934	13	1147	0.004588	547.096	102.66	2239.79	1492.01	0.969486	0.959459	0.952921	0.952049	0.955972	0.941151	0.932868	0.93374	0.931125	0.918483	0.900174	0.877942	0.879686	0.863121	0.841761	0.881866	0.858762	0.88143	0.878378	0.893636	1
1936	0	747	261	34	0	0	515.98	33.1275	708.246	55.9967	848.765	72.9085	0	0	1709.95	328.904	4431.59	1056.58	7634.47	1964.49	1936	15	1042	0.004168	574.997	105.525	2584.98	1648.67	0.96977	0.961132	0.956814	0.952495	0.956334	0.940979	0.932821	0.933781	0.930902	0.917946	0.899712	0.87524	0.880998	0.865163	0.836852	0.887716	0.860845	0.884837	0.877159	0.898273	1
1936	25966	747	261	34	131.863	13.5993	515.98	33.1275	708.246	55.9967	848.765	72.9085	29.6235	9.39283	1709.95	328.904	4431.59	1056.58	7634.47	1964.49	1936	0	27008	0.108032	148.96	88.8325	128.212	589.205	0.973693	0.96277	0.945997	0.94759	0.957642	0.934427	0.925374	0.92406	0.917839	0.903529	0.904658	0.894494	0.884182	0.848823	0.823238	0.873889	0.848378	0.903066	0.85969	0.885849	1
1941	970	555	218	29	346.457	19.1243	618.572	40.9277	813.245	66.0056	941.501	83.2035	518.719	85.7308	2941.35	581.8	6703.8	1646.56	10417.4	2699.64	1941	12	1772	0.007088	498.85	184.237	2200.42	2425.47	0.970655	0.960497	0.955982	0.945542	0.954571	0.939052	0.918172	0.931998	0.925508	0.914503	0.901242	0.894752	0.882901	0.858352	0.836625	0.869921	0.85412	0.898984	0.866253	0.897009	1
1942	885	331	37	1	381.234	23.1282	635.622	47.2408	814.585	76.0885	1025.19	0	691.545	125.356	3201.01	714.181	6780.43	1951.73	13130.6	0	1942	9	1254	0.005016	461.681	132.735	1543.51	1553	0.973684	0.963317	0.955343	0.942584	0.951754	0.935805	0.916667	0.926635	0.921053	0.911882	0.89992	0.900319	0.886364	0.861643	0.832536	0.868022	0.85008	0.901914	0.862041	0.893541	1
1946	617	285	34	1	484.753	29.345	686.216	51.4081	875.806	85.7647	1095.69	0	1417.12	255.244	4024.79	904.256	8438.55	2489.13	16016.1	0	1946	14	937	0.003748	560.872	118.895	2480.64	1862.8	0.974386	0.962113	0.955176	0.941836	0.952508	0.933831	0.915688	0.923159	0.919424	0.91302	0.900213	0.895945	0.881003	0.863927	0.831377	0.867129	0.842583	0.900747	0.859125	0.891676	1
1948	0	550	265	35	0	0	515.827	34.5024	717.778	58.9002	905.426	111.134	0	0	1710.2	342.022	4618.28	1127.78	9471.06	3544.14	1948	16	850	0.0034	594.83	122.817	2936.4	2145.35	0.976471	0.960588	0.96	0.942941	0.952353	0.933529	0.913529	0.923529	0.924118	0.912353	0.900588	0.898235	0.881176	0.871176	0.832353	0.868824	0.842941	0.9	0.863529	0.890588	1
1948	30919	550	265	35	135.15	13.3104	515.827	34.5024	717.778	58.9002	905.426	111.134	31.7938	9.55356	1710.2	342.022	4618.28	1127.78	9471.06	3544.14	1948	0	31769	0.127076	147.449	77.964	109.508	585.596	0.973842	0.959473	0.945765	0.949416	0.954122	0.932009	0.923573	0.919906	0.91871	0.91125	0.898061	0.896015	0.895747	0.868409	0.821807	0.882574	0.861957	0.878986	0.862004	0.887548	1
1953	1467	404	226	32	360.171	18.3855	625.745	39.37	833.301	64.8819	1013.53	110.759	581.735	89.0685	3040.58	569.715	7198.04	1669.71	13140.4	4223.35	1953	10	2129	0.008516	470.611	180.344	1939.43	2636.77	0.977219	0.960545	0.945045	0.945749	0.958196	0.936355	0.927196	0.919915	0.924847	0.914514	0.893377	0.902536	0.892438	0.863316	0.826209	0.879286	0.852748	0.894786	0.859324	0.891498	1
1954	1333	240	32	0	398.067	23.6175	643.251	42.496	853.864	61.0117	0	0	786.453	140.5	3305.61	645.962	7720.55	1664.36	0	0	1954	8	1605	0.00642	443.817	108.838	1301.4	1332.83	0.979751	0.958879	0.941121	0.949533	0.959813	0.933333	0.929283	0.917134	0.923053	0.917445	0.892523	0.90405	0.898442	0.864798	0.822741	0.88162	0.850779	0.895016	0.857944	0.886604	1
1958	938	211	25	0	502.138	29.5997	690.018	50.7477	905.865	57.8808	0	0	1573.57	278.798	4089.29	900.453	9186.05	1880.22	0	0	1958	12	1174	0.004696	544.502	96.2007	2187.82	1509.07	0.981261	0.959114	0.943356	0.949319	0.962521	0.931005	0.929302	0.925468	0.925043	0.916099	0.889693	0.910136	0.89523	0.859881	0.824532	0.88075	0.84753	0.893952	0.862862	0.888416	1
1960	0	840	201	25	0	0	520.997	35.3249	711.714	56.7972	918.81	65.3597	0	0	1762.57	358.593	4497.8	1063.2	9611.33	2163.24	1960	14	1066	0.004264	566.287	101.046	2462.38	1670.29	0.983114	0.962008	0.945591	0.951689	0.9606	0.930113	0.93152	0.928236	0.927298	0.917448	0.890244	0.909006	0.89728	0.861632	0.825516	0.882739	0.844278	0.895872	0.866323	0.890244	1
1960	33472	840	201	25	142.54	13.6823	520.997	35.3249	711.714	56.7972	918.81	65.3597	37.2239	11.0167	1762.57	358.593	4497.8	1063.2	9611.33	2163.24	1960	0	34538	0.138152	155.618	76.6004	112.075	512.006	0.957207	0.943671	0.951126	0.953515	0.941934	0.926168	0.930048	0.93151	0.917453	0.917164	0.904149	0.873545	0.884388	0.864019	0.832185	0.879119	0.858547	0.864555	0.859184	0.890584	1
1965	2027	619	167	21	363.054	19.2049	631.261	43.601	822.324	66.1045	1030.77	75.2665	596.092	94.6916	3128.89	647.909	6926.59	1656.19	13557.6	2982.18	1965	9	2834	0.011336	453.647	155.617	1618.39	2070.78	0.969301	0.951306	0.948836	0.954481	0.947953	0.927841	0.927664	0.928899	0.926782	0.919372	0.902435	0.893613	0.885145	0.866443	0.839097	0.88391	0.859915	0.863797	0.862385	0.890438	1
1966	1836	352	28	2	399.48	23.4591	647.766	47.6349	824.256	77.8245	1091.89	56.8573	794.641	139.927	3385.99	748.418	7026.96	2017.13	15978.2	2467.5	1966	8	2218	0.008872	444.87	106.434	1298.26	1293.15	0.967989	0.949955	0.950406	0.958972	0.949279	0.928765	0.927638	0.932822	0.92651	0.921551	0.902615	0.88954	0.88165	0.865419	0.840848	0.880748	0.862489	0.860009	0.864067	0.891569	1
1970	1304	307	25	2	480.496	28.662	687.618	53.9482	867.455	83.7938	1127.4	53.2784	1379.86	245.619	4055.51	940.878	8196.2	2445.72	17556.4	2463.61	1970	12	1638	0.006552	526.012	100.375	2005.13	1513.97	0.970391	0.949634	0.949634	0.961233	0.950549	0.927961	0.928571	0.934371	0.927656	0.92094	0.904762	0.89011	0.884921	0.860195	0.839438	0.881258	0.863248	0.860806	0.85928	0.892552	1
1972	0	1137	287	27	0	0	502.361	33.0156	713.181	58.5288	907.083	97.3345	0	0	1579.56	310.507	4530.45	1103.43	9427.13	3141.69	1972	14	1451	0.005804	551.591	105.467	2309.26	1684.01	0.972088	0.951413	0.95417	0.962784	0.953136	0.928325	0.930737	0.936251	0.929359	0.921778	0.906272	0.889387	0.884562	0.860441	0.842178	0.881461	0.862164	0.862509	0.858029	0.893522	1
1972	30476	1137	287	27	132.898	13.2053	502.361	33.0156	713.181	58.5288	907.083	97.3345	30.2571	9.30674	1579.56	310.507	4530.45	1103.43	9427.13	3141.69	1972	0	31927	0.127708	151.927	90.9781	133.832	595.219	0.95947	0.951123	0.947975	0.952203	0.949948	0.927475	0.919629	0.940051	0.920318	0.927679	0.905456	0.866899	0.878034	0.839352	0.850127	0.875842	0.85185	0.881401	0.860416	0.897438	1
1977	1286	858	238	24	362.871	18.8407	615.503	40.0152	825.553	64.5858	1036.69	99.7271	595.013	92.5038	2896.6	559.831	7001.3	1632.51	13953.7	4135.67	1977	12	2406	0.009624	505.452	171.488	2182.74	2399.7	0.967997	0.949086	0.958437	0.959476	0.952411	0.932876	0.92872	0.939318	0.92685	0.926018	0.910432	0.880507	0.881131	0.85266	0.841646	0.883209	0.861388	0.87448	0.853491	0.896509	1
1978	1174	522	34	2	403.933	23.688	636.416	45.7525	859.968	83.0992	1177.61	110.117	821.384	144.989	3209.55	689.422	7983.63	2281.79	20380.2	5564.05	1978	10	1732	0.006928	483.846	125.849	1704.33	1638.14	0.965935	0.946594	0.959584	0.958141	0.950346	0.933891	0.92754	0.937356	0.920612	0.922921	0.911085	0.881062	0.878176	0.851328	0.84642	0.882506	0.860566	0.875866	0.850173	0.89694	1
1982	812	439	29	2	499.378	29.6823	683.294	50.9514	898.323	91.0768	1284.93	110.882	1548.13	275.724	3973.49	898.24	9123.03	2829.87	26346	6660.01	1982	14	1282	0.005128	572.607	111.522	2588.69	1940.01	0.964509	0.953198	0.962559	0.959828	0.952418	0.937988	0.927847	0.933307	0.925897	0.922777	0.911076	0.882995	0.883385	0.852964	0.842434	0.879095	0.861934	0.881045	0.849844	0.893526	1
1984	0	709	417	30	0	0	522.832	34.9111	706.042	56.1376	951.329	141.157	0	0	1780.43	356.11	4391.75	1063.07	11233.6	5893.67	1984	16	1156	0.004624	600.041	115.383	2967.73	2180.84	0.967128	0.954585	0.96237	0.95891	0.953287	0.941609	0.929498	0.934256	0.926471	0.919983	0.913062	0.889706	0.882785	0.852941	0.84083	0.875433	0.864187	0.879758	0.849048	0.894464	1
1984	27145	709	417	30	136.945	13.8241	522.832	34.9111	706.042	56.1376	951.329	141.157	33.1247	10.3637	1780.43	356.11	4391.75	1063.07	11233.6	5893.67	1984	0	28301	0.113204	155.861	95.5467	152.993	729.226	0.970319	0.959277	0.960019	0.940214	0.956344	0.94396	0.924437	0.933324	0.929508	0.923218	0.890057	0.88034	0.864439	0.843963	0.839741	0.877513	0.84997	0.890216	0.878079	0.896823	1
1989	1282	531	340	25	361.921	19.654	632.968	40.7553	818.482	64.1419	1035.26	112.031	590.824	96.687	3148.42	606.452	6825.08	1634.72	14000.9	4812.65	1989	12	2178	0.008712	507.004	189.803	2341.51	2727.54	0.970615	0.958678	0.958907	0.949265	0.955464	0.941919	0.929982	0.939853	0.922406	0.925161	0.900138	0.878099	0.878099	0.848026	0.843893	0.87764	0.86157	0.896006	0.85629	0.893021	1
1990	1176	297	44	0	390.523	23.9983	644.11	47.2536	846.151	68.9163	0	0	743.319	137.023	3328.92	730.082	7549.41	1907.99	0	0	1990	9	1517	0.006068	453.386	125.223	1446.94	1543.33	0.974291	0.960119	0.961107	0.948912	0.956163	0.944628	0.933751	0.938365	0.923204	0.928477	0.894858	0.87706	0.876071	0.842452	0.840804	0.879697	0.855636	0.907053	0.859591	0.892881	1
1994	796	259	39	0	501.354	30.052	698.569	53.7707	894.977	70.6269	0	0	1566.77	281.159	4248.75	970.269	8914	2110.3	0	0	1994	13	1094	0.004376	562.076	112.088	2463.64	1806.12	0.978062	0.961152	0.963437	0.952011	0.95841	0.947441	0.936472	0.937843	0.928245	0.927788	0.902651	0.88117	0.875229	0.844607	0.840037	0.874771	0.852377	0.907678	0.859689	0.896252	1
1996	0	721	245	39	0	0	523.209	36.0288	722.234	59.5544	917.671	69.1805	0	0	1785.75	369.056	4705.8	1174.14	9591.01	2173.64	1996	15	1005	0.00402	587.035	116.63	2800.49	2007.54	0.978109	0.958706	0.964179	0.953234	0.957711	0.947264	0.936816	0.938308	0.929851	0.930846	0.900498	0.88209	0.877612	0.846269	0.836816	0.875124	0.854229	0.907463	0.854726	0.89801	1
1996	31650	721	245	39	130.303	13.5404	523.209	36.0288	722.234	59.5544	917.671	69.1805	28.6035	9.16736	1785.75	369.056	4705.8	1174.14	9591.01	2173.64	1996	0	32655	0.13062	144.36	82.576	113.912	594.395	0.971628	0.960312	0.955979	0.945751	0.95258	0.946808	0.930868	0.922569	0.930838	0.911928	0.888562	0.901225	0.878258	0.872454	0.834283	0.880401	0.835844	0.904471	0.8661	0.895851	1
2001	1099	561	216	34	334.483	17.9577	623.149	42.8897	823.576	65.0556	1024.36	76.5286	466.77	75.464	3010	620.771	6954.14	1656.4	13317.2	3003.29	2001	11	1910	0.00764	486.861	195.164	2176.16	2695.19	0.97644	0.963613	0.965969	0.950785	0.955497	0.946335	0.932461	0.927749	0.927487	0.924084	0.896335	0.892147	0.870681	0.860209	0.834555	0.877225	0.851047	0.901309	0.87356	0.896335	1
2002	1005	337	34	3	370.165	21.2056	638.598	48.7504	828.173	56.8388	1066.67	67.0688	632.556	109.099	3249.02	751.493	7038.9	1445.36	14957.9	2903.08	2002	9	1379	0.005516	448.572	136.699	1461.08	1631.38	0.977883	0.967005	0.965555	0.95359	0.955765	0.945613	0.930384	0.923133	0.923858	0.923495	0.893401	0.894851	0.870921	0.866933	0.835025	0.873459	0.850979	0.901378	0.882524	0.89884	1
2006	656	291	34	3	449.077	26.8084	677.965	52.8972	869.408	62.8933	1132.1	91.1506	1127.55	203.153	3887.33	907.793	8150.84	1763.74	18004.2	4474	2006	14	984	0.003936	533.372	131.846	2237.83	2008.02	0.976626	0.968496	0.965447	0.95122	0.955793	0.949187	0.933943	0.919715	0.922764	0.925305	0.893293	0.893801	0.869919	0.86687	0.827744	0.871951	0.848577	0.901423	0.880589	0.897866	1
2008	0	567	272	35	0	0	470.233	31.0526	701.024	57.1472	910.44	100.789	0	0	1296.72	254.59	4302.64	1046.05	9560.46	3561.02	2008	16	874	0.003496	559.687	135.586	2563.13	2198.48	0.977689	0.970252	0.966247	0.953089	0.954233	0.947368	0.933066	0.920481	0.927346	0.923913	0.894165	0.894737	0.877002	0.867277	0.827803	0.868421	0.843822	0.898741	0.875858	0.899886	1
2008	30741	567	272	35	131.462	13.128	470.233	31.0526	701.024	57.1472	910.44	100.789	29.2995	9.04275	1296.72	254.59	4302.64	1046.05	9560.46	3561.02	2008	0	31615	0.12646	143.301	74.8672	99.3474	553.425	0.96674	0.95801	0.947414	0.948347	0.961885	0.932358	0.930239	0.929654	0.937372	0.922157	0.897849	0.88904	0.881211	0.864495	0.832152	0.881718	0.842812	0.895477	0.860003	0.890606	1
2013	1140	411	223	33	339.293	18.7793	570.164	36.8816	803.128	63.1272	1001.81	86.098	487.37	81.3379	2304.39	437.19	6449.86	1527.28	12527.3	3264.9	2013	11	1807	0.007228	461.145	181.662	1856.35	2538.04	0.971223	0.957941	0.9513	0.954621	0.952407	0.937742	0.929441	0.925567	0.925844	0.91782	0.889319	0.901771	0.881572	0.875761	0.832319	0.876038	0.84394	0.899834	0.855285	0.89181	1
2014	1024	257	35	2	378.485	23.0749	585.636	40.1754	817.848	60.3615	1060.5	46.2833	676.845	124.181	2500.08	503.043	6795.05	1514.63	14610.4	1895.01	2014	9	1318	0.005272	431.58	110.494	1215.98	1331.86	0.971168	0.954097	0.947648	0.954097	0.954097	0.933991	0.926783	0.924886	0.925645	0.915402	0.889985	0.905539	0.886571	0.875948	0.832322	0.883156	0.841047	0.899848	0.846358	0.889605	1
2018	665	218	32	2	491.777	28.301	640.556	44.4439	879.916	76.325	1135.24	71.7039	1477.86	255.102	3268.94	679.504	8505.72	2210.22	18016.6	3363.53	2018	13	917	0.003668	542.095	100.775	2184.97	1713.15	0.971101	0.953653	0.944384	0.951472	0.956379	0.930752	0.927481	0.924755	0.926936	0.919847	0.892039	0.917121	0.886587	0.881134	0.838059	0.885496	0.84133	0.895856	0.844057	0.892585	1
2020	0	594	206	34	0	0	505.247	33.2805	654.294	51.4442	903.897	100.499	0	0	1606.98	319.396	3496.87	823.53	9356.85	3402.79	2020	15	834	0.003336	558.314	104.901	2389.73	1852.09	0.972422	0.955635	0.944245	0.952638	0.955635	0.935851	0.929257	0.926859	0.92446	0.916067	0.891487	0.922062	0.889089	0.880695	0.841727	0.884293	0.842926	0.896283	0.847722	0.895683	1
2020	29531	594	206	34	133.95	13.8369	505.247	33.2805	654.294	51.4442	903.897	100.499	31.0518	9.94029	1606.98	319.396	3496.87	823.53	9356.85	3402.79	2020	0	30365	0.12146	145.606	72.7926	95.8348	492.865	0.960481	0.951474	0.949761	0.949695	0.956002	0.934299	0.912432	0.932192	0.929623	0.913469	0.89916	0.880537	0.878561	0.858225	0.842631	0.873802	0.852758	0.871036	0.847374	0.874395	1
2025	1272	452	163	29	325.063	18.6518	600.423	38.5507	752.803	54.2641	991.645	85.877	429.104	73.5066	2689.07	519.886	5300.85	1144.06	12159.7	3349.75	2025	10	1916	0.007664	436.501	169.419	1554.25	2095.08	0.967641	0.954071	0.952766	0.953288	0.955898	0.935804	0.920407	0.930063	0.929541	0.912056	0.891701	0.901879	0.88048	0.856994	0.840031	0.88048	0.853079	0.87761	0.850992	0.890136	1
2026	1128	249	23	3	356.482	22.9711	615.73	44.3037	776.001	64.5348	1004.33	18.8233	566.687	109.2	2908.08	628.941	5833.19	1443.77	12361.6	683.217	2026	8	1403	0.005612	410.755	116.649	1093.79	1249.9	0.969351	0.956522	0.955096	0.951889	0.958304	0.933357	0.919102	0.929081	0.930506	0.909123	0.897719	0.90057	0.878475	0.849964	0.837847	0.883108	0.854241	0.879544	0.849252	0.884177	1
2030	736	212	22	2	445.685	27.6491	660.282	49.7447	814.836	61.569	1039.62	28.2203	1103.2	204.744	3587.99	809.043	6724.05	1465.63	13720.4	1110.26	2030	13	972	0.003888	502.067	109.002	1798.33	1460.05	0.968621	0.957819	0.95216	0.955761	0.961934	0.9357	0.917181	0.92284	0.921296	0.911523	0.896605	0.905864	0.885288	0.861626	0.837449	0.88323	0.851337	0.875	0.846193	0.881173	1
2032	0	634	196	23	0	0	465.132	31.344	682.734	53.83	844.645	91.3516	0	0	1255.88	254.437	3971.51	951.663	7622.2	2569.49	2032	15	853	0.003412	525.365	112.946	2051.53	1608.9	0.971864	0.959555	0.956038	0.957796	0.962485	0.935522	0.915006	0.922626	0.92204	0.913834	0.897421	0.905041	0.883939	0.864596	0.84408	0.883353	0.852872	0.876319	0.846424	0.885111	1
2032	31622	634	196	23	136.144	13.3573	465.132	31.344	682.734	53.83	844.645	91.3516	32.4931	9.81881	1255.88	254.437	3971.51	951.663	7622.2	2569.49	2032	0	32475	0.1299	146.367	66.2077	85.5258	415.148	0.967698	0.950331	0.957814	0.939754	0.946851	0.933918	0.923557	0.929392	0.928622	0.91495	0.905712	0.881663	0.872348	0.849161	0.835858	0.875658	0.847529	0.874534	0.844896	0.882217	1
2037	1464	442	164	21	342.541	18.6422	566.631	36.0016	786.398	63.209	956.482	93.7921	501.287	82.3457	2261.27	432.977	6062.4	1487.76	10981.4	3313.9	2037	9	2091	0.008364	430.888	151.545	1414.73	1917.62	0.968436	0.952654	0.955285	0.95098	0.95648	0.938307	0.912243	0.927547	0.92659	0.905548	0.904352	0.896939	0.869201	0.854137	0.847681	0.87494	0.860354	0.872788	0.842659	0.885462	1
2038	1317	257	27	1	372.862	22.7942	582.013	41.6511	818.926	65.4066	855.611	0	647.304	119.826	2457.55	534.822	6839.54	1608.61	7651.33	0	2038	8	1602	0.006408	414.234	97.8901	1046.45	1069.84	0.968165	0.950999	0.954744	0.952559	0.956929	0.939763	0.913233	0.929775	0.928215	0.906055	0.902622	0.892946	0.870474	0.852372	0.849251	0.872659	0.864232	0.869538	0.839576	0.888265	1
2042	853	206	21	1	487.022	27.985	637.497	48.2109	872.007	77.5558	992.144	0	1435.53	247.211	3231.24	735.868	8288	2182.19	11906.6	0	2042	12	1081	0.004324	523.643	85.2459	1920.53	1279.38	0.968085	0.952359	0.958834	0.956059	0.962072	0.93617	0.912581	0.927845	0.931082	0.909806	0.909343	0.89778	0.875578	0.856614	0.848289	0.87234	0.867253	0.866327	0.848751	0.889454	1
2044	0	759	198	18	0	0	511.486	32.9164	663.394	53.9363	905.397	84.6131	0	0	1665.99	322.911	3649.1	904.033	9293.35	2520.04	2044	14	975	0.0039	549.607	87.5442	2209.52	1393.42	0.970256	0.953846	0.961538	0.960513	0.962051	0.937436	0.913846	0.927179	0.928718	0.913333	0.912821	0.901026	0.873333	0.858462	0.848205	0.869231	0.866667	0.872308	0.846154	0.889231	1
2044	29830	759	198	18	134.046	13.4622	511.486	32.9164	663.394	53.9363	905.397	84.6131	31.0624	9.59895	1665.99	322.911	3649.1	904.033	9293.35	2520.04	2044	0	30805	0.12322	147.199	75.5703	100.012	454.966	0.973008	0.952573	0.959877	0.946324	0.938241	0.933582	0.932771	0.932381	0.919153	0.921798	0.903246	0.885863	0.869615	0.8472	0.819623	0.867765	0.848401	0.886934	0.85353	0.895147	1
2049	1259	541	164	17	353.743	18.9264	619.364	38.7971	770.404	61.8569	1026.97	96.1908	551.682	88.1166	2948.71	555.127	5701.04	1389.12	13543.9	3776.47	2049	10	1981	0.007924	466.554	160.743	1744.09	2040.16	0.974255	0.953306	0.961636	0.948763	0.948258	0.930338	0.931853	0.929833	0.929076	0.916961	0.913428	0.899293	0.866482	0.853862	0.827612	0.864715	0.855124	0.887178	0.847552	0.89576	1
2050	1152	335	27	0	393.434	22.8887	639.45	46.0832	788.08	90.0931	0	0	759.101	131.657	3255.56	694.606	6221.79	2196.12	0	0	2050	9	1514	0.006056	454.908	115.775	1408.91	1301.88	0.972259	0.954095	0.964003	0.948151	0.94683	0.930978	0.935271	0.93395	0.932299	0.919419	0.909841	0.896962	0.861955	0.848745	0.822655	0.865258	0.850066	0.890687	0.851387	0.898283	1
2054	802	284	25	0	488.819	28.6297	684.133	50.0738	842.526	99.8068	0	0	1451.93	253.272	3985.12	861.538	7620.14	2854.77	0	0	2054	13	1111	0.004444	546.705	103.308	2238.28	1515.78	0.973897	0.954545	0.965797	0.952295	0.950945	0.928893	0.933843	0.935194	0.932943	0.927993	0.916742	0.89964	0.863186	0.853285	0.827633	0.862286	0.854635	0.894689	0.849235	0.89919	1
2056	0	713	270	25	0	0	507.559	31.9809	702.885	55.7663	847.726	109.242	0	0	1627.15	304.184	4332.22	1015.01	7818.2	3126.32	2056	15	1008	0.004032	568.315	106.068	2505.27	1650.26	0.974206	0.955853	0.970238	0.953373	0.952877	0.934028	0.936012	0.936508	0.931052	0.931052	0.917659	0.900794	0.865575	0.855655	0.829365	0.863095	0.850694	0.897817	0.850198	0.899306	1
2056	27848	713	270	25	136.906	13.5737	507.559	31.9809	702.885	55.7663	847.726	109.242	33.0587	10.0647	1627.15	304.184	4332.22	1015.01	7818.2	3126.32	2056	0	28856	0.115424	151.976	82.7347	119.418	548.882	0.976123	0.957427	0.954377	0.941243	0.939059	0.940116	0.919428	0.936391	0.9174	0.926099	0.894528	0.902377	0.884495	0.843724	0.840172	0.862576	0.853618	0.878864	0.848056	0.898236	1
2061	1298	532	221	22	342.816	19.1072	607.942	37.6999	805.279	60.844	960.884	126.213	502.698	84.0611	2788.43	511.055	6491.73	1439.13	11380.6	4446.57	2061	11	2073	0.008292	466.718	175.212	1843.22	2263.97	0.975157	0.958032	0.963579	0.945007	0.94163	0.93343	0.927159	0.940183	0.914375	0.926676	0.903763	0.896768	0.882055	0.853111	0.826097	0.861312	0.843705	0.887844	0.849493	0.895321	1
2062	1176	312	54	0	379.865	23.2043	628.685	39.3775	809.554	66.8745	0	0	684.274	125.654	3083.09	571.812	6616.92	1616.64	0	0	2062	9	1542	0.006168	445.258	124.889	1377.39	1444.35	0.976329	0.95882	0.961414	0.942283	0.939364	0.929637	0.928988	0.946174	0.912776	0.926394	0.896239	0.897536	0.888132	0.859274	0.818093	0.853113	0.840467	0.887484	0.853113	0.893969	1
2066	817	273	50	0	462.789	28.9926	669.615	44.0603	851.385	76.7939	0	0	1234.87	233.812	3726.83	734.545	7719.85	2016.48	0	0	2066	13	1140	0.00456	529.362	117.307	2116.06	1703.48	0.975877	0.960526	0.967105	0.945614	0.938596	0.934211	0.93114	0.946491	0.913596	0.926316	0.895175	0.9	0.882895	0.857018	0.817544	0.854386	0.848246	0.886404	0.850877	0.898684	1
2068	0	716	257	47	0	0	467.835	32.0376	678.226	48.5864	859.944	88.9959	0	0	1278.35	262.214	3881.02	835.372	8015.25	2470.08	2068	16	1020	0.00408	538.913	121.924	2244.54	1835.69	0.977451	0.960294	0.969608	0.948039	0.942647	0.933333	0.931863	0.945098	0.915196	0.92451	0.89951	0.90049	0.881373	0.857353	0.815196	0.856373	0.85098	0.885294	0.84902	0.901471	1
2068	25477	716	257	47	141.41	13.9906	467.835	32.0376	678.226	48.5864	859.944	88.9959	36.411	11.0835	1278.35	262.214	3881.02	835.372	8015.25	2470.08	2068	0	26497	0.105988	156.712	81.2947	121.413	557.052	0.973978	0.959807	0.957505	0.940691	0.952013	0.938616	0.920595	0.921595	0.916745	0.897366	0.898026	0.917009	0.871702	0.853436	0.843492	0.876212	0.856738	0.881345	0.842643	0.896271	1
2073	1449	516	222	42	347.801	19.4193	568.873	36.1524	782.957	53.9539	974.489	93.2748	524.864	87.9363	2288.12	438.722	5952.74	1225.14	11591	3268.49	2073	10	2229	0.008916	454.126	165.137	1682.16	2241.09	0.972633	0.961193	0.961642	0.944594	0.947734	0.940556	0.921938	0.931584	0.918349	0.911171	0.905114	0.911171	0.877075	0.849035	0.83939	0.865635	0.854868	0.884253	0.850606	0.895917	1
2074	1318	308	44	4	385.526	22.8668	582.385	41.4927	783.949	50.4803	964.964	84.0893	714.72	126.653	2461.79	526.088	5964.59	1138.05	11204.3	2823.26	2074	8	1674	0.006696	433.603	102.985	1199.22	1196.17	0.972222	0.964456	0.959677	0.946535	0.946237	0.941756	0.921446	0.934289	0.916069	0.910693	0.90233	0.917264	0.872461	0.844385	0.845579	0.869773	0.855137	0.883513	0.846476	0.895161	1
2078	898	256	40	3	483.863	29.1929	632.101	44.9379	842.14	53.0338	992.202	63.9282	1409.29	254.027	3144.01	671.078	7382.77	1369.32	12053.1	2192.71	2078	13	1197	0.004788	528.813	93.764	2006.58	1408.04	0.969925	0.964077	0.959482	0.944444	0.951963	0.940685	0.92147	0.93609	0.918964	0.913116	0.904344	0.917711	0.869256	0.842941	0.85213	0.871763	0.857143	0.890977	0.842941	0.898079	1
2080	0	803	240	40	0	0	501.845	34.6648	650.051	49.5356	868.952	78.8873	0	0	1576.82	326.243	3425.85	784.607	8211.67	2298.7	2080	15	1083	0.004332	548.247	96.7295	2231.63	1537.95	0.969991	0.965836	0.959372	0.948292	0.95337	0.945983	0.924284	0.93952	0.918744	0.913204	0.902585	0.923361	0.873038	0.839797	0.849954	0.868421	0.858726	0.891043	0.841644	0.89566	1
2080	30941	803	240	40	134.372	13.4608	501.845	34.6648	650.051	49.5356	868.952	78.8873	31.285	9.68531	1576.82	326.243	3425.85	784.607	8211.67	2298.7	2080	0	32024	0.128096	148.368	78.0284	105.697	488.135	0.970054	0.953066	0.949272	0.94604	0.950678	0.941528	0.923089	0.916469	0.907554	0.90084	0.913799	0.913237	0.879949	0.866069	0.84357	0.876889	0.852735	0.877139	0.832298	0.900262	1
2085	1359	580	192	35	338.047	18.6297	604.422	40.323	754.197	56.2903	966.265	85.2489	482.01	80.2664	2745.51	549.425	5336.01	1190.34	11259.1	3023.01	2085	10	2166	0.008664	456.416	166.64	1692.54	2056.7	0.971376	0.957756	0.954524	0.945983	0.951293	0.944137	0.925669	0.923823	0.909972	0.907202	0.910203	0.919668	0.8735	0.845337	0.847645	0.863804	0.852493	0.878116	0.838412	0.89289	1
2086	1239	330	32	1	368.221	22.7112	616.534	46.5491	754.653	71.1076	898.69	0	623.658	116.344	2923.66	653.685	5396.54	1480.16	8860.47	0	2086	8	1602	0.006408	427.421	115.332	1197.92	1183.03	0.972222	0.954432	0.952559	0.945069	0.951623	0.941948	0.922597	0.916667	0.909176	0.90387	0.916667	0.918851	0.86985	0.843633	0.850499	0.86829	0.850499	0.876404	0.835518	0.889825	1
2090	815	278	30	1	458.929	28.1595	659.932	50.5664	805.608	80.5424	893.269	0	1203.75	221.119	3584.37	822.892	6582.43	1960.85	8701.79	0	2090	13	1124	0.004496	518.283	105.953	1942.78	1408.29	0.971085	0.955516	0.951512	0.945285	0.951512	0.939057	0.926157	0.91726	0.910142	0.903915	0.914146	0.91548	0.873665	0.842972	0.842972	0.872331	0.850534	0.876779	0.832295	0.891459	1
2092	0	712	266	31	0	0	481.207	33.9639	684.773	54.7628	825.405	90.6073	0	0	1391.86	296.745	4008.95	967.329	7118.61	2298.06	2092	15	1009	0.004036	545.447	110.88	2257.74	1592.03	0.972745	0.955401	0.953915	0.945491	0.95441	0.936571	0.926165	0.918236	0.912785	0.899901	0.914767	0.914272	0.874628	0.841923	0.841427	0.874628	0.847869	0.875124	0.833003	0.886521	1
2092	29104	712	266	31	137.498	13.3622	481.207	33.9639	684.773	54.7628	825.405	90.6073	33.4509	10.0324	1391.86	296.745	4008.95	967.329	7118.61	2298.06	2092	0	30113	0.120452	151.167	77.2918	107.98	495.22	0.967738	0.949225	0.957942	0.95849	0.951267	0.941172	0.930495	0.914373	0.918324	0.914456	0.919802	0.897121	0.874174	0.849384	0.845681	0.876233	0.85571	0.885116	0.833062	0.893866	1
2097	1424	523	220	30	349.662	18.6611	585.346	38.8162	792.587	61.749	941.152	92.6544	532.878	85.5257	2494.35	496.25	6199.08	1485.81	10461	2960.85	2097	10	2197	0.008788	458.197	164.161	1702.77	2124.21	0.972007	0.951752	0.955166	0.955621	0.952663	0.936732	0.924442	0.916705	0.91056	0.911925	0.912153	0.902367	0.874602	0.850706	0.845699	0.875284	0.863678	0.879609	0.827947	0.89736	1
2098	1296	322	32	0	387.706	23.1783	600.251	42.2944	810.287	61.5353	0	0	726.989	130.553	2693.34	567.749	6612.93	1426.91	0	0	2098	8	1650	0.0066	437.38	103.229	1224.88	1137.69	0.97303	0.95	0.956061	0.957879	0.954545	0.937576	0.926364	0.914242	0.908788	0.912727	0.909697	0.899394	0.871212	0.854242	0.839697	0.873333	0.87	0.878485	0.824242	0.899394	1
2102	904	272	27	0	468.936	28.3226	642.951	47.3701	860.259	57.6922	0	0	1283.43	233.303	3311.62	734.319	7880.09	1578.83	0	0	2102	13	1203	0.004812	517.064	95.6668	1890.06	1325.71	0.972984	0.943475	0.957606	0.955528	0.957606	0.940981	0.932253	0.911887	0.908978	0.913965	0.911887	0.90399	0.873234	0.859518	0.833749	0.866168	0.866584	0.881131	0.836243	0.895677	1
2104	0	800	252	25	0	0	482.391	32.1463	655.34	50.8326	876.807	68.6549	0	0	1399.85	280.492	3511.83	815.071	8379.58	1884.18	2104	15	1077	0.004308	532.014	98.1274	2056.04	1428.37	0.974002	0.945682	0.958682	0.957289	0.960539	0.941504	0.930826	0.916435	0.909471	0.911792	0.911792	0.903435	0.879294	0.859796	0.836583	0.863974	0.86676	0.880223	0.837512	0.894615	1
2104	25018	800	252	25	130.007	13.5697	482.391	32.1463	655.34	50.8326	876.807	68.6549	28.421	9.24656	1399.85	280.492	3511.83	815.071	8379.58	1884.18	2104	0	26095	0.10438	146.599	83.4784	112.105	496.954	0.968576	0.947289	0.968615	0.949875	0.94886	0.926557	0.924258	0.921882	0.923012	0.919851	0.921173	0.910998	0.868615	0.856582	0.826921	0.863422	0.855796	0.890381	0.840391	0.901073	1
2109	915	602	199	24	364.121	19.5259	595.541	38.8348	774.757	56.4008	990.155	69.1317	601.482	97.1169	2625.28	515.637	5777.75	1255.28	12005	2421.77	2109	12	1740	0.00696	499.785	161.142	2050.96	2128.88	0.97069	0.947989	0.965517	0.954885	0.952586	0.930747	0.936782	0.920977	0.923276	0.920402	0.91523	0.904598	0.868678	0.846264	0.837644	0.871839	0.856322	0.896264	0.830747	0.897989	1
2110	831	359	43	1	402.941	24.0149	614.537	41.5407	781.319	57.5386	967.413	0	815.621	145.335	2886.02	583.222	5926.72	1279.13	11041.9	0	2110	10	1234	0.004936	478.141	116.719	1604.34	1337.99	0.970421	0.952593	0.965154	0.957861	0.946921	0.927066	0.939222	0.925041	0.926256	0.923825	0.920583	0.906402	0.867909	0.846029	0.833063	0.876823	0.857374	0.904376	0.826985	0.894246	1
2114	575	313	37	1	510.127	30.432	665.46	47.7463	820.055	67.1522	1027.79	0	1649.9	293.314	3667.11	793.573	6875.65	1713.82	13230.3	0	2114	15	926	0.003704	575.575	97.5992	2553.05	1476.27	0.970842	0.953024	0.965443	0.953024	0.944924	0.931965	0.938985	0.924406	0.924946	0.921166	0.920086	0.904428	0.87527	0.854212	0.840173	0.87527	0.854752	0.902808	0.829914	0.890389	1
2116	0	512	298	38	0	0	529.668	35.5663	688.338	55.2351	847.762	81.4494	0	0	1851.1	370.285	4072.06	984.346	7651.74	2315.66	2116	17	848	0.003392	599.681	103.018	2891.51	1679.97	0.971108	0.954599	0.966392	0.95283	0.945755	0.933962	0.93809	0.922759	0.926297	0.92158	0.920401	0.90684	0.873231	0.860259	0.839623	0.873821	0.856132	0.897995	0.829599	0.896816	1
2116	28126	512	298	38	132.411	13.5143	529.668	35.5663	688.338	55.2351	847.762	81.4494	29.9719	9.37317	1851.1	370.285	4072.06	984.346	7651.74	2315.66	2116	0	28974	0.115896	146.086	81.7999	113.722	561.542	0.970474	0.952561	0.966108	0.945813	0.939843	0.928729	0.928919	0.938324	0.920101	0.912214	0.903431	0.908504	0.876079	0.862049	0.817008	0.84795	0.863774	0.888158	0.836802	0.900963	1
2121	1064	392	242	33	352.924	18.7921	637.64	40.7422	799.632	60.9762	964.507	76.0259	547.836	87.3965	3217.7	612.544	6359.88	1471.51	11147.1	2689.51	2121	11	1731	0.006924	491.511	188.155	2167.06	2527.24	0.969671	0.950895	0.970826	0.952051	0.946852	0.926343	0.931542	0.935875	0.917389	0.915367	0.913923	0.911901	0.876372	0.858463	0.820624	0.860485	0.86424	0.901791	0.833044	0.904391	1
2122	958	224	51	0	393.818	23.55	654.46	45.2247	830.029	69.2016	0	0	761.76	136.652	3485.03	719.406	7131.16	1721.29	0	0	2122	9	1233	0.004932	459.212	130.14	1519.95	1637.55	0.967153	0.949716	0.971614	0.953366	0.945255	0.923358	0.932685	0.943228	0.918897	0.91322	0.91322	0.915247	0.875912	0.857259	0.819951	0.859692	0.865369	0.904298	0.842255	0.902271	1
2126	673	194	46	0	473.639	29.5263	693.707	50.9531	866.62	75.1146	0	0	1323.21	249.42	4154.89	917.293	8124.37	2014.64	0	0	2126	13	913	0.003652	540.2	122.962	2267.57	1889.88	0.968237	0.952903	0.970427	0.953998	0.94414	0.919496	0.93264	0.943593	0.92333	0.910734	0.917306	0.917306	0.879518	0.852136	0.82092	0.855422	0.861993	0.903614	0.840635	0.902519	1
2128	0	593	184	44	0	0	495.421	34.5183	716.855	57.3163	890.631	78.9052	0	0	1517.73	319.852	4596.52	1114.64	8825.82	2297.38	2128	15	821	0.003284	566.229	127.58	2599.4	2109.95	0.969549	0.952497	0.970767	0.956151	0.942144	0.91961	0.93179	0.943362	0.923873	0.911084	0.914129	0.917174	0.879415	0.850183	0.826431	0.856882	0.864799	0.905603	0.842875	0.901949	1
2128	30396	593	184	44	136.682	13.3331	495.421	34.5183	716.855	57.3163	890.631	78.9052	32.8681	9.88708	1517.73	319.852	4596.52	1114.64	8825.82	2297.38	2128	0	31217	0.124868	147.979	72.9803	100.367	534.661	0.962584	0.956386	0.956546	0.942451	0.943268	0.925906	0.923263	0.93747	0.932345	0.907518	0.908095	0.910001	0.881923	0.845933	0.83666	0.864961	0.854422	0.883349	0.846958	0.895506	1
2133	1439	438	153	43	348.733	18.6778	599.497	41.4614	824.895	65.0031	998.624	88.8491	528.686	85.0188	2681.9	557.814	6986.66	1653.82	12427	3313.51	2133	10	2073	0.008292	450.34	171.867	1707.08	2471.04	0.971056	0.954414	0.960685	0.94766	0.94766	0.92547	0.927641	0.945731	0.924264	0.907863	0.900868	0.907622	0.886879	0.849252	0.841775	0.861071	0.856729	0.898698	0.84877	0.896286	1
2134	1306	258	38	3	371.406	22.6352	610.131	44.2792	820.937	77.5357	1092.14	69.6673	639.718	116.824	2830.62	623.876	6940.42	1918.65	16055.4	3133.71	2134	8	1605	0.00642	421.771	115.166	1169.89	1433.11	0.971963	0.954517	0.960748	0.947975	0.946729	0.924611	0.93053	0.946106	0.923676	0.9081	0.898754	0.904984	0.884112	0.845171	0.844237	0.861994	0.858255	0.892835	0.853271	0.893458	1
2138	865	226	34	3	470.014	27.1326	658.556	48.5574	868.597	73.0501	1159.34	123.066	1291.05	223.772	3557.55	788.404	8169.05	1951.94	19587.3	5913.34	2138	13	1128	0.004512	521.636	108.387	2001.13	1792.21	0.972961	0.953901	0.963652	0.953014	0.948138	0.922872	0.933954	0.944592	0.921543	0.907801	0.899823	0.908245	0.888741	0.843972	0.836879	0.856826	0.866578	0.900709	0.85328	0.897163	1
2140	0	754	213	34	0	0	493.022	31.5634	682.283	52.4021	913.609	120.637	0	0	1492.47	285.062	3959.47	909.195	9827.34	4852.86	2140	15	1001	0.004004	547.58	111.727	2300.52	2009.66	0.974525	0.954545	0.965035	0.956543	0.947053	0.928072	0.933566	0.946054	0.921079	0.90959	0.900599	0.90959	0.891109	0.843157	0.834665	0.855145	0.865634	0.902098	0.853646	0.8996	1
2140	28358	754	213	34	128.66	13.2164	493.022	31.5634	682.283	52.4021	913.609	120.637	27.5201	8.74202	1492.47	285.062	3959.47	909.195	9827.34	4852.86	2140	0	29359	0.117436	142.943	79.8361	105.019	554.908	0.962737	0.941381	0.954699	0.9407	0.954375	0.932406	0.918849	0.917453	0.923294	0.899588	0.906417	0.912293	0.872271	0.830716	0.842791	0.86258	0.85398	0.86304	0.84257	0.897953	1
2145	935	545	170	31	349.951	17.8487	603.156	38.2987	797.636	56.6806	1035.59	129.41	533.799	81.5135	2724.99	517.401	6297.59	1331.09	14193.4	6181.69	2145	12	1681	0.006724	489.962	177.222	2079	2635.13	0.964307	0.948245	0.96163	0.941701	0.949435	0.928614	0.930696	0.930993	0.931291	0.907198	0.89887	0.915526	0.888757	0.841463	0.843546	0.856038	0.85931	0.878049	0.843546	0.903926	1
2146	847	331	33	2	387.212	22.0672	623.546	42.8845	819.528	84.0782	1070.41	37.7191	723.524	123.563	3015.83	627.418	6935.73	2055.93	14992.5	1572.82	2146	9	1213	0.004852	464.59	127.061	1541.57	1545.13	0.964551	0.943116	0.960429	0.935284	0.952597	0.929514	0.932399	0.927865	0.928689	0.905606	0.895301	0.911377	0.888293	0.843776	0.841303	0.854081	0.862737	0.87263	0.843364	0.903957	1
2150	580	276	29	2	473.965	27.1446	665.138	50.0888	856.419	79.86	1133.38	12.5243	1323.52	226.755	3667.45	833.571	7869.68	2138.37	17725	584.841	2150	14	887	0.003548	547.441	114.923	2303.86	1776.55	0.96956	0.947576	0.966178	0.932356	0.954904	0.931229	0.933484	0.931793	0.931229	0.908681	0.898534	0.910372	0.88726	0.851184	0.834273	0.860203	0.870349	0.875986	0.838782	0.899662	1
2152	0	502	258	30	0	0	500.008	33.4216	691.471	52.8312	914.832	105.285	0	0	1558.18	308.562	4120.72	962.382	9726.89	3717.65	2152	16	790	0.00316	578.289	120.087	2705.26	2061.68	0.96962	0.950633	0.967089	0.935443	0.958861	0.929747	0.939241	0.935443	0.93038	0.909494	0.899367	0.907595	0.887342	0.85	0.837342	0.860127	0.867089	0.870886	0.837975	0.901266	1
2152	30208	502	258	30	138.94	13.711	500.008	33.4216	691.471	52.8312	914.832	105.285	34.5415	10.5808	1558.18	308.562	4120.72	962.382	9726.89	3717.65	2152	0	30998	0.123992	150.137	73.1078	102.606	534.402	0.972869	0.948061	0.955416	0.947674	0.946626	0.941948	0.929141	0.910478	0.90851	0.911139	0.902139	0.896816	0.870508	0.850361	0.829408	0.864862	0.856152	0.872992	0.81623	0.910849	1
2157	1600	372	214	26	368.588	20.259	611.595	41.2853	804.762	60.3157	1017.64	109.188	624.058	103.137	2844.82	573.826	6478.66	1469.28	13300.7	4772.44	2157	9	2212	0.008848	459.282	161.674	1712.94	2321.27	0.975362	0.941004	0.962929	0.950271	0.951175	0.935579	0.92925	0.920886	0.921338	0.907324	0.902803	0.89783	0.882007	0.845163	0.830922	0.855108	0.856465	0.868671	0.824141	0.903029	1
2158	1459	223	32	0	396.939	24.6095	625.09	46.6635	832.698	69.1015	0	0	780.54	144.77	3045.55	679.461	7203.21	1911.98	0	0	2158	8	1714	0.006856	434.758	98.8695	1195.14	1188.23	0.975788	0.939907	0.964411	0.953034	0.949825	0.937865	0.928821	0.919487	0.919778	0.90811	0.903734	0.895566	0.877188	0.842765	0.826721	0.857351	0.856184	0.866978	0.820012	0.9014	1
2162	976	185	29	0	473.417	29.7795	662.545	51.7733	864.058	75.7549	0	0	1321.56	247.626	3629.53	854.978	8064.33	2303.02	0	0	2162	12	1190	0.00476	512.339	95.1242	1844.69	1398.43	0.978571	0.939916	0.965966	0.954202	0.952521	0.934454	0.930672	0.920168	0.918908	0.907143	0.907563	0.894118	0.87395	0.840336	0.833613	0.864706	0.854202	0.862605	0.818487	0.897479	1
2164	0	868	173	29	0	0	501.91	34.6189	691.472	55.5682	891.767	84.4311	0	0	1577.38	326.319	4128.36	1017.31	8899.05	2873.35	2164	14	1070	0.00428	543.125	99.4743	2188.27	1615.34	0.979907	0.942523	0.966822	0.954206	0.954206	0.935047	0.929907	0.92243	0.921028	0.910748	0.908879	0.894393	0.875701	0.84486	0.835514	0.863551	0.858411	0.863084	0.823364	0.9	1
2164	29573	868	173	29	134.755	13.2412	501.91	34.6189	691.472	55.5682	891.767	84.4311	31.5172	9.58516	1577.38	326.319	4128.36	1017.31	8899.05	2873.35	2164	0	30643	0.122572	149.014	78.3236	106.827	497.951	0.972392	0.957233	0.959093	0.95317	0.941634	0.92721	0.933933	0.932578	0.91884	0.912982	0.897889	0.905802	0.877362	0.871553	0.832294	0.850814	0.86005	0.894283	0.82133	0.909751	1
2169	1305	626	148	24	334.715	17.8976	601.713	38.7315	788.25	56.732	1007.9	105.053	467.704	75.3569	2706.44	520.897	6082.09	1337.18	12907.5	4780.46	2169	10	2103	0.008412	453.792	166.392	1671.19	2121.04	0.976938	0.953638	0.959344	0.946029	0.943652	0.931764	0.933904	0.926771	0.913932	0.916072	0.905611	0.894674	0.872563	0.862102	0.829767	0.849025	0.858773	0.881598	0.820495	0.9068	1
2170	1173	372	26	2	371.096	21.7823	619.915	44.8542	804.571	60.3524	1110.46	36.4952	637.624	112.292	2967.92	643.042	6472.64	1398.45	16723.3	1636.94	2170	9	1573	0.006292	438.045	121.867	1305.62	1368.46	0.978703	0.95232	0.957088	0.946281	0.938334	0.932295	0.930388	0.92562	0.910045	0.917673	0.901144	0.898919	0.868086	0.865544	0.828989	0.848697	0.853783	0.887158	0.815639	0.910045	1
2174	789	318	24	1	436.251	27.048	653.359	50.8869	839.733	68.0144	1173.74	0	1034.9	192.123	3480.97	820.749	7374.81	1726.03	19670.8	0	2174	13	1132	0.004528	506.447	116.539	1872.92	1554.23	0.982774	0.951855	0.956714	0.94788	0.939929	0.933304	0.925353	0.925353	0.912102	0.91917	0.896201	0.901943	0.868375	0.865283	0.827297	0.85424	0.852032	0.881625	0.818463	0.908127	1
2176	0	699	299	25	0	0	444.881	31.9674	663.736	55.5268	858.404	92.3089	0	0	1101.55	238.935	3658.44	915.016	8000.63	2847.51	2176	16	1023	0.004092	518.953	120.413	2017.47	1648.32	0.983382	0.951124	0.955523	0.948192	0.94086	0.93304	0.929619	0.926686	0.91349	0.918377	0.898827	0.902737	0.868035	0.864125	0.826979	0.85435	0.854839	0.879277	0.816227	0.910068	1
2176	26784	699	299	25	138.321	13.5541	444.881	31.9674	663.736	55.5268	858.404	92.3089	34.0694	10.3432	1101.55	238.935	3658.44	915.016	8000.63	2847.51	2176	0	27807	0.111228	152.324	76.4484	107.037	489.345	0.953105	0.941184	0.961988	0.95262	0.928094	0.92403	0.934693	0.942191	0.911317	0.907254	0.889596	0.919229	0.875409	0.85153	0.834394	0.848545	0.864477	0.891628	0.833567	0.916909	1
2181	1341	469	241	23	358.224	19.1781	553.415	35.923	779.103	59.8425	976.314	88.4399	572.818	91.2155	2108.4	409.531	5885.43	1350.1	11625.4	3160.67	2181	10	2074	0.008296	458.124	156.488	1659.96	2086.04	0.967454	0.947927	0.963115	0.956847	0.940453	0.925747	0.935149	0.939248	0.918033	0.913211	0.89055	0.915381	0.873433	0.857763	0.826905	0.848843	0.860415	0.888139	0.820395	0.909836	1
2182	1219	268	34	2	401.276	23.427	574.426	40.5905	804.262	66.9012	841.001	39.834	805.236	139.577	2362.01	499.113	6491.73	1641.27	7316.04	1028.93	2182	8	1523	0.006092	441.319	91.558	1214.68	1075.8	0.962902	0.9478	0.962246	0.956993	0.939593	0.923178	0.938936	0.939593	0.914642	0.914642	0.891333	0.919895	0.87459	0.859488	0.826001	0.849311	0.865069	0.891005	0.822718	0.910046	1
2186	826	215	33	2	478.278	28.8362	612.051	46.2948	838.946	67.5921	906.366	42.8696	1361.17	241.808	2860.89	645.456	7353.47	1740.14	9148.76	1284.89	2186	13	1076	0.004304	516.865	87.3324	1859.09	1280.45	0.967937	0.948885	0.96329	0.957714	0.941914	0.921004	0.935874	0.939591	0.914498	0.917286	0.890335	0.916822	0.873606	0.853625	0.832714	0.849442	0.863848	0.894052	0.828067	0.906599	1
2188	0	731	200	34	0	0	501.826	33.8138	634.229	49.9799	873.003	67.8043	0	0	1575.46	313.262	3186.56	756.428	8271.69	1938.79	2188	15	965	0.00386	542.345	91.605	2145.3	1455.49	0.969948	0.950777	0.967876	0.959067	0.942487	0.920207	0.937824	0.941969	0.912953	0.915026	0.892228	0.920725	0.873057	0.860104	0.831606	0.84715	0.867358	0.894819	0.827979	0.903627	1
2188	28844	731	200	34	138.701	13.5359	501.826	33.8138	634.229	49.9799	873.003	67.8043	34.342	10.3833	1575.46	313.262	3186.56	756.428	8271.69	1938.79	2188	0	29809	0.119236	151.768	74.5161	102.68	456.368	0.964826	0.949998	0.958167	0.93876	0.941394	0.932537	0.935305	0.944715	0.923547	0.910581	0.882921	0.90793	0.887182	0.835436	0.853803	0.847328	0.865309	0.882351	0.840904	0.909675	1
2193	1552	525	162	30	383.912	20.9919	622.64	39.5129	755.763	57.5495	999.45	83.7932	704.736	115.907	2996.34	566.856	5372.36	1206.2	12425.9	3136.39	2193	9	2269	0.009076	473.836	144.824	1723.19	1966.54	0.959674	0.947554	0.961657	0.950198	0.940282	0.923094	0.928823	0.94491	0.917144	0.914279	0.889379	0.905245	0.887175	0.84751	0.845527	0.847069	0.862494	0.886514	0.830322	0.906567	1
2194	1427	286	25	2	413.43	25.613	638.914	42.3922	762.761	61.7901	1032.08	121.044	881.453	163.994	3240.12	647.538	5535.78	1363.14	13942.9	4713.81	2194	8	1740	0.00696	456.223	98.1024	1351.03	1159.52	0.954885	0.944253	0.96092	0.94569	0.938793	0.924138	0.927299	0.943966	0.915805	0.914943	0.888506	0.906322	0.88908	0.842529	0.845115	0.849425	0.858333	0.885057	0.831322	0.906034	1
2198	1035	242	22	2	524.245	31.1707	692.702	48.244	823.057	73.9986	1110.98	111.827	1789.93	316.117	4130.55	876.325	6979.1	1916.44	17194.7	5035.28	2198	12	1301	0.005204	561.535	85.1165	2336.74	1365.15	0.956188	0.950807	0.962721	0.949654	0.94043	0.930438	0.926211	0.945042	0.914297	0.916987	0.886626	0.905073	0.895849	0.838586	0.840507	0.848194	0.854343	0.881245	0.824366	0.903151	1
2200	0	941	224	24	0	0	541.599	35.9585	710.569	57.4287	858.839	121.63	0	0	1977.82	388.71	4479.45	1114.6	8228.95	4141.15	2200	14	1189	0.004756	579.836	88.8341	2575.29	1520.06	0.955425	0.95122	0.961312	0.952061	0.941548	0.928091	0.92725	0.945753	0.914634	0.916737	0.8873	0.90286	0.893608	0.841043	0.83894	0.845669	0.855761	0.880151	0.825904	0.902019	1
2200	28999	941	224	24	131.959	13.288	541.599	35.9585	710.569	57.4287	858.839	121.63	29.6456	9.20984	1977.82	388.71	4479.45	1114.6	8228.95	4141.15	2200	0	30188	0.120752	149.599	89.8328	129.91	579.888	0.964059	0.951454	0.964092	0.940274	0.954369	0.928415	0.933931	0.937972	0.928217	0.913393	0.904846	0.893087	0.889741	0.83568	0.849891	0.854363	0.871836	0.871687	0.849079	0.892639	1
2205	1133	700	189	22	366.209	19.2318	658.487	42.8787	829.397	64.3276	972.627	131.537	611.63	96.6819	3543.92	689.926	7098.09	1690.61	11873.5	5792.15	2205	11	2044	0.008176	515.66	179.219	2336.83	2453.04	0.961106	0.953278	0.96771	0.940802	0.949364	0.932975	0.93591	0.942515	0.920988	0.906556	0.895793	0.907045	0.879892	0.835372	0.844667	0.850783	0.867417	0.886742	0.838063	0.899951	1
2206	1026	390	27	3	392.129	23.275	670.502	51.2183	846.646	60.1662	939.711	44.0176	751.926	133.786	3758.52	873.348	7526.89	1650.4	10189.8	1403.24	2206	9	1446	0.005784	476.832	139.171	1708.92	1684.47	0.96473	0.952628	0.969571	0.938105	0.953665	0.936722	0.939834	0.939834	0.925311	0.906639	0.899032	0.904564	0.876556	0.830221	0.850622	0.850622	0.870332	0.886929	0.841978	0.901452	1
2210	705	343	27	3	485.265	28.9126	714.414	58.7494	889.557	60.8874	957.425	49.6021	1421.17	254.459	4554.93	1134.54	8714.62	1813.93	10789.1	1598.4	2210	14	1078	0.004312	569.616	126.694	2627.02	1946.43	0.96243	0.953618	0.967532	0.935065	0.957328	0.939703	0.940631	0.940631	0.926716	0.906772	0.896568	0.906772	0.877087	0.826994	0.859926	0.855751	0.867347	0.883581	0.839981	0.899351	1
2212	0	625	330	30	0	0	505.249	33.0777	734.674	62.4406	914.265	73.1975	0	0	1606.64	312.863	4958.26	1271.36	9505.51	2293.3	2212	16	985	0.00394	594.569	130.058	2970.1	2137.41	0.961929	0.953299	0.968528	0.935025	0.959898	0.941624	0.944162	0.943655	0.927411	0.904569	0.895431	0.907107	0.875635	0.828426	0.856853	0.854822	0.867513	0.883756	0.840102	0.898985	1
2212	28538	625	330	30	137.977	13.6539	505.249	33.0777	734.674	62.4406	914.265	73.1975	33.8358	10.354	1606.64	312.863	4958.26	1271.36	9505.51	2293.3	2212	0	29523	0.118092	153.211	86.418	131.801	656.186	0.964807	0.948701	0.961606	0.943586	0.949751	0.939183	0.916015	0.928734	0.927091	0.904024	0.888561	0.894709	0.871896	0.849389	0.851878	0.870169	0.850659	0.862768	0.825102	0.903905	1
2217	1430	469	278	24	338.486	18.9937	604.156	39.6669	835.782	68.5877	1002.93	73.2001	484.025	81.3862	2740.73	536.833	7277.44	1810.6	12493.4	2775.6	2217	10	2201	0.008804	465.153	190.44	1953.9	2624.91	0.962517	0.954339	0.962517	0.946615	0.952522	0.941163	0.930032	0.929805	0.923217	0.909587	0.90527	0.899137	0.880055	0.833939	0.848705	0.861881	0.858701	0.870741	0.83871	0.895956	1
2218	1292	277	51	1	363.535	22.508	619.152	43.7382	845.213	85.951	926.108	0	600.275	110.934	2954.79	619.955	7608.74	2441.32	9692.59	0	2218	8	1621	0.006484	422.717	126.968	1228.73	1552.98	0.962986	0.954349	0.96021	0.945096	0.949105	0.94016	0.927514	0.929673	0.923504	0.908698	0.907773	0.900679	0.875077	0.828501	0.849476	0.860271	0.857495	0.86644	0.838371	0.897594	1
2222	859	223	47	1	477.227	28.3401	673.584	48.914	909.762	91.7474	1018.02	0	1351.87	239.036	3803.35	812.377	9470.4	2880.94	12858.4	0	2222	13	1130	0.00452	534.446	117.507	2183.51	1967.7	0.962389	0.955752	0.965044	0.945575	0.952655	0.940708	0.926106	0.930531	0.919912	0.902655	0.902212	0.900442	0.873894	0.826106	0.848673	0.85708	0.857522	0.870354	0.835841	0.89646	1
2224	0	766	212	46	0	0	493.499	33.4403	686.802	55.0238	935.196	98.6368	0	0	1498.92	301.074	4044.17	954.493	10313.1	3316.05	2224	15	1024	0.004096	553.361	121.725	2421.82	2174.83	0.962402	0.956543	0.967285	0.942871	0.954102	0.942383	0.929199	0.931152	0.919434	0.899902	0.901367	0.90332	0.871582	0.828613	0.849121	0.857422	0.85791	0.874023	0.833496	0.896973	1
2224	25526	766	212	46	134.817	13.7275	493.499	33.4403	686.802	55.0238	935.196	98.6368	31.625	9.91224	1498.92	301.074	4044.17	954.493	10313.1	3316.05	2224	0	26550	0.1062	150.959	85.1381	123.812	627.985	0.973879	0.957947	0.962486	0.956008	0.948324	0.928983	0.923164	0.932486	0.9229	0.911017	0.895819	0.891808	0.866234	0.86322	0.846798	0.865141	0.856026	0.86693	0.828249	0.912185	1
2229	1145	584	178	40	345.438	19.1545	596.746	38.832	792.411	60.8373	1045.28	105.522	514.213	85.1706	2640.88	509.369	6190.33	1402.77	14338.6	4373.22	2229	11	1947	0.007788	476.059	177.324	1955.04	2609.08	0.968927	0.955829	0.96867	0.9453	0.949666	0.942476	0.921931	0.934515	0.920647	0.897791	0.897791	0.898562	0.870056	0.849769	0.846944	0.86492	0.852337	0.875193	0.823318	0.905496	1
2230	1030	336	30	2	365.139	23.4831	607.653	44.2021	793.307	58.6896	953.115	82.1954	608.773	117.522	2796.36	604.468	6204.41	1385.73	10794.6	2727.08	2230	9	1398	0.005592	433.455	121.887	1269.2	1297.77	0.968884	0.956724	0.969242	0.947425	0.947425	0.941702	0.917382	0.935622	0.91917	0.899142	0.89485	0.89485	0.872675	0.856938	0.849428	0.867668	0.847997	0.871602	0.817597	0.909871	1
2234	655	281	25	2	479.084	29.5043	665.221	49.836	850.63	68.8045	1019.59	104.111	1368.71	250.565	3668.12	826.258	7663.84	1799.93	13317.3	3953.17	2234	14	963	0.003852	544.167	107.363	2227.91	1577.45	0.96729	0.957944	0.974039	0.945483	0.948079	0.938733	0.920042	0.932503	0.92108	0.895119	0.892004	0.891485	0.881101	0.860852	0.846314	0.863448	0.856179	0.869678	0.820872	0.906023	1
2236	0	589	263	26	0	0	500.107	33.699	685.795	53.7652	882.888	90.9607	0	0	1559.48	313.753	4023.58	939.053	8672.09	2777.86	2236	16	878	0.003512	567.064	109.803	2508.21	1724.95	0.968109	0.961276	0.974943	0.948178	0.951025	0.940774	0.917995	0.933371	0.92426	0.898064	0.892938	0.8918	0.884396	0.861048	0.84795	0.865034	0.859339	0.871298	0.828018	0.907745	1
2236	30286	589	263	26	136.219	13.8505	500.107	33.699	685.795	53.7652	882.888	90.9607	32.6167	10.2563	1559.48	313.753	4023.58	939.053	8672.09	2777.86	2236	0	31164	0.124656	148.358	74.8902	102.363	501.728	0.963804	0.958365	0.965313	0.958414	0.94176	0.918448	0.931491	0.940605	0.92286	0.908051	0.890595	0.910361	0.872561	0.850934	0.828376	0.855202	0.860175	0.866801	0.832547	0.902211	1
2241	1465	429	224	23	349.258	18.9719	602.975	39.9447	793.855	59.7014	985.562	94.6814	531.191	86.3061	2725.35	537.058	6220.24	1400	12000	3677.66	2241	10	2141	0.008564	453.447	167.656	1689.26	2199.09	0.969173	0.956796	0.96964	0.957964	0.944418	0.925736	0.934143	0.934844	0.928538	0.90355	0.896777	0.905885	0.88043	0.859178	0.835824	0.853573	0.867118	0.866885	0.831621	0.905652	1
2242	1330	239	43	3	380.466	22.9294	618.393	46.1067	808.825	59.1346	1041.8	79.154	687.286	123.359	2949.03	658.098	6570.72	1421.65	14013	3163.27	2242	8	1615	0.00646	428.31	112.422	1203.4	1375.2	0.970588	0.952322	0.970588	0.96161	0.944582	0.925387	0.936533	0.936842	0.931269	0.904644	0.896594	0.90805	0.877399	0.860062	0.831889	0.84644	0.869659	0.86904	0.831579	0.908669	1
2246	889	207	39	2	480.612	27.7736	668.408	53.077	863.492	56.8436	1130.75	83.9697	1379.95	237.173	3728.43	888.436	7964.19	1526.5	17883.9	3909.9	2246	13	1137	0.004548	529.078	105.275	2062.38	1673.03	0.970536	0.954266	0.973175	0.961302	0.94591	0.930959	0.941073	0.931398	0.933157	0.905013	0.890501	0.91117	0.878628	0.859279	0.834213	0.844767	0.873351	0.867634	0.830255	0.913808	1
2248	0	777	193	40	0	0	500.405	31.7865	687.176	61.0086	893.989	89.6068	0	0	1559.99	298.69	4068.52	1079.36	8995.4	3089.11	2248	15	1010	0.00404	551.682	109.444	2333.81	1860.74	0.972277	0.955941	0.972277	0.962376	0.947525	0.931188	0.943069	0.934653	0.932178	0.905446	0.888119	0.915842	0.878713	0.858911	0.833663	0.847525	0.871782	0.867822	0.834158	0.913366	1
2248	28629	777	193	40	132.756	12.8268	500.405	31.7865	687.176	61.0086	893.989	89.6068	30.1102	8.90979	1559.99	298.69	4068.52	1079.36	8995.4	3089.11	2248	0	29639	0.118556	147.032	79.6475	108.613	541.061	0.954368	0.955768	0.963174	0.947721	0.948851	0.926448	0.936621	0.938982	0.92439	0.908145	0.888525	0.902999	0.884089	0.848291	0.837933	0.859695	0.855073	0.871571	0.830072	0.895206	1
2253	1136	578	168	36	330.21	18.5922	597.381	38.7557	786.953	65.2432	977.198	92.9359	449.576	76.7084	2649.3	520.19	6081.78	1508.28	11692.1	3565.95	2253	11	1918	0.007672	462.874	176.729	1816.83	2294.06	0.956986	0.956204	0.968457	0.95464	0.947862	0.929875	0.942127	0.936913	0.921272	0.902242	0.884254	0.907195	0.873827	0.849583	0.827685	0.856361	0.863139	0.86757	0.836548	0.900417	1
2254	1022	358	36	0	361.762	21.9167	610.931	43.7627	798.931	62.2436	0	0	591.297	107.566	2840.66	621.241	6347.97	1502.79	0	0	2254	9	1416	0.005664	435.872	126.462	1306.35	1331.83	0.953743	0.958333	0.967161	0.95339	0.947034	0.92726	0.94315	0.939972	0.918785	0.899718	0.882768	0.91137	0.872881	0.851695	0.818503	0.855226	0.859463	0.867938	0.841808	0.89654	1
2258	673	305	32	0	426.921	27.1047	640.929	47.0643	839.327	69.5073	0	0	970.737	185.731	3280.44	734.214	7373.31	1880.62	0	0	2258	14	1010	0.00404	504.613	120.393	1871.08	1548.22	0.960396	0.957921	0.966337	0.955446	0.949505	0.930198	0.94505	0.944059	0.913861	0.9	0.879703	0.911386	0.875248	0.850495	0.819802	0.852475	0.862871	0.871782	0.837624	0.899505	1
2260	0	574	291	32	0	0	448.026	31.4434	660.659	52.7112	861.861	76.1208	0	0	1124.14	235.3	3601.43	862.569	7999.46	2056.6	2260	16	897	0.003588	531.771	124.518	2173.08	1733.4	0.961538	0.959309	0.967113	0.957079	0.95262	0.930881	0.945373	0.943144	0.916945	0.900223	0.883501	0.910256	0.880156	0.856745	0.822185	0.852285	0.857302	0.869008	0.833333	0.901338	1
2260	23907	574	291	32	132.004	14.3627	448.026	31.4434	660.659	52.7112	861.861	76.1208	29.8195	9.86942	1124.14	235.3	3601.43	862.569	7999.46	2056.6	2260	0	24804	0.099216	146.461	79.561	107.327	518.522	0.95918	0.961921	0.955592	0.939224	0.953878	0.930556	0.934587	0.929971	0.92991	0.907112	0.905197	0.888062	0.882358	0.839381	0.843473	0.860547	0.864719	0.876975	0.835571	0.890542	1
2265	919	385	250	29	338.243	18.3587	548.476	37.0399	761.81	58.6325	966.341	80.6536	482.697	78.244	2054.81	415.862	5504.8	1291.17	11231.6	2723.73	2265	12	1583	0.006332	467.773	175.282	1855.09	2293.95	0.96494	0.958307	0.963045	0.95578	0.950726	0.932407	0.943462	0.931143	0.927985	0.905875	0.896399	0.895452	0.893241	0.852495	0.840493	0.849653	0.851548	0.879027	0.835439	0.88566	1
2266	820	215	36	1	368.03	22.6991	563.491	41.1986	772.744	78.4493	902.797	0	622.669	115.007	2232.54	486.752	5819.6	1834.17	8981.95	0	2266	9	1072	0.004288	421.321	107.382	1127.87	1186.32	0.964552	0.958489	0.963153	0.956623	0.951493	0.931903	0.939366	0.92444	0.929104	0.908582	0.90625	0.893657	0.903451	0.853078	0.847015	0.857743	0.845616	0.88153	0.829291	0.879664	1
2270	532	186	29	1	482.084	27.7538	621.83	46.5006	842.207	97.9423	949.873	0	1392.56	241.425	2998.71	677.461	7601.29	2863.71	10454.6	0	2270	13	748	0.002992	531.421	95.9168	2044.78	1514.57	0.963235	0.955882	0.96123	0.961898	0.955882	0.934492	0.944519	0.928476	0.931818	0.907086	0.907754	0.897059	0.905749	0.849599	0.848262	0.859626	0.848262	0.885695	0.81484	0.878342	1
2272	0	468	177	27	0	0	497.519	33.0384	636.115	50.1942	871.452	112.531	0	0	1534.98	307.705	3215.06	761.093	8488.38	3359.12	2272	16	672	0.002688	549.048	99.7739	2256.88	1684.29	0.965774	0.959821	0.959077	0.96503	0.955357	0.932292	0.948661	0.928571	0.932292	0.905506	0.90625	0.899554	0.907738	0.854167	0.848214	0.857887	0.850446	0.883929	0.814732	0.87872	1
2272	30585	468	177	27	135.809	12.8075	497.519	33.0384	636.115	50.1942	871.452	112.531	32.1828	9.26392	1534.98	307.705	3215.06	761.093	8488.38	3359.12	2272	0	31257	0.125028	144.693	62.9837	80.012	406.437	0.960761	0.9622	0.95641	0.933311	0.950667	0.927104	0.923585	0.930032	0.92045	0.898823	0.911812	0.895735	0.876124	0.842435	0.842963	0.860463	0.862319	0.872413	0.832725	0.897239	1
2277	1425	351	144	26	359.322	18.3637	606.96	39.072	747.377	58.5496	1005.91	115.458	577.657	88.409	2777.63	538.245	5202.5	1246.28	12892.9	4360.16	2277	9	1946	0.007784	441.343	148.38	1481.24	2023	0.960689	0.963001	0.956321	0.943217	0.954522	0.92446	0.926773	0.929856	0.922662	0.901593	0.915725	0.892086	0.881038	0.847636	0.840699	0.856629	0.866136	0.88592	0.83556	0.890031	1
2278	1297	216	36	0	400.825	23.0954	625.213	45.5132	789.446	69.6718	0	0	802.369	139.205	3045.25	678.34	6157.88	1689.56	0	0	2278	8	1549	0.006196	441.147	98.7595	1239.59	1150.49	0.965462	0.962879	0.957069	0.937379	0.954164	0.925113	0.923499	0.9306	0.922531	0.904454	0.920271	0.886701	0.878631	0.853454	0.840219	0.856359	0.86572	0.882828	0.836023	0.889606	1
2282	927	187	33	0	468.935	29.2425	660.25	48.9681	823.674	77.7365	0	0	1284.33	240.483	3586.25	823.432	7012.95	2049.29	0	0	2282	12	1147	0.004588	510.332	95.551	1824.43	1339.57	0.96687	0.965126	0.957716	0.938535	0.953793	0.922406	0.931997	0.928945	0.923714	0.904098	0.914996	0.889712	0.873147	0.855711	0.840889	0.859634	0.863121	0.884045	0.840017	0.88884	1
2284	0	801	172	31	0	0	480.165	32.927	673.163	53.7959	835.783	88.8342	0	0	1381.71	284.968	3809.92	945.309	7377.54	2435.79	2284	14	1004	0.004016	524.209	99.7522	1982.83	1469.64	0.966633	0.966135	0.959163	0.939243	0.955677	0.924801	0.929781	0.935757	0.921813	0.903884	0.914841	0.892928	0.873506	0.859064	0.84512	0.85757	0.864542	0.88496	0.843127	0.889442	1
2284	29381	801	172	31	135.19	13.5187	480.165	32.927	673.163	53.7959	835.783	88.8342	31.8531	9.80794	1381.71	284.968	3809.92	945.309	7377.54	2435.79	2284	0	30385	0.12154	148.044	73.0808	96.3185	439.402	0.957644	0.950058	0.963897	0.942702	0.945368	0.935807	0.921293	0.92809	0.922626	0.905644	0.893187	0.897729	0.86699	0.833717	0.847836	0.873474	0.853069	0.854813	0.822363	0.900494	1
2289	1322	593	144	26	372.084	19.3295	595.86	40.2085	792.308	61.9193	974.601	98.6994	641.281	99.4411	2631.83	534.748	6193.58	1505.83	11637.6	3624.18	2289	10	2085	0.00834	472.265	148.364	1728.01	1997.73	0.959712	0.959233	0.963549	0.935731	0.957074	0.930216	0.926139	0.935252	0.923261	0.908633	0.909113	0.890647	0.86235	0.852278	0.857314	0.868585	0.861391	0.865947	0.827098	0.89976	1
2290	1219	364	27	2	406.392	24.4244	612.119	44.842	822.55	76.6116	980.981	32.2627	836.796	149.564	2859.03	631.027	6979.95	2026.38	11547.8	1131.14	2290	9	1612	0.006448	460.529	104.6	1409.61	1243.76	0.955645	0.954404	0.96371	0.933002	0.955335	0.934553	0.923387	0.937035	0.923697	0.908189	0.907878	0.888958	0.860422	0.845533	0.859801	0.869417	0.858871	0.867246	0.823821	0.904467	1
2294	859	310	24	2	499.869	29.4568	659.299	49.0781	864.562	77.0098	1032.09	72.3233	1552.39	273.316	3570.98	810.667	8082.78	2270.9	13591.6	2808.4	2294	13	1195	0.00478	549.442	93.0476	2227.35	1428.81	0.956067	0.956485	0.962762	0.930544	0.954393	0.935146	0.924268	0.935565	0.925105	0.904184	0.91046	0.880335	0.863598	0.845607	0.861088	0.869456	0.856067	0.87364	0.823013	0.905021	1
2296	0	765	295	24	0	0	517.736	34.4811	676.561	54.3214	894.173	103.865	0	0	1728.99	345.362	3868.31	964.762	9088.23	3395.41	2296	15	1084	0.004336	569.293	96.0471	2474.12	1575.46	0.958487	0.954797	0.963561	0.933579	0.958487	0.939114	0.924815	0.940037	0.925277	0.907288	0.909133	0.881458	0.862546	0.848708	0.863007	0.866697	0.854244	0.873155	0.824723	0.905904	1
2296	30328	765	295	24	135.968	13.3815	517.736	34.4811	676.561	54.3214	894.173	103.865	32.3752	9.84562	1728.99	345.362	3868.31	964.762	9088.23	3395.41	2296	0	31412	0.125648	150.922	82.1425	116.638	533.287	0.960843	0.95411	0.963644	0.951324	0.936664	0.941774	0.934356	0.936203	0.9267	0.896743	0.887814	0.908984	0.871259	0.854148	0.82825	0.849834	0.857857	0.860547	0.832532	0.916465	1
2301	1455	563	250	23	337.376	17.5248	615.218	39.4581	782.533	61.2433	990.381	118.943	478.669	74.7969	2891.64	551.306	5968.89	1467.53	12378.5	5107.01	2301	10	2291	0.009164	460.786	175.427	1790.22	2235.31	0.963117	0.954168	0.965081	0.943911	0.946966	0.941729	0.928634	0.939328	0.927324	0.906809	0.893278	0.898079	0.867525	0.846792	0.841554	0.862505	0.856176	0.860323	0.81711	0.911174	1
2302	1294	353	46	0	367.006	21.5346	627.803	47.1958	801.361	74.3887	0	0	616.856	108.545	3085.73	686.46	6457.8	1958.98	0	0	2302	9	1693	0.006772	433.185	126.084	1290.33	1398.52	0.965741	0.952747	0.968104	0.947431	0.948612	0.947431	0.931483	0.939457	0.928825	0.908447	0.892794	0.906675	0.869462	0.845836	0.843178	0.861488	0.853514	0.857354	0.816893	0.914649	1
2306	855	295	43	0	451.699	26.6344	669.411	53.1297	833.967	81.4558	0	0	1147.01	202.427	3744.9	886.412	7294.63	2322.52	0	0	2306	13	1193	0.004772	519.312	117.735	2010.99	1643.99	0.969405	0.954317	0.969824	0.947611	0.950126	0.948868	0.932523	0.942163	0.931266	0.912825	0.894384	0.901928	0.867561	0.851635	0.845348	0.85373	0.855407	0.860855	0.81601	0.91492	1
2308	0	746	275	39	0	0	474.823	32.2731	694.139	56.822	851.894	82.207	0	0	1335.92	270.365	4178.59	1029.6	7767.78	2441.38	2308	15	1060	0.00424	545.594	120.501	2310.05	1793.13	0.971698	0.957075	0.970283	0.950472	0.95283	0.948585	0.935377	0.941981	0.931604	0.915094	0.896698	0.900472	0.870283	0.849057	0.848113	0.854245	0.856604	0.863679	0.813208	0.913208	1
2308	28408	746	275	39	132.833	13.415	474.823	32.2731	694.139	56.822	851.894	82.207	30.2419	9.44063	1335.92	270.365	4178.59	1029.6	7767.78	2441.38	2308	0	29468	0.117872	147.681	81.264	112.249	544.041	0.957581	0.960483	0.959312	0.96296	0.952168	0.920168	0.945517	0.928516	0.920422	0.889965	0.895734	0.892731	0.897957	0.848955	0.829968	0.853841	0.858253	0.880548	0.842575	0.897126	1
2313	1203	539	227	35	351.602	19.0258	581.652	38.0853	805.241	61.7871	964.749	82.5898	541.88	88.1008	2446.86	481.102	6495.83	1531.74	11194.3	3032.95	2313	11	2004	0.008016	475.571	172.92	1914.72	2362.63	0.965319	0.958832	0.966068	0.952844	0.946856	0.94012	0.937375	0.938124	0.919162	0.894711	0.897705	0.898204	0.876497	0.863024	0.846058	0.850798	0.86003	0.877994	0.832086	0.910429	1
2314	1085	315	36	0	387.035	22.1405	596.63	44.2433	826.901	69.7139	0	0	722.61	125.022	2649.3	588.509	7053.92	1709.56	0	0	2314	9	1436	0.005744	444.039	110.269	1303.97	1281.52	0.963788	0.959262	0.964136	0.957521	0.944986	0.938022	0.940808	0.933844	0.913301	0.889276	0.897981	0.897632	0.877786	0.86734	0.839833	0.847841	0.860028	0.884401	0.83461	0.908426	1
2318	742	257	32	0	488.949	27.9813	649.796	49.3858	881.922	71.1737	0	0	1452.46	249.929	3421.39	775.623	8537.79	2045.19	0	0	2318	13	1031	0.004124	541.241	99.179	2163.18	1531.05	0.965567	0.959263	0.966537	0.956353	0.946654	0.937924	0.941319	0.939379	0.911736	0.894762	0.898642	0.901552	0.881668	0.86421	0.840931	0.843356	0.855965	0.885548	0.836081	0.902522	1
2320	0	659	240	31	0	0	514.226	32.9902	677.65	56.5231	911.936	78.9977	0	0	1692.71	329.645	3892.15	980.667	9463.6	2473.44	2320	15	930	0.00372	569.657	104.383	2519.34	1762.7	0.963978	0.959677	0.965054	0.954839	0.949462	0.940323	0.944624	0.939785	0.910215	0.891398	0.896774	0.905914	0.88172	0.863978	0.843548	0.846237	0.855914	0.882796	0.834946	0.901613	1
2320	26116	659	240	31	133.986	13.5327	514.226	32.9902	677.65	56.5231	911.936	78.9977	31.0345	9.74281	1692.71	329.645	3892.15	980.667	9463.6	2473.44	2320	0	27046	0.108184	148.967	82.7877	116.597	559.031	0.962379	0.961288	0.958645	0.951083	0.951878	0.91984	0.937292	0.929435	0.932393	0.897989	0.91215	0.891999	0.880722	0.857502	0.845356	0.851013	0.871386	0.880093	0.830566	0.877339	1
2325	1143	505	204	29	342.888	18.6208	616.366	39.4612	782.73	62.0742	1022.15	89.7049	502.782	82.2898	2907.76	557.842	5974.47	1415.7	13314	3508.81	2325	11	1881	0.007524	474.484	178.962	1939.39	2400.26	0.959862	0.964912	0.957735	0.955343	0.954014	0.926103	0.938862	0.93009	0.930622	0.892876	0.905104	0.897129	0.887028	0.861776	0.84051	0.851409	0.855928	0.884902	0.829346	0.89261	1
2326	1033	294	31	4	383.88	22.1576	634.773	43.5804	799.85	70.877	1004.45	48.204	705.263	121.999	3180.57	650.728	6403.92	1740.91	12438.6	1832.56	2326	9	1362	0.005448	449.328	123.601	1403.74	1469.6	0.957783	0.965125	0.95558	0.95558	0.953744	0.921806	0.937592	0.925477	0.932085	0.893539	0.908957	0.896109	0.888032	0.863069	0.842878	0.849119	0.851322	0.888399	0.82746	0.889134	1
2330	721	262	30	4	497.042	27.5104	690.288	48.1991	853.328	72.4709	1056.01	62.1231	1524.49	252.549	4087.75	857.263	7754.63	2010.01	14490.6	2418.19	2330	13	1017	0.004068	559.535	109.516	2419.61	1753.38	0.96116	0.965585	0.956244	0.95821	0.953786	0.927729	0.940511	0.929695	0.93707	0.888397	0.909046	0.897247	0.894297	0.863324	0.844641	0.849558	0.850541	0.893805	0.824975	0.884464	1
2332	0	645	250	33	0	0	514.03	31.8927	707.222	52.511	886.151	104.836	0	0	1689.36	313.57	4403.09	993.499	8856.48	3242.91	2332	16	928	0.003712	579.308	112.064	2675.29	1883.28	0.961746	0.966595	0.959052	0.959591	0.952586	0.928879	0.94181	0.930496	0.938578	0.886315	0.908944	0.899246	0.891703	0.864763	0.844828	0.848599	0.847522	0.894935	0.822737	0.887392	1
2332	26431	645	250	33	124.507	13.4854	514.03	31.8927	707.222	52.511	886.151	104.836	25.0402	8.45717	1689.36	313.57	4403.09	993.499	8856.48	3242.91	2332	0	27359	0.109436	139.934	85.9051	114.935	592.06	0.955134	0.955938	0.955389	0.94097	0.952557	0.9114	0.925801	0.938302	0.924193	0.90833	0.92306	0.88311	0.865309	0.862678	0.841679	0.848989	0.86944	0.880643	0.834223	0.88289	1
2337	696	478	206	25	336.099	18.281	614.389	37.7945	811.912	58.2	1017.67	121.914	473.647	77.6313	2877.29	528.197	6642.85	1448.61	13396.7	4813.79	2337	13	1405	0.00562	512.668	195.049	2425.87	2743.02	0.958719	0.96726	0.960854	0.954804	0.957651	0.922776	0.93879	0.935943	0.933808	0.891815	0.918149	0.896085	0.881139	0.860854	0.854448	0.842705	0.855872	0.880783	0.827758	0.887189	1
2338	628	287	39	0	371.642	21.6832	629.177	43.4986	815.929	58.5381	0	0	640.348	112.052	3098.47	652.81	6740.92	1430.99	0	0	2338	10	954	0.003816	467.281	141.047	1629.24	1606.7	0.956499	0.969078	0.959119	0.955451	0.955975	0.913522	0.935535	0.938155	0.93239	0.897275	0.922432	0.889413	0.880503	0.859539	0.854822	0.843291	0.851677	0.877883	0.825472	0.881027	1
2342	429	240	35	0	477.674	27.0774	682.85	52.2348	874.377	64.4956	0	0	1354.44	229.619	3969.82	947.407	8295.17	1800.84	0	0	2342	15	704	0.002816	567.343	125.374	2591.11	1922.73	0.962358	0.970881	0.955256	0.958097	0.953835	0.916193	0.935369	0.93679	0.934659	0.894176	0.920455	0.888494	0.888494	0.864347	0.856534	0.845881	0.854403	0.872159	0.823864	0.875	1
2344	0	377	226	35	0	0	508.956	31.867	709.824	58.1489	908.872	70.9158	0	0	1640.43	309.44	4468.04	1137.41	9329.13	2146	2344	17	638	0.002552	602.049	128.35	3063.85	2194.68	0.965517	0.973354	0.956113	0.963166	0.956113	0.920846	0.932602	0.940439	0.93652	0.897335	0.922414	0.889498	0.890282	0.867555	0.863636	0.844044	0.856583	0.873824	0.826019	0.873824	1
2344	31084	377	226	35	133.638	13.5623	508.956	31.867	709.824	58.1489	908.872	70.9158	30.8012	9.65286	1640.43	309.44	4468.04	1137.41	9329.13	2146	2344	0	31722	0.126888	143.059	69.5385	91.8026	527.507	0.960784	0.948285	0.958578	0.926329	0.948364	0.929544	0.926408	0.949184	0.926455	0.912096	0.906248	0.872139	0.859104	0.845833	0.852547	0.850057	0.859798	0.871477	0.816358	0.902213	1
2349	1375	271	191	31	336.331	18.4948	608.768	40.2625	811.652	66.419	1012.52	85.4761	474.702	77.982	2804.4	562.144	6668.4	1711.77	12917.9	3167.74	2349	9	1868	0.007472	435.677	180.683	1652.48	2531.53	0.96333	0.958244	0.955032	0.941381	0.951552	0.92666	0.926927	0.945396	0.925589	0.903105	0.920503	0.878212	0.874465	0.850375	0.844486	0.856799	0.858137	0.868041	0.835653	0.897484	1
2350	1250	163	40	0	362.751	21.9018	620.74	40.1826	818.333	71.5837	0	0	596.101	108.195	2970.59	574.137	6851.61	1825.02	0	0	2350	8	1453	0.005812	404.234	110.428	1034.68	1286.91	0.96318	0.953544	0.955953	0.935306	0.950103	0.930145	0.926359	0.947006	0.924639	0.902615	0.92223	0.877495	0.872333	0.847901	0.844804	0.856504	0.85788	0.86373	0.841019	0.905024	1
2354	816	130	36	0	456.27	26.7511	665.299	44.2207	868.786	81.0276	0	0	1181.9	207.639	3656.49	728.383	8218.41	2361.81	0	0	2354	12	982	0.003928	499.065	106.233	1767.45	1610.42	0.963849	0.953157	0.95723	0.937882	0.953666	0.933299	0.929735	0.946029	0.92668	0.90224	0.930244	0.8722	0.870672	0.849287	0.844705	0.858961	0.861507	0.864053	0.839613	0.905804	1
2356	0	713	123	36	0	0	475.364	31.0242	687.304	48.5779	892.175	92.6552	0	0	1339.07	261.037	4036.58	854.655	8953.35	2919.72	2356	14	872	0.003488	522.467	112.978	2033.92	1856.83	0.963876	0.954702	0.958142	0.9375	0.955275	0.93578	0.927752	0.945528	0.927179	0.904817	0.931193	0.874427	0.87156	0.84461	0.844037	0.855505	0.859518	0.865826	0.838876	0.906537	1
2356	28754	713	123	36	133.243	13.3037	475.364	31.0242	687.304	48.5779	892.175	92.6552	30.4987	9.35858	1339.07	261.037	4036.58	854.655	8953.35	2919.72	2356	0	29626	0.118504	144.699	69.8232	89.4667	465.002	0.95855	0.956457	0.963039	0.93612	0.949166	0.936087	0.933015	0.938213	0.92196	0.897117	0.89008	0.889455	0.866671	0.853203	0.840259	0.851482	0.846925	0.870333	0.810943	0.904577	1
2361	1173	495	104	30	358.034	18.9448	586.996	39.2454	795.908	50.8619	1007.78	88.5079	571.806	90.4203	2516	506.308	6239.66	1202.37	12765.2	3441.83	2361	10	1802	0.007208	457.017	153.731	1635.98	2142.78	0.966149	0.95505	0.957825	0.932852	0.954495	0.940622	0.932297	0.950333	0.921199	0.905383	0.904828	0.882908	0.875139	0.852386	0.851831	0.857381	0.851276	0.872364	0.822974	0.90455	1
2362	1066	291	19	3	396.263	23.6771	602.032	44.3989	832.361	61.8675	909.449	21.4267	775.954	138.798	2721.31	609.253	7160.43	1493.51	9196.28	656.945	2362	8	1379	0.005516	446.81	102.354	1292.75	1171.44	0.965192	0.954315	0.959391	0.927846	0.95649	0.940174	0.931472	0.947426	0.923133	0.903553	0.89884	0.882161	0.872734	0.85533	0.849891	0.857143	0.848803	0.869471	0.818709	0.903916	1
2366	734	245	17	3	458.773	28.5629	630.142	50.1063	864.117	54.8449	920.409	18.2009	1202.94	225.177	3126.87	758.2	7975.17	1513.74	9526.54	556.26	2366	13	999	0.003996	509.085	96.8204	1815.01	1319.02	0.967467	0.959459	0.96046	0.932432	0.957457	0.944444	0.933433	0.948949	0.927427	0.905906	0.8999	0.880881	0.871371	0.848348	0.854855	0.856356	0.846346	0.875876	0.823323	0.902402	1
2368	0	634	225	20	0	0	483.209	32.2618	652.548	56.309	910.061	62.466	0	0	1407.03	282.962	3482.49	924.379	9326.6	1834.83	2368	15	879	0.003516	536.268	101.596	2118.49	1541.62	0.968146	0.960751	0.96132	0.93686	0.957907	0.94653	0.932878	0.948805	0.927759	0.910125	0.901024	0.881115	0.870307	0.850967	0.857793	0.859499	0.843572	0.875427	0.824232	0.900455	1
2368	24626	634	225	20	134.497	14.1141	483.209	32.2618	652.548	56.309	910.061	62.466	31.4618	10.1703	1407.03	282.962	3482.49	924.379	9326.6	1834.83	2368	0	25505	0.10202	148.344	76.9381	103.389	476.388	0.958067	0.947167	0.96187	0.947932	0.945619	0.939071	0.942482	0.927995	0.919584	0.883846	0.900255	0.904038	0.881709	0.849775	0.837404	0.842776	0.840443	0.883062	0.834954	0.891747	1
2373	1088	502	188	17	335.495	19.4372	581.048	39.1605	751.635	62.5996	1016.12	64.1366	471.657	81.9377	2441.13	495.706	5304.32	1364.32	12937.1	2396.86	2373	11	1795	0.00718	454.199	162.493	1646.66	1985.95	0.96351	0.952368	0.964903	0.943733	0.951253	0.937883	0.940111	0.935655	0.926462	0.899443	0.897772	0.892201	0.877716	0.85961	0.85376	0.85376	0.83649	0.873259	0.832312	0.900279	1
2374	969	300	28	5	377.407	23.4122	599.965	43.977	775.041	70.5709	1018.09	41.7016	671.369	125.43	2692.71	589.567	5839.01	1740.09	12925.4	1603.88	2374	9	1302	0.005208	439.7	116.088	1295.31	1367.43	0.963518	0.950845	0.966974	0.942396	0.949309	0.93894	0.945853	0.932412	0.920891	0.895545	0.893241	0.900154	0.884409	0.864823	0.859063	0.855223	0.827573	0.869432	0.837942	0.897465	1
2378	652	250	26	5	493.688	29.198	660.567	50.4903	833.858	70.0535	1108.35	48.271	1495.91	266.185	3594.87	844.368	7234.2	1843.28	16670.1	2257.16	2378	14	933	0.003732	551.177	104.089	2299.56	1746.07	0.965702	0.958199	0.966238	0.94373	0.951768	0.939443	0.942658	0.930332	0.927653	0.901929	0.893355	0.89925	0.889603	0.866559	0.865488	0.862808	0.837621	0.874062	0.844051	0.900857	1
2380	0	578	234	31	0	0	508.246	33.8367	677.81	55.4123	899.316	129.139	0	0	1636.08	328.854	3892.25	983.699	9446.26	4449.31	2380	16	843	0.003372	569.694	109.907	2549.55	1972.92	0.965599	0.962633	0.966192	0.943654	0.953737	0.935943	0.941281	0.933571	0.927046	0.90688	0.895018	0.901542	0.890866	0.868921	0.869514	0.865362	0.836892	0.870107	0.841637	0.899763	1
2380	26506	578	234	31	137.09	13.5918	508.246	33.8367	677.81	55.4123	899.316	129.139	33.1898	10.042	1636.08	328.854	3892.25	983.699	9446.26	4449.31	2380	0	27349	0.109396	150.425	78.3717	110.754	556.093	0.965118	0.955172	0.954861	0.95009	0.950967	0.937292	0.930838	0.934422	0.929705	0.874639	0.90539	0.891093	0.873981	0.845241	0.835899	0.838276	0.845991	0.884493	0.832041	0.886413	1
2385	1383	435	197	24	354.998	18.0304	616.591	40.8126	789.312	60.8845	1031.9	137.882	557.082	84.4716	2913.5	585.954	6120.52	1443.36	14113.1	5826.59	2385	10	2039	0.008156	460.735	167.911	1756.88	2361.68	0.963217	0.957332	0.958558	0.944581	0.950956	0.939431	0.942864	0.934036	0.925699	0.892104	0.906327	0.905346	0.880333	0.851398	0.846248	0.852133	0.836439	0.885483	0.842325	0.887935	1
2386	1264	235	39	0	392.641	22.7441	638.566	44.6922	804.53	69.041	0	0	754.482	130.658	3239.84	694.305	6506.88	1705.71	0	0	2386	8	1538	0.006152	440.662	109.946	1280.1	1291.55	0.964239	0.958388	0.957737	0.944733	0.948635	0.941482	0.943758	0.936281	0.929454	0.887191	0.907022	0.909298	0.879714	0.852081	0.841678	0.849155	0.840377	0.889467	0.839077	0.881664	1
2390	883	186	38	0	471.856	28.8495	678.424	51.453	841.002	72.9043	0	0	1307.75	237.813	3891.85	900.213	7431.59	1964.6	0	0	2390	12	1107	0.004428	519.236	104.372	1952.15	1519.15	0.96748	0.959801	0.958898	0.949864	0.948961	0.945799	0.940831	0.938121	0.937669	0.893406	0.908311	0.914182	0.880307	0.846432	0.83785	0.859079	0.839205	0.886631	0.84327	0.877145	1
2392	0	788	178	38	0	0	492.5	33.5873	697.656	56.1345	861.232	83.3661	0	0	1490.22	305.211	4239.56	1033.52	8022.61	2392.48	2392	15	1004	0.004016	542.828	108.546	2224.89	1701.35	0.966633	0.961653	0.960657	0.949701	0.948705	0.949203	0.941733	0.937251	0.938247	0.89492	0.905378	0.915837	0.881972	0.850598	0.836653	0.86006	0.840637	0.890438	0.844622	0.876992	1
2392	30612	788	178	38	134.536	13.4293	492.5	33.5873	697.656	56.1345	861.232	83.3661	31.3896	9.58946	1490.22	305.211	4239.56	1033.52	8022.61	2392.48	2392	0	31616	0.126464	147.501	75.3292	101.047	489.848	0.970363	0.966283	0.945392	0.949772	0.951022	0.937927	0.921828	0.947052	0.92518	0.896919	0.907009	0.87538	0.883983	0.854884	0.855216	0.843007	0.869512	0.879017	0.825183	0.880029	1
2397	1328	590	148	36	368.496	19.0455	606.673	38.9037	820.305	65.0573	980.43	85.5965	622.943	96.3627	2773.39	531.85	6873.29	1651.52	11754.2	3126.08	2397	10	2102	0.008408	477.641	160.853	1857.26	2256.51	0.965985	0.967412	0.950999	0.944577	0.951951	0.94529	0.925309	0.944101	0.935775	0.890105	0.906755	0.891056	0.879163	0.846813	0.845385	0.841579	0.853711	0.884396	0.832065	0.884158	1
2398	1215	355	29	2	409.853	23.197	624.875	45.6722	847.948	77.618	957.527	49.6107	857.251	145.16	3040.15	655.552	7635.66	2121.67	10793.5	1658.58	2398	9	1601	0.006404	466.151	109.164	1476.47	1350.93	0.96752	0.968457	0.949719	0.942536	0.954716	0.946596	0.925359	0.943785	0.935978	0.891943	0.905684	0.886009	0.87664	0.841349	0.842598	0.835103	0.865397	0.885696	0.828232	0.884447	1
2402	881	299	27	2	503.276	29.7033	670.773	51.253	902.992	82.5036	1028.08	28.4772	1584.25	279.127	3762.48	850.527	9213.86	2595.56	13271.7	1095.81	2402	13	1209	0.004836	554.495	98.9178	2312.68	1599.03	0.968156	0.970637	0.949545	0.942101	0.953267	0.945823	0.930108	0.944996	0.93383	0.890819	0.908189	0.890405	0.870141	0.83871	0.8445	0.83871	0.869727	0.882134	0.830025	0.889165	1
2404	0	785	272	29	0	0	519.342	34.1834	685.952	56.5701	928.838	94.3406	0	0	1744.55	345.28	4033.79	983.031	10084	3206.18	2404	15	1086	0.004344	572.006	102.668	2540.61	1771.64	0.969613	0.970534	0.953039	0.945672	0.952118	0.946133	0.930479	0.942449	0.934162	0.889503	0.911142	0.889042	0.868785	0.839779	0.846685	0.841621	0.871547	0.884899	0.832413	0.887201	1
[truncated: 2 more columns]
