# Supplementary material for: IBSEM: An Individual-Based Atlantic Salmon Population Model
Source: PLoS One. 2015 Sep 18;10(9):e0138444. doi: 10.1371/journal.pone.0138444 (PMC4575158; doi:10.1371/journal.pone.0138444)
Supplement: S1 Minimal dataset — (ZIP) [file pone.0138444.s003.zip › temp/scenario 1/wild - 8/runFiles/results/embryo.txt]

month	averageAge	popSize	density	averageLength	stDevLength	averageWeight	stDevWeight	allele_0_0_Frequency	allele_0_1_Frequency	allele_0_2_Frequency	allele_0_3_Frequency	allele_0_4_Frequency	allele_0_5_Frequency	allele_0_6_Frequency	allele_0_7_Frequency	allele_0_8_Frequency	allele_0_9_Frequency	allele_0_10_Frequency	allele_0_11_Frequency	allele_0_12_Frequency	allele_0_13_Frequency	allele_0_14_Frequency	allele_0_15_Frequency	allele_0_16_Frequency	allele_0_17_Frequency	allele_0_18_Frequency	allele_0_19_Frequency	allele_0_20_Frequency	genotypicValueAverage	genotypicValueStDev
16	0	755360	3.02144	23.0242	0.843691	0.156971	0.0171596	0.900624	0.892998	0.902027	0.889813	0.891608	0.89266	0.892465	0.890819	0.88151	0.905215	0.898462	0.890073	0.879975	0.902999	0.894613	0.890078	0.918097	0.890465	0.896117	0.904651	1	0.894885	0.0626198
28	0	360089	1.44036	23.1771	0.837564	0.160088	0.0172624	0.888555	0.901905	0.881221	0.927718	0.9312	0.888303	0.889183	0.935463	0.867337	0.885578	0.926922	0.893599	0.915551	0.930724	0.889375	0.899725	0.937767	0.899375	0.899619	0.904683	1	0.902053	0.063077
40	0	360492	1.44197	22.5244	0.817476	0.147001	0.0159526	0.893654	0.882222	0.869168	0.905447	0.887468	0.895984	0.898412	0.899238	0.907949	0.894371	0.883764	0.896034	0.903159	0.889283	0.916768	0.881688	0.883556	0.904506	0.887619	0.860965	1	0.891313	0.0641336
52	0	526444	2.10578	22.7927	0.830726	0.152298	0.0165516	0.890352	0.885629	0.91724	0.910783	0.908551	0.889883	0.925401	0.897922	0.891989	0.886539	0.874961	0.91016	0.892662	0.91161	0.908836	0.877595	0.897434	0.8974	0.882053	0.892594	1	0.899222	0.0644446
64	0	500715	2.00286	22.7797	0.871315	0.152099	0.0173788	0.89232	0.902773	0.899955	0.900261	0.905843	0.895878	0.899686	0.877123	0.855785	0.896325	0.878359	0.910194	0.905292	0.885883	0.899389	0.923581	0.913764	0.878876	0.900401	0.905584	1	0.895903	0.0635725
76	0	508258	2.03303	22.7568	0.853223	0.151617	0.0169688	0.877575	0.874723	0.894373	0.886426	0.898099	0.894846	0.887403	0.885326	0.888943	0.905636	0.886011	0.888101	0.896657	0.907908	0.877257	0.885626	0.898461	0.881027	0.865599	0.892267	1	0.887375	0.0671518
88	0	506368	2.02547	22.738	0.839893	0.151225	0.0166718	0.887825	0.900384	0.900446	0.900459	0.915694	0.903244	0.87598	0.882383	0.872828	0.879589	0.905547	0.899724	0.886636	0.92436	0.90702	0.892034	0.91243	0.910739	0.890223	0.908313	1	0.896155	0.0612105
100	0	496774	1.9871	22.7747	0.872605	0.152001	0.0173885	0.91445	0.885408	0.880337	0.884789	0.890223	0.883272	0.908604	0.911086	0.88941	0.892405	0.8823	0.889132	0.90405	0.905601	0.908573	0.911878	0.916399	0.882604	0.877538	0.895404	1	0.894526	0.0646197
112	0	509010	2.03604	22.8095	0.873647	0.152697	0.0174858	0.893317	0.898934	0.909447	0.906197	0.890099	0.898279	0.927339	0.868677	0.897771	0.869207	0.86712	0.880379	0.898215	0.897884	0.896313	0.885165	0.871484	0.916487	0.889193	0.867325	1	0.895745	0.067614
124	0	574354	2.29742	22.8291	0.840436	0.153038	0.0168258	0.877637	0.875506	0.895085	0.882052	0.884046	0.89508	0.911146	0.897305	0.889378	0.901155	0.876847	0.925017	0.892281	0.892141	0.875643	0.903204	0.895217	0.888165	0.893339	0.878099	1	0.888655	0.0642868
136	0	655933	2.62373	22.9227	0.846438	0.154923	0.0170591	0.897646	0.869171	0.898756	0.909804	0.900937	0.893837	0.897124	0.854565	0.897907	0.888327	0.855863	0.889982	0.89353	0.887429	0.863981	0.873633	0.910504	0.879115	0.881799	0.907987	1	0.889747	0.0650971
148	0	590515	2.36206	22.9783	0.898772	0.156125	0.0182347	0.901027	0.887845	0.89341	0.875523	0.920795	0.8961	0.883392	0.917567	0.870524	0.875171	0.863043	0.874707	0.887276	0.924658	0.895289	0.896139	0.902225	0.906163	0.872766	0.873845	1	0.892434	0.0679757
160	0	498724	1.9949	22.7794	0.86852	0.15209	0.0173268	0.90084	0.87011	0.887331	0.881487	0.895561	0.889424	0.918313	0.917302	0.865981	0.884735	0.89998	0.904285	0.894935	0.899019	0.868517	0.884258	0.87323	0.892953	0.869419	0.889699	1	0.890396	0.0640065
172	0	561813	2.24725	22.8039	0.867455	0.152575	0.0173525	0.894325	0.894347	0.901324	0.893823	0.874602	0.894136	0.90483	0.883125	0.886997	0.874356	0.845527	0.893376	0.897073	0.890719	0.888292	0.906092	0.890297	0.894077	0.890335	0.883037	1	0.890661	0.0674377
184	0	546309	2.18524	22.8258	0.868403	0.153014	0.0173963	0.902736	0.873615	0.875793	0.879206	0.877561	0.876264	0.914584	0.881333	0.868732	0.884588	0.867106	0.896139	0.879096	0.891835	0.87026	0.901285	0.863844	0.884605	0.857737	0.875626	1	0.883341	0.0665851
196	0	488646	1.95458	22.7543	0.836729	0.151543	0.0166383	0.859512	0.891583	0.868434	0.869667	0.907271	0.881474	0.914544	0.898388	0.877978	0.887316	0.898867	0.88942	0.870876	0.903857	0.876182	0.873383	0.893576	0.883995	0.874467	0.887759	1	0.882949	0.06863
208	0	480319	1.92128	22.8292	0.861998	0.153071	0.0172484	0.865756	0.902223	0.905831	0.884867	0.90414	0.880669	0.89886	0.859946	0.860884	0.904372	0.863187	0.892639	0.870107	0.902782	0.889369	0.897059	0.896711	0.90098	0.878335	0.878764	1	0.88705	0.0677428
220	0	571562	2.28625	22.7797	0.856731	0.152078	0.0170847	0.878287	0.872266	0.896866	0.86237	0.900866	0.893325	0.885696	0.902894	0.857698	0.885228	0.841714	0.883607	0.893606	0.902893	0.882951	0.886613	0.901138	0.893848	0.86656	0.904927	1	0.882616	0.0687561
232	0	702648	2.81059	22.883	0.842783	0.154121	0.0169396	0.872897	0.872448	0.871308	0.878825	0.896282	0.906085	0.890331	0.881108	0.855229	0.873664	0.883029	0.908587	0.89081	0.899467	0.875337	0.87775	0.86778	0.906031	0.878359	0.908926	1	0.881224	0.0677911
244	0	632727	2.53091	22.986	0.868124	0.156234	0.017613	0.899223	0.889918	0.885534	0.886495	0.902484	0.90861	0.92273	0.899272	0.858562	0.881218	0.8791	0.882842	0.884179	0.892037	0.889775	0.886445	0.884155	0.892639	0.891064	0.885948	1	0.89274	0.0639047
256	0	513732	2.05493	22.7865	0.867946	0.15223	0.0173232	0.866027	0.874175	0.878529	0.857045	0.881248	0.855182	0.896303	0.867816	0.848044	0.893797	0.87147	0.901629	0.894693	0.877446	0.8802	0.87703	0.887371	0.884504	0.858623	0.866956	1	0.873172	0.0699504
268	0	536931	2.14772	22.741	0.850648	0.151301	0.0169094	0.886288	0.895067	0.895114	0.874062	0.911209	0.873883	0.894278	0.866633	0.856459	0.887265	0.867695	0.87621	0.883074	0.887365	0.892233	0.864898	0.891619	0.879742	0.903746	0.898412	1	0.885645	0.0690002
280	0	621096	2.48438	22.851	0.852072	0.153493	0.0170968	0.860925	0.884239	0.896524	0.906503	0.906181	0.864995	0.888712	0.893995	0.854031	0.865327	0.849537	0.89646	0.885561	0.886609	0.890008	0.892656	0.89053	0.879206	0.870624	0.88539	1	0.88281	0.066655
292	0	598889	2.39556	22.8307	0.868082	0.153111	0.0173873	0.903924	0.882825	0.906751	0.881583	0.894321	0.882851	0.904986	0.888425	0.874284	0.894329	0.865564	0.893941	0.887993	0.885967	0.875645	0.876438	0.894515	0.910226	0.883421	0.890491	1	0.891246	0.0642547
304	0	611229	2.44492	22.87	0.850101	0.153871	0.0170569	0.900889	0.890384	0.874429	0.887653	0.90268	0.901831	0.913094	0.863229	0.866641	0.886358	0.874231	0.900722	0.875319	0.90982	0.885647	0.851908	0.879298	0.898991	0.878487	0.893416	1	0.88946	0.0681849
316	0	544455	2.17782	22.7947	0.847595	0.152362	0.0169223	0.894622	0.887023	0.883324	0.876691	0.889252	0.879141	0.908563	0.8786	0.840157	0.891148	0.84774	0.887836	0.869988	0.861517	0.888117	0.871376	0.894603	0.898817	0.885597	0.890558	1	0.883165	0.0681114
328	0	608011	2.43204	22.7752	0.853878	0.151984	0.0169986	0.877741	0.883455	0.895357	0.855435	0.895955	0.86728	0.894141	0.87214	0.890481	0.875855	0.848601	0.877742	0.883617	0.888358	0.890242	0.891166	0.866001	0.88773	0.855748	0.877094	1	0.879791	0.067169
340	0	627893	2.51157	22.8296	0.860037	0.153077	0.0172243	0.869178	0.88227	0.898136	0.88034	0.898951	0.87466	0.899615	0.885349	0.863578	0.861429	0.871028	0.879263	0.892769	0.898464	0.8963	0.886153	0.878909	0.873189	0.888823	0.885949	1	0.882682	0.0686996
352	0	545113	2.18045	22.7513	0.850501	0.151504	0.0169119	0.873032	0.882551	0.900057	0.890857	0.915279	0.862521	0.888347	0.880296	0.878374	0.902223	0.876974	0.887038	0.892975	0.889913	0.875419	0.874223	0.891379	0.884857	0.84763	0.888745	1	0.885818	0.0665381
364	0	631710	2.52684	22.8103	0.856195	0.152686	0.0170987	0.898433	0.879905	0.877373	0.872946	0.899683	0.886128	0.90426	0.882558	0.872579	0.888193	0.848633	0.879521	0.896866	0.893	0.872122	0.876543	0.881208	0.898104	0.873762	0.87491	1	0.884878	0.0694173
376	0	565010	2.26004	22.845	0.873088	0.153404	0.017517	0.892418	0.901968	0.873068	0.863754	0.897887	0.887874	0.911481	0.886696	0.872241	0.876021	0.855072	0.872417	0.894929	0.906658	0.88952	0.838959	0.85278	0.885978	0.860656	0.87923	1	0.884966	0.0662621
388	0	558670	2.23468	22.7217	0.841638	0.150906	0.0166829	0.876307	0.890933	0.88357	0.845955	0.880857	0.885167	0.893814	0.8938	0.840915	0.898248	0.864077	0.862186	0.89094	0.90183	0.869741	0.874044	0.88254	0.881289	0.884196	0.886788	1	0.878539	0.0692007
400	0	637527	2.55011	22.8218	0.836596	0.152886	0.0167233	0.881847	0.897253	0.897262	0.87214	0.899922	0.889672	0.897778	0.859834	0.859097	0.862941	0.856938	0.871189	0.880004	0.882257	0.885268	0.885625	0.857059	0.872428	0.889293	0.87666	1	0.883212	0.064394
412	0	582166	2.32866	22.8589	0.845564	0.153642	0.0169625	0.835203	0.865164	0.88637	0.877083	0.891955	0.87713	0.888714	0.881443	0.860401	0.884639	0.853888	0.884561	0.904054	0.888495	0.891369	0.860982	0.884602	0.868403	0.868039	0.885834	1	0.872452	0.0727929
424	0	602475	2.4099	22.8585	0.867192	0.153666	0.0174045	0.857135	0.876585	0.882592	0.87654	0.901322	0.879799	0.873038	0.884006	0.845433	0.886077	0.870835	0.884425	0.89276	0.900043	0.891905	0.873064	0.891761	0.916055	0.870325	0.903525	1	0.877704	0.0671418
436	0	568947	2.27579	22.8472	0.876963	0.153455	0.0176088	0.910304	0.895217	0.893517	0.878961	0.898778	0.872755	0.906778	0.894662	0.880763	0.891393	0.86104	0.895475	0.885397	0.887103	0.883908	0.870926	0.895996	0.870261	0.860653	0.888294	1	0.891562	0.0631546
448	0	643795	2.57518	22.8273	0.846879	0.153011	0.016942	0.852828	0.889347	0.873275	0.877767	0.896393	0.878511	0.903663	0.888437	0.874616	0.87407	0.877829	0.858782	0.865186	0.878676	0.858658	0.856831	0.8738	0.897842	0.856713	0.843949	1	0.876644	0.0670368
460	0	688005	2.75202	22.8826	0.862146	0.154142	0.0173393	0.877954	0.879585	0.888659	0.867854	0.895927	0.881148	0.904961	0.885427	0.846759	0.874702	0.856223	0.852325	0.893725	0.882375	0.872793	0.879451	0.869122	0.874465	0.877798	0.873117	1	0.87931	0.0666001
472	0	659459	2.63784	22.9005	0.854365	0.154489	0.0172057	0.866885	0.876587	0.907947	0.852469	0.878287	0.877519	0.905419	0.871052	0.852577	0.872847	0.859092	0.860022	0.896721	0.881024	0.907526	0.872971	0.89434	0.858642	0.891372	0.887295	1	0.877058	0.0668278
484	0	586728	2.34691	22.9327	0.878475	0.155174	0.0177604	0.890177	0.872621	0.891808	0.889194	0.907938	0.869338	0.871138	0.896928	0.838461	0.887688	0.859535	0.848773	0.878995	0.871824	0.896899	0.863615	0.865145	0.894813	0.868088	0.877187	1	0.881148	0.0657941
496	0	636086	2.54434	22.8854	0.862278	0.154197	0.017347	0.892297	0.877329	0.860443	0.858443	0.899091	0.881323	0.878748	0.885431	0.85859	0.877034	0.855932	0.873408	0.880031	0.908121	0.876991	0.890862	0.896893	0.892313	0.872495	0.90145	1	0.878302	0.067685
508	0	634960	2.53984	22.8359	0.867622	0.153214	0.0173861	0.875964	0.880441	0.885957	0.876384	0.899841	0.877804	0.878199	0.892836	0.864704	0.87558	0.878996	0.857127	0.869329	0.901626	0.886322	0.881644	0.888582	0.875772	0.847114	0.872466	1	0.880257	0.0679445
520	0	659167	2.63667	22.8292	0.854338	0.153061	0.0171009	0.855943	0.89407	0.872106	0.862233	0.893701	0.858465	0.883187	0.880049	0.85554	0.869434	0.879589	0.842992	0.868118	0.895291	0.874426	0.877164	0.887305	0.872535	0.869087	0.872541	1	0.872726	0.0705369
532	0	675927	2.70371	22.8779	0.872337	0.154063	0.0175444	0.901095	0.896388	0.888637	0.851918	0.90076	0.871558	0.895232	0.88496	0.851338	0.86517	0.862815	0.843824	0.876047	0.876329	0.875518	0.870531	0.885646	0.875458	0.869846	0.865916	1	0.881716	0.0677527
544	0	705559	2.82224	22.8723	0.879807	0.153962	0.017717	0.875287	0.887732	0.895087	0.879095	0.890276	0.869391	0.884721	0.888415	0.839716	0.873817	0.86728	0.856995	0.893361	0.884223	0.881312	0.882586	0.877287	0.869191	0.871318	0.891513	1	0.879894	0.0655108
556	0	680073	2.72029	22.9056	0.852377	0.154589	0.0171663	0.873511	0.878485	0.85611	0.869013	0.881376	0.887205	0.863236	0.892387	0.855821	0.895303	0.865211	0.848169	0.891069	0.897075	0.887902	0.887428	0.869835	0.885025	0.865073	0.879042	1	0.874265	0.0678641
568	0	578193	2.31277	22.8354	0.87807	0.15322	0.0175983	0.886168	0.888424	0.876866	0.866299	0.904029	0.905349	0.891312	0.895184	0.863463	0.860416	0.875253	0.857178	0.889873	0.88922	0.901662	0.886246	0.888388	0.877548	0.840341	0.894959	1	0.883952	0.0674062
580	0	637778	2.55111	22.7673	0.861073	0.151838	0.0171674	0.849995	0.876626	0.887618	0.858321	0.899427	0.878869	0.899442	0.890572	0.85579	0.87375	0.864476	0.860496	0.872916	0.883738	0.877306	0.878155	0.886838	0.881724	0.853065	0.885989	1	0.874525	0.0695289
592	0	685698	2.74279	22.8822	0.840505	0.154101	0.0168833	0.885278	0.886601	0.893499	0.854101	0.905988	0.85897	0.886159	0.881807	0.833519	0.853452	0.872944	0.876944	0.875633	0.886982	0.893265	0.870182	0.902768	0.875382	0.857179	0.869065	1	0.878427	0.0683332
604	0	654162	2.61665	22.9479	0.884178	0.155488	0.0178719	0.893075	0.887782	0.878276	0.843024	0.893742	0.894911	0.856821	0.844093	0.844714	0.870099	0.862075	0.842849	0.905614	0.882771	0.875747	0.890142	0.892807	0.872	0.874491	0.875678	1	0.87535	0.0670049
616	0	570412	2.28165	22.8248	0.864881	0.152989	0.0173214	0.887792	0.903723	0.876844	0.840826	0.885153	0.889777	0.852862	0.886779	0.857403	0.878759	0.87148	0.859476	0.881612	0.89432	0.875651	0.8903	0.86808	0.860276	0.880578	0.879264	1	0.878086	0.0708962
628	0	656641	2.62656	22.818	0.853335	0.152836	0.0170855	0.877868	0.881967	0.872903	0.867112	0.887885	0.893643	0.87634	0.885198	0.856878	0.874625	0.856757	0.867457	0.891253	0.885387	0.864242	0.851357	0.894377	0.864035	0.849696	0.884674	1	0.876658	0.069287
640	0	633937	2.53575	22.8355	0.852166	0.153184	0.017063	0.866398	0.890384	0.880424	0.83761	0.903905	0.877403	0.86645	0.866689	0.837523	0.849617	0.865427	0.865785	0.877117	0.875402	0.862221	0.879147	0.889372	0.889247	0.867667	0.879358	1	0.871352	0.071128
652	0	698216	2.79286	22.8832	0.870281	0.154166	0.0175115	0.887849	0.871865	0.886148	0.858403	0.908321	0.876609	0.864425	0.872898	0.844244	0.868176	0.883792	0.858868	0.877596	0.863839	0.884624	0.870487	0.875072	0.876844	0.830496	0.882011	1	0.875994	0.0675569
664	0	671310	2.68524	22.8971	0.862901	0.154434	0.0173844	0.894223	0.886208	0.888873	0.858102	0.892683	0.891133	0.870085	0.856964	0.830168	0.8773	0.87433	0.859049	0.890528	0.862407	0.887395	0.877887	0.882248	0.863524	0.892684	0.854053	1	0.87846	0.0673054
676	0	674597	2.69839	22.8747	0.863482	0.153984	0.0173545	0.891313	0.880463	0.873994	0.83268	0.878049	0.868232	0.863404	0.875959	0.835561	0.860589	0.854198	0.831325	0.871666	0.859962	0.875271	0.871395	0.885993	0.859653	0.85772	0.878322	1	0.868335	0.0693537
688	0	630177	2.52071	22.8427	0.859518	0.153339	0.0172344	0.862762	0.892587	0.876809	0.861986	0.904469	0.876462	0.872606	0.858145	0.851037	0.877344	0.868427	0.864898	0.876675	0.856838	0.872798	0.860563	0.8742	0.873593	0.853259	0.879687	1	0.873599	0.0704264
700	0	682535	2.73014	22.9072	0.845636	0.154611	0.0170223	0.856347	0.878345	0.87872	0.848969	0.899667	0.88135	0.85743	0.888713	0.883231	0.884413	0.875975	0.867019	0.898005	0.867663	0.882928	0.868536	0.889732	0.874378	0.883022	0.877095	1	0.874	0.0697753
712	0	645994	2.58398	22.8875	0.868558	0.154249	0.0174858	0.847533	0.896782	0.904368	0.85785	0.899744	0.874853	0.877963	0.900292	0.864123	0.883112	0.897847	0.882891	0.868453	0.854222	0.889253	0.881517	0.894164	0.874308	0.863597	0.88035	1	0.879505	0.0676995
724	0	589635	2.35854	22.7683	0.855806	0.151849	0.0170261	0.898525	0.86202	0.884644	0.854896	0.906289	0.872411	0.865846	0.8601	0.851886	0.865751	0.869285	0.860797	0.904257	0.880691	0.90046	0.870673	0.870933	0.880776	0.863166	0.847374	1	0.875927	0.0678632
736	0	695353	2.78141	22.8958	0.851291	0.15439	0.0171412	0.894344	0.887419	0.879427	0.834561	0.885045	0.871095	0.85846	0.873288	0.855948	0.874422	0.876142	0.867009	0.881521	0.84276	0.891964	0.872035	0.876534	0.846182	0.851164	0.891674	1	0.873858	0.0678762
748	0	698917	2.79567	22.9275	0.868791	0.155055	0.0175427	0.893595	0.872986	0.878684	0.856929	0.886434	0.871877	0.845889	0.877224	0.838522	0.880072	0.88394	0.871867	0.896389	0.844062	0.898501	0.880612	0.893029	0.860703	0.858606	0.884288	1	0.874427	0.0683376
760	0	681577	2.72631	22.9249	0.868121	0.155	0.0175232	0.865161	0.902363	0.876976	0.853698	0.889775	0.874875	0.879081	0.886185	0.848341	0.881217	0.891389	0.85802	0.886558	0.844125	0.884423	0.878234	0.872598	0.882158	0.86219	0.897259	1	0.876316	0.0667681
772	0	629240	2.51696	22.8813	0.868635	0.154126	0.0174936	0.852437	0.893368	0.883924	0.861493	0.896376	0.876428	0.868463	0.902732	0.875942	0.871871	0.867135	0.885432	0.8579	0.84892	0.886138	0.8817	0.874025	0.861753	0.846406	0.868475	1	0.875371	0.0712821
784	0	627039	2.50816	22.7812	0.86348	0.152118	0.0172277	0.875155	0.886382	0.888321	0.844082	0.915983	0.867579	0.869726	0.869047	0.871612	0.869116	0.886305	0.886112	0.87843	0.83521	0.882497	0.857596	0.887721	0.844743	0.848827	0.877491	1	0.876194	0.0676097
796	0	593708	2.37483	22.8237	0.845468	0.152938	0.0169081	0.861932	0.880585	0.873293	0.848179	0.881821	0.887852	0.861316	0.888834	0.870853	0.843351	0.870364	0.860645	0.89473	0.848535	0.895331	0.88671	0.873089	0.865769	0.865403	0.87837	1	0.870763	0.0698436
808	0	520636	2.08254	22.8172	0.860607	0.152831	0.017213	0.892169	0.8724	0.884734	0.85926	0.890383	0.881988	0.856016	0.880495	0.879334	0.865126	0.844765	0.89454	0.895284	0.823565	0.9035	0.882298	0.893486	0.883819	0.857359	0.854866	1	0.877069	0.0670333
820	0	479513	1.91805	22.7592	0.852822	0.151666	0.0169744	0.877999	0.897345	0.885511	0.873033	0.898406	0.871548	0.849553	0.90172	0.868288	0.882663	0.893922	0.849306	0.900423	0.820499	0.878116	0.887789	0.884914	0.851427	0.874153	0.888246	1	0.880304	0.0665978
832	0	560572	2.24229	22.7564	0.842688	0.151594	0.0167735	0.86818	0.87681	0.851222	0.844197	0.901658	0.858434	0.841849	0.890405	0.869893	0.865363	0.869989	0.870137	0.88987	0.822216	0.880007	0.874468	0.887123	0.865729	0.855896	0.903583	1	0.867137	0.0713369
844	0	625674	2.5027	22.8736	0.842437	0.15393	0.0169037	0.869077	0.869614	0.889896	0.852641	0.8905	0.861571	0.860619	0.881139	0.86407	0.844284	0.854912	0.872966	0.874884	0.843539	0.883958	0.864861	0.877801	0.85533	0.857006	0.873825	1	0.869361	0.0715429
856	0	541424	2.1657	22.8636	0.886857	0.153799	0.0178212	0.854589	0.837771	0.886705	0.854904	0.920843	0.877951	0.843626	0.893673	0.875703	0.841005	0.890981	0.879136	0.857658	0.862513	0.903132	0.850898	0.891155	0.85248	0.850716	0.888503	1	0.868347	0.0727577
868	0	602938	2.41175	22.8369	0.855704	0.153218	0.0171624	0.898616	0.869059	0.883627	0.838977	0.902498	0.853443	0.843812	0.891414	0.875693	0.842097	0.85612	0.883464	0.854859	0.83538	0.904493	0.865006	0.880604	0.854536	0.864884	0.866384	1	0.872114	0.0672928
880	0	588543	2.35417	22.8791	0.871519	0.154086	0.0175355	0.877556	0.871861	0.886667	0.862957	0.907138	0.867591	0.846748	0.87412	0.890497	0.859826	0.863333	0.874896	0.899076	0.809064	0.894012	0.896758	0.875715	0.871726	0.86347	0.849268	1	0.874712	0.0654459
892	0	550863	2.20345	22.8716	0.881125	0.15395	0.017708	0.878027	0.888382	0.859373	0.834762	0.893291	0.844743	0.843349	0.889087	0.876094	0.839403	0.878328	0.863406	0.867463	0.801465	0.885659	0.880614	0.872102	0.860291	0.829425	0.874915	1	0.86627	0.0707056
904	0	600264	2.40106	22.7816	0.85054	0.152106	0.0169582	0.881297	0.879374	0.872087	0.866821	0.89661	0.853358	0.840876	0.889389	0.876907	0.847694	0.845403	0.864058	0.852725	0.835501	0.856105	0.857404	0.8715	0.877589	0.83603	0.874633	1	0.86973	0.0689654
916	0	646108	2.58443	22.9136	0.857575	0.154757	0.0172898	0.86517	0.867648	0.869966	0.839251	0.920168	0.876895	0.863989	0.884535	0.870858	0.857819	0.861788	0.888295	0.868149	0.840467	0.893813	0.865136	0.871466	0.834254	0.84399	0.880094	1	0.869971	0.0705547
928	0	566286	2.26514	22.882	0.872712	0.154144	0.0175599	0.87883	0.861254	0.889401	0.833408	0.904584	0.863091	0.852258	0.908263	0.835147	0.837617	0.845286	0.880426	0.820056	0.854962	0.90687	0.857389	0.854471	0.842534	0.848548	0.88764	1	0.867163	0.0692419
940	0	568088	2.27235	22.789	0.87985	0.152298	0.0176048	0.866595	0.860608	0.859852	0.85329	0.899684	0.84796	0.858245	0.892892	0.850413	0.82824	0.864337	0.890417	0.888212	0.832559	0.901175	0.859946	0.849151	0.855669	0.833962	0.859405	1	0.864104	0.0709323
952	0	565997	2.26399	22.7093	0.841636	0.150661	0.0166705	0.889398	0.879036	0.863834	0.852325	0.894641	0.854118	0.829239	0.879589	0.868974	0.87211	0.862188	0.88416	0.838959	0.798267	0.890906	0.881059	0.870358	0.87215	0.853416	0.849391	1	0.868774	0.0683263
964	0	675378	2.70151	22.8011	0.844769	0.152486	0.0168593	0.880919	0.864629	0.865092	0.84206	0.905454	0.837336	0.855131	0.873537	0.853275	0.853445	0.855288	0.86188	0.838382	0.837103	0.868966	0.878377	0.854353	0.859087	0.828786	0.88115	1	0.863601	0.0725608
976	0	620894	2.48358	22.8856	0.871471	0.154215	0.0175529	0.893849	0.894066	0.899253	0.845376	0.907601	0.848903	0.846308	0.875393	0.872055	0.859598	0.875554	0.89358	0.827691	0.841938	0.862942	0.851194	0.874056	0.867199	0.855943	0.874466	1	0.876271	0.0674949
988	0	526883	2.10753	22.7382	0.853537	0.151249	0.0169632	0.900998	0.87833	0.881997	0.836931	0.899781	0.858713	0.855667	0.876103	0.855053	0.841358	0.888053	0.898702	0.839311	0.8306	0.88206	0.863936	0.877173	0.850844	0.830885	0.866989	1	0.872553	0.0677964
1000	0	563283	2.25313	22.7454	0.848548	0.151384	0.0168576	0.883875	0.881937	0.883012	0.8517	0.876597	0.848458	0.859038	0.88675	0.847689	0.827683	0.861424	0.871739	0.871968	0.8358	0.90255	0.848295	0.879846	0.853693	0.838731	0.880247	1	0.868969	0.0685819
1012	0	553895	2.21558	22.7666	0.853515	0.151812	0.016983	0.874063	0.866942	0.876187	0.858125	0.901547	0.866874	0.847832	0.87852	0.868468	0.85215	0.865825	0.884073	0.856778	0.812729	0.912831	0.867924	0.849268	0.849965	0.825199	0.848068	1	0.868812	0.068358
1024	0	506995	2.02798	22.7482	0.858296	0.151455	0.0170773	0.8677	0.859498	0.867586	0.830549	0.898508	0.883645	0.841211	0.905219	0.873727	0.86303	0.876381	0.879609	0.810319	0.848605	0.877255	0.875059	0.85758	0.86528	0.826318	0.885244	1	0.865892	0.0730143
1036	0	513819	2.05528	22.6778	0.844611	0.150043	0.0166908	0.863729	0.882763	0.874973	0.831147	0.910433	0.848063	0.836178	0.882747	0.861916	0.844597	0.853655	0.880022	0.818951	0.826934	0.870847	0.871423	0.854813	0.871644	0.862027	0.875651	1	0.864085	0.0701627
1048	0	545836	2.18334	22.747	0.862214	0.151436	0.0171438	0.872374	0.90407	0.890613	0.8285	0.891923	0.862607	0.860874	0.905004	0.865672	0.85803	0.877878	0.895911	0.824426	0.842126	0.872011	0.821694	0.859265	0.850797	0.80385	0.903018	1	0.872721	0.0668318
1060	0	567639	2.27056	22.7822	0.846773	0.152113	0.0168791	0.906526	0.905124	0.891033	0.840648	0.903284	0.851665	0.8521	0.865643	0.841901	0.847822	0.885986	0.871284	0.850588	0.828242	0.895092	0.862577	0.880144	0.848634	0.839266	0.862388	1	0.876437	0.0686674
1072	0	546243	2.18497	22.8011	0.858429	0.152506	0.0171501	0.857382	0.868702	0.882507	0.845677	0.89542	0.85756	0.843975	0.882838	0.862795	0.810852	0.857831	0.862978	0.858893	0.826858	0.885978	0.870832	0.848815	0.88497	0.856623	0.871161	1	0.863099	0.0709952
1084	0	555655	2.22262	22.7531	0.852581	0.151543	0.0169599	0.871773	0.878991	0.873112	0.859666	0.895845	0.854151	0.834461	0.890907	0.866109	0.85958	0.852381	0.88017	0.819417	0.84032	0.895713	0.878657	0.877533	0.874727	0.844863	0.886753	1	0.868644	0.0691461
1096	0	639268	2.55707	22.8084	0.848322	0.152637	0.0169587	0.853709	0.883843	0.878656	0.849594	0.903995	0.850788	0.851154	0.880028	0.861527	0.839728	0.881366	0.868999	0.830841	0.812614	0.877291	0.885747	0.854915	0.872971	0.859989	0.862792	1	0.865908	0.0732455
1108	0	690511	2.76204	22.9445	0.853879	0.155374	0.0172505	0.861994	0.879002	0.882806	0.83663	0.895409	0.861162	0.858453	0.895506	0.881643	0.852256	0.871584	0.881608	0.815395	0.84426	0.865896	0.837989	0.84378	0.858099	0.830861	0.867525	1	0.867185	0.0697653
1120	0	546000	2.184	22.8388	0.894802	0.153314	0.0179527	0.874035	0.889246	0.882127	0.832634	0.90047	0.855609	0.843424	0.901669	0.861252	0.832645	0.873115	0.883727	0.821967	0.821757	0.878719	0.833631	0.882394	0.861636	0.827828	0.87464	1	0.86814	0.0686304
1132	0	570113	2.28045	22.7575	0.843591	0.151616	0.0167719	0.874726	0.880875	0.885104	0.833421	0.915073	0.863797	0.861566	0.86396	0.866318	0.845971	0.873482	0.899096	0.851358	0.830435	0.88449	0.865191	0.866207	0.86603	0.847971	0.876004	1	0.871175	0.0677168
1144	0	724630	2.89852	22.898	0.861875	0.154451	0.0173652	0.863094	0.871064	0.884352	0.842061	0.893526	0.870297	0.844237	0.878979	0.872444	0.825603	0.854396	0.858579	0.823804	0.837176	0.889831	0.875011	0.856127	0.855587	0.838487	0.859844	1	0.86438	0.0680511
1156	0	635293	2.54117	22.8534	0.863462	0.153557	0.0173066	0.865083	0.892653	0.870272	0.873663	0.899978	0.865116	0.833874	0.878746	0.864817	0.855767	0.855419	0.894463	0.843762	0.841237	0.868084	0.852608	0.864367	0.873503	0.839628	0.883594	1	0.870563	0.0718021
1168	0	591167	2.36467	22.8	0.88369	0.152522	0.0176765	0.86864	0.874622	0.89259	0.824958	0.895892	0.850659	0.854376	0.88331	0.882993	0.83724	0.872967	0.890292	0.830353	0.839215	0.88959	0.869172	0.869846	0.845962	0.842624	0.857594	1	0.867203	0.0702155
1180	0	554178	2.21671	22.7076	0.844611	0.150631	0.016725	0.879882	0.856679	0.863299	0.819779	0.885022	0.862654	0.861308	0.89388	0.877034	0.831376	0.859766	0.885859	0.831172	0.835613	0.881059	0.86198	0.856165	0.85094	0.838215	0.860715	1	0.86233	0.0672596
1192	0	582908	2.33163	22.7751	0.843045	0.151965	0.0167931	0.880057	0.874226	0.88311	0.837966	0.910624	0.840507	0.863	0.875663	0.870854	0.823155	0.862306	0.861956	0.84469	0.852836	0.877205	0.830872	0.84951	0.845259	0.824374	0.880304	1	0.866951	0.0680171
1204	0	611907	2.44763	22.8597	0.855419	0.153673	0.0171731	0.879192	0.864669	0.874259	0.823362	0.885681	0.850044	0.822926	0.872944	0.87488	0.86669	0.875858	0.890468	0.839049	0.837866	0.89227	0.868804	0.863363	0.859384	0.839951	0.872846	1	0.86334	0.0679878
1216	0	768053	3.07221	22.9437	0.852063	0.155355	0.0172255	0.887394	0.888083	0.866417	0.857687	0.881452	0.864083	0.83769	0.882772	0.856239	0.836056	0.865668	0.89221	0.854474	0.827131	0.883115	0.85951	0.859178	0.875823	0.840594	0.878719	1	0.869629	0.0689092
1228	0	655676	2.6227	22.9061	0.868043	0.154621	0.0174994	0.849143	0.878223	0.865665	0.83591	0.904997	0.859882	0.848028	0.884922	0.896672	0.84964	0.862066	0.879537	0.855845	0.845754	0.882053	0.865761	0.867734	0.861111	0.842223	0.873642	1	0.865234	0.0720089
1240	0	689978	2.75991	23.0196	0.891736	0.156952	0.0181581	0.867481	0.885093	0.865467	0.838011	0.875523	0.872342	0.856935	0.895994	0.898179	0.833779	0.878002	0.869123	0.836956	0.823357	0.882259	0.859413	0.85278	0.844528	0.864749	0.870636	1	0.867035	0.0690539
1252	0	557060	2.22824	22.7829	0.839711	0.152116	0.0167496	0.882549	0.864911	0.864522	0.80794	0.898481	0.846885	0.860541	0.894125	0.868966	0.841539	0.87212	0.885833	0.856696	0.849322	0.872606	0.878914	0.872816	0.860422	0.861169	0.86963	1	0.864823	0.0696796
1264	0	609384	2.43754	22.8957	0.855951	0.154395	0.0172112	0.88004	0.875843	0.873065	0.829457	0.876589	0.859209	0.850287	0.873268	0.8648	0.830471	0.870134	0.882093	0.832571	0.834515	0.869633	0.872357	0.859494	0.839488	0.840254	0.876893	1	0.8638	0.070583
1276	0	616236	2.46494	22.7948	0.863042	0.152389	0.0172459	0.873913	0.879651	0.86796	0.85812	0.890766	0.870173	0.833346	0.880258	0.889683	0.85017	0.879102	0.878537	0.858106	0.831276	0.888441	0.846369	0.858882	0.87044	0.833579	0.877711	1	0.869571	0.0690665
1288	0	632667	2.53067	22.7901	0.858434	0.152287	0.0171346	0.872591	0.891509	0.873297	0.866042	0.865909	0.865165	0.843468	0.903021	0.875785	0.844444	0.83278	0.889377	0.843934	0.840632	0.896519	0.858992	0.843391	0.874281	0.839431	0.867341	1	0.869576	0.0703092
1300	0	621696	2.48678	22.8483	0.854794	0.153443	0.0171516	0.894519	0.865217	0.872643	0.826257	0.876826	0.870789	0.856101	0.907201	0.879441	0.850436	0.86949	0.890691	0.859638	0.816224	0.866907	0.862266	0.885494	0.842103	0.850902	0.853986	1	0.869127	0.0675624
1312	0	568508	2.27403	22.8147	0.851402	0.152768	0.0170129	0.873231	0.88132	0.860157	0.82975	0.881634	0.854117	0.84709	0.900719	0.876507	0.848745	0.89306	0.889041	0.836738	0.838343	0.890532	0.861929	0.870674	0.835497	0.862546	0.881969	1	0.866307	0.0698295
1324	0	577001	2.308	22.8337	0.876463	0.153185	0.0175679	0.885656	0.871535	0.867525	0.832339	0.895189	0.864162	0.86231	0.898894	0.883945	0.829324	0.857641	0.885591	0.825185	0.84428	0.873012	0.84542	0.863206	0.850258	0.869739	0.859525	1	0.868095	0.0666196
1336	0	543852	2.17541	22.8693	0.868194	0.153885	0.0174629	0.87386	0.871526	0.879607	0.861776	0.871608	0.876244	0.841263	0.858299	0.877731	0.837346	0.863473	0.898608	0.833155	0.830837	0.876429	0.872718	0.870582	0.841087	0.857947	0.854019	1	0.866844	0.0687955
1348	0	515617	2.06247	22.7053	0.84599	0.150588	0.0167558	0.897523	0.884767	0.873448	0.843082	0.890012	0.841896	0.853696	0.903712	0.881835	0.843974	0.876824	0.879518	0.853936	0.855526	0.862	0.869592	0.88198	0.85285	0.858485	0.877705	1	0.873276	0.0688665
1360	0	640016	2.56006	22.7665	0.840922	0.151793	0.0167336	0.893975	0.866013	0.864601	0.842291	0.892281	0.86657	0.838444	0.894817	0.879019	0.853172	0.869438	0.876186	0.848297	0.839638	0.898356	0.871245	0.871662	0.849749	0.844355	0.866917	1	0.869578	0.0675872
1372	0	615259	2.46104	22.9055	0.864834	0.154606	0.0174298	0.880813	0.858037	0.85005	0.830694	0.850444	0.842559	0.859037	0.912603	0.892004	0.832553	0.843991	0.88222	0.860805	0.804055	0.864214	0.829109	0.874061	0.855263	0.836071	0.878839	1	0.858628	0.0712221
1384	0	538537	2.15415	22.7781	0.863647	0.152057	0.0172333	0.869586	0.842094	0.877257	0.853264	0.902979	0.863116	0.860258	0.886716	0.900985	0.84887	0.887778	0.859007	0.840994	0.812759	0.852981	0.854904	0.899035	0.8318	0.861842	0.878811	1	0.86644	0.0697023
1396	0	559009	2.23604	22.826	0.865107	0.153013	0.0173294	0.876207	0.862243	0.850758	0.875854	0.894412	0.876938	0.847204	0.892863	0.853938	0.828685	0.842222	0.87927	0.831093	0.822354	0.869093	0.867408	0.883154	0.858207	0.863678	0.868937	1	0.865696	0.0713473
1408	0	519680	2.07872	22.7955	0.862217	0.152401	0.0172061	0.874939	0.903273	0.885352	0.856631	0.879972	0.851017	0.868928	0.864789	0.86194	0.858226	0.862446	0.886554	0.851088	0.871203	0.873421	0.857882	0.858684	0.836966	0.873965	0.852983	1	0.872719	0.0670359
1420	0	533220	2.13288	22.7516	0.863998	0.15153	0.017207	0.89793	0.863704	0.856103	0.842515	0.90527	0.837453	0.843209	0.900861	0.89749	0.839023	0.852824	0.860786	0.845603	0.843086	0.881091	0.860109	0.879781	0.848634	0.86711	0.87469	1	0.867798	0.0684346
1432	0	561362	2.24545	22.7949	0.841497	0.152358	0.0167789	0.882543	0.881923	0.873647	0.825646	0.905586	0.864766	0.820929	0.901034	0.879979	0.828451	0.863283	0.871594	0.86528	0.83246	0.874522	0.875879	0.884977	0.848661	0.844002	0.874128	1	0.868457	0.0691401
1444	0	563823	2.25529	22.8205	0.857598	0.152892	0.0171605	0.875409	0.842747	0.854454	0.862819	0.88724	0.873494	0.85052	0.890005	0.886534	0.858314	0.856074	0.868753	0.85384	0.814238	0.872392	0.846987	0.893737	0.821919	0.834317	0.893162	1	0.864027	0.0704913
1456	0	631704	2.52682	22.8285	0.853534	0.153046	0.0170914	0.890525	0.858586	0.886611	0.883378	0.894629	0.868168	0.852308	0.872728	0.882606	0.844753	0.848625	0.876007	0.830782	0.839779	0.860441	0.86001	0.889265	0.84567	0.85817	0.87389	1	0.872618	0.0668682
1468	0	819128	3.27651	22.9134	0.84236	0.15473	0.0169716	0.871714	0.865775	0.868885	0.871409	0.892224	0.846675	0.860716	0.901127	0.86646	0.849741	0.875092	0.889138	0.835742	0.836733	0.868112	0.864051	0.850978	0.836316	0.858022	0.847799	1	0.86813	0.0686326
1480	0	690831	2.76332	22.9533	0.863788	0.155567	0.0174876	0.869808	0.870039	0.863275	0.840355	0.881846	0.840329	0.861022	0.880132	0.874943	0.832372	0.845745	0.881868	0.857163	0.823541	0.860278	0.885346	0.863808	0.857361	0.846737	0.854539	1	0.861883	0.0709052
1492	0	517174	2.0687	22.7888	0.886224	0.152304	0.0177037	0.87599	0.880642	0.874046	0.879715	0.895858	0.863879	0.856748	0.900198	0.875607	0.840669	0.883688	0.836455	0.849228	0.845712	0.884904	0.863148	0.874185	0.827487	0.845567	0.875885	1	0.87315	0.0674861
1504	0	566181	2.26472	22.7559	0.837198	0.151576	0.0166413	0.884057	0.85689	0.855627	0.846155	0.872756	0.876825	0.843865	0.89466	0.861631	0.824262	0.865302	0.860866	0.851291	0.841933	0.850875	0.876011	0.893352	0.839444	0.852573	0.886394	1	0.863139	0.0684585
1516	0	590505	2.36202	22.8435	0.857909	0.153352	0.0171966	0.878632	0.859833	0.883656	0.886441	0.896843	0.86449	0.865452	0.879039	0.878308	0.854082	0.855933	0.883391	0.805431	0.840674	0.851522	0.864593	0.893108	0.826769	0.84287	0.877821	1	0.871672	0.06573
1528	0	666365	2.66546	22.8374	0.854322	0.153225	0.0171154	0.872293	0.866358	0.83255	0.868763	0.901362	0.875984	0.852332	0.863695	0.865333	0.844879	0.849189	0.882315	0.849089	0.813825	0.852148	0.883917	0.851014	0.839625	0.831656	0.869695	1	0.862996	0.0733656
1540	0	624075	2.4963	22.8784	0.84142	0.154026	0.0168915	0.86698	0.850972	0.863634	0.865382	0.887464	0.851011	0.836802	0.887278	0.855816	0.821453	0.863096	0.862477	0.848639	0.857011	0.866786	0.87511	0.847473	0.84431	0.847104	0.853912	1	0.8604	0.0718289
1552	0	556643	2.22657	22.8836	0.886823	0.154199	0.0178486	0.845053	0.869601	0.866418	0.84968	0.884237	0.854735	0.890009	0.908103	0.880346	0.825671	0.872108	0.85485	0.839319	0.852794	0.846074	0.882453	0.841831	0.834854	0.824196	0.844889	1	0.862874	0.0688226
1564	0	636610	2.54644	22.7515	0.839922	0.151493	0.0166999	0.879326	0.852165	0.881826	0.853515	0.886984	0.868383	0.84194	0.893344	0.886433	0.833246	0.879746	0.884798	0.839205	0.853391	0.875754	0.876933	0.868239	0.846069	0.838011	0.886897	1	0.868353	0.0665623
1576	0	653968	2.61587	22.8014	0.850353	0.152501	0.0169699	0.871481	0.862866	0.86234	0.859599	0.894513	0.87291	0.880274	0.889716	0.852793	0.839543	0.863223	0.871761	0.827526	0.852794	0.856248	0.87168	0.871946	0.84491	0.862691	0.875995	1	0.86733	0.0712456
1588	0	645164	2.58066	22.917	0.883866	0.154865	0.0178513	0.866928	0.851856	0.87163	0.864026	0.896963	0.863139	0.857119	0.853605	0.874686	0.855665	0.872504	0.863204	0.846621	0.841512	0.853056	0.898021	0.876194	0.843159	0.829925	0.867173	1	0.864842	0.0701698
1600	0	640212	2.56085	22.8523	0.852859	0.15352	0.0171012	0.863622	0.878431	0.87197	0.87367	0.904254	0.866291	0.842908	0.871166	0.862603	0.83536	0.866662	0.868138	0.847712	0.82875	0.858094	0.897011	0.863309	0.859425	0.834538	0.872959	1	0.868094	0.0696312
1612	0	663508	2.65403	22.9171	0.844159	0.154808	0.0170077	0.862732	0.868648	0.860326	0.878236	0.894332	0.858902	0.852854	0.881113	0.850221	0.817203	0.88692	0.84404	0.859004	0.850907	0.880627	0.887682	0.837767	0.84084	0.854425	0.867846	1	0.865029	0.0702857
1624	0	512290	2.04916	22.899	0.890501	0.154515	0.01796	0.848025	0.840029	0.845813	0.859983	0.860855	0.840043	0.865258	0.902321	0.86568	0.828412	0.869703	0.896833	0.84933	0.848708	0.850221	0.885304	0.823746	0.843387	0.832515	0.864473	1	0.854575	0.0738938
1636	0	491863	1.96745	22.7852	0.876259	0.152217	0.0174951	0.855513	0.86323	0.849444	0.833195	0.899926	0.862567	0.836412	0.89864	0.837045	0.822033	0.881467	0.856698	0.819456	0.862755	0.865926	0.878981	0.875688	0.827081	0.860654	0.873443	1	0.857644	0.071644
1648	0	601490	2.40596	22.7741	0.84155	0.151944	0.0167705	0.870679	0.869153	0.871214	0.847183	0.868389	0.874912	0.860849	0.868423	0.860897	0.833073	0.883406	0.86451	0.853054	0.876971	0.861429	0.8903	0.866191	0.824375	0.866668	0.872115	1	0.865362	0.0736577
1660	0	671481	2.68592	22.8793	0.852051	0.154059	0.0171166	0.853213	0.864287	0.875781	0.870968	0.90213	0.84113	0.869789	0.878341	0.878023	0.853122	0.879851	0.84337	0.837755	0.840771	0.844475	0.888186	0.838004	0.851242	0.81451	0.886345	1	0.865207	0.0676402
1672	0	629116	2.51646	22.9026	0.865294	0.154547	0.0174348	0.858896	0.886422	0.846353	0.857557	0.897131	0.857103	0.838094	0.903564	0.857079	0.831506	0.883687	0.855541	0.850592	0.848503	0.839761	0.885052	0.861932	0.831966	0.852446	0.887689	1	0.864036	0.069513
1684	0	619281	2.47712	22.8891	0.849686	0.154253	0.0170975	0.841979	0.866062	0.883853	0.848932	0.902241	0.847993	0.858944	0.862658	0.861489	0.828569	0.88101	0.867336	0.856498	0.869536	0.853822	0.881891	0.856876	0.833639	0.821612	0.884183	1	0.861909	0.0708538
1696	0	561075	2.2443	22.8996	0.857252	0.154475	0.0172627	0.867718	0.865105	0.872032	0.866804	0.88898	0.84202	0.854343	0.886085	0.87318	0.813562	0.88579	0.860796	0.828709	0.86863	0.85773	0.886564	0.870687	0.858148	0.841926	0.864367	1	0.86526	0.0689904
1708	0	568028	2.27211	22.8416	0.876506	0.153342	0.0175872	0.839831	0.859297	0.873091	0.839824	0.865907	0.873567	0.84641	0.876513	0.853586	0.831081	0.889477	0.857273	0.845021	0.86765	0.840348	0.897395	0.869251	0.836152	0.837148	0.876268	1	0.857232	0.0707253
1720	0	569923	2.27969	22.8678	0.878864	0.15387	0.017682	0.864633	0.851741	0.876632	0.831987	0.900139	0.862932	0.888752	0.875578	0.867703	0.838377	0.858833	0.893743	0.843564	0.853253	0.851443	0.879367	0.870882	0.828585	0.85263	0.89139	1	0.864785	0.070447
1732	0	517053	2.06821	22.7997	0.865871	0.152489	0.0173099	0.852733	0.865414	0.892546	0.84528	0.90473	0.859193	0.851603	0.894883	0.849131	0.804808	0.878473	0.815245	0.882198	0.887486	0.889158	0.869243	0.861104	0.837127	0.84505	0.890161	1	0.865014	0.0722139
1744	0	561404	2.24562	22.7972	0.85731	0.152428	0.0171228	0.835854	0.856988	0.885639	0.850856	0.906435	0.883302	0.841461	0.87913	0.87191	0.819246	0.867196	0.834195	0.828468	0.851346	0.837614	0.888351	0.882471	0.828412	0.841533	0.871395	1	0.860665	0.0701365
1756	0	625114	2.50046	22.8457	0.84776	0.153382	0.0169946	0.843421	0.859765	0.858858	0.839335	0.880985	0.842991	0.84288	0.857176	0.858043	0.824268	0.896582	0.839085	0.852418	0.870649	0.852748	0.877287	0.873441	0.830742	0.837229	0.879368	1	0.853952	0.0736084
1768	0	774442	3.09777	22.907	0.876835	0.154653	0.0176836	0.851421	0.853833	0.864722	0.846988	0.875074	0.860475	0.835921	0.878074	0.856338	0.811539	0.897435	0.869793	0.84815	0.868195	0.851911	0.875383	0.847223	0.833291	0.859721	0.847522	1	0.856887	0.0700304
1780	0	705742	2.82297	22.8843	0.858218	0.154169	0.0172601	0.84034	0.846585	0.863782	0.84683	0.881846	0.855666	0.856173	0.867296	0.818638	0.80168	0.881637	0.861484	0.845558	0.853316	0.850277	0.886683	0.856897	0.866871	0.813738	0.877459	1	0.852394	0.0767286
1792	0	636439	2.54576	22.8797	0.860726	0.154082	0.0173025	0.865939	0.847622	0.888064	0.821178	0.875279	0.870324	0.864679	0.872077	0.863296	0.837303	0.867118	0.84653	0.887607	0.88002	0.864934	0.86917	0.85485	0.842279	0.855793	0.895352	1	0.862011	0.0716639
1804	0	619423	2.47769	22.8551	0.850721	0.153573	0.0170726	0.843089	0.857747	0.910099	0.83534	0.888991	0.872787	0.854918	0.88538	0.849687	0.812509	0.870856	0.852609	0.854879	0.844996	0.872522	0.87493	0.859828	0.846299	0.836461	0.878742	1	0.862262	0.0711495
1816	0	643730	2.57492	22.8712	0.864657	0.153915	0.0173546	0.845735	0.868192	0.859955	0.860642	0.921751	0.834781	0.832286	0.875977	0.873834	0.841682	0.877442	0.85666	0.844543	0.867475	0.835127	0.873755	0.869006	0.827508	0.842416	0.865061	1	0.860943	0.0719202
1828	0	557667	2.23067	22.8249	0.876833	0.15301	0.0175675	0.836014	0.858522	0.855514	0.848176	0.889908	0.876661	0.852168	0.875541	0.866056	0.81229	0.895318	0.843246	0.871029	0.881274	0.849612	0.874925	0.858018	0.852326	0.825801	0.857926	1	0.85802	0.0696303
1840	0	480024	1.9201	22.7155	0.866225	0.15082	0.0171787	0.849015	0.853418	0.887739	0.811658	0.877969	0.867809	0.856507	0.867622	0.882842	0.808966	0.901116	0.861445	0.854637	0.860482	0.848928	0.886014	0.858209	0.844889	0.836363	0.85355	1	0.858276	0.0717503
1852	0	570522	2.28209	22.7318	0.839542	0.151103	0.0166665	0.853956	0.857717	0.882018	0.848851	0.893808	0.88895	0.840614	0.882568	0.855758	0.835101	0.849733	0.88414	0.852838	0.871628	0.842255	0.89028	0.85931	0.863427	0.840075	0.836274	1	0.863963	0.0707121
1864	0	605048	2.42019	22.8048	0.850561	0.152568	0.0169762	0.840616	0.837344	0.88361	0.863801	0.89922	0.844549	0.856977	0.872656	0.838048	0.806002	0.877739	0.845976	0.859748	0.864171	0.884216	0.868839	0.872937	0.817018	0.839454	0.893928	1	0.857355	0.0715594
1876	0	503998	2.01599	22.8643	0.894426	0.153825	0.017976	0.85166	0.843442	0.874029	0.822665	0.865531	0.877289	0.835983	0.874742	0.869744	0.835006	0.856335	0.84524	0.856589	0.878307	0.862866	0.85239	0.863716	0.871445	0.831734	0.857312	1	0.854746	0.0734997
1888	0	554015	2.21606	22.848	0.91217	0.153527	0.0184254	0.84511	0.895712	0.869326	0.797022	0.891175	0.879844	0.825985	0.874242	0.864069	0.862885	0.881782	0.850935	0.841197	0.872419	0.852025	0.891905	0.901395	0.856117	0.842953	0.851289	1	0.861199	0.071159
1900	0	536814	2.14726	22.7966	0.844752	0.152396	0.0168404	0.841097	0.879906	0.835735	0.842812	0.873891	0.841975	0.847774	0.858676	0.899412	0.806639	0.894185	0.85925	0.84993	0.879125	0.862322	0.875232	0.863561	0.854807	0.839653	0.867265	1	0.855662	0.0712152
1912	0	588829	2.35532	22.7495	0.841018	0.151455	0.0167253	0.841933	0.854511	0.885345	0.833212	0.862933	0.872369	0.835568	0.876265	0.872781	0.826632	0.868081	0.855102	0.834437	0.880946	0.856066	0.885805	0.891578	0.86156	0.849804	0.855422	1	0.857245	0.0730092
1924	0	619074	2.4763	22.8112	0.849432	0.152693	0.0169635	0.829563	0.854099	0.875267	0.840547	0.883499	0.874932	0.842976	0.888359	0.854772	0.847307	0.861571	0.846659	0.86216	0.869387	0.861147	0.882818	0.860361	0.857774	0.828316	0.870412	1	0.857337	0.0715575
1936	0	663814	2.65526	22.8488	0.858983	0.15346	0.0172357	0.845908	0.842651	0.845032	0.84333	0.881128	0.850961	0.817056	0.878294	0.868212	0.804344	0.851798	0.828202	0.837089	0.863386	0.874073	0.857575	0.86346	0.839943	0.871093	0.843585	1	0.848616	0.0742471
1948	0	603719	2.41488	22.8588	0.848192	0.153643	0.0170147	0.820662	0.8585	0.834323	0.835854	0.860992	0.872479	0.848101	0.866213	0.864123	0.831244	0.87697	0.849198	0.853607	0.883401	0.854008	0.872957	0.870036	0.834044	0.853201	0.85831	1	0.849073	0.0744462
1960	0	634845	2.53938	22.9642	0.861594	0.155783	0.0174422	0.866926	0.894165	0.870753	0.826276	0.875633	0.861031	0.84644	0.872708	0.865737	0.827293	0.904379	0.844106	0.838256	0.867954	0.859357	0.887912	0.864164	0.856554	0.82758	0.858494	1	0.864271	0.0681408
1972	0	627685	2.51074	22.8518	0.865916	0.153529	0.017377	0.864064	0.885652	0.873421	0.807165	0.857673	0.854636	0.843244	0.876613	0.863401	0.832046	0.876706	0.834018	0.843413	0.875877	0.861672	0.878228	0.862523	0.844105	0.839897	0.859787	1	0.858442	0.0689533
1984	0	729440	2.91776	22.8201	0.854679	0.15288	0.0170966	0.837661	0.852958	0.86954	0.844154	0.870246	0.869395	0.851133	0.87837	0.875236	0.841089	0.871505	0.826281	0.849307	0.873327	0.849121	0.891705	0.862775	0.84135	0.851197	0.855701	1	0.856675	0.0736398
1996	0	818282	3.27313	22.9089	0.850948	0.154652	0.0171585	0.838931	0.831509	0.856122	0.811054	0.880545	0.859105	0.842355	0.877037	0.866663	0.839363	0.856337	0.826703	0.856884	0.883786	0.846681	0.897059	0.837855	0.841638	0.865255	0.862025	1	0.848505	0.0722888
2008	0	702263	2.80905	22.8949	0.861422	0.154387	0.0173431	0.836494	0.845099	0.855817	0.804653	0.858484	0.857014	0.848542	0.869329	0.868771	0.814745	0.870029	0.820322	0.845984	0.877149	0.875968	0.866495	0.898808	0.822013	0.861208	0.863836	1	0.846923	0.0754291
2020	0	598067	2.39227	22.8795	0.859284	0.154076	0.0172642	0.878602	0.83346	0.882287	0.815218	0.867481	0.846529	0.860147	0.853725	0.861988	0.82604	0.860228	0.845684	0.819502	0.862992	0.856828	0.868095	0.881327	0.846118	0.842575	0.854984	1	0.85443	0.0764129
2032	0	513090	2.05236	22.7912	0.863968	0.152317	0.0172508	0.876756	0.882687	0.887066	0.835689	0.874137	0.871816	0.844249	0.898245	0.860347	0.816902	0.861166	0.834568	0.856967	0.862033	0.851056	0.872346	0.851127	0.834728	0.859192	0.838941	1	0.866069	0.0660075
2044	0	497582	1.99033	22.7736	0.864029	0.151968	0.0172113	0.837799	0.881166	0.85019	0.823894	0.891779	0.843834	0.85991	0.894447	0.857043	0.837812	0.869139	0.789786	0.833392	0.874026	0.865718	0.898686	0.841803	0.866097	0.846141	0.867525	1	0.855626	0.072653
2056	0	523028	2.09211	22.781	0.862474	0.152112	0.0172235	0.839167	0.867713	0.883859	0.812781	0.881201	0.856403	0.880069	0.854884	0.869566	0.811825	0.86495	0.856982	0.853759	0.846588	0.856545	0.881358	0.869067	0.840172	0.851231	0.853146	1	0.856742	0.0739807
2068	0	560022	2.24009	22.7952	0.853606	0.152381	0.0170382	0.866309	0.846823	0.856538	0.812176	0.859823	0.864385	0.836873	0.864758	0.856499	0.813539	0.859241	0.816876	0.859366	0.871401	0.861394	0.874574	0.859938	0.846969	0.857973	0.880796	1	0.850891	0.0759077
2080	0	595628	2.38251	22.8709	0.868927	0.153916	0.0174535	0.871741	0.846873	0.871623	0.817059	0.890874	0.843159	0.856458	0.867475	0.871516	0.812711	0.869112	0.831014	0.836167	0.864357	0.828327	0.887424	0.870848	0.837767	0.852676	0.868221	1	0.856253	0.0712014
2092	0	569981	2.27992	22.8024	0.871137	0.152552	0.0174227	0.878019	0.865631	0.8798	0.808473	0.859158	0.853264	0.844884	0.857553	0.856995	0.825613	0.854241	0.833245	0.84327	0.85917	0.867306	0.848452	0.848328	0.849366	0.815295	0.855228	1	0.855516	0.0720995
2104	0	616228	2.46491	22.8139	0.85126	0.15275	0.0170077	0.869759	0.876736	0.88509	0.822049	0.86596	0.836262	0.859538	0.88765	0.882943	0.814401	0.875423	0.81947	0.83213	0.87462	0.849531	0.860828	0.843158	0.844637	0.861485	0.873337	1	0.860772	0.0710997
2116	0	535450	2.1418	22.7327	0.856726	0.151145	0.0170187	0.875832	0.850028	0.8528	0.81814	0.879208	0.856031	0.875442	0.866402	0.856971	0.795779	0.859907	0.844444	0.825966	0.862697	0.865112	0.875546	0.859681	0.843664	0.838305	0.868368	1	0.855102	0.071964
2128	0	636357	2.54543	22.8618	0.838233	0.153688	0.0168201	0.847953	0.855159	0.877963	0.834651	0.874267	0.850529	0.845789	0.864433	0.865066	0.816515	0.874014	0.842867	0.876524	0.87271	0.887802	0.870638	0.859224	0.83811	0.860771	0.87926	1	0.856863	0.0721681
2140	0	567250	2.269	22.9224	0.876629	0.154962	0.0176818	0.849767	0.875089	0.872698	0.804172	0.854948	0.854775	0.858628	0.875162	0.871528	0.838081	0.889685	0.816844	0.852268	0.848914	0.840841	0.881113	0.847598	0.840654	0.837229	0.86837	1	0.854948	0.0699754
2152	0	584432	2.33773	22.9434	0.913759	0.155445	0.0185347	0.861371	0.835614	0.864681	0.820432	0.858702	0.823524	0.840309	0.878643	0.855679	0.80716	0.877219	0.839155	0.862887	0.872687	0.844698	0.862677	0.879971	0.831374	0.867597	0.882628	1	0.84917	0.075647
2164	0	597079	2.38832	22.8746	0.859016	0.153976	0.0172777	0.862979	0.887569	0.883491	0.864383	0.878718	0.835174	0.849495	0.878248	0.875515	0.821783	0.848672	0.850211	0.816926	0.859918	0.85036	0.846696	0.852282	0.852237	0.826054	0.863099	1	0.863636	0.0693794
2176	0	544586	2.17834	22.791	0.882035	0.152342	0.0176484	0.872855	0.854575	0.863941	0.797421	0.861405	0.836459	0.865813	0.890308	0.878017	0.831891	0.871049	0.808806	0.834629	0.86306	0.858031	0.873449	0.850293	0.842187	0.824278	0.875406	1	0.853877	0.0691369
2188	0	603067	2.41227	22.7998	0.864717	0.15249	0.0172588	0.879512	0.838461	0.867533	0.805339	0.885594	0.85362	0.869134	0.890975	0.860412	0.799313	0.857277	0.806318	0.821216	0.855805	0.86385	0.866402	0.872265	0.833765	0.823667	0.856182	1	0.854327	0.0731417
2200	0	563762	2.25505	22.7811	0.864726	0.152117	0.017259	0.849887	0.85774	0.880343	0.838645	0.883771	0.86644	0.887003	0.872826	0.878994	0.804551	0.875973	0.838945	0.839653	0.847781	0.858346	0.857375	0.859589	0.842239	0.832292	0.892802	1	0.860711	0.0698526
2212	0	662805	2.65122	22.7989	0.834026	0.152426	0.0166452	0.851298	0.861285	0.86426	0.824434	0.872859	0.844842	0.868186	0.861979	0.868004	0.825564	0.878082	0.847144	0.853758	0.862761	0.837214	0.85386	0.855101	0.81973	0.849549	0.878542	1	0.854804	0.072622
2224	0	704243	2.81697	22.9096	0.854531	0.154673	0.0172093	0.875055	0.879117	0.875431	0.830081	0.866003	0.856033	0.849125	0.882476	0.866799	0.816284	0.851779	0.837639	0.857362	0.873266	0.832595	0.845247	0.882293	0.839008	0.8445	0.870467	1	0.861437	0.0685031
2236	0	635208	2.54083	22.9146	0.891332	0.154829	0.0179878	0.884534	0.836703	0.854851	0.843245	0.872328	0.8314	0.873037	0.874636	0.874773	0.836407	0.884673	0.816096	0.833017	0.852906	0.852361	0.836217	0.856081	0.855357	0.815866	0.889221	1	0.856799	0.0725651
2248	0	571478	2.28591	22.8252	0.844494	0.152967	0.0168898	0.879139	0.844371	0.853462	0.7938	0.847947	0.834198	0.87019	0.876962	0.871464	0.809754	0.856968	0.83202	0.827986	0.864572	0.868363	0.863139	0.869538	0.842322	0.815755	0.879602	1	0.84954	0.0729844
2260	0	559444	2.23778	22.8056	0.873003	0.152618	0.0174526	0.879309	0.853547	0.858054	0.815843	0.873078	0.851226	0.881398	0.88351	0.871771	0.800046	0.845163	0.838661	0.812963	0.838627	0.847616	0.884904	0.823813	0.839696	0.802597	0.874383	1	0.855179	0.0715572
2272	0	581274	2.3251	22.8105	0.856373	0.15269	0.0171058	0.839659	0.8641	0.869502	0.837177	0.866344	0.848592	0.879542	0.87473	0.886173	0.810976	0.869712	0.82311	0.835605	0.855066	0.826983	0.839387	0.864376	0.836708	0.837032	0.895315	1	0.854906	0.0722099
2284	0	439969	1.75988	22.7861	0.873817	0.152231	0.0174646	0.858782	0.891041	0.879536	0.848459	0.888232	0.855231	0.854394	0.869783	0.868495	0.826826	0.866305	0.828286	0.835388	0.862108	0.860128	0.868258	0.86711	0.831882	0.807977	0.869002	1	0.864231	0.067602
2296	0	514857	2.05943	22.7848	0.866321	0.152194	0.0172842	0.895328	0.843386	0.871645	0.848897	0.8714	0.824346	0.873015	0.879698	0.881301	0.845611	0.890605	0.829437	0.849817	0.881218	0.8744	0.841289	0.89167	0.874796	0.821483	0.866869	1	0.864513	0.0683625
2308	0	626094	2.50438	22.827	0.863303	0.15303	0.0173128	0.864626	0.819205	0.864674	0.836023	0.8779	0.837673	0.884226	0.867398	0.899395	0.827611	0.845296	0.836657	0.823381	0.860506	0.843017	0.822195	0.867126	0.855324	0.835917	0.888652	1	0.853166	0.0741691
2320	0	663389	2.65356	22.8438	0.855967	0.153356	0.0171447	0.883923	0.834933	0.867039	0.798645	0.871202	0.847075	0.876869	0.843868	0.864524	0.814471	0.865448	0.840456	0.834135	0.834736	0.836134	0.864892	0.852908	0.829366	0.845334	0.897031	1	0.851873	0.071992
2332	0	601258	2.40503	22.8587	0.866871	0.15367	0.0174136	0.86231	0.851139	0.84483	0.847085	0.866342	0.839139	0.884697	0.869417	0.869005	0.811078	0.847613	0.819161	0.827548	0.844454	0.808677	0.870514	0.848223	0.848716	0.824885	0.869933	1	0.851953	0.072824
2344	0	583571	2.33428	22.8655	0.853827	0.153787	0.0171525	0.86597	0.856137	0.870014	0.843089	0.892897	0.889208	0.872339	0.873507	0.875915	0.807083	0.854788	0.832989	0.84751	0.845375	0.843992	0.840829	0.838595	0.821904	0.823912	0.858022	1	0.861468	0.0706644
2356	0	614841	2.45936	22.98	0.861454	0.156103	0.0174643	0.885622	0.869178	0.863272	0.86105	0.862354	0.868748	0.881888	0.884007	0.882716	0.836839	0.888941	0.80957	0.879253	0.884978	0.856355	0.855014	0.874962	0.844148	0.849459	0.885601	1	0.869324	0.0670592
2368	0	510418	2.04167	22.8643	0.892026	0.153819	0.0179254	0.889711	0.846566	0.861723	0.881908	0.885229	0.840478	0.870914	0.855633	0.89285	0.802523	0.870664	0.843874	0.843244	0.870209	0.809775	0.841065	0.8631	0.848326	0.850765	0.903647	1	0.86396	0.0702268
2380	0	517955	2.07182	22.7466	0.854651	0.151418	0.0169912	0.870124	0.852211	0.840438	0.829619	0.860081	0.830349	0.876036	0.883324	0.893102	0.836458	0.877953	0.841471	0.832409	0.849951	0.846536	0.872369	0.870919	0.832067	0.824739	0.897163	1	0.85514	0.073754
2392	0	589677	2.35871	22.8479	0.875789	0.153466	0.017599	0.855808	0.852031	0.85532	0.853543	0.875423	0.866145	0.89617	0.864658	0.894414	0.818619	0.862091	0.829057	0.814233	0.850261	0.813757	0.859984	0.864519	0.862692	0.849692	0.867242	1	0.858382	0.0707955
3583
