# Supplementary material for: IBSEM: An Individual-Based Atlantic Salmon Population Model
Source: PLoS One. 2015 Sep 18;10(9):e0138444. doi: 10.1371/journal.pone.0138444 (PMC4575158; doi:10.1371/journal.pone.0138444)
Supplement: S1 Minimal dataset — (ZIP) [file pone.0138444.s003.zip › temp/scenario 1/wild - 8/runFiles/results/heritabilityFreshwater.txt]

month	parr0+_P_Average	parr0+_P_stDev	parr0+_G_Average	parr0+_G_stDev	parr1+_P_Average	parr1+_P_stDev	parr1+_G_Average	parr1+_G_stDev	parr2+_P_Average	parr2+_P_stDev	parr2+_G_Average	parr2+_G_stDev	parr3+_P_Average	parr3+_P_stDev	parr3+_G_Average	parr3+_G_stDev	parr4+_P_Average	parr4+_P_stDev	parr4+_G_Average	parr4+_G_stDev
21	3.13065	0.645343	3.12796	0.025352	0	0	0	0	0	0	0	0	0	0	0	0	0	0	0	0
21	0	0	0	0	13.4116	11.9812	13.5501	0.55976	0	0	0	0	0	0	0	0	0	0	0	0
21	0	0	0	0	0	0	0	0	26.9353	24.5759	27.813	14.99	34.3136	52.3129	36.2124	37.8688	0	0	0	0
21	0	0	0	0	0	0	0	0	0	0	0	0	0	0	0	0	0	0	0	0
33	3.61673	0.858127	3.61891	0.0240807	0	0	0	0	0	0	0	0	0	0	0	0	0	0	0	0
33	0	0	0	0	14.1604	13.2643	14.2824	0.743103	0	0	0	0	0	0	0	0	0	0	0	0
33	0	0	0	0	0	0	0	0	25.7379	29.0225	29.5881	2.75937	40.6901	60.4601	46.2566	27.0879	34.7111	5.67143	54.3625	1.49984
33	0	0	0	0	0	0	0	0	0	0	0	0	0	0	0	0	0	0	0	0
45	3.0167	0.605333	3.01721	0.0205277	0	0	0	0	0	0	0	0	0	0	0	0	0	0	0	0
45	0	0	0	0	14.5483	14.7427	14.6923	0.566039	0	0	0	0	0	0	0	0	0	0	0	0
45	0	0	0	0	0	0	0	0	25.1847	27.9209	29.3911	3.10915	34.9245	50.6601	52.3929	7.22996	0	0	0	0
45	0	0	0	0	0	0	0	0	0	0	0	0	0	0	0	0	0	0	0	0
57	3.3227	0.727067	3.31822	0.0267572	0	0	0	0	0	0	0	0	0	0	0	0	0	0	0	0
57	0	0	0	0	12.9309	11.2251	13.0691	0.537118	0	0	0	0	0	0	0	0	0	0	0	0
57	0	0	0	0	0	0	0	0	25.7218	30.8715	30.2593	2.45154	34.3979	49.4321	52.7138	8.23872	38.6895	0.0819398	86.2285	19.8037
57	0	0	0	0	0	0	0	0	0	0	0	0	0	0	0	0	0	0	0	0
69	3.4755	0.801324	3.47149	0.0371461	0	0	0	0	0	0	0	0	0	0	0	0	0	0	0	0
69	0	0	0	0	14.9027	14.8163	15.0596	0.762972	0	0	0	0	0	0	0	0	0	0	0	0
69	0	0	0	0	0	0	0	0	25.4995	27.8806	29.0909	2.76818	36.7439	61.3868	55.4954	8.26421	0	0	0	0
69	0	0	0	0	0	0	0	0	0	0	0	0	0	0	0	0	0	0	0	0
81	3.28464	0.71905	3.28515	0.028679	0	0	0	0	0	0	0	0	0	0	0	0	0	0	0	0
81	0	0	0	0	15.5748	16.5052	15.7259	0.998411	0	0	0	0	0	0	0	0	0	0	0	0
81	0	0	0	0	0	0	0	0	27.2539	31.6873	32.8421	3.99151	37.1644	51.9837	53.9972	9.16394	0	0	0	0
81	0	0	0	0	0	0	0	0	0	0	0	0	0	0	0	0	0	0	0	0
93	3.45452	0.794828	3.45302	0.0333156	0	0	0	0	0	0	0	0	0	0	0	0	0	0	0	0
93	0	0	0	0	14.9392	14.9623	15.1635	0.826307	0	0	0	0	0	0	0	0	0	0	0	0
93	0	0	0	0	0	0	0	0	28.0303	33.6353	33.9383	4.61568	38.0447	66.3124	59.832	10.2878	0	0	0	0
93	0	0	0	0	0	0	0	0	0	0	0	0	0	0	0	0	0	0	0	0
105	3.2355	0.694405	3.23106	0.0291976	0	0	0	0	0	0	0	0	0	0	0	0	0	0	0	0
105	0	0	0	0	15.2885	16.0661	15.4427	0.911987	0	0	0	0	0	0	0	0	0	0	0	0
105	0	0	0	0	0	0	0	0	27.2131	31.782	32.8387	4.40363	37.8146	52.1002	60.3327	9.86151	0	0	0	0
105	0	0	0	0	0	0	0	0	0	0	0	0	0	0	0	0	0	0	0	0
117	3.0429	0.614605	3.04417	0.0236384	0	0	0	0	0	0	0	0	0	0	0	0	0	0	0	0
117	0	0	0	0	13.1751	12.0089	13.3259	0.637477	0	0	0	0	0	0	0	0	0	0	0	0
117	0	0	0	0	0	0	0	0	25.9958	31.0381	31.1571	3.42981	37.2435	58.0439	56.9029	10.1848	0	0	0	0
117	0	0	0	0	0	0	0	0	0	0	0	0	0	0	0	0	0	0	0	0
129	3.34161	0.742645	3.33893	0.0325384	0	0	0	0	0	0	0	0	0	0	0	0	0	0	0	0
129	0	0	0	0	14.1255	13.195	14.2862	0.711472	0	0	0	0	0	0	0	0	0	0	0	0
129	0	0	0	0	0	0	0	0	25.5195	29.247	29.4643	3.28494	36.1273	55.9713	56.3448	8.33078	0	0	0	0
129	0	0	0	0	0	0	0	0	0	0	0	0	0	0	0	0	0	0	0	0
141	3.12944	0.6532	3.12961	0.0267082	0	0	0	0	0	0	0	0	0	0	0	0	0	0	0	0
141	0	0	0	0	13.9061	13.3005	14.0665	0.795918	0	0	0	0	0	0	0	0	0	0	0	0
141	0	0	0	0	0	0	0	0	25.497	28.7981	29.7924	3.0739	35.3618	49.6592	52.8534	9.56155	0	0	0	0
141	0	0	0	0	0	0	0	0	0	0	0	0	0	0	0	0	0	0	0	0
153	3.22421	0.698976	3.22056	0.0311561	0	0	0	0	0	0	0	0	0	0	0	0	0	0	0	0
153	0	0	0	0	14.5045	14.3351	14.6591	0.813353	0	0	0	0	0	0	0	0	0	0	0	0
153	0	0	0	0	0	0	0	0	26.375	29.7918	31.1621	4.53425	36.6819	51.7031	54.8197	9.36591	39.8442	0	81.347	0
153	0	0	0	0	0	0	0	0	0	0	0	0	0	0	0	0	0	0	0	0
165	2.71885	0.491345	2.71572	0.0187887	0	0	0	0	0	0	0	0	0	0	0	0	0	0	0	0
165	0	0	0	0	13.0505	12.0812	13.1757	0.671666	0	0	0	0	0	0	0	0	0	0	0	0
165	0	0	0	0	0	0	0	0	24.9377	28.0565	29.7515	3.39557	35.7149	50.1975	53.5234	13.39	0	0	0	0
165	0	0	0	0	0	0	0	0	0	0	0	0	0	0	0	0	0	0	0	0
177	3.0968	0.639348	3.09332	0.0252411	0	0	0	0	0	0	0	0	0	0	0	0	0	0	0	0
177	0	0	0	0	12.1276	9.79819	12.2591	0.52071	0	0	0	0	0	0	0	0	0	0	0	0
177	0	0	0	0	0	0	0	0	24.1936	27.5105	27.6241	2.92976	34.3714	51.3035	52.6645	8.57658	0	0	0	0
177	0	0	0	0	0	0	0	0	0	0	0	0	0	0	0	0	0	0	0	0
189	3.24383	0.703643	3.24104	0.030071	0	0	0	0	0	0	0	0	0	0	0	0	0	0	0	0
189	0	0	0	0	13.6282	12.4816	13.7465	0.671252	0	0	0	0	0	0	0	0	0	0	0	0
189	0	0	0	0	0	0	0	0	23.8863	25.4593	26.7249	2.54867	33.9976	44.5106	50.227	8.63761	0	0	0	0
189	0	0	0	0	0	0	0	0	0	0	0	0	0	0	0	0	0	0	0	0
201	3.25314	0.702452	3.25362	0.0312491	0	0	0	0	0	0	0	0	0	0	0	0	0	0	0	0
201	0	0	0	0	14.5237	14.4117	14.7002	0.842753	0	0	0	0	0	0	0	0	0	0	0	0
201	0	0	0	0	0	0	0	0	25.7871	28.8178	30.0844	3.5516	35.1055	51.9548	49.6679	8.2698	0	0	0	0
201	0	0	0	0	0	0	0	0	0	0	0	0	0	0	0	0	0	0	0	0
213	3.31758	0.738633	3.31657	0.0326305	0	0	0	0	0	0	0	0	0	0	0	0	0	0	0	0
213	0	0	0	0	13.8602	13.0071	14.0292	0.785485	0	0	0	0	0	0	0	0	0	0	0	0
213	0	0	0	0	0	0	0	0	26.0284	30.169	30.6154	3.49918	36.5241	57.512	54.0829	9.61585	46.8278	106.532	80.5121	0.618932
213	0	0	0	0	0	0	0	0	0	0	0	0	0	0	0	0	0	0	0	0
225	3.38685	0.755512	3.38254	0.0295213	0	0	0	0	0	0	0	0	0	0	0	0	0	0	0	0
225	0	0	0	0	14.2373	13.6662	14.4216	0.82221	0	0	0	0	0	0	0	0	0	0	0	0
225	0	0	0	0	0	0	0	0	25.7292	29.8358	29.7852	3.39707	36.3529	49.7928	55.0884	10.3054	46.316	0	93.7717	0
225	0	0	0	0	0	0	0	0	0	0	0	0	0	0	0	0	0	0	0	0
237	3.38464	0.760991	3.38681	0.0294289	0	0	0	0	0	0	0	0	0	0	0	0	0	0	0	0
237	0	0	0	0	14.9374	15.0205	15.1039	0.808283	0	0	0	0	0	0	0	0	0	0	0	0
237	0	0	0	0	0	0	0	0	26.5664	30.2123	31.2782	4.01396	35.6978	48.907	54.6079	9.79572	61.1038	0	88.124	0
237	0	0	0	0	0	0	0	0	0	0	0	0	0	0	0	0	0	0	0	0
249	3.5819	0.849161	3.57358	0.0345008	0	0	0	0	0	0	0	0	0	0	0	0	0	0	0	0
249	0	0	0	0	15.1079	15.423	15.2917	0.826451	0	0	0	0	0	0	0	0	0	0	0	0
249	0	0	0	0	0	0	0	0	27.3714	32.4068	32.6766	3.7508	38.4487	63.7405	57.267	9.69478	56.3493	0	93.0245	0
249	0	0	0	0	0	0	0	0	0	0	0	0	0	0	0	0	0	0	0	0
261	3.5133	0.821635	3.50715	0.0365867	0	0	0	0	0	0	0	0	0	0	0	0	0	0	0	0
261	0	0	0	0	15.3093	15.7837	15.4725	0.847189	0	0	0	0	0	0	0	0	0	0	0	0
261	0	0	0	0	0	0	0	0	27.2463	31.5645	32.6343	3.74897	38.5895	63.3326	59.5803	10.7759	0	0	0	0
261	0	0	0	0	0	0	0	0	0	0	0	0	0	0	0	0	0	0	0	0
273	3.14149	0.654168	3.14001	0.0246725	0	0	0	0	0	0	0	0	0	0	0	0	0	0	0	0
273	0	0	0	0	14.4003	14.5239	14.5512	0.835209	0	0	0	0	0	0	0	0	0	0	0	0
273	0	0	0	0	0	0	0	0	26.5432	31.2663	31.8247	3.4821	36.838	53.6114	57.6403	9.58746	0	0	0	0
273	0	0	0	0	0	0	0	0	0	0	0	0	0	0	0	0	0	0	0	0
285	3.15553	0.660592	3.15545	0.0304056	0	0	0	0	0	0	0	0	0	0	0	0	0	0	0	0
285	0	0	0	0	13.1865	11.8963	13.303	0.601238	0	0	0	0	0	0	0	0	0	0	0	0
285	0	0	0	0	0	0	0	0	25.4671	29.9542	29.9074	3.33694	36.3857	59.568	56.2196	10.8718	52.0117	0	90.9766	0
285	0	0	0	0	0	0	0	0	0	0	0	0	0	0	0	0	0	0	0	0
297	3.20235	0.680012	3.20196	0.0263327	0	0	0	0	0	0	0	0	0	0	0	0	0	0	0	0
297	0	0	0	0	13.58	12.5042	13.714	0.787938	0	0	0	0	0	0	0	0	0	0	0	0
297	0	0	0	0	0	0	0	0	24.7708	27.5083	28.3151	2.81509	34.9322	48.3466	53.3879	9.08725	0	0	0	0
297	0	0	0	0	0	0	0	0	0	0	0	0	0	0	0	0	0	0	0	0
309	2.82763	0.532552	2.8263	0.0204809	0	0	0	0	0	0	0	0	0	0	0	0	0	0	0	0
309	0	0	0	0	13.4356	12.5744	13.5822	0.627074	0	0	0	0	0	0	0	0	0	0	0	0
309	0	0	0	0	0	0	0	0	24.7769	27.013	28.8454	3.7517	33.4615	48.6534	50.4747	8.31579	56.2272	0	90.4733	0
309	0	0	0	0	0	0	0	0	0	0	0	0	0	0	0	0	0	0	0	0
321	3.12243	0.649685	3.12006	0.0251644	0	0	0	0	0	0	0	0	0	0	0	0	0	0	0	0
321	0	0	0	0	12.4038	10.3624	12.5185	0.558909	0	0	0	0	0	0	0	0	0	0	0	0
321	0	0	0	0	0	0	0	0	24.4445	27.0628	28.3028	2.71376	34.3158	48.6859	51.4776	9.11024	53.8678	15.7202	86.6433	0.526787
321	0	0	0	0	0	0	0	0	0	0	0	0	0	0	0	0	0	0	0	0
333	3.02542	0.605344	3.02286	0.0238391	0	0	0	0	0	0	0	0	0	0	0	0	0	0	0	0
333	0	0	0	0	13.8619	13.1564	14.0127	0.695641	0	0	0	0	0	0	0	0	0	0	0	0
333	0	0	0	0	0	0	0	0	24.1581	25.6644	27.4731	2.96613	34.0537	48.0593	51.0245	8.8084	55.5389	0	81.7424	0
333	0	0	0	0	0	0	0	0	0	0	0	0	0	0	0	0	0	0	0	0
345	3.28513	0.718017	3.28095	0.0300663	0	0	0	0	0	0	0	0	0	0	0	0	0	0	0	0
345	0	0	0	0	13.9231	13.0071	14.0614	0.714461	0	0	0	0	0	0	0	0	0	0	0	0
345	0	0	0	0	0	0	0	0	26.0543	29.6082	30.5898	3.57493	35.2143	48.1391	50.9159	9.36893	0	0	0	0
345	0	0	0	0	0	0	0	0	0	0	0	0	0	0	0	0	0	0	0	0
357	3.16346	0.665087	3.16551	0.0294532	0	0	0	0	0	0	0	0	0	0	0	0	0	0	0	0
357	0	0	0	0	13.6346	12.7941	13.791	0.713413	0	0	0	0	0	0	0	0	0	0	0	0
357	0	0	0	0	0	0	0	0	25.2189	28.0826	29.2532	3.10554	36.2479	55.1854	54.1908	9.26894	51.8339	0	75.5415	0
357	0	0	0	0	0	0	0	0	0	0	0	0	0	0	0	0	0	0	0	0
369	3.41922	0.782261	3.41609	0.0341152	0	0	0	0	0	0	0	0	0	0	0	0	0	0	0	0
369	0	0	0	0	15.368	15.7215	15.5305	0.96568	0	0	0	0	0	0	0	0	0	0	0	0
369	0	0	0	0	0	0	0	0	26.6653	30.719	31.4893	4.45106	36.6359	48.8723	54.601	10.7344	0	0	0	0
369	0	0	0	0	0	0	0	0	0	0	0	0	0	0	0	0	0	0	0	0
381	3.02007	0.603675	3.01382	0.0233436	0	0	0	0	0	0	0	0	0	0	0	0	0	0	0	0
381	0	0	0	0	13.0855	12.0275	13.2339	0.674984	0	0	0	0	0	0	0	0	0	0	0	0
381	0	0	0	0	0	0	0	0	25.6145	30.0728	30.4829	3.43575	36.1402	55.5982	54.8823	11.6106	58.1341	40.5382	88.6553	73.1474
381	0	0	0	0	0	0	0	0	0	0	0	0	0	0	0	0	0	0	0	0
393	3.33801	0.745472	3.33675	0.0338449	0	0	0	0	0	0	0	0	0	0	0	0	0	0	0	0
393	0	0	0	0	13.5056	12.2898	13.6253	0.670243	0	0	0	0	0	0	0	0	0	0	0	0
393	0	0	0	0	0	0	0	0	24.8301	27.9425	28.473	3.09139	35.5082	58.3193	54.8081	9.98232	0	0	0	0
393	0	0	0	0	0	0	0	0	0	0	0	0	0	0	0	0	0	0	0	0
405	2.96294	0.581363	2.95794	0.0238593	0	0	0	0	0	0	0	0	0	0	0	0	0	0	0	0
405	0	0	0	0	14.1163	13.9663	14.2595	0.830871	0	0	0	0	0	0	0	0	0	0	0	0
405	0	0	0	0	0	0	0	0	24.9074	27.2806	29.0035	3.20502	34.2732	48.3519	50.858	8.93399	33.5307	35.1759	88.258	26.8486
405	0	0	0	0	0	0	0	0	0	0	0	0	0	0	0	0	0	0	0	0
417	3.36184	0.755726	3.35546	0.032497	0	0	0	0	0	0	0	0	0	0	0	0	0	0	0	0
417	0	0	0	0	13.4308	11.9982	13.573	0.708339	0	0	0	0	0	0	0	0	0	0	0	0
417	0	0	0	0	0	0	0	0	25.9066	29.9212	30.4916	3.7878	35.4462	49.0291	53.1235	9.51635	37.8712	0	85.0421	0
417	0	0	0	0	0	0	0	0	0	0	0	0	0	0	0	0	0	0	0	0
429	3.35035	0.74689	3.34639	0.0309477	0	0	0	0	0	0	0	0	0	0	0	0	0	0	0	0
429	0	0	0	0	15.2888	15.8797	15.4296	0.937088	0	0	0	0	0	0	0	0	0	0	0	0
429	0	0	0	0	0	0	0	0	26.1108	28.7587	30.2026	3.83315	36.6809	52.9651	55.5929	10.578	52.838	0	82.603	0
429	0	0	0	0	0	0	0	0	0	0	0	0	0	0	0	0	0	0	0	0
441	3.45204	0.788904	3.45247	0.0310341	0	0	0	0	0	0	0	0	0	0	0	0	0	0	0	0
441	0	0	0	0	14.6731	14.6167	14.8361	0.8245	0	0	0	0	0	0	0	0	0	0	0	0
441	0	0	0	0	0	0	0	0	27.4457	31.7958	32.8165	4.21363	37.3557	54.8031	55.6609	11.2411	0	0	0	0
441	0	0	0	0	0	0	0	0	0	0	0	0	0	0	0	0	0	0	0	0
453	2.74601	0.499633	2.74141	0.0190919	0	0	0	0	0	0	0	0	0	0	0	0	0	0	0	0
453	0	0	0	0	12.7042	11.7347	12.829	0.55954	0	0	0	0	0	0	0	0	0	0	0	0
453	0	0	0	0	0	0	0	0	24.3902	28.0646	28.7837	2.92829	35.2259	50.3315	55.0395	9.5396	36.2792	0	81.8207	0
453	0	0	0	0	0	0	0	0	0	0	0	0	0	0	0	0	0	0	0	0
465	3.15021	0.661431	3.1446	0.027768	0	0	0	0	0	0	0	0	0	0	0	0	0	0	0	0
465	0	0	0	0	12.8369	10.9102	12.9601	0.604933	0	0	0	0	0	0	0	0	0	0	0	0
465	0	0	0	0	0	0	0	0	24.3864	26.9449	27.9895	2.89409	34.3057	47.0788	51.7602	8.25528	0	0	0	0
465	0	0	0	0	0	0	0	0	0	0	0	0	0	0	0	0	0	0	0	0
477	3.29356	0.723695	3.29058	0.0298481	0	0	0	0	0	0	0	0	0	0	0	0	0	0	0	0
477	0	0	0	0	14.2734	13.5592	14.4261	0.80215	0	0	0	0	0	0	0	0	0	0	0	0
477	0	0	0	0	0	0	0	0	25.0768	27.1004	28.7662	3.18323	34.8656	49.5433	51.4113	9.10743	0	0	0	0
477	0	0	0	0	0	0	0	0	0	0	0	0	0	0	0	0	0	0	0	0
489	3.43036	0.783579	3.42764	0.0351891	0	0	0	0	0	0	0	0	0	0	0	0	0	0	0	0
489	0	0	0	0	14.8371	14.6756	14.9889	0.845023	0	0	0	0	0	0	0	0	0	0	0	0
489	0	0	0	0	0	0	0	0	26.5965	29.4129	31.4176	3.89732	36.1117	49.4987	53.1285	8.45501	0	0	0	0
489	0	0	0	0	0	0	0	0	0	0	0	0	0	0	0	0	0	0	0	0
501	3.1566	0.664482	3.15702	0.0309611	0	0	0	0	0	0	0	0	0	0	0	0	0	0	0	0
501	0	0	0	0	14.2178	14.1288	14.3651	0.825363	0	0	0	0	0	0	0	0	0	0	0	0
501	0	0	0	0	0	0	0	0	26.2732	30.0398	31.1331	3.6288	35.7961	41.6517	55.2648	8.45294	35.4347	0	85.1466	0
501	0	0	0	0	0	0	0	0	0	0	0	0	0	0	0	0	0	0	0	0
513	3.56582	0.839837	3.56705	0.0327373	0	0	0	0	0	0	0	0	0	0	0	0	0	0	0	0
513	0	0	0	0	14.9807	14.8585	15.1468	0.951256	0	0	0	0	0	0	0	0	0	0	0	0
513	0	0	0	0	0	0	0	0	27.149	32.6147	32.0223	4.23885	38.5727	56.9407	57.4975	9.82147	0	0	0	0
513	0	0	0	0	0	0	0	0	0	0	0	0	0	0	0	0	0	0	0	0
525	3.14657	0.656592	3.14666	0.0270044	0	0	0	0	0	0	0	0	0	0	0	0	0	0	0	0
525	0	0	0	0	14.6449	14.7649	14.8051	0.731731	0	0	0	0	0	0	0	0	0	0	0	0
525	0	0	0	0	0	0	0	0	26.5004	30.4952	31.5799	4.10587	36.8014	70.8493	56.9126	9.98163	0	0	0	0
525	0	0	0	0	0	0	0	0	0	0	0	0	0	0	0	0	0	0	0	0
537	3.46144	0.801838	3.46255	0.0361884	0	0	0	0	0	0	0	0	0	0	0	0	0	0	0	0
537	0	0	0	0	13.7057	12.3891	13.8717	0.708077	0	0	0	0	0	0	0	0	0	0	0	0
537	0	0	0	0	0	0	0	0	26.2757	31.5879	31.0152	3.13259	36.9648	50.9727	56.4532	8.9108	0	0	0	0
537	0	0	0	0	0	0	0	0	0	0	0	0	0	0	0	0	0	0	0	0
549	3.13241	0.653322	3.13346	0.030455	0	0	0	0	0	0	0	0	0	0	0	0	0	0	0	0
549	0	0	0	0	14.2133	14.1875	14.3967	0.810381	0	0	0	0	0	0	0	0	0	0	0	0
549	0	0	0	0	0	0	0	0	25.126	27.8628	29.109	3.12189	35.8375	64.1748	54.7018	9.51747	0	0	0	0
549	0	0	0	0	0	0	0	0	0	0	0	0	0	0	0	0	0	0	0	0
561	3.03466	0.613716	3.03189	0.024727	0	0	0	0	0	0	0	0	0	0	0	0	0	0	0	0
561	0	0	0	0	13.9447	13.3012	14.1144	0.827609	0	0	0	0	0	0	0	0	0	0	0	0
561	0	0	0	0	0	0	0	0	25.9651	29.9078	30.9647	4.0467	34.8078	48.3357	52.2974	9.71043	0	0	0	0
561	0	0	0	0	0	0	0	0	0	0	0	0	0	0	0	0	0	0	0	0
573	3.37932	0.762315	3.38182	0.0330404	0	0	0	0	0	0	0	0	0	0	0	0	0	0	0	0
573	0	0	0	0	13.7253	12.5853	13.8656	0.718044	0	0	0	0	0	0	0	0	0	0	0	0
573	0	0	0	0	0	0	0	0	26.024	30.0347	30.2793	3.79587	36.8332	54.7083	56.3482	10.3091	0	0	0	0
573	0	0	0	0	0	0	0	0	0	0	0	0	0	0	0	0	0	0	0	0
585	3.27591	0.709508	3.27689	0.0282518	0	0	0	0	0	0	0	0	0	0	0	0	0	0	0	0
585	0	0	0	0	13.9168	13.258	14.0782	0.741754	0	0	0	0	0	0	0	0	0	0	0	0
585	0	0	0	0	0	0	0	0	25.0137	28.3582	28.7645	2.98255	35.5737	51.6131	53.6661	9.11572	39.5428	0	89.5481	0
585	0	0	0	0	0	0	0	0	0	0	0	0	0	0	0	0	0	0	0	0
597	3.53094	0.826053	3.53214	0.0333098	0	0	0	0	0	0	0	0	0	0	0	0	0	0	0	0
597	0	0	0	0	14.8944	14.7988	15.0605	0.817301	0	0	0	0	0	0	0	0	0	0	0	0
597	0	0	0	0	0	0	0	0	26.6162	31.1776	30.9635	3.60109	35.9565	47.0984	53.394	9.21106	60.2776	0	86.4588	0
597	0	0	0	0	0	0	0	0	0	0	0	0	0	0	0	0	0	0	0	0
609	3.49985	0.807933	3.49557	0.0328434	0	0	0	0	0	0	0	0	0	0	0	0	0	0	0	0
609	0	0	0	0	15.0972	15.4766	15.2569	0.844	0	0	0	0	0	0	0	0	0	0	0	0
609	0	0	0	0	0	0	0	0	27.0715	32.1446	32.0098	3.61377	38.2565	69.4342	56.4072	10.2219	65.4015	0	88.5707	0
609	0	0	0	0	0	0	0	0	0	0	0	0	0	0	0	0	0	0	0	0
621	3.63427	0.880976	3.63004	0.0417032	0	0	0	0	0	0	0	0	0	0	0	0	0	0	0	0
621	0	0	0	0	15.2901	15.6007	15.4355	0.851831	0	0	0	0	0	0	0	0	0	0	0	0
621	0	0	0	0	0	0	0	0	27.5013	33.0361	32.6492	3.75851	37.8075	63.0215	58.2693	10.5633	44.6022	0	87.9309	0
621	0	0	0	0	0	0	0	0	0	0	0	0	0	0	0	0	0	0	0	0
633	3.4699	0.801424	3.46648	0.0339471	0	0	0	0	0	0	0	0	0	0	0	0	0	0	0	0
633	0	0	0	0	16.327	18.1221	16.4893	1.13769	0	0	0	0	0	0	0	0	0	0	0	0
633	0	0	0	0	0	0	0	0	28.1569	33.1946	34.0126	4.72378	37.9278	43.5495	60.1842	9.84509	0	0	0	0
633	0	0	0	0	0	0	0	0	0	0	0	0	0	0	0	0	0	0	0	0
645	3.13711	0.655749	3.13529	0.0249096	0	0	0	0	0	0	0	0	0	0	0	0	0	0	0	0
645	0	0	0	0	13.9933	13.7596	14.1279	0.741377	0	0	0	0	0	0	0	0	0	0	0	0
645	0	0	0	0	0	0	0	0	27.1582	33.9202	33.2278	4.33302	38.9712	50.368	59.288	9.5273	0	0	0	0
645	0	0	0	0	0	0	0	0	0	0	0	0	0	0	0	0	0	0	0	0
657	3.0548	0.621377	3.05598	0.0241002	0	0	0	0	0	0	0	0	0	0	0	0	0	0	0	0
657	0	0	0	0	13.6791	12.8906	13.8384	0.664991	0	0	0	0	0	0	0	0	0	0	0	0
657	0	0	0	0	0	0	0	0	25.5532	28.9531	30.0326	3.54679	36.2973	55.0338	57.6075	12.6841	0	0	0	0
657	0	0	0	0	0	0	0	0	0	0	0	0	0	0	0	0	0	0	0	0
669	2.83866	0.536691	2.83683	0.0190242	0	0	0	0	0	0	0	0	0	0	0	0	0	0	0	0
669	0	0	0	0	13.3835	12.4011	13.5488	0.648849	0	0	0	0	0	0	0	0	0	0	0	0
669	0	0	0	0	0	0	0	0	25.1132	27.5726	29.5761	3.66767	34.6997	51.1873	53.4564	11.4811	0	0	0	0
669	0	0	0	0	0	0	0	0	0	0	0	0	0	0	0	0	0	0	0	0
681	3.3944	0.777022	3.3939	0.0374399	0	0	0	0	0	0	0	0	0	0	0	0	0	0	0	0
681	0	0	0	0	13.6318	12.0745	13.7608	0.635182	0	0	0	0	0	0	0	0	0	0	0	0
681	0	0	0	0	0	0	0	0	25.7295	28.9226	29.9511	3.38709	36.5205	53.3133	54.6371	12.0936	0	0	0	0
681	0	0	0	0	0	0	0	0	0	0	0	0	0	0	0	0	0	0	0	0
693	3.22628	0.689981	3.22099	0.031885	0	0	0	0	0	0	0	0	0	0	0	0	0	0	0	0
693	0	0	0	0	14.2326	14.1143	14.4044	0.879047	0	0	0	0	0	0	0	0	0	0	0	0
693	0	0	0	0	0	0	0	0	25.1986	28.3789	29.139	2.88319	35.5385	54.6949	53.6748	8.43973	0	0	0	0
693	0	0	0	0	0	0	0	0	0	0	0	0	0	0	0	0	0	0	0	0
705	3.53954	0.8336	3.53989	0.0328585	0	0	0	0	0	0	0	0	0	0	0	0	0	0	0	0
705	0	0	0	0	15.0711	15.1412	15.2032	0.951052	0	0	0	0	0	0	0	0	0	0	0	0
705	0	0	0	0	0	0	0	0	26.9939	31.1986	31.8657	4.4279	36.3363	48.3104	54.377	9.90301	37.3243	0	85.817	0
705	0	0	0	0	0	0	0	0	0	0	0	0	0	0	0	0	0	0	0	0
717	3.38124	0.759423	3.38523	0.0330101	0	0	0	0	0	0	0	0	0	0	0	0	0	0	0	0
717	0	0	0	0	15.3576	16.1212	15.5501	0.877232	0	0	0	0	0	0	0	0	0	0	0	0
717	0	0	0	0	0	0	0	0	27.4651	32.0011	32.756	4.39909	38.2167	51.4527	58.4805	13.3029	0	0	0	0
717	0	0	0	0	0	0	0	0	0	0	0	0	0	0	0	0	0	0	0	0
729	2.91208	0.563261	2.90862	0.0218737	0	0	0	0	0	0	0	0	0	0	0	0	0	0	0	0
729	0	0	0	0	13.4793	12.8563	13.6316	0.70797	0	0	0	0	0	0	0	0	0	0	0	0
729	0	0	0	0	0	0	0	0	25.951	30.3319	31.341	3.58247	35.4181	60.8898	56.3481	8.54134	0	0	0	0
729	0	0	0	0	0	0	0	0	0	0	0	0	0	0	0	0	0	0	0	0
741	3.08756	0.630626	3.08703	0.0238188	0	0	0	0	0	0	0	0	0	0	0	0	0	0	0	0
741	0	0	0	0	12.9769	11.3494	13.0982	0.606438	0	0	0	0	0	0	0	0	0	0	0	0
741	0	0	0	0	0	0	0	0	24.8064	27.9725	28.9065	3.2784	35.0563	54.2378	55.5046	8.14797	51.6591	35.4754	91.0701	8.35973
741	0	0	0	0	0	0	0	0	0	0	0	0	0	0	0	0	0	0	0	0
753	3.58143	0.8451	3.57539	0.034361	0	0	0	0	0	0	0	0	0	0	0	0	0	0	0	0
753	0	0	0	0	14.5619	13.7951	14.7283	0.771898	0	0	0	0	0	0	0	0	0	0	0	0
753	0	0	0	0	0	0	0	0	25.7956	29.033	29.5034	3.31246	35.3337	50.0124	54.013	9.76392	0	0	0	0
753	0	0	0	0	0	0	0	0	0	0	0	0	0	0	0	0	0	0	0	0
765	3.09214	0.639935	3.09018	0.026315	0	0	0	0	0	0	0	0	0	0	0	0	0	0	0	0
765	0	0	0	0	14.8124	15.286	14.9804	0.813798	0	0	0	0	0	0	0	0	0	0	0	0
765	0	0	0	0	0	0	0	0	26.1804	29.2107	31.0015	3.62057	36.1452	48.9435	53.0596	9.19903	48.0835	0	90.4602	0
765	0	0	0	0	0	0	0	0	0	0	0	0	0	0	0	0	0	0	0	0
777	3.07978	0.629793	3.07999	0.0250617	0	0	0	0	0	0	0	0	0	0	0	0	0	0	0	0
777	0	0	0	0	12.7381	11.1917	12.8675	0.61403	0	0	0	0	0	0	0	0	0	0	0	0
777	0	0	0	0	0	0	0	0	25.4347	29.9128	30.2596	3.2034	35.6517	50.2644	54.4802	8.65832	0	0	0	0
777	0	0	0	0	0	0	0	0	0	0	0	0	0	0	0	0	0	0	0	0
789	3.05247	0.61734	3.05287	0.0244464	0	0	0	0	0	0	0	0	0	0	0	0	0	0	0	0
789	0	0	0	0	12.3929	10.4803	12.536	0.568022	0	0	0	0	0	0	0	0	0	0	0	0
789	0	0	0	0	0	0	0	0	23.2001	25.63	26.1398	2.54618	33.6372	53.7555	52.1907	7.38575	0	0	0	0
789	0	0	0	0	0	0	0	0	0	0	0	0	0	0	0	0	0	0	0	0
801	3.28813	0.7169	3.28424	0.0271186	0	0	0	0	0	0	0	0	0	0	0	0	0	0	0	0
801	0	0	0	0	13.7391	12.4914	13.8931	0.682969	0	0	0	0	0	0	0	0	0	0	0	0
801	0	0	0	0	0	0	0	0	24.2641	27.0039	27.4771	2.8131	33.3126	43.1988	48.2042	8.25447	0	0	0	0
801	0	0	0	0	0	0	0	0	0	0	0	0	0	0	0	0	0	0	0	0
813	3.14449	0.658982	3.14522	0.025164	0	0	0	0	0	0	0	0	0	0	0	0	0	0	0	0
813	0	0	0	0	13.916	13.2834	14.065	0.68913	0	0	0	0	0	0	0	0	0	0	0	0
813	0	0	0	0	0	0	0	0	25.2949	28.2458	29.4219	3.22029	34.1907	50.7537	49.7682	7.95151	46.7205	47.9807	74.7997	2.1364
813	0	0	0	0	0	0	0	0	0	0	0	0	0	0	0	0	0	0	0	0
825	3.44166	0.788042	3.4412	0.0309758	0	0	0	0	0	0	0	0	0	0	0	0	0	0	0	0
825	0	0	0	0	13.4285	11.8937	13.5805	0.617604	0	0	0	0	0	0	0	0	0	0	0	0
825	0	0	0	0	0	0	0	0	25.3469	29.7738	29.2006	2.91967	35.0799	44.2437	52.6295	8.91861	0	0	0	0
825	0	0	0	0	0	0	0	0	0	0	0	0	0	0	0	0	0	0	0	0
837	2.97838	0.583849	2.97594	0.0221848	0	0	0	0	0	0	0	0	0	0	0	0	0	0	0	0
837	0	0	0	0	13.726	13.2154	13.8696	0.674109	0	0	0	0	0	0	0	0	0	0	0	0
837	0	0	0	0	0	0	0	0	24.4213	26.981	28.0513	2.66909	34.1916	50.229	51.2774	8.18908	0	0	0	0
837	0	0	0	0	0	0	0	0	0	0	0	0	0	0	0	0	0	0	0	0
849	2.94257	0.56949	2.94202	0.0194648	0	0	0	0	0	0	0	0	0	0	0	0	0	0	0	0
849	0	0	0	0	13.3723	12.0214	13.5401	0.638557	0	0	0	0	0	0	0	0	0	0	0	0
849	0	0	0	0	0	0	0	0	25.4265	28.461	29.9055	3.62012	34.8642	49.7617	50.8281	10.1816	42.7415	0	87.1016	0
849	0	0	0	0	0	0	0	0	0	0	0	0	0	0	0	0	0	0	0	0
861	3.2691	0.709759	3.26624	0.0274509	0	0	0	0	0	0	0	0	0	0	0	0	0	0	0	0
861	0	0	0	0	13.0806	11.366	13.2384	0.559359	0	0	0	0	0	0	0	0	0	0	0	0
861	0	0	0	0	0	0	0	0	25.0757	27.7919	28.8653	3.01727	35.5981	53.919	53.7927	8.98944	45.5784	70.4501	83.6365	0.0344886
861	0	0	0	0	0	0	0	0	0	0	0	0	0	0	0	0	0	0	0	0
873	3.14133	0.652804	3.14323	0.022735	0	0	0	0	0	0	0	0	0	0	0	0	0	0	0	0
873	0	0	0	0	14.4907	14.468	14.6366	0.72647	0	0	0	0	0	0	0	0	0	0	0	0
873	0	0	0	0	0	0	0	0	25.1959	27.3861	29.044	3.089	35.4848	49.6022	52.6626	10.1728	0	0	0	0
873	0	0	0	0	0	0	0	0	0	0	0	0	0	0	0	0	0	0	0	0
885	3.23665	0.686367	3.23015	0.0234166	0	0	0	0	0	0	0	0	0	0	0	0	0	0	0	0
885	0	0	0	0	13.2974	11.9375	13.4496	0.575248	0	0	0	0	0	0	0	0	0	0	0	0
885	0	0	0	0	0	0	0	0	25.7511	29.4891	30.2696	2.97835	34.5232	49.0213	52.1664	7.86461	0	0	0	0
885	0	0	0	0	0	0	0	0	0	0	0	0	0	0	0	0	0	0	0	0
897	3.33157	0.740802	3.32943	0.0324475	0	0	0	0	0	0	0	0	0	0	0	0	0	0	0	0
897	0	0	0	0	13.7175	12.5497	13.8548	0.576045	0	0	0	0	0	0	0	0	0	0	0	0
897	0	0	0	0	0	0	0	0	24.8391	27.4771	28.4502	2.60104	35.2625	52.974	53.8652	8.13876	40.9801	28.4375	86.4699	18.6407
897	0	0	0	0	0	0	0	0	0	0	0	0	0	0	0	0	0	0	0	0
909	3.32134	0.731885	3.32278	0.028536	0	0	0	0	0	0	0	0	0	0	0	0	0	0	0	0
909	0	0	0	0	14.8161	14.9034	14.9713	0.864445	0	0	0	0	0	0	0	0	0	0	0	0
909	0	0	0	0	0	0	0	0	25.9253	29.1652	30.1711	2.99348	35.576	51.2599	52.4221	8.10382	38.4834	0	90.4943	0
909	0	0	0	0	0	0	0	0	0	0	0	0	0	0	0	0	0	0	0	0
921	3.31972	0.731603	3.31649	0.0291434	0	0	0	0	0	0	0	0	0	0	0	0	0	0	0	0
921	0	0	0	0	14.9108	15.1592	15.1101	0.786219	0	0	0	0	0	0	0	0	0	0	0	0
921	0	0	0	0	0	0	0	0	27.1733	31.5259	32.5281	4.54252	37.4164	59.2498	55.5746	9.49364	0	0	0	0
921	0	0	0	0	0	0	0	0	0	0	0	0	0	0	0	0	0	0	0	0
933	3.32567	0.730657	3.32638	0.0255768	0	0	0	0	0	0	0	0	0	0	0	0	0	0	0	0
933	0	0	0	0	15.195	15.6224	15.3865	0.844716	0	0	0	0	0	0	0	0	0	0	0	0
933	0	0	0	0	0	0	0	0	27.5957	32.1026	33.2455	4.55521	38.3906	56.8429	59.2326	14.0115	0	0	0	0
933	0	0	0	0	0	0	0	0	0	0	0	0	0	0	0	0	0	0	0	0
945	3.25253	0.706157	3.24758	0.0334886	0	0	0	0	0	0	0	0	0	0	0	0	0	0	0	0
945	0	0	0	0	14.5832	14.3504	14.7494	0.670212	0	0	0	0	0	0	0	0	0	0	0	0
945	0	0	0	0	0	0	0	0	27.1579	31.6689	32.7181	4.16346	38.8327	62.7922	59.8883	13.02	0	0	0	0
945	0	0	0	0	0	0	0	0	0	0	0	0	0	0	0	0	0	0	0	0
957	2.9713	0.58451	2.9739	0.0220687	0	0	0	0	0	0	0	0	0	0	0	0	0	0	0	0
957	0	0	0	0	13.6436	12.8884	13.7634	0.757517	0	0	0	0	0	0	0	0	0	0	0	0
957	0	0	0	0	0	0	0	0	25.6414	29.5369	30.6184	2.98214	36.5832	47.6999	57.6541	12.6856	0	0	0	0
957	0	0	0	0	0	0	0	0	0	0	0	0	0	0	0	0	0	0	0	0
969	3.21925	0.688179	3.21571	0.0271476	0	0	0	0	0	0	0	0	0	0	0	0	0	0	0	0
969	0	0	0	0	13.2476	11.6943	13.3974	0.628757	0	0	0	0	0	0	0	0	0	0	0	0
969	0	0	0	0	0	0	0	0	25.3079	28.3554	29.3072	3.36577	35.1739	52.082	54.9404	7.72517	0	0	0	0
969	0	0	0	0	0	0	0	0	0	0	0	0	0	0	0	0	0	0	0	0
981	3.05917	0.617886	3.05725	0.0253032	0	0	0	0	0	0	0	0	0	0	0	0	0	0	0	0
981	0	0	0	0	13.4925	12.6294	13.6237	0.662837	0	0	0	0	0	0	0	0	0	0	0	0
981	0	0	0	0	0	0	0	0	24.543	26.2979	28.1897	2.7608	35.0082	53.565	52.1568	8.95555	0	0	0	0
981	0	0	0	0	0	0	0	0	0	0	0	0	0	0	0	0	0	0	0	0
993	3.23194	0.68381	3.22764	0.0241973	0	0	0	0	0	0	0	0	0	0	0	0	0	0	0	0
993	0	0	0	0	14.1758	13.4167	14.3244	0.74382	0	0	0	0	0	0	0	0	0	0	0	0
993	0	0	0	0	0	0	0	0	25.8275	29.5113	30.0966	3.61802	36.1148	57.7147	52.4889	9.84995	0	0	0	0
993	0	0	0	0	0	0	0	0	0	0	0	0	0	0	0	0	0	0	0	0
1005	3.18514	0.670503	3.18517	0.0266967	0	0	0	0	0	0	0	0	0	0	0	0	0	0	0	0
1005	0	0	0	0	14.3492	13.7656	14.4809	0.670499	0	0	0	0	0	0	0	0	0	0	0	0
1005	0	0	0	0	0	0	0	0	26.2549	30.2022	30.945	3.78944	35.2872	48.3005	54.4708	9.91967	54.7823	45.8441	88.0727	5.43139
1005	0	0	0	0	0	0	0	0	0	0	0	0	0	0	0	0	0	0	0	0
1017	3.46714	0.790512	3.46626	0.0306	0	0	0	0	0	0	0	0	0	0	0	0	0	0	0	0
1017	0	0	0	0	14.9607	14.8585	15.1144	0.833853	0	0	0	0	0	0	0	0	0	0	0	0
1017	0	0	0	0	0	0	0	0	27.157	31.1252	32.1515	3.64021	37.2027	43.5312	57.7784	12.8701	0	0	0	0
1017	0	0	0	0	0	0	0	0	0	0	0	0	0	0	0	0	0	0	0	0
1029	3.23537	0.702116	3.23278	0.0297891	0	0	0	0	0	0	0	0	0	0	0	0	0	0	0	0
1029	0	0	0	0	15.0058	15.3664	15.1956	0.804381	0	0	0	0	0	0	0	0	0	0	0	0
1029	0	0	0	0	0	0	0	0	26.9808	30.9328	32.3564	4.02079	38.6652	61.5502	57.8313	11.5782	0	0	0	0
1029	0	0	0	0	0	0	0	0	0	0	0	0	0	0	0	0	0	0	0	0
1041	3.13636	0.658752	3.13694	0.0245159	0	0	0	0	0	0	0	0	0	0	0	0	0	0	0	0
1041	0	0	0	0	14.1342	13.7221	14.3031	0.807115	0	0	0	0	0	0	0	0	0	0	0	0
1041	0	0	0	0	0	0	0	0	26.6888	31.7622	32.0676	3.6549	37.063	57.7972	57.3804	11.2893	0	0	0	0
1041	0	0	0	0	0	0	0	0	0	0	0	0	0	0	0	0	0	0	0	0
1053	3.51209	0.822451	3.50903	0.0377467	0	0	0	0	0	0	0	0	0	0	0	0	0	0	0	0
1053	0	0	0	0	15.2076	15.1237	15.3616	0.797694	0	0	0	0	0	0	0	0	0	0	0	0
1053	0	0	0	0	0	0	0	0	27.2894	31.7172	32.3404	4.53006	38.0342	61.8217	59.1009	10.3194	56.3229	0	101.464	0
1053	0	0	0	0	0	0	0	0	0	0	0	0	0	0	0	0	0	0	0	0
1065	3.41895	0.777196	3.42043	0.0345524	0	0	0	0	0	0	0	0	0	0	0	0	0	0	0	0
1065	0	0	0	0	15.3751	16.0482	15.5633	0.97031	0	0	0	0	0	0	0	0	0	0	0	0
1065	0	0	0	0	0	0	0	0	27.7261	33.3525	33.0898	3.83186	38.1289	65.5865	58.9398	11.0893	0	0	0	0
1065	0	0	0	0	0	0	0	0	0	0	0	0	0	0	0	0	0	0	0	0
1077	3.48947	0.802643	3.48674	0.034142	0	0	0	0	0	0	0	0	0	0	0	0	0	0	0	0
1077	0	0	0	0	14.8427	14.8476	15.0119	0.877929	0	0	0	0	0	0	0	0	0	0	0	0
1077	0	0	0	0	0	0	0	0	27.4421	33.2321	32.9642	4.2016	37.8392	58.2323	60.2058	11.3559	0	0	0	0
1077	0	0	0	0	0	0	0	0	0	0	0	0	0	0	0	0	0	0	0	0
1089	3.03962	0.61207	3.03855	0.02283	0	0	0	0	0	0	0	0	0	0	0	0	0	0	0	0
1089	0	0	0	0	13.6176	12.8686	13.7735	0.689854	0	0	0	0	0	0	0	0	0	0	0	0
1089	0	0	0	0	0	0	0	0	25.4659	29.5824	30.1164	3.27008	36.2275	57.6163	57.0531	10.8496	0	0	0	0
1089	0	0	0	0	0	0	0	0	0	0	0	0	0	0	0	0	0	0	0	0
1101	3.56791	0.836451	3.56758	0.0323899	0	0	0	0	0	0	0	0	0	0	0	0	0	0	0	0
1101	0	0	0	0	15.1139	14.7506	15.297	0.844169	0	0	0	0	0	0	0	0	0	0	0	0
1101	0	0	0	0	0	0	0	0	27.0852	31.5197	31.6544	4.2139	36.3135	44.9932	56.7371	12.3723	0	0	0	0
1101	0	0	0	0	0	0	0	0	0	0	0	0	0	0	0	0	0	0	0	0
1113	3.08464	0.629968	3.08084	0.0236019	0	0	0	0	0	0	0	0	0	0	0	0	0	0	0	0
1113	0	0	0	0	14.8508	15.3596	15.0268	0.795853	0	0	0	0	0	0	0	0	0	0	0	0
1113	0	0	0	0	0	0	0	0	26.8386	31.0196	32.1152	3.8891	36.7961	61.1192	56.3321	11.0936	0	0	0	0
1113	0	0	0	0	0	0	0	0	0	0	0	0	0	0	0	0	0	0	0	0
1125	3.38505	0.757109	3.38141	0.0350594	0	0	0	0	0	0	0	0	0	0	0	0	0	0	0	0
1125	0	0	0	0	13.7733	12.6648	13.8981	0.668368	0	0	0	0	0	0	0	0	0	0	0	0
1125	0	0	0	0	0	0	0	0	26.737	31.2581	31.8077	3.66101	37.3791	63.587	57.7269	10.1783	0	0	0	0
1125	0	0	0	0	0	0	0	0	0	0	0	0	0	0	0	0	0	0	0	0
1137	3.32834	0.73291	3.32713	0.0303735	0	0	0	0	0	0	0	0	0	0	0	0	0	0	0	0
1137	0	0	0	0	14.6207	14.5688	14.7542	0.845002	0	0	0	0	0	0	0	0	0	0	0	0
1137	0	0	0	0	0	0	0	0	25.6934	28.9423	29.8158	3.21669	36.2795	53.9894	57.1172	10.2366	49.6604	0	91.136	0
1137	0	0	0	0	0	0	0	0	0	0	0	0	0	0	0	0	0	0	0	0
1149	2.95991	0.582965	2.95941	0.0229395	0	0	0	0	0	0	0	0	0	0	0	0	0	0	0	0
1149	0	0	0	0	13.5842	12.8747	13.7605	0.701496	0	0	0	0	0	0	0	0	0	0	0	0
1149	0	0	0	0	0	0	0	0	25.6114	29.7522	30.3151	3.46223	34.6761	53.4467	52.7375	9.27003	0	0	0	0
1149	0	0	0	0	0	0	0	0	0	0	0	0	0	0	0	0	0	0	0	0
1161	2.82874	0.531152	2.82729	0.0208675	0	0	0	0	0	0	0	0	0	0	0	0	0	0	0	0
1161	0	0	0	0	13.0266	11.6505	13.1781	0.618188	0	0	0	0	0	0	0	0	0	0	0	0
1161	0	0	0	0	0	0	0	0	24.899	27.0542	29.3271	3.6663	34.3513	54.7662	53.4077	12.7382	0	0	0	0
1161	0	0	0	0	0	0	0	0	0	0	0	0	0	0	0	0	0	0	0	0
1173	2.93144	0.579016	2.93255	0.025254	0	0	0	0	0	0	0	0	0	0	0	0	0	0	0	0
1173	0	0	0	0	12.7686	11.0274	12.9102	0.598862	0	0	0	0	0	0	0	0	0	0	0	0
1173	0	0	0	0	0	0	0	0	24.4001	26.2563	28.2629	3.10884	34.154	50.6214	52.2168	10.9121	0	0	0	0
1173	0	0	0	0	0	0	0	0	0	0	0	0	0	0	0	0	0	0	0	0
1185	2.9876	0.591935	2.98254	0.0239845	0	0	0	0	0	0	0	0	0	0	0	0	0	0	0	0
1185	0	0	0	0	11.9373	9.90629	12.0721	0.554232	0	0	0	0	0	0	0	0	0	0	0	0
1185	0	0	0	0	0	0	0	0	23.144	24.7743	26.124	2.3782	33.1672	43.0003	49.1768	7.31196	0	0	0	0
1185	0	0	0	0	0	0	0	0	0	0	0	0	0	0	0	0	0	0	0	0
1197	3.22754	0.688755	3.22991	0.0266228	0	0	0	0	0	0	0	0	0	0	0	0	0	0	0	0
1197	0	0	0	0	14.0674	13.2324	14.1638	0.77554	0	0	0	0	0	0	0	0	0	0	0	0
1197	0	0	0	0	0	0	0	0	24.1966	26.1134	27.3561	3.08959	33.5336	45.9113	48.6955	8.47784	0	0	0	0
1197	0	0	0	0	0	0	0	0	0	0	0	0	0	0	0	0	0	0	0	0
1209	3.35312	0.736605	3.35177	0.027133	0	0	0	0	0	0	0	0	0	0	0	0	0	0	0	0
1209	0	0	0	0	14.483	14.0981	14.6947	0.763757	0	0	0	0	0	0	0	0	0	0	0	0
1209	0	0	0	0	0	0	0	0	26.4681	29.8143	30.7775	3.78976	35.3209	50.5034	50.9799	8.93378	40.284	0	83.3046	0
1209	0	0	0	0	0	0	0	0	0	0	0	0	0	0	0	0	0	0	0	0
1221	3.24374	0.693011	3.24705	0.0262229	0	0	0	0	0	0	0	0	0	0	0	0	0	0	0	0
1221	0	0	0	0	14.0996	13.2877	14.2212	0.654574	0	0	0	0	0	0	0	0	0	0	0	0
1221	0	0	0	0	0	0	0	0	26.0042	29.0932	30.7605	3.23471	36.7069	52.0978	55.0565	11.5005	0	0	0	0
1221	0	0	0	0	0	0	0	0	0	0	0	0	0	0	0	0	0	0	0	0
1233	3.24106	0.698404	3.24072	0.0282145	0	0	0	0	0	0	0	0	0	0	0	0	0	0	0	0
1233	0	0	0	0	13.9005	13.1148	14.0689	0.678698	0	0	0	0	0	0	0	0	0	0	0	0
1233	0	0	0	0	0	0	0	0	25.7515	28.9438	30.0894	3.02968	36.5337	60.7949	55.2227	10.2394	0	0	0	0
1233	0	0	0	0	0	0	0	0	0	0	0	0	0	0	0	0	0	0	0	0
1245	3.35258	0.74251	3.35134	0.0308758	0	0	0	0	0	0	0	0	0	0	0	0	0	0	0	0
1245	0	0	0	0	13.8756	12.9999	14.0328	0.69498	0	0	0	0	0	0	0	0	0	0	0	0
1245	0	0	0	0	0	0	0	0	25.4756	29.1877	29.6549	2.96399	35.7599	55.1826	54.2407	7.38222	0	0	0	0
1245	0	0	0	0	0	0	0	0	0	0	0	0	0	0	0	0	0	0	0	0
1257	3.11307	0.642803	3.11096	0.0236849	0	0	0	0	0	0	0	0	0	0	0	0	0	0	0	0
1257	0	0	0	0	14.5901	14.8086	14.7438	0.800012	0	0	0	0	0	0	0	0	0	0	0	0
1257	0	0	0	0	0	0	0	0	25.8263	28.7746	30.393	3.6261	35.4222	49.2796	53.385	8.91728	49.5506	0	87.4226	0
1257	0	0	0	0	0	0	0	0	0	0	0	0	0	0	0	0	0	0	0	0
1269	3.06634	0.623252	3.06166	0.0265004	0	0	0	0	0	0	0	0	0	0	0	0	0	0	0	0
1269	0	0	0	0	13.0721	11.5926	13.2044	0.579377	0	0	0	0	0	0	0	0	0	0	0	0
1269	0	0	0	0	0	0	0	0	25.4648	29.7662	30.2068	3.28488	34.5035	49.9269	54.063	7.79688	0	0	0	0
1269	0	0	0	0	0	0	0	0	0	0	0	0	0	0	0	0	0	0	0	0
1281	3.257	0.706858	3.2544	0.0312299	0	0	0	0	0	0	0	0	0	0	0	0	0	0	0	0
1281	0	0	0	0	13.9664	13.035	14.1253	0.77961	0	0	0	0	0	0	0	0	0	0	0	0
1281	0	0	0	0	0	0	0	0	25.2604	27.4833	29.0418	3.05783	35.5689	53.2888	54.6128	10.7119	44.6131	0	95.0252	0
1281	0	0	0	0	0	0	0	0	0	0	0	0	0	0	0	0	0	0	0	0
1293	3.41398	0.768034	3.40974	0.0289089	0	0	0	0	0	0	0	0	0	0	0	0	0	0	0	0
1293	0	0	0	0	14.7511	14.707	14.9212	0.892457	0	0	0	0	0	0	0	0	0	0	0	0
1293	0	0	0	0	0	0	0	0	26.4556	30.2822	30.8605	3.73707	35.7993	53.0635	53.4718	8.82251	0	0	0	0
1293	0	0	0	0	0	0	0	0	0	0	0	0	0	0	0	0	0	0	0	0
1305	3.14519	0.655779	3.1428	0.0259724	0	0	0	0	0	0	0	0	0	0	0	0	0	0	0	0
1305	0	0	0	0	13.4292	12.5625	13.5645	0.608053	0	0	0	0	0	0	0	0	0	0	0	0
1305	0	0	0	0	0	0	0	0	25.4154	30.1868	29.9116	3.35251	35.33	48.7097	53.9898	8.97208	0	0	0	0
1305	0	0	0	0	0	0	0	0	0	0	0	0	0	0	0	0	0	0	0	0
1317	3.48014	0.797895	3.4791	0.0271353	0	0	0	0	0	0	0	0	0	0	0	0	0	0	0	0
1317	0	0	0	0	14.094	13.1746	14.2242	0.718149	0	0	0	0	0	0	0	0	0	0	0	0
1317	0	0	0	0	0	0	0	0	25.529	29.3051	29.4054	2.93202	35.6524	49.2392	54.2908	9.07875	45.4218	0	92.4954	0
1317	0	0	0	0	0	0	0	0	0	0	0	0	0	0	0	0	0	0	0	0
1329	3.60164	0.862899	3.60381	0.0355322	0	0	0	0	0	0	0	0	0	0	0	0	0	0	0	0
1329	0	0	0	0	16.2486	17.449	16.426	0.857245	0	0	0	0	0	0	0	0	0	0	0	0
1329	0	0	0	0	0	0	0	0	27.474	30.9518	32.3151	4.08453	37.3851	56.6044	55.8791	11.0932	0	0	0	0
1329	0	0	0	0	0	0	0	0	0	0	0	0	0	0	0	0	0	0	0	0
1341	3.13447	0.645091	3.12849	0.0230028	0	0	0	0	0	0	0	0	0	0	0	0	0	0	0	0
1341	0	0	0	0	15.112	15.8112	15.2731	0.829619	0	0	0	0	0	0	0	0	0	0	0	0
1341	0	0	0	0	0	0	0	0	27.8022	33.2315	34.3187	4.24402	38.9428	80.6185	58.1439	12.1729	0	0	0	0
1341	0	0	0	0	0	0	0	0	0	0	0	0	0	0	0	0	0	0	0	0
1353	3.16335	0.659618	3.16431	0.0232328	0	0	0	0	0	0	0	0	0	0	0	0	0	0	0	0
1353	0	0	0	0	14.1742	13.4627	14.2993	0.657966	0	0	0	0	0	0	0	0	0	0	0	0
1353	0	0	0	0	0	0	0	0	27.0034	31.986	32.6789	4.0993	38.3107	54.4079	61.0245	11.339	0	0	0	0
1353	0	0	0	0	0	0	0	0	0	0	0	0	0	0	0	0	0	0	0	0
1365	2.95673	0.579506	2.9515	0.0192016	0	0	0	0	0	0	0	0	0	0	0	0	0	0	0	0
1365	0	0	0	0	13.2648	12.0215	13.4126	0.570809	0	0	0	0	0	0	0	0	0	0	0	0
1365	0	0	0	0	0	0	0	0	25.2887	28.1424	29.6647	2.96957	35.6603	46.3312	57.143	10.9386	0	0	0	0
1365	0	0	0	0	0	0	0	0	0	0	0	0	0	0	0	0	0	0	0	0
1377	3.50275	0.807076	3.49632	0.0317476	0	0	0	0	0	0	0	0	0	0	0	0	0	0	0	0
1377	0	0	0	0	14.6848	13.8964	14.841	0.708459	0	0	0	0	0	0	0	0	0	0	0	0
1377	0	0	0	0	0	0	0	0	26.4849	28.8457	30.8471	3.64265	36.2144	51.0297	55.4496	9.36605	0	0	0	0
1377	0	0	0	0	0	0	0	0	0	0	0	0	0	0	0	0	0	0	0	0
1389	3.32432	0.733475	3.32267	0.0265119	0	0	0	0	0	0	0	0	0	0	0	0	0	0	0	0
1389	0	0	0	0	14.991	15.3527	15.1531	0.76913	0	0	0	0	0	0	0	0	0	0	0	0
1389	0	0	0	0	0	0	0	0	26.807	30.5584	31.7072	3.38838	37.3643	58.4095	56.2598	11.2802	0	0	0	0
1389	0	0	0	0	0	0	0	0	0	0	0	0	0	0	0	0	0	0	0	0
1401	3.07072	0.630957	3.07051	0.0262145	0	0	0	0	0	0	0	0	0	0	0	0	0	0	0	0
1401	0	0	0	0	14.3597	14.4012	14.4921	0.687523	0	0	0	0	0	0	0	0	0	0	0	0
1401	0	0	0	0	0	0	0	0	26.6456	30.9608	32.0035	3.97069	37.3758	58.8031	56.6964	11.0908	67.8631	0	93.186	0
1401	0	0	0	0	0	0	0	0	0	0	0	0	0	0	0	0	0	0	0	0
1413	3.24945	0.700866	3.24865	0.027834	0	0	0	0	0	0	0	0	0	0	0	0	0	0	0	0
1413	0	0	0	0	13.1491	11.6367	13.2964	0.6598	0	0	0	0	0	0	0	0	0	0	0	0
1413	0	0	0	0	0	0	0	0	25.48	30.0069	29.897	2.73761	36.5123	60.6497	56.7239	8.95589	0	0	0	0
1413	0	0	0	0	0	0	0	0	0	0	0	0	0	0	0	0	0	0	0	0
1425	3.41057	0.76641	3.40526	0.0343362	0	0	0	0	0	0	0	0	0	0	0	0	0	0	0	0
1425	0	0	0	0	14.2376	13.7414	14.3775	0.729928	0	0	0	0	0	0	0	0	0	0	0	0
1425	0	0	0	0	0	0	0	0	25.2053	28.0208	28.751	3.01755	35.7245	58.0688	54.3159	6.89391	50.08	149.732	90.2008	1.24934
1425	0	0	0	0	0	0	0	0	0	0	0	0	0	0	0	0	0	0	0	0
1437	3.09298	0.632249	3.08963	0.0236486	0	0	0	0	0	0	0	0	0	0	0	0	0	0	0	0
1437	0	0	0	0	14.8775	15.1893	15.0258	0.843398	0	0	0	0	0	0	0	0	0	0	0	0
1437	0	0	0	0	0	0	0	0	26.3025	29.5424	31.1022	3.86023	35.5197	53.6028	52.1798	10.1024	0	0	0	0
1437	0	0	0	0	0	0	0	0	0	0	0	0	0	0	0	0	0	0	0	0
1449	2.99011	0.589797	2.98695	0.0204404	0	0	0	0	0	0	0	0	0	0	0	0	0	0	0	0
1449	0	0	0	0	13.6266	12.6749	13.7479	0.645847	0	0	0	0	0	0	0	0	0	0	0	0
1449	0	0	0	0	0	0	0	0	26.3655	31.1626	31.6523	3.97922	36.8087	43.8858	55.8995	14.3394	45.4043	20.7959	80.1717	4.06319
1449	0	0	0	0	0	0	0	0	0	0	0	0	0	0	0	0	0	0	0	0
1461	3.24079	0.692094	3.24283	0.0241394	0	0	0	0	0	0	0	0	0	0	0	0	0	0	0	0
1461	0	0	0	0	13.4847	12.134	13.6435	0.589841	0	0	0	0	0	0	0	0	0	0	0	0
1461	0	0	0	0	0	0	0	0	25.5504	29.3704	29.6388	3.02365	37.2724	61.2333	56.7689	11.1782	0	0	0	0
1461	0	0	0	0	0	0	0	0	0	0	0	0	0	0	0	0	0	0	0	0
1473	2.92786	0.566771	2.92778	0.0202381	0	0	0	0	0	0	0	0	0	0	0	0	0	0	0	0
1473	0	0	0	0	13.929	13.2929	14.089	0.632378	0	0	0	0	0	0	0	0	0	0	0	0
1473	0	0	0	0	0	0	0	0	25.0973	27.6577	29.2742	3.04122	35.0512	49.7972	52.8857	9.23273	0	0	0	0
1473	0	0	0	0	0	0	0	0	0	0	0	0	0	0	0	0	0	0	0	0
1485	3.58217	0.852772	3.58247	0.0349829	0	0	0	0	0	0	0	0	0	0	0	0	0	0	0	0
1485	0	0	0	0	13.8237	12.3143	13.9833	0.666659	0	0	0	0	0	0	0	0	0	0	0	0
1485	0	0	0	0	0	0	0	0	26.3361	30.1492	30.7952	3.03871	37.3561	54.7245	54.3674	9.20391	40.6829	21.7584	88.4821	0.0434834
1485	0	0	0	0	0	0	0	0	0	0	0	0	0	0	0	0	0	0	0	0
1497	3.31632	0.725402	3.30838	0.0280575	0	0	0	0	0	0	0	0	0	0	0	0	0	0	0	0
1497	0	0	0	0	14.3611	14.1947	14.5182	0.74112	0	0	0	0	0	0	0	0	0	0	0	0
1497	0	0	0	0	0	0	0	0	25.1611	27.8626	28.9825	2.80791	36.2739	54.7542	54.96	9.09998	0	0	0	0
1497	0	0	0	0	0	0	0	0	0	0	0	0	0	0	0	0	0	0	0	0
1509	3.04106	0.611778	3.04	0.0224571	0	0	0	0	0	0	0	0	0	0	0	0	0	0	0	0
1509	0	0	0	0	14.088	13.7425	14.2332	0.674414	0	0	0	0	0	0	0	0	0	0	0	0
1509	0	0	0	0	0	0	0	0	25.7054	28.6335	30.5986	3.47772	34.8111	43.9867	52.3417	8.23911	0	0	0	0
1509	0	0	0	0	0	0	0	0	0	0	0	0	0	0	0	0	0	0	0	0
1521	2.98837	0.593423	2.98342	0.0236985	0	0	0	0	0	0	0	0	0	0	0	0	0	0	0	0
1521	0	0	0	0	12.9456	11.5224	13.1065	0.573047	0	0	0	0	0	0	0	0	0	0	0	0
1521	0	0	0	0	0	0	0	0	25.1167	28.4183	29.5166	3.0245	35.0645	50.7779	54.0593	10.1946	0	0	0	0
1521	0	0	0	0	0	0	0	0	0	0	0	0	0	0	0	0	0	0	0	0
1533	3.69178	0.893797	3.69034	0.0325389	0	0	0	0	0	0	0	0	0	0	0	0	0	0	0	0
1533	0	0	0	0	15.1627	14.7151	15.3324	0.882171	0	0	0	0	0	0	0	0	0	0	0	0
1533	0	0	0	0	0	0	0	0	26.5021	29.7989	30.641	3.59431	37.7893	58.8781	55.68	11.4468	0	0	0	0
1533	0	0	0	0	0	0	0	0	0	0	0	0	0	0	0	0	0	0	0	0
1545	3.04099	0.613736	3.03628	0.0233616	0	0	0	0	0	0	0	0	0	0	0	0	0	0	0	0
1545	0	0	0	0	14.1776	14.1995	14.3444	0.651654	0	0	0	0	0	0	0	0	0	0	0	0
1545	0	0	0	0	0	0	0	0	26.0524	30.1136	30.9487	3.47947	35.2966	51.8412	54.2296	8.95697	0	0	0	0
1545	0	0	0	0	0	0	0	0	0	0	0	0	0	0	0	0	0	0	0	0
1557	3.51457	0.81978	3.51571	0.0348629	0	0	0	0	0	0	0	0	0	0	0	0	0	0	0	0
1557	0	0	0	0	14.2068	13.3051	14.3383	0.740394	0	0	0	0	0	0	0	0	0	0	0	0
1557	0	0	0	0	0	0	0	0	26.512	31.3353	31.2415	3.23357	36.3375	53.4156	56.2256	7.85313	0	0	0	0
1557	0	0	0	0	0	0	0	0	0	0	0	0	0	0	0	0	0	0	0	0
1569	3.27911	0.705202	3.2766	0.0275458	0	0	0	0	0	0	0	0	0	0	0	0	0	0	0	0
1569	0	0	0	0	15.3607	16.2042	15.5319	0.868666	0	0	0	0	0	0	0	0	0	0	0	0
1569	0	0	0	0	0	0	0	0	26.7092	30.2158	31.2769	3.86088	36.8847	54.4799	56.618	9.85787	0	0	0	0
1569	0	0	0	0	0	0	0	0	0	0	0	0	0	0	0	0	0	0	0	0
1581	2.90264	0.558907	2.90026	0.0190853	0	0	0	0	0	0	0	0	0	0	0	0	0	0	0	0
1581	0	0	0	0	13.492	12.6588	13.644	0.643584	0	0	0	0	0	0	0	0	0	0	0	0
1581	0	0	0	0	0	0	0	0	26.1977	30.3756	31.7421	3.58851	35.7894	57.5866	55.3638	11.5942	0	0	0	0
1581	0	0	0	0	0	0	0	0	0	0	0	0	0	0	0	0	0	0	0	0
1593	3.23987	0.689361	3.23216	0.0269219	0	0	0	0	0	0	0	0	0	0	0	0	0	0	0	0
1593	0	0	0	0	12.3265	10.0854	12.4681	0.485382	0	0	0	0	0	0	0	0	0	0	0	0
1593	0	0	0	0	0	0	0	0	24.4026	28.4603	27.9825	2.69702	35.6547	53.5966	55.3589	9.1949	54.1595	0	85.0317	0
1593	0	0	0	0	0	0	0	0	0	0	0	0	0	0	0	0	0	0	0	0
1605	3.23006	0.690504	3.22682	0.0255431	0	0	0	0	0	0	0	0	0	0	0	0	0	0	0	0
1605	0	0	0	0	14.0576	13.123	14.2009	0.686722	0	0	0	0	0	0	0	0	0	0	0	0
1605	0	0	0	0	0	0	0	0	24.1893	25.8781	27.1951	2.49007	33.5058	47.0177	50.8798	8.11247	0	0	0	0
1605	0	0	0	0	0	0	0	0	0	0	0	0	0	0	0	0	0	0	0	0
1617	3.09302	0.63003	3.09159	0.021336	0	0	0	0	0	0	0	0	0	0	0	0	0	0	0	0
1617	0	0	0	0	13.3133	12.2978	13.4925	0.597432	0	0	0	0	0	0	0	0	0	0	0	0
1617	0	0	0	0	0	0	0	0	25.2105	28.1798	29.284	2.87394	34.0409	44.4114	49.0575	7.3734	41.5788	0	79.2777	0
1617	0	0	0	0	0	0	0	0	0	0	0	0	0	0	0	0	0	0	0	0
1629	3.52451	0.830638	3.5261	0.0391546	0	0	0	0	0	0	0	0	0	0	0	0	0	0	0	0
1629	0	0	0	0	14.1984	13.1354	14.3523	0.642309	0	0	0	0	0	0	0	0	0	0	0	0
1629	0	0	0	0	0	0	0	0	25.6722	29.3313	29.7211	3.07868	35.9631	52.2602	54.0654	10.3288	0	0	0	0
1629	0	0	0	0	0	0	0	0	0	0	0	0	0	0	0	0	0	0	0	0
1641	3.0585	0.623826	3.05995	0.0256507	0	0	0	0	0	0	0	0	0	0	0	0	0	0	0	0
1641	0	0	0	0	13.8871	13.6221	14.0743	0.789925	0	0	0	0	0	0	0	0	0	0	0	0
1641	0	0	0	0	0	0	0	0	24.945	27.7309	29.204	2.58004	34.3136	51.9751	52.2161	7.7174	39.9901	0	80.9536	0
1641	0	0	0	0	0	0	0	0	0	0	0	0	0	0	0	0	0	0	0	0
1653	3.3874	0.758095	3.38576	0.0288997	0	0	0	0	0	0	0	0	0	0	0	0	0	0	0	0
1653	0	0	0	0	14.2259	13.5213	14.4148	0.749212	0	0	0	0	0	0	0	0	0	0	0	0
1653	0	0	0	0	0	0	0	0	26.2188	29.955	30.7881	3.90465	36.4248	53.4746	53.9266	7.32763	40.0246	3.94043	83.9532	1.73026
1653	0	0	0	0	0	0	0	0	0	0	0	0	0	0	0	0	0	0	0	0
1665	3.06493	0.616695	3.06465	0.0207795	0	0	0	0	0	0	0	0	0	0	0	0	0	0	0	0
1665	0	0	0	0	14.1158	13.655	14.2778	0.698895	0	0	0	0	0	0	0	0	0	0	0	0
1665	0	0	0	0	0	0	0	0	25.7944	29.0107	30.4058	3.42926	35.7033	46.0663	54.992	11.2756	0	0	0	0
1665	0	0	0	0	0	0	0	0	0	0	0	0	0	0	0	0	0	0	0	0
1677	3.25108	0.698914	3.24641	0.0257523	0	0	0	0	0	0	0	0	0	0	0	0	0	0	0	0
1677	0	0	0	0	13.5075	12.1542	13.6534	0.569867	0	0	0	0	0	0	0	0	0	0	0	0
1677	0	0	0	0	0	0	0	0	25.8118	29.2301	30.2883	3.13586	35.9018	54.7846	54.8994	11.1796	0	0	0	0
1677	0	0	0	0	0	0	0	0	0	0	0	0	0	0	0	0	0	0	0	0
1689	2.93361	0.570713	2.93265	0.0204116	0	0	0	0	0	0	0	0	0	0	0	0	0	0	0	0
1689	0	0	0	0	13.6277	12.7565	13.756	0.616361	0	0	0	0	0	0	0	0	0	0	0	0
1689	0	0	0	0	0	0	0	0	24.7815	26.8053	28.7911	2.79138	34.4481	45.9223	53.7421	10.848	39.2273	0	105.745	0
1689	0	0	0	0	0	0	0	0	0	0	0	0	0	0	0	0	0	0	0	0
1701	3.20815	0.680008	3.20316	0.0228597	0	0	0	0	0	0	0	0	0	0	0	0	0	0	0	0
1701	0	0	0	0	13.761	12.5959	13.8983	0.649622	0	0	0	0	0	0	0	0	0	0	0	0
1701	0	0	0	0	0	0	0	0	25.8097	28.6312	30.2412	3.34155	35.4432	47.369	52.9398	9.1217	0	0	0	0
1701	0	0	0	0	0	0	0	0	0	0	0	0	0	0	0	0	0	0	0	0
1713	2.97945	0.598143	2.9799	0.0251089	0	0	0	0	0	0	0	0	0	0	0	0	0	0	0	0
1713	0	0	0	0	13.8456	13.1474	14.0103	0.60358	0	0	0	0	0	0	0	0	0	0	0	0
1713	0	0	0	0	0	0	0	0	25.2755	26.8201	29.696	3.26795	35.3708	52.6696	54.2146	10.3017	0	0	0	0
1713	0	0	0	0	0	0	0	0	0	0	0	0	0	0	0	0	0	0	0	0
1725	3.52736	0.824768	3.52494	0.0298431	0	0	0	0	0	0	0	0	0	0	0	0	0	0	0	0
1725	0	0	0	0	13.582	12.0197	13.738	0.677233	0	0	0	0	0	0	0	0	0	0	0	0
1725	0	0	0	0	0	0	0	0	25.9227	29.7611	30.0107	2.79013	36.409	51.4665	54.5771	7.94143	0	0	0	0
1725	0	0	0	0	0	0	0	0	0	0	0	0	0	0	0	0	0	0	0	0
1737	3.61756	0.865644	3.61496	0.0321022	0	0	0	0	0	0	0	0	0	0	0	0	0	0	0	0
1737	0	0	0	0	15.9631	16.9353	16.1393	0.837146	0	0	0	0	0	0	0	0	0	0	0	0
1737	0	0	0	0	0	0	0	0	26.7096	29.8176	30.9322	3.4571	36.9734	59.2401	55.9521	9.17256	0	0	0	0
1737	0	0	0	0	0	0	0	0	0	0	0	0	0	0	0	0	0	0	0	0
1749	3.34894	0.745834	3.34393	0.0316386	0	0	0	0	0	0	0	0	0	0	0	0	0	0	0	0
1749	0	0	0	0	15.1766	15.7173	15.3555	0.758746	0	0	0	0	0	0	0	0	0	0	0	0
1749	0	0	0	0	0	0	0	0	27.7104	33.2411	33.7739	3.58925	37.5356	54.4643	56.2223	8.8424	0	0	0	0
1749	0	0	0	0	0	0	0	0	0	0	0	0	0	0	0	0	0	0	0	0
1761	2.72435	0.490894	2.72267	0.0191533	0	0	0	0	0	0	0	0	0	0	0	0	0	0	0	0
1761	0	0	0	0	13.1757	12.4259	13.2946	0.65589	0	0	0	0	0	0	0	0	0	0	0	0
1761	0	0	0	0	0	0	0	0	25.4337	29.5289	30.7369	3.2032	37.2497	61.4217	57.8985	9.43659	0	0	0	0
1761	0	0	0	0	0	0	0	0	0	0	0	0	0	0	0	0	0	0	0	0
1773	3.20305	0.675765	3.19974	0.0248893	0	0	0	0	0	0	0	0	0	0	0	0	0	0	0	0
1773	0	0	0	0	13.2728	11.5745	13.4202	0.648419	0	0	0	0	0	0	0	0	0	0	0	0
1773	0	0	0	0	0	0	0	0	25.5708	29.1963	29.6452	3.5644	35.6729	51.8926	55.7788	9.86677	0	0	0	0
1773	0	0	0	0	0	0	0	0	0	0	0	0	0	0	0	0	0	0	0	0
1785	3.34875	0.745354	3.34546	0.0295333	0	0	0	0	0	0	0	0	0	0	0	0	0	0	0	0
1785	0	0	0	0	14.3764	13.7634	14.5089	0.675482	0	0	0	0	0	0	0	0	0	0	0	0
1785	0	0	0	0	0	0	0	0	25.5859	27.754	29.4075	3.19287	35.8144	50.6183	54.137	9.76387	0	0	0	0
1785	0	0	0	0	0	0	0	0	0	0	0	0	0	0	0	0	0	0	0	0
1797	3.05223	0.615866	3.05037	0.0228373	0	0	0	0	0	0	0	0	0	0	0	0	0	0	0	0
1797	0	0	0	0	13.9549	13.6142	14.1047	0.692917	0	0	0	0	0	0	0	0	0	0	0	0
1797	0	0	0	0	0	0	0	0	25.7418	28.2806	30.331	3.13435	35.9179	55.2968	52.456	8.15422	34.0714	0	83.8232	0
1797	0	0	0	0	0	0	0	0	0	0	0	0	0	0	0	0	0	0	0	0
1809	3.13125	0.646334	3.13054	0.0233293	0	0	0	0	0	0	0	0	0	0	0	0	0	0	0	0
1809	0	0	0	0	13.5147	12.1487	13.6657	0.616102	0	0	0	0	0	0	0	0	0	0	0	0
1809	0	0	0	0	0	0	0	0	25.5192	28.9119	30.0291	3.19392	35.0863	44.4063	54.4289	8.80455	0	0	0	0
1809	0	0	0	0	0	0	0	0	0	0	0	0	0	0	0	0	0	0	0	0
1821	3.53225	0.819738	3.53222	0.0359383	0	0	0	0	0	0	0	0	0	0	0	0	0	0	0	0
1821	0	0	0	0	14.966	14.5912	15.1362	0.767445	0	0	0	0	0	0	0	0	0	0	0	0
1821	0	0	0	0	0	0	0	0	26.666	30.3175	30.9602	3.44142	36.6544	56.1543	55.9877	10.0482	0	0	0	0
1821	0	0	0	0	0	0	0	0	0	0	0	0	0	0	0	0	0	0	0	0
1833	2.98757	0.586751	2.98461	0.0221886	0	0	0	0	0	0	0	0	0	0	0	0	0	0	0	0
1833	0	0	0	0	14.5065	14.8711	14.6525	0.806556	0	0	0	0	0	0	0	0	0	0	0	0
1833	0	0	0	0	0	0	0	0	26.2982	29.6822	31.6037	3.51547	36.0889	58.3479	54.9893	8.77423	0	0	0	0
1833	0	0	0	0	0	0	0	0	0	0	0	0	0	0	0	0	0	0	0	0
1845	3.16528	0.658212	3.1583	0.0247286	0	0	0	0	0	0	0	0	0	0	0	0	0	0	0	0
1845	0	0	0	0	12.9493	11.2402	13.1052	0.563367	0	0	0	0	0	0	0	0	0	0	0	0
1845	0	0	0	0	0	0	0	0	25.6319	30.0689	30.3599	3.26083	35.4471	57.6926	55.8871	7.72338	0	0	0	0
1845	0	0	0	0	0	0	0	0	0	0	0	0	0	0	0	0	0	0	0	0
1857	2.939	0.574632	2.94117	0.0199483	0	0	0	0	0	0	0	0	0	0	0	0	0	0	0	0
1857	0	0	0	0	13.3968	12.2477	13.5286	0.603292	0	0	0	0	0	0	0	0	0	0	0	0
1857	0	0	0	0	0	0	0	0	24.1765	25.3499	27.7816	2.65882	34.9203	48.844	53.1772	7.41978	0	0	0	0
1857	0	0	0	0	0	0	0	0	0	0	0	0	0	0	0	0	0	0	0	0
1869	3.2286	0.691588	3.23245	0.025821	0	0	0	0	0	0	0	0	0	0	0	0	0	0	0	0
1869	0	0	0	0	13.3404	11.7934	13.5128	0.575634	0	0	0	0	0	0	0	0	0	0	0	0
1869	0	0	0	0	0	0	0	0	25.2664	28.5435	29.1939	2.87642	34.8582	43.6714	51.1931	9.3962	43.3886	0	80.3586	0
1869	0	0	0	0	0	0	0	0	0	0	0	0	0	0	0	0	0	0	0	0
1881	3.1756	0.664507	3.17843	0.0243459	0	0	0	0	0	0	0	0	0	0	0	0	0	0	0	0
1881	0	0	0	0	13.7285	12.9188	13.8809	0.64877	0	0	0	0	0	0	0	0	0	0	0	0
1881	0	0	0	0	0	0	0	0	24.8586	27.0617	28.6554	2.66436	35.2102	59.1735	52.1913	7.50227	63.4031	0	77.9871	0
1881	0	0	0	0	0	0	0	0	0	0	0	0	0	0	0	0	0	0	0	0
1893	3.35539	0.745869	3.35417	0.0301208	0	0	0	0	0	0	0	0	0	0	0	0	0	0	0	0
1893	0	0	0	0	14.9819	14.9893	15.1823	0.741374	0	0	0	0	0	0	0	0	0	0	0	0
1893	0	0	0	0	0	0	0	0	26.5688	29.8962	31.1453	4.04164	36.149	55.9567	53.3238	10.8675	0	0	0	0
1893	0	0	0	0	0	0	0	0	0	0	0	0	0	0	0	0	0	0	0	0
1905	3.18959	0.671435	3.18648	0.0226985	0	0	0	0	0	0	0	0	0	0	0	0	0	0	0	0
1905	0	0	0	0	13.8612	13.2411	14.0229	0.671754	0	0	0	0	0	0	0	0	0	0	0	0
1905	0	0	0	0	0	0	0	0	26.2247	30.4405	31.2502	3.0045	36.1438	41.3239	55.5054	9.2019	0	0	0	0
1905	0	0	0	0	0	0	0	0	0	0	0	0	0	0	0	0	0	0	0	0
1917	3.02768	0.599792	3.02516	0.0200025	0	0	0	0	0	0	0	0	0	0	0	0	0	0	0	0
1917	0	0	0	0	13.2795	12.0451	13.4156	0.554182	0	0	0	0	0	0	0	0	0	0	0	0
1917	0	0	0	0	0	0	0	0	24.9548	28.2556	29.0781	2.78281	36.1372	50.9514	55.1548	10.6117	0	0	0	0
1917	0	0	0	0	0	0	0	0	0	0	0	0	0	0	0	0	0	0	0	0
1929	2.93154	0.566152	2.93336	0.0203636	0	0	0	0	0	0	0	0	0	0	0	0	0	0	0	0
1929	0	0	0	0	12.3148	10.3283	12.4454	0.46709	0	0	0	0	0	0	0	0	0	0	0	0
1929	0	0	0	0	0	0	0	0	23.8146	26.1079	27.3663	2.25131	34.0782	52.8579	50.8772	7.62089	0	0	0	0
1929	0	0	0	0	0	0	0	0	0	0	0	0	0	0	0	0	0	0	0	0
1941	3.31324	0.721531	3.31165	0.0258845	0	0	0	0	0	0	0	0	0	0	0	0	0	0	0	0
1941	0	0	0	0	13.5149	12.0175	13.6496	0.608425	0	0	0	0	0	0	0	0	0	0	0	0
1941	0	0	0	0	0	0	0	0	24.2783	26.0274	27.427	2.36219	33.9028	44.1137	50.4662	5.96864	0	0	0	0
1941	0	0	0	0	0	0	0	0	0	0	0	0	0	0	0	0	0	0	0	0
1953	3.42204	0.77313	3.41922	0.0291286	0	0	0	0	0	0	0	0	0	0	0	0	0	0	0	0
1953	0	0	0	0	14.1555	13.3946	14.3167	0.63779	0	0	0	0	0	0	0	0	0	0	0	0
1953	0	0	0	0	0	0	0	0	25.4278	29.1241	29.0834	2.66599	34.8294	53.5562	50.301	6.66018	39.0968	55.5207	85.1046	0.32164
1953	0	0	0	0	0	0	0	0	0	0	0	0	0	0	0	0	0	0	0	0
1965	3.14777	0.6567	3.14016	0.0222392	0	0	0	0	0	0	0	0	0	0	0	0	0	0	0	0
1965	0	0	0	0	14.6927	14.9376	14.884	0.747451	0	0	0	0	0	0	0	0	0	0	0	0
1965	0	0	0	0	0	0	0	0	26.0663	29.5771	30.7923	3.34851	35.7034	51.9132	52.6221	9.26451	37.2564	23.919	82.8296	4.21257
1965	0	0	0	0	0	0	0	0	0	0	0	0	0	0	0	0	0	0	0	0
1977	3.03578	0.609794	3.03224	0.0209494	0	0	0	0	0	0	0	0	0	0	0	0	0	0	0	0
1977	0	0	0	0	13.4187	12.3671	13.5437	0.57666	0	0	0	0	0	0	0	0	0	0	0	0
1977	0	0	0	0	0	0	0	0	25.8767	29.5904	30.8861	3.2017	35.3045	46.1089	54.7553	7.91333	51.1455	0	86.2129	0
1977	0	0	0	0	0	0	0	0	0	0	0	0	0	0	0	0	0	0	0	0
1989	3.26354	0.699611	3.25894	0.0248849	0	0	0	0	0	0	0	0	0	0	0	0	0	0	0	0
1989	0	0	0	0	13.6544	12.4264	13.8003	0.592314	0	0	0	0	0	0	0	0	0	0	0	0
1989	0	0	0	0	0	0	0	0	25.3766	28.2638	29.3363	2.89901	36.6583	48.7776	55.8884	10.2348	0	0	0	0
1989	0	0	0	0	0	0	0	0	0	0	0	0	0	0	0	0	0	0	0	0
2001	3.05677	0.61718	3.05889	0.021398	0	0	0	0	0	0	0	0	0	0	0	0	0	0	0	0
2001	0	0	0	0	14.2246	13.6512	14.3686	0.651282	0	0	0	0	0	0	0	0	0	0	0	0
2001	0	0	0	0	0	0	0	0	25.5866	27.9528	29.8764	3.09425	35.4774	57.439	52.8664	7.79546	0	0	0	0
2001	0	0	0	0	0	0	0	0	0	0	0	0	0	0	0	0	0	0	0	0
2013	3.14617	0.650234	3.14343	0.0219827	0	0	0	0	0	0	0	0	0	0	0	0	0	0	0	0
2013	0	0	0	0	13.3438	11.8874	13.5149	0.56412	0	0	0	0	0	0	0	0	0	0	0	0
2013	0	0	0	0	0	0	0	0	25.7774	29.6751	30.3548	2.98223	36.1103	54.1906	53.9971	8.80772	0	0	0	0
2013	0	0	0	0	0	0	0	0	0	0	0	0	0	0	0	0	0	0	0	0
2025	3.13852	0.651648	3.13662	0.0205859	0	0	0	0	0	0	0	0	0	0	0	0	0	0	0	0
2025	0	0	0	0	13.6115	12.5456	13.7644	0.578007	0	0	0	0	0	0	0	0	0	0	0	0
2025	0	0	0	0	0	0	0	0	24.8417	27.8389	28.8008	2.67125	36.5096	55.0609	54.4556	9.26128	0	0	0	0
2025	0	0	0	0	0	0	0	0	0	0	0	0	0	0	0	0	0	0	0	0
2037	3.07278	0.62965	3.07209	0.025434	0	0	0	0	0	0	0	0	0	0	0	0	0	0	0	0
2037	0	0	0	0	13.326	12.1839	13.4515	0.514571	0	0	0	0	0	0	0	0	0	0	0	0
2037	0	0	0	0	0	0	0	0	24.8989	27.3869	28.857	2.75102	33.7657	47.2343	51.5085	8.65073	0	0	0	0
2037	0	0	0	0	0	0	0	0	0	0	0	0	0	0	0	0	0	0	0	0
2049	3.0528	0.62275	3.05334	0.0256976	0	0	0	0	0	0	0	0	0	0	0	0	0	0	0	0
2049	0	0	0	0	13.5283	12.4027	13.6751	0.676234	0	0	0	0	0	0	0	0	0	0	0	0
2049	0	0	0	0	0	0	0	0	24.8616	27.6258	28.797	2.63015	35.2221	53.8221	51.7977	7.63366	44.4603	52.8055	86.2139	1.4582
2049	0	0	0	0	0	0	0	0	0	0	0	0	0	0	0	0	0	0	0	0
2061	3.16301	0.657155	3.15993	0.0245191	0	0	0	0	0	0	0	0	0	0	0	0	0	0	0	0
2061	0	0	0	0	13.3012	11.98	13.4466	0.641044	0	0	0	0	0	0	0	0	0	0	0	0
2061	0	0	0	0	0	0	0	0	25.0901	28.1549	28.8862	3.03537	34.288	51.2206	51.9933	8.02558	55.694	22.3933	82.2319	2.62066
2061	0	0	0	0	0	0	0	0	0	0	0	0	0	0	0	0	0	0	0	0
2073	3.55514	0.83732	3.55238	0.0281337	0	0	0	0	0	0	0	0	0	0	0	0	0	0	0	0
2073	0	0	0	0	14.5515	13.9205	14.7217	0.683976	0	0	0	0	0	0	0	0	0	0	0	0
2073	0	0	0	0	0	0	0	0	25.9287	29.4761	29.7956	3.01347	36.0457	45.5144	53.6646	8.01467	41.3149	0	90.3609	0
2073	0	0	0	0	0	0	0	0	0	0	0	0	0	0	0	0	0	0	0	0
2085	3.43681	0.786934	3.43716	0.0265438	0	0	0	0	0	0	0	0	0	0	0	0	0	0	0	0
2085	0	0	0	0	15.5092	16.2528	15.6527	0.73729	0	0	0	0	0	0	0	0	0	0	0	0
2085	0	0	0	0	0	0	0	0	27.0316	30.1362	31.9474	3.30361	35.8182	48.9237	55.0237	8.21408	48.8884	0	89.1711	0
2085	0	0	0	0	0	0	0	0	0	0	0	0	0	0	0	0	0	0	0	0
2097	2.82478	0.536959	2.82319	0.0248097	0	0	0	0	0	0	0	0	0	0	0	0	0	0	0	0
2097	0	0	0	0	12.7666	11.6888	12.9182	0.484468	0	0	0	0	0	0	0	0	0	0	0	0
2097	0	0	0	0	0	0	0	0	25.3036	29.743	30.3347	2.65625	36.031	61.252	54.2645	7.02396	40.9388	0	91.4151	0
2097	0	0	0	0	0	0	0	0	0	0	0	0	0	0	0	0	0	0	0	0
2109	3.16419	0.663895	3.16428	0.0233609	0	0	0	0	0	0	0	0	0	0	0	0	0	0	0	0
2109	0	0	0	0	13.1602	11.6147	13.2977	0.699199	0	0	0	0	0	0	0	0	0	0	0	0
2109	0	0	0	0	0	0	0	0	24.5945	27.1095	28.2594	2.49874	35.0173	55.607	54.674	8.67307	0	0	0	0
2109	0	0	0	0	0	0	0	0	0	0	0	0	0	0	0	0	0	0	0	0
2121	3.21609	0.686664	3.20973	0.0270108	0	0	0	0	0	0	0	0	0	0	0	0	0	0	0	0
2121	0	0	0	0	13.7301	12.812	13.8887	0.609247	0	0	0	0	0	0	0	0	0	0	0	0
2121	0	0	0	0	0	0	0	0	24.8371	27.2725	28.4689	2.92804	34.8009	58.0753	51.2883	7.96287	46.1618	0	90.6383	0
2121	0	0	0	0	0	0	0	0	0	0	0	0	0	0	0	0	0	0	0	0
2133	3.06208	0.620332	3.05958	0.0231171	0	0	0	0	0	0	0	0	0	0	0	0	0	0	0	0
2133	0	0	0	0	13.7829	12.9233	13.9378	0.679095	0	0	0	0	0	0	0	0	0	0	0	0
2133	0	0	0	0	0	0	0	0	25.131	27.4217	29.4383	2.90206	35.4214	45.8084	51.1793	8.42516	0	0	0	0
2133	0	0	0	0	0	0	0	0	0	0	0	0	0	0	0	0	0	0	0	0
2145	3.31218	0.720678	3.30892	0.0251819	0	0	0	0	0	0	0	0	0	0	0	0	0	0	0	0
2145	0	0	0	0	14.047	13.1572	14.1834	0.698686	0	0	0	0	0	0	0	0	0	0	0	0
2145	0	0	0	0	0	0	0	0	26.1388	30.4367	30.4874	3.50084	35.9942	50.9567	54.3758	10.6169	0	0	0	0
2145	0	0	0	0	0	0	0	0	0	0	0	0	0	0	0	0	0	0	0	0
2157	3.27909	0.712746	3.27657	0.032766	0	0	0	0	0	0	0	0	0	0	0	0	0	0	0	0
2157	0	0	0	0	15.0338	15.3027	15.1988	0.719527	0	0	0	0	0	0	0	0	0	0	0	0
2157	0	0	0	0	0	0	0	0	26.5436	29.3278	31.4082	3.82002	36.6845	62.8312	56.2204	13.4844	0	0	0	0
2157	0	0	0	0	0	0	0	0	0	0	0	0	0	0	0	0	0	0	0	0
2169	3.29667	0.712753	3.293	0.0243733	0	0	0	0	0	0	0	0	0	0	0	0	0	0	0	0
2169	0	0	0	0	14.3326	13.7781	14.4679	0.800036	0	0	0	0	0	0	0	0	0	0	0	0
2169	0	0	0	0	0	0	0	0	26.8111	30.92	32.1474	3.15836	36.6318	49.5834	56.9384	10.056	0	0	0	0
2169	0	0	0	0	0	0	0	0	0	0	0	0	0	0	0	0	0	0	0	0
2181	3.18464	0.668714	3.18023	0.0242163	0	0	0	0	0	0	0	0	0	0	0	0	0	0	0	0
2181	0	0	0	0	13.8824	13.0589	14.04	0.604852	0	0	0	0	0	0	0	0	0	0	0	0
2181	0	0	0	0	0	0	0	0	25.8763	29.5572	30.3123	3.36535	37.1735	51.3986	57.2364	8.59495	52.4015	0	87.1477	0
2181	0	0	0	0	0	0	0	0	0	0	0	0	0	0	0	0	0	0	0	0
2193	3.06688	0.624016	3.0653	0.0233523	0	0	0	0	0	0	0	0	0	0	0	0	0	0	0	0
2193	0	0	0	0	13.9571	13.1176	14.0941	0.610664	0	0	0	0	0	0	0	0	0	0	0	0
2193	0	0	0	0	0	0	0	0	25.6141	28.7404	30.1077	3.10713	35.2555	45.5946	54.536	10.2513	0	0	0	0
2193	0	0	0	0	0	0	0	0	0	0	0	0	0	0	0	0	0	0	0	0
2205	3.2742	0.712209	3.28132	0.025642	0	0	0	0	0	0	0	0	0	0	0	0	0	0	0	0
2205	0	0	0	0	14.0941	13.1838	14.2506	0.694792	0	0	0	0	0	0	0	0	0	0	0	0
2205	0	0	0	0	0	0	0	0	26.1864	30.406	30.7807	3.13273	35.8391	51.422	55.0133	9.21866	45.241	0	89.0487	0
2205	0	0	0	0	0	0	0	0	0	0	0	0	0	0	0	0	0	0	0	0
2217	2.98703	0.588286	2.98976	0.0204376	0	0	0	0	0	0	0	0	0	0	0	0	0	0	0	0
2217	0	0	0	0	13.4622	12.6573	13.6216	0.583019	0	0	0	0	0	0	0	0	0	0	0	0
2217	0	0	0	0	0	0	0	0	25.1552	28.0156	29.4411	2.91139	35.1837	56.0589	54.2695	7.72314	0	0	0	0
2217	0	0	0	0	0	0	0	0	0	0	0	0	0	0	0	0	0	0	0	0
2229	3.31495	0.722396	3.31247	0.0270849	0	0	0	0	0	0	0	0	0	0	0	0	0	0	0	0
2229	0	0	0	0	12.9798	11.0658	13.1123	0.550568	0	0	0	0	0	0	0	0	0	0	0	0
2229	0	0	0	0	0	0	0	0	24.8184	28.6154	28.5626	2.46323	35.6209	49.0018	53.052	8.45019	39.0041	0	89.4137	0
2229	0	0	0	0	0	0	0	0	0	0	0	0	0	0	0	0	0	0	0	0
2241	2.48924	0.415245	2.48818	0.0142183	0	0	0	0	0	0	0	0	0	0	0	0	0	0	0	0
2241	0	0	0	0	12.7608	11.8306	12.8898	0.53759	0	0	0	0	0	0	0	0	0	0	0	0
2241	0	0	0	0	0	0	0	0	23.2039	23.4427	26.7022	2.56047	32.3814	51.174	48.7634	6.83054	51.7086	0	84.3286	0
2241	0	0	0	0	0	0	0	0	0	0	0	0	0	0	0	0	0	0	0	0
2253	2.97822	0.590448	2.97446	0.0219196	0	0	0	0	0	0	0	0	0	0	0	0	0	0	0	0
2253	0	0	0	0	11.5017	8.80333	11.6217	0.417388	0	0	0	0	0	0	0	0	0	0	0	0
2253	0	0	0	0	0	0	0	0	23.7225	26.456	27.266	2.50996	33.4208	43.6621	47.8062	7.28634	0	0	0	0
2253	0	0	0	0	0	0	0	0	0	0	0	0	0	0	0	0	0	0	0	0
2265	3.08984	0.633149	3.0942	0.0237198	0	0	0	0	0	0	0	0	0	0	0	0	0	0	0	0
2265	0	0	0	0	12.8343	11.1834	12.966	0.574153	0	0	0	0	0	0	0	0	0	0	0	0
2265	0	0	0	0	0	0	0	0	22.5662	23.0014	24.9167	1.91028	32.4993	44.8325	48.8636	7.47499	39.9738	5.60536	78.9133	9.62292
2265	0	0	0	0	0	0	0	0	0	0	0	0	0	0	0	0	0	0	0	0
2277	2.9116	0.561162	2.90949	0.0192648	0	0	0	0	0	0	0	0	0	0	0	0	0	0	0	0
2277	0	0	0	0	12.9127	11.5285	13.0762	0.564398	0	0	0	0	0	0	0	0	0	0	0	0
2277	0	0	0	0	0	0	0	0	23.8347	25.7075	27.1738	2.66815	32.2122	37.6905	45.0083	5.82523	49.7961	79.3655	80.5794	48.9029
2277	0	0	0	0	0	0	0	0	0	0	0	0	0	0	0	0	0	0	0	0
2289	3.23038	0.68929	3.22789	0.024139	0	0	0	0	0	0	0	0	0	0	0	0	0	0	0	0
2289	0	0	0	0	13.9079	12.7193	14.0673	0.626927	0	0	0	0	0	0	0	0	0	0	0	0
2289	0	0	0	0	0	0	0	0	25.3359	27.9052	29.4122	3.38285	34.5419	42.3563	50.5962	9.0766	38.7667	10.6638	77.7564	0.481238
2289	0	0	0	0	0	0	0	0	0	0	0	0	0	0	0	0	0	0	0	0
2301	3.25711	0.703051	3.25681	0.0257314	0	0	0	0	0	0	0	0	0	0	0	0	0	0	0	0
2301	0	0	0	0	14.6584	14.47	14.8185	0.667757	0	0	0	0	0	0	0	0	0	0	0	0
2301	0	0	0	0	0	0	0	0	26.3243	29.3148	30.8321	3.31978	35.8564	44.849	54.0742	10.5796	64.1392	0	89.2449	0
2301	0	0	0	0	0	0	0	0	0	0	0	0	0	0	0	0	0	0	0	0
2313	3.14332	0.656444	3.14216	0.0235538	0	0	0	0	0	0	0	0	0	0	0	0	0	0	0	0
2313	0	0	0	0	14.3813	14.0903	14.5182	0.686692	0	0	0	0	0	0	0	0	0	0	0	0
2313	0	0	0	0	0	0	0	0	26.6033	31.1683	31.7623	3.26989	36.9832	57.148	55.3178	9.47879	0	0	0	0
2313	0	0	0	0	0	0	0	0	0	0	0	0	0	0	0	0	0	0	0	0
2325	3.25125	0.699522	3.25183	0.0261694	0	0	0	0	0	0	0	0	0	0	0	0	0	0	0	0
2325	0	0	0	0	13.7946	12.8336	13.9559	0.617918	0	0	0	0	0	0	0	0	0	0	0	0
2325	0	0	0	0	0	0	0	0	26.1461	30.3433	30.9335	3.10606	36.5393	59.1184	57.5051	10.5315	0	0	0	0
2325	0	0	0	0	0	0	0	0	0	0	0	0	0	0	0	0	0	0	0	0
2337	3.59737	0.85458	3.58805	0.0311229	0	0	0	0	0	0	0	0	0	0	0	0	0	0	0	0
2337	0	0	0	0	14.2526	13.4738	14.4133	0.700665	0	0	0	0	0	0	0	0	0	0	0	0
2337	0	0	0	0	0	0	0	0	25.8917	29.6322	29.8199	2.73685	36.7587	52.5183	55.8648	6.92	29.5936	0	95.1591	0
2337	0	0	0	0	0	0	0	0	0	0	0	0	0	0	0	0	0	0	0	0
2349	3.18848	0.67281	3.19269	0.0222234	0	0	0	0	0	0	0	0	0	0	0	0	0	0	0	0
2349	0	0	0	0	14.53	14.5777	14.6523	0.672458	0	0	0	0	0	0	0	0	0	0	0	0
2349	0	0	0	0	0	0	0	0	25.6573	28.7718	29.9752	2.95945	35.0348	50.841	53.2295	7.33822	0	0	0	0
2349	0	0	0	0	0	0	0	0	0	0	0	0	0	0	0	0	0	0	0	0
2361	2.99662	0.593821	2.99537	0.0202651	0	0	0	0	0	0	0	0	0	0	0	0	0	0	0	0
2361	0	0	0	0	12.6378	10.9852	12.8041	0.483584	0	0	0	0	0	0	0	0	0	0	0	0
2361	0	0	0	0	0	0	0	0	24.908	28.7079	29.315	2.59328	33.9396	47.0467	52.3045	8.45596	35.8781	51.0415	82.097	1.69535
2361	0	0	0	0	0	0	0	0	0	0	0	0	0	0	0	0	0	0	0	0
2373	3.14557	0.658635	3.14715	0.0232931	0	0	0	0	0	0	0	0	0	0	0	0	0	0	0	0
2373	0	0	0	0	12.7429	10.9558	12.9076	0.504785	0	0	0	0	0	0	0	0	0	0	0	0
2373	0	0	0	0	0	0	0	0	23.7614	26.3605	26.872	2.16847	33.7635	48.3091	51.8952	7.4957	45.5105	0.101862	83.0555	2.19054
2373	0	0	0	0	0	0	0	0	0	0	0	0	0	0	0	0	0	0	0	0
2385	3.3832	0.758574	3.38089	0.026571	0	0	0	0	0	0	0	0	0	0	0	0	0	0	0	0
2385	0	0	0	0	13.4678	11.9979	13.6285	0.562117	0	0	0	0	0	0	0	0	0	0	0	0
2385	0	0	0	0	0	0	0	0	24.1602	26.5467	27.2896	2.29976	33.4599	46.7423	48.8481	6.3192	51.0396	0	83.7224	0
2385	0	0	0	0	0	0	0	0	0	0	0	0	0	0	0	0	0	0	0	0
2397	3.14807	0.659005	3.14628	0.0249436	0	0	0	0	0	0	0	0	0	0	0	0	0	0	0	0
2397	0	0	0	0	14.2794	14.1012	14.4384	0.64357	0	0	0	0	0	0	0	0	0	0	0	0
2397	0	0	0	0	0	0	0	0	25.1432	27.4641	29.1084	2.70525	34.765	56.9549	49.8549	7.60604	34.8576	4.61431	80.2155	6.01183
2397	0	0	0	0	0	0	0	0	0	0	0	0	0	0	0	0	0	0	0	0
