# Supplementary material for: IBSEM: An Individual-Based Atlantic Salmon Population Model
Source: PLoS One. 2015 Sep 18;10(9):e0138444. doi: 10.1371/journal.pone.0138444 (PMC4575158; doi:10.1371/journal.pone.0138444)
Supplement: S1 Minimal dataset — (ZIP) [file pone.0138444.s003.zip › temp/scenario 1/wild - 8/runFiles/results/heritabilitySea.txt]

month	f0s0_F_Average	f0s0_F_stDev	f0s0_G_Average	f0s0_G_stDev	f0s1_F_Average	f0s1_F_stDev	f0s1_G_Average	f0s1_G_stDev	f0s2_F_Average	f0s2_F_stDev	f0s2_G_Average	f0s2_G_stDev	f0s3_F_Average	f0s3_F_stDev	f0s3_G_Average	f0s3_G_stDev	f0s4_F_Average	f0s4_F_stDev	f0s4_G_Average	f0s4_G_stDev	f1s0_F_Average	f1s0_F_stDev	f1s0_G_Average	f1s0_G_stDev	f1s1_F_Average	f1s1_F_stDev	f1s1_G_Average	f1s1_G_stDev	f1s2_F_Average	f1s2_F_stDev	f1s2_G_Average	f1s2_G_stDev	f1s3_F_Average	f1s3_F_stDev	f1s3_G_Average	f1s3_G_stDev	f1s4_F_Average	f1s4_F_stDev	f1s4_G_Average	f1s4_G_stDev	f2s0_F_Average	f2s0_F_stDev	f2s0_G_Average	f2s0_G_stDev	f2s1_F_Average	f2s1_F_stDev	f2s1_G_Average	f2s1_G_stDev	f2s2_F_Average
21	0	0	0	0	3071.37	292453	2936.3	121139	8114.72	6.12688e+006	7936.37	2.17653e+006	12041.7	1.11952e+007	11960.8	5.07259e+006	18463.3	6.67437e+006	18401.9	1.48345e+006	509.766	3912.38	492.84	941.905	0	0	0	0	0	0	0	0	0	0	0	0	0	0	0	0	603.393	7712.04	594.88	2800.71	0	0	0	0	0
33	0	0	0	0	0	0	0	0	6445.33	12554.7	7250.07	324731	13832.7	6.42774e+006	13897.1	5.12753e+006	16288.5	0	19813.6	0	489.626	4141.78	444.362	378.009	2716.94	245779	2611.91	18117.8	0	0	0	0	0	0	0	0	0	0	0	0	586.901	7624.55	577.995	1280.2	2971.37	326365	2917.97	30624.8	0
45	0	0	0	0	0	0	0	0	0	0	0	0	0	0	0	0	0	0	0	0	506.419	4273.42	469.834	456.997	2415.61	228440	2245.84	8807.18	6299.16	2.25098e+006	5790.86	81835.5	0	0	0	0	0	0	0	0	592.262	7255.27	605.737	686.69	2637.44	221790	2631.44	15481.1	6341.77
57	0	0	0	0	0	0	0	0	0	0	0	0	0	0	0	0	0	0	0	0	447.337	4232.87	410.135	384.026	2226.01	193037	2138.89	7768.03	5094.68	1.55791e+006	4845.17	45620.4	13820	8.06803e+006	10660.4	58907.2	0	0	0	0	513.606	5517.39	529.047	597.557	2526.08	217217	2517.71	9579.29	5403.44
69	0	0	0	0	0	0	0	0	0	0	0	0	0	0	0	0	0	0	0	0	415.204	3338.1	376.103	374.152	2288.43	202952	2158.93	9153.55	5291.84	1.99553e+006	4837.11	59310.7	9521.83	3.29423e+006	9086.26	209253	0	0	0	0	490.793	5041.81	508.765	506.573	2523.74	255595	2523.84	9987.29	5314.8
81	0	0	0	0	0	0	0	0	0	0	0	0	0	0	0	0	0	0	0	0	417.711	3676.05	386.522	395.277	2434.32	222286	2213.86	10324	5419.15	1.5123e+006	5111.14	61956.5	7757.34	2.03854e+006	9440.42	104878	0	0	0	0	480.153	4875.99	490.241	546.666	2626.72	254538	2643.88	11011.4	5763.25
93	0	0	0	0	0	0	0	0	0	0	0	0	0	0	0	0	0	0	0	0	401.798	3187.57	371.401	349.288	2038.52	133327	1964.69	6971.03	5080.3	1.38321e+006	4884.98	47484	11390.4	2.53344e+006	9355.33	57683.5	0	0	0	0	469.609	4264.15	487.647	496.474	2320.83	192034	2284.32	8902.94	5767.26
105	0	0	0	0	0	0	0	0	0	0	0	0	0	0	0	0	0	0	0	0	536.815	5677.11	502.157	652.983	2402.38	191529	2246.33	8985	5000.77	1.44574e+006	4822.09	45547.6	9680.71	9.20841e+006	9601.84	248784	19190.3	0	15974.9	0	635.723	8847.56	662.519	1012.1	2616.95	217195	2614.52	10069.1	5489.58
117	0	0	0	0	0	0	0	0	0	0	0	0	0	0	0	0	0	0	0	0	498.659	4489.47	464.47	663.767	3463.89	434901	3306.08	20863.7	6170.02	1.88829e+006	5852.99	62825.7	12362.9	6.41836e+006	10423.8	148069	0	0	0	0	579.139	7440.39	606.898	882.764	3825.88	554280	3877.09	28316.5	6581.88
129	0	0	0	0	0	0	0	0	0	0	0	0	0	0	0	0	0	0	0	0	401.342	2669.07	366.29	296.724	2760.61	278307	2624.81	15341	7394.24	2.56549e+006	7227.76	86250	11470.5	9.47281e+006	11171.3	312778	0	0	0	0	481.864	5363.09	501.054	607.672	3048.22	313183	3081.74	18948.3	8188.39
141	0	0	0	0	0	0	0	0	0	0	0	0	0	0	0	0	0	0	0	0	509.291	4816.72	472.399	599.438	2283.96	148283	2175.62	9019.21	6334.38	1.9758e+006	6049.63	96031.7	12793.4	1.18221e+007	13413.1	316067	0	0	0	0	598.506	7277.87	610.234	888.009	2554.83	250691	2611.4	11556.7	6865.12
153	0	0	0	0	0	0	0	0	0	0	0	0	0	0	0	0	0	0	0	0	399.99	3316.15	369.853	437.967	2518.83	233161	2390.01	10434.4	5086.58	1.3371e+006	4921	41880.3	10953.1	7.71222e+006	11578	455954	0	0	0	0	469.543	4594.79	479.854	561.372	2770.65	285832	2813.41	15240.4	5761.3
165	0	0	0	0	0	0	0	0	0	0	0	0	0	0	0	0	0	0	0	0	386.299	3041.5	360.725	410.672	2292.96	185213	2140.5	9711.17	5708.33	1.56363e+006	5297.42	51501.7	12925.5	881898	9114.86	4812.65	0	0	0	0	462.701	4667.33	478.716	670.964	2411.2	214299	2490.66	10179.8	6026.56
177	0	0	0	0	0	0	0	0	0	0	0	0	0	0	0	0	0	0	0	0	492.985	4240.06	446.994	509.921	2323.7	183492	2215.23	9123.17	5312.28	1.23398e+006	5220.91	58631	11215.2	1.28708e+007	10364	106012	0	0	0	0	572.557	7036.9	588.746	714.615	2634.43	244091	2616.17	14756.9	5677.23
189	0	0	0	0	0	0	0	0	0	0	0	0	0	0	0	0	0	0	0	0	446.738	4378.11	406.201	474.903	2696.09	217380	2518.18	10043	5498	1.47373e+006	5339.31	57824.8	10699.8	1.21556e+007	10282.8	371127	0	0	0	0	535.163	5897.29	536.137	716.965	2951.08	311717	2984.1	15863	5976.55
201	433.788	0	369.351	0	0	0	0	0	0	0	0	0	0	0	0	0	0	0	0	0	542.633	5138.25	502.849	596.938	2457.95	211932	2375.07	13626.9	6685.48	2.09579e+006	5937.27	49241	10167.4	5.16791e+006	10752.4	299066	16489.1	0	16766.2	0	620.462	7634.18	625.352	987.568	2818.1	250600	2790.99	14008.7	6841.33
213	0	0	0	0	0	0	0	0	0	0	0	0	0	0	0	0	0	0	0	0	492.582	4816.83	452.367	551.454	2769.32	246005	2648.91	13317.8	6027.82	2.30404e+006	5523.8	71348.3	12228.7	8.15709e+006	11221	332640	0	0	0	0	561.702	6678.91	580.632	820.398	2987.22	317781	3020.08	18047.7	6215.78
225	0	0	0	0	0	0	0	0	0	0	0	0	0	0	0	0	0	0	0	0	543.931	5678.85	498.979	506.626	2928.96	293242	2815.4	14960	6688.65	2.23618e+006	6405.71	74588.7	14547.7	1.13796e+007	11495.6	314421	0	0	0	0	638.712	7993.88	652.008	721.988	3206.16	386510	3230.86	16909.1	6965.34
237	0	0	0	0	0	0	0	0	0	0	0	0	0	0	0	0	0	0	0	0	482.372	4632.56	443.316	558.197	2423.77	248185	2337.89	9974.89	6272.52	1.75378e+006	6014.04	66800.6	12009.2	5.12006e+006	11578.9	223186	0	0	0	0	559.685	6203.68	572.25	749.187	2766.02	256486	2753.31	11662.6	6384.44
249	0	0	0	0	0	0	0	0	0	0	0	0	0	0	0	0	0	0	0	0	494.865	4561.65	463.274	512.714	2513.76	249221	2329.41	10321.5	5589.59	2.26484e+006	5402.9	61801.3	13886.5	1.22826e+007	11045.6	15006.4	18971	0	19102.6	0	578.154	6487.88	596.378	992.356	2704.66	270407	2728.32	12260.4	6409.21
261	0	0	0	0	0	0	0	0	0	0	0	0	0	0	0	0	0	0	0	0	482.766	4510.86	447.302	470.239	2592.41	247500	2476.8	10955	6005.25	1.992e+006	5498.17	56016.1	12721.5	986788	10330.8	12176.6	0	0	0	0	562.836	6605.46	587.952	687.874	2878.4	285402	2881.23	18380.3	6142.86
273	0	0	0	0	0	0	0	0	0	0	0	0	0	0	0	0	0	0	0	0	591.036	6644.59	548.373	720.824	2768.63	261037	2693.06	13223	6203.68	2.27142e+006	6001.45	52945.9	10905.1	6.94968e+006	11168.8	411362	0	0	0	0	682.322	8647.33	710.398	1078	3133.64	483285	3162.17	16793.5	6807.14
285	0	0	0	0	0	0	0	0	0	0	0	0	0	0	0	0	0	0	0	0	356.627	2332.7	324.661	277.735	2648.58	243367	2503.37	14013.5	5927.81	2.24848e+006	5757.43	60752.1	11496	1.23009e+007	10892.8	147540	0	0	0	0	423.629	4309.92	440.429	431.546	2949.84	289234	2947.26	14840.5	6863.12
297	0	0	0	0	0	0	0	0	0	0	0	0	0	0	0	0	0	0	0	0	578.244	5816.04	527.696	648.38	2278.7	175361	2157.74	8256.63	6315.22	1.89576e+006	6017.21	69448.8	11283.1	4.74389e+006	11674.9	79304.7	0	0	0	0	672.94	8601.86	690.105	983.577	2540.05	204041	2558.13	8896.58	6875.71
309	0	0	0	0	0	0	0	0	0	0	0	0	0	0	0	0	0	0	0	0	470.809	4568.58	437.63	603.341	2978.52	304460	2804.45	11223.9	5304.44	1.66849e+006	5197.38	42559.1	11808.7	9.57678e+006	11782.9	388342	0	0	0	0	551.273	6509.08	561.428	766.24	3300.46	408636	3300.93	15056.9	5984.65
321	0	0	0	0	0	0	0	0	0	0	0	0	0	0	0	0	0	0	0	0	445.567	3843.83	409.305	434.916	2455.37	213564	2310.21	10860.8	6371.65	2.87111e+006	6189.11	59870.8	9720.83	1.44927e+007	9923.07	188922	13731.8	0	20761.1	0	523.143	5758.43	534.653	743.482	2663.68	234717	2683.83	13445.6	6973.41
333	0	0	0	0	0	0	0	0	0	0	0	0	0	0	0	0	0	0	0	0	555.876	5718.15	514.749	828.422	2488.85	195812	2284.17	9005.29	5798.44	1.80361e+006	5455.79	54095.2	11486.1	6.55106e+006	11923.3	161123	0	0	0	0	654.333	8385.01	666.674	1101.78	2616.91	272580	2660.38	11396	5982.48
345	0	0	0	0	0	0	0	0	0	0	0	0	0	0	0	0	0	0	0	0	440.553	4014.81	411.428	452.159	2711.4	259130	2615	16744.1	5788.3	1.39763e+006	5359.29	52781.5	10877.3	4.68496e+006	10627.4	164824	0	0	0	0	508.497	5449.95	516.301	642.837	3069.46	398257	3073.72	19431	5878.85
357	0	0	0	0	0	0	0	0	0	0	0	0	0	0	0	0	0	0	0	0	431.275	3710.86	401.486	433.361	2253.63	166303	2109.93	7741.37	5733.29	1.75255e+006	5749.17	128792	9451.38	4.03253e+006	10334	150152	0	0	0	0	517.151	5892.7	533.81	674.046	2443.95	207067	2415.84	10120	6446.25
369	0	0	0	0	0	0	0	0	0	0	0	0	0	0	0	0	0	0	0	0	430.7	3596.32	401.382	537.3	2439.69	236817	2305.81	13422	5282.45	962335	4877.52	45946.2	9709.61	5.65611e+006	10283.3	134181	0	0	0	0	502.523	5209.31	517.681	716.245	2665.04	271911	2713.79	11741.9	5699.24
381	0	0	0	0	0	0	0	0	0	0	0	0	0	0	0	0	0	0	0	0	530.86	5567.58	494.126	545.608	2497.5	201211	2389.34	11726.4	5863.98	1.98994e+006	5500.39	59792.8	9079.88	3.64981e+006	9591.86	213857	0	0	0	0	613.527	7672.52	631.634	915.016	2721.85	248474	2770.32	14668.2	6018.16
393	0	0	0	0	0	0	0	0	0	0	0	0	0	0	0	0	0	0	0	0	490.705	4720.78	453.186	582.884	2762.72	267639	2588.67	10439	5850.35	1.68444e+006	5554.54	52759.6	11362.9	1.06118e+007	10920.8	487677	0	0	0	0	587.531	6891.32	604.124	847.817	2912.71	296375	2990.64	12762	6279.34
405	0	0	0	0	0	0	0	0	0	0	0	0	0	0	0	0	0	0	0	0	454.933	3941.53	417.166	387.92	2896.46	258902	2713.12	14088.1	6310.95	2.13315e+006	6149.6	55144.3	11723	1.16639e+007	11244.1	442179	18807.1	0	18138.2	0	538.824	5968.01	543.372	730.046	3213.53	356260	3209.95	18566.2	6834.19
417	0	0	0	0	0	0	0	0	0	0	0	0	0	0	0	0	0	0	0	0	495.951	4335.66	460.361	556.683	2481.15	221396	2313.49	9695	6428.64	2.15546e+006	6174.88	74122.6	10316.9	1.06937e+007	11615.4	193677	9084.33	0	16994.7	0	572.901	5856.61	588.335	796.699	2744.09	254076	2708.96	14355.3	7176.51
429	0	0	0	0	0	0	0	0	0	0	0	0	0	0	0	0	0	0	0	0	447.059	3808.82	413.815	465.821	2654.39	222444	2508.83	11702.6	5748.11	2.36661e+006	5306.35	49772.5	11357.7	1.05607e+007	11454.4	121077	0	0	0	0	531.016	5923.94	548.768	737.08	2842.02	290762	2890.79	12707.4	6168.46
441	0	0	0	0	0	0	0	0	0	0	0	0	0	0	0	0	0	0	0	0	460.592	4459.98	429.674	476.563	2733.3	257480	2598.93	11839.9	6160.75	1.94614e+006	5911.44	69876.4	10243.8	8.40085e+006	10390	189555	19825.2	0	18597.6	0	528.588	5847.03	543.897	808.675	3018.87	363511	3066.39	16364.4	6700.45
453	0	0	0	0	0	0	0	0	0	0	0	0	0	0	0	0	0	0	0	0	525.519	4730.85	484.492	391.581	2677.15	235559	2588.82	11085.4	6659.51	2.21925e+006	6365.81	71840.1	11675.6	5.91625e+006	11999.6	314914	21213.5	0	19527	0	626.236	7641.5	648.586	873.897	2934.91	309808	2957.17	15563.6	6855.71
465	0	0	0	0	0	0	0	0	0	0	0	0	0	0	0	0	0	0	0	0	522.865	5209.82	483.828	476.77	2498.25	221485	2364.58	7649.99	6046.34	2.34047e+006	5873.36	62727.8	11799.4	9.91212e+006	11871.1	474177	0	0	0	0	618.077	8262.23	632.548	925.809	2796.87	232653	2837.99	11630.3	6553.32
477	0	0	0	0	0	0	0	0	0	0	0	0	0	0	0	0	0	0	0	0	545.942	5093.96	502.088	550.29	2963.83	312682	2741.32	12069.2	6113.66	1.96068e+006	5698.43	44478.6	11513.2	4.63687e+006	11333.6	231101	17520.4	0	19288.2	0	630.199	8290.19	642.502	866.145	3172.45	329238	3213.3	16846.2	6635.27
489	0	0	0	0	0	0	0	0	0	0	0	0	0	0	0	0	0	0	0	0	495.451	4522.79	459.565	577.84	2853.89	254654	2666.36	13725.9	6533.34	1.78211e+006	6251.31	45571.8	13207.3	5.25006e+006	11242.3	262020	0	0	0	0	570.794	6367.12	581.107	810.061	3052.01	355005	3094.9	15892.4	6957.92
501	0	0	0	0	0	0	0	0	0	0	0	0	0	0	0	0	0	0	0	0	529.546	5659.09	496.824	667.473	2532.39	230147	2387.2	9879.29	6231.54	1.83294e+006	6001.66	76953.2	11461.8	1.45491e+006	11676.2	187319	0	0	0	0	620.974	7763.25	639.286	1057.71	2790.72	299757	2763.45	14647.3	6696.38
513	0	0	0	0	0	0	0	0	0	0	0	0	0	0	0	0	0	0	0	0	424.889	3680.72	397.539	539.274	2754.45	303939	2614.86	13446.5	6195.04	2.06269e+006	5446.77	60343.5	9822.37	1.09763e+006	11459.6	163782	0	0	0	0	507.001	5737.39	525.42	691.695	3045.45	343539	3035.17	18669.2	6395.47
525	0	0	0	0	0	0	0	0	0	0	0	0	0	0	0	0	0	0	0	0	552.777	5624.63	516.014	686.179	2302.14	214377	2199.72	11810.6	6142.42	1.8511e+006	5939.98	54834.6	11132.8	2.13592e+006	10570.6	75719	16071.1	0	18317.9	0	646.875	8060.21	666.12	1172.42	2568.65	232324	2603.72	10925.5	6704.33
537	0	0	0	0	0	0	0	0	0	0	0	0	0	0	0	0	0	0	0	0	524.823	5152.91	480.482	518.384	2817.38	301586	2741.9	12985.4	5589.19	1.61827e+006	5364	64769.9	11881.8	6.82829e+006	11411	209846	0	0	0	0	603.74	7696.06	630.354	924.645	3165.45	342195	3180.55	17275.5	6026.42
549	0	0	0	0	0	0	0	0	0	0	0	0	0	0	0	0	0	0	0	0	491.847	4331.06	452.645	554.668	2816.37	226116	2685.64	11838.5	6342.56	2.04578e+006	6329.35	60176.5	11190.3	6.21619e+006	10696.7	403867	18714.4	0	18626	0	583.489	6647.5	598.062	749.958	3114.22	398861	3151.39	14939.9	7190.91
561	0	0	0	0	0	0	0	0	0	0	0	0	0	0	0	0	0	0	0	0	596.099	6546.56	559.275	836.11	2330.73	162476	2230.74	9847.43	6206.73	1.6285e+006	5978.99	52714.3	9517.32	3.64331e+006	11781.3	31567.9	18111.3	5.09363e+006	17562.5	5380.87	682.337	9165.32	699.402	1401.67	2570.34	232759	2641.77	11172.7	6636.64
573	0	0	0	0	0	0	0	0	0	0	0	0	0	0	0	0	0	0	0	0	438.42	3639.42	404.712	412.637	2897.99	277795	2779.2	13664.7	5378.71	1.51503e+006	5189.59	58513.2	12205.9	1.26897e+007	11005.5	194784	12556.6	0	19459.6	0	519.845	5472.08	538.431	728.957	3141.29	385212	3193.11	20984.4	5734.11
585	0	0	0	0	0	0	0	0	0	0	0	0	0	0	0	0	0	0	0	0	472.146	4918.16	434.817	463.596	2892.75	290034	2740.72	11895.8	7005.78	2.1045e+006	6686.39	72884.2	9666.87	2.43689e+006	10405.8	375981	0	0	0	0	559.923	6100.74	573.141	734.065	3166.99	323749	3210.99	15088.9	7649.08
597	0	0	0	0	0	0	0	0	0	0	0	0	0	0	0	0	0	0	0	0	445.08	3890.41	409.438	468.754	2220.59	191166	2047.64	7213.14	5890.19	1.84229e+006	5669	43574.7	12093.4	7.81367e+006	11758.3	328013	13356.2	86227.7	16017.5	19.4556	519.781	5133.85	528.074	698.384	2441.84	258779	2445.53	8850.62	6405.61
609	547.365	0	365.745	0	0	0	0	0	0	0	0	0	0	0	0	0	0	0	0	0	560.785	6018.63	519.445	657.821	2691.42	220434	2550.33	11736.7	5661.87	1.35637e+006	5212.99	62520.7	11208.7	6.00382e+006	11376.2	234765	0	0	0	0	650.453	8765.8	664.098	940.871	2876.81	309396	2952.61	15779.5	6097.81
621	0	0	0	0	2537.29	0	2162.71	0	0	0	0	0	0	0	0	0	0	0	0	0	470.163	4044.38	433.701	379.011	2855.02	295959	2668.95	15000.1	6132.98	1.86278e+006	5870.5	64685.6	11049.1	1.9929e+006	10225.3	43071.9	13958.7	0	17651.2	0	550.395	6111.83	568.492	675.584	3104.02	325883	3087.77	13543.7	6488.65
633	0	0	0	0	0	0	0	0	0	0	0	0	0	0	0	0	0	0	0	0	475.604	4096.51	444.022	518.87	2556.05	219040	2397.52	7535.45	6446.69	2.44554e+006	6119.73	76070	10369.8	1.11876e+007	11208	204377	0	0	0	0	557.106	6657.23	579.05	797.362	2743.36	291501	2818.36	12047.5	6883.62
645	0	0	0	0	0	0	0	0	0	0	0	0	0	0	0	0	0	0	0	0	530.511	5343.25	494.299	527.673	2704.99	239100	2571.85	11944.7	6296.08	2.16453e+006	5800.51	39610.6	12654	3.38488e+006	12090.9	688278	16620.7	4.29666e+007	19303.3	320395	620.001	7948.39	640.452	800.323	3008.29	346360	3008.95	13409.5	6427.33
657	0	0	0	0	0	0	0	0	0	0	0	0	0	0	0	0	0	0	0	0	511.758	5112.68	479.758	605.768	2823.08	304383	2685.32	11296.1	6186.37	1.99657e+006	6022.36	66834.7	12019.8	8.42358e+006	11346.8	319545	0	0	0	0	606.131	7190.76	641.85	788.925	3081.22	327644	3140.64	14730.3	6949.72
669	0	0	0	0	0	0	0	0	0	0	0	0	0	0	0	0	0	0	0	0	584.77	6200.94	540.364	661.847	2632.3	239358	2474.64	12005.4	6692.09	2.7905e+006	6204.08	62949.7	12540.7	1.14839e+007	11652.5	238262	0	0	0	0	670.709	8593.55	694.049	1257.64	2854.82	269020	2953.6	11782.8	6893.3
681	0	0	0	0	0	0	0	0	0	0	0	0	0	0	0	0	0	0	0	0	537.197	5528.63	496.346	577.179	3014.35	356271	2838.63	12101.6	6306.88	2.15212e+006	5890.61	62636.5	13463.4	4.37207e+006	11900.9	166839	0	0	0	0	622.186	8226.01	643.56	950.829	3278.29	473551	3314.87	23258.1	6813.25
693	0	0	0	0	0	0	0	0	0	0	0	0	0	0	0	0	0	0	0	0	557.424	5010.64	517.999	617.789	2576.53	233204	2403.48	7649.7	6678.95	2.498e+006	6223.04	50015.5	11366.5	7.25209e+006	11045.2	157129	0	0	0	0	657.236	8345.06	671.506	904.709	2762.45	294591	2838.49	13149.3	7212.45
705	0	0	0	0	0	0	0	0	0	0	0	0	0	0	0	0	0	0	0	0	492.484	5093.91	459.559	714.69	2857.17	282564	2696.91	13833.3	6117.55	1.99483e+006	5620	37044.3	12598.3	9.52909e+006	11839.6	301044	12944.5	0	18266	0	567.223	7191.88	580.797	722.525	3186.02	355327	3153.08	12491.8	6205.59
717	0	0	0	0	0	0	0	0	0	0	0	0	0	0	0	0	0	0	0	0	470.117	4530.53	437.282	477.639	2221.93	173169	2126.52	9458.27	5987.68	1.89128e+006	5799.66	64777.1	11552.9	3.248e+006	10413	86141	0	0	0	0	552.633	6609.63	572.116	795.511	2477.1	241782	2468.81	8801.27	6674.86
729	0	0	0	0	0	0	0	0	0	0	0	0	0	0	0	0	0	0	0	0	599.246	6969.05	564.111	702.165	2980.11	335433	2852.77	13772.4	5772.04	1.5148e+006	5643.97	65095.6	13291.9	9.93301e+006	11957.6	257994	0	0	0	0	704.259	9577.19	727.302	1172.45	3265.04	359478	3319.56	20273.3	6387.25
741	0	0	0	0	0	0	0	0	0	0	0	0	0	0	0	0	0	0	0	0	503.929	5213.35	465.565	519.875	2992.19	298144	2822.78	13762.9	6726.47	2.07813e+006	6510.96	67781.4	12753.9	7.14466e+006	10938.2	214788	18977.7	4.33124e+006	19672.6	19725.8	597.62	7697.78	621.656	936.675	3210.87	366708	3293.73	17370.3	7176.35
753	0	0	0	0	0	0	0	0	0	0	0	0	0	0	0	0	0	0	0	0	472.094	4224.46	435.601	476.194	2486.65	176775	2359.53	10320.7	6786.97	2.71193e+006	6229.15	66266.9	13742.1	2.28107e+007	12178.8	99754.3	0	0	0	0	554.945	6402.22	569.461	677.347	2726.65	315447	2805.58	13919.6	7086.76
765	0	0	0	0	0	0	0	0	0	0	0	0	0	0	0	0	0	0	0	0	531.368	5082.72	496.247	595.286	2693.92	233562	2542.09	11318.9	5839.51	1.42704e+006	5593.04	66606.3	12688.3	5.2284e+006	12013.7	478920	0	0	0	0	617.163	7337.99	626.832	823.426	3002.38	279951	2973.3	12591.2	6288.71
777	0	0	0	0	0	0	0	0	0	0	0	0	0	0	0	0	0	0	0	0	425.593	3406.4	392.946	311.491	2479.45	213996	2393.55	9574.29	5865.98	1.93319e+006	5618.22	59870.4	11735	1.45558e+007	10574	178093	23006.8	0	19772	0	501.82	5273.23	516.977	530.057	2774.31	315332	2770.97	12662	6451.69
789	0	0	0	0	0	0	0	0	0	0	0	0	0	0	0	0	0	0	0	0	431.691	3373.13	391.259	354.263	2093.93	164485	1992.85	5620.02	5369.87	1.52678e+006	5256.45	41472.3	10832.6	5.86535e+006	10550.6	286655	0	0	0	0	518.945	5184.12	534.817	527.376	2352.33	217081	2357.19	7996.39	6051.67
801	0	0	0	0	0	0	0	0	0	0	0	0	0	0	0	0	0	0	0	0	402.18	2954.07	363.463	367.763	2434.83	158290	2280.55	7085.49	5234.73	1.34944e+006	4805.97	36165.3	9486.15	6.50518e+006	10104.6	296838	0	0	0	0	471.009	4761.6	471.602	477.457	2685.44	263934	2753.93	10246.4	5577.79
813	0	0	0	0	0	0	0	0	0	0	0	0	0	0	0	0	0	0	0	0	580.339	5877.31	543.913	599.992	2410.4	208813	2261.22	11608.4	6001.64	1.37374e+006	5618.15	56028.1	11593.6	1.29948e+007	9956.92	101310	0	0	0	0	673.773	9016.88	676.111	904.483	2624.79	228288	2628.95	9211.32	6394.21
825	0	0	0	0	0	0	0	0	0	0	0	0	0	0	0	0	0	0	0	0	480.358	4338.59	437.317	483.013	3064.6	312841	2969.61	14568.4	5627.83	1.43459e+006	5684.21	99108.6	12432	5.50132e+006	11297.1	519079	0	0	0	0	563.453	6971.05	571.87	596.191	3360.31	439545	3383.77	15022.3	6232.83
837	0	0	0	0	0	0	0	0	0	0	0	0	0	0	0	0	0	0	0	0	458.742	3806.17	420.521	463.705	2452.5	188232	2263.59	8912.85	6445.74	2.28079e+006	6336.06	40550	10332.1	2.75022e+006	10920.9	575409	23204.3	0	19270.1	0	543.11	6255.01	550.732	750.014	2706.05	260682	2669.65	9967.78	7207.69
849	0	0	0	0	0	0	0	0	0	0	0	0	0	0	0	0	0	0	0	0	539.796	5370.19	506.186	566.824	2606	234712	2453.69	10209.7	6059.68	2.58484e+006	5510.27	38263	12165.9	7.43119e+006	12208.2	258653	17763	0	17406.4	0	630.016	8130.16	637.072	986.817	2885.56	277070	2870.78	12983.3	6112.58
861	0	0	0	0	0	0	0	0	0	0	0	0	0	0	0	0	0	0	0	0	507.679	3991.55	468.144	472.357	2797.94	319151	2680.63	10571.9	5983.8	2.07881e+006	5783.64	50154.8	13624.5	2.09258e+007	10853.8	74881.2	26379.2	1.27679e+007	24042.8	9.77071e+006	597.687	7014.77	616.217	880.354	3070.33	341263	3073.36	15468.9	6784.7
873	0	0	0	0	0	0	0	0	0	0	0	0	0	0	0	0	0	0	0	0	509.442	4336.81	475.197	505.653	2606.29	254783	2449.11	9578.07	6210.28	2.38501e+006	6146.62	61043	11670.3	1.18219e+007	11131.2	90327.1	0	0	0	0	597.491	7329.39	613.353	729.14	2844.46	318105	2906.57	12951.9	6914.57
885	0	0	0	0	0	0	0	0	0	0	0	0	0	0	0	0	0	0	0	0	485.729	4852.84	448.707	507.223	2376.42	212715	2246.14	8198.79	5656.79	1.7381e+006	5451.51	43139	11824.1	6.54219e+006	11316.4	499909	0	0	0	0	557.375	6720	571.803	723.782	2612.83	228797	2630.31	9867.18	6242.79
897	0	0	0	0	0	0	0	0	0	0	0	0	0	0	0	0	0	0	0	0	484.744	3989.59	443.617	300.6	2686.79	281391	2552.72	11599.2	5726.45	1.72125e+006	5427.79	57397.2	10293.6	4.18802e+006	11020.3	154167	17575.3	0	17586.1	0	575.001	6470.09	594.218	734.229	2969.31	337063	2959.93	14733.5	6210.81
909	0	0	0	0	0	0	0	0	0	0	0	0	0	0	0	0	0	0	0	0	495.938	4477.16	460.675	447.452	2652.44	225462	2481.99	7595.51	6403.07	2.46153e+006	5968.42	61949.4	10773.6	5.60908e+006	10943.1	269831	24229.8	0	18923.4	0	579.385	6812.42	586.556	605.357	2901.6	311989	2957.15	14230.4	6699.3
921	0	0	0	0	0	0	0	0	0	0	0	0	0	0	0	0	0	0	0	0	549.281	5475.73	509.041	512.827	2591.79	233485	2450.68	7731.46	6065.18	1.08281e+006	5918.27	38407.2	12045.6	1.06885e+007	11572.9	160168	0	0	0	0	627.901	7151.44	644.246	694.193	2818	283103	2823.54	9996.96	6562.31
933	435.901	0	294.951	0	0	0	0	0	0	0	0	0	0	0	0	0	0	0	0	0	464.109	4367.74	434.178	524.866	2277.84	184328	2174.64	6136.59	5361.43	1.52543e+006	5150.93	38322	11184.4	4.05404e+006	10591.5	159602	19459.5	0	18049.2	0	540.085	5918.62	570.432	912.168	2467.97	239951	2527.98	7738.81	5693.86
945	0	0	0	0	3101.63	0	1978.64	0	0	0	0	0	0	0	0	0	0	0	0	0	454.406	4009.69	423.888	490.688	2583.49	230963	2474.09	10092.6	5475.4	1.38112e+006	5319.97	39560.7	11697	2.78994e+006	10238	131948	0	0	0	0	538.915	5820.46	561.457	753.94	2824.83	279872	2902.16	13649.4	5737.71
957	0	0	0	0	0	0	0	0	4995.05	0	4748.23	0	0	0	0	0	0	0	0	0	552.721	5451.82	519.372	598.553	2322.3	204064	2204.12	8406.15	5898.23	1.643e+006	5642.03	50028.7	10200	1.11227e+007	10502.1	89957.2	0	0	0	0	657.6	9629.07	681.209	936.504	2545.58	223431	2620.72	12424.4	6365.05
969	0	0	0	0	0	0	0	0	0	0	0	0	0	0	0	0	0	0	0	0	566.864	5002.65	525.907	688.365	2718.25	240547	2586	10948.6	5407.84	1.62511e+006	5281.46	41165.5	11879.8	1.06112e+007	11225.6	161781	13164.4	6.83229e+006	17751.7	12751.8	661.009	8844.64	685.255	828.169	2966.2	346645	3056.05	15906	5711.34
981	0	0	0	0	0	0	0	0	0	0	0	0	0	0	0	0	0	0	0	0	449.901	3857.92	417.002	565.05	2464.98	239018	2362.96	8855.98	5813.45	2.13452e+006	5507.19	28957.2	8728	1.46002e+006	9967.65	260040	17110.6	0	17648.1	0	531.886	6000.2	545.465	827.851	2723.67	265899	2786.73	10078.6	6338.92
993	0	0	0	0	0	0	0	0	0	0	0	0	0	0	0	0	0	0	0	0	462.898	4042.62	420.226	408.333	2371.82	170230	2237.51	10866.6	5901.7	1.82385e+006	5418	45349.2	10596.1	3.07027e+006	10499.9	445856	0	0	0	0	529.801	5623.14	539.087	644.434	2582.87	222892	2629.81	12907.8	6081.19
1005	0	0	0	0	0	0	0	0	0	0	0	0	0	0	0	0	0	0	0	0	500.35	4703.68	464.235	529.27	2008.28	156902	1905.67	6684.07	5170.36	1.51696e+006	4953.62	53621.1	11705.6	4.60671e+006	9851.88	185386	14906.6	0	15979.9	0	584.006	7418.05	601.298	748.809	2249.9	182983	2225.07	9235.4	5501.75
1017	0	0	0	0	0	0	0	0	0	0	0	0	0	0	0	0	0	0	0	0	537.959	5181.8	505.605	561.304	2319.8	179267	2220.73	8502.9	4623.22	1.21356e+006	4467.72	33657.7	9451.64	4.04347e+006	9560.64	231092	22259.2	0	15258.1	0	635.977	6954.25	655.647	1213.9	2648.9	256891	2625.23	10770.3	5097.79
1029	0	0	0	0	0	0	0	0	0	0	0	0	0	0	0	0	0	0	0	0	391.493	3550.4	364.67	410.846	2336.8	196645	2246.94	7040.29	5007.82	1.57212e+006	4799.85	37484.9	8416.48	1.51513e+006	8389.38	59054.2	0	0	0	0	465.638	4906.6	480.253	491.058	2653.74	231886	2659.61	12302.1	5745
1041	0	0	0	0	0	0	0	0	0	0	0	0	0	0	0	0	0	0	0	0	399.461	3371.36	368.494	362.001	2097.3	160020	1979.61	8490.1	5219.41	1.29425e+006	5016.43	31222.2	9684.86	4.04969e+006	8850.09	153267	0	0	0	0	471.9	4778.7	491.965	550.704	2293.96	216102	2330.39	7356.2	5871.24
1053	0	0	0	0	0	0	0	0	0	0	0	0	0	0	0	0	0	0	0	0	492.516	4718.84	455.698	567.012	2456.09	181014	2323.33	8746.37	5334.14	1.67141e+006	5014.98	56626.5	10116.6	7.70993e+006	10281.7	364225	11242.7	0	15157.3	0	572.508	6995.29	600.265	778.266	2723.9	248449	2745.11	11832.5	5799.52
1065	0	0	0	0	0	0	0	0	0	0	0	0	0	0	0	0	0	0	0	0	572.252	5414.77	536.166	614.448	2544.04	207656	2355.26	10861.5	5781.89	1.35772e+006	5467.04	47848.8	10646.8	9.47683e+006	9903.56	253676	17130.1	0	17553.4	0	662.427	8949.89	689.641	1198.83	2753.43	237208	2785.76	11043.1	6227.43
1077	0	0	0	0	0	0	0	0	0	0	0	0	0	0	0	0	0	0	0	0	531.813	5503.22	498.434	647.812	2687.85	234485	2542.61	10591.6	5555.51	1.21319e+006	5325.91	37807.9	11591.2	7.61172e+006	10262.5	107977	0	0	0	0	616.171	7681.84	646.468	851.173	2894.18	315075	2981.95	15350.6	6185.39
1089	0	0	0	0	0	0	0	0	0	0	0	0	0	0	0	0	0	0	0	0	358.375	2323.95	327.986	229.991	2987.92	294463	2854.13	14574.5	6603.6	2.19864e+006	5955.94	62415.3	11377.8	5.22083e+006	10648.1	355912	24076.4	0	16792.3	0	431.176	4549.7	451.119	370.313	3238.79	435181	3332.29	13327.5	6729.37
1101	0	0	0	0	0	0	0	0	0	0	0	0	0	0	0	0	0	0	0	0	502.11	4491	465.229	507.452	2337.99	189976	2260.46	6429.51	7079.75	2.49504e+006	6724.39	104368	12072.5	5.74419e+006	11956.8	306008	0	0	0	0	585.895	6697.22	605.636	755.463	2624.13	260541	2701.92	9120.43	7444.65
1113	0	0	0	0	0	0	0	0	0	0	0	0	0	0	0	0	0	0	0	0	489.221	4636.12	454.299	478.389	2677.89	261917	2501.27	9838.76	5635.87	1.67066e+006	5278.33	37799.4	12506.6	8.42445e+006	12457.9	319639	0	0	0	0	577.721	7056.2	588.888	746.411	2869.54	298953	2921.58	9585.91	6044.74
1125	0	0	0	0	0	0	0	0	0	0	0	0	0	0	0	0	0	0	0	0	522.934	5093.3	483.008	490.862	2533.63	221496	2436.4	8234.74	6373.22	2.12265e+006	5857.62	39631.8	10234	3.15092e+006	10196.5	96427.1	0	0	0	0	605.574	7739.17	629.198	837.514	2824.58	291222	2848.39	10545.2	6607.03
1137	0	0	0	0	0	0	0	0	0	0	0	0	0	0	0	0	0	0	0	0	452.043	3598.86	417.237	418.101	3129.15	315591	2913.84	13130.6	6128.25	2.18039e+006	5909.59	48878.1	12357.4	8.62237e+006	11782.2	223484	0	0	0	0	544.965	6685.89	562.705	661.929	3327.43	446646	3393.73	15905	6623.1
1149	0	0	0	0	0	0	0	0	0	0	0	0	0	0	0	0	0	0	0	0	451.213	4223.38	419.992	405.862	2168.09	179441	2080.85	5953	6332.24	1.79107e+006	6068.34	59609.7	11608.1	8.37421e+006	10862.8	221119	0	0	0	0	524.503	5303.67	539.516	677.357	2450.64	217017	2511.21	10002.1	6674.18
1161	0	0	0	0	0	0	0	0	0	0	0	0	0	0	0	0	0	0	0	0	477.322	4355.63	444.183	564.496	2390.99	205545	2293.17	7531.81	5272.4	1.92169e+006	4942.2	27557.5	12017	7.17477e+006	11310.5	365962	22535.5	0	17236.4	0	560.952	7138.36	581.071	823.41	2683.46	260467	2669	9718.1	5753.24
1173	0	0	0	0	0	0	0	0	0	0	0	0	0	0	0	0	0	0	0	0	500.732	4811.5	461.081	540.348	2266.81	170932	2143.91	7597.71	5267.04	1.78882e+006	5152.98	36811.7	9331.53	5.20457e+006	9190.9	116958	17998.3	0	18051	0	579.531	6679.71	601.24	883.041	2502.14	242110	2541.41	9991.28	5909.79
1185	0	0	0	0	0	0	0	0	0	0	0	0	0	0	0	0	0	0	0	0	507.464	4561.83	459.616	495.403	2695.2	274873	2570.06	8284.45	5576.11	1.43605e+006	5301.21	41155.5	10803.7	6.49333e+006	10449.8	59492.8	16621.9	0	15862.2	0	585.958	6569.07	601.592	744	2945.47	328313	3022.06	13542.2	5840.4
1197	0	0	0	0	0	0	0	0	0	0	0	0	0	0	0	0	0	0	0	0	471.558	4143.6	436.275	454.493	2854.6	292879	2666.41	10212.2	6040.91	2.15371e+006	6078.72	54174.6	10105.5	6.62283e+006	10656.1	287528	17748.1	0	18480.1	0	563.125	6666.55	562.32	730.03	3086.68	301780	3126.87	14789.2	6701.26
1209	0	0	0	0	0	0	0	0	0	0	0	0	0	0	0	0	0	0	0	0	611.671	6132.14	568.807	722.547	3214.34	345404	3113.56	13075.6	7553.24	3.17909e+006	6999.74	54407.6	14071.6	1.78032e+007	13176	538482	23663.2	0	19030.8	0	691.388	9185.75	699.876	1035.32	3599.99	454065	3591.44	20333.7	7675.41
1221	0	0	0	0	0	0	0	0	0	0	0	0	0	0	0	0	0	0	0	0	467.802	4089.62	430.408	400.689	2867.99	315026	2677.57	12619.2	7187.92	2.60954e+006	6819	59202.8	12433.6	1.16499e+007	12815.7	176853	26024.8	0	21412.6	0	550.243	5286.6	561.371	642.531	3061.63	304230	3040	14452.2	7569
1233	0	0	0	0	0	0	0	0	0	0	0	0	0	0	0	0	0	0	0	0	610.992	5322.01	571.404	649.347	2219.68	193661	2126.87	6392.25	6487.47	2.79458e+006	6015.17	64109.7	14488.3	9.35365e+006	12763	440732	36920.2	0	20273.5	0	719.871	9469.67	734.359	1002.74	2474.76	205819	2522.16	9025.47	6527.59
1245	0	0	0	0	0	0	0	0	0	0	0	0	0	0	0	0	0	0	0	0	466.798	3798.09	428.412	454.238	3173.94	342887	2996.11	13699.1	5160.42	1.50242e+006	5157.01	42124.9	13066.2	5.2233e+006	11720.2	411780	0	0	0	0	549.914	5963.05	562.219	616.004	3436.36	429545	3469.8	16562.3	5793.15
1257	0	0	0	0	0	0	0	0	0	0	0	0	0	0	0	0	0	0	0	0	487.865	4282.45	455.307	419.967	2188.36	198993	2082.91	7953.52	6730.02	2.40248e+006	6275.27	83690.4	9486.24	9.25683e+006	9474.62	93009.4	0	0	0	0	579.94	6978.54	589.448	734.376	2497.95	227890	2472.45	9998.61	7260.59
1269	0	0	0	0	0	0	0	0	0	0	0	0	0	0	0	0	0	0	0	0	497.006	4776.16	462.24	503.713	2744.7	233232	2610.31	9499.65	4959.59	1.05171e+006	5095.65	40078.9	12172.9	1.3915e+007	11715.5	496186	0	0	0	0	577.181	6892.35	594.198	759.372	2979.72	306755	3028.78	13176.4	5997.34
1281	0	0	0	0	0	0	0	0	0	0	0	0	0	0	0	0	0	0	0	0	489.011	4479.47	449.876	446.298	2293.5	184193	2140.9	6481.45	5925.99	1.46967e+006	5597.37	40649.2	9352.34	3.55091e+006	9682.48	133969	0	0	0	0	578.958	6625.88	595.788	762.184	2486.94	232302	2502.1	9582.63	6217.95
1293	0	0	0	0	0	0	0	0	0	0	0	0	0	0	0	0	0	0	0	0	490.166	3821.87	457.817	527.593	2822.01	247182	2664.94	10856.3	5481.5	1.33692e+006	5316.25	40741.6	10089.3	4.26926e+006	10983.8	250128	0	0	0	0	579.402	6721.18	588.836	742.614	3110.08	344245	3129.33	13103.5	6012.15
1305	0	0	0	0	0	0	0	0	0	0	0	0	0	0	0	0	0	0	0	0	471.35	4557.38	438.44	489.88	2410.05	174009	2311.52	8403.05	6243.55	1.76697e+006	5956.27	55003	10883.5	8.38389e+006	10160.2	139657	20119.9	0	18695.4	0	556.861	6301.9	569.851	719.975	2678.11	265961	2700.37	11448.5	6728.4
1317	0	0	0	0	0	0	0	0	0	0	0	0	0	0	0	0	0	0	0	0	457.201	4168.88	410.468	306.439	2504.3	243666	2363.68	9202.78	5484.93	1.14655e+006	5246.04	55910.8	11913.5	1.497e+007	11130.1	288031	0	0	0	0	531.44	6332.11	545.306	631.83	2686.04	268103	2770.19	11254.1	6082.65
1329	0	0	0	0	0	0	0	0	0	0	0	0	0	0	0	0	0	0	0	0	491.028	4383.86	456.717	429.594	2632.06	246003	2498.77	9458.54	6076.49	2.20467e+006	5665.62	53478.5	9927.7	2.47647e+006	10805.9	114460	0	0	0	0	574.18	6445.61	585.985	635.35	2893.67	248075	2934.9	12284.1	6448.61
1341	0	0	0	0	0	0	0	0	0	0	0	0	0	0	0	0	0	0	0	0	521.921	5383.77	487.521	511.061	2677.02	216089	2486.03	8427.63	5786.4	1.67298e+006	5845.19	61822.1	11465.9	4.22789e+006	10888.4	175212	0	0	0	0	601.081	7342.98	618.687	827.273	2870.56	336298	2881.13	10506.2	6504.23
1353	0	0	0	0	0	0	0	0	0	0	0	0	0	0	0	0	0	0	0	0	374.024	3103.91	346.584	301.436	2622.89	226487	2562.24	10412	5998.61	1.52486e+006	5520.89	49003.3	10033	5.08225e+006	11252.4	101523	0	0	0	0	455.993	4678.2	474.331	444.772	2947.8	345387	2953.85	13202.7	6316.68
1365	0	0	0	0	0	0	0	0	0	0	0	0	0	0	0	0	0	0	0	0	504.429	4617.27	463.66	456.18	2182.08	169147	2124.21	6773.97	6037.95	1.67233e+006	5868.78	47294.8	11574.7	7.11755e+006	10771	277914	0	0	0	0	606.349	7363.45	623.94	952.793	2611.42	316467	2547.43	9618.56	6720.81
1377	0	0	0	0	0	0	0	0	0	0	0	0	0	0	0	0	0	0	0	0	498.205	5007.55	461.136	530.59	2693.91	210498	2527.38	8592.05	5501.37	1.71604e+006	5212.81	44910.2	11245.7	4.62297e+006	11381.7	137305	0	0	0	0	586.457	7281.37	601.26	839.218	2992.36	335101	3034.05	16333.6	6214.57
1389	0	0	0	0	0	0	0	0	0	0	0	0	0	0	0	0	0	0	0	0	463.078	4210.42	426.003	355.774	2441.85	213445	2357.33	7446.06	6073.08	2.25927e+006	5675.55	36334.2	10727.3	1.13358e+007	10200.6	160322	18927.5	4.54927e+006	18011.6	466247	539.345	5659.91	552.484	658.48	2787.62	244154	2775.72	12397.1	6446.04
1401	0	0	0	0	0	0	0	0	0	0	0	0	0	0	0	0	0	0	0	0	498.196	4574.21	463.179	465.992	2183.08	188919	2072.84	6838.68	5446.37	1.36496e+006	5314.79	40484.6	10267	7.39064e+006	10516.8	194531	0	0	0	0	581.093	6376.18	598.945	617.687	2410.07	183713	2427.22	9116.67	6093.36
1413	0	0	0	0	0	0	0	0	0	0	0	0	0	0	0	0	0	0	0	0	442.692	3946.04	403.074	375.623	2507.53	186530	2416.7	8839.38	5218.65	1.34431e+006	4966.76	42338.4	10413.2	3.49477e+006	10375.5	165384	13546.7	0	16941.2	0	517.232	5582.34	540.124	724.617	2796	285307	2832.48	11399.7	5607.94
1425	0	0	0	0	0	0	0	0	0	0	0	0	0	0	0	0	0	0	0	0	541.091	4844.5	501.5	548.796	2378.23	171766	2241.17	7836.06	5707.64	1.81238e+006	5586.85	47826.9	9729.69	4.83511e+006	9896.49	348030	23240.8	0	17236.9	0	646.753	7380.38	658.055	865.532	2648.89	247819	2670.14	12529.7	6091.97
1437	0	0	0	0	0	0	0	0	0	0	0	0	0	0	0	0	0	0	0	0	531.325	5299.37	496.146	592.342	2680.7	236225	2552.17	9248.47	5723.36	1.65426e+006	5271.53	37668.1	9731.83	8.0704e+006	10715.4	388834	0	0	0	0	610.724	7504.38	623.996	807.056	3040.02	301033	3018.36	12314.4	5870.43
1449	0	0	0	0	0	0	0	0	0	0	0	0	0	0	0	0	0	0	0	0	500.864	4719.24	467.295	446.002	2838.13	300134	2663.7	12266.3	6241.04	1.80183e+006	5991.76	41695	13562.4	8.75654e+006	10728.6	206052	0	0	0	0	578.899	6388.63	599.81	885.594	3108.72	350025	3065.96	13794.6	6989.75
1461	0	0	0	0	0	0	0	0	0	0	0	0	0	0	0	0	0	0	0	0	472.323	4020.28	431.918	385.579	3091.34	342469	2972.66	12195.6	6667.97	2.13952e+006	6429.76	66358.5	13974.3	8.26865e+006	12058.4	187510	25070.8	0	19987.9	0	555.522	6229.04	580.869	662.221	3360.29	442001	3426.31	17170.5	7229.01
1473	0	0	0	0	0	0	0	0	0	0	0	0	0	0	0	0	0	0	0	0	511.874	4767.91	475.427	481.825	2407.36	191540	2310.24	8146.15	6773.31	2.36172e+006	6522.82	53221.8	14495.9	1.48007e+007	11677	189808	33069.7	0	21093.6	0	604.769	7538.14	616.259	852.923	2699.8	235764	2774.68	11667.3	7396.55
1485	0	0	0	0	0	0	0	0	0	0	0	0	0	0	0	0	0	0	0	0	458.288	3989.14	424.194	410.861	2413.19	203217	2264.94	6288.94	5382.16	1.19952e+006	5131.02	38525.3	11550.8	7.16578e+006	11880.2	465325	0	0	0	0	538.305	5793.34	549.143	691.857	2732.14	266243	2658.02	11173.4	5745.95
1497	0	0	0	0	0	0	0	0	0	0	0	0	0	0	0	0	0	0	0	0	396.015	2572.31	356.831	298.125	2369.08	229274	2239.78	7327.21	5303.5	1.58531e+006	5080.85	33669.8	9051.84	2.90292e+006	9809.32	203642	0	0	0	0	470.75	4711.87	480.437	403.525	2611.17	249315	2619.72	10254.4	6089.08
1509	0	0	0	0	0	0	0	0	0	0	0	0	0	0	0	0	0	0	0	0	595.133	7119.98	550.272	689.659	2438.31	197928	2299	9414.18	5591.51	1.52625e+006	5554.31	43647.4	10181.9	3.67915e+006	10334.7	216709	10907.6	0	16738.9	0	679.274	9187.28	688.7	988.408	2713.58	242356	2716.61	8487.39	6391.69
1521	0	0	0	0	0	0	0	0	0	0	0	0	0	0	0	0	0	0	0	0	442.288	3482.57	406.576	327.517	2938.45	283605	2827.24	11972.7	5920.85	1.96387e+006	5482.5	49988.4	11125.9	1.48662e+007	10770.7	160420	16918.8	0	16998.1	0	519.98	5908.12	539.322	632.262	3214.73	402968	3239.74	14424.1	6396.04
1533	0	0	0	0	0	0	0	0	0	0	0	0	0	0	0	0	0	0	0	0	495.897	4421.88	457.557	478.987	2114.08	163464	1939.57	4711.06	6031.17	1.95017e+006	6081.76	45243	10354.9	6.97479e+006	10387.9	173987	16444.1	0	18560.3	0	581.044	6457.54	598.863	809.811	2304.46	191100	2328.25	7807.69	6727.53
1545	0	0	0	0	0	0	0	0	0	0	0	0	0	0	0	0	0	0	0	0	512.991	5177.7	481.05	668.014	2470.08	199219	2330.09	9034.22	5009.37	1.19906e+006	4608.94	27747	11795	1.23327e+007	11308.7	168475	0	0	0	0	595.027	7348.13	613.519	893.074	2705.25	254741	2744.63	12028	5457.28
1557	0	0	0	0	0	0	0	0	0	0	0	0	0	0	0	0	0	0	0	0	464.315	3871.11	430.471	491.571	2841.19	310827	2670.73	14255.1	5686.4	1.39698e+006	5583.11	46800.7	9066.75	4.7548e+006	9546.46	175283	9210.34	0	18995.1	0	551.989	6429.58	567.614	772.165	3059.02	378693	3082.1	16916.7	6310.84
1569	304.139	0	246.367	0	0	0	0	0	0	0	0	0	0	0	0	0	0	0	0	0	402.673	3270.5	367.691	289.36	2164.8	161200	2040.04	6799.86	6086.09	1.57578e+006	5684.19	50252.6	11223.5	5.74797e+006	10290	265274	0	0	0	0	476.724	4394.3	491.541	494.966	2440.8	232176	2433.13	9333.7	6284.53
1581	0	0	0	0	0	0	0	0	0	0	0	0	0	0	0	0	0	0	0	0	546.224	5602.74	509.992	740.296	2690.85	231015	2511.01	7761.62	5709.24	1.56283e+006	5423.46	56118.5	13771.9	2.27228e+007	11729.6	260933	28446.6	0	17328.3	0	630.029	7692.39	647.407	856.457	2941.5	303022	2961.89	12010	6195.77
1593	0	0	0	0	0	0	0	0	0	0	0	0	0	0	0	0	0	0	0	0	455.076	3759.69	411.215	329.356	2974.59	291121	2853.7	16921.7	6511.06	2.44499e+006	5985.27	30299.3	11391.7	5.23549e+006	10960.1	293898	12462.9	0	18745.5	0	546.055	6506.96	562.995	673.317	3280.33	395678	3280.49	15784.3	6729.76
1605	0	0	0	0	0	0	0	0	0	0	0	0	0	0	0	0	0	0	0	0	439.737	3148.15	398.002	349.973	2457.6	204178	2307.27	9332.92	6904.23	2.65154e+006	6339.99	68476	12399.7	7.29027e+006	11209.4	327985	0	0	0	0	520.694	5767.51	528.184	541.633	2718.13	269209	2782.29	12829.7	7120.61
1617	0	0	0	0	0	0	0	0	0	0	0	0	0	0	0	0	0	0	0	0	427.024	3415.57	396.532	423.354	2523	224150	2333.19	10692.8	6076.48	1.97057e+006	5501.63	41548.9	13530	8.13208e+006	12151	391398	0	0	0	0	497.026	5087.35	499.843	528.799	2757.19	256692	2757.84	11126.3	6233.58
1629	0	0	0	0	0	0	0	0	0	0	0	0	0	0	0	0	0	0	0	0	584.23	6114.38	549.762	688.772	2252.16	166303	2146.93	8227.6	5795.9	1.99569e+006	5447.45	67218.7	12536.4	1.13388e+007	10477.6	206995	24836.6	0	19282.2	0	693.051	9212.03	711.758	1211.85	2485.3	232681	2477.09	9489.58	6116.42
1641	0	0	0	0	0	0	0	0	0	0	0	0	0	0	0	0	0	0	0	0	450.028	3711.99	419.579	389.235	2830.13	258186	2767.96	12776.5	5544.75	1.19027e+006	5157.36	51002.6	10753	1.64689e+007	10652.3	107853	0	0	0	0	535.773	5918.06	545.981	641.432	3190.71	343354	3232.43	16767.8	5861.29
1653	0	0	0	0	0	0	0	0	0	0	0	0	0	0	0	0	0	0	0	0	434.089	3350.32	393.788	388.185	2449.26	209250	2333.94	8984.73	6262.43	1.7019e+006	6068.25	57599.8	11397.5	4.9709e+006	9894.71	308061	14250.9	0	17204	0	498.156	5084.41	511.974	560.653	2721.58	269164	2730.9	13047	6871.41
1665	0	0	0	0	0	0	0	0	0	0	0	0	0	0	0	0	0	0	0	0	499.2	5034.88	463.113	496.242	2624.98	221587	2429.69	9006.35	5887.61	1.70183e+006	5674.03	39171.9	12087.8	1.12356e+007	11889.3	429550	15907.7	0	17321.1	0	581.821	6787.68	600.884	876.252	2807.48	330734	2830.42	13681.9	6460.84
1677	0	0	0	0	0	0	0	0	0	0	0	0	0	0	0	0	0	0	0	0	513.534	5128.42	474.896	509.026	3092.24	340905	2957.27	16088.5	6589.42	2.22847e+006	6199.55	69096.4	12001.1	9.71548e+006	11706.2	253391	0	0	0	0	598.398	7345.88	618.991	927.875	3397.98	376821	3407.94	16399.8	7024.23
1689	0	0	0	0	0	0	0	0	0	0	0	0	0	0	0	0	0	0	0	0	566.568	5547.59	523.737	629.356	2939.77	294926	2799.63	11497.1	7147.94	1.90577e+006	6890.12	77865.7	15122.9	7.8728e+006	12602.4	238184	0	0	0	0	659.289	8813.27	680.495	940.423	3209.61	390754	3259	17922.4	7997.29
1701	0	0	0	0	0	0	0	0	0	0	0	0	0	0	0	0	0	0	0	0	389.385	3417.52	354.913	249.715	2520.29	264848	2404.06	9939.04	6390.21	2.83771e+006	5897.59	45313.7	12369.8	5.92572e+006	12050	406850	18229.3	0	20735.7	0	453.72	4285.1	463.766	398.172	2776.77	335143	2832.21	11928.9	6641.19
1713	0	0	0	0	0	0	0	0	0	0	0	0	0	0	0	0	0	0	0	0	429.386	3445.94	399.131	369.96	2243.56	207699	2100.58	5716.33	5626.05	1.80731e+006	5506.23	51839.8	12250.6	1.34198e+007	11246.1	233243	0	0	0	0	513.028	5336.02	526.063	579.195	2471.94	205593	2455.91	8310.39	6022.19
1725	0	0	0	0	0	0	0	0	0	0	0	0	0	0	0	0	0	0	0	0	515.223	5010.33	474.539	590.543	2595.33	224793	2474.22	9153.43	5568.41	2.22336e+006	5202.89	19693.7	10770.1	9.07244e+006	10899.6	285983	22134.5	0	19171.8	0	595.121	6838.21	613.361	930.578	2892.63	266049	2905.4	11425.1	5987.05
1737	0	0	0	0	0	0	0	0	0	0	0	0	0	0	0	0	0	0	0	0	542.089	5361.54	500.108	610.548	2685.17	254266	2568.16	10740.3	5908.48	1.84576e+006	5849.9	55861	13339.3	1.09974e+007	10682.9	48321.6	22568.2	0	18038.9	0	635.384	7848.31	650.782	985.394	2969.25	326039	3001.46	17404.9	6551.11
1749	0	0	0	0	0	0	0	0	0	0	0	0	0	0	0	0	0	0	0	0	551.063	5955.68	515.475	530.06	3003.84	308184	2873.62	15983.4	6490.81	2.3133e+006	6276.51	87725.7	11920	9.72022e+006	11780.7	380761	0	0	0	0	629.755	7931.64	649.657	1019.03	3324.84	419665	3337.7	21008.1	6675.02
1761	0	0	0	0	0	0	0	0	0	0	0	0	0	0	0	0	0	0	0	0	466.991	4290.27	436.118	375.539	2667.01	238700	2567.5	9230.04	6518.62	2.72628e+006	6318.86	74093.1	11886.1	1.24977e+007	11744.9	703279	22202.5	3.33952e+007	19240.5	248967	557.893	7123.81	582.507	696.137	2968.8	275822	2952.58	13213.4	7045.78
1773	0	0	0	0	0	0	0	0	0	0	0	0	0	0	0	0	0	0	0	0	523.36	4594.98	485.851	598.396	2466.75	224564	2404.02	8411.18	6161.56	1.86869e+006	5935.91	46938.5	12142	8.79453e+006	12196	310499	0	0	0	0	622.008	7704.16	641.255	751.917	2780.17	280860	2850.26	11750.9	6480.75
1785	0	0	0	0	0	0	0	0	0	0	0	0	0	0	0	0	0	0	0	0	540.461	5967.97	501.649	694.346	2632.99	234063	2528.19	11898.9	5697.27	1.65379e+006	5635.15	39194.2	12010	8.02543e+006	11455.9	381883	0	0	0	0	635.778	8424.85	649.282	959.944	2943.18	331302	2991.73	10920.5	6504.32
1797	0	0	0	0	0	0	0	0	0	0	0	0	0	0	0	0	0	0	0	0	377.995	2705.05	347.567	275.998	3042.23	335085	2860.72	19327.9	6191.06	1.72495e+006	5960.08	53649.8	11376.4	1.92402e+006	11015.1	288392	0	0	0	0	442.27	4652.34	452.754	570.611	3328.32	374117	3331.39	15404.5	6898.32
1809	0	0	0	0	0	0	0	0	0	0	0	0	0	0	0	0	0	0	0	0	470.133	4125.17	433.899	388.063	2294.35	183393	2169.78	7102.93	6828.69	2.2241e+006	6393.35	90105.6	11851.5	1.45492e+007	11640.3	424290	0	0	0	0	555.334	5823.42	568.126	688.258	2518.41	262923	2523.14	11753.1	6988.64
1821	0	0	0	0	0	0	0	0	0	0	0	0	0	0	0	0	0	0	0	0	470.657	4544.67	432.422	406.004	2303.83	183303	2137	6532.86	5347.3	1.43163e+006	4912.86	29126.7	12854.5	3.94479e+006	11660.3	331696	0	0	0	0	552.593	6942.77	569.849	714.346	2483.28	237174	2528.52	10932.1	5536.31
1833	0	0	0	0	0	0	0	0	0	0	0	0	0	0	0	0	0	0	0	0	458.529	4164.08	430.085	424.752	2099.86	172396	1997.95	5560.03	5171.13	1.81075e+006	4692.22	36347.6	9259.51	3.33957e+006	9053.17	151664	17864.9	0	17195.7	0	540.867	6198.24	556.688	633.753	2403.49	202684	2387.64	7776.04	5373.6
1845	0	0	0	0	0	0	0	0	0	0	0	0	0	0	0	0	0	0	0	0	478.333	4499.87	446.672	490.394	2673.36	297479	2585.7	9145.12	5301.32	1.63868e+006	5084.42	48164.3	10112.5	845941	9639.25	169500	14373.3	1.18232e+006	15979	633392	569.854	8191.49	585.579	563.594	3002.54	344958	3009.09	13175.5	5744.3
1857	0	0	0	0	0	0	0	0	0	0	0	0	0	0	0	0	0	0	0	0	425.728	3124.05	393.738	297.275	2272.76	142964	2176.72	7321.92	5996.05	2.93789e+006	5718.16	39820.4	9707.79	1.0307e+007	9770.91	358781	0	0	0	0	513.199	5855.29	531.393	526.092	2564.12	209231	2581.45	7465.54	6553.94
1869	0	0	0	0	0	0	0	0	0	0	0	0	0	0	0	0	0	0	0	0	461.266	4284.56	429.168	517.19	2062.03	142851	1930.57	5083.26	4825.42	1.54704e+006	4933.33	40566.8	12165.8	1.6104e+007	10669	67466.2	13375.9	0	17875.4	0	547.746	6440.38	551.155	600.667	2342.15	227416	2322.72	6947.3	5826.1
1881	0	0	0	0	0	0	0	0	0	0	0	0	0	0	0	0	0	0	0	0	422.322	3212.11	385.394	387.873	2636.72	207935	2485.07	8893.98	5361.68	1.21855e+006	4764.11	37111.7	8718.06	5.2584e+006	9718.91	234276	22102.2	4.45066e+007	17786.4	291440	496.142	4894.05	507.004	519.369	2941.12	305915	2897.61	12137.3	5626.58
1893	0	0	0	0	0	0	0	0	0	0	0	0	0	0	0	0	0	0	0	0	552.193	5544.1	511.162	697.564	2200.61	179232	2054.37	5567.57	5744.48	1.44318e+006	5526.82	48403.3	9998.78	0	9118.36	0	0	0	0	0	635.376	8014.48	644.91	943.277	2450.55	243158	2441.73	8330.71	6330.57
1905	0	0	0	0	0	0	0	0	0	0	0	0	0	0	0	0	0	0	0	0	442.867	3540.89	412.017	396.994	2882.62	296268	2719.21	12744.2	5357	1.5043e+006	4973.7	33365.7	11008.2	9.35744e+006	10499.7	300829	0	0	0	0	523.152	6023.48	538.861	716.32	3122.61	366195	3123.6	16070.3	5790.71
1917	0	0	0	0	0	0	0	0	0	0	0	0	0	0	0	0	0	0	0	0	535.68	5065.97	497.598	630.756	2424.71	173247	2284.23	9307.18	6334.82	2.04262e+006	6070.42	61002.9	11700.6	6.21269e+006	9627.82	153179	0	0	0	0	632.376	8051.1	655.592	868.914	2676.83	251092	2666.56	11901.9	6788.65
1929	0	0	0	0	0	0	0	0	0	0	0	0	0	0	0	0	0	0	0	0	533.553	4291.24	491.83	561.551	2807.37	274769	2636.94	12690.5	5877.13	2.38998e+006	5498.54	67121.3	12248.6	1.00283e+007	11718.9	227028	0	0	0	0	628.605	7649	640.933	865.663	3120.7	329629	3129.12	17079.7	6257.65
1941	0	0	0	0	0	0	0	0	0	0	0	0	0	0	0	0	0	0	0	0	454.246	3799.85	414.642	319.006	2734.17	295150	2633.96	10826.1	6355.8	2.42977e+006	6109.56	61463.2	10284.3	7.92058e+006	10807.6	378463	0	0	0	0	543.907	5517.75	545.189	563.953	3063.24	323594	3098.95	12225	6927.59
1953	0	0	0	0	0	0	0	0	0	0	0	0	0	0	0	0	0	0	0	0	524.831	4962.26	483.175	483.184	2802.44	268484	2653.76	9661.96	6696.44	2.77247e+006	6534.22	79276.7	11331.4	1.46191e+007	12516	180574	0	0	0	0	606.12	6582.39	609.647	640.515	3131.41	302090	3107.33	11384.7	7503.29
1965	0	0	0	0	0	0	0	0	0	0	0	0	0	0	0	0	0	0	0	0	552.191	5860.13	516.638	699.925	2963.15	358287	2774.24	11413.8	6634.76	2.00273e+006	6220.17	28695.3	14188.9	1.36693e+007	12725.3	484260	0	0	0	0	630.044	7845.77	647.948	866.924	3196.9	431468	3172.7	10293.5	7032.88
1977	0	0	0	0	0	0	0	0	0	0	0	0	0	0	0	0	0	0	0	0	550.062	5455.11	509.13	517.771	2777.66	284058	2654.82	12283.7	6974.49	2.6759e+006	6337.2	67927.2	12979.2	4.5945e+006	12095.6	83808.9	25944.2	0	22696.7	0	633.456	7238.92	652.672	782.88	2978.9	304966	3041.63	11126.5	6941.47
1989	0	0	0	0	0	0	0	0	0	0	0	0	0	0	0	0	0	0	0	0	536.398	5258.42	496.737	542.496	2982.45	315117	2848.4	12256.2	6660.16	2.45226e+006	6347.76	82627.5	13128.5	8.18346e+006	12118.5	499492	0	0	0	0	631.609	8022.38	659.672	915.842	3288.72	346157	3307.14	14680.8	6848.14
2001	0	0	0	0	0	0	0	0	0	0	0	0	0	0	0	0	0	0	0	0	420.448	3234.05	385.165	295.037	2859.18	382170	2688.63	10666.4	6577.04	2.47665e+006	6437.99	61792.7	12310.1	8.08203e+006	11947.8	316388	0	0	0	0	495.421	4705.83	504.415	452.129	3125.01	359283	3188.03	13543.9	7305.35
2013	0	0	0	0	0	0	0	0	0	0	0	0	0	0	0	0	0	0	0	0	442.826	3629.51	403.742	344.221	2157.86	179630	2040.25	5778.93	6203.12	1.98316e+006	5862.65	50558.8	11147.7	5.77367e+006	11707.4	320431	22192.4	0	20687.6	0	517.375	6225.72	526.002	561.228	2379.63	181060	2393.11	6579.77	6647.83
2025	0	0	0	0	0	0	0	0	0	0	0	0	0	0	0	0	0	0	0	0	382.819	3261.78	352.327	338.23	2527.74	240075	2359.16	8028.33	5181.45	1.15111e+006	4813.86	51344	12139.4	1.24304e+007	11069.2	290794	20315	0	18336.1	0	456.653	4371.3	472.503	455.923	2785.06	264094	2762.93	10434.4	5375.9
2037	0	0	0	0	0	0	0	0	0	0	0	0	0	0	0	0	0	0	0	0	453.159	3663.21	414.054	339.349	2104.89	151355	1998.01	6441.55	5643.08	2.09732e+006	5370.97	44653.7	9516.14	8.05103e+006	9334.55	124313	18624.3	4.3906e+006	17935.4	17239.9	527.824	5962.67	541.3	663.849	2329.79	182568	2364.11	7439.58	6272.58
2049	0	0	0	0	0	0	0	0	0	0	0	0	0	0	0	0	0	0	0	0	493.533	4238.09	458.748	458.737	2813.85	248006	2600.34	8392.9	5053.09	1.18126e+006	5158.48	43920.7	14666.9	1.4242e+007	10840	48318.7	17914.6	0	15850.1	0	584.869	6414.05	595.118	749.126	3010.71	314913	3034.4	12410.9	5962.34
2061	0	0	0	0	0	0	0	0	0	0	0	0	0	0	0	0	0	0	0	0	454.26	3862.52	417.492	528.028	2645.6	224350	2477.07	11372.9	6406.29	1.59313e+006	5882.33	32316.8	9867.38	8.27112e+006	10405.7	441070	0	0	0	0	530.913	6234.45	542.567	671.189	2880.77	267617	2890.09	11252.5	6487.03
2073	0	0	0	0	0	0	0	0	0	0	0	0	0	0	0	0	0	0	0	0	476.917	4521.64	442.159	565.624	2132.6	150420	2040.92	6573.25	5900.7	1.441e+006	5300.04	52091.6	11114.4	7.71463e+006	10384	184187	0	0	0	0	556.456	6980.22	573.322	894.861	2365.71	182295	2409.23	8591.76	5998.15
2085	0	0	0	0	0	0	0	0	0	0	0	0	0	0	0	0	0	0	0	0	437.973	3278.27	408.946	345.911	2583.68	272247	2442.5	12497.4	5042.51	975705	4877.76	29892.2	11611.9	6.08333e+006	10501.3	280794	11524.1	0	16102.4	0	517.052	5561.02	528.123	610.059	2844.32	293648	2843.85	16194.7	5520.24
2097	0	0	0	0	0	0	0	0	0	0	0	0	0	0	0	0	0	0	0	0	493.407	4590.03	456.746	425.226	2337.32	162358	2248.76	7665.67	6069.11	2.50162e+006	5637.75	54119.4	9452.13	5.9812e+006	9542.85	277388	0	0	0	0	572.768	6298.63	593.583	725.886	2622.95	265933	2618.41	10554.1	6288.14
2109	0	0	0	0	0	0	0	0	0	0	0	0	0	0	0	0	0	0	0	0	539.654	5301.24	495.92	473.711	2479.63	188123	2384.25	7737.97	5451.77	1.10209e+006	5259.21	46504.8	13229.1	8.01835e+006	10886.9	362910	0	0	0	0	638.777	7670.86	658.549	706.587	2760.94	291720	2794.22	12070.2	6189.66
2121	0	0	0	0	0	0	0	0	0	0	0	0	0	0	0	0	0	0	0	0	489.166	4032.31	446.391	472.803	3017.91	336908	2825.82	10106.9	6239.72	2.06466e+006	5776.32	54128.5	10385.4	5.14489e+006	10655	271591	0	0	0	0	574.477	6810.13	579.022	587.064	3319.37	358449	3356.85	14673.8	6425.16
2133	0	0	0	0	0	0	0	0	0	0	0	0	0	0	0	0	0	0	0	0	479.557	4496.06	445.547	499.142	2473.82	209517	2354.74	9548.15	6883.75	2.65678e+006	6289.74	65805.6	12256.8	1.18206e+007	10994.4	434681	0	0	0	0	559.949	5996.1	570.869	845.099	2764.21	322262	2758.78	9663.62	7002.93
2145	0	0	0	0	0	0	0	0	0	0	0	0	0	0	0	0	0	0	0	0	490.512	4170.09	445.731	391.971	2553.6	222085	2416.97	9211.82	5834.6	1.35115e+006	5533.48	45480.9	12561.8	1.09798e+007	12138	504751	40618.2	0	21804.3	0	556.1	5654.75	574.883	633.54	2811	252876	2803.03	12483.8	6510.46
2157	0	0	0	0	0	0	0	0	0	0	0	0	0	0	0	0	0	0	0	0	571.463	6132.21	533.236	704.689	2765.85	304651	2555.75	9410.72	6031.67	1.76588e+006	5882.77	54936.1	12337.3	6.79432e+006	11005	248425	19997	0	19944.9	0	673.029	9294.53	686.376	1029.85	2870.94	340440	2971.66	11825.8	6774.13
2169	0	0	0	0	0	0	0	0	0	0	0	0	0	0	0	0	0	0	0	0	430.115	3379.59	396.957	344.673	2530.56	210425	2419.24	9315.02	5676.47	1.0701e+006	5651.69	53129.1	11960.4	1.02006e+007	11021	72447.3	0	0	0	0	501.81	4896.57	520.026	565.534	2852.33	277699	2838.26	11811.6	6274.72
2181	0	0	0	0	0	0	0	0	0	0	0	0	0	0	0	0	0	0	0	0	528.927	5698.96	491.366	754.825	2029.03	144842	1879.16	5327.63	5533.82	1.51007e+006	5151.03	40622.1	11490.7	6.95655e+006	10080.9	270935	21192.1	0	16481.2	0	614.801	6922.41	640.131	697.481	2176.82	169507	2224.35	7042.77	6140.37
2193	0	0	0	0	0	0	0	0	0	0	0	0	0	0	0	0	0	0	0	0	646.708	7425.91	605.628	766.64	2867.8	281745	2710.14	17733.7	5191.2	1.33967e+006	4891.56	33651.3	12067.2	1.02498e+007	10649	245902	0	0	0	0	762.801	12187.8	778.288	1541.52	3118.9	322948	3151.53	8526.84	5534.66
2205	0	0	0	0	0	0	0	0	0	0	0	0	0	0	0	0	0	0	0	0	558.104	5156.84	512.574	481.364	3362.49	371161	3177.75	14888.9	7026.96	3.19522e+006	6447.38	80238.1	9705.6	2.39608e+006	9836.03	134250	0	0	0	0	648.437	8208.93	659.176	788.556	3717.77	512123	3698.31	26504.2	7168.46
2217	0	0	0	0	0	0	0	0	0	0	0	0	0	0	0	0	0	0	0	0	439.211	3911.68	403.704	457.246	2616.6	265684	2429.39	7831.38	6968.55	2.68571e+006	6656.4	56416.7	12679.3	9.13634e+006	11917.3	235606	12843.6	0	16720.7	0	519.65	5858.77	533.159	618.991	2810.27	282469	2839.87	9648.58	7551.17
2229	0	0	0	0	0	0	0	0	0	0	0	0	0	0	0	0	0	0	0	0	460.828	4150.01	419.557	371.67	2477.81	228765	2328.98	9707.08	6222.73	1.98397e+006	5619.43	39746.2	14916.9	2.53723e+007	12406.3	165314	0	0	0	0	542.535	6144.51	555.221	669.15	2769.93	245936	2748.88	10542.5	6159.36
2241	0	0	0	0	0	0	0	0	0	0	0	0	0	0	0	0	0	0	0	0	479.76	4161	439.368	447.623	2606.42	306492	2386	7341.56	5795.39	1.85843e+006	5512.72	34349.6	12096.9	6.5849e+006	10949.8	142728	0	0	0	0	560.394	6445.63	569.12	670.705	2779.47	271595	2821.79	10379.5	6480.47
2253	0	0	0	0	0	0	0	0	0	0	0	0	0	0	0	0	0	0	0	0	404.268	3297.73	365.508	320.788	2496.25	222825	2336.66	8098.74	5817.63	2.17416e+006	5359.42	33772.8	10958.3	7.67598e+006	10326.9	115422	22699.6	0	17319.5	0	472.144	5003.82	474.764	478.342	2736.21	269449	2728.78	10296.9	6215.59
2265	0	0	0	0	0	0	0	0	0	0	0	0	0	0	0	0	0	0	0	0	416.938	3095.8	373.639	317.693	1907.33	143519	1788.32	6855.32	5262.26	1.281e+006	5062.13	31947.2	10930	8.90312e+006	9959.8	83781.6	0	0	0	0	497.91	5022.48	503.118	444.485	2139.95	170047	2087.1	6828.35	5641.24
2277	0	0	0	0	0	0	0	0	0	0	0	0	0	0	0	0	0	0	0	0	529.706	5376.89	487.856	575.094	2565.81	228999	2407.11	8965.84	4801.51	1.52532e+006	4651.2	47297.6	10655.1	1.10478e+007	10199.4	96207.1	15936.1	0	16837.9	0	601.03	7073.06	601.907	666.724	2813.67	277332	2833.93	8796.62	5414.46
2289	0	0	0	0	0	0	0	0	0	0	0	0	0	0	0	0	0	0	0	0	581.713	6246.83	537.477	585.579	2519.66	252310	2364.55	9605.24	6044.81	2.42523e+006	5481.17	41666.1	10855.1	1.53854e+007	9136.02	93922.5	0	0	0	0	674.683	7627.33	678.557	886.646	2682.63	285553	2690.54	9461.84	6188.87
2301	0	0	0	0	0	0	0	0	0	0	0	0	0	0	0	0	0	0	0	0	440.611	3382.43	405.479	376.356	2724.36	244578	2600.75	11485	5932.63	1.73413e+006	5345.07	43447.2	10181.1	8.05633e+006	10222.1	120483	0	0	0	0	507.768	5039.47	526.135	653.704	2984.8	313490	3002.25	10717.8	6009.9
2313	0	0	0	0	0	0	0	0	0	0	0	0	0	0	0	0	0	0	0	0	498.811	5086.19	455.16	427.343	2323.84	178430	2195.56	7324.04	6193.71	2.34262e+006	5874.67	36538.5	10092.5	4.74681e+006	10314.5	162320	0	0	0	0	575.707	6944.74	588.946	697.185	2528.37	249573	2554.67	8725.54	6682.08
2325	0	0	0	0	0	0	0	0	0	0	0	0	0	0	0	0	0	0	0	0	459.257	3870.89	425.063	395.946	2799.84	302397	2619.3	10990.6	5655.31	1.65968e+006	5359.92	43085.3	13824.8	1.07571e+007	11612.5	430207	0	0	0	0	541.37	6016.43	562.907	560.747	2990.8	299194	3038.11	11284.2	6198.62
2337	0	0	0	0	0	0	0	0	0	0	0	0	0	0	0	0	0	0	0	0	417.667	2679.64	377.485	242.312	2742.79	271976	2603.62	10944	6585.63	2.53414e+006	6109.83	61941.5	13786	1.66986e+007	10675.4	216953	24678.8	0	17819.8	0	499.596	5089.91	509.035	407.029	2986.31	260237	3056.05	9940.06	6668.3
2349	0	0	0	0	0	0	0	0	0	0	0	0	0	0	0	0	0	0	0	0	429.192	3771.05	393.037	280.803	2635.51	212221	2391.16	7929.64	6187.13	2.0437e+006	6202.04	75045.3	12320.9	6.86377e+006	11827.8	202790	0	0	0	0	504.79	4976.77	514.367	460.867	2856.31	343284	2835.76	10181	7000.07
2361	0	0	0	0	0	0	0	0	0	0	0	0	0	0	0	0	0	0	0	0	519.264	4663.43	479.596	462.273	2374.15	247071	2220.48	6648.23	5803.65	692335	5607.95	36014.7	11058.1	3.4352e+006	11768.9	576831	0	0	0	0	608.03	6891.65	618.801	702.617	2593.79	237928	2616.78	9002.53	6437.08
2373	0	0	0	0	0	0	0	0	0	0	0	0	0	0	0	0	0	0	0	0	414.912	3336.34	378.453	338.27	2256.46	181762	2142.76	6483.58	4908.22	1.74202e+006	4896.39	25215.1	10683.9	186647	10157.8	112036	13854.9	0	18078.3	0	500.325	5531.36	512.724	545.822	2559.32	245182	2529.5	8232.59	5518.67
2385	0	0	0	0	0	0	0	0	0	0	0	0	0	0	0	0	0	0	0	0	503.653	4272.65	457.498	399.817	2693.95	216633	2530.74	10329.4	5701.58	1.71053e+006	5355.57	33562	12918.6	3.77548e+007	9816	153923	22103.5	0	17375.4	0	579.267	6454.26	590.614	738.788	2995.17	358361	3012.75	13235	6405.1
2397	0	0	0	0	0	0	0	0	0	0	0	0	0	0	0	0	0	0	0	0	557.119	5003.17	517.432	447.27	2612.11	258486	2440.91	6829.59	6281.07	1.4915e+006	5924.84	49413.2	10555.8	7.16011e+006	10518.5	221529	0	0	0	0	649.895	7918.94	653.685	759.497	2829.36	267236	2850.92	11385.4	7100.94
[truncated: 31 more columns]
