# Supplementary material for: IBSEM: An Individual-Based Atlantic Salmon Population Model
Source: PLoS One. 2015 Sep 18;10(9):e0138444. doi: 10.1371/journal.pone.0138444 (PMC4575158; doi:10.1371/journal.pone.0138444)
Supplement: S1 Minimal dataset — (ZIP) [file pone.0138444.s003.zip › temp/scenario 1/wild - 8/runFiles/results/parr0.txt]

month	averageAge	popSize	density	averageLength	stDevLength	averageWeight	stDevWeight	allele_0_0_Frequency	allele_0_1_Frequency	allele_0_2_Frequency	allele_0_3_Frequency	allele_0_4_Frequency	allele_0_5_Frequency	allele_0_6_Frequency	allele_0_7_Frequency	allele_0_8_Frequency	allele_0_9_Frequency	allele_0_10_Frequency	allele_0_11_Frequency	allele_0_12_Frequency	allele_0_13_Frequency	allele_0_14_Frequency	allele_0_15_Frequency	allele_0_16_Frequency	allele_0_17_Frequency	allele_0_18_Frequency	allele_0_19_Frequency	allele_0_20_Frequency	genotypicValueAverage	genotypicValueStDev
16	0	755360	3.02144	23.0242	0.843691	0.156971	0.0171596	0.883894	0.895487	0.891321	0.901361	0.90212	0.906987	0.887859	0.896228	0.887952	0.886777	0.889092	0.905557	0.886708	0.904328	0.89248	0.891936	0.88748	0.88153	0.893634	0.883349	1	0.893684	0.0669564
21	5	109598	0.438392	62.3046	5.61956	3.13065	0.803332	0.885317	0.897024	0.893155	0.902927	0.901809	0.908228	0.888369	0.89639	0.889099	0.887963	0.889496	0.90524	0.886426	0.905979	0.892685	0.892252	0.887867	0.882854	0.892521	0.883616	1	0.894679	0.0667864
22	6	69122	0.276488	63.6496	7.91193	3.40759	1.21884	0.88725	0.898527	0.893977	0.903757	0.903555	0.908893	0.889659	0.897225	0.890115	0.887995	0.889948	0.905088	0.887149	0.906607	0.8935	0.892299	0.888559	0.882056	0.892625	0.883597	1	0.895729	0.0661399
26	10	60904	0.243616	63.6519	7.90469	3.4077	1.21831	0.888817	0.900672	0.895688	0.905129	0.904941	0.910252	0.890106	0.898217	0.890262	0.888078	0.890845	0.905351	0.887429	0.907247	0.893948	0.892224	0.888603	0.882709	0.89247	0.883489	1	0.896905	0.065597
28	0	360089	1.44036	23.1771	0.837564	0.160088	0.0172624	0.930887	0.871854	0.873323	0.877716	0.879052	0.864303	0.940651	0.876944	0.859207	0.912265	0.912252	0.902189	0.899282	0.879253	0.919734	0.925856	0.934023	0.879762	0.915793	0.880914	1	0.892725	0.0572218
33	5	76367	0.305468	65.3905	5.8913	3.61673	0.926351	0.93361	0.873597	0.874141	0.878901	0.879437	0.865531	0.941552	0.876589	0.858283	0.913117	0.912685	0.903145	0.89959	0.879523	0.918905	0.925622	0.934998	0.879915	0.915638	0.880217	1	0.89373	0.056871
34	6	50160	0.20064	66.7577	8.36104	3.93165	1.41512	0.935407	0.874512	0.87492	0.879894	0.879077	0.866039	0.941607	0.877472	0.858274	0.913696	0.913018	0.903349	0.900299	0.879535	0.919577	0.925738	0.934799	0.879685	0.915949	0.879924	1	0.894406	0.0568482
38	10	44248	0.176992	66.7627	8.34067	3.93168	1.4121	0.936076	0.875554	0.874989	0.880605	0.879938	0.866254	0.941873	0.877915	0.859316	0.913906	0.913228	0.903521	0.90082	0.880051	0.920234	0.925985	0.935602	0.87943	0.916211	0.879339	1	0.894942	0.056735
40	0	360492	1.44197	22.5244	0.817476	0.147001	0.0159526	0.895433	0.900453	0.89122	0.906744	0.889701	0.904184	0.900199	0.92748	0.903096	0.885902	0.900836	0.886748	0.905207	0.915295	0.917129	0.8923	0.895605	0.914471	0.888785	0.899414	1	0.899828	0.0634611
45	5	78254	0.313016	61.531	5.57855	3.0167	0.778032	0.898159	0.902299	0.893699	0.908292	0.89168	0.905193	0.900912	0.927116	0.904069	0.886939	0.901264	0.886428	0.904912	0.914778	0.917589	0.893705	0.896868	0.914196	0.889201	0.898012	1	0.901232	0.0630077
46	6	51571	0.206284	61.0609	7.75361	3.01585	1.1018	0.900516	0.904006	0.894592	0.909436	0.893089	0.904859	0.900351	0.92742	0.904598	0.886196	0.901204	0.886836	0.905926	0.915864	0.918035	0.893681	0.896221	0.914855	0.888028	0.898315	1	0.902119	0.0624366
50	10	45763	0.183052	61.0539	7.74361	3.01451	1.10058	0.902334	0.905688	0.896215	0.910725	0.894194	0.905437	0.900706	0.92802	0.90559	0.887475	0.902235	0.887147	0.90595	0.915674	0.918602	0.894085	0.896685	0.915532	0.888294	0.898837	1	0.903244	0.061813
52	0	526444	2.10578	22.7927	0.830726	0.152298	0.0165516	0.912628	0.90201	0.890179	0.882875	0.873637	0.874018	0.914312	0.902969	0.862586	0.886488	0.886163	0.909504	0.886275	0.886846	0.895835	0.902921	0.891302	0.894373	0.90582	0.883962	1	0.893277	0.0631094
57	5	95081	0.380324	63.5594	5.73028	3.3227	0.852682	0.914715	0.903729	0.891592	0.885235	0.874691	0.874986	0.91532	0.90334	0.86338	0.887974	0.886775	0.909903	0.886307	0.888453	0.895947	0.903193	0.892949	0.893801	0.905875	0.884719	1	0.894591	0.0627342
58	6	60894	0.243576	65.6167	8.1325	3.73102	1.33256	0.91564	0.904991	0.892526	0.886877	0.876548	0.876113	0.916158	0.902897	0.863386	0.888996	0.887436	0.910467	0.886261	0.888331	0.896246	0.902872	0.893249	0.893881	0.906107	0.884463	1	0.895473	0.0623768
62	10	53749	0.214996	65.5826	8.12294	3.72498	1.32887	0.916994	0.906222	0.893858	0.888156	0.878649	0.876891	0.917133	0.903477	0.863979	0.889542	0.887942	0.911115	0.886519	0.889207	0.896231	0.90291	0.893728	0.893803	0.905747	0.884202	1	0.896508	0.0620358
64	0	500715	2.00286	22.7797	0.871315	0.152099	0.0173788	0.863459	0.843895	0.884734	0.896119	0.900536	0.89366	0.885787	0.885221	0.905582	0.872257	0.911616	0.90584	0.903019	0.87859	0.884618	0.9067	0.887448	0.884264	0.90174	0.883105	1	0.88226	0.0680078
69	5	92807	0.371228	64.5213	5.82659	3.4755	0.895167	0.866179	0.846321	0.886005	0.897325	0.900369	0.895175	0.886005	0.885779	0.905831	0.872558	0.912582	0.90588	0.903375	0.879831	0.884217	0.907124	0.887622	0.884098	0.902076	0.883198	1	0.883443	0.0676756
70	6	59486	0.237944	67.9582	8.33628	4.1393	1.46348	0.868616	0.84888	0.887091	0.896909	0.900304	0.896085	0.886915	0.885982	0.906163	0.872987	0.913013	0.906365	0.903112	0.880333	0.884704	0.906465	0.888419	0.884687	0.903313	0.882527	1	0.884409	0.0673447
74	10	52157	0.208628	67.9411	8.33069	4.13605	1.4616	0.870708	0.85119	0.887695	0.898384	0.901116	0.896927	0.887944	0.887062	0.90636	0.873612	0.913243	0.907222	0.903867	0.880745	0.884349	0.906791	0.888203	0.884963	0.903608	0.882058	1	0.88554	0.0667847
76	0	508258	2.03303	22.7568	0.853223	0.151617	0.0169688	0.906229	0.904555	0.885668	0.88108	0.871068	0.901351	0.892003	0.883464	0.872042	0.877559	0.893792	0.89117	0.875921	0.870094	0.902255	0.879453	0.885434	0.888654	0.885197	0.87321	1	0.889885	0.0651281
81	5	93153	0.372612	63.3087	5.74194	3.28464	0.847968	0.907663	0.90521	0.886794	0.883101	0.871088	0.902102	0.891426	0.883004	0.871308	0.878227	0.894045	0.890975	0.87695	0.87009	0.90295	0.880723	0.886069	0.890583	0.885012	0.872978	1	0.890564	0.0648159
82	6	59818	0.239272	65.5341	8.14455	3.71786	1.33014	0.908949	0.907311	0.888637	0.883873	0.871385	0.903023	0.891772	0.883338	0.87202	0.878908	0.894321	0.890944	0.877328	0.871427	0.903382	0.880939	0.886339	0.891722	0.88501	0.873784	1	0.891552	0.0643481
86	10	52538	0.210152	65.5183	8.14418	3.71521	1.32864	0.911064	0.909389	0.889347	0.885369	0.87194	0.904098	0.892992	0.884074	0.87235	0.879935	0.894895	0.891012	0.878859	0.87175	0.903613	0.880905	0.886663	0.892135	0.884912	0.874367	1	0.892705	0.0639534
88	0	506368	2.02547	22.738	0.839893	0.151225	0.0166718	0.913744	0.894361	0.866589	0.879442	0.874631	0.893822	0.903405	0.865911	0.884542	0.901256	0.90231	0.885629	0.881365	0.884007	0.917663	0.902544	0.913127	0.891645	0.894096	0.878737	1	0.890187	0.0673342
93	5	92904	0.371616	64.385	5.85152	3.45452	0.891531	0.91509	0.895182	0.868827	0.880253	0.875425	0.89423	0.904794	0.866879	0.885721	0.90234	0.902835	0.887238	0.881593	0.884451	0.917765	0.902728	0.912151	0.891953	0.892809	0.879349	1	0.891189	0.0669702
94	6	59883	0.239532	67.7419	8.33445	4.10091	1.44963	0.916763	0.896256	0.870497	0.881569	0.876426	0.895221	0.905215	0.867876	0.88698	0.902685	0.903462	0.887355	0.881903	0.884825	0.918291	0.903119	0.913097	0.891388	0.893434	0.87964	1	0.892238	0.0665505
98	10	52754	0.211016	67.7059	8.32764	4.09431	1.44744	0.918499	0.897505	0.872057	0.883213	0.876976	0.895307	0.906149	0.869318	0.88799	0.90305	0.903742	0.887127	0.882075	0.884871	0.91867	0.903353	0.912973	0.891269	0.893364	0.879715	1	0.893227	0.0660759
100	0	496774	1.9871	22.7747	0.872605	0.152001	0.0173885	0.929164	0.870676	0.884008	0.892251	0.903404	0.864791	0.925697	0.893257	0.871358	0.908123	0.887115	0.893382	0.868091	0.897043	0.910462	0.923832	0.878619	0.868875	0.89903	0.894779	1	0.894599	0.0654594
105	5	92154	0.368616	62.993	5.69526	3.2355	0.83331	0.930589	0.87191	0.886147	0.89383	0.904388	0.865416	0.926862	0.895159	0.873299	0.908544	0.887943	0.892625	0.867521	0.896955	0.910373	0.923763	0.878801	0.868693	0.899755	0.89555	1	0.895736	0.0647409
106	6	59469	0.237876	63.6888	7.98551	3.41649	1.23299	0.932049	0.873522	0.888312	0.894743	0.906077	0.866931	0.927534	0.895778	0.874868	0.908776	0.887656	0.893423	0.867738	0.898804	0.9105	0.923254	0.878777	0.869369	0.899183	0.895744	1	0.896919	0.0642722
110	10	52251	0.209004	63.6597	7.98322	3.41184	1.23055	0.933494	0.875036	0.889811	0.896069	0.907188	0.868203	0.928422	0.896146	0.875773	0.909552	0.888079	0.893705	0.868854	0.898576	0.910136	0.923714	0.878873	0.86961	0.8996	0.89583	1	0.897981	0.0637419
112	0	509010	2.03604	22.8095	0.873647	0.152697	0.0174858	0.913617	0.888167	0.873216	0.882449	0.890201	0.8634	0.924851	0.906552	0.894718	0.88274	0.881116	0.880524	0.915096	0.890297	0.908005	0.904052	0.895521	0.892769	0.886459	0.879604	1	0.892314	0.0646291
117	5	93130	0.37252	61.7105	5.58853	3.0429	0.783968	0.915199	0.890358	0.874858	0.883679	0.891625	0.864947	0.925867	0.908687	0.89542	0.883614	0.881837	0.881166	0.915521	0.88937	0.906512	0.903833	0.896634	0.893477	0.886562	0.87955	1	0.893598	0.0642289
118	6	59824	0.239296	64.3615	7.94087	3.52043	1.25033	0.916321	0.891532	0.877006	0.885589	0.892468	0.865698	0.926192	0.909961	0.896028	0.884703	0.882455	0.880968	0.915878	0.888874	0.90625	0.904211	0.896647	0.893847	0.886475	0.880433	1	0.89462	0.0638561
122	10	52680	0.21072	64.3516	7.94119	3.51885	1.24956	0.917616	0.89253	0.878521	0.886987	0.893233	0.865964	0.926224	0.910526	0.896716	0.885308	0.88284	0.880989	0.916657	0.88956	0.906065	0.9043	0.896109	0.894191	0.886589	0.880457	1	0.895438	0.0635057
124	0	574354	2.29742	22.8291	0.840436	0.153038	0.0168258	0.88262	0.850529	0.882858	0.91254	0.885506	0.869949	0.867966	0.892925	0.876815	0.868602	0.889923	0.905033	0.888693	0.887904	0.893373	0.882115	0.875725	0.858757	0.878421	0.883396	1	0.880527	0.0697411
129	5	98918	0.395672	63.6753	5.76948	3.34161	0.861769	0.88353	0.852322	0.883924	0.913479	0.88678	0.872116	0.869675	0.893265	0.877247	0.869351	0.890091	0.905144	0.888564	0.888221	0.89184	0.883358	0.877024	0.859207	0.878066	0.883414	1	0.881533	0.0693934
130	6	62953	0.251812	64.8503	8.09374	3.60453	1.2955	0.886511	0.854614	0.885415	0.914103	0.88794	0.872826	0.870125	0.894683	0.877702	0.870959	0.890466	0.904858	0.888727	0.888337	0.892142	0.884287	0.876463	0.85895	0.878536	0.884096	1	0.882833	0.0689096
134	10	55223	0.220892	64.8433	8.08936	3.60326	1.29537	0.888452	0.856989	0.88713	0.914999	0.888977	0.873957	0.87182	0.895424	0.878674	0.871331	0.890707	0.905175	0.89001	0.888914	0.892373	0.884659	0.876754	0.858419	0.878438	0.884432	1	0.884114	0.0684528
136	0	655933	2.62373	22.9227	0.846438	0.154923	0.0170591	0.874021	0.878247	0.884304	0.899315	0.894185	0.920972	0.900562	0.910164	0.882377	0.875068	0.897362	0.89812	0.881739	0.903114	0.902316	0.898623	0.891678	0.891138	0.864995	0.859746	1	0.890098	0.0669989
141	5	103797	0.415188	62.2906	5.65237	3.12944	0.808208	0.875921	0.880093	0.885589	0.901486	0.894674	0.921587	0.900676	0.910836	0.883658	0.875016	0.898407	0.898138	0.881003	0.903369	0.901828	0.899135	0.891577	0.891447	0.865295	0.85962	1	0.891155	0.0665401
142	6	65640	0.26256	66.2567	8.17822	3.83929	1.36334	0.877262	0.882579	0.886708	0.902529	0.895254	0.921626	0.901379	0.911769	0.884796	0.874962	0.89904	0.899033	0.882038	0.904433	0.902613	0.899619	0.892261	0.890836	0.866172	0.859331	1	0.892194	0.0663352
146	10	57631	0.230524	66.2567	8.17708	3.83926	1.36324	0.878928	0.884203	0.888367	0.903229	0.896583	0.922177	0.902422	0.912773	0.885504	0.876247	0.89923	0.899794	0.882485	0.904826	0.90211	0.899724	0.892662	0.891092	0.865706	0.859399	1	0.893271	0.0658106
148	0	590515	2.36206	22.9783	0.898772	0.156125	0.0182347	0.879033	0.851803	0.897019	0.892404	0.870162	0.893508	0.901245	0.917963	0.883589	0.862039	0.895116	0.893791	0.872485	0.897691	0.901546	0.878651	0.890413	0.879699	0.882006	0.886217	1	0.883784	0.0672998
153	5	98820	0.39528	62.9126	5.72701	3.22421	0.836048	0.88054	0.853815	0.898467	0.895087	0.872728	0.893255	0.902302	0.918746	0.883723	0.862442	0.893974	0.894126	0.874034	0.897809	0.901063	0.879108	0.890341	0.881087	0.881056	0.886516	1	0.884999	0.0669631
154	6	62898	0.251592	65.5256	8.11582	3.71542	1.32779	0.882071	0.857062	0.899734	0.896388	0.873994	0.893184	0.902922	0.918121	0.884273	0.862086	0.894178	0.893717	0.875584	0.897827	0.901165	0.8794	0.890219	0.881538	0.881022	0.887151	1	0.886053	0.0666274
158	10	55168	0.220672	65.5047	8.12249	3.71222	1.32773	0.883982	0.859384	0.900866	0.89793	0.874991	0.894196	0.902987	0.918105	0.884825	0.862928	0.895039	0.893779	0.876314	0.897812	0.901184	0.879822	0.890661	0.881607	0.881698	0.887498	1	0.887173	0.0662337
160	0	498724	1.9949	22.7794	0.86852	0.15209	0.0173268	0.911763	0.876269	0.883174	0.890162	0.895443	0.878734	0.902658	0.899772	0.861178	0.91609	0.881816	0.865033	0.879569	0.895265	0.880892	0.905859	0.879206	0.887756	0.889045	0.874162	1	0.890019	0.0659058
165	5	92271	0.369084	59.4272	5.382	2.71885	0.70096	0.914052	0.878407	0.883837	0.891672	0.896143	0.879464	0.902597	0.900429	0.86111	0.917054	0.881084	0.865245	0.880775	0.895335	0.881236	0.906959	0.879388	0.887733	0.888849	0.874598	1	0.891048	0.0655451
166	6	59654	0.238616	60.4271	7.55132	2.91919	1.05089	0.916032	0.880394	0.885724	0.89336	0.896176	0.879455	0.902915	0.900937	0.86192	0.917097	0.881483	0.865365	0.881232	0.895573	0.880335	0.907005	0.878449	0.887753	0.888976	0.875893	1	0.892053	0.0649889
170	10	52686	0.210744	60.4232	7.5535	2.91867	1.0501	0.917692	0.881857	0.887247	0.895266	0.897022	0.88049	0.903504	0.90172	0.863389	0.917559	0.881838	0.865192	0.881724	0.895133	0.8805	0.907262	0.878621	0.888101	0.88906	0.875735	1	0.893144	0.0645018
172	0	561813	2.24725	22.8039	0.867455	0.152575	0.0173525	0.895354	0.885244	0.889362	0.898255	0.902815	0.861053	0.917096	0.882335	0.898957	0.892197	0.851705	0.906568	0.878752	0.888946	0.920551	0.903366	0.871002	0.87189	0.856427	0.889752	1	0.890496	0.0652905
177	5	98033	0.392132	62.0722	5.63379	3.0968	0.799593	0.896713	0.887415	0.890256	0.898861	0.902951	0.861506	0.918431	0.883279	0.89805	0.891266	0.852346	0.907582	0.878852	0.890251	0.921067	0.903583	0.870911	0.872002	0.857334	0.889303	1	0.891315	0.065002
178	6	62342	0.249368	63.7327	7.90656	3.42036	1.22259	0.898279	0.889224	0.8924	0.900613	0.904005	0.862677	0.919083	0.885767	0.897717	0.891486	0.853357	0.908304	0.879487	0.890355	0.920335	0.903348	0.871996	0.87259	0.858129	0.889713	1	0.892582	0.0644367
182	10	54874	0.219496	63.7171	7.91069	3.41806	1.222	0.900399	0.890777	0.894249	0.902021	0.905493	0.86428	0.919169	0.886358	0.897556	0.891834	0.853938	0.9088	0.880134	0.890877	0.920336	0.903953	0.87156	0.87238	0.858412	0.889702	1	0.893756	0.0640866
184	0	546309	2.18524	22.8258	0.868403	0.153014	0.0173963	0.894541	0.858304	0.880287	0.890263	0.882787	0.875037	0.895866	0.902186	0.869461	0.876629	0.856358	0.910351	0.883171	0.899247	0.891506	0.901401	0.889517	0.870653	0.887429	0.884419	1	0.882982	0.0686227
189	5	96530	0.38612	63.0433	5.72301	3.24383	0.838834	0.896918	0.859914	0.882068	0.892282	0.883948	0.876634	0.896462	0.903046	0.871149	0.878556	0.857236	0.91139	0.883124	0.900052	0.890651	0.901228	0.890423	0.871102	0.887211	0.884523	1	0.884419	0.0681488
190	6	61447	0.245788	65.876	8.12418	3.77355	1.3391	0.899385	0.860734	0.883306	0.893477	0.884714	0.877602	0.897652	0.903608	0.871589	0.879359	0.857446	0.911525	0.883322	0.901265	0.890434	0.901167	0.890222	0.871914	0.886821	0.884177	1	0.885444	0.0677115
194	10	53964	0.215856	65.8379	8.13419	3.76762	1.3398	0.901425	0.862464	0.885072	0.895189	0.885618	0.878187	0.898293	0.904918	0.872721	0.879957	0.858267	0.912034	0.883821	0.90149	0.890112	0.901444	0.890288	0.871887	0.886758	0.884228	1	0.886662	0.0673053
196	0	488646	1.95458	22.7543	0.836729	0.151543	0.0166383	0.865241	0.876904	0.889818	0.917614	0.886419	0.889265	0.871018	0.918057	0.831185	0.870842	0.883034	0.892003	0.886599	0.884681	0.877897	0.920362	0.877405	0.865658	0.874727	0.871855	1	0.88306	0.0693903
201	5	91287	0.365148	63.1073	5.7092	3.25314	0.838124	0.866492	0.878312	0.891178	0.918422	0.888484	0.8889	0.872841	0.918296	0.831449	0.87019	0.884129	0.891737	0.88672	0.88471	0.878279	0.920405	0.878362	0.865961	0.874358	0.872928	1	0.883954	0.0690525
202	6	58705	0.23482	63.7171	7.97092	3.4203	1.23053	0.869134	0.880956	0.893118	0.918968	0.889899	0.890273	0.874764	0.918806	0.832357	0.870488	0.883868	0.891951	0.886509	0.885896	0.878418	0.920348	0.87852	0.867652	0.874108	0.873409	1	0.88538	0.0686055
206	10	51464	0.205856	63.6899	7.98078	3.41646	1.23122	0.871114	0.883287	0.894849	0.919283	0.891448	0.891069	0.876457	0.919322	0.833592	0.871036	0.884201	0.891963	0.886979	0.885473	0.87945	0.92077	0.878439	0.867801	0.874932	0.87431	1	0.886619	0.0680957
208	0	480319	1.92128	22.8292	0.861998	0.153071	0.0172484	0.882845	0.8636	0.868498	0.904168	0.904402	0.898277	0.88948	0.915197	0.881791	0.872692	0.87642	0.896431	0.869958	0.902905	0.901606	0.915078	0.875675	0.872284	0.8732	0.885525	1	0.886102	0.0686224
213	5	90801	0.363204	63.5163	5.78622	3.31758	0.859437	0.88444	0.865321	0.869104	0.905442	0.90553	0.900128	0.89048	0.915711	0.882061	0.874219	0.877083	0.89743	0.870387	0.903421	0.90254	0.915348	0.875778	0.872501	0.874093	0.885513	1	0.887217	0.0683579
214	6	58612	0.234448	64.0584	8.04307	3.47654	1.25767	0.886252	0.868474	0.872006	0.907826	0.906939	0.900967	0.891515	0.916758	0.883155	0.874335	0.878037	0.897564	0.871724	0.904678	0.903092	0.915555	0.875938	0.873541	0.874872	0.886499	1	0.888895	0.0678659
218	10	51606	0.206424	64.0444	8.05393	3.47477	1.25926	0.88762	0.869773	0.87329	0.908664	0.908092	0.90161	0.892251	0.917054	0.883734	0.874327	0.878425	0.897541	0.872592	0.904643	0.903286	0.91563	0.876458	0.873958	0.875305	0.886728	1	0.889754	0.0675521
220	0	571562	2.28625	22.7797	0.856731	0.152078	0.0170847	0.907107	0.866924	0.875462	0.898822	0.886977	0.878955	0.888904	0.907293	0.876591	0.903963	0.885373	0.89823	0.873048	0.890601	0.894845	0.877097	0.877258	0.868362	0.885131	0.877826	1	0.887596	0.065529
225	5	98402	0.393608	63.9673	5.7694	3.38685	0.869202	0.90929	0.869113	0.876888	0.89954	0.888874	0.879825	0.890109	0.907878	0.877279	0.904509	0.887116	0.897599	0.873458	0.891339	0.895038	0.877055	0.877106	0.86982	0.884357	0.877762	1	0.888854	0.065283
226	6	62783	0.251132	65.9006	8.15165	3.77885	1.34838	0.910541	0.869296	0.877809	0.901948	0.890575	0.880716	0.890568	0.908749	0.878916	0.904879	0.888019	0.898078	0.87511	0.892057	0.895338	0.876941	0.876678	0.870944	0.884093	0.877937	1	0.88985	0.0647341
230	10	55210	0.22084	65.8858	8.15024	3.77637	1.34822	0.91228	0.870567	0.879116	0.902934	0.89155	0.882358	0.891215	0.908748	0.879723	0.905352	0.88848	0.898297	0.875955	0.892148	0.89559	0.877558	0.877015	0.8713	0.884052	0.878283	1	0.890852	0.0643788
232	0	702648	2.81059	22.883	0.842783	0.154121	0.0169396	0.870718	0.869773	0.896876	0.87815	0.897455	0.870592	0.897067	0.880509	0.887345	0.899827	0.865105	0.871068	0.872803	0.905685	0.911613	0.897941	0.888073	0.860772	0.883935	0.869166	1	0.882184	0.0660729
237	5	106810	0.42724	63.9487	5.79442	3.38464	0.872348	0.872826	0.871552	0.897327	0.879253	0.897982	0.871412	0.897683	0.88128	0.887164	0.900028	0.866806	0.871267	0.872797	0.906072	0.911834	0.899068	0.88759	0.860275	0.884196	0.869361	1	0.883127	0.0655629
238	6	66947	0.267788	65.3948	8.17749	3.69633	1.33098	0.874789	0.873131	0.89895	0.881197	0.898875	0.871809	0.897934	0.882519	0.887926	0.900563	0.86732	0.870315	0.872108	0.90674	0.911871	0.899861	0.888232	0.861293	0.884745	0.869636	1	0.884232	0.0650475
242	10	58767	0.235068	65.3571	8.17466	3.69003	1.32875	0.876674	0.87493	0.900276	0.882434	0.900242	0.872845	0.89803	0.883617	0.88799	0.900693	0.867366	0.870344	0.872369	0.907652	0.911498	0.900548	0.889258	0.861113	0.885335	0.869451	1	0.885294	0.0646315
244	0	632727	2.53091	22.986	0.868124	0.156234	0.017613	0.895452	0.877763	0.895652	0.880897	0.891603	0.880964	0.908525	0.901854	0.875448	0.909319	0.870538	0.913271	0.885398	0.899328	0.874794	0.88243	0.880566	0.862041	0.882343	0.890887	1	0.889523	0.0637219
249	5	102492	0.409968	65.1749	5.89478	3.5819	0.921499	0.896133	0.879376	0.89748	0.88343	0.891699	0.882415	0.908246	0.901944	0.875224	0.908925	0.871546	0.914066	0.886342	0.900031	0.875278	0.88222	0.8802	0.861682	0.882615	0.891231	1	0.890429	0.0633501
250	6	64597	0.258388	66.4719	8.29864	3.88036	1.38986	0.897782	0.880954	0.898873	0.885057	0.892371	0.883888	0.909106	0.902472	0.875822	0.907921	0.8722	0.914338	0.886318	0.901234	0.874538	0.88258	0.880714	0.862378	0.883106	0.891226	1	0.891461	0.0629016
254	10	56718	0.226872	66.4394	8.29477	3.87472	1.3884	0.899741	0.882718	0.899785	0.886183	0.893808	0.884278	0.909323	0.903267	0.876177	0.907798	0.872245	0.91426	0.886227	0.901592	0.874625	0.882771	0.881043	0.862054	0.88278	0.891234	1	0.892389	0.0625219
256	0	513732	2.05493	22.7865	0.867946	0.15223	0.0173232	0.870213	0.864649	0.890386	0.904907	0.884838	0.855929	0.895178	0.915608	0.866966	0.88511	0.858524	0.892062	0.895738	0.928077	0.873313	0.908554	0.882559	0.842538	0.859267	0.884298	1	0.881937	0.0691618
261	5	93321	0.373284	64.7508	5.87782	3.5133	0.906441	0.872113	0.867795	0.891455	0.906945	0.885583	0.856876	0.895747	0.915528	0.867608	0.885112	0.858874	0.891723	0.896401	0.927621	0.872665	0.90897	0.883402	0.843567	0.859351	0.883922	1	0.883126	0.0688186
262	6	59659	0.238636	66.0369	8.2606	3.80583	1.36941	0.874562	0.869341	0.89352	0.907675	0.88679	0.859007	0.895682	0.915687	0.869039	0.885466	0.859954	0.892422	0.896168	0.927932	0.872232	0.90879	0.883748	0.845137	0.859678	0.884426	1	0.884374	0.0683921
266	10	52561	0.210244	66.0142	8.2687	3.80237	1.36993	0.876429	0.870931	0.895417	0.908211	0.887635	0.861095	0.896406	0.916183	0.869846	0.8856	0.860305	0.892905	0.896644	0.928036	0.871977	0.908411	0.884353	0.845161	0.860067	0.88481	1	0.88547	0.0679211
268	0	536931	2.14772	22.741	0.850648	0.151301	0.0169094	0.887353	0.877311	0.867499	0.883262	0.892645	0.901309	0.887765	0.918432	0.855682	0.882992	0.889283	0.903321	0.873807	0.915309	0.89148	0.87072	0.864987	0.868145	0.87544	0.897462	1	0.88503	0.0649277
273	5	95485	0.38194	62.3739	5.64227	3.14149	0.808807	0.889381	0.878489	0.8681	0.884395	0.892952	0.90266	0.887967	0.920097	0.85625	0.88406	0.890349	0.904566	0.873095	0.916348	0.890742	0.870938	0.864754	0.86867	0.875771	0.898272	1	0.886006	0.0643977
274	6	61474	0.245896	62.9179	7.90572	3.29506	1.1916	0.892125	0.879543	0.8704	0.885464	0.893191	0.903227	0.888538	0.92095	0.856305	0.884537	0.889628	0.905212	0.873036	0.91664	0.891816	0.870832	0.865813	0.869807	0.875907	0.898014	1	0.887091	0.0639404
278	10	54056	0.216224	62.9054	7.90827	3.29325	1.19129	0.894397	0.881308	0.871707	0.886978	0.894896	0.903998	0.889494	0.92184	0.856824	0.88498	0.889466	0.905903	0.873215	0.91679	0.891973	0.870569	0.865917	0.870495	0.876563	0.898106	1	0.8883	0.0636523
280	0	621096	2.48438	22.851	0.852072	0.153493	0.0170968	0.898009	0.850208	0.887952	0.868863	0.887669	0.889586	0.873915	0.892446	0.885158	0.899951	0.864947	0.901538	0.857489	0.899804	0.882472	0.902299	0.889182	0.854791	0.871626	0.88689	1	0.881426	0.0712213
285	5	101734	0.406936	62.4673	5.64842	3.15553	0.812768	0.900412	0.85063	0.888435	0.870707	0.88901	0.891374	0.875361	0.893684	0.8855	0.900137	0.86676	0.902112	0.857727	0.901193	0.883569	0.903164	0.889535	0.854439	0.872363	0.887511	1	0.882616	0.0708507
286	6	64299	0.257196	63.5811	7.93117	3.39774	1.22069	0.901709	0.853046	0.889921	0.872976	0.889609	0.892673	0.875799	0.894547	0.885535	0.900286	0.86688	0.901694	0.85803	0.901204	0.883824	0.903078	0.890504	0.854936	0.872339	0.887976	1	0.883726	0.0704334
290	10	56239	0.224956	63.553	7.92802	3.3933	1.21971	0.903279	0.855163	0.891241	0.874953	0.891063	0.893775	0.877025	0.894424	0.8862	0.900452	0.867761	0.902408	0.858897	0.901412	0.883968	0.903394	0.891099	0.855732	0.872242	0.887614	1	0.884941	0.0700698
292	0	598889	2.39556	22.8307	0.868082	0.153111	0.0173873	0.904737	0.867068	0.902218	0.899535	0.895396	0.89008	0.91708	0.901593	0.891709	0.884101	0.871547	0.879559	0.872444	0.906448	0.894471	0.896998	0.886308	0.878509	0.868128	0.886233	1	0.892765	0.0637908
297	5	100723	0.402892	62.7758	5.67905	3.20235	0.824629	0.906322	0.869409	0.903582	0.899387	0.895918	0.890065	0.917566	0.903011	0.89278	0.884714	0.872343	0.878479	0.871951	0.907077	0.894701	0.896925	0.885999	0.879134	0.868148	0.886287	1	0.893644	0.0635495
298	6	64008	0.256032	65.9433	8.08577	3.78329	1.33738	0.908324	0.870469	0.904918	0.899997	0.896247	0.891412	0.917299	0.904129	0.894373	0.884725	0.873742	0.879421	0.872899	0.906402	0.895138	0.897146	0.886413	0.878484	0.868688	0.886686	1	0.894604	0.0631206
302	10	56236	0.224944	65.9316	8.08885	3.78151	1.33866	0.909524	0.87179	0.906341	0.901255	0.89705	0.892809	0.917784	0.904483	0.89537	0.884825	0.874244	0.879668	0.873213	0.906928	0.895138	0.897468	0.886487	0.878654	0.868598	0.886692	1	0.895524	0.0628412
304	0	611229	2.44492	22.87	0.850101	0.153871	0.0170569	0.900515	0.883423	0.856215	0.881823	0.889993	0.907436	0.905839	0.910456	0.874475	0.913919	0.861131	0.881039	0.866314	0.90635	0.860012	0.888979	0.899224	0.85798	0.885488	0.873743	1	0.887292	0.0652995
309	5	100829	0.403316	60.2118	5.45938	2.82763	0.729762	0.901556	0.885653	0.856604	0.88182	0.891683	0.907804	0.906203	0.911052	0.874421	0.914578	0.861339	0.881497	0.866601	0.906936	0.860938	0.889377	0.899711	0.857724	0.886179	0.873588	1	0.888075	0.0650197
310	6	64318	0.257272	61.2523	7.63888	3.03935	1.0923	0.902469	0.887092	0.858624	0.883446	0.893109	0.908774	0.907421	0.910624	0.875548	0.915024	0.861905	0.881176	0.866445	0.906931	0.861734	0.890085	0.899787	0.85857	0.886478	0.874281	1	0.889112	0.0648927
314	10	56601	0.226404	61.2323	7.63971	3.03651	1.09172	0.903924	0.888147	0.860135	0.885294	0.894375	0.909401	0.907864	0.911397	0.875523	0.91532	0.862379	0.881654	0.866893	0.906715	0.86184	0.890717	0.899852	0.858739	0.886115	0.874075	1	0.890061	0.0646917
316	0	544455	2.17782	22.7947	0.847595	0.152362	0.0169223	0.874973	0.885268	0.890186	0.86598	0.880432	0.887366	0.87934	0.918599	0.851871	0.880809	0.853327	0.909729	0.86564	0.909577	0.860838	0.874289	0.881352	0.833972	0.884887	0.869821	1	0.880252	0.0650355
321	5	95302	0.381208	62.2439	5.64823	3.12243	0.806031	0.876603	0.886713	0.890737	0.867254	0.881073	0.887274	0.880742	0.919031	0.852779	0.881209	0.853985	0.910091	0.867212	0.910416	0.861262	0.874373	0.882411	0.834384	0.885936	0.86919	1	0.881178	0.0648347
322	6	60733	0.242932	65.3677	8.06587	3.68742	1.30956	0.879448	0.888858	0.891336	0.86835	0.882214	0.88717	0.881399	0.920118	0.853934	0.883218	0.855383	0.910403	0.86742	0.910798	0.86136	0.874442	0.882609	0.835592	0.887425	0.868992	1	0.88244	0.064405
326	10	53198	0.212792	65.3603	8.05611	3.68584	1.30786	0.881114	0.890635	0.892393	0.869694	0.883417	0.887872	0.882383	0.920899	0.854271	0.88446	0.856592	0.910523	0.867692	0.91072	0.861574	0.87507	0.882994	0.835295	0.887345	0.869459	1	0.883521	0.064007
328	0	608011	2.43204	22.7752	0.853878	0.151984	0.0169986	0.876908	0.864559	0.874511	0.897915	0.885944	0.876671	0.897354	0.916588	0.880385	0.898769	0.85774	0.892729	0.90295	0.916434	0.876236	0.889666	0.890423	0.853508	0.870595	0.88142	1	0.883349	0.0663772
333	5	101164	0.404656	61.5941	5.56255	3.02542	0.778038	0.878865	0.866242	0.87588	0.899564	0.887603	0.876853	0.898813	0.916784	0.88102	0.898294	0.857904	0.892373	0.902885	0.916512	0.875267	0.890643	0.891463	0.853095	0.870621	0.880857	1	0.884402	0.0659674
334	6	64342	0.257368	64.1022	7.90904	3.4784	1.23931	0.88077	0.868818	0.877895	0.901347	0.889621	0.877561	0.899304	0.918071	0.882169	0.899669	0.85797	0.892395	0.902894	0.916905	0.87547	0.891035	0.89189	0.853494	0.871942	0.880941	1	0.885846	0.0653392
338	10	56465	0.22586	64.0934	7.90319	3.47677	1.23753	0.88283	0.870442	0.878828	0.902816	0.891517	0.878048	0.900629	0.918525	0.882892	0.900602	0.858886	0.892969	0.903117	0.91663	0.875472	0.890561	0.892624	0.854255	0.872992	0.880793	1	0.887013	0.0648834
340	0	627893	2.51157	22.8296	0.860037	0.153077	0.0172243	0.87982	0.87228	0.890965	0.871699	0.877193	0.885977	0.901169	0.911764	0.867619	0.906162	0.867874	0.890527	0.846131	0.928605	0.878658	0.888006	0.88497	0.867071	0.866944	0.857487	1	0.882732	0.0676574
345	5	102579	0.410316	63.3126	5.73856	3.28513	0.847359	0.881989	0.872922	0.891454	0.873156	0.878971	0.887599	0.901466	0.912199	0.868448	0.90537	0.869047	0.890791	0.84762	0.928309	0.878162	0.887911	0.885288	0.866522	0.868384	0.858143	1	0.883705	0.0674033
346	6	64919	0.259676	64.1645	8.03441	3.4928	1.25762	0.883501	0.874313	0.894237	0.875006	0.879404	0.888361	0.902401	0.912545	0.868475	0.90646	0.870292	0.891511	0.848373	0.929466	0.879103	0.888361	0.885942	0.866464	0.868267	0.858624	1	0.884919	0.0668798
350	10	57001	0.228004	64.1405	8.02448	3.48861	1.25456	0.885818	0.875493	0.895651	0.876186	0.880976	0.889467	0.903054	0.912835	0.869195	0.906589	0.870985	0.892133	0.84995	0.929142	0.879151	0.888423	0.885853	0.866871	0.868239	0.858976	1	0.886045	0.0664802
352	0	545113	2.18045	22.7513	0.850501	0.151504	0.0169119	0.911955	0.848923	0.883464	0.885205	0.868098	0.88782	0.888935	0.885368	0.855404	0.891014	0.862326	0.904673	0.861415	0.916211	0.876281	0.905812	0.874541	0.86386	0.869545	0.87871	1	0.881733	0.0688859
357	5	96532	0.386128	62.5172	5.66988	3.16346	0.815529	0.914153	0.850578	0.883945	0.887576	0.869851	0.889073	0.89029	0.886851	0.856079	0.891135	0.863299	0.904602	0.861181	0.91667	0.876948	0.906254	0.874508	0.864392	0.869157	0.878678	1	0.883011	0.0683245
358	6	61696	0.246784	66.7086	8.15923	3.91512	1.38002	0.915627	0.853151	0.886581	0.889353	0.870267	0.889782	0.890779	0.887416	0.857195	0.891881	0.86397	0.905772	0.861596	0.917442	0.877496	0.906412	0.874473	0.864926	0.868517	0.879814	1	0.884324	0.0677974
362	10	54054	0.216216	66.6868	8.15705	3.91131	1.37852	0.917471	0.854507	0.888648	0.890711	0.871878	0.890619	0.891238	0.88789	0.857837	0.892755	0.865431	0.906649	0.862055	0.917508	0.877151	0.906723	0.874977	0.865163	0.86877	0.8795	1	0.885511	0.0672923
364	0	631710	2.52684	22.8103	0.856195	0.152686	0.0170987	0.87837	0.864826	0.873586	0.894125	0.895375	0.882136	0.911248	0.896358	0.858176	0.90452	0.86795	0.885618	0.879217	0.906125	0.850151	0.890917	0.907214	0.853372	0.860671	0.889242	1	0.882393	0.0683804
369	5	102405	0.40962	64.1643	5.8261	3.41922	0.884455	0.880099	0.866213	0.875524	0.896226	0.896626	0.882931	0.912079	0.897095	0.858913	0.905913	0.868722	0.887452	0.87922	0.905781	0.851868	0.891958	0.907422	0.852703	0.861467	0.889727	1	0.88368	0.0679978
370	6	64871	0.259484	63.6354	8.03921	3.41019	1.23875	0.881411	0.868955	0.876478	0.897296	0.896996	0.883238	0.912943	0.897928	0.859552	0.90589	0.870173	0.887978	0.878343	0.906653	0.850688	0.892325	0.908118	0.853563	0.861556	0.889565	1	0.884657	0.0677957
374	10	56939	0.227756	63.6465	8.03911	3.41188	1.23899	0.883252	0.871125	0.877202	0.898172	0.89847	0.883437	0.913662	0.898699	0.859683	0.906514	0.870862	0.887713	0.878826	0.906927	0.851069	0.893298	0.908411	0.854239	0.86086	0.889759	1	0.885666	0.0674505
376	0	565010	2.26004	22.845	0.873088	0.153404	0.017517	0.896855	0.892823	0.897363	0.885161	0.877333	0.896579	0.910035	0.896025	0.882714	0.88804	0.816928	0.90464	0.889882	0.888658	0.838521	0.881306	0.895413	0.850109	0.847976	0.869153	1	0.888209	0.0679894
381	5	98294	0.393176	61.5563	5.56818	3.02007	0.776965	0.89946	0.894276	0.898356	0.885934	0.878904	0.896881	0.911093	0.898091	0.883543	0.888238	0.818046	0.905208	0.889525	0.888874	0.83937	0.881208	0.896148	0.84965	0.848577	0.869585	1	0.889391	0.0673873
382	6	62648	0.250592	62.7861	7.88552	3.27427	1.18159	0.901856	0.896685	0.900755	0.887123	0.880387	0.897387	0.912336	0.898241	0.884154	0.887762	0.818422	0.906318	0.889877	0.889765	0.839787	0.881217	0.896836	0.849772	0.848551	0.868974	1	0.890746	0.0667898
386	10	55050	0.2202	62.7636	7.87609	3.27053	1.17929	0.903906	0.898392	0.901889	0.888065	0.881726	0.89881	0.913479	0.899028	0.884051	0.888183	0.819319	0.906676	0.890191	0.889264	0.8405	0.88178	0.896912	0.850182	0.848992	0.868674	1	0.891865	0.0663313
388	0	558670	2.23468	22.7217	0.841638	0.150906	0.0166829	0.876575	0.855834	0.871276	0.877972	0.868157	0.867097	0.897609	0.898934	0.882736	0.904241	0.869003	0.871731	0.881478	0.931441	0.895729	0.903262	0.878929	0.841232	0.885645	0.850077	1	0.87703	0.0705048
393	5	97926	0.391704	63.6487	5.78846	3.33801	0.863407	0.879429	0.857959	0.872807	0.879322	0.869611	0.868646	0.898934	0.899296	0.883591	0.904801	0.869922	0.87296	0.881901	0.931612	0.896493	0.903611	0.878755	0.841493	0.885909	0.849412	1	0.878485	0.0699011
394	6	62235	0.24894	66.477	8.21384	3.87795	1.37924	0.881562	0.859573	0.874187	0.881152	0.871656	0.869607	0.900145	0.900056	0.883932	0.905471	0.871399	0.873142	0.881907	0.932265	0.896401	0.904371	0.878935	0.84254	0.885948	0.848976	1	0.879793	0.0693302
398	10	54538	0.218152	66.4732	8.21813	3.87746	1.3794	0.883494	0.861885	0.875766	0.882467	0.872905	0.870668	0.901051	0.900968	0.884484	0.905781	0.872062	0.873904	0.882724	0.932607	0.896714	0.905048	0.878919	0.841789	0.886868	0.849261	1	0.881063	0.0688478
400	0	637527	2.55011	22.8218	0.836596	0.152886	0.0167233	0.887791	0.861258	0.878968	0.872274	0.872487	0.907484	0.900988	0.901351	0.873714	0.901312	0.878444	0.889954	0.856256	0.912733	0.854531	0.914019	0.874219	0.857636	0.860757	0.872753	1	0.881941	0.068573
405	5	103164	0.412656	61.1641	5.53116	2.96294	0.762472	0.887945	0.863877	0.880273	0.873313	0.873973	0.908452	0.901157	0.900678	0.874782	0.902112	0.878708	0.890863	0.856365	0.913046	0.856491	0.914893	0.875853	0.857174	0.861769	0.871966	1	0.882885	0.0682587
406	6	65212	0.260848	62.5708	7.83056	3.23985	1.16504	0.890327	0.86629	0.882269	0.875046	0.875851	0.909725	0.901268	0.902181	0.875905	0.903032	0.878565	0.89229	0.856859	0.91382	0.856936	0.915514	0.876127	0.857925	0.86238	0.872163	1	0.884426	0.0677395
410	10	57255	0.22902	62.561	7.82164	3.23808	1.16384	0.891739	0.86802	0.883547	0.876744	0.877251	0.909938	0.902166	0.902856	0.877015	0.903537	0.87877	0.892516	0.857977	0.914558	0.857078	0.915544	0.87622	0.857986	0.861968	0.87174	1	0.885485	0.0673896
412	0	582166	2.32866	22.8589	0.845564	0.153642	0.0169625	0.87276	0.860791	0.879558	0.893259	0.87912	0.880339	0.885754	0.894922	0.862818	0.873464	0.839234	0.876022	0.873551	0.932725	0.875612	0.894603	0.875624	0.841014	0.854085	0.86447	1	0.876514	0.0681989
417	5	98870	0.39548	63.8019	5.79328	3.36184	0.869325	0.874214	0.861702	0.881491	0.894619	0.879382	0.880055	0.886695	0.895813	0.862562	0.87347	0.839117	0.87696	0.873147	0.932047	0.875817	0.893668	0.876343	0.841691	0.854238	0.863882	1	0.877273	0.0678817
418	6	62802	0.251208	66.9481	8.26337	3.96037	1.4102	0.876278	0.864121	0.882918	0.896484	0.880736	0.880187	0.886994	0.896373	0.86432	0.874781	0.83987	0.877416	0.872536	0.931722	0.875665	0.893865	0.876166	0.841295	0.854543	0.86295	1	0.878506	0.0673544
422	10	54884	0.219536	66.916	8.26137	3.9548	1.40927	0.878207	0.866236	0.883864	0.897948	0.882033	0.88145	0.887836	0.896536	0.864833	0.875619	0.840254	0.878571	0.872549	0.93192	0.875729	0.894505	0.87633	0.841529	0.854848	0.86343	1	0.879673	0.0670251
424	0	602475	2.4099	22.8585	0.867192	0.153666	0.0174045	0.911524	0.863347	0.893948	0.861201	0.875738	0.887443	0.901388	0.888806	0.859557	0.877976	0.881944	0.910487	0.893698	0.90253	0.845695	0.902837	0.901222	0.859026	0.878469	0.873616	1	0.884631	0.0669131
429	5	99988	0.399952	63.7308	5.77597	3.35035	0.864228	0.9136	0.865729	0.895082	0.862078	0.876605	0.889027	0.901743	0.889022	0.860963	0.87783	0.883176	0.910769	0.893597	0.901613	0.846177	0.902748	0.902608	0.860013	0.87823	0.87313	1	0.885766	0.06678
430	6	63652	0.254608	64.9394	8.15084	3.62117	1.30918	0.915195	0.867938	0.896806	0.863751	0.876893	0.889532	0.903169	0.890608	0.861183	0.879572	0.884356	0.91181	0.895243	0.902658	0.847412	0.902666	0.9028	0.860868	0.878637	0.872698	1	0.887086	0.0665215
434	10	55888	0.223552	64.9295	8.13572	3.61899	1.30652	0.916646	0.869954	0.898323	0.865454	0.878435	0.890638	0.904344	0.891515	0.862484	0.879715	0.884904	0.912056	0.895478	0.902573	0.848438	0.902886	0.903298	0.860909	0.879384	0.873515	1	0.888329	0.0660901
436	0	568947	2.27579	22.8472	0.876963	0.153455	0.0176088	0.879679	0.893129	0.894391	0.90631	0.905364	0.897455	0.90972	0.911478	0.849758	0.892103	0.856958	0.892974	0.871142	0.905779	0.869919	0.865393	0.9005	0.847213	0.862676	0.867915	1	0.890544	0.0650744
441	5	98485	0.39394	64.3744	5.82016	3.45204	0.888203	0.881322	0.893826	0.895365	0.907255	0.905493	0.897375	0.910276	0.91252	0.849865	0.892055	0.85773	0.892826	0.870996	0.906422	0.870346	0.865406	0.900619	0.846794	0.862334	0.867711	1	0.891191	0.0648652
442	6	62978	0.251912	64.422	8.10895	3.53656	1.28171	0.88315	0.894439	0.897361	0.908389	0.906031	0.898655	0.910564	0.913359	0.850035	0.892462	0.857156	0.894233	0.871487	0.906039	0.870097	0.865405	0.900846	0.846026	0.862603	0.867192	1	0.892087	0.0645509
446	10	55273	0.221092	64.4034	8.11214	3.53371	1.28101	0.883804	0.895835	0.898784	0.909169	0.906817	0.899698	0.91153	0.913629	0.850605	0.893013	0.857869	0.89532	0.872614	0.906609	0.870145	0.865558	0.901272	0.846661	0.86289	0.867141	1	0.892951	0.0643055
448	0	643795	2.57518	22.8273	0.846879	0.153011	0.016942	0.873033	0.878719	0.890038	0.894361	0.883114	0.881564	0.894089	0.909571	0.859951	0.891597	0.865668	0.878113	0.861226	0.898533	0.883753	0.88899	0.897256	0.870599	0.847394	0.854458	1	0.882721	0.0664551
453	5	103502	0.414008	59.6268	5.39172	2.74601	0.706847	0.875191	0.880954	0.891756	0.895422	0.884026	0.882292	0.895331	0.910765	0.860239	0.892514	0.865785	0.877626	0.861539	0.898031	0.883635	0.889828	0.89719	0.870645	0.848298	0.854631	1	0.883919	0.0661619
454	6	65363	0.261452	62.0634	7.6697	3.15861	1.12437	0.877308	0.882793	0.893105	0.897052	0.88508	0.882495	0.89605	0.91076	0.860426	0.89286	0.866943	0.877913	0.861948	0.89875	0.884361	0.889678	0.897817	0.871319	0.848232	0.855132	1	0.885024	0.0656997
458	10	57370	0.22948	62.0307	7.67367	3.15393	1.12373	0.878168	0.885018	0.894283	0.898109	0.886317	0.883258	0.896592	0.911391	0.860938	0.893193	0.867605	0.878203	0.862367	0.898754	0.884068	0.889838	0.898492	0.871187	0.848135	0.855665	1	0.885959	0.0654216
460	0	688005	2.75202	22.8826	0.862146	0.154142	0.0173393	0.89388	0.883921	0.86702	0.890433	0.849982	0.887406	0.903927	0.906004	0.882982	0.903462	0.863882	0.888151	0.883546	0.918096	0.865781	0.898278	0.885949	0.850511	0.86668	0.855665	1	0.88399	0.0675641
465	5	106305	0.42522	62.4305	5.65299	3.15021	0.813284	0.896397	0.886304	0.869282	0.891614	0.851042	0.887799	0.903448	0.907093	0.884563	0.904007	0.864484	0.889008	0.883721	0.918339	0.866841	0.89944	0.885772	0.851663	0.867659	0.855435	1	0.885355	0.0670914
466	6	66900	0.2676	65.1147	8.06564	3.64623	1.30139	0.899013	0.888483	0.870411	0.892138	0.853244	0.887967	0.904686	0.908027	0.88509	0.904305	0.863931	0.889275	0.884604	0.918662	0.866801	0.899738	0.886091	0.851749	0.868139	0.855994	1	0.886566	0.0668074
470	10	58765	0.23506	65.1098	8.05103	3.64482	1.29796	0.900672	0.889934	0.872152	0.892963	0.854565	0.88922	0.90616	0.908491	0.885536	0.904858	0.864375	0.889501	0.88471	0.919195	0.866757	0.899949	0.886455	0.852157	0.868638	0.856241	1	0.887657	0.0664419
472	0	659459	2.63784	22.9005	0.854365	0.154489	0.0172057	0.870375	0.869997	0.878847	0.908563	0.877773	0.86949	0.881602	0.918861	0.839986	0.890255	0.851496	0.881423	0.886256	0.897219	0.860912	0.905219	0.871141	0.841371	0.863967	0.844654	1	0.878324	0.0664083
477	5	104139	0.416556	63.3654	5.75214	3.29356	0.850702	0.871835	0.871043	0.879877	0.909558	0.878144	0.86989	0.883175	0.919435	0.839609	0.890963	0.851799	0.881817	0.887391	0.89805	0.861152	0.905055	0.87075	0.840847	0.864532	0.845413	1	0.879135	0.0662894
478	6	65883	0.263532	65.6231	8.11596	3.73146	1.33046	0.87386	0.872873	0.88132	0.910948	0.878831	0.870938	0.88365	0.919881	0.841742	0.891216	0.853043	0.882952	0.887498	0.898904	0.861322	0.905044	0.872372	0.840642	0.865436	0.846121	1	0.880362	0.065855
482	10	57767	0.231068	65.6196	8.11362	3.73079	1.33027	0.876028	0.874565	0.882641	0.911818	0.879706	0.871086	0.884484	0.920465	0.842825	0.891045	0.854052	0.883723	0.887375	0.899527	0.862724	0.905699	0.872098	0.840601	0.865416	0.84589	1	0.881413	0.0655896
484	0	586728	2.34691	22.9327	0.878475	0.155174	0.0177604	0.873804	0.869352	0.899299	0.875211	0.874538	0.889763	0.897783	0.897027	0.888843	0.865688	0.852628	0.910826	0.879561	0.895496	0.883812	0.900297	0.877813	0.871608	0.880209	0.874194	1	0.881908	0.0699257
489	5	98899	0.395596	64.2374	5.8136	3.43036	0.8852	0.876652	0.871874	0.901187	0.876566	0.875444	0.889165	0.898128	0.898518	0.88918	0.86602	0.852279	0.911758	0.880469	0.895525	0.884129	0.900641	0.879084	0.872233	0.880181	0.873861	1	0.8832	0.0693516
490	6	62820	0.25128	65.6476	8.18048	3.73801	1.34194	0.878462	0.874833	0.902245	0.877101	0.876266	0.889	0.899475	0.899196	0.889987	0.86681	0.853916	0.912544	0.88194	0.895145	0.88557	0.900247	0.879585	0.872501	0.880317	0.874284	1	0.884377	0.0691365
494	10	55019	0.220076	65.6187	8.18572	3.73346	1.34181	0.88125	0.876579	0.903288	0.878896	0.876143	0.889656	0.900798	0.899807	0.890829	0.866773	0.854141	0.912721	0.882041	0.895909	0.88563	0.900044	0.880678	0.87338	0.880741	0.874471	1	0.885528	0.0686468
496	0	636086	2.54434	22.8854	0.862278	0.154197	0.017347	0.879052	0.86358	0.897626	0.873217	0.89317	0.898531	0.896168	0.910077	0.83462	0.87036	0.85675	0.891967	0.86965	0.913075	0.842474	0.875097	0.899122	0.832449	0.880273	0.849068	1	0.880265	0.0687696
501	5	102379	0.409516	62.4723	5.66071	3.1566	0.815158	0.880977	0.865177	0.898978	0.873968	0.893435	0.900087	0.897538	0.910739	0.835845	0.871453	0.857051	0.892703	0.869504	0.912336	0.842228	0.875023	0.898431	0.831655	0.880361	0.850716	1	0.881309	0.0684526
502	6	64681	0.258724	64.8566	8.05186	3.6039	1.28824	0.882423	0.866885	0.90062	0.874979	0.894521	0.901633	0.899004	0.912308	0.836668	0.872598	0.856859	0.892905	0.869838	0.912726	0.842087	0.875914	0.898409	0.832084	0.880529	0.851718	1	0.882493	0.0681635
506	10	56763	0.227052	64.8251	8.05125	3.59882	1.28747	0.883727	0.869334	0.90197	0.876795	0.895363	0.902392	0.899996	0.912831	0.837297	0.873157	0.857707	0.893875	0.870127	0.913333	0.842151	0.876275	0.898429	0.832444	0.881481	0.852457	1	0.883666	0.0678438
508	0	634960	2.53984	22.8359	0.867622	0.153214	0.0173861	0.893824	0.888295	0.884883	0.90635	0.879819	0.878366	0.916396	0.916289	0.873303	0.893507	0.845862	0.881441	0.877894	0.904927	0.872899	0.877529	0.889496	0.86506	0.860772	0.856737	1	0.888983	0.0635735
513	5	102687	0.410748	65.0782	5.87744	3.56582	0.916426	0.895829	0.89002	0.886198	0.90753	0.881436	0.878894	0.917107	0.916489	0.874643	0.894071	0.845492	0.879474	0.879279	0.904048	0.872228	0.877273	0.888925	0.864939	0.861234	0.856204	1	0.88997	0.0630717
514	6	65036	0.260144	66.7889	8.26583	3.93309	1.40096	0.897841	0.891322	0.887831	0.908735	0.882227	0.88012	0.917115	0.916269	0.874762	0.894382	0.845824	0.879505	0.879405	0.903969	0.872671	0.878621	0.889008	0.865551	0.861461	0.855872	1	0.890923	0.0625588
518	10	57300	0.2292	66.7766	8.26342	3.93092	1.40077	0.899843	0.892958	0.888787	0.909145	0.883578	0.881161	0.9174	0.917024	0.875663	0.894756	0.847277	0.879887	0.880166	0.904729	0.872688	0.87897	0.888761	0.865812	0.861693	0.855611	1	0.891954	0.0620771
520	0	659167	2.63667	22.8292	0.854338	0.153061	0.0171009	0.896917	0.889015	0.875638	0.902592	0.876924	0.886857	0.899239	0.920691	0.851614	0.896318	0.846869	0.877398	0.869975	0.901318	0.879687	0.868565	0.878567	0.838876	0.872208	0.867151	1	0.88627	0.0662073
525	5	104629	0.418516	62.4076	5.64526	3.14657	0.810303	0.898986	0.890766	0.877185	0.902952	0.877639	0.888774	0.899846	0.922364	0.851958	0.896372	0.846954	0.877969	0.869467	0.901672	0.879641	0.869056	0.878867	0.839184	0.872827	0.867709	1	0.887365	0.0658417
526	6	66314	0.265256	62.5294	7.84015	3.23407	1.16741	0.901469	0.892104	0.878374	0.904447	0.879309	0.889646	0.900813	0.923214	0.852475	0.895821	0.847838	0.878894	0.870412	0.901243	0.879452	0.870156	0.878585	0.839476	0.87195	0.867208	1	0.888534	0.0653954
530	10	58243	0.232972	62.51	7.84736	3.2314	1.16729	0.903018	0.893678	0.879642	0.905869	0.880535	0.890785	0.901181	0.923665	0.853296	0.896614	0.848171	0.879445	0.870791	0.901181	0.879728	0.870439	0.878586	0.839826	0.871564	0.867306	1	0.889564	0.0651531
532	0	675927	2.70371	22.8779	0.872337	0.154063	0.0175444	0.895182	0.865378	0.880537	0.903379	0.871498	0.883533	0.886655	0.909505	0.858164	0.878329	0.83761	0.878032	0.869811	0.88973	0.85466	0.893728	0.890184	0.845525	0.862331	0.853446	1	0.88068	0.0683026
537	5	104650	0.4186	64.4276	5.85632	3.46144	0.895454	0.898447	0.86741	0.883411	0.905518	0.872389	0.88312	0.887253	0.909498	0.859016	0.879527	0.83656	0.87999	0.870549	0.889517	0.855538	0.894338	0.890033	0.844501	0.862962	0.854147	1	0.882147	0.0677175
538	6	65522	0.262088	65.7931	8.23172	3.76416	1.35669	0.900446	0.869334	0.883886	0.906978	0.8736	0.884138	0.889014	0.910038	0.858864	0.879323	0.837108	0.880399	0.870059	0.889884	0.854965	0.894684	0.890426	0.843801	0.864244	0.855049	1	0.883194	0.0673065
542	10	57486	0.229944	65.7392	8.24386	3.75569	1.35579	0.90262	0.871447	0.884929	0.908247	0.874761	0.884711	0.889373	0.910796	0.859244	0.880327	0.837491	0.880762	0.870047	0.890295	0.85506	0.895435	0.890582	0.84344	0.86515	0.854869	1	0.88431	0.0668772
544	0	705559	2.82224	22.8723	0.879807	0.153962	0.017717	0.86583	0.859626	0.866462	0.88442	0.896038	0.89153	0.890744	0.927206	0.84895	0.89561	0.870414	0.879385	0.87391	0.904733	0.869157	0.908728	0.889844	0.821402	0.874351	0.851892	1	0.878121	0.070165
549	5	106627	0.426508	62.3118	5.64573	3.13241	0.808283	0.867885	0.860861	0.866779	0.886464	0.897202	0.892846	0.892082	0.927528	0.850999	0.895979	0.869808	0.880692	0.874267	0.904438	0.869695	0.908635	0.890422	0.820918	0.874736	0.852158	1	0.879225	0.0697093
550	6	66924	0.267696	65.7524	8.05039	3.75015	1.32216	0.869382	0.862919	0.86927	0.88794	0.898676	0.893147	0.892273	0.927866	0.85116	0.895725	0.870263	0.881067	0.874552	0.904287	0.870502	0.909278	0.890069	0.820759	0.874985	0.852706	1	0.880332	0.0694692
554	10	58610	0.23444	65.7423	8.0437	3.74821	1.32043	0.871737	0.865117	0.870679	0.889029	0.899744	0.893576	0.892928	0.92822	0.85215	0.89617	0.870961	0.881496	0.875354	0.904419	0.871285	0.909529	0.890249	0.820816	0.874672	0.853097	1	0.881521	0.0690384
556	0	680073	2.72029	22.9056	0.852377	0.154589	0.0171663	0.881995	0.889654	0.887952	0.875987	0.888674	0.876315	0.903608	0.908337	0.866126	0.872811	0.858237	0.900197	0.872426	0.900669	0.8706	0.869096	0.885848	0.855793	0.876766	0.854392	1	0.883735	0.0672828
561	5	105709	0.422836	61.6536	5.58755	3.03466	0.7834	0.884244	0.890317	0.88878	0.877858	0.890142	0.87634	0.904668	0.908839	0.86662	0.872419	0.859066	0.900642	0.872475	0.900846	0.871629	0.867935	0.885899	0.856796	0.876737	0.853546	1	0.884679	0.0671409
562	6	66697	0.266788	63.1914	7.85684	3.3349	1.19236	0.886142	0.892709	0.890752	0.87899	0.891434	0.876254	0.905873	0.908129	0.867138	0.872243	0.860458	0.900918	0.872858	0.900888	0.871913	0.868592	0.886472	0.857302	0.876786	0.854514	1	0.885829	0.0666694
566	10	58550	0.2342	63.1703	7.86633	3.33201	1.19271	0.887985	0.894586	0.892511	0.881033	0.892605	0.876977	0.906319	0.908702	0.866447	0.872972	0.86164	0.901341	0.873399	0.901571	0.872024	0.868907	0.886729	0.857011	0.876866	0.854611	1	0.887002	0.0662671
568	0	578193	2.31277	22.8354	0.87807	0.15322	0.0175983	0.871856	0.870001	0.900973	0.892009	0.891773	0.890129	0.893093	0.898154	0.847648	0.901095	0.858507	0.870673	0.870856	0.890255	0.861546	0.88338	0.897093	0.854323	0.864369	0.824952	1	0.881738	0.0661953
573	5	98431	0.393724	63.9125	5.80583	3.37932	0.873107	0.873998	0.871611	0.902221	0.893037	0.892707	0.890924	0.893885	0.898594	0.848026	0.901936	0.858759	0.870996	0.87001	0.891005	0.861634	0.883853	0.896979	0.855696	0.865667	0.824298	1	0.882778	0.0659267
574	6	62491	0.249964	63.8681	8.08571	3.44823	1.25562	0.875318	0.872886	0.903994	0.894009	0.894017	0.892449	0.894729	0.898873	0.84937	0.902882	0.859836	0.871509	0.870933	0.891096	0.861348	0.884087	0.897289	0.856291	0.866637	0.825839	1	0.883893	0.065684
578	10	54790	0.21916	63.8479	8.09355	3.44538	1.25621	0.877505	0.874238	0.90532	0.895775	0.894789	0.893137	0.895757	0.899589	0.850292	0.903596	0.860513	0.872093	0.871409	0.891477	0.861727	0.884459	0.896952	0.856771	0.867074	0.8263	1	0.885049	0.0653814
580	0	637778	2.55111	22.7673	0.861073	0.151838	0.0171674	0.899174	0.89986	0.871136	0.882153	0.885154	0.88472	0.910529	0.90912	0.878491	0.876159	0.846682	0.888378	0.862171	0.892767	0.880949	0.888681	0.875743	0.837584	0.866469	0.858097	1	0.886668	0.0656005
585	5	103470	0.41388	63.2553	5.72123	3.27591	0.842323	0.900793	0.901653	0.872644	0.883551	0.886745	0.885735	0.910602	0.910143	0.878578	0.876375	0.847598	0.889292	0.862057	0.89337	0.881023	0.888117	0.876235	0.837277	0.867227	0.85793	1	0.88776	0.0652409
586	6	65617	0.262468	65.0588	8.07146	3.63731	1.29812	0.90219	0.903676	0.874148	0.885213	0.888405	0.886927	0.910961	0.909947	0.880039	0.875947	0.848279	0.889701	0.86217	0.89313	0.881738	0.889343	0.876297	0.836651	0.866681	0.858124	1	0.888868	0.0649676
590	10	57637	0.230548	65.0515	8.07381	3.63624	1.29892	0.903959	0.905573	0.875462	0.886861	0.88929	0.888153	0.91168	0.910604	0.880563	0.876781	0.849654	0.890383	0.862363	0.89322	0.881933	0.889047	0.876885	0.83685	0.86644	0.857956	1	0.890026	0.0645037
592	0	685698	2.74279	22.8822	0.840505	0.154101	0.0168833	0.909771	0.888754	0.878204	0.890561	0.883755	0.87667	0.880979	0.903406	0.831379	0.87927	0.856683	0.859154	0.86643	0.902825	0.88549	0.88753	0.886763	0.836386	0.86875	0.858306	1	0.883725	0.0662441
597	5	105850	0.4234	64.863	5.86596	3.53094	0.908875	0.910846	0.891351	0.880491	0.891677	0.885588	0.878852	0.883146	0.904043	0.831748	0.880047	0.856434	0.858536	0.866155	0.902551	0.886046	0.887827	0.886826	0.836646	0.867884	0.857345	1	0.885033	0.0656409
598	6	66268	0.265072	65.8513	8.23618	3.77397	1.35952	0.912371	0.892467	0.88379	0.89252	0.88579	0.878976	0.884454	0.904584	0.832619	0.881059	0.858129	0.859517	0.866353	0.902834	0.885993	0.888212	0.887819	0.837455	0.867485	0.858182	1	0.886166	0.0650223
602	10	58156	0.232624	65.8247	8.23299	3.76941	1.3579	0.914308	0.894078	0.885326	0.893485	0.88628	0.880382	0.885068	0.904988	0.833319	0.881293	0.858656	0.859774	0.866875	0.903174	0.886564	0.888515	0.888214	0.837239	0.86783	0.85771	1	0.887206	0.0646674
604	0	654162	2.61665	22.9479	0.884178	0.155488	0.0178719	0.895939	0.880371	0.88726	0.890568	0.877297	0.874597	0.877119	0.907919	0.833714	0.883125	0.859114	0.883692	0.865921	0.891369	0.866827	0.887763	0.885995	0.83524	0.869577	0.867563	1	0.881463	0.0646175
609	5	103453	0.413812	64.6734	5.83663	3.49985	0.898851	0.89747	0.881555	0.887973	0.89213	0.878423	0.87475	0.877036	0.908427	0.83377	0.883677	0.859037	0.88402	0.86634	0.891439	0.867578	0.8882	0.886562	0.835379	0.869738	0.866466	1	0.882246	0.0643724
610	6	65326	0.261304	65.5126	8.19933	3.71644	1.33709	0.899397	0.883446	0.889271	0.89257	0.879198	0.875769	0.878647	0.909707	0.83518	0.884028	0.858716	0.883722	0.866248	0.892026	0.86722	0.88836	0.886661	0.835081	0.869355	0.866546	1	0.883301	0.0641039
614	10	57202	0.228808	65.4856	8.19752	3.7119	1.33526	0.901533	0.884611	0.891271	0.893483	0.880415	0.876709	0.879812	0.910834	0.836439	0.884095	0.859166	0.883745	0.866893	0.89232	0.866788	0.888937	0.887172	0.835452	0.869734	0.866403	1	0.884464	0.0637254
616	0	570412	2.28165	22.8248	0.864881	0.152989	0.0173214	0.886632	0.867266	0.878893	0.874861	0.889811	0.899907	0.902208	0.899613	0.864674	0.870326	0.835469	0.878369	0.865924	0.913747	0.887434	0.874492	0.903221	0.852526	0.856423	0.841989	1	0.880567	0.0689818
621	5	98263	0.393052	65.489	5.94174	3.63427	0.938603	0.888778	0.868623	0.881069	0.876897	0.890997	0.900782	0.902186	0.900466	0.865153	0.87275	0.836337	0.878052	0.867712	0.914281	0.886804	0.874658	0.903565	0.85432	0.858009	0.841644	1	0.881893	0.068608
622	6	62454	0.249816	68.5718	8.46374	4.25406	1.51046	0.890239	0.870761	0.883202	0.878727	0.892441	0.902336	0.903105	0.901031	0.865845	0.873603	0.837016	0.878719	0.867927	0.914697	0.886957	0.8753	0.903449	0.855141	0.859136	0.840979	1	0.883232	0.0683704
626	10	54728	0.218912	68.5465	8.45629	4.24917	1.50738	0.89266	0.872679	0.884492	0.880262	0.893555	0.903559	0.903989	0.901851	0.866147	0.873876	0.837834	0.878581	0.868404	0.915171	0.887233	0.875978	0.90334	0.855056	0.859231	0.841644	1	0.884469	0.0678645
628	0	656641	2.62656	22.818	0.853335	0.152836	0.0170855	0.910686	0.870537	0.886416	0.879574	0.876773	0.873573	0.912224	0.88804	0.865082	0.883581	0.849485	0.889651	0.876621	0.896429	0.866611	0.877546	0.879567	0.853184	0.865306	0.845444	1	0.883573	0.0669037
633	5	104059	0.416236	64.4826	5.84848	3.4699	0.895223	0.912329	0.871823	0.887348	0.881798	0.877642	0.874009	0.913025	0.88913	0.865447	0.884883	0.850532	0.889005	0.876118	0.896616	0.867926	0.877272	0.879131	0.853127	0.865432	0.845189	1	0.884574	0.0665786
634	6	65503	0.262012	65.1621	8.1849	3.65859	1.32316	0.913424	0.872792	0.888662	0.882944	0.878654	0.8747	0.913668	0.889631	0.865128	0.886166	0.851648	0.889524	0.878135	0.89686	0.868998	0.878135	0.879143	0.854243	0.866037	0.845961	1	0.885498	0.0660571
638	10	57546	0.230184	65.1587	8.17931	3.65783	1.32254	0.915346	0.875248	0.889845	0.884744	0.879653	0.875673	0.914373	0.891018	0.865594	0.886647	0.852292	0.890184	0.878019	0.897065	0.869218	0.878358	0.879827	0.854186	0.866594	0.846001	1	0.886748	0.0656055
640	0	633937	2.53575	22.8355	0.852166	0.153184	0.017063	0.882591	0.873974	0.882861	0.890839	0.901614	0.884265	0.911108	0.894541	0.869526	0.872094	0.86942	0.888879	0.864123	0.910135	0.873275	0.881778	0.892395	0.861704	0.853738	0.835346	1	0.884187	0.0649635
645	5	102643	0.410572	62.3418	5.6564	3.13711	0.809784	0.884176	0.875671	0.884074	0.892365	0.901688	0.885487	0.911597	0.894172	0.868915	0.872456	0.869835	0.889252	0.864472	0.910218	0.873542	0.881794	0.893237	0.861515	0.854656	0.835995	1	0.885058	0.0649292
646	6	65078	0.260312	64.9159	8.03194	3.61267	1.28722	0.885637	0.877393	0.884516	0.892675	0.902233	0.887043	0.912059	0.894488	0.86948	0.873191	0.870417	0.890301	0.864709	0.910646	0.872845	0.881773	0.893897	0.862381	0.854851	0.83655	1	0.885891	0.0645794
650	10	57030	0.22812	64.8909	8.03274	3.60868	1.28682	0.887235	0.879362	0.885402	0.894599	0.903261	0.887927	0.912283	0.895108	0.869726	0.873251	0.871129	0.891127	0.864641	0.910661	0.873426	0.882115	0.894459	0.863081	0.855173	0.836718	1	0.886933	0.0642723
652	0	698216	2.79286	22.8832	0.870281	0.154166	0.0175115	0.89075	0.874319	0.889861	0.900176	0.880185	0.89264	0.898347	0.892134	0.850054	0.869029	0.846497	0.85971	0.854395	0.905373	0.876784	0.886433	0.878554	0.86028	0.869055	0.844507	1	0.882312	0.0652694
657	5	105656	0.422624	61.7902	5.6012	3.0548	0.788274	0.892377	0.876666	0.890555	0.902145	0.882288	0.893598	0.899329	0.892742	0.850307	0.870111	0.846213	0.859237	0.853633	0.905154	0.8765	0.885246	0.878909	0.861257	0.871034	0.843596	1	0.883442	0.0650148
658	6	66405	0.26562	65.6115	8.04812	3.72671	1.31525	0.893653	0.879542	0.891733	0.903644	0.884384	0.894955	0.899277	0.893878	0.850177	0.871335	0.846939	0.858173	0.854055	0.90509	0.876402	0.88546	0.878737	0.861983	0.871252	0.844311	1	0.884637	0.064702
662	10	58262	0.233048	65.5993	8.03751	3.7243	1.3133	0.895155	0.881466	0.893404	0.90444	0.885509	0.895867	0.899969	0.894863	0.850245	0.871975	0.847516	0.858724	0.854528	0.905419	0.87709	0.885912	0.879098	0.862569	0.871726	0.844787	1	0.885721	0.0643486
664	0	671310	2.68524	22.8971	0.862901	0.154434	0.0173844	0.905992	0.886645	0.88934	0.887593	0.864558	0.900962	0.89857	0.914922	0.834532	0.876523	0.860334	0.885522	0.843227	0.909919	0.885493	0.891305	0.875455	0.859265	0.87254	0.821652	1	0.885993	0.0634641
669	5	104758	0.419032	60.2891	5.47566	2.83866	0.732592	0.907396	0.887245	0.890581	0.887674	0.865395	0.901788	0.899621	0.915353	0.835693	0.876339	0.861218	0.8845	0.844785	0.909339	0.885388	0.891154	0.876592	0.859257	0.872382	0.821374	1	0.886703	0.0632502
670	6	66063	0.264252	62.8002	7.76389	3.27203	1.16425	0.908829	0.888455	0.891823	0.887948	0.866181	0.901692	0.900504	0.915301	0.834809	0.876943	0.861503	0.884875	0.845958	0.909813	0.886555	0.891619	0.877102	0.859157	0.871918	0.821239	1	0.887403	0.0630804
674	10	57999	0.231996	62.8042	7.75776	3.27235	1.16224	0.910921	0.889964	0.893283	0.889153	0.867412	0.902447	0.901231	0.915835	0.835782	0.877196	0.862282	0.885558	0.846377	0.910119	0.886783	0.891343	0.877386	0.859136	0.872308	0.822031	1	0.888521	0.0626873
676	0	674597	2.69839	22.8747	0.863482	0.153984	0.0173545	0.881332	0.871906	0.892113	0.868116	0.877869	0.867208	0.892335	0.887578	0.844644	0.857048	0.835097	0.860157	0.861448	0.904247	0.888596	0.875908	0.876247	0.821951	0.857824	0.865591	1	0.874077	0.0715375
681	5	105053	0.420212	64.0035	5.83788	3.3944	0.881489	0.883249	0.873588	0.893064	0.867591	0.879903	0.86789	0.894282	0.88849	0.84543	0.858609	0.837001	0.859361	0.862103	0.90561	0.888418	0.877024	0.876534	0.821324	0.857824	0.864916	1	0.875181	0.0710953
682	6	66045	0.26418	65.2506	8.16012	3.672	1.32114	0.885252	0.875592	0.894723	0.869362	0.881656	0.868188	0.895692	0.888985	0.846779	0.858998	0.836884	0.859808	0.863207	0.905807	0.889515	0.877394	0.877606	0.82197	0.858801	0.865395	1	0.876519	0.0703791
686	10	57885	0.23154	65.2197	8.1602	3.66699	1.32062	0.887328	0.876911	0.895897	0.870191	0.882932	0.868792	0.896744	0.889591	0.847292	0.859221	0.83722	0.860249	0.863954	0.906435	0.890153	0.878164	0.877403	0.823115	0.858659	0.865855	1	0.877555	0.0699698
688	0	630177	2.52071	22.8427	0.859518	0.153339	0.0172344	0.903052	0.855331	0.868577	0.881724	0.899952	0.882928	0.892218	0.881842	0.848588	0.85957	0.856943	0.878329	0.863507	0.893954	0.883668	0.893115	0.888135	0.877009	0.865693	0.836352	1	0.878576	0.0699059
693	5	102920	0.41168	62.934	5.68265	3.22628	0.830651	0.904984	0.857049	0.869408	0.883711	0.900928	0.883929	0.892635	0.884065	0.848674	0.861645	0.857928	0.880067	0.863015	0.894253	0.88511	0.893563	0.888622	0.876273	0.866187	0.836441	1	0.879834	0.0692888
694	6	65171	0.260684	65.274	8.10297	3.6737	1.31623	0.907083	0.859769	0.870318	0.885992	0.901851	0.884297	0.893657	0.884512	0.848545	0.863421	0.859355	0.880407	0.863382	0.894992	0.885072	0.893887	0.889076	0.876325	0.865523	0.836254	1	0.881125	0.0687478
698	10	57144	0.228576	65.274	8.09674	3.67346	1.31545	0.908967	0.8617	0.871596	0.887932	0.903166	0.885351	0.894442	0.885089	0.849398	0.864063	0.859653	0.880617	0.863319	0.894958	0.885299	0.894635	0.889673	0.876015	0.865725	0.835906	1	0.882315	0.0683217
700	0	682535	2.73014	22.9072	0.845636	0.154611	0.0170223	0.883317	0.885159	0.888907	0.887037	0.890373	0.870697	0.908316	0.892714	0.878398	0.863758	0.834724	0.880291	0.894429	0.924849	0.887038	0.854266	0.884551	0.860646	0.885115	0.847674	1	0.883761	0.0668155
705	5	105307	0.421228	64.9132	5.88655	3.53954	0.913017	0.884856	0.886218	0.890382	0.887994	0.89156	0.871637	0.909479	0.893848	0.87941	0.86462	0.836336	0.881784	0.895216	0.92557	0.887049	0.854131	0.884732	0.860997	0.884965	0.845931	1	0.884852	0.0665027
706	6	66234	0.264936	67.1182	8.33333	3.99245	1.42727	0.88712	0.887762	0.891144	0.888192	0.892608	0.871946	0.91031	0.895416	0.879858	0.864337	0.8371	0.882787	0.896224	0.925997	0.887505	0.854991	0.884629	0.861136	0.884848	0.846401	1	0.885836	0.066125
710	10	58037	0.232148	67.0891	8.33479	3.98753	1.4272	0.888562	0.889105	0.892948	0.889476	0.89362	0.873047	0.911281	0.896549	0.881093	0.864862	0.837604	0.883152	0.896652	0.926125	0.887606	0.855437	0.884806	0.860934	0.885116	0.846977	1	0.886937	0.0657125
712	0	645994	2.58398	22.8875	0.868558	0.154249	0.0174858	0.902257	0.886745	0.866904	0.891997	0.888798	0.895223	0.90239	0.874705	0.871728	0.870651	0.857812	0.852666	0.857153	0.915511	0.887337	0.872606	0.870666	0.873652	0.886278	0.845619	1	0.8842	0.0678156
717	5	103163	0.412652	63.928	5.78685	3.38124	0.871449	0.903144	0.888739	0.868209	0.892636	0.890227	0.896731	0.902732	0.876123	0.871587	0.872071	0.858157	0.854764	0.857803	0.916293	0.887939	0.872464	0.870438	0.874068	0.886573	0.84507	1	0.885254	0.0676411
718	6	65062	0.260248	65.3819	8.1519	3.6932	1.32645	0.904514	0.890966	0.869663	0.894424	0.891042	0.897429	0.903392	0.876656	0.87206	0.872775	0.859311	0.854147	0.858881	0.915534	0.887307	0.874005	0.871646	0.873736	0.886624	0.845747	1	0.886351	0.0672764
722	10	57076	0.228304	65.3663	8.13632	3.69004	1.32336	0.906292	0.892967	0.871794	0.895648	0.891916	0.898364	0.904356	0.877751	0.8726	0.873099	0.860046	0.855508	0.858618	0.915744	0.887501	0.874606	0.872127	0.874194	0.886274	0.845855	1	0.887577	0.0668802
724	0	589635	2.35854	22.7683	0.855806	0.151849	0.0170261	0.892834	0.902538	0.884529	0.885941	0.884328	0.891898	0.894233	0.894986	0.819467	0.865122	0.844613	0.85494	0.850325	0.897052	0.863928	0.893998	0.883118	0.865152	0.857908	0.813549	1	0.882115	0.0648671
729	5	100255	0.40102	60.8094	5.50532	2.91208	0.750507	0.894699	0.904194	0.88636	0.887188	0.885332	0.89428	0.894404	0.896594	0.820303	0.865109	0.844596	0.855464	0.851613	0.897058	0.865064	0.894549	0.883746	0.865079	0.858421	0.814024	1	0.883378	0.0645395
730	6	63805	0.25522	62.7657	7.78295	3.26745	1.16512	0.896411	0.905525	0.888543	0.889288	0.8866	0.895	0.894899	0.897649	0.821017	0.866319	0.843711	0.85585	0.851563	0.896889	0.864313	0.894671	0.883943	0.865677	0.857605	0.813165	1	0.884503	0.0642026
734	10	56033	0.224132	62.7481	7.79695	3.26531	1.16667	0.898087	0.906921	0.889806	0.890092	0.886852	0.896418	0.89508	0.898355	0.822506	0.867096	0.844012	0.85579	0.85165	0.897087	0.864651	0.894669	0.884506	0.866302	0.858057	0.812825	1	0.885435	0.0639308
736	0	695353	2.78141	22.8958	0.851291	0.15439	0.0171412	0.902327	0.891656	0.884757	0.889313	0.882095	0.890501	0.886458	0.880467	0.840606	0.86332	0.848412	0.870815	0.854421	0.912695	0.89309	0.889929	0.872875	0.81381	0.869713	0.829236	1	0.882836	0.0663682
741	5	106095	0.42438	62.0146	5.60184	3.08756	0.79412	0.904732	0.894184	0.885485	0.89098	0.883713	0.891522	0.886347	0.881894	0.841717	0.864532	0.848183	0.870969	0.855856	0.912795	0.894024	0.89008	0.87293	0.813271	0.870479	0.829818	1	0.884165	0.0658437
742	6	66810	0.26724	64.1025	7.92916	3.47907	1.23947	0.906736	0.896333	0.886813	0.892838	0.88373	0.892441	0.887225	0.884224	0.842149	0.864758	0.847822	0.871763	0.855935	0.913449	0.894073	0.891349	0.873978	0.813336	0.871441	0.831178	1	0.885395	0.0654243
746	10	58683	0.234732	64.1002	7.9202	3.47839	1.23836	0.908099	0.897458	0.887676	0.893973	0.884634	0.893402	0.888153	0.885112	0.843686	0.865447	0.848483	0.872297	0.856713	0.913808	0.894211	0.89128	0.874163	0.813532	0.872527	0.832405	1	0.886361	0.064992
748	0	698917	2.79567	22.9275	0.868791	0.155055	0.0175427	0.898799	0.869743	0.890806	0.900778	0.870181	0.873545	0.870656	0.882857	0.857645	0.86243	0.836669	0.854893	0.836229	0.911576	0.881779	0.86449	0.853558	0.862434	0.87936	0.815859	1	0.877438	0.0662346
753	5	105782	0.423128	65.1742	5.88267	3.58143	0.919293	0.901822	0.871599	0.89294	0.901387	0.871519	0.873249	0.872327	0.884702	0.858572	0.862566	0.83743	0.854555	0.836073	0.91188	0.882192	0.864816	0.85463	0.863171	0.87928	0.816538	1	0.87879	0.0656647
754	6	66425	0.2657	67.5814	8.33362	4.07272	1.44228	0.904087	0.87376	0.893421	0.902115	0.874633	0.873715	0.87236	0.88621	0.860331	0.863598	0.837847	0.855845	0.835657	0.911901	0.88146	0.865299	0.854686	0.863628	0.879097	0.817012	1	0.880037	0.0653651
758	10	58011	0.232044	67.551	8.31983	4.06682	1.43838	0.905785	0.875782	0.89527	0.903311	0.875911	0.875179	0.87286	0.887056	0.860888	0.864198	0.839634	0.856596	0.835247	0.911948	0.880979	0.865689	0.854752	0.863233	0.878506	0.8165	1	0.881233	0.0651495
760	0	681577	2.72631	22.9249	0.868121	0.155	0.0175232	0.895092	0.853348	0.880977	0.888631	0.897543	0.875406	0.880146	0.906183	0.857613	0.879926	0.862645	0.879926	0.877194	0.910482	0.865037	0.880139	0.906166	0.856157	0.89064	0.823775	1	0.880651	0.0682317
765	5	104988	0.419952	62.039	5.64179	3.09214	0.799959	0.896245	0.856174	0.882734	0.888959	0.898484	0.876572	0.880191	0.907061	0.857855	0.88121	0.862827	0.880572	0.877424	0.910523	0.865561	0.879939	0.906451	0.85646	0.891445	0.823356	1	0.88171	0.0678321
766	6	65991	0.263964	62.3368	7.84805	3.20554	1.16127	0.898365	0.858034	0.884628	0.890728	0.899698	0.877195	0.881923	0.908677	0.858678	0.881514	0.862989	0.881817	0.877506	0.911639	0.866315	0.880393	0.906904	0.857435	0.891288	0.823681	1	0.883106	0.067142
770	10	58074	0.232296	62.3086	7.84279	3.20116	1.15969	0.900274	0.859868	0.886447	0.891785	0.900394	0.878379	0.882744	0.910201	0.85918	0.882262	0.863674	0.882323	0.878104	0.911639	0.866498	0.8811	0.907618	0.857621	0.891983	0.823656	1	0.884313	0.0668078
772	0	629240	2.51696	22.8813	0.868635	0.154126	0.0174936	0.897994	0.873377	0.885421	0.887719	0.896249	0.891692	0.871943	0.859933	0.867344	0.854959	0.864734	0.871006	0.843283	0.916144	0.897628	0.862682	0.891465	0.857798	0.880285	0.843142	1	0.880958	0.0677851
777	5	102806	0.411224	61.9598	5.61217	3.07978	0.793595	0.900001	0.874657	0.886996	0.887935	0.897204	0.893421	0.873281	0.860353	0.868845	0.854965	0.865061	0.872211	0.844746	0.916099	0.897428	0.864094	0.891966	0.857771	0.879725	0.84266	1	0.882064	0.0673212
778	6	65083	0.260332	61.4723	7.76373	3.07538	1.1163	0.901518	0.876919	0.888665	0.888266	0.898875	0.894373	0.874337	0.8616	0.869167	0.855277	0.866271	0.873469	0.844629	0.917152	0.897592	0.864097	0.891723	0.858189	0.880768	0.842309	1	0.883243	0.0670588
782	10	57181	0.228724	61.4604	7.7567	3.07342	1.11502	0.903036	0.879401	0.889727	0.889281	0.899066	0.896312	0.874731	0.86311	0.869432	0.855887	0.86701	0.873752	0.844572	0.91791	0.897335	0.863862	0.891529	0.85803	0.88149	0.842614	1	0.884318	0.0664792
784	0	627039	2.50816	22.7812	0.86348	0.152118	0.0172277	0.903116	0.894629	0.869252	0.89066	0.869762	0.878366	0.886847	0.86595	0.860781	0.883485	0.8413	0.874064	0.862595	0.889913	0.86951	0.873138	0.859537	0.85241	0.890705	0.835934	1	0.8803	0.0651897
789	5	102108	0.408432	61.776	5.59104	3.05247	0.78571	0.904493	0.89589	0.869863	0.890998	0.869452	0.879892	0.887609	0.867621	0.862268	0.883481	0.841403	0.874388	0.863302	0.889881	0.869408	0.872615	0.861642	0.852019	0.890616	0.834714	1	0.881067	0.0648007
790	6	64645	0.25858	63.5435	7.85329	3.38898	1.20606	0.906056	0.896489	0.870949	0.891856	0.870384	0.880393	0.888537	0.868559	0.863709	0.884508	0.841821	0.874925	0.863338	0.890108	0.869944	0.872627	0.861652	0.85326	0.889767	0.835873	1	0.881946	0.0645338
794	10	56684	0.226736	63.5375	7.84551	3.38772	1.20393	0.907417	0.898102	0.872548	0.892677	0.872089	0.880954	0.889413	0.869752	0.864133	0.885426	0.842081	0.875062	0.863357	0.890533	0.870501	0.872812	0.862219	0.853001	0.890225	0.83535	1	0.882981	0.0641282
796	0	593708	2.37483	22.8237	0.845468	0.152938	0.0169081	0.908041	0.89895	0.889847	0.91006	0.866156	0.881874	0.882253	0.90444	0.841086	0.845304	0.845464	0.891685	0.893865	0.908007	0.864688	0.887226	0.891032	0.83145	0.850543	0.836365	1	0.886635	0.0657288
801	5	100121	0.400484	63.3337	5.73056	3.28813	0.846699	0.90911	0.900955	0.890158	0.910763	0.868439	0.883017	0.883701	0.905429	0.841152	0.846646	0.846061	0.892705	0.894258	0.908211	0.865393	0.887351	0.891371	0.832068	0.85153	0.835359	1	0.887687	0.0652733
802	6	63651	0.254604	65.0865	8.06854	3.64169	1.29935	0.911227	0.90257	0.890976	0.911824	0.87023	0.883105	0.884095	0.905783	0.842815	0.84668	0.847497	0.893686	0.894118	0.907896	0.866145	0.887488	0.891298	0.830395	0.851911	0.835258	1	0.888719	0.0647808
806	10	56023	0.224092	65.0594	8.06856	3.6373	1.29816	0.91292	0.90337	0.892267	0.912813	0.871687	0.884039	0.885485	0.906637	0.843154	0.847348	0.848348	0.89424	0.894347	0.907949	0.866466	0.887457	0.89108	0.830668	0.85215	0.835621	1	0.88971	0.0644306
808	0	520636	2.08254	22.8172	0.860607	0.152831	0.017213	0.934558	0.898007	0.892177	0.900212	0.849382	0.886133	0.877471	0.894529	0.86037	0.846896	0.825032	0.868531	0.823318	0.90554	0.847843	0.884878	0.870537	0.874801	0.857315	0.800441	1	0.885366	0.0631684
813	5	94599	0.378396	62.3903	5.66481	3.14449	0.811777	0.935634	0.900253	0.89326	0.901738	0.84994	0.886125	0.879449	0.894708	0.861362	0.847483	0.825754	0.869364	0.824803	0.905089	0.847847	0.885575	0.871225	0.87502	0.858032	0.800759	1	0.88641	0.0630128
814	6	60464	0.241856	61.8968	7.8217	3.13938	1.13867	0.937053	0.901098	0.89588	0.903116	0.850473	0.887801	0.880416	0.895566	0.86272	0.847934	0.826012	0.868864	0.825524	0.906109	0.848513	0.885866	0.870907	0.875083	0.857957	0.800394	1	0.887518	0.0623801
818	10	53347	0.213388	61.9018	7.81327	3.1398	1.13731	0.937869	0.902159	0.89692	0.904193	0.851547	0.88855	0.880687	0.896527	0.863357	0.848005	0.826766	0.868971	0.827254	0.906199	0.849373	0.886085	0.871286	0.875335	0.858446	0.800532	1	0.888324	0.0621018
820	0	479513	1.91805	22.7592	0.852822	0.151666	0.0169744	0.912993	0.848109	0.884897	0.884529	0.905392	0.887478	0.883811	0.863796	0.860222	0.852674	0.87395	0.885772	0.880653	0.917987	0.890684	0.886676	0.871294	0.861885	0.855201	0.828273	1	0.881874	0.065632
825	5	90296	0.361184	64.3063	5.8336	3.44166	0.887717	0.913784	0.850447	0.886324	0.885089	0.906286	0.888749	0.883926	0.864545	0.859446	0.854174	0.875963	0.886562	0.881307	0.917499	0.891191	0.887896	0.87119	0.862884	0.853941	0.828514	1	0.882842	0.0653162
826	6	58171	0.232684	65.376	8.15595	3.69233	1.32591	0.915937	0.852581	0.888166	0.886352	0.907136	0.888716	0.885433	0.865638	0.860334	0.855641	0.876554	0.888097	0.881848	0.917871	0.891131	0.888226	0.870692	0.863394	0.853011	0.829245	1	0.884135	0.0647677
830	10	51221	0.204884	65.3722	8.15321	3.69156	1.32454	0.917231	0.854249	0.889098	0.887361	0.90867	0.889869	0.885779	0.866354	0.861014	0.856202	0.877111	0.887829	0.882636	0.918012	0.891324	0.888991	0.870893	0.863806	0.853205	0.828937	1	0.885098	0.0645052
832	0	560572	2.24229	22.7564	0.842688	0.151594	0.0167735	0.884601	0.895112	0.872503	0.901787	0.889931	0.864797	0.878213	0.875344	0.827593	0.862714	0.872726	0.895963	0.85903	0.915784	0.882928	0.871603	0.892482	0.851622	0.888932	0.82114	1	0.880036	0.0649527
837	5	97845	0.39138	61.2731	5.52721	2.97838	0.7641	0.887056	0.896689	0.872783	0.903914	0.89164	0.865859	0.879917	0.875804	0.828182	0.863243	0.873136	0.896668	0.860443	0.915213	0.882784	0.872155	0.893566	0.851878	0.888686	0.821299	1	0.881284	0.0647432
838	6	62522	0.250088	64.7888	7.91932	3.58783	1.26173	0.888823	0.897484	0.874764	0.906449	0.892494	0.866927	0.88161	0.876779	0.82862	0.862424	0.873533	0.8975	0.861449	0.915438	0.882617	0.872453	0.892942	0.85246	0.890199	0.821207	1	0.882457	0.0645237
842	10	54784	0.219136	64.7494	7.91382	3.58128	1.25876	0.891127	0.89967	0.876059	0.907382	0.893473	0.86747	0.882365	0.877555	0.829056	0.862542	0.873622	0.898346	0.861693	0.915587	0.883689	0.873284	0.891921	0.85368	0.891036	0.821408	1	0.883601	0.0640431
844	0	625674	2.5027	22.8736	0.842437	0.15393	0.0169037	0.911783	0.889779	0.889445	0.892738	0.878453	0.898875	0.888505	0.86883	0.855416	0.866494	0.846814	0.874602	0.863928	0.913507	0.865548	0.867929	0.882751	0.865067	0.899368	0.840674	1	0.885976	0.0634667
849	5	101477	0.405908	61.0264	5.4987	2.94257	0.754645	0.913567	0.890744	0.890719	0.894405	0.878884	0.89948	0.889931	0.869685	0.856859	0.867201	0.846699	0.874893	0.863876	0.914601	0.865492	0.868606	0.882653	0.86425	0.898657	0.840836	1	0.886968	0.0632279
850	6	64396	0.257584	62.2124	7.74517	3.18338	1.14179	0.914801	0.893021	0.893332	0.895397	0.88073	0.899854	0.890102	0.870504	0.857491	0.867864	0.847025	0.874984	0.864906	0.914047	0.865644	0.869083	0.883021	0.865054	0.897354	0.841892	1	0.88814	0.0626513
854	10	56596	0.226384	62.2025	7.75811	3.18239	1.14396	0.916001	0.895514	0.894533	0.896627	0.882615	0.900355	0.890425	0.870839	0.857675	0.868189	0.847931	0.875239	0.865494	0.914349	0.866033	0.869567	0.882978	0.865662	0.897908	0.842507	1	0.889208	0.0623106
856	0	541424	2.1657	22.8636	0.886857	0.153799	0.0178212	0.925948	0.897906	0.880196	0.907451	0.857202	0.883066	0.872527	0.885387	0.845028	0.85422	0.804559	0.860863	0.868869	0.908528	0.870359	0.874815	0.871705	0.853711	0.882552	0.841072	1	0.883617	0.0635564
861	5	95319	0.381276	63.2102	5.72149	3.2691	0.842472	0.927124	0.899107	0.881734	0.907914	0.858932	0.88346	0.872276	0.885595	0.84566	0.85526	0.805118	0.860311	0.870745	0.908995	0.8715	0.875633	0.87129	0.854305	0.881466	0.841873	1	0.884469	0.0631337
862	6	60899	0.243596	66.2808	8.18643	3.84384	1.36881	0.928718	0.901156	0.882724	0.909317	0.86008	0.883931	0.873307	0.885614	0.846861	0.857329	0.805284	0.859833	0.87155	0.910056	0.872445	0.875753	0.872009	0.855556	0.881533	0.842025	1	0.885597	0.0627696
866	10	53543	0.214172	66.2602	8.18694	3.84036	1.36692	0.929403	0.902368	0.884093	0.910362	0.861261	0.885298	0.874605	0.886008	0.847655	0.857526	0.806445	0.859991	0.872411	0.910633	0.872934	0.875913	0.872308	0.856265	0.882272	0.842314	1	0.886535	0.0623915
868	0	602938	2.41175	22.8369	0.855704	0.153218	0.0171624	0.926333	0.894359	0.88282	0.886349	0.865849	0.878849	0.87729	0.897049	0.839649	0.845456	0.854205	0.893027	0.84693	0.889674	0.857257	0.903922	0.88511	0.847467	0.857737	0.825689	1	0.883805	0.0624717
873	5	100467	0.401868	62.3741	5.63442	3.14133	0.807963	0.928394	0.895906	0.884733	0.887988	0.866663	0.878716	0.876686	0.89713	0.840216	0.847074	0.854564	0.892711	0.846746	0.889038	0.856968	0.903555	0.883106	0.847741	0.858476	0.826844	1	0.884742	0.062085
874	6	63663	0.254652	62.7485	7.86439	3.26797	1.18087	0.930478	0.896478	0.886386	0.889143	0.867427	0.880221	0.877087	0.898418	0.841242	0.847981	0.854499	0.89347	0.848444	0.889638	0.857233	0.903193	0.883637	0.847282	0.859149	0.827639	1	0.885829	0.0619461
878	10	55859	0.223436	62.7291	7.85128	3.26457	1.17838	0.931864	0.898002	0.887861	0.889857	0.868195	0.881407	0.877889	0.899076	0.842147	0.848359	0.854786	0.893876	0.849308	0.890608	0.856979	0.903292	0.883976	0.846927	0.858957	0.828783	1	0.886799	0.0616927
880	0	588543	2.35417	22.8791	0.871519	0.154086	0.0175355	0.933138	0.900385	0.878634	0.899842	0.888311	0.89233	0.897138	0.879465	0.860681	0.855356	0.847083	0.876142	0.84938	0.919045	0.874691	0.887346	0.864	0.861328	0.841968	0.815445	1	0.890351	0.0603264
885	5	98440	0.39376	63.0051	5.67194	3.23665	0.828473	0.934051	0.902052	0.880536	0.900691	0.889618	0.893514	0.897201	0.878403	0.860834	0.857187	0.847653	0.876768	0.848832	0.919271	0.875493	0.887429	0.864085	0.860158	0.842818	0.815751	1	0.891236	0.0600673
886	6	62791	0.251164	63.6724	7.91851	3.41144	1.22192	0.935086	0.903171	0.881137	0.901674	0.890566	0.893225	0.897477	0.879338	0.860928	0.856588	0.848418	0.877347	0.849716	0.919423	0.874799	0.887548	0.863778	0.860298	0.842844	0.816056	1	0.891844	0.0600095
890	10	55287	0.221148	63.6619	7.92318	3.41	1.22262	0.936685	0.904969	0.883345	0.902491	0.891367	0.893356	0.89796	0.879863	0.861043	0.857724	0.848825	0.878073	0.849522	0.919782	0.875052	0.887478	0.864181	0.860609	0.842666	0.816756	1	0.892852	0.0596298
892	0	550863	2.20345	22.8716	0.881125	0.15395	0.017708	0.894708	0.858862	0.883915	0.879295	0.885245	0.868188	0.837215	0.89188	0.852714	0.846453	0.852139	0.852836	0.870843	0.915121	0.908714	0.872062	0.865664	0.86549	0.862579	0.827385	1	0.873285	0.0668131
897	5	95874	0.383496	63.6094	5.77315	3.33157	0.860699	0.896296	0.8627	0.885735	0.881099	0.886283	0.869772	0.838564	0.893605	0.852906	0.847148	0.852207	0.852124	0.873266	0.91517	0.909584	0.872828	0.866606	0.866648	0.862105	0.827112	1	0.874854	0.0665843
898	6	60820	0.24328	65.8627	8.19659	3.77413	1.34978	0.898627	0.864403	0.887044	0.882374	0.887323	0.870766	0.840628	0.894533	0.853461	0.848471	0.853576	0.853034	0.873602	0.915776	0.908796	0.873241	0.867157	0.867494	0.862036	0.826883	1	0.876167	0.0662256
902	10	53404	0.213616	65.8288	8.1973	3.76856	1.34887	0.901094	0.865684	0.888164	0.883314	0.888342	0.871517	0.842062	0.895841	0.853438	0.848935	0.854402	0.852942	0.874307	0.916261	0.908584	0.873671	0.867781	0.867323	0.862875	0.826923	1	0.877272	0.0659069
904	0	600264	2.40106	22.7816	0.85054	0.152106	0.0169582	0.902015	0.888932	0.89492	0.869971	0.871201	0.869279	0.872506	0.89392	0.841716	0.861777	0.826042	0.894471	0.867918	0.900867	0.880352	0.877973	0.880998	0.864839	0.86126	0.858244	1	0.879702	0.0631648
909	5	100372	0.401488	63.5469	5.7503	3.32134	0.855503	0.903076	0.889621	0.897088	0.87095	0.872091	0.869346	0.874078	0.894253	0.842954	0.862367	0.826476	0.895444	0.867329	0.901526	0.881157	0.878113	0.881561	0.865201	0.86027	0.858671	1	0.880598	0.0627198
910	6	63497	0.253988	66.3217	8.21081	3.85167	1.37397	0.90494	0.890711	0.897964	0.872592	0.873199	0.870025	0.874829	0.895397	0.843378	0.862781	0.827811	0.896074	0.869112	0.901413	0.880695	0.878498	0.881349	0.865072	0.860647	0.857576	1	0.881622	0.0624862
914	10	55750	0.223	66.2965	8.21623	3.84766	1.37421	0.906735	0.892314	0.899327	0.873749	0.874296	0.870915	0.875794	0.895704	0.844242	0.862816	0.828413	0.896368	0.870063	0.901309	0.880457	0.87852	0.881839	0.865274	0.861489	0.858009	1	0.882672	0.062216
916	0	646108	2.58443	22.9136	0.857575	0.154757	0.0172898	0.902444	0.900292	0.871915	0.895924	0.891226	0.908498	0.88983	0.867531	0.833734	0.848593	0.852354	0.846995	0.860581	0.90393	0.852227	0.886428	0.8693	0.861481	0.855333	0.856933	1	0.88305	0.0645657
921	5	103052	0.412208	63.5355	5.75664	3.31972	0.855338	0.903554	0.900919	0.873593	0.896916	0.891923	0.909138	0.890371	0.868304	0.835161	0.848756	0.85403	0.84763	0.861356	0.904364	0.851012	0.886601	0.868799	0.861322	0.856733	0.856369	1	0.88389	0.0642679
922	6	65001	0.260004	67.0382	8.26598	3.97577	1.40969	0.906686	0.903794	0.875602	0.897971	0.892432	0.910101	0.891502	0.869548	0.836579	0.850456	0.85461	0.84771	0.861479	0.904178	0.851448	0.887548	0.86924	0.861541	0.85681	0.85641	1	0.885447	0.0636808
926	10	56902	0.227608	67.0237	8.26825	3.97336	1.40915	0.908509	0.905285	0.877597	0.899406	0.892693	0.911365	0.892508	0.870523	0.838037	0.850445	0.85562	0.848485	0.862008	0.904494	0.851569	0.888141	0.869442	0.861279	0.856868	0.85671	1	0.886624	0.0633501
928	0	566286	2.26514	22.882	0.872712	0.154144	0.0175599	0.911582	0.904577	0.901629	0.901767	0.889866	0.90835	0.890174	0.900148	0.856172	0.877503	0.838573	0.839434	0.857621	0.925887	0.863851	0.862727	0.873879	0.883637	0.858992	0.831688	1	0.892068	0.0607387
933	5	98069	0.392276	63.5755	5.74973	3.32567	0.854785	0.913464	0.905791	0.902655	0.902242	0.891046	0.908799	0.891699	0.900621	0.856973	0.877943	0.839501	0.840311	0.859507	0.926001	0.863902	0.863239	0.874588	0.883903	0.85886	0.832006	1	0.893072	0.0602719
934	6	62393	0.249572	66.1093	8.15627	3.81381	1.35599	0.914526	0.906929	0.903154	0.903379	0.892536	0.909862	0.892528	0.900269	0.858093	0.877863	0.840375	0.840743	0.859816	0.927083	0.864809	0.862957	0.874489	0.884707	0.859023	0.83281	1	0.893902	0.0599292
938	10	54793	0.219172	66.1037	8.15349	3.81278	1.3558	0.916221	0.908428	0.903984	0.904367	0.893052	0.910563	0.89318	0.900754	0.858458	0.878233	0.840755	0.841704	0.858987	0.927345	0.864618	0.86355	0.87471	0.884766	0.859608	0.833263	1	0.89475	0.0597099
940	0	568088	2.27235	22.789	0.87985	0.152298	0.0176048	0.923534	0.860298	0.888934	0.882176	0.894059	0.877626	0.862691	0.878936	0.859837	0.847436	0.85695	0.871745	0.850503	0.911126	0.85197	0.887702	0.864158	0.857424	0.86039	0.811153	1	0.88014	0.0675402
945	5	98056	0.392224	63.1006	5.7241	3.25253	0.840331	0.925899	0.862186	0.88992	0.884102	0.893902	0.877983	0.86319	0.881053	0.859019	0.847919	0.856873	0.871604	0.851197	0.912351	0.852268	0.88861	0.863639	0.857663	0.861854	0.811317	1	0.881212	0.0671253
946	6	62380	0.24952	65.1648	8.07169	3.6546	1.30462	0.927148	0.863899	0.890734	0.885099	0.895079	0.878847	0.864484	0.88211	0.860725	0.84774	0.857062	0.872563	0.851443	0.912536	0.853471	0.888939	0.864011	0.857502	0.862704	0.81143	1	0.882229	0.0667483
950	10	54709	0.218836	65.1482	8.07807	3.65218	1.30597	0.928421	0.865497	0.892339	0.886728	0.89584	0.87917	0.865598	0.882862	0.862061	0.847767	0.857364	0.872992	0.851688	0.912492	0.853662	0.888912	0.864209	0.857364	0.863688	0.811329	1	0.883232	0.0663298
952	0	565997	2.26399	22.7093	0.841636	0.150661	0.0166705	0.917845	0.907	0.871684	0.904494	0.872152	0.876418	0.871816	0.883488	0.85023	0.864589	0.857149	0.86645	0.885765	0.888829	0.860453	0.884837	0.864196	0.876139	0.867989	0.818078	1	0.885274	0.066034
957	5	98456	0.393824	61.2223	5.53305	2.9713	0.764533	0.918913	0.907974	0.873116	0.906258	0.872989	0.878377	0.872405	0.88404	0.851192	0.865295	0.85719	0.867743	0.885157	0.888691	0.86072	0.884151	0.865117	0.877067	0.868581	0.817299	1	0.886245	0.065599
958	6	62736	0.250944	62.6573	7.7847	3.25121	1.16227	0.92117	0.90986	0.873844	0.906553	0.874259	0.879216	0.874179	0.886349	0.851114	0.865978	0.857857	0.867931	0.884931	0.888788	0.860654	0.883894	0.86503	0.877032	0.868648	0.818358	1	0.887354	0.0651919
962	10	55180	0.22072	62.6528	7.7775	3.25029	1.16142	0.922753	0.9111	0.875127	0.907548	0.875272	0.880527	0.875227	0.887414	0.851921	0.866138	0.858663	0.868911	0.885439	0.889317	0.861009	0.884279	0.865042	0.878045	0.868829	0.817987	1	0.888406	0.0647609
964	0	675378	2.70151	22.8011	0.844769	0.152486	0.0168593	0.901437	0.869626	0.890892	0.86655	0.88717	0.873171	0.871031	0.908611	0.84741	0.834713	0.851544	0.862869	0.858218	0.897757	0.888531	0.874665	0.884943	0.843679	0.840075	0.830073	1	0.87697	0.0664397
969	5	105072	0.420288	62.8858	5.69251	3.21925	0.829566	0.903952	0.872835	0.892417	0.868052	0.888367	0.87343	0.872511	0.910338	0.849284	0.835341	0.852644	0.862675	0.858226	0.89827	0.888067	0.874415	0.884317	0.842989	0.840462	0.830402	1	0.878467	0.0657793
970	6	66291	0.265164	64.4226	8.0627	3.53476	1.27218	0.905523	0.875179	0.893605	0.8695	0.890294	0.873354	0.874153	0.910923	0.84964	0.836117	0.854007	0.864016	0.858314	0.899096	0.886961	0.874915	0.8842	0.843712	0.839925	0.83049	1	0.879672	0.0653829
974	10	58160	0.23264	64.4058	8.06265	3.53207	1.27113	0.907497	0.877123	0.894902	0.870873	0.891265	0.87457	0.875318	0.911331	0.850146	0.836821	0.8549	0.864237	0.859311	0.899433	0.88744	0.875146	0.884895	0.843784	0.840535	0.831001	1	0.880877	0.0649905
976	0	620894	2.48358	22.8856	0.871471	0.154215	0.0175529	0.902298	0.890801	0.873108	0.908472	0.888199	0.872469	0.870769	0.89076	0.84969	0.848417	0.856571	0.861972	0.878602	0.897721	0.881903	0.884622	0.873083	0.837783	0.850452	0.867279	1	0.882339	0.0653446
981	5	101558	0.406232	61.8235	5.58313	3.05917	0.786057	0.903887	0.892894	0.874456	0.908048	0.888926	0.872807	0.871517	0.891397	0.850529	0.850381	0.856102	0.861262	0.878414	0.898157	0.882382	0.884583	0.873466	0.839102	0.852345	0.867258	1	0.883229	0.0649193
982	6	64635	0.25854	64.9951	7.99457	3.62395	1.28224	0.904974	0.894817	0.876522	0.90912	0.890918	0.874495	0.872368	0.891854	0.851334	0.851311	0.855334	0.862373	0.878897	0.897718	0.882935	0.885271	0.874325	0.838973	0.852688	0.867657	1	0.884424	0.0644376
986	10	56557	0.226228	64.9639	7.98303	3.61848	1.27994	0.906104	0.896467	0.877867	0.910435	0.892038	0.875533	0.872987	0.892339	0.851866	0.852308	0.856057	0.862705	0.879652	0.897953	0.883374	0.885735	0.874383	0.839419	0.853139	0.868151	1	0.885438	0.064052
988	0	526883	2.10753	22.7382	0.853537	0.151249	0.0169632	0.911698	0.90356	0.906713	0.87926	0.889849	0.905496	0.881882	0.899117	0.874824	0.857363	0.864898	0.875769	0.864808	0.904023	0.855803	0.877756	0.877838	0.846976	0.868581	0.845472	1	0.891252	0.0620913
993	5	94772	0.379088	62.9759	5.65922	3.23194	0.826928	0.913608	0.904344	0.906834	0.880629	0.89021	0.906576	0.882175	0.900113	0.875855	0.85816	0.866142	0.876773	0.864633	0.903352	0.856118	0.878456	0.877685	0.845941	0.870088	0.845867	1	0.892091	0.0616009
994	6	60826	0.243304	65.7351	8.06769	3.74783	1.32106	0.915012	0.906348	0.907614	0.883035	0.891247	0.906635	0.881794	0.900873	0.875637	0.858399	0.867622	0.8771	0.865329	0.903816	0.856533	0.879106	0.878596	0.846464	0.870245	0.845453	1	0.893081	0.0612021
998	10	53564	0.214256	65.7159	8.06497	3.74457	1.32103	0.916231	0.907895	0.908661	0.884297	0.892596	0.90741	0.882225	0.901314	0.876531	0.859738	0.867383	0.877427	0.866216	0.903853	0.856853	0.879863	0.878799	0.846324	0.870193	0.844802	1	0.894023	0.0608378
1000	0	563283	2.25313	22.7454	0.848548	0.151384	0.0168576	0.911926	0.884309	0.898486	0.887063	0.892364	0.906191	0.879125	0.868769	0.855118	0.839406	0.843909	0.86693	0.876266	0.918417	0.871277	0.872241	0.857667	0.857613	0.856362	0.83252	1	0.885127	0.0667369
1005	5	97843	0.391372	62.6636	5.66361	3.18514	0.818842	0.914036	0.887197	0.900192	0.888485	0.893917	0.906636	0.880533	0.869102	0.855611	0.8419	0.843601	0.867635	0.876547	0.918865	0.871774	0.873062	0.858774	0.857563	0.856944	0.832318	1	0.886558	0.0661525
1006	6	62397	0.249588	65.4681	8.10114	3.70528	1.32054	0.91651	0.889474	0.900853	0.889506	0.895283	0.907359	0.881797	0.870587	0.854664	0.843214	0.843518	0.86755	0.876757	0.919804	0.871364	0.873247	0.858367	0.858807	0.857774	0.833718	1	0.887739	0.0655772
1010	10	54746	0.218984	65.4289	8.11303	3.69932	1.32105	0.918341	0.891983	0.901344	0.891188	0.89707	0.908322	0.882631	0.871251	0.855816	0.84376	0.844162	0.867881	0.877187	0.920725	0.871415	0.873397	0.858857	0.85893	0.85883	0.83418	1	0.888986	0.0651082
1012	0	553895	2.21558	22.7666	0.853515	0.151812	0.016983	0.919928	0.887985	0.903638	0.884004	0.880779	0.898729	0.876341	0.89708	0.860048	0.860675	0.869113	0.874333	0.865748	0.917097	0.855278	0.899921	0.87202	0.869358	0.863219	0.844902	1	0.88929	0.064797
1017	5	97563	0.390252	64.4704	5.8197	3.46714	0.889107	0.921287	0.889856	0.904416	0.884464	0.882076	0.900275	0.876306	0.897543	0.860372	0.860823	0.870356	0.874737	0.866522	0.916792	0.856457	0.900505	0.872436	0.868716	0.864523	0.845197	1	0.890214	0.064423
1018	6	62465	0.24986	67.2207	8.28343	4.00799	1.42029	0.923069	0.891451	0.905835	0.88596	0.883839	0.901713	0.877147	0.898071	0.861995	0.861715	0.871016	0.875834	0.867262	0.916817	0.856944	0.901233	0.873001	0.868566	0.86502	0.845962	1	0.891503	0.0639929
1022	10	54853	0.219412	67.2098	8.27618	4.00575	1.4174	0.924626	0.893342	0.907015	0.887007	0.884619	0.902257	0.87801	0.898994	0.862915	0.86308	0.871894	0.875859	0.86771	0.916978	0.857291	0.901582	0.873243	0.869014	0.86411	0.845423	1	0.892537	0.0635615
1024	0	506995	2.02798	22.7482	0.858296	0.151455	0.0170773	0.910213	0.888528	0.875895	0.886189	0.898681	0.860487	0.866703	0.895105	0.855422	0.870181	0.841665	0.88972	0.848968	0.906122	0.887516	0.910511	0.86721	0.863033	0.86458	0.801196	1	0.882548	0.0703589
1029	5	93463	0.373852	62.9847	5.74002	3.23537	0.837924	0.91258	0.891246	0.878508	0.888079	0.898912	0.860833	0.868702	0.895226	0.856788	0.872335	0.841531	0.890909	0.848325	0.907605	0.887463	0.911655	0.86722	0.862844	0.865717	0.801478	1	0.884081	0.0697269
1030	6	60098	0.240392	65.4458	8.11536	3.7022	1.32256	0.914315	0.892575	0.88037	0.889381	0.900671	0.862874	0.870295	0.895845	0.85794	0.873324	0.842549	0.891444	0.848997	0.907202	0.88691	0.911744	0.867067	0.862791	0.865278	0.801241	1	0.885364	0.0692065
1034	10	52908	0.211632	65.4247	8.11729	3.69883	1.32246	0.916279	0.893995	0.882277	0.890432	0.902189	0.864453	0.872222	0.896509	0.859076	0.873913	0.843889	0.891746	0.849607	0.908029	0.887805	0.911545	0.866778	0.862894	0.865247	0.801495	1	0.886686	0.0686325
1036	0	513819	2.05528	22.6778	0.844611	0.150043	0.0166908	0.908628	0.883382	0.895562	0.877121	0.897173	0.913978	0.879607	0.904224	0.840265	0.855624	0.859596	0.88151	0.851204	0.890304	0.880787	0.880666	0.856994	0.83511	0.835232	0.844326	1	0.885671	0.0619688
1041	5	94459	0.377836	62.3342	5.67078	3.13636	0.811635	0.911115	0.884828	0.895854	0.878122	0.898776	0.914571	0.880424	0.904477	0.84091	0.856816	0.860326	0.882907	0.851126	0.890741	0.881218	0.879493	0.856959	0.83559	0.834092	0.843191	1	0.886692	0.0615864
1042	6	60657	0.242628	65.8937	8.12324	3.7765	1.34096	0.912442	0.886213	0.897184	0.879618	0.898932	0.915063	0.880912	0.905815	0.841659	0.856571	0.861063	0.881654	0.85141	0.89162	0.880863	0.879956	0.85723	0.834792	0.833952	0.843035	1	0.887521	0.0612666
1046	10	53305	0.21322	65.86	8.11184	3.77045	1.33795	0.914361	0.887919	0.898893	0.880415	0.89969	0.915862	0.881803	0.906528	0.841975	0.856974	0.861167	0.88199	0.851318	0.892468	0.881127	0.880433	0.857537	0.835484	0.834443	0.843054	1	0.88857	0.0609311
1048	0	545836	2.18334	22.747	0.862214	0.151436	0.0171438	0.889547	0.89071	0.884855	0.89875	0.88461	0.893077	0.873329	0.881441	0.855029	0.830625	0.854825	0.868141	0.876129	0.892814	0.851116	0.889236	0.860455	0.839924	0.845564	0.832922	1	0.880188	0.0675539
1053	5	96659	0.386636	64.7428	5.87931	3.51209	0.906891	0.89119	0.893021	0.887134	0.900635	0.88625	0.894749	0.87474	0.881532	0.855456	0.830745	0.854928	0.868424	0.876116	0.891929	0.851442	0.89029	0.861668	0.840584	0.846176	0.832587	1	0.881545	0.0672731
1054	6	61917	0.247668	66.7544	8.29898	3.92853	1.40444	0.89263	0.894738	0.888544	0.902038	0.886493	0.895433	0.875091	0.881656	0.856921	0.831977	0.856429	0.869543	0.876464	0.89234	0.85206	0.890684	0.862162	0.841166	0.84715	0.833777	1	0.882611	0.0670363
1058	10	54424	0.217696	66.7569	8.2983	3.92893	1.40469	0.894348	0.89568	0.890278	0.903517	0.88709	0.896599	0.875597	0.882818	0.857563	0.832344	0.856773	0.870232	0.876461	0.893117	0.853125	0.891243	0.862496	0.841127	0.847622	0.833796	1	0.883652	0.0667344
1060	0	567639	2.27056	22.7822	0.846773	0.152113	0.0168791	0.911704	0.888218	0.886723	0.87722	0.906306	0.903432	0.875842	0.872965	0.856691	0.862578	0.851229	0.849669	0.857397	0.919429	0.868955	0.85571	0.869296	0.848788	0.884756	0.806457	1	0.884423	0.0671483
1065	5	98187	0.392748	64.1648	5.81475	3.41895	0.881587	0.912295	0.889542	0.887246	0.878181	0.906744	0.903317	0.876705	0.874607	0.859421	0.862482	0.851319	0.849675	0.857756	0.919551	0.869275	0.855673	0.869356	0.84832	0.88528	0.806741	1	0.885126	0.0672263
1066	6	62520	0.25008	65.1379	8.13296	3.65249	1.31051	0.914179	0.891355	0.88902	0.880518	0.908149	0.904311	0.877135	0.874792	0.859653	0.86378	0.852207	0.850848	0.857989	0.920018	0.870609	0.855646	0.86893	0.848249	0.886164	0.806318	1	0.886418	0.0667026
1070	10	55061	0.220244	65.1035	8.13287	3.64687	1.30824	0.91583	0.892746	0.890803	0.881931	0.908946	0.90595	0.877863	0.87542	0.8607	0.864423	0.853099	0.851783	0.858484	0.921042	0.870507	0.856032	0.869327	0.847687	0.886726	0.806251	1	0.887582	0.0662988
1072	0	546243	2.18497	22.8011	0.858429	0.152506	0.0171501	0.902287	0.87775	0.899514	0.877066	0.889345	0.924547	0.847496	0.882154	0.872202	0.86685	0.857351	0.877654	0.85701	0.914472	0.866184	0.878426	0.864037	0.858515	0.847393	0.837966	1	0.883941	0.065897
1077	5	96465	0.38586	64.6097	5.82715	3.48947	0.895904	0.904463	0.880542	0.900363	0.877396	0.891235	0.924677	0.848567	0.883149	0.871668	0.867988	0.858011	0.879728	0.858068	0.914119	0.866833	0.878635	0.864194	0.858031	0.846815	0.840118	1	0.885153	0.0653792
1078	6	61664	0.246656	64.7054	8.09489	3.58125	1.28973	0.906355	0.882484	0.900915	0.878584	0.892749	0.924526	0.850448	0.883376	0.871854	0.869	0.857194	0.879889	0.858848	0.914229	0.867467	0.878657	0.864508	0.858718	0.846758	0.839404	1	0.886144	0.0650071
1082	10	54081	0.216324	64.6824	8.09347	3.57747	1.28765	0.907713	0.884423	0.902544	0.879634	0.893743	0.924816	0.852296	0.883804	0.872303	0.869224	0.857575	0.880355	0.859054	0.914767	0.867717	0.879505	0.864879	0.859341	0.846554	0.839426	1	0.887193	0.0647005
1084	0	555655	2.22262	22.7531	0.852581	0.151543	0.0169599	0.930702	0.880202	0.896515	0.869436	0.893982	0.893446	0.873422	0.909317	0.851971	0.876024	0.866254	0.876877	0.886233	0.927272	0.872447	0.904076	0.873374	0.869091	0.847308	0.822913	1	0.88986	0.0668901
1089	5	97598	0.390392	61.6899	5.57668	3.03962	0.782349	0.932529	0.882349	0.897938	0.872185	0.894573	0.894649	0.873835	0.909921	0.852825	0.876785	0.8651	0.878194	0.888394	0.928738	0.872441	0.903784	0.873209	0.869418	0.847312	0.82244	1	0.891138	0.0661579
1090	6	62670	0.25068	65.4025	8.03181	3.69168	1.30322	0.934035	0.884426	0.899729	0.87352	0.895724	0.895436	0.874342	0.910452	0.854165	0.876687	0.865733	0.877469	0.888822	0.929145	0.873456	0.903463	0.873863	0.870217	0.848333	0.822459	1	0.892261	0.0657034
1094	10	55039	0.220156	65.3697	8.03479	3.68644	1.30255	0.935319	0.88629	0.901424	0.874816	0.896573	0.896419	0.87488	0.910936	0.854839	0.878059	0.865713	0.877968	0.889687	0.929586	0.873254	0.904159	0.874026	0.870492	0.848162	0.82308	1	0.893324	0.0654424
1096	0	639268	2.55707	22.8084	0.848322	0.152637	0.0169587	0.892891	0.882668	0.892224	0.887606	0.895246	0.889676	0.879833	0.897424	0.839015	0.856566	0.854225	0.877844	0.874343	0.894652	0.873149	0.892654	0.867026	0.841501	0.837976	0.815458	1	0.882108	0.066081
1101	5	103276	0.413104	65.0944	5.85835	3.56791	0.914577	0.894138	0.884968	0.893906	0.88874	0.89682	0.889761	0.882267	0.897367	0.839653	0.856811	0.854221	0.878195	0.874923	0.895552	0.873301	0.893741	0.867796	0.841817	0.838631	0.815373	1	0.883263	0.0657226
1102	6	65283	0.261132	67.714	8.34148	4.0964	1.4517	0.895463	0.886441	0.895095	0.889351	0.897447	0.890377	0.884089	0.897891	0.840426	0.857528	0.854717	0.878674	0.875128	0.896458	0.873711	0.894521	0.867623	0.84185	0.839353	0.815174	1	0.884196	0.0653421
1106	10	57240	0.22896	67.6932	8.3366	4.09259	1.45098	0.897248	0.887928	0.896226	0.890671	0.898244	0.891291	0.885133	0.898952	0.841291	0.858333	0.8549	0.879306	0.875577	0.897039	0.873436	0.894645	0.86768	0.841771	0.839492	0.81547	1	0.885252	0.0648664
1108	0	690511	2.76204	22.9445	0.853879	0.155374	0.0172505	0.913992	0.887764	0.870896	0.89338	0.902531	0.896887	0.865915	0.903541	0.862169	0.837966	0.850346	0.87294	0.854709	0.885546	0.879745	0.889121	0.850863	0.852542	0.834909	0.830602	1	0.884096	0.0652818
1113	5	105131	0.420524	61.9937	5.60861	3.08464	0.793705	0.916219	0.889595	0.871446	0.894299	0.903116	0.897005	0.866866	0.903154	0.862495	0.839667	0.851309	0.873624	0.855119	0.885462	0.880026	0.888487	0.852256	0.852769	0.834792	0.82956	1	0.885035	0.0649895
1114	6	66219	0.264876	63.2798	7.88422	3.3494	1.1995	0.917863	0.891602	0.874039	0.895317	0.904204	0.898398	0.867938	0.904786	0.86306	0.84108	0.850753	0.874145	0.856552	0.886007	0.881794	0.88908	0.852429	0.853486	0.835146	0.829581	1	0.886414	0.0646311
1118	10	58391	0.233564	63.2706	7.8898	3.34822	1.2007	0.919371	0.892817	0.875811	0.896482	0.905225	0.898537	0.869235	0.905807	0.863241	0.841731	0.85091	0.874347	0.857178	0.886858	0.882302	0.88911	0.853008	0.853882	0.835309	0.829366	1	0.887409	0.0642823
1120	0	546000	2.184	22.8388	0.894802	0.153314	0.0179527	0.896244	0.876234	0.903014	0.874325	0.906096	0.915396	0.852853	0.883458	0.849727	0.864395	0.864599	0.878684	0.886597	0.904028	0.873607	0.861222	0.868298	0.836649	0.848215	0.815265	1	0.883256	0.0656525
1125	5	95905	0.38362	63.9551	5.77184	3.38505	0.87012	0.898154	0.877822	0.903848	0.874668	0.907142	0.915359	0.854142	0.883906	0.849622	0.864486	0.865716	0.878411	0.886794	0.904525	0.873401	0.861206	0.86825	0.836536	0.84848	0.816089	1	0.884087	0.0655075
1126	6	61458	0.245832	65.4523	8.12521	3.70374	1.32657	0.899924	0.879617	0.905374	0.876485	0.907905	0.916105	0.854014	0.884555	0.850377	0.864989	0.866063	0.878958	0.887785	0.90487	0.873898	0.861393	0.86778	0.836303	0.85006	0.815524	1	0.885172	0.0652649
1130	10	53967	0.215868	65.4087	8.11886	3.69633	1.32346	0.901347	0.881474	0.90635	0.878379	0.908907	0.916977	0.854115	0.885096	0.850501	0.866159	0.865761	0.879436	0.88845	0.905164	0.87358	0.862434	0.86804	0.836845	0.850761	0.815767	1	0.886177	0.064904
1132	0	570113	2.28045	22.7575	0.843591	0.151616	0.0167719	0.895932	0.867418	0.90244	0.893103	0.88899	0.907519	0.890685	0.880641	0.861663	0.871302	0.835988	0.874949	0.850161	0.923735	0.883051	0.861161	0.837007	0.840756	0.88102	0.808061	1	0.883318	0.0671511
1137	5	97745	0.39098	63.5934	5.74519	3.32834	0.856101	0.898598	0.869635	0.904271	0.894133	0.890516	0.908947	0.891217	0.882352	0.861645	0.871635	0.837097	0.875738	0.850381	0.924917	0.883805	0.861476	0.837598	0.840657	0.881907	0.809366	1	0.88477	0.0666284
1138	6	62081	0.248324	65.1305	8.10442	3.65027	1.30749	0.900976	0.871225	0.905293	0.895983	0.892358	0.909707	0.892632	0.883024	0.86305	0.872505	0.839033	0.875389	0.851331	0.925549	0.883515	0.861415	0.839001	0.84062	0.881719	0.809724	1	0.886121	0.0660839
1142	10	54407	0.217628	65.1147	8.11429	3.64809	1.30832	0.902816	0.872599	0.90685	0.89744	0.89335	0.910765	0.893056	0.883416	0.864144	0.872792	0.839432	0.876532	0.852004	0.925662	0.883838	0.861525	0.838697	0.840912	0.881495	0.809547	1	0.887194	0.0656702
1144	0	724630	2.89852	22.898	0.861875	0.154451	0.0173652	0.915498	0.885174	0.892388	0.870205	0.90444	0.899434	0.861186	0.89993	0.874606	0.855955	0.836795	0.881658	0.863374	0.912945	0.873992	0.898095	0.876591	0.846997	0.856467	0.821959	1	0.886289	0.0651727
1149	5	107496	0.429984	61.1398	5.54937	2.95991	0.763522	0.915922	0.886628	0.894247	0.871251	0.905345	0.90054	0.861548	0.899922	0.874591	0.856488	0.836701	0.881293	0.863437	0.913234	0.87507	0.897378	0.876474	0.84732	0.857185	0.822393	1	0.887041	0.0649913
1150	6	67571	0.270284	64.9384	7.9498	3.61304	1.27144	0.917132	0.887947	0.894659	0.872208	0.905914	0.901496	0.862952	0.900734	0.874717	0.858105	0.837482	0.882235	0.863928	0.913417	0.875672	0.898684	0.877011	0.847849	0.857624	0.82329	1	0.887947	0.0646638
1154	10	59390	0.23756	64.9073	7.94106	3.60768	1.2689	0.91853	0.889552	0.895908	0.873952	0.906996	0.902517	0.864194	0.90133	0.874954	0.858495	0.837801	0.882969	0.863841	0.913453	0.875913	0.899124	0.876764	0.848022	0.858006	0.82359	1	0.888986	0.0643216
1156	0	635293	2.54117	22.8534	0.863462	0.153557	0.0173066	0.901309	0.899085	0.879639	0.895906	0.880286	0.880162	0.866285	0.899895	0.842638	0.88851	0.844436	0.866164	0.880915	0.926588	0.862679	0.895506	0.865586	0.827705	0.852778	0.814804	1	0.883649	0.0661577
1161	5	102336	0.409344	60.2215	5.45003	2.82874	0.728801	0.903133	0.901213	0.881176	0.897255	0.880682	0.881127	0.868526	0.900221	0.843926	0.889233	0.844297	0.865707	0.880883	0.927416	0.862658	0.896571	0.865565	0.828145	0.852403	0.814811	1	0.884827	0.0655752
1162	6	64603	0.258412	63.3168	7.80792	3.35241	1.19159	0.904571	0.904107	0.88191	0.897265	0.880795	0.882327	0.869596	0.899664	0.84452	0.889982	0.844535	0.866268	0.88191	0.927921	0.863706	0.896375	0.865997	0.828352	0.852375	0.815953	1	0.885758	0.065223
1166	10	56793	0.227172	63.3271	7.79823	3.35367	1.19123	0.906335	0.905173	0.883322	0.898975	0.882098	0.883084	0.870512	0.900586	0.844752	0.89077	0.844972	0.866806	0.883014	0.928283	0.864147	0.896633	0.866568	0.828738	0.852904	0.815866	1	0.886856	0.0647942
1168	0	591167	2.36467	22.8	0.88369	0.152522	0.0176765	0.898128	0.89827	0.887106	0.883914	0.889376	0.885081	0.865722	0.900159	0.865418	0.862213	0.847547	0.872074	0.860229	0.90831	0.869258	0.895183	0.856249	0.838987	0.852158	0.794759	1	0.883156	0.0664774
1173	5	99518	0.398072	60.9369	5.56142	2.93144	0.760931	0.90043	0.900716	0.887563	0.886031	0.89106	0.885558	0.867396	0.900038	0.86627	0.862774	0.848239	0.873274	0.85991	0.908504	0.869792	0.896295	0.856905	0.83916	0.852062	0.794736	1	0.884459	0.0659522
1174	6	63392	0.253568	60.6476	7.68591	2.95474	1.0768	0.90263	0.901959	0.889371	0.88706	0.891437	0.886263	0.868477	0.900674	0.867893	0.862443	0.849587	0.873525	0.859848	0.908995	0.868824	0.896438	0.857285	0.839372	0.851219	0.79525	1	0.885515	0.0657892
1178	10	55806	0.223224	60.6387	7.67656	2.95317	1.07523	0.904383	0.902994	0.890594	0.88848	0.892637	0.886768	0.869629	0.900907	0.868876	0.862766	0.850204	0.87392	0.860454	0.909383	0.868778	0.896705	0.857775	0.839202	0.851593	0.795121	1	0.8865	0.0654863
1180	0	554178	2.21671	22.7076	0.844611	0.150631	0.016725	0.890361	0.880238	0.881291	0.895272	0.903472	0.904776	0.862376	0.879114	0.849844	0.863943	0.850966	0.890329	0.884552	0.896515	0.881713	0.865674	0.854593	0.834127	0.869426	0.83577	1	0.881946	0.0690897
1185	5	97004	0.388016	61.3335	5.54999	2.9876	0.769373	0.893711	0.88066	0.883397	0.896035	0.903452	0.906262	0.864423	0.880732	0.849321	0.86498	0.850888	0.889891	0.884824	0.897066	0.882206	0.866794	0.85596	0.834285	0.869882	0.835476	1	0.883164	0.0684798
1186	6	61975	0.2479	64.6345	7.95237	3.56443	1.26441	0.895748	0.882525	0.884268	0.897128	0.905099	0.90718	0.86518	0.881097	0.850133	0.865825	0.852061	0.890077	0.884704	0.897426	0.882654	0.86806	0.856789	0.834304	0.868673	0.835708	1	0.8843	0.0681415
1190	10	54370	0.21748	64.6405	7.946	3.56515	1.26329	0.897655	0.883897	0.886215	0.898289	0.905601	0.907752	0.866664	0.882067	0.850506	0.866507	0.852639	0.890344	0.885479	0.897692	0.882306	0.868291	0.857578	0.835065	0.869027	0.836049	1	0.885407	0.0678541
1192	0	582908	2.33163	22.7751	0.843045	0.151965	0.0167931	0.90876	0.883708	0.887463	0.876927	0.896411	0.899869	0.874567	0.888826	0.8548	0.825607	0.868568	0.867863	0.868837	0.904127	0.878245	0.866743	0.87043	0.844795	0.849792	0.808743	1	0.882701	0.0655175
1197	5	99330	0.39732	62.941	5.69304	3.22754	0.829913	0.910505	0.88505	0.887753	0.878823	0.897191	0.901158	0.874645	0.890099	0.855733	0.825899	0.868967	0.869239	0.869068	0.904314	0.879543	0.866581	0.871554	0.845369	0.848827	0.80828	1	0.883699	0.0651362
1198	6	63030	0.25212	64.98	8.05518	3.62405	1.29583	0.912058	0.886007	0.889846	0.880644	0.897739	0.902063	0.875044	0.891234	0.857124	0.826146	0.869483	0.870459	0.869824	0.905323	0.880033	0.867619	0.871823	0.846145	0.84908	0.807108	1	0.884825	0.0647403
1202	10	55270	0.22108	64.9635	8.05692	3.62145	1.29537	0.91357	0.887407	0.890972	0.881798	0.898589	0.903022	0.875412	0.892111	0.858648	0.827013	0.870662	0.871621	0.870735	0.9056	0.880523	0.867632	0.872924	0.846119	0.849014	0.807282	1	0.885879	0.0643787
1204	0	611907	2.44763	22.8597	0.855419	0.153673	0.0171731	0.923863	0.87876	0.904036	0.871096	0.912181	0.880544	0.894553	0.905234	0.896413	0.847407	0.830102	0.87709	0.85095	0.929011	0.863322	0.873901	0.858952	0.842797	0.863208	0.809085	1	0.889064	0.0620151
1209	5	101350	0.4054	63.7554	5.7387	3.35312	0.858257	0.925249	0.880636	0.904465	0.872511	0.912511	0.882151	0.894795	0.90591	0.896635	0.847864	0.83146	0.878012	0.850562	0.928574	0.863074	0.874697	0.859531	0.842985	0.863503	0.810005	1	0.889977	0.0616829
1210	6	64311	0.257244	64.6912	8.05054	3.57716	1.27896	0.92663	0.881933	0.905389	0.874298	0.913094	0.882913	0.894769	0.906851	0.896791	0.847211	0.83261	0.878971	0.849754	0.928924	0.862792	0.875146	0.859153	0.843487	0.863095	0.811844	1	0.890806	0.061204
1214	10	56643	0.226572	64.6828	8.04799	3.57573	1.27821	0.927935	0.883269	0.905928	0.875386	0.914279	0.884099	0.895283	0.907747	0.896925	0.847978	0.833033	0.879111	0.849911	0.928394	0.863469	0.875298	0.858897	0.844429	0.862763	0.811795	1	0.891643	0.0609412
1216	0	768053	3.07221	22.9437	0.852063	0.155355	0.0172255	0.90032	0.874276	0.888425	0.889812	0.902112	0.896784	0.866623	0.915857	0.862334	0.855314	0.835463	0.861045	0.869437	0.933372	0.84958	0.897545	0.855511	0.864043	0.860117	0.801701	1	0.883577	0.0647247
1221	5	109590	0.43836	63.05	5.68125	3.24374	0.832473	0.901287	0.875335	0.889383	0.891464	0.903198	0.897792	0.868537	0.916794	0.86366	0.854927	0.836194	0.860056	0.869536	0.932676	0.84963	0.897824	0.856547	0.864294	0.861196	0.803335	1	0.884505	0.0642792
1222	6	68383	0.273532	64.3761	8.0047	3.52522	1.26222	0.902754	0.87706	0.89047	0.892371	0.904486	0.898491	0.868213	0.917538	0.864594	0.855205	0.836831	0.861354	0.870172	0.93339	0.850321	0.897935	0.856975	0.864915	0.860879	0.803657	1	0.885477	0.0639713
1226	10	59950	0.2398	64.3776	7.98642	3.52477	1.25955	0.904304	0.878123	0.891518	0.893703	0.905079	0.899566	0.868991	0.918382	0.865304	0.85633	0.837781	0.862093	0.870108	0.933319	0.851201	0.897932	0.857081	0.864896	0.861393	0.804012	1	0.886437	0.0636155
1228	0	655676	2.6227	22.9061	0.868043	0.154621	0.0174994	0.914179	0.903776	0.887818	0.910874	0.881471	0.896666	0.856736	0.897917	0.851642	0.86691	0.863247	0.860773	0.859179	0.904524	0.875819	0.8881	0.863951	0.826316	0.863111	0.82493	1	0.888307	0.0643358
1233	5	103652	0.414608	63.0269	5.71346	3.24106	0.835706	0.914719	0.904715	0.890369	0.912037	0.881609	0.897272	0.858377	0.898839	0.851329	0.867885	0.863924	0.861103	0.859458	0.90429	0.878324	0.886953	0.863307	0.826246	0.864301	0.825826	1	0.889182	0.0639701
1234	6	65146	0.260584	63.6977	7.96945	3.41733	1.23245	0.916288	0.90641	0.89192	0.912474	0.882564	0.897615	0.860298	0.90037	0.85293	0.867881	0.864144	0.862217	0.859777	0.904914	0.878757	0.887468	0.862662	0.826943	0.865448	0.826006	1	0.890287	0.0635716
1238	10	57397	0.229588	63.6871	7.96502	3.41553	1.23143	0.917565	0.907774	0.893026	0.913645	0.883504	0.898157	0.86116	0.901206	0.85318	0.868808	0.864732	0.862728	0.860838	0.905152	0.878687	0.888269	0.862937	0.827378	0.865115	0.826245	1	0.891212	0.0631991
1240	0	689978	2.75991	23.0196	0.891736	0.156952	0.0181581	0.898747	0.888809	0.895945	0.897185	0.888707	0.892664	0.859085	0.907041	0.851763	0.870847	0.830534	0.871776	0.870583	0.904505	0.887236	0.895971	0.885656	0.817901	0.842752	0.830704	1	0.88471	0.066029
1245	5	105203	0.420812	63.7491	5.75266	3.35258	0.86169	0.900587	0.890512	0.896918	0.898639	0.889789	0.892964	0.860322	0.907645	0.851478	0.87161	0.82962	0.871582	0.871073	0.904727	0.886952	0.895944	0.88507	0.817914	0.843488	0.830917	1	0.885643	0.0658052
1246	6	66324	0.265296	66.935	8.25338	3.9576	1.405	0.901981	0.892422	0.898755	0.898966	0.890326	0.894458	0.861197	0.907522	0.8516	0.872851	0.831795	0.872294	0.870839	0.904424	0.888411	0.895664	0.885479	0.817962	0.844423	0.831697	1	0.886686	0.0654859
1250	10	58268	0.233072	66.9284	8.24967	3.95634	1.40449	0.903232	0.894041	0.899576	0.90028	0.892042	0.895663	0.862326	0.908457	0.852252	0.873267	0.832412	0.872263	0.871353	0.904939	0.888043	0.896178	0.885632	0.818013	0.845189	0.832	1	0.887723	0.0652011
1252	0	557060	2.22824	22.7829	0.839711	0.152116	0.0167496	0.90767	0.881153	0.901697	0.887766	0.906477	0.906807	0.888922	0.88402	0.857392	0.861895	0.8537	0.872967	0.856316	0.90479	0.875784	0.87515	0.865199	0.865823	0.887936	0.792263	1	0.888031	0.063677
1257	5	97603	0.390412	62.1838	5.62841	3.11307	0.80175	0.909111	0.883764	0.903522	0.889133	0.906693	0.907964	0.888989	0.884148	0.858765	0.861925	0.855614	0.873395	0.857007	0.903835	0.876244	0.874809	0.866833	0.865563	0.888308	0.79243	1	0.889166	0.0633095
1258	6	62321	0.249284	63.3351	7.87335	3.35761	1.20212	0.910407	0.885857	0.904767	0.890551	0.907704	0.908434	0.890093	0.885592	0.8591	0.861419	0.857175	0.874288	0.857319	0.902521	0.875467	0.874649	0.867492	0.864845	0.888216	0.79255	1	0.890178	0.0627803
1262	10	54939	0.219756	63.3359	7.87093	3.35765	1.20153	0.912148	0.887166	0.905868	0.891316	0.908644	0.909509	0.891953	0.886247	0.859517	0.86191	0.857806	0.873997	0.857651	0.903229	0.874998	0.874706	0.867571	0.864959	0.888886	0.792606	1	0.891158	0.062546
1264	0	609384	2.43754	22.8957	0.855951	0.154395	0.0172112	0.902598	0.886532	0.891731	0.880297	0.884758	0.876372	0.896093	0.899805	0.879912	0.86886	0.833658	0.887216	0.867136	0.91774	0.864701	0.869888	0.839432	0.852122	0.848633	0.8179	1	0.884156	0.068828
1269	5	100330	0.40132	61.8714	5.5894	3.06634	0.789463	0.904161	0.888662	0.89394	0.881885	0.886644	0.877733	0.897503	0.900857	0.880973	0.868883	0.835453	0.887227	0.869167	0.918205	0.865459	0.870139	0.838179	0.851171	0.849362	0.817413	1	0.885585	0.0679785
1270	6	63600	0.2544	64.4136	7.95708	3.52931	1.25454	0.905668	0.890031	0.895582	0.883608	0.887704	0.87875	0.898027	0.902115	0.880928	0.869245	0.836392	0.887736	0.869159	0.918388	0.866753	0.870409	0.838679	0.850629	0.849442	0.818506	1	0.886667	0.0675144
1274	10	55877	0.223508	64.3979	7.96345	3.52702	1.25476	0.907001	0.891342	0.89706	0.884595	0.888174	0.880273	0.898742	0.902482	0.881499	0.869955	0.837473	0.888093	0.869436	0.919063	0.867074	0.869884	0.838726	0.850108	0.85018	0.818593	1	0.887604	0.0672669
1276	0	616236	2.46494	22.7948	0.863042	0.152389	0.0172459	0.901767	0.892059	0.870972	0.880581	0.899723	0.898073	0.853203	0.912007	0.85187	0.847389	0.82103	0.864551	0.876902	0.905544	0.867053	0.889198	0.862462	0.848252	0.844246	0.794343	1	0.880516	0.0692415
1281	5	101328	0.405312	63.1294	5.72887	3.257	0.840748	0.903551	0.894008	0.873209	0.881553	0.900546	0.899899	0.854058	0.911959	0.853851	0.849005	0.820632	0.864939	0.877132	0.906512	0.86707	0.891432	0.86294	0.84755	0.844021	0.794524	1	0.881804	0.0686662
1282	6	63997	0.255988	65.2688	8.1272	3.67365	1.31583	0.905253	0.895706	0.874611	0.882776	0.902081	0.900128	0.855228	0.914809	0.85504	0.849938	0.820242	0.86458	0.877299	0.907464	0.866838	0.891971	0.86508	0.848634	0.843454	0.794108	1	0.883014	0.0682291
1286	10	56185	0.22474	65.2559	8.12475	3.67146	1.31538	0.907066	0.897072	0.876853	0.883812	0.902794	0.901433	0.855531	0.915431	0.856439	0.850796	0.820975	0.864955	0.877788	0.907644	0.867109	0.892427	0.866192	0.849159	0.843998	0.794038	1	0.884172	0.0677932
1288	0	632667	2.53067	22.7901	0.858434	0.152287	0.0171346	0.912772	0.891682	0.882243	0.886668	0.895488	0.903222	0.864045	0.907128	0.844158	0.865502	0.843247	0.882832	0.832342	0.897416	0.887968	0.900872	0.854267	0.835436	0.863692	0.819136	1	0.885329	0.0627759
1293	5	102507	0.410028	64.1384	5.78406	3.41398	0.876375	0.914196	0.893622	0.883232	0.887261	0.896914	0.903909	0.865282	0.90865	0.845513	0.866077	0.844162	0.884983	0.832265	0.898431	0.887378	0.900602	0.854034	0.835372	0.862819	0.818027	1	0.886414	0.0625609
1294	6	64939	0.259756	63.6403	8.03897	3.41098	1.23995	0.914959	0.895309	0.884168	0.887602	0.897234	0.904903	0.867252	0.90923	0.846402	0.865928	0.844754	0.887025	0.832427	0.898944	0.887479	0.900838	0.853378	0.836593	0.86301	0.81816	1	0.887253	0.0622579
1298	10	57125	0.2285	63.623	8.04293	3.40848	1.24092	0.915912	0.897418	0.88533	0.888245	0.897409	0.905234	0.86779	0.909716	0.846766	0.866687	0.845435	0.887562	0.831974	0.899554	0.887317	0.901042	0.853663	0.83705	0.863256	0.818521	1	0.888038	0.0621532
1300	0	621696	2.48678	22.8483	0.854794	0.153443	0.0171516	0.898521	0.887258	0.886884	0.914892	0.89413	0.894797	0.874717	0.93312	0.858985	0.861379	0.860832	0.861039	0.883306	0.898065	0.882649	0.875174	0.855691	0.83532	0.851581	0.806306	1	0.888105	0.0650457
1305	5	101671	0.406684	62.3979	5.64815	3.14519	0.809802	0.90063	0.888936	0.889501	0.916879	0.895354	0.896313	0.874851	0.933791	0.860142	0.862739	0.86025	0.861794	0.884156	0.898658	0.881933	0.874394	0.855411	0.835361	0.851801	0.807305	1	0.889462	0.0645639
1306	6	64626	0.258504	63.3622	7.90204	3.36283	1.20735	0.902918	0.889526	0.891839	0.917997	0.895445	0.897673	0.876219	0.934252	0.860404	0.863971	0.859832	0.862934	0.884118	0.899112	0.88288	0.875174	0.854996	0.836428	0.852962	0.808158	1	0.890577	0.0640823
1310	10	56839	0.227356	63.3339	7.91076	3.3588	1.20776	0.905171	0.891457	0.893207	0.918744	0.896277	0.898054	0.876968	0.934807	0.860993	0.864275	0.860122	0.86321	0.884234	0.899488	0.882783	0.875385	0.854968	0.836679	0.852636	0.808758	1	0.891607	0.0637151
1312	0	568508	2.27403	22.8147	0.851402	0.152768	0.0170129	0.918602	0.891066	0.902316	0.893894	0.899762	0.92055	0.867213	0.910219	0.866409	0.852046	0.852276	0.864024	0.888602	0.879632	0.85749	0.854764	0.866731	0.836769	0.882531	0.796283	1	0.890994	0.060315
1317	5	98147	0.392588	64.55	5.83423	3.48014	0.89325	0.920471	0.891433	0.902427	0.893889	0.900608	0.920935	0.866832	0.911118	0.867856	0.851677	0.853363	0.863837	0.888723	0.88017	0.857958	0.856419	0.867551	0.836867	0.88235	0.796418	1	0.891584	0.0600005
1318	6	62586	0.250344	67.8536	8.3521	4.12123	1.45599	0.922003	0.892108	0.903541	0.894753	0.90104	0.921212	0.868149	0.911745	0.868437	0.853346	0.853178	0.864435	0.889616	0.88066	0.857828	0.857204	0.866584	0.836928	0.882681	0.795873	1	0.892388	0.060032
1322	10	55020	0.22008	67.8456	8.34752	4.11962	1.45484	0.923501	0.893466	0.904662	0.895265	0.901845	0.92171	0.868639	0.91275	0.869011	0.854126	0.853035	0.865122	0.889413	0.881107	0.858233	0.85797	0.866412	0.837577	0.882997	0.79641	1	0.893235	0.0598822
1324	0	577001	2.308	22.8337	0.876463	0.153185	0.0175679	0.909752	0.893907	0.890635	0.880609	0.906289	0.888385	0.880319	0.903398	0.838268	0.870944	0.84683	0.865624	0.855443	0.901394	0.875979	0.871669	0.863694	0.860329	0.864632	0.816012	1	0.886081	0.064458
1329	5	98869	0.395476	65.2918	5.92453	3.60164	0.928924	0.911479	0.89652	0.892535	0.880696	0.907393	0.889505	0.881414	0.904581	0.839879	0.870945	0.846807	0.865458	0.855389	0.90189	0.87576	0.873125	0.86383	0.861043	0.864366	0.816115	1	0.887272	0.0641279
1330	6	63039	0.252156	68.0765	8.36495	4.16129	1.46987	0.913419	0.898214	0.894938	0.881946	0.908255	0.890496	0.882366	0.905828	0.839964	0.871413	0.847563	0.866297	0.856192	0.901973	0.876029	0.874245	0.863378	0.861713	0.864076	0.81582	1	0.888516	0.0635144
1334	10	55273	0.221092	68.0496	8.36727	4.15661	1.46891	0.914823	0.899562	0.896233	0.883044	0.908952	0.891014	0.882936	0.906365	0.84079	0.872343	0.84752	0.866861	0.856494	0.902466	0.876441	0.874649	0.863749	0.861976	0.864355	0.815778	1	0.889416	0.063184
1336	0	543852	2.17541	22.8693	0.868194	0.153885	0.0174629	0.91263	0.905755	0.874799	0.890771	0.905281	0.874828	0.870947	0.912979	0.864845	0.876927	0.820337	0.875122	0.855318	0.903349	0.874755	0.869185	0.853404	0.844513	0.869028	0.80075	1	0.886515	0.0627014
1341	5	95872	0.383488	62.3319	5.6106	3.13447	0.803175	0.914594	0.907606	0.876111	0.892033	0.90674	0.876299	0.871318	0.91242	0.864502	0.878411	0.820339	0.875595	0.855917	0.902678	0.874645	0.869373	0.853065	0.84386	0.869044	0.799003	1	0.88754	0.0623218
1342	6	61223	0.244892	65.2763	8.01306	3.67037	1.29596	0.915865	0.908049	0.878248	0.89361	0.908539	0.876631	0.872197	0.912868	0.864528	0.879041	0.819978	0.87628	0.85521	0.902733	0.875047	0.869951	0.853985	0.842951	0.869567	0.799144	1	0.888445	0.061874
1346	10	53876	0.215504	65.2414	8.01314	3.66468	1.29466	0.917097	0.909422	0.880262	0.894601	0.909719	0.87784	0.873515	0.912716	0.864996	0.879807	0.819948	0.876522	0.855891	0.903334	0.875631	0.869886	0.855102	0.843372	0.869469	0.799577	1	0.889476	0.0615497
1348	0	515617	2.06247	22.7053	0.84599	0.150588	0.0167558	0.910496	0.905702	0.889176	0.903835	0.89835	0.904372	0.866081	0.913812	0.864287	0.869062	0.849471	0.889586	0.874929	0.902154	0.877677	0.896782	0.886533	0.860253	0.866213	0.839744	1	0.893109	0.0617445
1353	5	94487	0.377948	62.5217	5.63904	3.16335	0.812168	0.911147	0.906696	0.889334	0.905781	0.898589	0.904966	0.867188	0.914676	0.864701	0.87049	0.849519	0.88917	0.87593	0.902558	0.87701	0.89607	0.887011	0.860737	0.866701	0.840417	1	0.893794	0.061768
1354	6	60906	0.243624	64.2921	7.95047	3.50991	1.25225	0.912759	0.908055	0.890996	0.906963	0.899747	0.905486	0.867534	0.915197	0.865826	0.870489	0.84999	0.889953	0.875431	0.903113	0.876983	0.896037	0.887359	0.861943	0.866918	0.840188	1	0.894773	0.0614909
1358	10	53646	0.214584	64.2656	7.95403	3.50583	1.25139	0.914672	0.909313	0.892266	0.907207	0.901083	0.905594	0.868434	0.916005	0.865889	0.870857	0.851107	0.890486	0.876282	0.903478	0.876878	0.896087	0.886907	0.862422	0.866672	0.83996	1	0.895674	0.061063
1360	0	640016	2.56006	22.7665	0.840922	0.151793	0.0167336	0.923225	0.910462	0.901294	0.894097	0.887222	0.892929	0.883372	0.904533	0.870681	0.854362	0.854926	0.870233	0.854618	0.908196	0.871758	0.890224	0.866503	0.84032	0.872281	0.814726	1	0.892985	0.061703
1365	5	103450	0.4138	61.1203	5.53265	2.95673	0.761253	0.924427	0.911585	0.901281	0.895389	0.88855	0.893881	0.883678	0.905234	0.873084	0.85507	0.857095	0.870894	0.854398	0.909241	0.872963	0.890933	0.868231	0.84088	0.872252	0.813615	1	0.89394	0.0614372
1366	6	65634	0.262536	64.8554	7.95798	3.59996	1.27002	0.9259	0.912385	0.902467	0.896639	0.889326	0.895527	0.884206	0.905803	0.874036	0.856256	0.85864	0.871279	0.854489	0.909475	0.873655	0.891223	0.86961	0.840852	0.871362	0.813694	1	0.894922	0.0612723
1370	10	57789	0.231156	64.8367	7.95812	3.59701	1.27029	0.926751	0.91353	0.904212	0.897723	0.890325	0.896122	0.884623	0.90679	0.87482	0.856807	0.859099	0.872043	0.855145	0.909983	0.874673	0.89132	0.869629	0.841094	0.871844	0.814134	1	0.895829	0.0610247
1372	0	615259	2.46104	22.9055	0.864834	0.154606	0.0174298	0.924059	0.878508	0.912328	0.905954	0.88393	0.916791	0.880241	0.906723	0.855651	0.876196	0.852072	0.862972	0.864039	0.893053	0.861829	0.879495	0.877327	0.868665	0.860169	0.80732	1	0.892418	0.0622427
1377	5	101180	0.40472	64.6933	5.82594	3.50275	0.898374	0.92584	0.880169	0.913432	0.906755	0.885185	0.917884	0.880485	0.908213	0.856177	0.876097	0.853247	0.863061	0.864756	0.893077	0.863278	0.879877	0.876487	0.86824	0.859953	0.806992	1	0.89344	0.0617575
1378	6	64421	0.257684	66.5768	8.2642	3.89691	1.39177	0.92726	0.881894	0.914865	0.907421	0.88607	0.918908	0.88139	0.907942	0.856646	0.87695	0.85282	0.863732	0.866131	0.893443	0.864648	0.879915	0.876383	0.868257	0.859549	0.805747	1	0.894375	0.061293
1382	10	56690	0.22676	66.5627	8.27831	3.8951	1.39373	0.92833	0.883683	0.916229	0.908317	0.887026	0.919492	0.88191	0.908749	0.857629	0.877668	0.853184	0.864182	0.866626	0.893985	0.865011	0.879864	0.876627	0.868522	0.85957	0.805424	1	0.895307	0.0609204
1384	0	538537	2.15415	22.7781	0.863647	0.152057	0.0172333	0.917633	0.912419	0.880336	0.902252	0.903203	0.908292	0.859114	0.927072	0.860958	0.879162	0.829975	0.891542	0.87492	0.896262	0.879596	0.89745	0.869841	0.86037	0.864824	0.826228	1	0.894048	0.0635029
1389	5	96054	0.384216	63.5652	5.75752	3.32432	0.856432	0.919155	0.913559	0.8819	0.902492	0.904783	0.908963	0.86048	0.928348	0.862916	0.879984	0.830033	0.891186	0.874914	0.897683	0.879719	0.897443	0.870141	0.860761	0.865321	0.826369	1	0.895084	0.0627424
1390	6	61504	0.246016	66.7444	8.26525	3.92542	1.3979	0.920062	0.914347	0.882934	0.904762	0.906079	0.909534	0.861464	0.928549	0.865009	0.879886	0.830686	0.891105	0.875382	0.898885	0.880162	0.897942	0.870326	0.860651	0.865342	0.826589	1	0.896017	0.0623845
1394	10	54225	0.2169	66.7152	8.26821	3.92055	1.39714	0.921005	0.915777	0.884481	0.906298	0.907008	0.909968	0.862278	0.928843	0.865523	0.880231	0.831379	0.891268	0.875703	0.899567	0.880277	0.898451	0.870198	0.860821	0.866381	0.82757	1	0.896929	0.0619515
1396	0	559009	2.23604	22.826	0.865107	0.153013	0.0173294	0.910049	0.879836	0.893317	0.857444	0.904836	0.863276	0.854957	0.881529	0.86208	0.860547	0.802297	0.885008	0.843875	0.895879	0.870756	0.874144	0.884102	0.839184	0.848069	0.784771	1	0.876882	0.0671227
1401	5	97102	0.388408	61.8951	5.62662	3.07072	0.794328	0.912504	0.880641	0.894698	0.858788	0.905635	0.862794	0.854442	0.881805	0.862922	0.862269	0.802059	0.885656	0.844107	0.896114	0.871604	0.873988	0.885661	0.839262	0.848896	0.783635	1	0.87779	0.0668585
1402	6	61709	0.246836	62.2077	7.78879	3.18415	1.14634	0.914559	0.883947	0.897487	0.860758	0.907104	0.863869	0.855791	0.881995	0.863245	0.863399	0.802752	0.885697	0.843759	0.895963	0.872207	0.873138	0.885665	0.839561	0.849252	0.783638	1	0.879352	0.0664168
1406	10	54272	0.217088	62.1775	7.79012	3.17976	1.14628	0.915988	0.885604	0.898603	0.862342	0.907945	0.864378	0.856851	0.882582	0.863908	0.864755	0.803564	0.886	0.844128	0.896457	0.872411	0.872853	0.88589	0.839936	0.849913	0.783461	1	0.880383	0.0659284
1408	0	519680	2.07872	22.7955	0.862217	0.152401	0.0172061	0.911358	0.905156	0.869888	0.872705	0.91869	0.905765	0.867357	0.900927	0.847624	0.867297	0.841713	0.873336	0.871231	0.900006	0.866027	0.870129	0.856053	0.871903	0.828663	0.804469	1	0.8861	0.0651887
1413	5	94146	0.376584	63.0836	5.70453	3.24945	0.837177	0.912689	0.905354	0.872278	0.874472	0.919572	0.906071	0.868555	0.90254	0.847067	0.868279	0.84241	0.874689	0.870807	0.901079	0.866532	0.869501	0.857684	0.873027	0.829934	0.804766	1	0.887125	0.0646556
1414	6	60368	0.241472	64.0101	8.0173	3.468	1.25267	0.914582	0.906714	0.874089	0.87587	0.920968	0.907062	0.868697	0.903401	0.848463	0.870519	0.842607	0.87611	0.872134	0.901396	0.867877	0.868821	0.857921	0.873542	0.829984	0.804748	1	0.88839	0.0641421
1418	10	52972	0.211888	64.0092	8.01619	3.46784	1.25308	0.915871	0.907697	0.87617	0.876397	0.922006	0.908301	0.870148	0.903808	0.849515	0.871281	0.843191	0.877728	0.873282	0.901533	0.868251	0.869346	0.858236	0.873981	0.830099	0.804548	1	0.889449	0.0638
1420	0	533220	2.13288	22.7516	0.863998	0.15153	0.017207	0.894533	0.904252	0.887754	0.899187	0.895342	0.878752	0.872814	0.895337	0.849403	0.884816	0.848436	0.880877	0.867461	0.915074	0.895345	0.872025	0.866528	0.853323	0.859498	0.83191	1	0.886642	0.0646237
1425	5	95367	0.381468	64.1178	5.77671	3.41057	0.875449	0.896453	0.904978	0.888934	0.900107	0.896185	0.880042	0.874349	0.895787	0.849733	0.885836	0.847489	0.882323	0.867071	0.915563	0.896248	0.872498	0.867255	0.853366	0.861503	0.831698	1	0.887616	0.0643646
1426	6	60971	0.243884	67.6216	8.27274	4.07726	1.4336	0.898452	0.906546	0.890678	0.902035	0.897156	0.881977	0.875269	0.8975	0.848953	0.886151	0.848297	0.883387	0.867527	0.915058	0.896221	0.873218	0.866756	0.8527	0.861828	0.83142	1	0.888863	0.0639506
1430	10	53444	0.213776	67.5972	8.27012	4.07287	1.43219	0.90084	0.908128	0.892355	0.903563	0.898426	0.882793	0.876169	0.898033	0.849665	0.886526	0.849132	0.883663	0.867712	0.915182	0.896387	0.873494	0.866599	0.853894	0.861603	0.831571	1	0.890083	0.0634471
1432	0	561362	2.24545	22.7949	0.841497	0.152358	0.0167789	0.902869	0.907147	0.898542	0.906391	0.889327	0.919271	0.885578	0.880573	0.852522	0.85898	0.84025	0.859172	0.863828	0.889524	0.889804	0.88813	0.860463	0.838971	0.840445	0.820813	1	0.889678	0.0640479
1437	5	97133	0.388532	62.0506	5.60878	3.09298	0.795141	0.903529	0.907781	0.899519	0.908054	0.890104	0.919487	0.884905	0.881348	0.854421	0.858411	0.841398	0.859795	0.864037	0.88977	0.890259	0.88821	0.861715	0.83957	0.840168	0.820499	1	0.890349	0.063673
1438	6	62091	0.248364	65.1833	8.01389	3.65528	1.29295	0.905244	0.909955	0.900726	0.909842	0.890121	0.920512	0.884887	0.881368	0.854858	0.858989	0.842868	0.861252	0.863475	0.889283	0.890282	0.887721	0.861389	0.839945	0.839252	0.821077	1	0.89134	0.0631723
1442	10	54598	0.218392	65.164	8.00195	3.65167	1.29008	0.906892	0.911508	0.901855	0.910693	0.890628	0.921893	0.88528	0.88223	0.855489	0.859775	0.843566	0.861781	0.86331	0.889373	0.89028	0.887569	0.861945	0.838941	0.839738	0.821422	1	0.892278	0.0628257
1444	0	563823	2.25529	22.8205	0.857598	0.152892	0.0171605	0.910697	0.894019	0.914899	0.916278	0.86803	0.90128	0.864377	0.908359	0.876498	0.884968	0.86852	0.870889	0.864767	0.913942	0.891896	0.876244	0.886332	0.84654	0.853793	0.796427	1	0.893115	0.0618358
1449	5	98286	0.393144	61.3525	5.54213	2.99011	0.767982	0.912007	0.896262	0.915258	0.917206	0.870353	0.901873	0.864375	0.907372	0.876152	0.88505	0.868755	0.871442	0.865286	0.914327	0.892569	0.877373	0.887273	0.846631	0.854415	0.798252	1	0.893989	0.0614081
1450	6	62726	0.250904	63.2336	7.87469	3.34196	1.19565	0.912779	0.897283	0.916271	0.917729	0.871823	0.903055	0.86602	0.907989	0.876742	0.885757	0.869647	0.872477	0.865319	0.915107	0.893075	0.878041	0.887144	0.845845	0.852605	0.798823	1	0.894844	0.0612034
1454	10	55330	0.22132	63.2377	7.87467	3.34257	1.19555	0.913907	0.898545	0.917576	0.918625	0.872474	0.903624	0.867161	0.909136	0.877092	0.886074	0.869863	0.873306	0.865896	0.915019	0.893882	0.878375	0.887267	0.846042	0.852277	0.799006	1	0.895704	0.0608683
1456	0	631704	2.52682	22.8285	0.853534	0.153046	0.0170914	0.915693	0.898329	0.887211	0.889082	0.911675	0.880848	0.859572	0.897904	0.830444	0.874696	0.828083	0.87351	0.859489	0.880776	0.874429	0.891707	0.878853	0.862611	0.846542	0.806527	1	0.885648	0.0629996
1461	5	102805	0.41122	63.0293	5.6895	3.24079	0.831922	0.915612	0.900443	0.889232	0.889714	0.911984	0.883405	0.860167	0.898687	0.831628	0.876266	0.827581	0.87362	0.859331	0.880264	0.875964	0.891863	0.878931	0.862468	0.846792	0.806259	1	0.886572	0.0627849
1462	6	64911	0.259644	66.2565	8.12751	3.83717	1.35312	0.916832	0.901581	0.890481	0.891112	0.91305	0.883887	0.861842	0.899632	0.83264	0.875714	0.826863	0.874251	0.860324	0.880721	0.876415	0.891482	0.879088	0.863074	0.84736	0.806766	1	0.887501	0.062401
1466	10	57017	0.228068	66.2264	8.13255	3.83231	1.35263	0.918454	0.902485	0.891717	0.892453	0.913955	0.884692	0.862594	0.900346	0.83333	0.87573	0.827736	0.874695	0.861533	0.881421	0.877037	0.891787	0.879448	0.863628	0.847528	0.806242	1	0.888463	0.0621146
1468	0	819128	3.27651	22.9134	0.84236	0.15473	0.0169716	0.914595	0.891283	0.891834	0.857873	0.906371	0.9	0.877989	0.876597	0.86463	0.869975	0.821272	0.853868	0.856367	0.886194	0.885957	0.870453	0.858133	0.853895	0.823578	0.804262	1	0.882936	0.0647949
1473	5	112579	0.450316	60.9204	5.51194	2.92786	0.752842	0.915224	0.893008	0.892107	0.860156	0.908273	0.901256	0.877952	0.876393	0.865832	0.871144	0.822751	0.85547	0.856625	0.8862	0.885938	0.871175	0.858588	0.854755	0.823848	0.804755	1	0.883947	0.0645324
1474	6	70103	0.280412	62.2512	7.76905	3.18993	1.14541	0.91663	0.894391	0.893271	0.861932	0.908734	0.902008	0.87947	0.876268	0.866375	0.871839	0.823403	0.855284	0.857367	0.886966	0.886046	0.870947	0.858986	0.855078	0.823688	0.805878	1	0.884909	0.0642768
1478	10	61423	0.245692	62.2269	7.77074	3.18635	1.14406	0.918638	0.896562	0.894258	0.863048	0.909781	0.902724	0.880297	0.876911	0.867322	0.872735	0.824162	0.85573	0.857301	0.88685	0.886427	0.871221	0.858913	0.85551	0.822843	0.806514	1	0.886026	0.0639485
1480	0	690831	2.76332	22.9533	0.863788	0.155567	0.0174876	0.903033	0.907692	0.863186	0.894874	0.886473	0.860153	0.865908	0.892259	0.891625	0.857676	0.869497	0.870164	0.862558	0.876526	0.876006	0.870417	0.853083	0.855643	0.841295	0.816418	1	0.882143	0.0644333
1485	5	105518	0.422072	65.1764	5.89395	3.58217	0.923457	0.904111	0.908997	0.864355	0.896359	0.887024	0.861768	0.866757	0.893085	0.892322	0.858029	0.869193	0.870501	0.863786	0.877566	0.876481	0.870937	0.853295	0.855622	0.842425	0.817126	1	0.883111	0.0641144
1486	6	66409	0.265636	65.0988	8.18436	3.64822	1.31883	0.905962	0.909749	0.866035	0.897612	0.88817	0.862383	0.867797	0.894126	0.893034	0.859567	0.869641	0.871764	0.864687	0.877426	0.876764	0.871426	0.853393	0.854523	0.843937	0.817111	1	0.884202	0.063699
1490	10	58302	0.233208	65.0826	8.19556	3.64603	1.32037	0.906976	0.910904	0.867526	0.898648	0.889515	0.862758	0.868718	0.894592	0.893306	0.860056	0.870167	0.872269	0.866102	0.877886	0.8769	0.871291	0.853899	0.855082	0.843899	0.817348	1	0.88509	0.0633369
1492	0	517174	2.0687	22.7888	0.886224	0.152304	0.0177037	0.888893	0.923384	0.891044	0.895407	0.883358	0.905835	0.896706	0.906766	0.845949	0.895691	0.8455	0.896765	0.878822	0.886317	0.884828	0.874874	0.88127	0.867025	0.847515	0.801009	1	0.89127	0.0619656
1497	5	94144	0.376576	63.5181	5.72876	3.31632	0.851705	0.889616	0.923898	0.893355	0.896387	0.885282	0.907753	0.896786	0.907121	0.846108	0.895793	0.846034	0.897933	0.879801	0.886875	0.884953	0.874862	0.880704	0.866486	0.847234	0.800885	1	0.892175	0.0615183
1498	6	60244	0.240976	66.0312	8.18097	3.80164	1.35454	0.891466	0.925793	0.894471	0.897384	0.88637	0.908099	0.897176	0.908622	0.848176	0.895824	0.847977	0.898803	0.878901	0.887582	0.885906	0.875398	0.8811	0.866925	0.84703	0.800312	1	0.893314	0.0612745
1502	10	53098	0.212392	66.0204	8.17283	3.79956	1.35391	0.892915	0.926993	0.89606	0.898706	0.887209	0.909055	0.898	0.909224	0.849072	0.896343	0.848111	0.899431	0.878847	0.887887	0.886662	0.87605	0.880881	0.867952	0.847621	0.80036	1	0.894313	0.0609914
1504	0	566181	2.26472	22.7559	0.837198	0.151576	0.0166413	0.928055	0.873033	0.88593	0.887692	0.849897	0.920381	0.882644	0.890457	0.87078	0.86941	0.806952	0.850225	0.87216	0.885794	0.888544	0.880336	0.86994	0.829649	0.873465	0.821584	1	0.883379	0.0639214
1509	5	98114	0.392456	61.6997	5.57802	3.04106	0.782162	0.929118	0.874855	0.887131	0.888466	0.852131	0.92071	0.883202	0.89159	0.870778	0.869708	0.806924	0.850674	0.87302	0.885725	0.8892	0.880848	0.869331	0.83057	0.875125	0.821422	1	0.884341	0.0634523
1510	6	62443	0.249772	63.4964	7.90073	3.38344	1.2114	0.929768	0.876976	0.888506	0.89074	0.853683	0.922385	0.884463	0.890716	0.871515	0.869745	0.806664	0.850744	0.872892	0.885824	0.889948	0.880451	0.869345	0.831022	0.875014	0.821789	1	0.885378	0.0631919
1514	10	54773	0.219092	63.4823	7.89769	3.38116	1.21059	0.930632	0.878864	0.890357	0.891461	0.855166	0.922927	0.884943	0.891434	0.872538	0.869772	0.808099	0.851177	0.872948	0.885884	0.890183	0.881027	0.869315	0.830683	0.874783	0.821573	1	0.886346	0.0628012
1516	0	590505	2.36202	22.8435	0.857909	0.153352	0.0171966	0.886816	0.886059	0.875035	0.901579	0.886285	0.892124	0.881228	0.910061	0.860496	0.86847	0.834908	0.871862	0.864293	0.874464	0.89092	0.872433	0.86134	0.854266	0.859253	0.793121	1	0.881298	0.0661766
1521	5	99538	0.398152	61.337	5.56126	2.98837	0.770339	0.889083	0.887782	0.877178	0.901515	0.887304	0.893076	0.881382	0.91116	0.860933	0.868874	0.835907	0.8724	0.863886	0.873842	0.892071	0.872707	0.86143	0.854679	0.859777	0.793938	1	0.88239	0.0657621
1522	6	63457	0.253828	64.4881	7.96098	3.5414	1.25978	0.890028	0.888357	0.878603	0.902398	0.888625	0.893384	0.881952	0.911436	0.861528	0.868809	0.836503	0.872205	0.864034	0.874372	0.892218	0.872914	0.860929	0.854319	0.859448	0.792994	1	0.883051	0.0654787
1526	10	55684	0.222736	64.4585	7.95799	3.53657	1.25819	0.892096	0.889537	0.8801	0.903437	0.889573	0.89391	0.882677	0.911671	0.861289	0.870026	0.837242	0.872737	0.865069	0.875198	0.892456	0.873034	0.860606	0.854438	0.85978	0.792535	1	0.88405	0.0652103
1528	0	666365	2.66546	22.8374	0.854322	0.153225	0.0171154	0.898751	0.901268	0.882414	0.898232	0.916314	0.899638	0.887287	0.903497	0.862554	0.872856	0.86777	0.855332	0.855529	0.878007	0.888227	0.847342	0.860844	0.864373	0.831715	0.780704	1	0.88844	0.0620019
1533	5	104624	0.418496	65.8423	5.92821	3.69178	0.945408	0.901132	0.902632	0.884319	0.900123	0.917452	0.900807	0.887139	0.90386	0.862904	0.874575	0.867841	0.856897	0.855702	0.878833	0.887903	0.847416	0.861499	0.864744	0.831583	0.781016	1	0.889686	0.0616602
1534	6	66134	0.264536	66.519	8.31835	3.88928	1.39785	0.902221	0.904361	0.885777	0.901662	0.917123	0.901049	0.887652	0.904142	0.862763	0.874596	0.868237	0.857895	0.856458	0.877589	0.888083	0.849064	0.862862	0.865221	0.83132	0.78071	1	0.890476	0.061383
1538	10	58053	0.232212	66.5189	8.31299	3.88903	1.39692	0.903683	0.905181	0.887112	0.903304	0.918368	0.901702	0.888076	0.904906	0.863013	0.875441	0.869257	0.858758	0.85633	0.877784	0.888378	0.849319	0.863289	0.865795	0.831973	0.780451	1	0.89143	0.0610308
1540	0	624075	2.4963	22.8784	0.84142	0.154026	0.0168915	0.905435	0.904178	0.878227	0.853869	0.896994	0.872941	0.854644	0.878028	0.888964	0.878854	0.86034	0.879921	0.828892	0.881194	0.886352	0.877533	0.849659	0.84537	0.845226	0.807487	1	0.880222	0.0667078
1545	5	101302	0.405208	61.698	5.58469	3.04099	0.783413	0.906789	0.90513	0.87983	0.855032	0.897287	0.874415	0.856834	0.878778	0.889815	0.878606	0.860965	0.880012	0.829278	0.880669	0.886705	0.877189	0.84987	0.845896	0.844904	0.806978	1	0.88117	0.0664483
1546	6	63861	0.255444	63.4431	7.91384	3.37572	1.21179	0.908865	0.906343	0.881712	0.856164	0.899305	0.875714	0.856415	0.879809	0.890371	0.878893	0.861574	0.880295	0.829293	0.880764	0.887185	0.87793	0.849564	0.846213	0.844717	0.806666	1	0.882299	0.0658896
1550	10	56124	0.224496	63.4289	7.89772	3.37293	1.20889	0.910422	0.907508	0.883178	0.858314	0.899918	0.8768	0.857334	0.880229	0.890929	0.879606	0.861824	0.879579	0.82985	0.880586	0.887526	0.87778	0.849922	0.847106	0.845084	0.807034	1	0.88331	0.0653834
1552	0	556643	2.22657	22.8836	0.886823	0.154199	0.0178486	0.921935	0.899099	0.890977	0.871504	0.878318	0.883035	0.886983	0.876403	0.875789	0.88769	0.849483	0.875208	0.860689	0.850661	0.871152	0.860988	0.881587	0.874737	0.877394	0.820411	1	0.886132	0.0648525
1557	5	97306	0.389224	64.7621	5.85631	3.51457	0.905417	0.923468	0.90053	0.892792	0.872947	0.880013	0.88548	0.887602	0.877896	0.876786	0.888316	0.849757	0.876549	0.862115	0.850559	0.87212	0.862259	0.882525	0.874931	0.877752	0.822765	1	0.887511	0.0642315
1558	6	62138	0.248552	67.5187	8.36078	4.06297	1.44571	0.924853	0.902636	0.893712	0.874095	0.881329	0.887468	0.888482	0.87918	0.878013	0.88779	0.851403	0.876493	0.862556	0.850349	0.872236	0.86287	0.882407	0.874747	0.877643	0.823924	1	0.888658	0.0636381
1562	10	54606	0.218424	67.5017	8.34759	4.05949	1.44374	0.926226	0.904415	0.895451	0.875151	0.881881	0.888977	0.888932	0.880782	0.87864	0.888547	0.851793	0.876827	0.863229	0.850364	0.873155	0.863229	0.882806	0.874739	0.87842	0.824278	1	0.889762	0.0630737
1564	0	636610	2.54644	22.7515	0.839922	0.151493	0.0166999	0.916658	0.888279	0.897313	0.890103	0.864639	0.88844	0.866644	0.90491	0.859719	0.8726	0.837806	0.873444	0.865722	0.860882	0.879301	0.880834	0.868086	0.835726	0.856345	0.787971	1	0.883909	0.0645309
1569	5	103521	0.414084	63.2814	5.69088	3.27911	0.839763	0.91891	0.8901	0.898943	0.89095	0.864428	0.889346	0.867423	0.904932	0.859029	0.872316	0.837782	0.873741	0.866027	0.86155	0.879952	0.882222	0.867544	0.835473	0.856343	0.788434	1	0.884833	0.0642544
1570	6	65762	0.263048	65.41	8.12179	3.69647	1.3195	0.921497	0.892522	0.900018	0.89202	0.865355	0.890644	0.86861	0.905873	0.859782	0.872442	0.838303	0.87476	0.866169	0.862094	0.880235	0.88231	0.86756	0.836737	0.857167	0.78886	1	0.886149	0.0636627
1574	10	57663	0.230652	65.3733	8.11436	3.69017	1.31699	0.922966	0.893996	0.901661	0.893129	0.867203	0.891837	0.86944	0.906881	0.859702	0.872917	0.838154	0.874868	0.866032	0.86259	0.880799	0.882438	0.867558	0.837955	0.857647	0.789163	1	0.887218	0.0633046
1576	0	653968	2.61587	22.8014	0.850353	0.152501	0.0169699	0.9069	0.881032	0.876047	0.891411	0.896305	0.893491	0.90482	0.8862	0.872461	0.88264	0.831538	0.843248	0.87491	0.895196	0.873319	0.861236	0.8632	0.8647	0.85555	0.801615	1	0.884381	0.0628496
1581	5	104149	0.416596	60.7435	5.4987	2.90264	0.747601	0.908367	0.883047	0.877286	0.892111	0.897671	0.894493	0.905208	0.887262	0.872903	0.883475	0.833681	0.843585	0.875995	0.895491	0.873547	0.861449	0.86333	0.865366	0.855476	0.801304	1	0.885484	0.0623389
1582	6	65795	0.26318	60.2431	7.60122	2.89514	1.05114	0.909963	0.884315	0.878357	0.893381	0.898541	0.895106	0.906786	0.887894	0.87344	0.883312	0.83444	0.844433	0.876769	0.896504	0.873911	0.861327	0.863523	0.864868	0.855962	0.802508	1	0.886475	0.0620356
1586	10	57928	0.231712	60.2294	7.59368	2.893	1.04987	0.911632	0.885582	0.879747	0.894403	0.899556	0.896587	0.907187	0.888931	0.873904	0.883821	0.835192	0.844799	0.877002	0.89657	0.874215	0.861457	0.86371	0.865126	0.855536	0.80323	1	0.887484	0.0616761
1588	0	645164	2.58066	22.917	0.883866	0.154865	0.0178513	0.896677	0.891038	0.871441	0.899948	0.908481	0.893961	0.906311	0.900047	0.851516	0.883882	0.803722	0.86369	0.871614	0.866291	0.898623	0.882281	0.854998	0.846274	0.822389	0.814536	1	0.884602	0.06352
1593	5	103028	0.412112	63.0257	5.67486	3.23987	0.830278	0.898207	0.892845	0.871588	0.902269	0.909384	0.895237	0.906817	0.899653	0.852181	0.885288	0.80383	0.864551	0.872171	0.866153	0.898867	0.881425	0.854855	0.84758	0.822194	0.816045	1	0.885594	0.0631927
1594	6	65170	0.26068	64.7838	8.00766	3.5904	1.27653	0.899739	0.895143	0.873239	0.902938	0.910618	0.896218	0.908102	0.900591	0.853222	0.887479	0.803944	0.865168	0.872441	0.866196	0.899033	0.881556	0.854787	0.848021	0.822894	0.816971	1	0.886824	0.0627871
1598	10	57208	0.228832	64.7647	7.99876	3.58698	1.2738	0.901159	0.897235	0.875026	0.904445	0.911918	0.896789	0.908798	0.901054	0.853281	0.887918	0.804258	0.86515	0.872483	0.866356	0.899446	0.881179	0.855108	0.848273	0.823416	0.817272	1	0.88789	0.0624081
1600	0	640212	2.56085	22.8523	0.852859	0.15352	0.0171012	0.913606	0.90951	0.89107	0.892496	0.887119	0.891577	0.879047	0.880967	0.870498	0.881777	0.843697	0.893838	0.856675	0.872836	0.847474	0.876263	0.833877	0.844472	0.820406	0.813905	1	0.887713	0.0635077
1605	5	102718	0.410872	62.956	5.70404	3.23006	0.830965	0.914898	0.911082	0.892886	0.893135	0.887508	0.891864	0.880883	0.882163	0.870432	0.88228	0.844604	0.893412	0.856773	0.873235	0.848342	0.876969	0.833262	0.844034	0.819642	0.815144	1	0.888641	0.0633274
1606	6	64969	0.259876	63.7211	8.02109	3.42279	1.23817	0.916529	0.912966	0.895265	0.894088	0.889024	0.892441	0.881751	0.883129	0.872054	0.883283	0.844757	0.892926	0.85717	0.873594	0.849952	0.877272	0.83379	0.844064	0.818644	0.815335	1	0.889879	0.0627132
1610	10	57093	0.228372	63.6752	8.01153	3.41534	1.23627	0.91816	0.914876	0.897133	0.895075	0.889794	0.893498	0.882289	0.884259	0.873181	0.883374	0.844911	0.893638	0.857636	0.873312	0.850419	0.877454	0.833876	0.844508	0.818831	0.815783	1	0.890986	0.0622986
1612	0	663508	2.65403	22.9171	0.844159	0.154808	0.0170077	0.918076	0.921955	0.886035	0.896601	0.875203	0.902847	0.888488	0.905036	0.871775	0.906527	0.818914	0.872815	0.854278	0.855881	0.878252	0.861134	0.867152	0.852222	0.861038	0.805109	1	0.891753	0.0616747
1617	5	104052	0.416208	62.0534	5.59314	3.09302	0.793744	0.919665	0.922476	0.888383	0.897916	0.87574	0.903558	0.889377	0.906513	0.872991	0.907263	0.818749	0.874212	0.854083	0.856211	0.878027	0.862795	0.868801	0.851685	0.861315	0.80528	1	0.89281	0.0609437
1618	6	66035	0.26414	63.7707	7.91846	3.42667	1.2238	0.921292	0.923064	0.889899	0.89969	0.876505	0.904505	0.889854	0.907557	0.874612	0.90683	0.820572	0.874362	0.854918	0.856144	0.877944	0.863436	0.86882	0.851094	0.861081	0.806504	1	0.89381	0.0606051
1622	10	58203	0.232812	63.7739	7.91689	3.42712	1.22372	0.922607	0.92454	0.891956	0.900546	0.877541	0.905228	0.88992	0.908158	0.875247	0.907711	0.821384	0.873933	0.855532	0.857078	0.878486	0.863272	0.869122	0.851116	0.861416	0.806737	1	0.894788	0.0601277
1624	0	512290	2.04916	22.899	0.890501	0.154515	0.01796	0.91315	0.888927	0.882957	0.874829	0.88885	0.890739	0.891576	0.887701	0.84518	0.85787	0.832289	0.868321	0.891008	0.845587	0.873898	0.867248	0.882505	0.864609	0.838774	0.809358	1	0.882191	0.0692454
1629	5	92777	0.371108	64.8182	5.8922	3.52451	0.911393	0.915114	0.891514	0.8846	0.877303	0.889622	0.892764	0.892333	0.888437	0.845468	0.857632	0.833897	0.868761	0.891126	0.847786	0.875088	0.867095	0.882681	0.865344	0.838306	0.809193	1	0.883641	0.0685348
1630	6	59315	0.23726	65.4375	8.20229	3.70428	1.33631	0.917078	0.892987	0.886041	0.879078	0.891149	0.894057	0.893037	0.889075	0.846632	0.85749	0.833575	0.870041	0.891132	0.847054	0.875672	0.867403	0.882846	0.866265	0.838397	0.808961	1	0.884808	0.0678019
1634	10	52207	0.208828	65.4214	8.21027	3.70197	1.33716	0.918	0.894861	0.887467	0.880945	0.892265	0.894957	0.893913	0.889651	0.847022	0.858917	0.834802	0.871387	0.891997	0.846898	0.876358	0.867661	0.883292	0.866809	0.838987	0.809796	1	0.885951	0.0674114
1636	0	491863	1.96745	22.7852	0.876259	0.152217	0.0174951	0.899944	0.904254	0.88081	0.878236	0.881277	0.868108	0.884895	0.892449	0.862377	0.840819	0.83203	0.872312	0.881083	0.868253	0.874134	0.87121	0.852304	0.843534	0.84803	0.805328	1	0.87987	0.0646611
1641	5	91448	0.365792	61.8131	5.61716	3.0585	0.789827	0.9016	0.904804	0.882195	0.879472	0.88307	0.868078	0.885449	0.892808	0.86278	0.840828	0.831899	0.872228	0.880708	0.868904	0.875104	0.871304	0.851724	0.844201	0.847722	0.806759	1	0.880686	0.0642929
1642	6	58756	0.235024	63.8845	7.9467	3.44548	1.23316	0.902938	0.906027	0.883578	0.881016	0.885033	0.868677	0.88762	0.893253	0.863988	0.841701	0.831464	0.872813	0.881238	0.869698	0.875579	0.871392	0.851402	0.844952	0.84753	0.807569	1	0.88182	0.0639825
1646	10	51611	0.206444	63.8588	7.94726	3.44151	1.23288	0.904701	0.907248	0.885674	0.881673	0.886187	0.869882	0.888192	0.893356	0.864409	0.841759	0.831877	0.873564	0.881847	0.869689	0.875288	0.87181	0.851737	0.845033	0.848395	0.808636	1	0.882831	0.0636432
1648	0	601490	2.40596	22.7741	0.84155	0.151944	0.0167705	0.918605	0.89884	0.880143	0.895055	0.91172	0.8821	0.902893	0.906133	0.858019	0.884508	0.823071	0.866218	0.848871	0.880271	0.881605	0.87395	0.848233	0.844856	0.824417	0.80894	1	0.889024	0.0642563
1653	5	100655	0.40262	63.9699	5.77327	3.3874	0.870686	0.920734	0.899975	0.881253	0.896314	0.912657	0.881625	0.903636	0.906284	0.859297	0.884775	0.824013	0.867354	0.848716	0.880473	0.882306	0.87486	0.847807	0.845507	0.824256	0.809662	1	0.889975	0.0636603
1654	6	63856	0.255424	65.9115	8.14749	3.78036	1.34475	0.92267	0.900808	0.883519	0.898052	0.914832	0.88153	0.904371	0.906438	0.859567	0.88521	0.824981	0.867601	0.848487	0.880058	0.882376	0.876597	0.847368	0.846052	0.824065	0.810143	1	0.891076	0.0633014
1658	10	56218	0.224872	65.8926	8.12725	3.77638	1.3402	0.923432	0.902718	0.884983	0.899427	0.915934	0.882716	0.904737	0.907307	0.86089	0.885348	0.825581	0.868209	0.848527	0.880456	0.882733	0.876472	0.84778	0.845717	0.824514	0.81055	1	0.892077	0.0629467
1660	0	671481	2.68592	22.8793	0.852051	0.154059	0.0171166	0.910522	0.902999	0.889538	0.909993	0.887769	0.889187	0.901063	0.89144	0.869536	0.862601	0.843111	0.862725	0.88544	0.865975	0.879018	0.863527	0.861567	0.855901	0.827589	0.856575	1	0.889834	0.0609409
1665	5	104762	0.419048	61.8652	5.57062	3.06493	0.7853	0.913389	0.904087	0.892366	0.910755	0.889053	0.889936	0.902269	0.891807	0.869332	0.864536	0.845278	0.86339	0.886075	0.865634	0.879799	0.863094	0.861997	0.856141	0.827366	0.856513	1	0.891191	0.0604842
1666	6	66386	0.265544	63.3962	7.85621	3.36633	1.20091	0.915035	0.905033	0.894812	0.911457	0.890459	0.890316	0.902977	0.89311	0.870086	0.864919	0.844771	0.863111	0.886407	0.865936	0.879312	0.862448	0.862132	0.856348	0.827554	0.856867	1	0.892159	0.0601548
1670	10	58386	0.233544	63.3774	7.85491	3.36341	1.2002	0.916435	0.906416	0.895951	0.912419	0.89113	0.890719	0.903667	0.893305	0.870765	0.86549	0.8448	0.863649	0.886291	0.866389	0.879158	0.862724	0.861705	0.856952	0.827621	0.857252	1	0.892967	0.0599121
1672	0	629116	2.51646	22.9026	0.865294	0.154547	0.0174348	0.926131	0.905695	0.876498	0.895716	0.862143	0.881357	0.904332	0.907129	0.851283	0.915997	0.843592	0.881687	0.856581	0.851528	0.886437	0.884896	0.848538	0.837949	0.861257	0.797936	1	0.888799	0.0623629
1677	5	101475	0.4059	63.0956	5.69792	3.25108	0.836011	0.92777	0.906504	0.875905	0.896856	0.863316	0.881119	0.905479	0.907539	0.852732	0.916186	0.844656	0.881626	0.856965	0.849495	0.886051	0.88508	0.848756	0.838699	0.862084	0.799217	1	0.889448	0.0624032
1678	6	64249	0.256996	65.5406	8.08614	3.71659	1.32016	0.928575	0.907493	0.877765	0.89845	0.865025	0.882138	0.906084	0.90775	0.854823	0.91715	0.845001	0.881057	0.857733	0.84985	0.885438	0.88543	0.849398	0.838122	0.862348	0.799475	1	0.890448	0.0621126
1682	10	56428	0.225712	65.5482	8.06713	3.71709	1.3172	0.930017	0.909043	0.879413	0.899624	0.866547	0.882603	0.90681	0.908742	0.855293	0.91724	0.844802	0.882036	0.858058	0.849968	0.886555	0.886315	0.848896	0.838892	0.862125	0.799895	1	0.891485	0.061801
1684	0	619281	2.47712	22.8891	0.849686	0.154253	0.0170975	0.918573	0.90092	0.913727	0.881226	0.904358	0.895866	0.903214	0.876497	0.87515	0.878805	0.832042	0.86873	0.859364	0.859665	0.846004	0.856802	0.869409	0.845346	0.844212	0.843431	1	0.891095	0.0641238
1689	5	101313	0.405252	60.9592	5.52264	2.93361	0.755455	0.920015	0.901577	0.915287	0.883149	0.90481	0.894831	0.90368	0.878199	0.87589	0.879176	0.832277	0.869814	0.859811	0.859445	0.847927	0.857605	0.870416	0.845198	0.843919	0.843791	1	0.891968	0.0637062
1690	6	64353	0.257412	64.3367	7.91683	3.51556	1.24415	0.921123	0.902242	0.916772	0.88497	0.906112	0.89476	0.904441	0.879236	0.876851	0.880744	0.83265	0.870076	0.860286	0.859781	0.848671	0.857575	0.870309	0.845594	0.844522	0.844048	1	0.892908	0.0632454
1694	10	56490	0.22596	64.3197	7.91268	3.51267	1.2421	0.923119	0.903806	0.917906	0.885838	0.907391	0.895751	0.90547	0.880395	0.877288	0.88182	0.833599	0.870809	0.861259	0.860418	0.848672	0.857276	0.870782	0.846221	0.844211	0.843937	1	0.894049	0.0629442
1696	0	561075	2.2443	22.8996	0.857252	0.154475	0.0172627	0.919692	0.926339	0.886663	0.891809	0.892061	0.892565	0.902081	0.895283	0.84363	0.838876	0.85056	0.869836	0.875176	0.859272	0.886024	0.880824	0.879152	0.872415	0.837245	0.826005	1	0.89161	0.0617818
1701	5	97064	0.388256	62.815	5.67653	3.20815	0.824626	0.921021	0.926791	0.888507	0.892313	0.893539	0.893204	0.902096	0.895651	0.844767	0.839116	0.851722	0.870781	0.875309	0.859181	0.885704	0.882547	0.879512	0.87211	0.836891	0.826063	1	0.892436	0.0614789
1702	6	61976	0.247904	65.9783	8.07924	3.78886	1.33752	0.92218	0.928295	0.889901	0.893314	0.894161	0.894419	0.903204	0.895944	0.84494	0.839559	0.85254	0.871128	0.875766	0.859671	0.886214	0.88139	0.879574	0.872265	0.8378	0.826401	1	0.893344	0.0611527
1706	10	54601	0.218404	65.9481	8.09004	3.78426	1.33801	0.923756	0.929919	0.891467	0.894407	0.895359	0.895698	0.903701	0.896092	0.846212	0.840113	0.852842	0.871861	0.876339	0.86014	0.887136	0.881458	0.879471	0.87307	0.838373	0.827485	1	0.894446	0.0606517
1708	0	568028	2.27211	22.8416	0.876506	0.153342	0.0175872	0.928249	0.896685	0.887554	0.881248	0.890931	0.883571	0.883365	0.876392	0.8475	0.870519	0.816867	0.866587	0.881846	0.885073	0.850614	0.886832	0.858953	0.83717	0.825869	0.805121	1	0.884809	0.0646631
1713	5	98382	0.393528	61.2703	5.58407	2.97945	0.773397	0.929789	0.898376	0.888018	0.882926	0.891276	0.884654	0.884959	0.877478	0.849627	0.871877	0.816816	0.867181	0.88132	0.886056	0.851197	0.887429	0.859253	0.837175	0.825842	0.805259	1	0.885902	0.0641634
1714	6	62780	0.25112	61.7057	7.77377	3.10981	1.12793	0.931993	0.900135	0.888332	0.884955	0.89241	0.886015	0.886126	0.878337	0.848805	0.872348	0.818796	0.86698	0.881953	0.88529	0.851991	0.888404	0.859828	0.837926	0.826067	0.804914	1	0.887055	0.0635987
1718	10	55095	0.22038	61.6693	7.75528	3.10383	1.12324	0.932789	0.90147	0.88989	0.886587	0.894028	0.887431	0.886941	0.879426	0.849841	0.872629	0.819947	0.867538	0.882485	0.885543	0.852155	0.889554	0.860305	0.838207	0.826064	0.804982	1	0.888153	0.0630374
1720	0	569923	2.27969	22.8678	0.878864	0.15387	0.017682	0.9301	0.910956	0.895024	0.87945	0.906074	0.874597	0.903325	0.904775	0.854018	0.878636	0.831601	0.870734	0.885033	0.872739	0.864783	0.879621	0.869786	0.840921	0.844254	0.843124	1	0.892615	0.061019
1725	5	98056	0.392224	64.8408	5.86483	3.52736	0.908167	0.93081	0.911433	0.896166	0.881048	0.905977	0.875143	0.903259	0.905197	0.85393	0.878095	0.830979	0.870248	0.885453	0.872787	0.865271	0.878835	0.870232	0.841815	0.845328	0.843227	1	0.893078	0.0607925
1726	6	62643	0.250572	67.103	8.33564	3.98997	1.42836	0.932059	0.911754	0.896988	0.882716	0.906813	0.876826	0.903541	0.905664	0.855163	0.878039	0.832399	0.870951	0.885326	0.87337	0.865236	0.879899	0.870057	0.842672	0.845841	0.843366	1	0.893928	0.0606483
1730	10	55082	0.220328	67.0911	8.33098	3.9877	1.42632	0.933018	0.913157	0.898451	0.883174	0.908101	0.876983	0.903852	0.906548	0.855851	0.87849	0.832804	0.871827	0.885997	0.873879	0.865628	0.879743	0.870248	0.843052	0.845902	0.843288	1	0.89475	0.0603966
1732	0	517053	2.06821	22.7997	0.865871	0.152489	0.0173099	0.92329	0.915679	0.901509	0.902048	0.895506	0.870254	0.914199	0.889045	0.871516	0.875978	0.814267	0.855485	0.872627	0.834143	0.897811	0.869868	0.851025	0.841168	0.818289	0.84968	1	0.892285	0.0616315
1737	5	94351	0.377404	65.391	5.91817	3.61756	0.9304	0.924622	0.916461	0.902513	0.903297	0.895369	0.871824	0.915406	0.889434	0.87264	0.876975	0.814745	0.855985	0.872338	0.83404	0.897659	0.869816	0.85033	0.841496	0.818237	0.850293	1	0.893098	0.0612176
1738	6	60526	0.242104	66.8841	8.33877	3.95228	1.41552	0.926404	0.91792	0.903562	0.904669	0.895673	0.873426	0.915623	0.89032	0.873195	0.877598	0.81598	0.857326	0.873145	0.83379	0.898548	0.870122	0.851452	0.843456	0.819202	0.8508	1	0.894191	0.060894
1742	10	53160	0.21264	66.8867	8.33331	3.95249	1.4144	0.927596	0.919535	0.904251	0.906302	0.896859	0.874887	0.916102	0.891018	0.87389	0.878706	0.816554	0.857731	0.873674	0.833775	0.899313	0.870203	0.851919	0.84367	0.819601	0.850997	1	0.895203	0.0604149
1744	0	561404	2.24562	22.7972	0.85731	0.152428	0.0171228	0.906873	0.886779	0.888781	0.88635	0.865726	0.88851	0.890414	0.902388	0.861569	0.885261	0.851859	0.872741	0.853634	0.874695	0.85959	0.861769	0.868001	0.836937	0.846873	0.816832	1	0.882901	0.0663689
1749	5	97579	0.390316	63.7212	5.77922	3.34894	0.863617	0.908864	0.888209	0.889372	0.888106	0.867692	0.888629	0.89238	0.903094	0.86388	0.884576	0.852617	0.873533	0.854477	0.876275	0.860534	0.861973	0.867784	0.837783	0.848113	0.817179	1	0.88414	0.0659023
1750	6	62017	0.248068	65.6371	8.15403	3.73506	1.33256	0.910702	0.888676	0.890901	0.889651	0.868754	0.890079	0.89369	0.902906	0.865351	0.885354	0.852428	0.873865	0.855209	0.87634	0.861207	0.862763	0.867972	0.838988	0.848001	0.817873	1	0.885195	0.0656099
1754	10	54497	0.217988	65.631	8.16129	3.73433	1.33348	0.912601	0.890288	0.893223	0.891242	0.869929	0.891214	0.894691	0.902875	0.865883	0.885462	0.852359	0.875048	0.855387	0.877213	0.861772	0.862589	0.868433	0.838789	0.848267	0.817889	1	0.886404	0.0652045
1756	0	625114	2.50046	22.8457	0.84776	0.153382	0.0169946	0.912572	0.909059	0.914489	0.879584	0.891884	0.876177	0.904618	0.885831	0.862345	0.870528	0.84741	0.892608	0.86115	0.878534	0.891261	0.856647	0.884604	0.857876	0.803835	0.830213	1	0.890744	0.0662223
1761	5	101777	0.407108	59.4693	5.37605	2.72435	0.700639	0.914494	0.910535	0.916066	0.881574	0.891336	0.876819	0.906182	0.886522	0.864164	0.870305	0.849598	0.894004	0.860656	0.878475	0.890447	0.856181	0.885338	0.858691	0.803261	0.830753	1	0.891864	0.0655439
1762	6	64730	0.25892	62.823	7.71969	3.27381	1.15686	0.916051	0.911926	0.918106	0.882589	0.891735	0.87675	0.906944	0.887904	0.865881	0.870284	0.849567	0.894369	0.861169	0.877715	0.889997	0.856481	0.885694	0.858574	0.803499	0.83045	1	0.892809	0.0652461
1766	10	56906	0.227624	62.7807	7.72131	3.26749	1.15599	0.917302	0.913919	0.919393	0.883712	0.893271	0.877201	0.907848	0.888641	0.866649	0.870778	0.850235	0.894695	0.861324	0.878326	0.890064	0.856957	0.886304	0.858486	0.803272	0.830492	1	0.893849	0.0646538
1768	0	774442	3.09777	22.907	0.876835	0.154653	0.0176836	0.928529	0.920428	0.870023	0.878743	0.902104	0.882645	0.900184	0.899103	0.862393	0.855185	0.821719	0.845136	0.884429	0.851546	0.855438	0.86227	0.864568	0.859108	0.815541	0.833288	1	0.887873	0.0612736
1773	5	110240	0.44096	62.7834	5.66226	3.20305	0.822049	0.929631	0.921762	0.87148	0.880248	0.902281	0.883409	0.900934	0.900349	0.861933	0.856259	0.821934	0.846331	0.884275	0.851932	0.854844	0.862659	0.865217	0.859021	0.815711	0.834475	1	0.888758	0.0608888
1774	6	68610	0.27444	64.9655	8.02857	3.62059	1.28905	0.930987	0.922497	0.87195	0.880863	0.903177	0.885214	0.901625	0.900721	0.862571	0.856282	0.823109	0.847726	0.883443	0.851326	0.854839	0.862075	0.865574	0.858956	0.816208	0.834412	1	0.889489	0.0606659
1778	10	60282	0.241128	64.973	8.02491	3.62165	1.28839	0.93231	0.923899	0.873229	0.881067	0.904399	0.886061	0.902259	0.90109	0.863251	0.857163	0.822874	0.84779	0.88397	0.851904	0.855023	0.861559	0.865922	0.860157	0.816463	0.834652	1	0.890332	0.0603541
1780	0	705742	2.82297	22.8843	0.858218	0.154169	0.0172601	0.932112	0.893216	0.86534	0.874211	0.886991	0.883219	0.913743	0.890725	0.84722	0.865593	0.84516	0.866488	0.867797	0.8696	0.856397	0.872006	0.846484	0.834418	0.825929	0.833751	1	0.884053	0.0649646
1785	5	107339	0.429356	63.7204	5.77657	3.34875	0.863339	0.934031	0.895248	0.867322	0.876238	0.888997	0.883994	0.914523	0.891852	0.847013	0.864844	0.844432	0.866703	0.868501	0.870229	0.857331	0.871328	0.846058	0.834999	0.825185	0.834706	1	0.885298	0.0644594
1786	6	67095	0.26838	65.7627	8.18631	3.75726	1.34642	0.936247	0.896699	0.870095	0.87736	0.890767	0.884693	0.914547	0.8919	0.846516	0.865489	0.844906	0.867606	0.869096	0.870475	0.856688	0.871086	0.846121	0.834898	0.826738	0.835055	1	0.886472	0.0639761
1790	10	58830	0.23532	65.733	8.1832	3.75223	1.34455	0.937064	0.898428	0.872497	0.878557	0.891603	0.885849	0.915621	0.893354	0.846745	0.866514	0.84536	0.868604	0.869497	0.871503	0.857318	0.871588	0.846218	0.834778	0.826713	0.835535	1	0.887615	0.063538
1792	0	636439	2.54576	22.8797	0.860726	0.154082	0.0173025	0.91839	0.915217	0.881282	0.87887	0.886446	0.87161	0.88907	0.883719	0.862791	0.848115	0.831444	0.874106	0.880302	0.872044	0.853701	0.882579	0.866193	0.82042	0.822689	0.868916	1	0.884933	0.0620749
1797	5	102951	0.411804	61.7765	5.57798	3.05223	0.784771	0.919748	0.916149	0.881895	0.880637	0.886971	0.872774	0.889768	0.883158	0.863984	0.849569	0.832425	0.874984	0.880705	0.871866	0.852949	0.881682	0.866767	0.821561	0.821279	0.867845	1	0.885758	0.0616299
1798	6	65233	0.260932	63.9764	7.91196	3.45849	1.22887	0.921137	0.917135	0.883433	0.881149	0.888576	0.873883	0.889971	0.883234	0.863896	0.850773	0.831504	0.875194	0.880789	0.872733	0.853387	0.881402	0.86595	0.823065	0.822406	0.86769	1	0.88658	0.0613276
1802	10	57257	0.229028	63.9689	7.89348	3.45659	1.22511	0.922341	0.918115	0.8848	0.882556	0.889699	0.874452	0.890677	0.883612	0.864488	0.851223	0.831182	0.875098	0.881438	0.873684	0.853773	0.881587	0.866479	0.823978	0.822912	0.868051	1	0.887453	0.0610769
1804	0	619423	2.47769	22.8551	0.850721	0.153573	0.0170726	0.919967	0.908481	0.882104	0.855291	0.892176	0.880749	0.91081	0.879775	0.868279	0.888567	0.870641	0.887956	0.878555	0.869064	0.872186	0.870065	0.848058	0.829438	0.83423	0.853698	1	0.887719	0.0642353
1809	5	101715	0.40686	62.3075	5.62765	3.13125	0.803949	0.920612	0.909359	0.882711	0.857573	0.894858	0.882033	0.911434	0.879438	0.869159	0.889534	0.871076	0.888271	0.878332	0.868726	0.871936	0.870845	0.84895	0.829897	0.833889	0.853384	1	0.888633	0.063874
1810	6	64744	0.258976	65.1996	8.03034	3.65852	1.29568	0.922248	0.910664	0.884561	0.859022	0.895983	0.883503	0.912023	0.880668	0.870158	0.890299	0.87195	0.888723	0.878668	0.869463	0.872444	0.870946	0.849306	0.830131	0.833737	0.854095	1	0.889825	0.0633813
1814	10	56842	0.227368	65.1702	8.02509	3.65349	1.29291	0.923745	0.912107	0.886299	0.860719	0.896951	0.884575	0.912644	0.88198	0.870536	0.890653	0.871767	0.888771	0.878752	0.869463	0.872647	0.871477	0.850076	0.830662	0.834146	0.853682	1	0.890886	0.0629551
1816	0	643730	2.57492	22.8712	0.864657	0.153915	0.0173546	0.908791	0.924997	0.897084	0.895533	0.85362	0.866198	0.908112	0.9013	0.853149	0.848024	0.825814	0.886577	0.850528	0.875901	0.882256	0.88257	0.874834	0.844509	0.833253	0.853107	1	0.887024	0.0671388
1821	5	103419	0.413676	64.8755	5.84178	3.53225	0.905394	0.91034	0.926392	0.899414	0.896678	0.856409	0.867916	0.908745	0.901638	0.854843	0.848355	0.82612	0.887787	0.851178	0.875603	0.883605	0.882937	0.875081	0.843829	0.834242	0.853441	1	0.888365	0.0664428
1822	6	65262	0.261048	67.5346	8.3436	4.06517	1.44688	0.911189	0.927699	0.900547	0.897942	0.857796	0.869151	0.909986	0.902003	0.856356	0.848472	0.826821	0.888986	0.851736	0.875778	0.884236	0.883071	0.874697	0.844205	0.833425	0.85395	1	0.889339	0.0660559
1826	10	57130	0.22852	67.5434	8.33136	4.06622	1.4456	0.913172	0.928663	0.901934	0.899571	0.859277	0.869814	0.910747	0.903081	0.857299	0.848766	0.827376	0.889506	0.852337	0.875897	0.885533	0.883231	0.874768	0.844442	0.83338	0.854008	1	0.890452	0.0654857
1828	0	557667	2.23067	22.8249	0.876833	0.15301	0.0175675	0.922973	0.902187	0.900019	0.871621	0.908073	0.869283	0.89676	0.887623	0.874243	0.870268	0.840191	0.860606	0.892031	0.85619	0.881746	0.868605	0.85845	0.859995	0.825211	0.832846	1	0.889119	0.0617455
1833	5	97593	0.390372	61.3379	5.52297	2.98757	0.765997	0.924344	0.903477	0.901258	0.872475	0.909671	0.870262	0.897016	0.888983	0.875744	0.871051	0.840583	0.859677	0.893481	0.856644	0.881195	0.868828	0.857787	0.859396	0.825869	0.833528	1	0.890096	0.0613681
1834	6	62058	0.248232	62.3383	7.74479	3.20218	1.14839	0.925771	0.905202	0.902293	0.873836	0.910084	0.87137	0.897362	0.890264	0.875914	0.871838	0.84135	0.859398	0.893277	0.856239	0.881482	0.868961	0.85827	0.860485	0.826952	0.834203	1	0.891042	0.0610139
1838	10	54648	0.218592	62.3097	7.73756	3.19765	1.14601	0.926438	0.906419	0.903418	0.875082	0.911451	0.872237	0.897553	0.891396	0.876308	0.87231	0.842647	0.860041	0.893729	0.857378	0.88189	0.86876	0.858641	0.860928	0.826526	0.834934	1	0.891919	0.0608181
1840	0	480024	1.9201	22.7155	0.866225	0.15082	0.0171787	0.935226	0.91177	0.883005	0.883455	0.912994	0.889748	0.898861	0.891579	0.861061	0.869724	0.836631	0.890464	0.838373	0.855452	0.875705	0.86938	0.856331	0.837434	0.82993	0.832704	1	0.891992	0.0624126
1845	5	91624	0.366496	62.5359	5.63285	3.16528	0.811303	0.936747	0.912736	0.885128	0.884648	0.913925	0.890274	0.899622	0.89195	0.862149	0.870405	0.836719	0.89118	0.840069	0.856124	0.876091	0.869521	0.855294	0.837684	0.8322	0.832517	1	0.893026	0.0618216
1846	6	59216	0.236864	64.8095	7.98781	3.59383	1.27626	0.937753	0.915116	0.886416	0.886146	0.914863	0.891794	0.90001	0.89323	0.863542	0.871563	0.836531	0.891668	0.839984	0.85612	0.877187	0.869537	0.855588	0.837527	0.833727	0.832376	1	0.89417	0.0615038
1850	10	52039	0.208156	64.7888	7.98038	3.59019	1.27381	0.938133	0.916236	0.888113	0.887709	0.915496	0.892494	0.900911	0.89407	0.864409	0.872432	0.837074	0.892754	0.841196	0.857251	0.877294	0.869319	0.856242	0.837862	0.833529	0.833269	1	0.895083	0.0612486
1852	0	570522	2.28209	22.7318	0.839542	0.151103	0.0166665	0.924693	0.920079	0.885408	0.889603	0.87318	0.873437	0.901969	0.90096	0.852488	0.865036	0.830824	0.894533	0.874382	0.861082	0.866842	0.862722	0.845591	0.818187	0.822704	0.848084	1	0.888458	0.0611492
1857	5	98979	0.395916	60.9955	5.53237	2.939	0.758045	0.925848	0.920655	0.885673	0.890659	0.873968	0.873509	0.902636	0.900711	0.854176	0.865906	0.830757	0.894766	0.87558	0.861102	0.866315	0.862632	0.845462	0.817926	0.823225	0.848331	1	0.889056	0.0608974
1858	6	63146	0.252584	62.8553	7.82857	3.28278	1.1776	0.926591	0.921325	0.886604	0.892543	0.875249	0.875162	0.903604	0.89997	0.854171	0.866817	0.831541	0.895061	0.876516	0.86072	0.866753	0.862374	0.846704	0.819411	0.822744	0.849127	1	0.889886	0.0605334
1862	10	55612	0.222448	62.8711	7.81942	3.28489	1.17786	0.928109	0.922625	0.887956	0.893845	0.876241	0.8766	0.904103	0.900714	0.855085	0.866962	0.831277	0.895149	0.876996	0.860929	0.866944	0.862925	0.847218	0.81994	0.823096	0.849277	1	0.890874	0.0600824
1864	0	605048	2.42019	22.8048	0.850561	0.152568	0.0169762	0.920641	0.912168	0.894712	0.883922	0.893248	0.886573	0.914117	0.878218	0.838196	0.874119	0.829592	0.87783	0.838787	0.865797	0.832442	0.878031	0.845778	0.827723	0.84851	0.851762	1	0.887882	0.0635115
1869	5	100810	0.40324	62.9471	5.69728	3.2286	0.831618	0.922443	0.913134	0.896126	0.884436	0.895144	0.887878	0.916	0.878544	0.837863	0.874373	0.830161	0.879233	0.839698	0.865842	0.832948	0.878177	0.84574	0.827939	0.84812	0.851399	1	0.888924	0.0632823
1870	6	64039	0.256156	64.3618	8.03517	3.52407	1.26577	0.92339	0.91463	0.89789	0.884672	0.895907	0.88931	0.917667	0.878324	0.838895	0.874405	0.830416	0.879722	0.840433	0.86559	0.834351	0.878426	0.845649	0.828144	0.847671	0.850896	1	0.889817	0.0630411
1874	10	56334	0.225336	64.3384	8.05189	3.52099	1.26745	0.924371	0.915815	0.899874	0.886321	0.897238	0.890244	0.917856	0.87914	0.839387	0.875519	0.831523	0.880498	0.840798	0.866138	0.834469	0.879078	0.84654	0.828638	0.848324	0.851946	1	0.890892	0.062675
1876	0	503998	2.01599	22.8643	0.894426	0.153825	0.017976	0.924669	0.923255	0.913179	0.886144	0.88902	0.8805	0.898611	0.888587	0.828408	0.86199	0.839967	0.901491	0.890986	0.859019	0.860827	0.878111	0.851014	0.870009	0.838235	0.864651	1	0.89324	0.0615134
1881	5	93052	0.372208	62.6032	5.64259	3.1756	0.815173	0.925069	0.924655	0.913221	0.887058	0.888756	0.881738	0.89904	0.888294	0.8293	0.86306	0.841443	0.90192	0.890921	0.859396	0.861185	0.878681	0.851239	0.869949	0.838606	0.864866	1	0.89381	0.061253
1882	6	59876	0.239504	66.3339	8.15022	3.85126	1.36322	0.92669	0.925229	0.914657	0.888035	0.889755	0.882265	0.899693	0.889071	0.830182	0.863568	0.840996	0.902173	0.89135	0.858224	0.862082	0.878791	0.850725	0.870115	0.838516	0.864528	1	0.894609	0.0608921
1886	10	52535	0.21014	66.3291	8.14397	3.85022	1.36239	0.928048	0.926611	0.916046	0.88916	0.890873	0.883649	0.900162	0.889359	0.831208	0.864386	0.841791	0.902665	0.891939	0.858437	0.862901	0.879537	0.850557	0.870572	0.839031	0.86489	1	0.895639	0.0605189
1888	0	554015	2.21606	22.848	0.91217	0.153527	0.0184254	0.921183	0.900479	0.888752	0.893861	0.903227	0.865235	0.910951	0.902314	0.846313	0.847954	0.84729	0.870766	0.884484	0.851366	0.859191	0.877768	0.843163	0.844445	0.828368	0.842403	1	0.888047	0.0644864
1893	5	96788	0.387152	63.7644	5.77104	3.35539	0.863637	0.923265	0.901914	0.890369	0.895333	0.904451	0.866094	0.912174	0.90272	0.847295	0.84869	0.848184	0.87157	0.884702	0.8529	0.859456	0.878792	0.843054	0.843865	0.828811	0.842511	1	0.889276	0.0640628
1894	6	61623	0.246492	64.4792	8.10554	3.54539	1.28024	0.92631	0.903242	0.892313	0.896118	0.905092	0.86673	0.913149	0.902885	0.847735	0.848498	0.848044	0.87202	0.884572	0.854072	0.860572	0.877643	0.843703	0.843816	0.829147	0.842721	1	0.890394	0.0634657
1898	10	54174	0.216696	64.4748	8.10716	3.54471	1.27964	0.927779	0.904474	0.894082	0.896519	0.905776	0.867833	0.913427	0.90369	0.848664	0.849153	0.848377	0.873029	0.885009	0.854303	0.86116	0.877857	0.84463	0.843504	0.829891	0.842535	1	0.891332	0.0631955
1900	0	536814	2.14726	22.7966	0.844752	0.152396	0.0168404	0.923936	0.915779	0.901812	0.8729	0.917079	0.864257	0.897013	0.890959	0.851344	0.866494	0.858691	0.891122	0.883915	0.836717	0.863024	0.889299	0.847363	0.828649	0.826448	0.84345	1	0.891139	0.0617848
1905	5	96475	0.3859	62.6924	5.67059	3.18959	0.819411	0.925473	0.916372	0.903778	0.874206	0.917253	0.865789	0.89857	0.891604	0.852283	0.866634	0.859098	0.891443	0.884856	0.835548	0.863446	0.8902	0.84751	0.828158	0.82639	0.842757	1	0.892099	0.0612152
1906	6	61677	0.246708	63.8808	7.95963	3.44546	1.23656	0.926756	0.917246	0.905183	0.875391	0.918422	0.866911	0.898893	0.892513	0.853203	0.866376	0.859324	0.891694	0.885549	0.836722	0.863458	0.890121	0.84825	0.82774	0.826248	0.843613	1	0.892995	0.0608544
1910	10	54285	0.21714	63.8366	7.96207	3.43868	1.23618	0.927715	0.918477	0.906355	0.876448	0.919269	0.868472	0.899392	0.893166	0.853818	0.867229	0.860081	0.891867	0.886792	0.836723	0.86383	0.890743	0.848365	0.827595	0.826204	0.844939	1	0.893902	0.0606242
1912	0	588829	2.35532	22.7495	0.841018	0.151455	0.0167253	0.941106	0.92812	0.899339	0.894855	0.903265	0.880382	0.908419	0.902	0.862677	0.865666	0.833185	0.861319	0.845676	0.858233	0.881385	0.867317	0.831066	0.824933	0.806711	0.847636	1	0.896137	0.0612431
1917	5	100418	0.401672	61.6134	5.54325	3.02768	0.774463	0.942416	0.92945	0.901407	0.896084	0.90311	0.881331	0.909747	0.903419	0.863461	0.865876	0.834402	0.863899	0.845257	0.85762	0.882108	0.867773	0.831848	0.825494	0.809118	0.847886	1	0.897236	0.0607219
1918	6	64057	0.256228	62.126	7.72789	3.16994	1.13551	0.943019	0.930968	0.902657	0.896616	0.903125	0.883362	0.910619	0.904725	0.863988	0.867641	0.834655	0.863926	0.84602	0.859367	0.882464	0.868063	0.832899	0.826131	0.809178	0.847737	1	0.898148	0.060488
1922	10	56527	0.226108	62.1179	7.73326	3.16893	1.13606	0.943505	0.932298	0.904072	0.897854	0.903727	0.883852	0.911308	0.905638	0.864392	0.868426	0.835141	0.864286	0.84625	0.859288	0.88249	0.868045	0.832699	0.82588	0.809631	0.847922	1	0.898905	0.0602154
1924	0	619074	2.4763	22.8112	0.849432	0.152693	0.0169635	0.924889	0.90389	0.892087	0.892493	0.903506	0.898607	0.906914	0.872527	0.844072	0.872647	0.830307	0.876459	0.861723	0.841877	0.849351	0.890282	0.838346	0.825086	0.831983	0.866582	1	0.889486	0.0629527
1929	5	101412	0.405648	60.9485	5.49926	2.93154	0.752431	0.926794	0.906515	0.893233	0.893277	0.90436	0.89908	0.907679	0.873003	0.844723	0.874044	0.832401	0.876775	0.863251	0.842913	0.849973	0.891132	0.838136	0.824922	0.831662	0.866806	1	0.890701	0.0624571
1930	6	64274	0.257096	62.726	7.78695	3.26158	1.16344	0.927591	0.907785	0.893931	0.894366	0.905981	0.900154	0.908696	0.87386	0.845482	0.874133	0.831985	0.87698	0.86353	0.844836	0.84948	0.891177	0.839064	0.826065	0.831044	0.866711	1	0.891552	0.0621108
1934	10	56559	0.226236	62.7178	7.78586	3.2603	1.16284	0.929048	0.909015	0.895578	0.895746	0.907654	0.900812	0.909174	0.87521	0.846541	0.874609	0.832511	0.877482	0.863903	0.845153	0.848786	0.891618	0.838629	0.826349	0.831963	0.86629	1	0.892615	0.0616164
1936	0	663814	2.65526	22.8488	0.858983	0.15346	0.0172357	0.922037	0.930575	0.880181	0.885519	0.908168	0.885505	0.910298	0.893555	0.83978	0.88571	0.841169	0.885783	0.874826	0.864436	0.855908	0.89208	0.857092	0.836061	0.831602	0.877298	1	0.893558	0.0606132
1941	5	104566	0.418264	63.4987	5.7262	3.31324	0.84943	0.922939	0.93035	0.882022	0.88611	0.907776	0.887033	0.910535	0.894225	0.841234	0.885622	0.841406	0.886172	0.875777	0.863679	0.855641	0.892895	0.858415	0.835788	0.831083	0.877475	1	0.894145	0.0601363
1942	6	66149	0.264596	63.9982	8.01202	3.46581	1.24843	0.92405	0.931133	0.88436	0.887519	0.90888	0.888214	0.912077	0.894972	0.840799	0.886408	0.841592	0.886181	0.876544	0.864397	0.855259	0.892742	0.858985	0.836755	0.831479	0.877277	1	0.895156	0.0598728
1946	10	58197	0.232788	63.9672	8.00955	3.46083	1.24617	0.925864	0.93217	0.886016	0.88874	0.909506	0.889178	0.912152	0.895648	0.84165	0.886704	0.842947	0.886781	0.877451	0.865113	0.85525	0.892649	0.858876	0.836547	0.831443	0.877287	1	0.896144	0.0594082
1948	0	603719	2.41488	22.8588	0.848192	0.153643	0.0170147	0.930839	0.908945	0.905862	0.877024	0.901306	0.88535	0.912473	0.888696	0.836628	0.858393	0.855053	0.863075	0.873852	0.843994	0.847507	0.88956	0.857847	0.858722	0.83202	0.875115	1	0.891684	0.0634525
1953	5	100277	0.401108	64.188	5.79491	3.42204	0.879278	0.930742	0.909915	0.907835	0.878776	0.902316	0.885637	0.912034	0.890414	0.838019	0.859579	0.855401	0.862082	0.874144	0.844147	0.846201	0.889062	0.858866	0.859878	0.832579	0.876652	1	0.892448	0.0633212
1954	6	64132	0.256528	67.0949	8.26375	3.98558	1.41508	0.931696	0.910801	0.909733	0.880302	0.904205	0.886211	0.912563	0.891599	0.840883	0.861216	0.855509	0.863578	0.874096	0.843783	0.846488	0.888909	0.858713	0.861442	0.832276	0.877043	1	0.893577	0.0627679
1958	10	56375	0.2255	67.0731	8.27352	3.98225	1.41643	0.932727	0.912399	0.910936	0.881996	0.904834	0.886749	0.913455	0.892257	0.841472	0.862244	0.855557	0.864098	0.874129	0.844239	0.846687	0.889641	0.859157	0.861047	0.832035	0.8771	1	0.8945	0.0623277
1960	0	634845	2.53938	22.9642	0.861594	0.155783	0.0174422	0.91288	0.893006	0.90512	0.888544	0.918998	0.857345	0.923198	0.912705	0.849138	0.859612	0.856649	0.880593	0.880976	0.839652	0.881877	0.861216	0.837089	0.83779	0.8245	0.861961	1	0.890096	0.0621861
1965	5	101999	0.407996	62.4153	5.64847	3.14777	0.81037	0.913627	0.896357	0.905671	0.889097	0.919666	0.858111	0.923901	0.913372	0.85015	0.859459	0.856964	0.880347	0.881773	0.838523	0.882646	0.861876	0.83866	0.837954	0.825768	0.86243	1	0.891024	0.0619009
1966	6	64590	0.25836	64.3098	7.99528	3.51423	1.2561	0.914615	0.898065	0.906758	0.89061	0.920692	0.858461	0.924717	0.913415	0.851045	0.861016	0.857269	0.881584	0.881824	0.84006	0.88129	0.861976	0.839054	0.838466	0.826134	0.862239	1	0.891968	0.0617027
1970	10	56801	0.227204	64.2838	7.9942	3.51005	1.25452	0.91597	0.89913	0.907642	0.891622	0.922008	0.859571	0.92538	0.914491	0.851974	0.86171	0.857705	0.882264	0.882238	0.841455	0.881859	0.861974	0.838867	0.838471	0.825531	0.862388	1	0.892913	0.0614284
1972	0	627685	2.51074	22.8518	0.865916	0.153529	0.017377	0.939869	0.911193	0.907376	0.905312	0.920828	0.865937	0.898224	0.885195	0.87787	0.882956	0.848416	0.865798	0.848332	0.862928	0.857188	0.877409	0.810908	0.820126	0.819526	0.846126	1	0.896239	0.0614234
1977	5	102278	0.409112	61.6638	5.57459	3.03578	0.780893	0.941361	0.913026	0.907326	0.906857	0.921254	0.866662	0.898111	0.88761	0.877569	0.883147	0.847196	0.866046	0.84965	0.86171	0.856968	0.879769	0.811069	0.820699	0.818852	0.847079	1	0.89704	0.0611865
1978	6	65017	0.260068	63.4108	7.86978	3.36913	1.20461	0.942792	0.91453	0.908485	0.907839	0.922705	0.868073	0.898734	0.888629	0.87804	0.883461	0.847217	0.866896	0.849732	0.862597	0.857853	0.881123	0.810303	0.821831	0.81914	0.846632	1	0.898078	0.0607787
1982	10	57333	0.229332	63.398	7.87684	3.36743	1.20545	0.94436	0.915738	0.909563	0.908874	0.92343	0.868819	0.899988	0.889087	0.878883	0.884246	0.847871	0.867502	0.850514	0.862671	0.858677	0.881691	0.810083	0.822458	0.818804	0.847514	1	0.89904	0.0603469
1984	0	729440	2.91776	22.8201	0.854679	0.15288	0.0170966	0.927796	0.924404	0.911949	0.897983	0.908525	0.895924	0.895244	0.891075	0.86264	0.863654	0.841411	0.86588	0.858249	0.852391	0.858687	0.895484	0.848744	0.831136	0.814673	0.856129	1	0.896519	0.0615975
1989	5	109176	0.436704	63.1791	5.69147	3.26354	0.836427	0.929142	0.925492	0.913511	0.898641	0.909165	0.897313	0.895714	0.891098	0.863825	0.863835	0.841265	0.866866	0.859085	0.852788	0.859575	0.896319	0.848552	0.831405	0.816091	0.856635	1	0.89742	0.0609887
1990	6	68454	0.273816	66.2659	8.13718	3.83923	1.35719	0.929953	0.9266	0.914066	0.899977	0.910509	0.897442	0.896587	0.892168	0.864668	0.864274	0.842274	0.867363	0.858818	0.852602	0.860059	0.896208	0.848175	0.832515	0.81687	0.856502	1	0.8982	0.0606313
1994	10	60246	0.240984	66.2517	8.13255	3.83667	1.35598	0.931166	0.928302	0.915223	0.901247	0.911413	0.898026	0.897728	0.892781	0.865568	0.86492	0.842653	0.867319	0.858945	0.852812	0.86048	0.896425	0.847948	0.832869	0.816619	0.856787	1	0.899144	0.0601444
1996	0	818282	3.27313	22.9089	0.850948	0.154652	0.0171585	0.931189	0.918922	0.876926	0.896285	0.90781	0.899944	0.903296	0.899241	0.847532	0.873597	0.83682	0.868283	0.86247	0.858856	0.856899	0.85965	0.844931	0.838337	0.819119	0.855011	1	0.892828	0.0613097
2001	5	113081	0.452324	61.8068	5.58433	3.05677	0.785608	0.932394	0.921149	0.87948	0.898091	0.908367	0.900443	0.903454	0.900589	0.848383	0.873847	0.837758	0.867131	0.862563	0.859189	0.856209	0.85953	0.845009	0.839009	0.817825	0.855153	1	0.893927	0.0607772
2002	6	70412	0.281648	63.6499	7.886	3.40668	1.21512	0.933612	0.921391	0.881796	0.89957	0.909447	0.901558	0.904129	0.902325	0.849969	0.873594	0.839204	0.867246	0.864192	0.859328	0.856899	0.860507	0.845928	0.838976	0.817687	0.856509	1	0.895022	0.0601965
2006	10	61801	0.247204	63.6292	7.86829	3.40281	1.21117	0.934451	0.922768	0.883416	0.900641	0.910455	0.902542	0.904961	0.903157	0.85065	0.87361	0.840019	0.867454	0.864112	0.859743	0.856968	0.860334	0.845731	0.839121	0.817948	0.857227	1	0.895912	0.0598196
2008	0	702263	2.80905	22.8949	0.861422	0.154387	0.0173431	0.927941	0.9006	0.901266	0.865354	0.878501	0.891965	0.908707	0.906446	0.860132	0.857028	0.838977	0.879988	0.878842	0.861088	0.851091	0.883839	0.86485	0.827967	0.822281	0.860763	1	0.888839	0.061179
2013	5	106920	0.42768	62.4082	5.62806	3.14617	0.806371	0.929443	0.902175	0.90332	0.866218	0.880116	0.892831	0.91026	0.906921	0.859297	0.857001	0.839282	0.880308	0.878283	0.861452	0.851038	0.884596	0.864053	0.828381	0.821773	0.861574	1	0.889851	0.0608323
2014	6	67197	0.268788	64.3544	7.97448	3.52053	1.25429	0.930629	0.904728	0.904743	0.867926	0.88152	0.893723	0.910874	0.907853	0.859644	0.857895	0.840305	0.881349	0.878261	0.860686	0.851162	0.885106	0.863975	0.830208	0.821666	0.861884	1	0.891047	0.0603572
2018	10	58935	0.23574	64.3487	7.97248	3.51955	1.2538	0.932112	0.906414	0.905769	0.869916	0.882591	0.894392	0.911377	0.908263	0.860329	0.858709	0.840367	0.882116	0.87823	0.861076	0.852219	0.885764	0.864478	0.830763	0.821558	0.86206	1	0.892093	0.0599693
2020	0	598067	2.39227	22.8795	0.859284	0.154076	0.0172642	0.931929	0.912727	0.905603	0.908218	0.915261	0.87602	0.887644	0.905774	0.849952	0.862178	0.813652	0.878048	0.862482	0.862445	0.838287	0.890582	0.83436	0.840563	0.824055	0.864296	1	0.894151	0.0588758
2025	5	99932	0.399728	62.354	5.64241	3.13852	0.807247	0.93312	0.914667	0.907037	0.908658	0.915508	0.876276	0.889	0.906712	0.850728	0.861801	0.814589	0.878477	0.864408	0.862677	0.838295	0.889915	0.834102	0.841402	0.825041	0.865223	1	0.895061	0.0588181
2026	6	63400	0.2536	64.0519	7.97639	3.4728	1.24241	0.933951	0.915599	0.908123	0.908612	0.916648	0.876901	0.890931	0.906806	0.85164	0.861593	0.815599	0.878738	0.864282	0.861727	0.838399	0.889874	0.833281	0.840852	0.825741	0.864826	1	0.895707	0.0585807
2030	10	55864	0.223456	64.0379	7.99024	3.47113	1.24406	0.93537	0.917031	0.909763	0.90894	0.917416	0.877846	0.891665	0.907329	0.853152	0.862416	0.816537	0.879332	0.865083	0.861959	0.838814	0.889759	0.83399	0.840828	0.826776	0.865548	1	0.896703	0.058198
2032	0	513090	2.05236	22.7912	0.863968	0.152317	0.0172508	0.918608	0.886927	0.901849	0.873628	0.91582	0.871361	0.902921	0.89639	0.854495	0.86186	0.851286	0.868804	0.843017	0.861322	0.853025	0.885852	0.848416	0.859599	0.78223	0.855481	1	0.886227	0.0651913
2037	5	93833	0.375332	61.9104	5.62018	3.07278	0.793505	0.918909	0.887566	0.903014	0.876653	0.916836	0.872188	0.903248	0.897797	0.856026	0.862506	0.850943	0.870147	0.844277	0.860257	0.854284	0.884635	0.848587	0.85909	0.783296	0.855536	1	0.88713	0.0649446
2038	6	60188	0.240752	64.4662	7.9498	3.53749	1.25766	0.920109	0.887694	0.903951	0.878381	0.917392	0.87299	0.904267	0.899698	0.856483	0.86283	0.850643	0.870099	0.844753	0.860329	0.854199	0.884479	0.849023	0.859623	0.783869	0.854365	1	0.887882	0.0647373
2042	10	52852	0.211408	64.4556	7.94721	3.53569	1.25662	0.921838	0.889001	0.905339	0.879513	0.91778	0.874262	0.904914	0.900193	0.857148	0.862787	0.850867	0.870743	0.845257	0.860062	0.855048	0.884404	0.848946	0.860195	0.783934	0.854707	1	0.888823	0.0644523
2044	0	497582	1.99033	22.7736	0.864029	0.151968	0.0172113	0.933572	0.919479	0.890578	0.898733	0.894204	0.868036	0.91114	0.872631	0.861136	0.857222	0.824571	0.841832	0.857407	0.850204	0.855058	0.877147	0.81236	0.811027	0.803234	0.846933	1	0.888554	0.0640938
2049	5	91734	0.366936	61.7742	5.61467	3.0528	0.789145	0.934048	0.920515	0.89027	0.900113	0.89554	0.868822	0.911734	0.87322	0.862265	0.857327	0.824482	0.84267	0.858242	0.850148	0.855893	0.877521	0.812976	0.811869	0.803225	0.847614	1	0.889215	0.0638231
2050	6	59216	0.236864	63.073	7.87466	3.31752	1.1931	0.935609	0.92247	0.891845	0.901091	0.896886	0.869478	0.912811	0.873548	0.862698	0.858965	0.825056	0.84272	0.858552	0.850463	0.857513	0.878462	0.813108	0.811369	0.803009	0.847845	1	0.890343	0.0632314
2054	10	52043	0.208172	63.0506	7.86021	3.31354	1.18919	0.936821	0.923765	0.893415	0.902408	0.897585	0.870328	0.913418	0.874565	0.862825	0.860683	0.825721	0.843658	0.858944	0.850835	0.857762	0.878418	0.813193	0.81082	0.802173	0.848202	1	0.891311	0.0627392
2056	0	523028	2.09211	22.781	0.862474	0.152112	0.0172235	0.938799	0.918166	0.902222	0.863199	0.90565	0.89947	0.913708	0.885604	0.873503	0.844597	0.852237	0.855087	0.854014	0.890343	0.858726	0.891411	0.865323	0.838098	0.826646	0.861968	1	0.894771	0.0597248
2061	5	94470	0.37788	62.521	5.63044	3.16301	0.810651	0.939542	0.919789	0.903112	0.86556	0.907452	0.899264	0.914846	0.8858	0.873081	0.846597	0.852705	0.856092	0.854562	0.891664	0.859066	0.89114	0.865079	0.837943	0.828152	0.861898	1	0.895764	0.0593231
2062	6	60667	0.242668	64.0105	7.9656	3.46603	1.24263	0.940577	0.920294	0.904569	0.867251	0.907973	0.900976	0.915885	0.887361	0.873918	0.847281	0.853627	0.85633	0.855251	0.892388	0.860039	0.892528	0.865825	0.837679	0.828061	0.861968	1	0.896775	0.0588627
2066	10	53399	0.213596	63.9924	7.95288	3.46273	1.24059	0.941497	0.921394	0.90541	0.868958	0.909146	0.901468	0.916506	0.887713	0.874595	0.847385	0.854286	0.857226	0.855419	0.892432	0.859848	0.892891	0.866383	0.838405	0.82818	0.862226	1	0.89759	0.0586705
2068	0	560022	2.24009	22.7952	0.853606	0.152381	0.0170382	0.941811	0.910329	0.896411	0.878939	0.881694	0.898291	0.90099	0.921096	0.855091	0.87106	0.853635	0.862394	0.877166	0.872259	0.843981	0.889119	0.836839	0.861332	0.780358	0.842681	1	0.893713	0.0595078
2073	5	98185	0.39274	65.0109	5.88348	3.55514	0.915052	0.941768	0.911769	0.897464	0.880476	0.882594	0.898798	0.901563	0.920701	0.856419	0.872302	0.854591	0.863197	0.877807	0.873066	0.845353	0.888919	0.836594	0.862	0.780409	0.843046	1	0.89449	0.0593409
2074	6	62695	0.25078	66.9806	8.31321	3.96787	1.41696	0.942882	0.913566	0.898788	0.882359	0.883468	0.900032	0.903158	0.921054	0.856791	0.872821	0.855204	0.863705	0.877917	0.872956	0.845378	0.889138	0.837467	0.86207	0.780947	0.843528	1	0.895565	0.0590519
2078	10	55129	0.220516	66.9709	8.31112	3.96616	1.41689	0.943877	0.914891	0.900089	0.883274	0.884788	0.900615	0.903798	0.921457	0.857108	0.87376	0.85611	0.864209	0.878122	0.872925	0.846505	0.88916	0.837427	0.862332	0.780669	0.843449	1	0.896428	0.0587187
2080	0	595628	2.38251	22.8709	0.868927	0.153916	0.0174535	0.938098	0.905989	0.903023	0.892325	0.904089	0.893528	0.913245	0.886485	0.835984	0.880017	0.874552	0.865889	0.861643	0.863181	0.84547	0.872341	0.860059	0.837331	0.82654	0.863009	1	0.895161	0.0597928
2085	5	99815	0.39926	64.2756	5.83232	3.43681	0.887093	0.939278	0.90815	0.903977	0.894675	0.906407	0.893293	0.912914	0.887662	0.836928	0.880815	0.876086	0.865511	0.860868	0.863182	0.846972	0.873311	0.859811	0.836402	0.826704	0.863538	1	0.896267	0.0593298
2086	6	63619	0.254476	64.1382	8.11081	3.49153	1.26769	0.939939	0.908879	0.905736	0.895951	0.906168	0.894788	0.91376	0.887447	0.837234	0.881191	0.875572	0.86574	0.860576	0.863296	0.847475	0.87312	0.860584	0.836047	0.826215	0.863374	1	0.896909	0.0589179
2090	10	56011	0.224044	64.1264	8.10163	3.48933	1.26601	0.94127	0.91008	0.906974	0.897413	0.907456	0.895851	0.914633	0.888665	0.838192	0.881514	0.875971	0.866223	0.860911	0.864036	0.847771	0.873498	0.861134	0.835729	0.826106	0.862777	1	0.897932	0.0584237
2092	0	569981	2.27992	22.8024	0.871137	0.152552	0.0174227	0.936558	0.912436	0.902631	0.878727	0.902869	0.899844	0.902913	0.892526	0.827749	0.844889	0.815591	0.856153	0.858663	0.839786	0.848427	0.868779	0.851602	0.855038	0.826615	0.841423	1	0.889912	0.0677955
2097	5	98192	0.392768	60.1874	5.48041	2.82478	0.732775	0.937882	0.913756	0.903694	0.879481	0.904473	0.899702	0.904921	0.892812	0.829686	0.845334	0.81443	0.855783	0.859546	0.839895	0.847773	0.869424	0.852315	0.85538	0.827089	0.842747	1	0.890818	0.0671562
2098	6	62928	0.251712	62.8368	7.79628	3.27884	1.17348	0.939677	0.914792	0.904748	0.8808	0.905741	0.900601	0.906107	0.893497	0.829885	0.847429	0.81451	0.855486	0.860118	0.840389	0.847087	0.870106	0.852959	0.856042	0.826206	0.843575	1	0.891839	0.0666639
2102	10	55350	0.2214	62.8136	7.78826	3.27505	1.17167	0.941346	0.916251	0.905411	0.881924	0.907227	0.901355	0.907326	0.894616	0.831102	0.848049	0.815664	0.856197	0.860117	0.840714	0.847416	0.870678	0.853397	0.856694	0.82701	0.843631	1	0.892925	0.0659318
2104	0	616228	2.46491	22.8139	0.85126	0.15275	0.0170077	0.939858	0.916514	0.881156	0.863104	0.91508	0.874456	0.916823	0.876666	0.857689	0.854057	0.839679	0.845387	0.855341	0.801226	0.834762	0.882947	0.86695	0.841042	0.792547	0.85052	1	0.887388	0.0619642
2109	5	101472	0.405888	62.5233	5.66261	3.16419	0.814797	0.94092	0.917194	0.882864	0.864229	0.91611	0.875281	0.916879	0.8777	0.859188	0.855211	0.840882	0.846559	0.856241	0.801689	0.834137	0.881913	0.867525	0.840429	0.792455	0.850614	1	0.888303	0.061661
2110	6	64665	0.25866	64.1186	7.98936	3.48392	1.25091	0.94139	0.918542	0.884265	0.865507	0.91691	0.876239	0.917722	0.878381	0.859971	0.855393	0.842256	0.847754	0.856816	0.802513	0.834431	0.881458	0.867053	0.840385	0.792562	0.850677	1	0.889174	0.0611445
2114	10	56882	0.227528	64.1021	7.97559	3.48082	1.24843	0.942433	0.919623	0.88579	0.866478	0.918366	0.877641	0.918252	0.879505	0.861406	0.856273	0.843131	0.848282	0.857503	0.803426	0.834825	0.881289	0.867647	0.840776	0.792571	0.851377	1	0.890222	0.060767
2116	0	535450	2.1418	22.7327	0.856726	0.151145	0.0170187	0.933707	0.896622	0.897211	0.863608	0.896241	0.877666	0.907158	0.889207	0.855642	0.850169	0.835268	0.863138	0.852272	0.819799	0.839178	0.872688	0.842509	0.82658	0.820748	0.85411	1	0.884709	0.0636655
2121	5	96092	0.384368	62.8633	5.70374	3.21609	0.828652	0.934797	0.897125	0.899196	0.865374	0.898295	0.877841	0.907771	0.890334	0.85542	0.850867	0.835886	0.862725	0.852574	0.819975	0.839133	0.873002	0.842817	0.827655	0.819845	0.856122	1	0.88565	0.0633187
2122	6	61560	0.24624	65.0204	8.02792	3.6293	1.28711	0.936298	0.898506	0.900625	0.866114	0.899033	0.879199	0.909032	0.890505	0.855783	0.850885	0.836728	0.862679	0.853054	0.819964	0.837971	0.872661	0.843397	0.827071	0.819704	0.855897	1	0.886532	0.0631568
2126	10	54232	0.216928	65.0031	8.02497	3.62639	1.28611	0.937067	0.899967	0.90147	0.867431	0.90016	0.879767	0.90973	0.890812	0.856146	0.852522	0.837725	0.863217	0.853361	0.820466	0.838204	0.873765	0.844022	0.827436	0.819839	0.85645	1	0.887415	0.0628921
2128	0	636357	2.54543	22.8618	0.838233	0.153688	0.0168201	0.930383	0.881239	0.89165	0.861882	0.906455	0.894653	0.908447	0.892795	0.844162	0.864992	0.854784	0.875802	0.867807	0.850492	0.873539	0.894939	0.873796	0.844099	0.830745	0.852251	1	0.887503	0.0652199
2133	5	103030	0.41212	61.8421	5.59151	3.06208	0.787611	0.932403	0.882253	0.893691	0.863501	0.908371	0.895647	0.90939	0.893599	0.844439	0.865874	0.855561	0.876279	0.868718	0.849743	0.873149	0.895336	0.874197	0.843589	0.831573	0.852053	1	0.888716	0.0644788
2134	6	65468	0.261872	64.3232	7.93796	3.5143	1.24954	0.933479	0.884211	0.895323	0.865285	0.909047	0.896285	0.909643	0.894552	0.845298	0.866882	0.857343	0.877062	0.869478	0.849965	0.872816	0.896805	0.875053	0.843695	0.832384	0.85315	1	0.889854	0.0641509
2138	10	57521	0.230084	64.295	7.93032	3.50953	1.2468	0.934485	0.886285	0.896638	0.866553	0.909963	0.897055	0.909963	0.895316	0.845439	0.867648	0.857617	0.877819	0.870439	0.850594	0.87329	0.897385	0.875732	0.844231	0.832983	0.853688	1	0.890855	0.0638182
2140	0	567250	2.269	22.9224	0.876629	0.154962	0.0176818	0.938504	0.903242	0.917276	0.883424	0.89295	0.904186	0.927602	0.86859	0.847247	0.896987	0.848135	0.861266	0.868338	0.872054	0.863953	0.86962	0.859025	0.824902	0.815611	0.845459	1	0.895741	0.0605018
2145	5	97275	0.3891	63.4929	5.71876	3.31218	0.848928	0.939393	0.904708	0.918746	0.883685	0.894238	0.906148	0.927762	0.869067	0.847309	0.897178	0.848178	0.861984	0.868168	0.872526	0.863516	0.870815	0.860427	0.825793	0.816376	0.846034	1	0.896603	0.0599676
2146	6	62028	0.248112	67.1271	8.2123	3.98903	1.40695	0.940245	0.907131	0.919867	0.884729	0.895531	0.907719	0.927839	0.869768	0.848069	0.898167	0.848955	0.86145	0.869212	0.87234	0.864174	0.870131	0.861611	0.825337	0.816994	0.846037	1	0.897627	0.059731
2150	10	54563	0.218252	67.1231	8.20436	3.98802	1.40549	0.941453	0.908464	0.921229	0.885848	0.896899	0.908638	0.928037	0.869894	0.848927	0.89875	0.849229	0.861582	0.869325	0.872395	0.865238	0.870828	0.862361	0.824854	0.817615	0.846893	1	0.898541	0.0594504
2152	0	584432	2.33773	22.9434	0.913759	0.155445	0.0185347	0.924416	0.890483	0.90618	0.858333	0.89856	0.86799	0.902926	0.899902	0.862969	0.869699	0.876298	0.848198	0.8472	0.868572	0.835669	0.861533	0.87542	0.852383	0.824126	0.859927	1	0.886329	0.0664578
2157	5	98095	0.39238	63.2759	5.72127	3.27909	0.844243	0.925113	0.892839	0.908527	0.859881	0.900484	0.868836	0.904175	0.90078	0.862883	0.87086	0.876421	0.847938	0.848922	0.868755	0.836923	0.861909	0.876186	0.851047	0.824874	0.860497	1	0.887578	0.0658721
2158	6	62467	0.249868	64.9739	8.05644	3.62295	1.29216	0.926865	0.894776	0.90968	0.861535	0.901772	0.869779	0.904878	0.900988	0.864593	0.872757	0.877015	0.847824	0.850505	0.869483	0.837738	0.862888	0.876887	0.851538	0.825924	0.860726	1	0.888855	0.0652567
2162	10	54883	0.219532	64.9772	8.0556	3.62342	1.29163	0.928065	0.896826	0.910583	0.8633	0.902802	0.870743	0.905718	0.901736	0.865332	0.873595	0.877294	0.848195	0.850646	0.869532	0.838247	0.863783	0.878241	0.852067	0.826631	0.860777	1	0.889934	0.0647466
2164	0	597079	2.38832	22.8746	0.859016	0.153976	0.0172777	0.944473	0.92095	0.89687	0.873884	0.899595	0.890288	0.922607	0.907174	0.835446	0.849797	0.843536	0.859987	0.876297	0.850198	0.837206	0.86116	0.849226	0.873433	0.822926	0.887494	1	0.894476	0.0613656
2169	5	100038	0.400152	63.3939	5.70587	3.29667	0.844247	0.945566	0.921755	0.898069	0.875292	0.900613	0.892391	0.924474	0.90709	0.836712	0.850002	0.843844	0.859913	0.876392	0.851571	0.837932	0.860103	0.849837	0.873588	0.821693	0.888337	1	0.895438	0.0609053
2170	6	63671	0.254684	64.6739	8.05248	3.5746	1.28305	0.947032	0.922995	0.898934	0.8762	0.901533	0.893397	0.925319	0.907407	0.837304	0.851408	0.845126	0.860745	0.876521	0.852162	0.83794	0.860431	0.849782	0.874338	0.820978	0.889165	1	0.896372	0.0604308
2174	10	56013	0.224052	64.6736	8.04451	3.57424	1.28169	0.947673	0.924152	0.900077	0.877546	0.902764	0.894542	0.925839	0.907727	0.837279	0.851883	0.845375	0.860997	0.877769	0.853016	0.838421	0.860943	0.849633	0.874243	0.820738	0.889231	1	0.897179	0.0601737
2176	0	544586	2.17834	22.791	0.882035	0.152342	0.0176484	0.943565	0.895156	0.909795	0.884567	0.883743	0.917567	0.920968	0.89818	0.877284	0.864875	0.829022	0.866893	0.866594	0.832431	0.84568	0.90781	0.861116	0.822697	0.809095	0.853438	1	0.895104	0.0615467
2181	5	96283	0.385132	62.6606	5.66307	3.18464	0.817749	0.944466	0.89695	0.910872	0.886517	0.885276	0.917836	0.921476	0.900216	0.878083	0.866581	0.82848	0.866783	0.867895	0.833086	0.847891	0.907922	0.861133	0.822388	0.810938	0.853661	1	0.896221	0.0610266
2182	6	61568	0.246272	65.5608	8.06163	3.71888	1.31493	0.945256	0.898641	0.913283	0.887823	0.886613	0.918732	0.922549	0.900257	0.878939	0.868186	0.827719	0.868089	0.86938	0.83273	0.847648	0.9088	0.862209	0.82192	0.811761	0.853235	1	0.897332	0.0603939
2186	10	54179	0.216716	65.5564	8.05716	3.71793	1.3125	0.946298	0.900681	0.91481	0.889911	0.887586	0.919074	0.923494	0.901336	0.879464	0.86887	0.828051	0.868399	0.869497	0.832481	0.848179	0.909411	0.862668	0.822025	0.813036	0.853421	1	0.898424	0.0597926
2188	0	603067	2.41227	22.7998	0.864717	0.15249	0.0172588	0.924839	0.8878	0.907357	0.874338	0.886194	0.885337	0.912239	0.899785	0.854639	0.871515	0.839056	0.870493	0.838355	0.852046	0.843177	0.873104	0.86802	0.832544	0.825502	0.843062	1	0.886842	0.0647406
2193	5	101019	0.404076	61.8735	5.59961	3.06688	0.789947	0.926454	0.890001	0.906973	0.875528	0.886932	0.887308	0.914095	0.900539	0.854498	0.873499	0.839981	0.871871	0.83959	0.851211	0.842505	0.87195	0.868762	0.833779	0.825904	0.842767	1	0.887917	0.0642335
2194	6	64277	0.257108	64.492	7.97695	3.54251	1.25953	0.927836	0.891859	0.908288	0.87809	0.888724	0.888444	0.914705	0.901963	0.856177	0.874279	0.84139	0.872287	0.840394	0.851463	0.842284	0.872769	0.868818	0.833922	0.825404	0.843031	1	0.889263	0.0638883
2198	10	56421	0.225684	64.4727	7.97416	3.53934	1.25865	0.929042	0.893967	0.909431	0.879309	0.889952	0.889704	0.915617	0.901996	0.85664	0.874807	0.841229	0.872539	0.841096	0.852431	0.843135	0.872477	0.869313	0.833723	0.825597	0.842922	1	0.890282	0.0634575
2200	0	563762	2.25505	22.7811	0.864726	0.152117	0.017259	0.927169	0.909343	0.912702	0.887794	0.891315	0.896239	0.908954	0.875424	0.867724	0.867161	0.865308	0.87101	0.848288	0.846617	0.854603	0.89429	0.843505	0.817124	0.797133	0.846851	1	0.892656	0.0608685
2205	5	97781	0.391124	63.2427	5.72801	3.2742	0.843925	0.927588	0.910438	0.914523	0.888618	0.892592	0.897214	0.909246	0.876776	0.86752	0.867679	0.865454	0.870962	0.848969	0.847327	0.856491	0.895205	0.843743	0.817424	0.797118	0.846673	1	0.893486	0.0607113
2206	6	62664	0.250656	64.64	8.0793	3.57026	1.28688	0.928492	0.911728	0.915789	0.889298	0.894054	0.898371	0.910275	0.876859	0.868728	0.868194	0.864723	0.871737	0.848709	0.848023	0.857598	0.895251	0.843523	0.817814	0.796358	0.847656	1	0.894348	0.0604648
2210	10	55015	0.22006	64.6157	8.05033	3.56529	1.28201	0.929492	0.912524	0.917486	0.890748	0.89531	0.8994	0.911415	0.877279	0.869272	0.869145	0.864719	0.871771	0.848978	0.848587	0.857939	0.89561	0.843288	0.818849	0.796801	0.847778	1	0.895282	0.0600371
2212	0	662805	2.65122	22.7989	0.834026	0.152426	0.0166452	0.928028	0.908447	0.912412	0.872004	0.877474	0.878115	0.904627	0.905214	0.841478	0.886994	0.861538	0.864495	0.853771	0.85523	0.863446	0.861716	0.876916	0.86068	0.84104	0.839994	1	0.890637	0.0620738
2217	5	105346	0.421384	61.3312	5.542	2.98703	0.766998	0.929428	0.910092	0.913191	0.872003	0.877817	0.878572	0.905696	0.905208	0.840881	0.887585	0.861675	0.864224	0.854741	0.855002	0.863478	0.862074	0.877323	0.860735	0.841143	0.840635	1	0.891287	0.061904
2218	6	66633	0.266532	61.464	7.6674	3.07094	1.10443	0.930395	0.911996	0.913894	0.873238	0.879264	0.879114	0.90624	0.90525	0.840725	0.889079	0.862748	0.864654	0.855267	0.856047	0.863656	0.861352	0.877816	0.860962	0.842255	0.84098	1	0.892196	0.0617228
2222	10	58656	0.234624	61.4455	7.65821	3.06794	1.10255	0.931516	0.913376	0.915004	0.874454	0.879884	0.880098	0.907213	0.905534	0.841917	0.889432	0.863731	0.864737	0.855675	0.856519	0.864038	0.861361	0.878163	0.861421	0.84242	0.840886	1	0.893098	0.0613993
2224	0	704243	2.81697	22.9096	0.854531	0.154673	0.0172093	0.929496	0.911653	0.89526	0.881872	0.871185	0.883938	0.908235	0.886994	0.845153	0.873735	0.857928	0.840224	0.849797	0.858502	0.863896	0.876421	0.853186	0.837281	0.825701	0.852794	1	0.887932	0.0625645
2229	5	106971	0.427884	63.509	5.73148	3.31495	0.849939	0.92957	0.913117	0.896196	0.88251	0.872881	0.885338	0.909214	0.887016	0.846038	0.873956	0.858709	0.840513	0.851198	0.859331	0.864748	0.876336	0.852698	0.837049	0.825448	0.85339	1	0.888722	0.0622517
2230	6	67198	0.268792	66.4679	8.18007	3.87489	1.36945	0.93098	0.915466	0.897445	0.884208	0.874327	0.886031	0.91028	0.887154	0.84693	0.874981	0.858686	0.841974	0.852071	0.859966	0.864989	0.876559	0.852994	0.837882	0.824444	0.853775	1	0.889922	0.0618152
2234	10	59008	0.236032	66.4646	8.17023	3.87395	1.36817	0.932424	0.916528	0.898463	0.885549	0.875924	0.886753	0.911004	0.88821	0.847351	0.875347	0.859282	0.843369	0.852401	0.859858	0.86584	0.876508	0.853266	0.837988	0.82432	0.853283	1	0.89089	0.0614509
2236	0	635208	2.54083	22.9146	0.891332	0.154829	0.0179878	0.935766	0.916658	0.905592	0.878213	0.894252	0.902308	0.919653	0.891721	0.85101	0.886086	0.844936	0.86984	0.868848	0.829229	0.850392	0.881054	0.841785	0.862278	0.851591	0.856579	1	0.895552	0.0616675
2241	5	102594	0.410376	57.6927	5.25311	2.48924	0.644395	0.93659	0.917685	0.906476	0.879408	0.895238	0.903001	0.92078	0.892962	0.852301	0.885554	0.846307	0.870421	0.869305	0.829766	0.85041	0.881284	0.842023	0.863608	0.852335	0.856166	1	0.896415	0.0613566
2242	6	65025	0.2601	59.7614	7.44804	2.82346	1.01262	0.937393	0.918255	0.908343	0.881138	0.895563	0.90436	0.920807	0.893372	0.85288	0.885744	0.84772	0.87095	0.869519	0.829066	0.849396	0.882138	0.841423	0.864421	0.85271	0.856863	1	0.897202	0.0609411
2246	10	57259	0.229036	59.7469	7.45921	2.82182	1.01304	0.938542	0.919139	0.909307	0.882639	0.897143	0.904827	0.921104	0.894392	0.853202	0.886786	0.84812	0.871514	0.869977	0.829573	0.849447	0.882525	0.841938	0.864292	0.852407	0.857001	1	0.898072	0.0605838
2248	0	571478	2.28591	22.8252	0.844494	0.152967	0.0168898	0.929738	0.895818	0.892931	0.872337	0.869299	0.894459	0.908572	0.893271	0.872141	0.872856	0.83973	0.847593	0.845207	0.8278	0.850471	0.887465	0.844154	0.847359	0.811336	0.824887	1	0.88531	0.0644036
2253	5	98467	0.393868	61.2667	5.55688	2.97822	0.768406	0.931434	0.896229	0.893878	0.873902	0.87085	0.895884	0.910112	0.894102	0.872775	0.874455	0.841119	0.84801	0.846466	0.828161	0.850696	0.887678	0.844501	0.848462	0.811642	0.824109	1	0.886423	0.0640111
2254	6	62992	0.251968	62.3812	7.79544	3.21033	1.15636	0.932404	0.897027	0.895336	0.875532	0.87069	0.896479	0.909806	0.894899	0.872523	0.875127	0.84117	0.846647	0.846322	0.826891	0.852767	0.888819	0.845187	0.848449	0.811928	0.824065	1	0.887041	0.06355
2258	10	55348	0.221392	62.3831	7.78895	3.21039	1.15538	0.933403	0.898072	0.897088	0.877159	0.872579	0.897133	0.910557	0.894965	0.873943	0.875705	0.841241	0.846914	0.847293	0.827184	0.8534	0.88912	0.845902	0.84873	0.812288	0.823932	1	0.888062	0.0633766
2260	0	559444	2.23778	22.8056	0.873003	0.152618	0.0174526	0.93665	0.885881	0.926695	0.88645	0.881415	0.904644	0.885566	0.906121	0.849338	0.839624	0.84751	0.842621	0.86735	0.870025	0.832479	0.870084	0.855246	0.854414	0.799804	0.851392	1	0.890034	0.0627774
2265	5	97662	0.390648	62.0282	5.6133	3.08984	0.795707	0.937883	0.887914	0.927177	0.887735	0.882262	0.905347	0.88601	0.907461	0.849829	0.840004	0.848728	0.843424	0.868572	0.871368	0.832161	0.870339	0.855809	0.854688	0.799912	0.851698	1	0.891024	0.0626573
2266	6	62754	0.251016	63.8341	7.93573	3.43714	1.22778	0.93939	0.889099	0.927789	0.888987	0.884278	0.906173	0.887975	0.907839	0.850472	0.841628	0.849842	0.844177	0.868184	0.871156	0.831812	0.870311	0.857045	0.855412	0.800371	0.851579	1	0.892089	0.0623448
2270	10	55209	0.220836	63.8094	7.92182	3.43274	1.2243	0.940182	0.890851	0.928943	0.889846	0.885517	0.907171	0.888841	0.908901	0.851754	0.842825	0.85036	0.845134	0.868536	0.871516	0.832029	0.870574	0.857849	0.855422	0.800721	0.851609	1	0.893091	0.0619884
2272	0	581274	2.3251	22.8105	0.856373	0.15269	0.0171058	0.921337	0.906511	0.902379	0.89936	0.9032	0.89465	0.905607	0.886975	0.859872	0.869216	0.82176	0.861628	0.852578	0.831536	0.849652	0.871164	0.839422	0.834809	0.829307	0.804107	1	0.890132	0.0611336
2277	5	98993	0.395972	60.8068	5.50195	2.9116	0.749107	0.922247	0.908019	0.904119	0.90015	0.904645	0.895629	0.907307	0.887851	0.862031	0.8694	0.821467	0.861803	0.852429	0.832018	0.849232	0.871375	0.839524	0.83464	0.829139	0.804698	1	0.891151	0.060532
2278	6	63357	0.253428	64.5097	7.91114	3.54281	1.24967	0.9233	0.909497	0.905985	0.900919	0.905488	0.89702	0.908282	0.890083	0.863354	0.870196	0.821393	0.862296	0.852289	0.831542	0.849456	0.870764	0.839789	0.834983	0.830185	0.803858	1	0.892196	0.0602744
2282	10	55872	0.223488	64.4928	7.89576	3.53954	1.2467	0.924488	0.910563	0.906975	0.901972	0.906644	0.897686	0.908729	0.891072	0.864261	0.870588	0.82255	0.862516	0.853146	0.831544	0.85014	0.871438	0.840018	0.835239	0.830067	0.804168	1	0.893077	0.0600541
2284	0	439969	1.75988	22.7861	0.873817	0.152231	0.0174646	0.926181	0.945442	0.912319	0.873602	0.895598	0.870124	0.918215	0.87652	0.874574	0.923671	0.855159	0.854215	0.853506	0.838793	0.839903	0.88421	0.846441	0.853993	0.780922	0.833569	1	0.89622	0.0593263
2289	5	87110	0.34844	62.9598	5.69398	3.23038	0.830235	0.927218	0.946039	0.913615	0.874808	0.897515	0.871375	0.918735	0.876863	0.875347	0.923711	0.855091	0.853702	0.85291	0.838583	0.8391	0.884548	0.848106	0.853484	0.782241	0.835203	1	0.897025	0.05907
2290	6	56566	0.226264	66.0361	8.16752	3.80186	1.35149	0.927704	0.946752	0.914657	0.875871	0.899189	0.872441	0.919377	0.876843	0.877161	0.924601	0.855558	0.853914	0.853817	0.839029	0.839382	0.88486	0.849097	0.8528	0.7829	0.835405	1	0.897834	0.0588192
2294	10	49786	0.199144	66.0188	8.16061	3.79868	1.349	0.928645	0.948269	0.916151	0.877225	0.900745	0.873388	0.920219	0.877666	0.8786	0.924537	0.856345	0.854437	0.85507	0.839624	0.839935	0.885048	0.849847	0.852981	0.78265	0.835948	1	0.898906	0.0583792
2296	0	514857	2.05943	22.7848	0.866321	0.152194	0.0172842	0.924312	0.922459	0.878594	0.890713	0.862211	0.895552	0.910236	0.877097	0.840277	0.88525	0.859881	0.849209	0.884258	0.842351	0.87161	0.868576	0.82236	0.871744	0.819644	0.836379	1	0.888087	0.0618275
2301	5	93667	0.374668	63.1333	5.71045	3.25711	0.838482	0.926047	0.923981	0.880262	0.891851	0.86317	0.895491	0.910283	0.877241	0.841428	0.885904	0.860912	0.850454	0.884885	0.842944	0.871454	0.868182	0.821752	0.872869	0.819008	0.837654	1	0.889076	0.06152
2302	6	60224	0.240896	65.9114	8.148	3.78046	1.34617	0.927305	0.92503	0.881733	0.89192	0.864248	0.896677	0.911323	0.877499	0.840952	0.886781	0.861708	0.85094	0.884913	0.843551	0.871488	0.86786	0.821757	0.872376	0.818727	0.837009	1	0.88985	0.061343
2306	10	52856	0.211424	65.9032	8.1407	3.77885	1.34544	0.928532	0.926177	0.883504	0.893503	0.866316	0.897523	0.911798	0.878453	0.841172	0.886976	0.862135	0.851824	0.88532	0.844247	0.872266	0.868066	0.821487	0.871945	0.81792	0.836953	1	0.890898	0.0609748
2308	0	626094	2.50438	22.827	0.863303	0.15303	0.0173128	0.940355	0.911838	0.895099	0.881957	0.897421	0.881165	0.911385	0.895829	0.837799	0.860788	0.856523	0.846252	0.880395	0.820271	0.834817	0.867803	0.842973	0.87609	0.839324	0.825645	1	0.890906	0.0611878
2313	5	101772	0.407088	62.3839	5.657	3.14332	0.810212	0.941698	0.912378	0.896887	0.884069	0.897914	0.882129	0.912039	0.896696	0.837893	0.860482	0.85582	0.847763	0.881009	0.820668	0.835927	0.868043	0.842285	0.876218	0.839607	0.827467	1	0.891822	0.0609437
2314	6	64539	0.258156	63.9694	7.96472	3.45943	1.2384	0.942918	0.913533	0.898077	0.885589	0.899774	0.882761	0.913355	0.899231	0.838478	0.85979	0.856792	0.847573	0.881289	0.821317	0.835789	0.868986	0.842893	0.876059	0.840089	0.828174	1	0.892895	0.0605478
2318	10	56813	0.227252	63.9381	7.97887	3.45506	1.23942	0.943684	0.914896	0.899944	0.886646	0.901237	0.883249	0.913717	0.900621	0.839491	0.861106	0.858087	0.847623	0.881717	0.821441	0.836208	0.869572	0.842694	0.876419	0.839861	0.828156	1	0.893892	0.0601997
2320	0	663389	2.65356	22.8438	0.855967	0.153356	0.0171447	0.916835	0.895216	0.90385	0.877707	0.880272	0.904099	0.888994	0.89297	0.875757	0.858444	0.849753	0.857295	0.865115	0.835122	0.846772	0.892301	0.86978	0.844281	0.807135	0.845077	1	0.88669	0.0634349
2325	5	104328	0.417312	63.096	5.70278	3.25125	0.836374	0.918363	0.896476	0.905438	0.877799	0.881043	0.904906	0.889282	0.893437	0.876606	0.858379	0.851536	0.858547	0.865276	0.834469	0.847447	0.891865	0.871727	0.842899	0.808445	0.845976	1	0.887568	0.0631483
2326	6	65948	0.263792	63.1453	7.95334	3.33156	1.20885	0.919338	0.897692	0.906093	0.878002	0.881786	0.905585	0.889936	0.89491	0.876797	0.859442	0.852884	0.857835	0.865743	0.833778	0.847342	0.892385	0.871384	0.843741	0.808683	0.845469	1	0.888255	0.0629707
2330	10	57875	0.2315	63.1224	7.9532	3.32803	1.20761	0.920778	0.898946	0.907292	0.879577	0.882445	0.90603	0.89086	0.895222	0.877503	0.859965	0.853572	0.857806	0.866168	0.834117	0.847257	0.892501	0.871896	0.844544	0.808769	0.846117	1	0.889169	0.0626438
2332	0	601258	2.40503	22.8587	0.866871	0.15367	0.0174136	0.923801	0.921569	0.908814	0.892611	0.882013	0.884864	0.894874	0.890475	0.835394	0.851627	0.850927	0.852621	0.874288	0.848775	0.835967	0.873482	0.824954	0.847951	0.805341	0.863844	1	0.889475	0.0609214
2337	5	99850	0.3994	65.2698	5.89942	3.59737	0.924435	0.924697	0.922364	0.908993	0.893961	0.882479	0.885148	0.895744	0.890681	0.835719	0.85306	0.850911	0.85321	0.875308	0.849034	0.836655	0.873711	0.825824	0.847516	0.804326	0.863145	1	0.890093	0.0606495
2338	6	63596	0.254384	66.132	8.25983	3.82169	1.37289	0.926591	0.923108	0.909782	0.895033	0.88287	0.886054	0.896527	0.891196	0.835925	0.852632	0.851822	0.854079	0.876895	0.849236	0.835886	0.874764	0.826829	0.847695	0.803069	0.863655	1	0.890917	0.0602515
2342	10	55719	0.222876	66.1146	8.26071	3.81884	1.37314	0.928023	0.924182	0.911457	0.896095	0.883487	0.886699	0.897387	0.891967	0.836088	0.853407	0.852097	0.854215	0.876649	0.849288	0.836609	0.875025	0.82628	0.848158	0.802321	0.863942	1	0.891783	0.0598511
2344	0	583571	2.33428	22.8655	0.853827	0.153787	0.0171525	0.939019	0.918807	0.891986	0.905033	0.876653	0.891037	0.90675	0.886915	0.864113	0.897782	0.839964	0.845711	0.862746	0.847341	0.873554	0.864648	0.828583	0.850093	0.826592	0.810658	1	0.89374	0.0609205
2349	5	99220	0.39688	62.6846	5.672	3.18848	0.82025	0.940309	0.920812	0.89421	0.905095	0.877197	0.89169	0.908023	0.888163	0.864775	0.897682	0.84168	0.84555	0.863294	0.847521	0.87435	0.864523	0.829601	0.851648	0.826058	0.809897	1	0.894785	0.0604163
2350	6	63401	0.253604	62.7168	7.87047	3.26337	1.17908	0.941744	0.922407	0.89579	0.906216	0.877439	0.892502	0.908274	0.889095	0.86613	0.898385	0.843622	0.846564	0.864158	0.847471	0.874387	0.864474	0.829324	0.851832	0.826588	0.809617	1	0.895811	0.0600136
2354	10	55691	0.222764	62.6988	7.85928	3.26021	1.17601	0.943043	0.92374	0.897497	0.906969	0.878383	0.89387	0.908836	0.890144	0.865957	0.898601	0.844221	0.846537	0.863856	0.847947	0.874522	0.864915	0.829847	0.852086	0.826103	0.810005	1	0.896723	0.0597501
2356	0	614841	2.45936	22.98	0.861454	0.156103	0.0174643	0.935522	0.917174	0.893943	0.878274	0.885797	0.889356	0.893911	0.874565	0.860057	0.897755	0.877167	0.870141	0.846739	0.819749	0.829602	0.877132	0.84698	0.863171	0.802054	0.8344	1	0.890473	0.0603124
2361	5	100512	0.402048	61.3975	5.54262	2.99662	0.770598	0.937216	0.91788	0.895236	0.879502	0.886108	0.890943	0.895092	0.876159	0.861569	0.898326	0.878507	0.871781	0.845998	0.819713	0.828598	0.877502	0.8458	0.861937	0.80179	0.833637	1	0.891461	0.0600645
2362	6	64013	0.256052	62.0182	7.76798	3.15552	1.13991	0.937489	0.918735	0.896326	0.880423	0.888335	0.891483	0.896154	0.876572	0.861591	0.898044	0.879696	0.871401	0.846141	0.819865	0.829121	0.877205	0.846172	0.861911	0.802282	0.833885	1	0.892156	0.0598904
2366	10	56413	0.225652	61.9999	7.75975	3.15255	1.13853	0.938232	0.919815	0.898011	0.881986	0.889245	0.892188	0.897089	0.877209	0.86231	0.898729	0.880125	0.871306	0.846356	0.820201	0.829525	0.876943	0.846693	0.862301	0.802147	0.834701	1	0.893042	0.0595918
2368	0	510418	2.04167	22.8643	0.892026	0.153819	0.0179254	0.93638	0.923507	0.882975	0.881317	0.871566	0.893183	0.884274	0.894947	0.873428	0.874806	0.834248	0.87222	0.904504	0.849334	0.857693	0.837613	0.838785	0.871393	0.819642	0.849709	1	0.890654	0.0599321
2373	5	92623	0.370492	62.3983	5.66079	3.14557	0.811563	0.937467	0.924052	0.885158	0.882966	0.872731	0.894389	0.885644	0.895091	0.873752	0.874993	0.834706	0.872958	0.906168	0.850296	0.856521	0.837173	0.838215	0.870243	0.820342	0.849147	1	0.891611	0.0596152
2374	6	59610	0.23844	62.2061	7.86983	3.18685	1.15905	0.938165	0.924887	0.887318	0.885187	0.873729	0.895546	0.886974	0.895051	0.874434	0.874392	0.834717	0.873159	0.906492	0.85073	0.856392	0.838039	0.838593	0.869871	0.819351	0.849455	1	0.892533	0.0592688
2378	10	52473	0.209892	62.1933	7.8622	3.18467	1.15732	0.939407	0.926276	0.888514	0.886075	0.87464	0.895994	0.887866	0.895966	0.875412	0.875107	0.83542	0.872954	0.906352	0.850885	0.856736	0.838507	0.838507	0.870371	0.81945	0.849218	1	0.893412	0.0589794
2380	0	517955	2.07182	22.7466	0.854651	0.151418	0.0169912	0.937045	0.916317	0.898662	0.898082	0.872917	0.891358	0.914973	0.895026	0.840686	0.877888	0.848897	0.880806	0.857353	0.827606	0.83074	0.872278	0.866821	0.853389	0.816113	0.865721	1	0.893047	0.0609512
2385	5	94494	0.377976	63.9412	5.78342	3.3832	0.870962	0.937515	0.918064	0.898867	0.899237	0.873701	0.892665	0.91519	0.895417	0.841445	0.876781	0.849112	0.881146	0.85798	0.829233	0.832201	0.873055	0.868875	0.853038	0.816062	0.865007	1	0.893765	0.0604459
2386	6	60577	0.242308	65.8136	8.19716	3.76615	1.35116	0.938236	0.918839	0.900168	0.899979	0.873995	0.894176	0.915818	0.896132	0.843018	0.876958	0.850793	0.881308	0.858601	0.829432	0.831677	0.873921	0.869183	0.854169	0.815829	0.865791	1	0.894562	0.0601937
2390	10	53318	0.213272	65.7862	8.19637	3.76153	1.34889	0.939158	0.920121	0.902228	0.901928	0.87522	0.895223	0.916604	0.896677	0.844068	0.877162	0.851223	0.881344	0.859372	0.830236	0.831623	0.873926	0.869284	0.854027	0.81631	0.866312	1	0.895623	0.0597696
2392	0	589677	2.35871	22.8479	0.875789	0.153466	0.017599	0.930347	0.916378	0.88571	0.860588	0.898143	0.890134	0.917604	0.864974	0.848712	0.857603	0.877928	0.8506	0.86908	0.859682	0.847012	0.889348	0.860973	0.850227	0.839429	0.849793	1	0.888894	0.0632123
2397	5	99774	0.399096	62.4161	5.65431	3.14807	0.811791	0.931295	0.918746	0.885682	0.860334	0.899312	0.89171	0.918566	0.865882	0.850302	0.859082	0.879017	0.850252	0.869846	0.859873	0.846162	0.889746	0.861758	0.849921	0.839668	0.850903	1	0.889796	0.062645
2398	6	63382	0.253528	64.2057	7.97867	3.49722	1.25129	0.931905	0.919401	0.886316	0.861743	0.900547	0.893211	0.918786	0.866697	0.850178	0.859731	0.878893	0.851259	0.871052	0.859353	0.846053	0.88918	0.861017	0.850588	0.840523	0.849926	1	0.890476	0.0623062
2402	10	55726	0.222904	64.1804	7.97714	3.49315	1.24989	0.933263	0.920576	0.888391	0.863484	0.901357	0.894107	0.919418	0.867548	0.850671	0.860981	0.878961	0.852277	0.871299	0.858728	0.845898	0.889127	0.861304	0.851012	0.840703	0.850267	1	0.891523	0.0618919
