# Supplementary material for: IBSEM: An Individual-Based Atlantic Salmon Population Model
Source: PLoS One. 2015 Sep 18;10(9):e0138444. doi: 10.1371/journal.pone.0138444 (PMC4575158; doi:10.1371/journal.pone.0138444)
Supplement: S1 Minimal dataset — (ZIP) [file pone.0138444.s003.zip › temp/scenario 1/wild - 8/runFiles/results/parr1.txt]

month	averageAge	popSize	density	averageLength	stDevLength	averageWeight	stDevWeight	allele_0_0_Frequency	allele_0_1_Frequency	allele_0_2_Frequency	allele_0_3_Frequency	allele_0_4_Frequency	allele_0_5_Frequency	allele_0_6_Frequency	allele_0_7_Frequency	allele_0_8_Frequency	allele_0_9_Frequency	allele_0_10_Frequency	allele_0_11_Frequency	allele_0_12_Frequency	allele_0_13_Frequency	allele_0_14_Frequency	allele_0_15_Frequency	allele_0_16_Frequency	allele_0_17_Frequency	allele_0_18_Frequency	allele_0_19_Frequency	allele_0_20_Frequency	genotypicValueAverage	genotypicValueStDev
16	12	53279	0.213116	63.7446	8.04836	3.4277	1.24871	0.907337	0.905582	0.905272	0.902879	0.903179	0.902954	0.901509	0.902438	0.903423	0.901462	0.901603	0.901068	0.901387	0.899426	0.901781	0.901321	0.900176	0.899182	0.901059	0.898712	1	0.903653	0.0598285
21	17	45330	0.18132	101.44	8.89618	13.4116	3.46139	0.909365	0.90642	0.906166	0.903386	0.903419	0.903386	0.902559	0.902769	0.903717	0.901721	0.901688	0.900938	0.901401	0.9	0.902085	0.901202	0.899669	0.899283	0.901291	0.898191	1	0.904359	0.0594182
22	18	21660	0.08664	97.3274	7.55791	11.7946	2.68216	0.922807	0.918606	0.916182	0.914958	0.910665	0.912235	0.908102	0.90651	0.908703	0.906464	0.904801	0.903924	0.904317	0.90307	0.904224	0.90434	0.9012	0.898846	0.900785	0.901777	1	0.912603	0.0562554
26	22	19825	0.0793	97.3175	7.53583	11.7899	2.67319	0.923934	0.919697	0.916696	0.91657	0.911501	0.912585	0.907768	0.90691	0.909861	0.90633	0.905574	0.904061	0.90517	0.903153	0.904691	0.904388	0.900958	0.898613	0.900277	0.901967	1	0.913302	0.0560462
26	10	60904	0.243616	63.6519	7.90469	3.4077	1.21831	0.888817	0.900672	0.895688	0.905129	0.904941	0.910252	0.890106	0.898217	0.890262	0.888078	0.890845	0.905351	0.887429	0.907247	0.893948	0.892224	0.888603	0.882709	0.89247	0.883489	1	0.896905	0.065597
28	12	57210	0.22884	63.6014	8.07377	3.40654	1.25119	0.890622	0.902211	0.897264	0.90603	0.905759	0.910531	0.891252	0.89854	0.890893	0.888402	0.891252	0.905821	0.888053	0.907595	0.894354	0.892239	0.888813	0.883342	0.892283	0.883499	1	0.897894	0.0652201
28	12	57210	0.22884	63.6014	8.07377	3.40654	1.25119	0.890622	0.902211	0.897264	0.90603	0.905759	0.910531	0.891252	0.89854	0.890893	0.888402	0.891252	0.905821	0.888053	0.907595	0.894354	0.892239	0.888813	0.883342	0.892283	0.883499	1	0.897894	0.0652201
33	17	48870	0.19548	103.311	9.00286	14.1604	3.64202	0.893012	0.903653	0.898936	0.907407	0.906671	0.910845	0.892685	0.899662	0.892163	0.888654	0.892101	0.90575	0.888551	0.908001	0.894905	0.892398	0.889124	0.883702	0.891416	0.883272	1	0.899097	0.0647542
34	18	20702	0.082808	98.4577	7.49269	12.2002	2.72522	0.911192	0.919211	0.913028	0.919887	0.915926	0.915564	0.903174	0.905347	0.901749	0.893078	0.895952	0.907424	0.890156	0.912593	0.900106	0.897788	0.89175	0.887064	0.88931	0.886726	1	0.909567	0.0602449
38	22	18903	0.075612	98.4328	7.48116	12.1904	2.71895	0.912739	0.920991	0.914432	0.920753	0.916971	0.916045	0.903851	0.905597	0.902211	0.893218	0.896392	0.90774	0.891023	0.912659	0.901576	0.898376	0.892424	0.88769	0.889303	0.885997	1	0.91054	0.0599849
38	10	44248	0.176992	66.7627	8.34067	3.93168	1.4121	0.936076	0.875554	0.874989	0.880605	0.879938	0.866254	0.941873	0.877915	0.859316	0.913906	0.913228	0.903521	0.90082	0.880051	0.920234	0.925985	0.935602	0.87943	0.916211	0.879339	1	0.894942	0.056735
40	12	41526	0.166104	66.7089	8.5184	3.93022	1.44904	0.937449	0.877234	0.876379	0.881652	0.880822	0.866734	0.942313	0.878763	0.860112	0.914259	0.912922	0.903578	0.901026	0.880822	0.920821	0.926239	0.935607	0.879882	0.916474	0.879028	1	0.895859	0.0564393
40	12	41526	0.166104	66.7089	8.5184	3.93022	1.44904	0.937449	0.877234	0.876379	0.881652	0.880822	0.866734	0.942313	0.878763	0.860112	0.914259	0.912922	0.903578	0.901026	0.880822	0.920821	0.926239	0.935607	0.879882	0.916474	0.879028	1	0.895859	0.0564393
45	17	35424	0.141696	104.205	9.35069	14.5483	3.83962	0.938559	0.87922	0.877611	0.882382	0.881239	0.868013	0.942807	0.879714	0.860561	0.914719	0.913237	0.903328	0.902383	0.880745	0.921437	0.926392	0.936018	0.880067	0.916935	0.878599	1	0.896768	0.0561481
46	18	15548	0.062192	97.7344	7.89206	11.9597	2.83277	0.947196	0.891337	0.889954	0.890404	0.887703	0.873778	0.947196	0.887027	0.868729	0.919025	0.914394	0.904875	0.907834	0.879599	0.922369	0.928447	0.935522	0.883265	0.920086	0.881271	1	0.904055	0.0537786
50	22	14260	0.05704	97.7113	7.88159	11.9508	2.82652	0.948142	0.892672	0.89162	0.89141	0.888675	0.873843	0.947581	0.887202	0.870161	0.91939	0.915288	0.904944	0.907644	0.880189	0.922651	0.929558	0.935589	0.883906	0.920337	0.881241	1	0.904901	0.0535189
50	10	45763	0.183052	61.0539	7.74361	3.01451	1.10058	0.902334	0.905688	0.896215	0.910725	0.894194	0.905437	0.900706	0.92802	0.90559	0.887475	0.902235	0.887147	0.90595	0.915674	0.918602	0.894085	0.896685	0.915532	0.888294	0.898837	1	0.903244	0.061813
52	12	43094	0.172376	61.0014	7.90992	3.01313	1.12883	0.903548	0.907272	0.897329	0.911565	0.895449	0.906669	0.901367	0.928041	0.906275	0.888604	0.90291	0.88778	0.905834	0.915267	0.918771	0.894289	0.896459	0.915568	0.888917	0.899104	1	0.904162	0.0614057
52	12	43094	0.172376	61.0014	7.90992	3.01313	1.12883	0.903548	0.907272	0.897329	0.911565	0.895449	0.906669	0.901367	0.928041	0.906275	0.888604	0.90291	0.88778	0.905834	0.915267	0.918771	0.894289	0.896459	0.915568	0.888917	0.899104	1	0.904162	0.0614057
57	17	37021	0.148084	100.204	8.811	12.9309	3.35039	0.905432	0.909362	0.89822	0.912523	0.896289	0.907836	0.901934	0.928595	0.907174	0.888955	0.903069	0.888037	0.905689	0.915129	0.919397	0.894209	0.897437	0.91625	0.889428	0.898963	1	0.905192	0.0608339
58	18	18729	0.074916	97.113	7.51086	11.7155	2.65157	0.920898	0.920257	0.906482	0.922366	0.904159	0.911821	0.908244	0.93187	0.914357	0.895376	0.905868	0.891158	0.908778	0.917267	0.920524	0.89551	0.899167	0.918042	0.890784	0.902157	1	0.913089	0.0568479
62	22	17200	0.0688	97.098	7.49052	11.7091	2.64545	0.922093	0.920959	0.907122	0.923488	0.904942	0.91282	0.909186	0.931657	0.915058	0.89625	0.906366	0.891599	0.90814	0.917529	0.920378	0.895407	0.899302	0.918547	0.890465	0.901715	1	0.913784	0.0567272
62	10	53749	0.214996	65.5826	8.12294	3.72498	1.32887	0.916994	0.906222	0.893858	0.888156	0.878649	0.876891	0.917133	0.903477	0.863979	0.889542	0.887942	0.911115	0.886519	0.889207	0.896231	0.90291	0.893728	0.893803	0.905747	0.884202	1	0.896508	0.0620358
64	12	50390	0.20156	65.5162	8.31053	3.72178	1.3637	0.918069	0.907621	0.895029	0.889413	0.879996	0.877972	0.91791	0.904445	0.864725	0.890067	0.888897	0.911282	0.8872	0.889809	0.896398	0.903026	0.894245	0.893868	0.905705	0.884471	1	0.897498	0.0616839
64	12	50390	0.20156	65.5162	8.31053	3.72178	1.3637	0.918069	0.907621	0.895029	0.889413	0.879996	0.877972	0.91791	0.904445	0.864725	0.890067	0.888897	0.911282	0.8872	0.889809	0.896398	0.903026	0.894245	0.893868	0.905705	0.884471	1	0.897498	0.0616839
69	17	42997	0.171988	105.085	9.21158	14.9027	3.84919	0.919576	0.909354	0.895807	0.890574	0.88055	0.878654	0.91832	0.904889	0.864932	0.890376	0.889806	0.910831	0.887783	0.88962	0.896667	0.9034	0.894865	0.893493	0.906482	0.88512	1	0.898346	0.0613452
70	18	13751	0.055004	100.376	7.57531	12.9204	2.86589	0.935786	0.926551	0.913243	0.903316	0.89408	0.889681	0.924551	0.912261	0.874046	0.893608	0.894771	0.913934	0.891499	0.893608	0.898589	0.906152	0.896771	0.893426	0.907279	0.888263	1	0.909662	0.0560909
74	22	12562	0.050248	100.346	7.58526	12.9096	2.86874	0.936953	0.927679	0.914385	0.903797	0.895717	0.89114	0.926803	0.913549	0.874264	0.894722	0.895677	0.914424	0.892175	0.893011	0.898702	0.905947	0.89711	0.893249	0.907459	0.888831	1	0.910685	0.0556873
74	10	52157	0.208628	67.9411	8.33069	4.13605	1.4616	0.870708	0.85119	0.887695	0.898384	0.901116	0.896927	0.887944	0.887062	0.90636	0.873612	0.913243	0.907222	0.903867	0.880745	0.884349	0.906791	0.888203	0.884963	0.903608	0.882058	1	0.88554	0.0667847
76	12	48770	0.19508	67.8922	8.53973	4.13662	1.50575	0.872483	0.853199	0.888794	0.89918	0.901784	0.897662	0.888897	0.887236	0.906602	0.873826	0.913738	0.90771	0.904285	0.88171	0.884437	0.907628	0.888261	0.885421	0.904224	0.881884	1	0.886522	0.0664476
76	12	48770	0.19508	67.8922	8.53973	4.13662	1.50575	0.872483	0.853199	0.888794	0.89918	0.901784	0.897662	0.888897	0.887236	0.906602	0.873826	0.913738	0.90771	0.904285	0.88171	0.884437	0.907628	0.888261	0.885421	0.904224	0.881884	1	0.886522	0.0664476
81	17	41591	0.166364	106.634	9.42809	15.5748	4.06266	0.87442	0.854356	0.88994	0.900603	0.902876	0.899185	0.889916	0.888257	0.907155	0.87537	0.91408	0.907648	0.904463	0.882475	0.883905	0.908285	0.888017	0.885769	0.904426	0.880996	1	0.887624	0.0659492
82	18	13002	0.052008	100.579	7.56205	12.997	2.87585	0.899477	0.875404	0.906591	0.912398	0.909322	0.905245	0.899439	0.896631	0.910321	0.883749	0.915705	0.911014	0.906668	0.889709	0.885287	0.911667	0.89317	0.891209	0.908514	0.881903	1	0.899865	0.060777
86	22	11928	0.047712	100.543	7.60404	12.9857	2.8899	0.901702	0.877599	0.907822	0.912978	0.909624	0.905684	0.900612	0.896839	0.910672	0.884264	0.916164	0.911259	0.906564	0.890384	0.884893	0.91193	0.893318	0.891264	0.90887	0.88133	1	0.900859	0.0602629
86	10	52538	0.210152	65.5183	8.14418	3.71521	1.32864	0.911064	0.909389	0.889347	0.885369	0.87194	0.904098	0.892992	0.884074	0.87235	0.879935	0.894895	0.891012	0.878859	0.87175	0.903613	0.880905	0.886663	0.892135	0.884912	0.874367	1	0.892705	0.0639534
88	12	49163	0.196652	65.4398	8.3337	3.7102	1.36495	0.912607	0.910604	0.890792	0.887019	0.87335	0.90502	0.893456	0.884507	0.872953	0.880896	0.895389	0.891483	0.87933	0.872546	0.903728	0.881273	0.886551	0.892592	0.88471	0.874814	1	0.893757	0.0635195
88	12	49163	0.196652	65.4398	8.3337	3.7102	1.36495	0.912607	0.910604	0.890792	0.887019	0.87335	0.90502	0.893456	0.884507	0.872953	0.880896	0.895389	0.891483	0.87933	0.872546	0.903728	0.881273	0.886551	0.892592	0.88471	0.874814	1	0.893757	0.0635195
93	17	41962	0.167848	105.167	9.24153	14.9392	3.86812	0.914029	0.912314	0.892641	0.888316	0.874589	0.905248	0.893987	0.884491	0.872742	0.881083	0.896585	0.892164	0.880118	0.872849	0.904116	0.882024	0.887017	0.893618	0.88486	0.87534	1	0.894773	0.0630969
94	18	13860	0.05544	100.457	7.60474	12.9533	2.89311	0.928247	0.924134	0.907612	0.903463	0.887915	0.913348	0.901479	0.89329	0.88088	0.890765	0.902128	0.895779	0.887915	0.87583	0.905844	0.885065	0.884307	0.900902	0.887049	0.878391	1	0.905356	0.0587354
98	22	12782	0.051128	100.471	7.61033	12.9588	2.89445	0.928532	0.924777	0.908426	0.904201	0.887889	0.914567	0.902245	0.894344	0.88163	0.891879	0.902832	0.89583	0.888867	0.876115	0.905844	0.884564	0.884838	0.901541	0.886677	0.878618	1	0.905952	0.0585958
98	10	52754	0.211016	67.7059	8.32764	4.09431	1.44744	0.918499	0.897505	0.872057	0.883213	0.876976	0.895307	0.906149	0.869318	0.88799	0.90305	0.903742	0.887127	0.882075	0.884871	0.91867	0.903353	0.912973	0.891269	0.893364	0.879715	1	0.893227	0.0660759
100	12	49301	0.197204	67.6401	8.54174	4.09214	1.4905	0.920377	0.898724	0.873755	0.884718	0.87839	0.896239	0.907284	0.870479	0.888582	0.903815	0.904191	0.8877	0.882355	0.885621	0.918987	0.903775	0.913501	0.891432	0.893258	0.879921	1	0.894417	0.0657042
100	12	49301	0.197204	67.6401	8.54174	4.09214	1.4905	0.920377	0.898724	0.873755	0.884718	0.87839	0.896239	0.907284	0.870479	0.888582	0.903815	0.904191	0.8877	0.882355	0.885621	0.918987	0.903775	0.913501	0.891432	0.893258	0.879921	1	0.894417	0.0657042
105	17	42035	0.16814	105.964	9.42941	15.2885	4.00826	0.921518	0.900904	0.875758	0.886035	0.879826	0.896241	0.907744	0.870751	0.889925	0.904389	0.904246	0.887629	0.882931	0.88575	0.918865	0.903902	0.913929	0.891531	0.893529	0.880576	1	0.895469	0.0653014
106	18	15165	0.06066	99.4434	7.81275	12.5825	2.89929	0.937554	0.917903	0.891724	0.90277	0.892318	0.899934	0.916716	0.878009	0.895978	0.909825	0.906297	0.892615	0.88879	0.890636	0.923178	0.908737	0.916386	0.896703	0.895021	0.883976	1	0.906643	0.060261
110	22	13952	0.055808	99.416	7.80039	12.5715	2.89158	0.938826	0.91951	0.892775	0.904136	0.892739	0.900588	0.91736	0.877974	0.896287	0.910658	0.906322	0.892596	0.88912	0.89084	0.923165	0.909332	0.916858	0.896466	0.895427	0.884174	1	0.907466	0.059757
110	10	52251	0.209004	63.6597	7.98322	3.41184	1.23055	0.933494	0.875036	0.889811	0.896069	0.907188	0.868203	0.928422	0.896146	0.875773	0.909552	0.888079	0.893705	0.868854	0.898576	0.910136	0.923714	0.878873	0.86961	0.8996	0.89583	1	0.897981	0.0637419
112	12	48951	0.195804	63.5844	8.14062	3.4064	1.25887	0.934945	0.876775	0.890758	0.897265	0.908071	0.869533	0.928949	0.896631	0.876509	0.910257	0.889103	0.894027	0.86938	0.899103	0.910165	0.924108	0.878818	0.870084	0.899675	0.896059	1	0.898987	0.0633178
112	12	48951	0.195804	63.5844	8.14062	3.4064	1.25887	0.934945	0.876775	0.890758	0.897265	0.908071	0.869533	0.928949	0.896631	0.876509	0.910257	0.889103	0.894027	0.86938	0.899103	0.910165	0.924108	0.878818	0.870084	0.899675	0.896059	1	0.898987	0.0633178
117	17	41889	0.167556	100.809	9.00863	13.1751	3.46539	0.935938	0.878453	0.891857	0.89804	0.908401	0.869775	0.9296	0.897885	0.87782	0.910609	0.889506	0.894471	0.869321	0.899759	0.910406	0.923715	0.879431	0.870849	0.89946	0.896154	1	0.899805	0.0630312
118	18	19639	0.078556	97.6341	7.58926	11.9066	2.71811	0.948088	0.893605	0.90473	0.906207	0.917689	0.878711	0.934671	0.904654	0.888029	0.913107	0.894648	0.895489	0.872117	0.905138	0.910306	0.925531	0.882606	0.875223	0.900326	0.900555	1	0.908762	0.0589243
122	22	17973	0.071892	97.619	7.59696	11.9016	2.71877	0.949396	0.894981	0.90533	0.906666	0.918795	0.880348	0.935014	0.905191	0.889	0.913954	0.894814	0.895454	0.872225	0.905942	0.909809	0.925082	0.882741	0.875814	0.900517	0.900935	1	0.909582	0.0588378
122	10	52680	0.21072	64.3516	7.94119	3.51885	1.24956	0.917616	0.89253	0.878521	0.886987	0.893233	0.865964	0.926224	0.910526	0.896716	0.885308	0.88284	0.880989	0.916657	0.88956	0.906065	0.9043	0.896109	0.894191	0.886589	0.880457	1	0.895438	0.0635057
124	12	49388	0.197552	64.2831	8.11994	3.51514	1.28347	0.918725	0.894205	0.879789	0.888222	0.89379	0.867194	0.926662	0.911325	0.896999	0.886227	0.88316	0.881429	0.917136	0.88967	0.905807	0.904592	0.89623	0.894802	0.886936	0.880933	1	0.896362	0.0630922
124	12	49388	0.197552	64.2831	8.11994	3.51514	1.28347	0.918725	0.894205	0.879789	0.888222	0.89379	0.867194	0.926662	0.911325	0.896999	0.886227	0.88316	0.881429	0.917136	0.88967	0.905807	0.904592	0.89623	0.894802	0.886936	0.880933	1	0.896362	0.0630922
129	17	42140	0.16856	103.225	9.00302	14.1255	3.63249	0.919495	0.895551	0.88117	0.889665	0.894495	0.868462	0.927326	0.911889	0.897864	0.88728	0.88346	0.882167	0.917418	0.890187	0.905494	0.9049	0.895551	0.894815	0.88658	0.881111	1	0.897257	0.0627714
130	18	18096	0.072384	98.3462	7.57552	12.1641	2.75204	0.933024	0.910063	0.895971	0.899038	0.904261	0.878371	0.931725	0.917302	0.903238	0.892794	0.889423	0.888428	0.919706	0.893872	0.906582	0.909427	0.894037	0.896469	0.888484	0.881935	1	0.906631	0.0584717
134	22	16619	0.066476	98.3267	7.59859	12.1582	2.76041	0.934473	0.911306	0.896895	0.900957	0.905379	0.880438	0.932126	0.917685	0.903755	0.893345	0.889825	0.88808	0.920543	0.893525	0.906854	0.911005	0.894007	0.896985	0.889043	0.883356	1	0.907669	0.058285
134	10	55223	0.220892	64.8433	8.08936	3.60326	1.29537	0.888452	0.856989	0.88713	0.914999	0.888977	0.873957	0.87182	0.895424	0.878674	0.871331	0.890707	0.905175	0.89001	0.888914	0.892373	0.884659	0.876754	0.858419	0.878438	0.884432	1	0.884114	0.0684528
136	12	51644	0.206576	64.7695	8.24888	3.59796	1.32661	0.890771	0.858803	0.888593	0.916137	0.889755	0.874593	0.872734	0.896406	0.87955	0.871999	0.890771	0.905313	0.890849	0.88898	0.892679	0.88474	0.876946	0.858173	0.878534	0.884778	1	0.885262	0.0681598
136	12	51644	0.206576	64.7695	8.24888	3.59796	1.32661	0.890771	0.858803	0.888593	0.916137	0.889755	0.874593	0.872734	0.896406	0.87955	0.871999	0.890771	0.905313	0.890849	0.88898	0.892679	0.88474	0.876946	0.858173	0.878534	0.884778	1	0.885262	0.0681598
141	17	43909	0.175636	102.655	9.1252	13.9061	3.64699	0.891958	0.860598	0.890023	0.917135	0.891332	0.875481	0.873784	0.896946	0.88023	0.872714	0.891047	0.906158	0.891184	0.890068	0.892892	0.884841	0.87744	0.858286	0.878761	0.885923	1	0.886336	0.0679824
142	18	16687	0.066748	99.4191	7.46247	12.5539	2.77369	0.910859	0.881704	0.906784	0.92644	0.904387	0.885989	0.882423	0.904626	0.889525	0.883352	0.895517	0.910799	0.895877	0.891353	0.894559	0.889105	0.881165	0.858932	0.883173	0.889495	1	0.898605	0.0636581
146	22	15348	0.061392	99.4205	7.45257	12.5539	2.77057	0.91178	0.883242	0.908946	0.927385	0.905395	0.886923	0.883405	0.905981	0.890149	0.884513	0.895947	0.911357	0.89611	0.891484	0.894286	0.889302	0.881744	0.859004	0.883438	0.8908	1	0.899661	0.0633601
146	10	57631	0.230524	66.2567	8.17708	3.83926	1.36324	0.878928	0.884203	0.888367	0.903229	0.896583	0.922177	0.902422	0.912773	0.885504	0.876247	0.89923	0.899794	0.882485	0.904826	0.90211	0.899724	0.892662	0.891092	0.865706	0.859399	1	0.893271	0.0658106
148	12	53850	0.2154	66.1877	8.36285	3.83549	1.39946	0.881244	0.88585	0.889684	0.904513	0.897307	0.922544	0.9039	0.91364	0.886202	0.876481	0.899675	0.899777	0.882851	0.905608	0.902284	0.899926	0.892869	0.891569	0.866147	0.859536	1	0.894397	0.065328
148	12	53850	0.2154	66.1877	8.36285	3.83549	1.39946	0.881244	0.88585	0.889684	0.904513	0.897307	0.922544	0.9039	0.91364	0.886202	0.876481	0.899675	0.899777	0.882851	0.905608	0.902284	0.899926	0.892869	0.891569	0.866147	0.859536	1	0.894397	0.065328
153	17	45856	0.183424	104.118	9.23353	14.5045	3.78617	0.884094	0.88731	0.891944	0.905236	0.898868	0.922693	0.904451	0.913599	0.887201	0.876963	0.900318	0.89974	0.883756	0.90625	0.902019	0.900896	0.893198	0.891759	0.86619	0.859702	1	0.895615	0.0647951
154	18	16745	0.06698	99.4064	7.59964	12.5566	2.81625	0.908689	0.901702	0.907196	0.915348	0.908689	0.92762	0.915437	0.921111	0.892565	0.882622	0.905972	0.905106	0.888265	0.911944	0.90418	0.900746	0.896059	0.891908	0.86811	0.858615	1	0.906911	0.0597064
158	22	15309	0.061236	99.372	7.6177	12.5448	2.8213	0.910804	0.902802	0.90904	0.915377	0.909073	0.928016	0.916912	0.921713	0.892547	0.882422	0.906526	0.905415	0.888366	0.912502	0.904403	0.901561	0.896499	0.892286	0.868149	0.859592	1	0.907808	0.0593161
158	10	55168	0.220672	65.5047	8.12249	3.71222	1.32773	0.883982	0.859384	0.900866	0.89793	0.874991	0.894196	0.902987	0.918105	0.884825	0.862928	0.895039	0.893779	0.876314	0.897812	0.901184	0.879822	0.890661	0.881607	0.881698	0.887498	1	0.887173	0.0662337
160	12	51557	0.206228	65.4415	8.27464	3.7082	1.35841	0.885825	0.861609	0.901914	0.899257	0.875788	0.894932	0.904145	0.918605	0.885408	0.863278	0.895766	0.893846	0.876457	0.897948	0.901197	0.880094	0.890762	0.882024	0.881907	0.887959	1	0.88826	0.0658775
160	12	51557	0.206228	65.4415	8.27464	3.7082	1.35841	0.885825	0.861609	0.901914	0.899257	0.875788	0.894932	0.904145	0.918605	0.885408	0.863278	0.895766	0.893846	0.876457	0.897948	0.901197	0.880094	0.890762	0.882024	0.881907	0.887959	1	0.88826	0.0658775
165	17	43976	0.175904	100.472	9.07053	13.0505	3.4758	0.887507	0.863119	0.902777	0.90007	0.877047	0.8965	0.905073	0.919649	0.885528	0.863767	0.896341	0.893931	0.876649	0.898172	0.902037	0.880401	0.890997	0.882788	0.882197	0.888951	1	0.889282	0.065558
166	18	22938	0.091752	96.4681	7.73133	11.4994	2.69547	0.903588	0.878215	0.913528	0.910149	0.884558	0.901234	0.911435	0.922726	0.888395	0.868123	0.899054	0.893801	0.879261	0.899098	0.904918	0.884711	0.892645	0.885103	0.884646	0.889921	1	0.897782	0.0621681
170	22	20968	0.083872	96.4757	7.72532	11.5017	2.69238	0.905403	0.880341	0.914346	0.911484	0.886565	0.902208	0.9127	0.922906	0.888926	0.868919	0.899466	0.893671	0.879101	0.899824	0.904903	0.884634	0.892598	0.885182	0.883871	0.890548	1	0.898915	0.0618146
170	10	52686	0.210744	60.4232	7.5535	2.91867	1.0501	0.917692	0.881857	0.887247	0.895266	0.897022	0.88049	0.903504	0.90172	0.863389	0.917559	0.881838	0.865192	0.881724	0.895133	0.8805	0.907262	0.878621	0.888101	0.88906	0.875735	1	0.893144	0.0645018
172	12	49332	0.197328	60.3597	7.72109	2.91577	1.07823	0.919069	0.883483	0.888288	0.896426	0.897713	0.88171	0.904606	0.902153	0.864064	0.91844	0.882054	0.865422	0.882297	0.89524	0.881041	0.907565	0.879085	0.888156	0.889301	0.876125	1	0.89412	0.0641322
172	12	49332	0.197328	60.3597	7.72109	2.91577	1.07823	0.919069	0.883483	0.888288	0.896426	0.897713	0.88171	0.904606	0.902153	0.864064	0.91844	0.882054	0.865422	0.882297	0.89524	0.881041	0.907565	0.879085	0.888156	0.889301	0.876125	1	0.89412	0.0641322
177	17	42321	0.169284	98.0819	8.58172	12.1276	3.13021	0.920311	0.884348	0.890255	0.897722	0.899069	0.882434	0.905461	0.902897	0.865079	0.919	0.882139	0.86515	0.882647	0.896588	0.881619	0.90806	0.87967	0.8882	0.889558	0.875783	1	0.895118	0.0636891
178	18	24443	0.097772	95.5545	7.45987	11.1666	2.55326	0.932066	0.895942	0.899869	0.90889	0.907724	0.889539	0.910588	0.906067	0.872438	0.921736	0.885059	0.864481	0.886798	0.899562	0.883218	0.911856	0.882645	0.890009	0.891421	0.877347	1	0.902896	0.0604419
182	22	22365	0.08946	95.527	7.44671	11.1564	2.54616	0.933289	0.896758	0.900782	0.910127	0.909345	0.890834	0.911379	0.907176	0.872815	0.92249	0.88529	0.864699	0.88672	0.900089	0.88406	0.912162	0.882495	0.88994	0.891415	0.877085	1	0.9038	0.05994
182	10	54874	0.219496	63.7171	7.91069	3.41806	1.222	0.900399	0.890777	0.894249	0.902021	0.905493	0.86428	0.919169	0.886358	0.897556	0.891834	0.853938	0.9088	0.880134	0.890877	0.920336	0.903953	0.87156	0.87238	0.858412	0.889702	1	0.893756	0.0640866
184	12	51442	0.205768	63.6488	8.09121	3.41453	1.25446	0.901909	0.89217	0.89564	0.903425	0.906322	0.86546	0.919579	0.887252	0.898138	0.892646	0.854273	0.908965	0.88039	0.891003	0.920512	0.903863	0.871827	0.872653	0.85854	0.889691	1	0.894745	0.0637654
184	12	51442	0.205768	63.6488	8.09121	3.41453	1.25446	0.901909	0.89217	0.89564	0.903425	0.906322	0.86546	0.919579	0.887252	0.898138	0.892646	0.854273	0.908965	0.88039	0.891003	0.920512	0.903863	0.871827	0.872653	0.85854	0.889691	1	0.894745	0.0637654
189	17	43759	0.175036	101.982	8.96155	13.6282	3.53293	0.902877	0.894307	0.896204	0.904123	0.906534	0.866736	0.919982	0.887635	0.898775	0.893085	0.854818	0.910167	0.880665	0.891154	0.920405	0.903791	0.872118	0.873397	0.858269	0.889794	1	0.895546	0.0635156
190	18	18688	0.074752	98.5364	7.48201	12.2284	2.72695	0.91845	0.907561	0.909327	0.912912	0.913206	0.877515	0.925728	0.895147	0.902424	0.896752	0.85983	0.915186	0.883615	0.892632	0.921153	0.903842	0.875642	0.877756	0.861248	0.889876	1	0.904608	0.0598855
194	22	17081	0.068324	98.51	7.49308	12.2194	2.72981	0.918418	0.908466	0.909958	0.913588	0.914408	0.878901	0.926058	0.895674	0.902201	0.897371	0.859991	0.915462	0.882969	0.893185	0.921433	0.903811	0.8753	0.878725	0.861513	0.89058	1	0.905131	0.059867
194	10	53964	0.215856	65.8379	8.13419	3.76762	1.3398	0.901425	0.862464	0.885072	0.895189	0.885618	0.878187	0.898293	0.904918	0.872721	0.879957	0.858267	0.912034	0.883821	0.90149	0.890112	0.901444	0.890288	0.871887	0.886758	0.884228	1	0.886662	0.0673053
196	12	50484	0.201936	65.7888	8.33512	3.76789	1.38009	0.903375	0.864393	0.886766	0.89669	0.886697	0.879229	0.899126	0.905931	0.873287	0.879932	0.858064	0.91221	0.884597	0.902385	0.889975	0.901513	0.890837	0.872435	0.886717	0.884191	1	0.887847	0.0669254
196	12	50484	0.201936	65.7888	8.33512	3.76789	1.38009	0.903375	0.864393	0.886766	0.89669	0.886697	0.879229	0.899126	0.905931	0.873287	0.879932	0.858064	0.91221	0.884597	0.902385	0.889975	0.901513	0.890837	0.872435	0.886717	0.884191	1	0.887847	0.0669254
201	17	42993	0.171972	104.165	9.23034	14.5237	3.79627	0.905473	0.865815	0.888028	0.897995	0.88804	0.880422	0.899949	0.906729	0.874875	0.880155	0.858116	0.913149	0.885702	0.90281	0.890482	0.901205	0.891261	0.872863	0.886947	0.884551	1	0.889036	0.0664816
202	18	17866	0.071464	98.4387	7.66697	12.2029	2.79043	0.923514	0.883914	0.904315	0.910724	0.897431	0.889791	0.908625	0.915286	0.881563	0.883354	0.865583	0.914446	0.890546	0.908262	0.891078	0.901153	0.895976	0.874314	0.889007	0.884529	1	0.900321	0.0614549
206	22	16354	0.065416	98.4313	7.64946	12.1993	2.78506	0.925339	0.884432	0.905405	0.91207	0.898159	0.889996	0.909074	0.916228	0.881436	0.883454	0.865996	0.914639	0.891617	0.908402	0.890486	0.901584	0.896478	0.874129	0.888559	0.884799	1	0.901091	0.0611374
206	10	51464	0.205856	63.6899	7.98078	3.41646	1.23122	0.871114	0.883287	0.894849	0.919283	0.891448	0.891069	0.876457	0.919322	0.833592	0.871036	0.884201	0.891963	0.886979	0.885473	0.87945	0.92077	0.878439	0.867801	0.874932	0.87431	1	0.886619	0.0680957
208	12	48088	0.192352	63.6292	8.151	3.41373	1.26144	0.873035	0.88572	0.896752	0.920053	0.893352	0.891958	0.878078	0.919876	0.834647	0.8716	0.884711	0.892395	0.886978	0.885481	0.879367	0.921051	0.878514	0.867711	0.874958	0.874719	1	0.88793	0.067543
208	12	48088	0.192352	63.6292	8.151	3.41373	1.26144	0.873035	0.88572	0.896752	0.920053	0.893352	0.891958	0.878078	0.919876	0.834647	0.8716	0.884711	0.892395	0.886978	0.885481	0.879367	0.921051	0.878514	0.867711	0.874958	0.874719	1	0.88793	0.067543
213	17	40882	0.163528	102.551	9.06521	13.8602	3.60654	0.875104	0.887518	0.898195	0.921494	0.894293	0.892508	0.879898	0.921212	0.834487	0.872401	0.885292	0.892606	0.887616	0.885781	0.879788	0.921347	0.87892	0.867705	0.875397	0.874162	1	0.889129	0.0671532
214	18	19053	0.076212	97.6115	7.65282	11.9019	2.73645	0.893613	0.902719	0.911169	0.927964	0.906891	0.899806	0.891487	0.926258	0.842807	0.88036	0.890332	0.895791	0.893061	0.887944	0.883588	0.9245	0.883877	0.870886	0.878051	0.875689	1	0.899602	0.0630283
218	22	17449	0.069796	97.5847	7.65292	11.8922	2.73196	0.895094	0.904464	0.912402	0.928563	0.908791	0.899822	0.892573	0.926643	0.84406	0.880824	0.890223	0.896069	0.893719	0.887931	0.884234	0.924638	0.884177	0.871311	0.879305	0.87601	1	0.900598	0.0625692
218	10	51606	0.206424	64.0444	8.05393	3.47477	1.25926	0.88762	0.869773	0.87329	0.908664	0.908092	0.90161	0.892251	0.917054	0.883734	0.874327	0.878425	0.897541	0.872592	0.904643	0.903286	0.91563	0.876458	0.873958	0.875305	0.886728	1	0.889754	0.0675521
220	12	48284	0.193136	63.9764	8.217	3.47059	1.288	0.889601	0.871634	0.87529	0.910043	0.908893	0.902245	0.893495	0.917902	0.884227	0.875425	0.879349	0.898414	0.873416	0.905041	0.904213	0.915925	0.876823	0.874482	0.875766	0.886505	1	0.891032	0.0670797
220	12	48284	0.193136	63.9764	8.217	3.47059	1.288	0.889601	0.871634	0.87529	0.910043	0.908893	0.902245	0.893495	0.917902	0.884227	0.875425	0.879349	0.898414	0.873416	0.905041	0.904213	0.915925	0.876823	0.874482	0.875766	0.886505	1	0.891032	0.0670797
225	17	41272	0.165088	103.481	9.12346	14.2373	3.69678	0.891319	0.87328	0.877205	0.910835	0.909878	0.902767	0.893996	0.91848	0.885564	0.876442	0.880185	0.898648	0.873595	0.905384	0.904451	0.915996	0.877302	0.874649	0.875751	0.88657	1	0.892106	0.0667038
226	18	16753	0.067012	98.847	7.56728	12.3472	2.77073	0.907211	0.88996	0.894079	0.919656	0.916761	0.909151	0.905121	0.923655	0.890766	0.879902	0.884498	0.904495	0.877843	0.909897	0.905629	0.918552	0.879305	0.877813	0.880021	0.887751	1	0.902161	0.0632004
230	22	15339	0.061356	98.8246	7.55449	12.3382	2.7643	0.908599	0.891616	0.89618	0.92004	0.917987	0.909349	0.90573	0.924148	0.89217	0.880338	0.885716	0.903514	0.877665	0.909968	0.905991	0.918965	0.879784	0.877045	0.880435	0.888063	1	0.903116	0.0628004
230	10	55210	0.22084	65.8858	8.15024	3.77637	1.34822	0.91228	0.870567	0.879116	0.902934	0.89155	0.882358	0.891215	0.908748	0.879723	0.905352	0.88848	0.898297	0.875955	0.892148	0.89559	0.877558	0.877015	0.8713	0.884052	0.878283	1	0.890852	0.0643788
232	12	51668	0.206672	65.8211	8.32665	3.77303	1.38338	0.913544	0.871923	0.880051	0.904061	0.891964	0.883245	0.892177	0.909402	0.880439	0.905919	0.889603	0.898748	0.876287	0.892554	0.896125	0.878126	0.877971	0.870945	0.884619	0.878639	1	0.891756	0.0640474
232	12	51668	0.206672	65.8211	8.32665	3.77303	1.38338	0.913544	0.871923	0.880051	0.904061	0.891964	0.883245	0.892177	0.909402	0.880439	0.905919	0.889603	0.898748	0.876287	0.892554	0.896125	0.878126	0.877971	0.870945	0.884619	0.878639	1	0.891756	0.0640474
237	17	44118	0.176472	105.161	9.2502	14.9374	3.87563	0.915103	0.8736	0.881239	0.904347	0.893252	0.884208	0.893116	0.910161	0.881624	0.906523	0.890181	0.898669	0.876434	0.893173	0.896278	0.879018	0.878462	0.871175	0.884537	0.878938	1	0.892753	0.0637261
238	18	16095	0.06438	99.4327	7.55063	12.5637	2.8024	0.930568	0.893476	0.892762	0.921311	0.905436	0.896738	0.90174	0.917676	0.886424	0.910438	0.893942	0.902454	0.877726	0.897111	0.897297	0.88164	0.883473	0.872569	0.886424	0.882448	1	0.904005	0.059369
242	22	14737	0.058948	99.4172	7.55272	12.5581	2.80328	0.931906	0.894755	0.893465	0.922745	0.905849	0.89774	0.901405	0.918979	0.887189	0.910294	0.894924	0.90249	0.87813	0.896723	0.89696	0.881251	0.884237	0.872803	0.885255	0.882167	1	0.904773	0.0590502
242	10	58767	0.235068	65.3571	8.17466	3.69003	1.32875	0.876674	0.87493	0.900276	0.882434	0.900242	0.872845	0.89803	0.883617	0.88799	0.900693	0.867366	0.870344	0.872369	0.907652	0.911498	0.900548	0.889258	0.861113	0.885335	0.869451	1	0.885294	0.0646315
244	12	54912	0.219648	65.2897	8.36067	3.68678	1.3656	0.87867	0.876484	0.900942	0.883596	0.90126	0.873816	0.898966	0.884197	0.888667	0.901433	0.867852	0.870793	0.872405	0.907707	0.911558	0.900222	0.889915	0.861688	0.885453	0.869491	1	0.8863	0.0642446
244	12	54912	0.219648	65.2897	8.36067	3.68678	1.3656	0.87867	0.876484	0.900942	0.883596	0.90126	0.873816	0.898966	0.884197	0.888667	0.901433	0.867852	0.870793	0.872405	0.907707	0.911558	0.900222	0.889915	0.861688	0.885453	0.869491	1	0.8863	0.0642446
249	17	46666	0.186664	105.558	9.30614	15.1079	3.92721	0.881198	0.87822	0.902466	0.885109	0.902316	0.874395	0.898963	0.885206	0.888784	0.902574	0.868437	0.871373	0.872862	0.908134	0.911124	0.900131	0.890895	0.862148	0.886481	0.868234	1	0.887486	0.063776
250	18	16730	0.06692	99.4982	7.60337	12.5912	2.82667	0.898805	0.896414	0.912821	0.900658	0.912941	0.884369	0.904244	0.894381	0.894919	0.907023	0.872953	0.877436	0.87887	0.911058	0.912403	0.903586	0.89728	0.86584	0.890616	0.868201	1	0.89848	0.0599796
254	22	15321	0.061284	99.4898	7.59543	12.5876	2.82496	0.899615	0.898473	0.913811	0.901834	0.913942	0.885125	0.904608	0.895503	0.894361	0.907056	0.872985	0.87788	0.879838	0.911266	0.912081	0.903727	0.897592	0.867176	0.890477	0.867959	1	0.899318	0.0597515
254	10	56718	0.226872	66.4394	8.29477	3.87472	1.3884	0.899741	0.882718	0.899785	0.886183	0.893808	0.884278	0.909323	0.903267	0.876177	0.907798	0.872245	0.91426	0.886227	0.901592	0.874625	0.882771	0.881043	0.862054	0.88278	0.891234	1	0.892389	0.0625219
256	12	53032	0.212128	66.3636	8.46272	3.86916	1.42202	0.901842	0.884155	0.900909	0.887492	0.894913	0.885192	0.90979	0.903577	0.876386	0.908565	0.872634	0.914316	0.88704	0.901965	0.874425	0.882967	0.881242	0.862489	0.883155	0.891141	1	0.893408	0.0621401
256	12	53032	0.212128	66.3636	8.46272	3.86916	1.42202	0.901842	0.884155	0.900909	0.887492	0.894913	0.885192	0.90979	0.903577	0.876386	0.908565	0.872634	0.914316	0.88704	0.901965	0.874425	0.882967	0.881242	0.862489	0.883155	0.891141	1	0.893408	0.0621401
261	17	45184	0.180736	106.026	9.3575	15.3093	3.97287	0.90376	0.886077	0.90127	0.887615	0.89535	0.886774	0.910864	0.904037	0.877556	0.908939	0.872709	0.914904	0.887582	0.902543	0.874148	0.883775	0.880843	0.862662	0.884273	0.890824	1	0.894338	0.0619873
262	18	15747	0.062988	99.7907	7.70395	12.7064	2.87995	0.923922	0.903315	0.913603	0.901124	0.903728	0.899505	0.914492	0.909411	0.883184	0.913698	0.877596	0.918334	0.892233	0.906046	0.876008	0.887153	0.883025	0.865752	0.885026	0.890582	1	0.905144	0.0574297
266	22	14396	0.057584	99.7678	7.70492	12.6979	2.88	0.925153	0.905321	0.915115	0.901848	0.904453	0.901049	0.91522	0.909489	0.883822	0.913205	0.877848	0.917824	0.892713	0.90678	0.875972	0.886982	0.882954	0.865379	0.885003	0.890629	1	0.906044	0.0571668
266	10	52561	0.210244	66.0142	8.2687	3.80237	1.36993	0.876429	0.870931	0.895417	0.908211	0.887635	0.861095	0.896406	0.916183	0.869846	0.8856	0.860305	0.892905	0.896644	0.928036	0.871977	0.908411	0.884353	0.845161	0.860067	0.88481	1	0.88547	0.0679211
268	12	49135	0.19654	65.941	8.45154	3.79791	1.40535	0.878793	0.872728	0.897079	0.908802	0.889193	0.862664	0.897263	0.916587	0.871039	0.886374	0.860761	0.893335	0.896815	0.92831	0.871863	0.908497	0.884156	0.845416	0.860466	0.885184	1	0.88671	0.067409
268	12	49135	0.19654	65.941	8.45154	3.79791	1.40535	0.878793	0.872728	0.897079	0.908802	0.889193	0.862664	0.897263	0.916587	0.871039	0.886374	0.860761	0.893335	0.896815	0.92831	0.871863	0.908497	0.884156	0.845416	0.860466	0.885184	1	0.88671	0.067409
273	17	41897	0.167588	103.846	9.33019	14.4003	3.81103	0.880839	0.874633	0.898215	0.909815	0.889276	0.864203	0.898406	0.916319	0.872819	0.886209	0.861887	0.893584	0.897773	0.929088	0.872413	0.90812	0.883918	0.84592	0.859751	0.885374	1	0.887793	0.0669629
274	18	17888	0.071552	98.1111	7.79318	12.0906	2.82278	0.901303	0.891883	0.91075	0.918074	0.900129	0.876817	0.901191	0.920897	0.881066	0.891464	0.868124	0.898312	0.903427	0.930903	0.873043	0.907117	0.883386	0.850598	0.863148	0.888976	1	0.898432	0.0620439
278	22	16409	0.065636	98.1154	7.7679	12.0908	2.81417	0.903071	0.893869	0.911573	0.918033	0.90106	0.877598	0.901548	0.92047	0.881864	0.891706	0.867329	0.898257	0.903071	0.931044	0.872448	0.906941	0.88357	0.850478	0.863611	0.888994	1	0.899159	0.0616364
278	10	54056	0.216224	62.9054	7.90827	3.29325	1.19129	0.894397	0.881308	0.871707	0.886978	0.894896	0.903998	0.889494	0.92184	0.856824	0.88498	0.889466	0.905903	0.873215	0.91679	0.891973	0.870569	0.865917	0.870495	0.876563	0.898106	1	0.8883	0.0636523
280	12	50554	0.202216	62.8539	8.07639	3.29199	1.22241	0.896151	0.882561	0.873146	0.888189	0.895518	0.90522	0.889593	0.922588	0.857341	0.885251	0.889623	0.906051	0.873492	0.916584	0.892056	0.870495	0.866756	0.871266	0.877319	0.897961	1	0.889235	0.0632648
280	12	50554	0.202216	62.8539	8.07639	3.29199	1.22241	0.896151	0.882561	0.873146	0.888189	0.895518	0.90522	0.889593	0.922588	0.857341	0.885251	0.889623	0.906051	0.873492	0.916584	0.892056	0.870495	0.866756	0.871266	0.877319	0.897961	1	0.889235	0.0632648
285	17	43286	0.173144	100.848	8.95141	13.1865	3.4491	0.8979	0.884547	0.87429	0.890091	0.896826	0.906413	0.890392	0.922573	0.85791	0.88576	0.889606	0.906598	0.874301	0.917086	0.891997	0.870466	0.867232	0.872557	0.876738	0.898154	1	0.890383	0.0629036
286	18	21649	0.086596	96.8004	7.5788	11.6083	2.66492	0.912305	0.898263	0.885353	0.899718	0.903645	0.911474	0.893875	0.928311	0.865814	0.890457	0.892512	0.907779	0.876507	0.91831	0.894152	0.872234	0.87071	0.876022	0.880687	0.898055	1	0.898653	0.0598571
290	22	19734	0.078936	96.7738	7.58583	11.5993	2.66497	0.912891	0.899159	0.886186	0.90154	0.905113	0.912131	0.895257	0.928271	0.866677	0.890772	0.892647	0.908027	0.87704	0.918567	0.894573	0.872428	0.870857	0.876913	0.881702	0.898703	1	0.899474	0.0596977
290	10	56239	0.224956	63.553	7.92802	3.3933	1.21971	0.903279	0.855163	0.891241	0.874953	0.891063	0.893775	0.877025	0.894424	0.8862	0.900452	0.867761	0.902408	0.858897	0.901412	0.883968	0.903394	0.891099	0.855732	0.872242	0.887614	1	0.884941	0.0700698
292	12	52627	0.210508	63.5041	8.09365	3.39225	1.25057	0.90521	0.856956	0.892992	0.876442	0.892574	0.894731	0.877952	0.895092	0.886589	0.900925	0.868889	0.903196	0.85934	0.90178	0.88447	0.903766	0.891615	0.856528	0.872404	0.887472	1	0.886201	0.06962
292	12	52627	0.210508	63.5041	8.09365	3.39225	1.25057	0.90521	0.856956	0.892992	0.876442	0.892574	0.894731	0.877952	0.895092	0.886589	0.900925	0.868889	0.903196	0.85934	0.90178	0.88447	0.903766	0.891615	0.856528	0.872404	0.887472	1	0.886201	0.06962
297	17	44938	0.179752	101.854	8.99281	13.58	3.53613	0.90745	0.858761	0.894343	0.878288	0.893765	0.895779	0.878755	0.896146	0.887501	0.901019	0.869787	0.903278	0.860007	0.903011	0.884875	0.904246	0.891506	0.856992	0.87278	0.887489	1	0.887487	0.0691936
298	18	19286	0.077144	98.6334	7.47809	12.2637	2.72755	0.925568	0.876206	0.905735	0.893705	0.904361	0.90405	0.888235	0.902313	0.894976	0.902727	0.876543	0.907679	0.865602	0.905735	0.887535	0.907212	0.894302	0.861687	0.87452	0.889868	1	0.898482	0.0641201
302	22	17538	0.070152	98.6015	7.47696	12.252	2.72685	0.927187	0.878179	0.906375	0.895627	0.906175	0.904921	0.890352	0.903182	0.895712	0.902668	0.877352	0.908228	0.865863	0.906346	0.887758	0.907002	0.894543	0.8617	0.874729	0.890238	1	0.899695	0.0637244
302	10	56236	0.224944	65.9316	8.08885	3.78151	1.33866	0.909524	0.87179	0.906341	0.901255	0.89705	0.892809	0.917784	0.904483	0.89537	0.884825	0.874244	0.879668	0.873213	0.906928	0.895138	0.897468	0.886487	0.878654	0.868598	0.886692	1	0.895524	0.0628412
304	12	52686	0.210744	65.8512	8.28259	3.77625	1.37737	0.911039	0.873629	0.9073	0.90264	0.898161	0.893577	0.918764	0.905345	0.895513	0.885283	0.875081	0.880376	0.873686	0.907044	0.89519	0.897999	0.88683	0.878905	0.868665	0.886934	1	0.896561	0.0624979
304	12	52686	0.210744	65.8512	8.28259	3.77625	1.37737	0.911039	0.873629	0.9073	0.90264	0.898161	0.893577	0.918764	0.905345	0.895513	0.885283	0.875081	0.880376	0.873686	0.907044	0.89519	0.897999	0.88683	0.878905	0.868665	0.886934	1	0.896561	0.0624979
309	17	44964	0.179856	101.47	9.07474	13.4356	3.54605	0.912608	0.876346	0.908171	0.904079	0.898886	0.894638	0.918935	0.905569	0.896751	0.885408	0.875545	0.881539	0.873777	0.907526	0.895205	0.898752	0.887999	0.879214	0.869062	0.887621	1	0.897677	0.0620222
310	18	21764	0.087056	97.0056	7.65165	11.6851	2.70062	0.925749	0.890898	0.915618	0.914377	0.907944	0.902729	0.925703	0.911551	0.902316	0.890461	0.879112	0.885637	0.878676	0.907967	0.897353	0.901971	0.888509	0.881203	0.869257	0.889083	1	0.90614	0.0585778
314	22	19926	0.079704	96.9813	7.65326	11.6765	2.69817	0.927105	0.892452	0.916591	0.914785	0.90954	0.90392	0.925826	0.911824	0.902489	0.890595	0.87963	0.886053	0.878852	0.907959	0.897646	0.901686	0.889039	0.881185	0.869316	0.88929	1	0.906966	0.0582219
314	10	56601	0.226404	61.2323	7.63971	3.03651	1.09172	0.903924	0.888147	0.860135	0.885294	0.894375	0.909401	0.907864	0.911397	0.875523	0.91532	0.862379	0.881654	0.866893	0.906715	0.86184	0.890717	0.899852	0.858739	0.886115	0.874075	1	0.890061	0.0646917
316	12	52953	0.211812	61.1711	7.82023	3.03431	1.12217	0.905416	0.890035	0.861953	0.886352	0.895643	0.910175	0.908353	0.911969	0.876249	0.915973	0.862907	0.882027	0.867279	0.906747	0.86251	0.891073	0.89994	0.858847	0.886154	0.874275	1	0.891145	0.064358
316	12	52953	0.211812	61.1711	7.82023	3.03431	1.12217	0.905416	0.890035	0.861953	0.886352	0.895643	0.910175	0.908353	0.911969	0.876249	0.915973	0.862907	0.882027	0.867279	0.906747	0.86251	0.891073	0.89994	0.858847	0.886154	0.874275	1	0.891145	0.064358
321	17	45264	0.181056	98.8149	8.70056	12.4038	3.21907	0.907178	0.891249	0.863114	0.888178	0.896805	0.911144	0.909597	0.912403	0.876944	0.915816	0.863887	0.881827	0.867566	0.907233	0.862319	0.891382	0.89949	0.858762	0.885914	0.875033	1	0.892177	0.0639172
322	18	23185	0.09274	96.8144	7.44335	11.606	2.61549	0.919646	0.903062	0.879081	0.899418	0.904054	0.91488	0.914212	0.916886	0.881928	0.919452	0.867716	0.884365	0.871275	0.909122	0.865969	0.892625	0.90151	0.859651	0.885422	0.875329	1	0.90043	0.0603023
326	22	21140	0.08456	96.7829	7.4446	11.5949	2.61403	0.921168	0.904588	0.880605	0.901135	0.905038	0.915397	0.913884	0.917479	0.88219	0.919442	0.868377	0.884697	0.873084	0.909957	0.866793	0.892975	0.902483	0.859106	0.884437	0.87526	1	0.901418	0.0599599
326	10	53198	0.212792	65.3603	8.05611	3.68584	1.30786	0.881114	0.890635	0.892393	0.869694	0.883417	0.887872	0.882383	0.920899	0.854271	0.88446	0.856592	0.910523	0.867692	0.91072	0.861574	0.87507	0.882994	0.835295	0.887345	0.869459	1	0.883521	0.064007
328	12	49694	0.198776	65.3088	8.25144	3.68542	1.34602	0.882752	0.892069	0.893639	0.871765	0.884473	0.888669	0.883215	0.921147	0.854952	0.885127	0.856643	0.910633	0.867539	0.911106	0.862327	0.875176	0.883095	0.835624	0.887502	0.869612	1	0.884562	0.0637504
328	12	49694	0.198776	65.3088	8.25144	3.68542	1.34602	0.882752	0.892069	0.893639	0.871765	0.884473	0.888669	0.883215	0.921147	0.854952	0.885127	0.856643	0.910633	0.867539	0.911106	0.862327	0.875176	0.883095	0.835624	0.887502	0.869612	1	0.884562	0.0637504
333	17	42373	0.169492	102.547	9.11259	13.8619	3.62717	0.884832	0.893918	0.895488	0.872926	0.885481	0.889246	0.884868	0.92179	0.85597	0.885434	0.857091	0.91117	0.867557	0.911311	0.862684	0.874909	0.882779	0.836948	0.887865	0.868737	1	0.885762	0.0633159
334	18	17648	0.070592	98.5025	7.57438	12.2213	2.76646	0.901519	0.906052	0.906505	0.886276	0.891404	0.896221	0.889506	0.927896	0.861287	0.892254	0.861542	0.916364	0.870552	0.91305	0.864687	0.87636	0.883953	0.843665	0.890299	0.868059	1	0.894796	0.0604192
338	22	16137	0.064548	98.4946	7.5606	12.2176	2.76083	0.902832	0.90779	0.907697	0.887526	0.892514	0.896883	0.890376	0.928085	0.862893	0.893103	0.862583	0.916713	0.870515	0.913646	0.864721	0.875937	0.884148	0.843496	0.889942	0.86785	1	0.895799	0.0599806
338	10	56465	0.22586	64.0934	7.90319	3.47677	1.23753	0.88283	0.870442	0.878828	0.902816	0.891517	0.878048	0.900629	0.918525	0.882892	0.900602	0.858886	0.892969	0.903117	0.91663	0.875472	0.890561	0.892624	0.854255	0.872992	0.880793	1	0.887013	0.0648834
340	12	52830	0.21132	64.0368	8.097	3.47554	1.27411	0.884611	0.872005	0.879813	0.904079	0.892892	0.879377	0.901656	0.918768	0.88303	0.90141	0.859966	0.893631	0.903142	0.916686	0.87545	0.890905	0.892959	0.854268	0.873197	0.880929	1	0.888078	0.0645957
340	12	52830	0.21132	64.0368	8.097	3.47554	1.27411	0.884611	0.872005	0.879813	0.904079	0.892892	0.879377	0.901656	0.918768	0.88303	0.90141	0.859966	0.893631	0.903142	0.916686	0.87545	0.890905	0.892959	0.854268	0.873197	0.880929	1	0.888078	0.0645957
345	17	45083	0.180332	102.718	9.00913	13.9231	3.60653	0.886576	0.873888	0.880653	0.905264	0.894018	0.880232	0.902314	0.91885	0.883249	0.90126	0.861278	0.893707	0.903633	0.916953	0.875685	0.89089	0.894062	0.854358	0.873899	0.881075	1	0.889093	0.064296
346	18	20489	0.081956	97.8891	7.56068	11.9969	2.71704	0.902802	0.88894	0.892186	0.917053	0.906755	0.889282	0.909756	0.92147	0.885866	0.905047	0.866489	0.896994	0.90612	0.919249	0.876275	0.89143	0.895993	0.858583	0.877788	0.882107	1	0.898725	0.0608627
350	22	18706	0.074824	97.8399	7.58177	11.9803	2.7207	0.903641	0.890784	0.894125	0.917807	0.907436	0.890516	0.909735	0.922217	0.88632	0.904817	0.866781	0.89792	0.907035	0.919545	0.876483	0.891639	0.895996	0.857853	0.878461	0.88084	1	0.899609	0.0605081
350	10	57001	0.228004	64.1405	8.02448	3.48861	1.25456	0.885818	0.875493	0.895651	0.876186	0.880976	0.889467	0.903054	0.912835	0.869195	0.906589	0.870985	0.892133	0.84995	0.929142	0.879151	0.888423	0.885853	0.866871	0.868239	0.858976	1	0.886045	0.0664802
352	12	53287	0.213148	64.073	8.19834	3.48495	1.28716	0.88789	0.877362	0.896889	0.877522	0.882335	0.891005	0.903607	0.913206	0.869499	0.906638	0.871723	0.892338	0.850508	0.929486	0.879746	0.888744	0.885779	0.866834	0.868336	0.859656	1	0.887198	0.066089
352	12	53287	0.213148	64.073	8.19834	3.48495	1.28716	0.88789	0.877362	0.896889	0.877522	0.882335	0.891005	0.903607	0.913206	0.869499	0.906638	0.871723	0.892338	0.850508	0.929486	0.879746	0.888744	0.885779	0.866834	0.868336	0.859656	1	0.887198	0.066089
357	17	45488	0.181952	101.977	9.08845	13.6346	3.57689	0.889322	0.879034	0.899017	0.87899	0.882804	0.891268	0.904568	0.914021	0.869603	0.907382	0.871307	0.892708	0.850774	0.929619	0.879792	0.888663	0.885761	0.868042	0.868592	0.859699	1	0.888198	0.0657247
358	18	17829	0.071316	99.0745	7.52854	12.4294	2.77954	0.907594	0.896293	0.910371	0.895059	0.892619	0.899434	0.910455	0.919401	0.875932	0.910679	0.875568	0.898929	0.855432	0.9316	0.883028	0.890992	0.885047	0.869931	0.869959	0.864462	1	0.898804	0.0614226
362	22	16345	0.06538	99.0236	7.51641	12.41	2.77336	0.90881	0.897736	0.910982	0.89743	0.89431	0.900857	0.911196	0.919639	0.875895	0.911013	0.875558	0.899419	0.855583	0.931722	0.882625	0.891679	0.885255	0.869685	0.870236	0.865463	1	0.899789	0.0612331
362	10	54054	0.216216	66.6868	8.15705	3.91131	1.37852	0.917471	0.854507	0.888648	0.890711	0.871878	0.890619	0.891238	0.88789	0.857837	0.892755	0.865431	0.906649	0.862055	0.917508	0.877151	0.906723	0.874977	0.865163	0.86877	0.8795	1	0.885511	0.0672923
364	12	50496	0.201984	66.6101	8.35344	3.90653	1.41634	0.918984	0.856315	0.890348	0.892288	0.873386	0.891031	0.891853	0.888427	0.859058	0.893477	0.866168	0.906953	0.862811	0.917716	0.877119	0.906963	0.875069	0.865049	0.868564	0.879802	1	0.886647	0.0669011
364	12	50496	0.201984	66.6101	8.35344	3.90653	1.41634	0.918984	0.856315	0.890348	0.892288	0.873386	0.891031	0.891853	0.888427	0.859058	0.893477	0.866168	0.906953	0.862811	0.917716	0.877119	0.906963	0.875069	0.865049	0.868564	0.879802	1	0.886647	0.0669011
369	17	42992	0.171968	106.174	9.2917	15.368	3.96504	0.920485	0.858125	0.892213	0.893643	0.875616	0.892282	0.892875	0.889096	0.86002	0.894294	0.866219	0.907401	0.863219	0.918473	0.876907	0.907518	0.876303	0.864649	0.868883	0.880501	1	0.887925	0.0663567
370	18	16141	0.064564	98.9225	7.73565	12.385	2.85354	0.937674	0.879592	0.907874	0.907472	0.892572	0.902825	0.899789	0.898891	0.869277	0.901028	0.875318	0.913388	0.872994	0.921194	0.881668	0.907317	0.882256	0.865157	0.871941	0.884022	1	0.900807	0.06124
374	22	14731	0.058924	98.8671	7.73988	12.3647	2.84894	0.939074	0.880897	0.909443	0.908662	0.893184	0.903401	0.900007	0.899158	0.870036	0.901297	0.876723	0.914093	0.87343	0.921764	0.88161	0.908289	0.883205	0.865216	0.872073	0.884224	1	0.901736	0.060902
374	10	56939	0.227756	63.6465	8.03911	3.41188	1.23899	0.883252	0.871125	0.877202	0.898172	0.89847	0.883437	0.913662	0.898699	0.859683	0.906514	0.870862	0.887713	0.878826	0.906927	0.851069	0.893298	0.908411	0.854239	0.86086	0.889759	1	0.885666	0.0674505
376	12	53174	0.212696	63.578	8.21021	3.4081	1.27066	0.88548	0.872767	0.878851	0.899744	0.899613	0.88469	0.914187	0.899321	0.85995	0.906862	0.871535	0.888508	0.879443	0.90722	0.851384	0.893595	0.908771	0.854026	0.860938	0.889927	1	0.886873	0.0669508
376	12	53174	0.212696	63.578	8.21021	3.4081	1.27066	0.88548	0.872767	0.878851	0.899744	0.899613	0.88469	0.914187	0.899321	0.85995	0.906862	0.871535	0.888508	0.879443	0.90722	0.851384	0.893595	0.908771	0.854026	0.860938	0.889927	1	0.886873	0.0669508
381	17	45508	0.182032	100.567	9.05148	13.0855	3.46808	0.887415	0.875428	0.880757	0.900798	0.900919	0.885855	0.914641	0.900446	0.860673	0.907005	0.872088	0.889404	0.879362	0.906753	0.851466	0.89403	0.908598	0.854278	0.861519	0.890624	1	0.888158	0.0664668
382	18	23139	0.092556	96.6064	7.64378	11.5432	2.66996	0.902956	0.88971	0.892562	0.911578	0.91013	0.89347	0.920156	0.905398	0.864903	0.911254	0.875751	0.893794	0.88165	0.908834	0.854294	0.897295	0.909331	0.854445	0.863045	0.893081	1	0.897218	0.0628751
386	22	21178	0.084712	96.5667	7.63725	11.5288	2.66462	0.905019	0.89194	0.894702	0.912055	0.910638	0.893687	0.920389	0.906578	0.865143	0.912008	0.87657	0.89456	0.881953	0.908443	0.853834	0.898432	0.909836	0.854094	0.864151	0.893404	1	0.898321	0.0624237
386	10	55050	0.2202	62.7636	7.87609	3.27053	1.17929	0.903906	0.898392	0.901889	0.888065	0.881726	0.89881	0.913479	0.899028	0.884051	0.888183	0.819319	0.906676	0.890191	0.889264	0.8405	0.88178	0.896912	0.850182	0.848992	0.868674	1	0.891865	0.0663313
388	12	51450	0.2058	62.7015	8.05454	3.26805	1.21162	0.905481	0.900087	0.903333	0.889164	0.88344	0.89967	0.914383	0.899776	0.8845	0.888523	0.819553	0.907094	0.890253	0.889281	0.840768	0.882488	0.897677	0.850836	0.849252	0.868717	1	0.89295	0.0658357
388	12	51450	0.2058	62.7015	8.05454	3.26805	1.21162	0.905481	0.900087	0.903333	0.889164	0.88344	0.89967	0.914383	0.899776	0.8845	0.888523	0.819553	0.907094	0.890253	0.889281	0.840768	0.882488	0.897677	0.850836	0.849252	0.868717	1	0.89295	0.0658357
393	17	43918	0.175672	101.671	8.94863	13.5056	3.50569	0.907225	0.901384	0.904538	0.890557	0.88466	0.900713	0.91516	0.900622	0.884227	0.889055	0.81955	0.907157	0.891047	0.889943	0.840931	0.883191	0.897138	0.851462	0.84923	0.868664	1	0.893946	0.065468
394	18	19005	0.07602	98.3312	7.49182	12.1539	2.71651	0.922836	0.915733	0.914733	0.900973	0.897737	0.912181	0.922599	0.908735	0.889398	0.892791	0.828256	0.911997	0.896106	0.89016	0.844304	0.885951	0.902657	0.856722	0.850829	0.870534	1	0.904018	0.0606409
398	22	17364	0.069456	98.3216	7.48951	12.1502	2.71413	0.923203	0.916753	0.916292	0.902384	0.899649	0.912232	0.924038	0.909641	0.889484	0.89268	0.828208	0.912376	0.896971	0.889743	0.844132	0.886576	0.903306	0.856888	0.850754	0.870969	1	0.904832	0.0602487
398	10	54538	0.218152	66.4732	8.21813	3.87746	1.3794	0.883494	0.861885	0.875766	0.882467	0.872905	0.870668	0.901051	0.900968	0.884484	0.905781	0.872062	0.873904	0.882724	0.932607	0.896714	0.905048	0.878919	0.841789	0.886868	0.849261	1	0.881063	0.0688478
400	12	50857	0.203428	66.3861	8.40096	3.87059	1.41695	0.885788	0.863716	0.877372	0.883684	0.874835	0.872014	0.901842	0.901833	0.884608	0.906424	0.872427	0.874285	0.88276	0.933018	0.89673	0.905451	0.879112	0.842008	0.887547	0.849834	1	0.882343	0.0684102
400	12	50857	0.203428	66.3861	8.40096	3.87059	1.41695	0.885788	0.863716	0.877372	0.883684	0.874835	0.872014	0.901842	0.901833	0.884608	0.906424	0.872427	0.874285	0.88276	0.933018	0.89673	0.905451	0.879112	0.842008	0.887547	0.849834	1	0.882343	0.0684102
405	17	43277	0.173108	103.155	9.26941	14.1163	3.73715	0.888116	0.865367	0.878827	0.885285	0.875812	0.873131	0.902442	0.902639	0.885251	0.906867	0.873305	0.874934	0.882848	0.933625	0.896955	0.906186	0.878908	0.842145	0.888081	0.850717	1	0.883568	0.0679467
406	18	18170	0.07268	98.1393	7.69424	12.0953	2.78864	0.905889	0.883324	0.890809	0.898156	0.889846	0.882581	0.908723	0.905614	0.891414	0.909218	0.878866	0.880765	0.883214	0.936021	0.897523	0.908283	0.8776	0.844551	0.890534	0.850798	1	0.894097	0.0642886
410	22	16582	0.066328	98.128	7.69291	12.0912	2.78872	0.908274	0.884513	0.892504	0.899801	0.891449	0.883971	0.90936	0.906766	0.892172	0.909088	0.879448	0.881377	0.883337	0.936166	0.897811	0.909752	0.877849	0.844771	0.890031	0.850802	1	0.895356	0.0639268
410	10	57255	0.22902	62.561	7.82164	3.23808	1.16384	0.891739	0.86802	0.883547	0.876744	0.877251	0.909938	0.902166	0.902856	0.877015	0.903537	0.87877	0.892516	0.857977	0.914558	0.857078	0.915544	0.87622	0.857986	0.861968	0.87174	1	0.885485	0.0673896
412	12	53473	0.213892	62.4927	7.99322	3.23447	1.19596	0.893488	0.870215	0.884951	0.87849	0.878471	0.910787	0.902315	0.903372	0.877742	0.903886	0.879098	0.892983	0.858592	0.914761	0.857349	0.915518	0.876583	0.857872	0.861921	0.8723	1	0.886627	0.0669831
412	12	53473	0.213892	62.4927	7.99322	3.23447	1.19596	0.893488	0.870215	0.884951	0.87849	0.878471	0.910787	0.902315	0.903372	0.877742	0.903886	0.879098	0.892983	0.858592	0.914761	0.857349	0.915518	0.876583	0.857872	0.861921	0.8723	1	0.886627	0.0669831
417	17	45569	0.182276	101.492	8.87756	13.4308	3.46384	0.895071	0.872183	0.886173	0.880127	0.880017	0.911639	0.903224	0.903893	0.878481	0.903794	0.878832	0.893447	0.85917	0.914909	0.857414	0.915414	0.876594	0.858171	0.86233	0.873115	1	0.887722	0.0665678
418	18	19962	0.079848	98.4654	7.40778	12.1984	2.69713	0.911507	0.892295	0.897079	0.8947	0.893297	0.918946	0.908927	0.910029	0.885683	0.906021	0.88135	0.898607	0.865244	0.918595	0.859658	0.91817	0.877142	0.859759	0.864543	0.875338	1	0.898448	0.0620007
422	22	18255	0.07302	98.4496	7.42663	12.1936	2.701	0.912545	0.894029	0.897781	0.896083	0.893865	0.919885	0.909532	0.910737	0.886223	0.906026	0.88195	0.899178	0.865325	0.918214	0.859463	0.917913	0.877458	0.859874	0.864804	0.875349	1	0.899262	0.0617632
422	10	54884	0.219536	66.916	8.26137	3.9548	1.40927	0.878207	0.866236	0.883864	0.897948	0.882033	0.88145	0.887836	0.896536	0.864833	0.875619	0.840254	0.878571	0.872549	0.93192	0.875729	0.894505	0.87633	0.841529	0.854848	0.86343	1	0.879673	0.0670251
424	12	51193	0.204772	66.8473	8.46141	3.95161	1.44848	0.879984	0.868205	0.885033	0.899264	0.882943	0.883109	0.888881	0.896988	0.865851	0.876301	0.84032	0.878831	0.872414	0.932032	0.875852	0.89439	0.876409	0.841824	0.854677	0.863243	1	0.880786	0.066755
424	12	51193	0.204772	66.8473	8.46141	3.95161	1.44848	0.879984	0.868205	0.885033	0.899264	0.882943	0.883109	0.888881	0.896988	0.865851	0.876301	0.84032	0.878831	0.872414	0.932032	0.875852	0.89439	0.876409	0.841824	0.854677	0.863243	1	0.880786	0.066755
429	17	43505	0.17402	105.976	9.36033	15.2888	3.98493	0.882048	0.8699	0.886599	0.900264	0.88422	0.884324	0.890553	0.897403	0.866498	0.877382	0.841018	0.879635	0.872647	0.932192	0.875451	0.894334	0.876727	0.842191	0.855361	0.86359	1	0.882008	0.0663896
430	18	15375	0.0615	99.8233	7.62057	12.7143	2.86224	0.901171	0.889138	0.897756	0.912423	0.896911	0.892618	0.900911	0.903024	0.876585	0.882537	0.847805	0.881398	0.877431	0.932293	0.878634	0.895187	0.878537	0.841659	0.862439	0.865561	1	0.893293	0.0625508
434	22	14061	0.056244	99.8129	7.58431	12.7083	2.84716	0.902923	0.890371	0.898834	0.912915	0.89734	0.893037	0.901998	0.904239	0.876218	0.883223	0.848019	0.882121	0.878778	0.932224	0.87764	0.895064	0.879347	0.842081	0.862279	0.86651	1	0.89413	0.0622523
434	10	55888	0.223552	64.9295	8.13572	3.61899	1.30652	0.916646	0.869954	0.898323	0.865454	0.878435	0.890638	0.904344	0.891515	0.862484	0.879715	0.884904	0.912056	0.895478	0.902573	0.848438	0.902886	0.903298	0.860909	0.879384	0.873515	1	0.888329	0.0660901
436	12	52217	0.208868	64.8582	8.30506	3.61442	1.33795	0.918437	0.871986	0.899295	0.866461	0.87956	0.891846	0.905002	0.892631	0.863541	0.880681	0.885478	0.912289	0.895341	0.90279	0.848852	0.902953	0.903355	0.860965	0.879838	0.873987	1	0.889446	0.0656691
436	12	52217	0.208868	64.8582	8.30506	3.61442	1.33795	0.918437	0.871986	0.899295	0.866461	0.87956	0.891846	0.905002	0.892631	0.863541	0.880681	0.885478	0.912289	0.895341	0.90279	0.848852	0.902953	0.903355	0.860965	0.879838	0.873987	1	0.889446	0.0656691
441	17	44579	0.178316	104.527	9.23397	14.6731	3.82318	0.919917	0.874021	0.900682	0.868784	0.880874	0.893246	0.905651	0.893201	0.864521	0.88166	0.886426	0.91256	0.895893	0.903475	0.849469	0.901871	0.903318	0.860304	0.879775	0.874347	1	0.890694	0.065154
442	18	18644	0.074576	98.2891	7.68105	12.1492	2.79132	0.932847	0.89262	0.912519	0.883662	0.89093	0.901362	0.910588	0.903883	0.871755	0.886237	0.892405	0.915254	0.899136	0.904715	0.854672	0.90391	0.905975	0.86025	0.881651	0.873954	1	0.900869	0.0607163
446	22	17066	0.068264	98.2752	7.68485	12.1444	2.79396	0.933728	0.89359	0.913747	0.884302	0.892652	0.902086	0.911286	0.904137	0.872642	0.887115	0.89274	0.916208	0.899449	0.905045	0.854916	0.904137	0.905719	0.860307	0.8819	0.874165	1	0.901691	0.0604894
446	10	55273	0.221092	64.4034	8.11214	3.53371	1.28101	0.883804	0.895835	0.898784	0.909169	0.906817	0.899698	0.91153	0.913629	0.850605	0.893013	0.857869	0.89532	0.872614	0.906609	0.870145	0.865558	0.901272	0.846661	0.86289	0.867141	1	0.892951	0.0643055
448	12	51744	0.206976	64.3246	8.29436	3.52866	1.31555	0.886209	0.896858	0.900462	0.910096	0.908125	0.900684	0.912106	0.914415	0.851094	0.893659	0.858254	0.896201	0.872816	0.907429	0.870739	0.865965	0.901766	0.847316	0.863288	0.867521	1	0.894093	0.063816
448	12	51744	0.206976	64.3246	8.29436	3.52866	1.31555	0.886209	0.896858	0.900462	0.910096	0.908125	0.900684	0.912106	0.914415	0.851094	0.893659	0.858254	0.896201	0.872816	0.907429	0.870739	0.865965	0.901766	0.847316	0.863288	0.867521	1	0.894093	0.063816
453	17	44179	0.176716	99.5493	9.11336	12.7042	3.4256	0.888137	0.898244	0.901469	0.91161	0.908871	0.901073	0.913285	0.914801	0.851672	0.894384	0.858904	0.896591	0.873084	0.908033	0.87047	0.865683	0.902589	0.847043	0.863216	0.868229	1	0.895087	0.0633498
454	18	22561	0.090244	96.5441	7.66031	11.5224	2.68037	0.904082	0.90847	0.912792	0.920925	0.91492	0.908071	0.918931	0.918377	0.856966	0.899118	0.865254	0.901334	0.875449	0.909534	0.872257	0.868268	0.906564	0.850893	0.867182	0.870086	1	0.903374	0.0604011
458	22	20605	0.08242	96.5364	7.66044	11.5196	2.67917	0.904732	0.909998	0.913735	0.921864	0.915312	0.908614	0.91917	0.918758	0.85751	0.899854	0.865906	0.901674	0.875176	0.909998	0.873429	0.867678	0.906625	0.850109	0.867168	0.870396	1	0.904047	0.0603898
458	10	57370	0.22948	62.0307	7.67367	3.15393	1.12373	0.878168	0.885018	0.894283	0.898109	0.886317	0.883258	0.896592	0.911391	0.860938	0.893193	0.867605	0.878203	0.862367	0.898754	0.884068	0.889838	0.898492	0.871187	0.848135	0.855665	1	0.885959	0.0654216
460	12	53578	0.214312	61.9678	7.84178	3.1509	1.15314	0.880044	0.886633	0.895358	0.899352	0.887808	0.88387	0.897915	0.912212	0.861632	0.893641	0.868341	0.878542	0.863134	0.899016	0.884122	0.890505	0.898755	0.870815	0.848623	0.855948	1	0.887077	0.0650236
460	12	53578	0.214312	61.9678	7.84178	3.1509	1.15314	0.880044	0.886633	0.895358	0.899352	0.887808	0.88387	0.897915	0.912212	0.861632	0.893641	0.868341	0.878542	0.863134	0.899016	0.884122	0.890505	0.898755	0.870815	0.848623	0.855948	1	0.887077	0.0650236
465	17	45598	0.182392	99.9695	8.73005	12.8369	3.30307	0.881815	0.888383	0.897265	0.900401	0.888285	0.884545	0.898	0.913242	0.86199	0.894272	0.868624	0.878646	0.863009	0.899689	0.884809	0.890927	0.899458	0.871222	0.849445	0.85563	1	0.888107	0.0646329
466	18	22104	0.088416	97.3297	7.45569	11.7901	2.65196	0.898141	0.902122	0.907166	0.910016	0.898435	0.893639	0.905537	0.920874	0.868825	0.898638	0.872127	0.878551	0.86939	0.900651	0.887713	0.894499	0.903004	0.870612	0.851452	0.859709	1	0.89745	0.060678
470	22	20213	0.080852	97.2954	7.45198	11.7776	2.64727	0.899842	0.904245	0.908376	0.910577	0.898902	0.894573	0.905754	0.921931	0.86991	0.900064	0.872582	0.879137	0.868896	0.900831	0.887993	0.894771	0.902958	0.870776	0.851976	0.859249	1	0.898458	0.0602653
470	10	58765	0.23506	65.1098	8.05103	3.64482	1.29796	0.900672	0.889934	0.872152	0.892963	0.854565	0.88922	0.90616	0.908491	0.885536	0.904858	0.864375	0.889501	0.88471	0.919195	0.866757	0.899949	0.886455	0.852157	0.868638	0.856241	1	0.887657	0.0664419
472	12	55085	0.22034	65.0402	8.20971	3.64001	1.32803	0.902124	0.891822	0.874031	0.894164	0.855532	0.889725	0.906372	0.909349	0.885867	0.905246	0.864872	0.890197	0.885395	0.919579	0.866815	0.900045	0.886503	0.85202	0.869184	0.856513	1	0.888693	0.066132
472	12	55085	0.22034	65.0402	8.20971	3.64001	1.32803	0.902124	0.891822	0.874031	0.894164	0.855532	0.889725	0.906372	0.909349	0.885867	0.905246	0.864872	0.890197	0.885395	0.919579	0.866815	0.900045	0.886503	0.85202	0.869184	0.856513	1	0.888693	0.066132
477	17	46805	0.18722	103.58	9.06626	14.2734	3.68229	0.903878	0.89342	0.875355	0.894926	0.856661	0.890802	0.906527	0.909946	0.886657	0.906175	0.866029	0.890599	0.884884	0.920297	0.867995	0.899989	0.887159	0.852217	0.869469	0.85712	1	0.889733	0.0658043
478	18	18316	0.073264	99.0861	7.46615	12.4301	2.7499	0.920043	0.90956	0.891598	0.907103	0.872216	0.897549	0.912044	0.918514	0.892608	0.912808	0.873226	0.894355	0.889932	0.924247	0.870004	0.899432	0.887639	0.854854	0.872925	0.860614	1	0.900717	0.0612222
482	22	16740	0.06696	99.0576	7.46862	12.4196	2.7467	0.920759	0.910484	0.892652	0.907437	0.873059	0.898805	0.912605	0.918817	0.89307	0.912873	0.873417	0.894982	0.891129	0.924851	0.870311	0.899283	0.887843	0.855227	0.872581	0.860872	1	0.901385	0.0610734
482	10	57767	0.231068	65.6196	8.11362	3.73079	1.33027	0.876028	0.874565	0.882641	0.911818	0.879706	0.871086	0.884484	0.920465	0.842825	0.891045	0.854052	0.883723	0.887375	0.899527	0.862724	0.905699	0.872098	0.840601	0.865416	0.84589	1	0.881413	0.0655896
484	12	53946	0.215784	65.5647	8.29079	3.72905	1.36403	0.877702	0.876219	0.883745	0.913033	0.88114	0.871325	0.885348	0.920754	0.843649	0.891567	0.855643	0.883847	0.888036	0.899946	0.863058	0.905767	0.873049	0.840748	0.866014	0.846448	1	0.882468	0.0653742
484	12	53946	0.215784	65.5647	8.29079	3.72905	1.36403	0.877702	0.876219	0.883745	0.913033	0.88114	0.871325	0.885348	0.920754	0.843649	0.891567	0.855643	0.883847	0.888036	0.899946	0.863058	0.905767	0.873049	0.840748	0.866014	0.846448	1	0.882468	0.0653742
489	17	45761	0.183044	104.93	9.19381	14.8371	3.83088	0.88063	0.877494	0.884716	0.914294	0.882247	0.871878	0.886137	0.921068	0.844584	0.892234	0.856319	0.884235	0.888639	0.900745	0.863355	0.906263	0.872949	0.841033	0.866382	0.847173	1	0.883627	0.0649276
490	18	17029	0.068116	99.3605	7.60098	12.5398	2.82393	0.898585	0.893241	0.900405	0.926009	0.893769	0.882142	0.894709	0.926067	0.849609	0.896177	0.863674	0.888367	0.894151	0.905808	0.86846	0.908127	0.877063	0.843972	0.87075	0.84776	1	0.894674	0.0609896
494	22	15647	0.062588	99.3778	7.60366	12.5464	2.82563	0.901067	0.894612	0.901355	0.927366	0.894165	0.883748	0.895283	0.926408	0.850578	0.896306	0.863616	0.888892	0.894389	0.906436	0.868984	0.907842	0.876813	0.844539	0.870103	0.847127	1	0.895712	0.0605819
494	10	55019	0.220076	65.6187	8.18572	3.73346	1.34181	0.88125	0.876579	0.903288	0.878896	0.876143	0.889656	0.900798	0.899807	0.890829	0.866773	0.854141	0.912721	0.882041	0.895909	0.88563	0.900044	0.880678	0.87338	0.880741	0.874471	1	0.885528	0.0686468
496	12	51435	0.20574	65.5524	8.35568	3.72966	1.37572	0.883513	0.878351	0.904491	0.88084	0.876786	0.890493	0.901526	0.900632	0.891426	0.86723	0.854856	0.912618	0.882454	0.89652	0.885982	0.899757	0.881151	0.873773	0.881394	0.874162	1	0.886694	0.068108
496	12	51435	0.20574	65.5524	8.35568	3.72966	1.37572	0.883513	0.878351	0.904491	0.88084	0.876786	0.890493	0.901526	0.900632	0.891426	0.86723	0.854856	0.912618	0.882454	0.89652	0.885982	0.899757	0.881151	0.873773	0.881394	0.874162	1	0.886694	0.068108
501	17	43834	0.175336	103.406	9.27855	14.2178	3.75883	0.886344	0.880629	0.905667	0.881895	0.878565	0.891511	0.901789	0.901458	0.892447	0.867614	0.856071	0.91307	0.883139	0.896861	0.885717	0.899644	0.881873	0.873785	0.882089	0.873648	1	0.888036	0.0676763
502	18	17348	0.069392	98.8925	7.64787	12.3685	2.80395	0.905263	0.897942	0.916878	0.893849	0.885923	0.897567	0.911978	0.910451	0.897625	0.874625	0.861454	0.914572	0.889382	0.902409	0.890477	0.899181	0.888979	0.876845	0.883445	0.875404	1	0.898625	0.0630673
506	22	15820	0.06328	98.8756	7.66765	12.3634	2.8095	0.907048	0.899083	0.91792	0.895575	0.887453	0.898009	0.912579	0.911441	0.897756	0.874842	0.862674	0.914633	0.889602	0.902339	0.890424	0.899147	0.888875	0.877276	0.884071	0.875158	1	0.899611	0.0627304
506	10	56763	0.227052	64.8251	8.05125	3.59882	1.28747	0.883727	0.869334	0.90197	0.876795	0.895363	0.902392	0.899996	0.912831	0.837297	0.873157	0.857707	0.893875	0.870127	0.913333	0.842151	0.876275	0.898429	0.832444	0.881481	0.852457	1	0.883666	0.0678438
508	12	53112	0.212448	64.7745	8.23858	3.59822	1.32166	0.88512	0.871131	0.90327	0.878446	0.896078	0.903478	0.90102	0.913842	0.837796	0.873673	0.858459	0.894412	0.870011	0.91372	0.842446	0.877288	0.898319	0.832495	0.881938	0.852378	1	0.884749	0.0674853
508	12	53112	0.212448	64.7745	8.23858	3.59822	1.32166	0.88512	0.871131	0.90327	0.878446	0.896078	0.903478	0.90102	0.913842	0.837796	0.873673	0.858459	0.894412	0.870011	0.91372	0.842446	0.877288	0.898319	0.832495	0.881938	0.852378	1	0.884749	0.0674853
513	17	45187	0.180748	105.275	9.18754	14.9807	3.85467	0.887346	0.872762	0.904873	0.879622	0.897316	0.904099	0.902096	0.914256	0.837586	0.874544	0.859749	0.895324	0.869963	0.913615	0.842621	0.877907	0.89892	0.832762	0.882068	0.852778	1	0.885909	0.0669281
514	18	16174	0.064696	99.7478	7.57749	12.6833	2.83325	0.905126	0.893316	0.920057	0.896593	0.908959	0.911185	0.91137	0.924694	0.845926	0.881384	0.866545	0.902869	0.867813	0.916904	0.845647	0.883239	0.902745	0.838135	0.884444	0.853469	1	0.898217	0.0623461
518	22	14773	0.059092	99.7193	7.56285	12.6718	2.82681	0.906045	0.895316	0.921038	0.898633	0.910343	0.911866	0.911799	0.926318	0.845698	0.882218	0.866141	0.903642	0.867799	0.917383	0.846341	0.883605	0.902965	0.837745	0.885162	0.854261	1	0.899239	0.0620231
518	10	57300	0.2292	66.7766	8.26342	3.93092	1.40077	0.899843	0.892958	0.888787	0.909145	0.883578	0.881161	0.9174	0.917024	0.875663	0.894756	0.847277	0.879887	0.880166	0.904729	0.872688	0.87897	0.888761	0.865812	0.861693	0.855611	1	0.891954	0.0620771
520	12	53753	0.215012	66.6899	8.45339	3.9243	1.43863	0.901336	0.894118	0.890081	0.909949	0.884574	0.881746	0.917893	0.917391	0.876323	0.894992	0.847813	0.880072	0.881058	0.90448	0.873356	0.879439	0.88875	0.865356	0.861515	0.855627	1	0.892793	0.0617839
520	12	53753	0.215012	66.6899	8.45339	3.9243	1.43863	0.901336	0.894118	0.890081	0.909949	0.884574	0.881746	0.917893	0.917391	0.876323	0.894992	0.847813	0.880072	0.881058	0.90448	0.873356	0.879439	0.88875	0.865356	0.861515	0.855627	1	0.892793	0.0617839
525	17	45733	0.182932	104.447	9.30663	14.6449	3.84252	0.903046	0.895786	0.891555	0.910819	0.885914	0.882393	0.918298	0.917696	0.877266	0.89524	0.847616	0.880721	0.881978	0.904183	0.873909	0.879824	0.889653	0.865119	0.861599	0.856176	1	0.893798	0.061228
526	18	18904	0.075616	98.2182	7.77321	12.1282	2.8114	0.91679	0.910389	0.904861	0.91925	0.896054	0.890685	0.925677	0.925122	0.882353	0.899677	0.855057	0.885209	0.884601	0.908776	0.874894	0.883755	0.889706	0.866774	0.859501	0.859686	1	0.903128	0.057777
530	22	17251	0.069004	98.195	7.77889	12.1201	2.8126	0.918671	0.911686	0.906643	0.919918	0.897774	0.890963	0.927019	0.926033	0.883456	0.90018	0.856095	0.886412	0.88592	0.908614	0.875283	0.883775	0.889601	0.86737	0.859255	0.859197	1	0.904278	0.0572907
530	10	58243	0.232972	62.51	7.84736	3.2314	1.16729	0.903018	0.893678	0.879642	0.905869	0.880535	0.890785	0.901181	0.923665	0.853296	0.896614	0.848171	0.879445	0.870791	0.901181	0.879728	0.870439	0.878586	0.839826	0.871564	0.867306	1	0.889564	0.0651531
532	12	54457	0.217828	62.4563	8.03052	3.23035	1.20002	0.904539	0.894935	0.881025	0.906348	0.881888	0.891869	0.902005	0.924372	0.854096	0.897286	0.848973	0.880153	0.871991	0.901464	0.880006	0.870513	0.878354	0.840002	0.872083	0.867795	1	0.890566	0.064774
532	12	54457	0.217828	62.4563	8.03052	3.23035	1.20002	0.904539	0.894935	0.881025	0.906348	0.881888	0.891869	0.902005	0.924372	0.854096	0.897286	0.848973	0.880153	0.871991	0.901464	0.880006	0.870513	0.878354	0.840002	0.872083	0.867795	1	0.890566	0.064774
537	17	46531	0.186124	102.189	8.89999	13.7057	3.51982	0.906396	0.89694	0.88267	0.907073	0.883218	0.892384	0.902527	0.925319	0.855258	0.8981	0.849144	0.880531	0.873428	0.901528	0.880037	0.870624	0.878447	0.840214	0.872268	0.868088	1	0.891704	0.0643453
538	18	21114	0.084456	97.8762	7.50425	11.9893	2.69878	0.920503	0.911149	0.895685	0.917638	0.894928	0.901392	0.90897	0.932841	0.86284	0.901677	0.855167	0.883513	0.878351	0.90466	0.881074	0.872904	0.87809	0.842853	0.872478	0.870347	1	0.901338	0.0601665
542	22	19307	0.077228	97.855	7.5109	11.9819	2.69671	0.922101	0.912778	0.896644	0.917957	0.895634	0.902704	0.909074	0.933703	0.863236	0.903144	0.855493	0.883436	0.878645	0.904698	0.881494	0.872999	0.878101	0.843166	0.872223	0.870824	1	0.902214	0.0597817
542	10	57486	0.229944	65.7392	8.24386	3.75569	1.35579	0.90262	0.871447	0.884929	0.908247	0.874761	0.884711	0.889373	0.910796	0.859244	0.880327	0.837491	0.880762	0.870047	0.890295	0.85506	0.895435	0.890582	0.84344	0.86515	0.854869	1	0.88431	0.0668772
544	12	53609	0.214436	65.6634	8.42009	3.7506	1.39043	0.904167	0.87295	0.886596	0.909614	0.876131	0.885859	0.890569	0.911423	0.859902	0.881578	0.838115	0.881475	0.87005	0.890877	0.855463	0.89595	0.890531	0.843254	0.865219	0.854595	1	0.885468	0.066483
544	12	53609	0.214436	65.6634	8.42009	3.7506	1.39043	0.904167	0.87295	0.886596	0.909614	0.876131	0.885859	0.890569	0.911423	0.859902	0.881578	0.838115	0.881475	0.87005	0.890877	0.855463	0.89595	0.890531	0.843254	0.865219	0.854595	1	0.885468	0.066483
549	17	45599	0.182396	103.392	9.29357	14.2133	3.76664	0.90559	0.874789	0.888079	0.911051	0.876532	0.886511	0.891829	0.911698	0.860447	0.882289	0.838637	0.882103	0.869679	0.891094	0.8564	0.896456	0.89025	0.843429	0.865666	0.85458	1	0.886479	0.0659761
550	18	16887	0.067548	99.4137	7.63451	12.5614	2.83706	0.925505	0.89335	0.902765	0.921685	0.891396	0.896518	0.90164	0.917659	0.871203	0.887487	0.843341	0.885889	0.871203	0.893439	0.860958	0.897436	0.891277	0.844703	0.86537	0.857139	1	0.898271	0.0610665
554	22	15454	0.061816	99.4004	7.64611	12.5572	2.84325	0.927268	0.895173	0.904038	0.922512	0.891937	0.898182	0.902452	0.918112	0.871975	0.888346	0.843633	0.886567	0.871813	0.894429	0.86078	0.897373	0.892002	0.843762	0.865148	0.857577	1	0.899332	0.0605372
554	10	58610	0.23444	65.7423	8.0437	3.74821	1.32043	0.871737	0.865117	0.870679	0.889029	0.899744	0.893576	0.892928	0.92822	0.85215	0.89617	0.870961	0.881496	0.875354	0.904419	0.871285	0.909529	0.890249	0.820816	0.874672	0.853097	1	0.881521	0.0690384
556	12	54671	0.218684	65.6867	8.23458	3.74693	1.35929	0.874175	0.867215	0.872647	0.889923	0.900605	0.894496	0.89328	0.928536	0.852975	0.897158	0.871605	0.882314	0.875574	0.904401	0.871815	0.909733	0.890536	0.822337	0.874851	0.853487	1	0.882773	0.068533
556	12	54671	0.218684	65.6867	8.23458	3.74693	1.35929	0.874175	0.867215	0.872647	0.889923	0.900605	0.894496	0.89328	0.928536	0.852975	0.897158	0.871605	0.882314	0.875574	0.904401	0.871815	0.909733	0.890536	0.822337	0.874851	0.853487	1	0.882773	0.068533
561	17	46381	0.185524	102.754	9.11522	13.9447	3.64708	0.876092	0.869397	0.874669	0.89113	0.902255	0.89527	0.894213	0.929659	0.854057	0.897512	0.871467	0.883304	0.875477	0.905037	0.871909	0.910157	0.889955	0.821716	0.875208	0.853873	1	0.884057	0.0681467
562	18	20350	0.0814	98.142	7.57138	12.0893	2.73686	0.893661	0.889066	0.889558	0.901351	0.913268	0.902998	0.902998	0.93398	0.864324	0.9014	0.877789	0.88683	0.880467	0.907199	0.874201	0.911474	0.893538	0.827838	0.876216	0.855233	1	0.895126	0.0636977
566	22	18562	0.074248	98.1272	7.57254	12.084	2.73548	0.895809	0.890367	0.891364	0.90195	0.914153	0.903405	0.90362	0.934759	0.865074	0.902004	0.878758	0.887485	0.88094	0.90688	0.874582	0.911944	0.893384	0.828036	0.876872	0.855404	1	0.896167	0.0633414
566	10	58550	0.2342	63.1703	7.86633	3.33201	1.19271	0.887985	0.894586	0.892511	0.881033	0.892605	0.876977	0.906319	0.908702	0.866447	0.872972	0.86164	0.901341	0.873399	0.901571	0.872024	0.868907	0.886729	0.857011	0.876866	0.854611	1	0.887002	0.0662671
568	12	54699	0.218796	63.1074	8.04768	3.32939	1.22479	0.890153	0.896397	0.894523	0.882466	0.893919	0.877521	0.907165	0.90913	0.867091	0.873197	0.862274	0.901909	0.873983	0.901534	0.872429	0.86923	0.886835	0.857603	0.877073	0.855052	1	0.88823	0.0657788
568	12	54699	0.218796	63.1074	8.04768	3.32939	1.22479	0.890153	0.896397	0.894523	0.882466	0.893919	0.877521	0.907165	0.90913	0.867091	0.873197	0.862274	0.901909	0.873983	0.901534	0.872429	0.86923	0.886835	0.857603	0.877073	0.855052	1	0.88823	0.0657788
573	17	46694	0.186776	102.226	8.97787	13.7253	3.54758	0.892256	0.898017	0.895404	0.882951	0.894569	0.877854	0.908061	0.909817	0.868399	0.873313	0.863055	0.902161	0.875177	0.901957	0.8722	0.869212	0.887159	0.857551	0.876654	0.855035	1	0.889175	0.0653897
574	18	22529	0.090116	96.9856	7.6429	11.6776	2.70028	0.90985	0.912646	0.908229	0.89549	0.906476	0.886258	0.915132	0.916885	0.875671	0.877913	0.869391	0.904479	0.877624	0.904479	0.878268	0.870212	0.888766	0.85896	0.876959	0.853944	1	0.899525	0.0611462
578	22	20708	0.082832	96.9675	7.63275	11.6706	2.69588	0.911025	0.912787	0.909455	0.896417	0.90663	0.886445	0.915975	0.91752	0.875869	0.879225	0.869616	0.90523	0.877946	0.90424	0.878453	0.870485	0.889391	0.859257	0.876714	0.854018	1	0.90015	0.0610093
578	10	54790	0.21916	63.8479	8.09355	3.44538	1.25621	0.877505	0.874238	0.90532	0.895775	0.894789	0.893137	0.895757	0.899589	0.850292	0.903596	0.860513	0.872093	0.871409	0.891477	0.861727	0.884459	0.896952	0.856771	0.867074	0.8263	1	0.885049	0.0653814
580	12	51241	0.204964	63.7928	8.26227	3.44361	1.28849	0.879442	0.876164	0.90651	0.897133	0.895767	0.893855	0.896596	0.900246	0.850344	0.904364	0.860971	0.872885	0.872202	0.891718	0.862688	0.884624	0.896948	0.857399	0.867284	0.826379	1	0.886167	0.0649349
580	12	51241	0.204964	63.7928	8.26227	3.44361	1.28849	0.879442	0.876164	0.90651	0.897133	0.895767	0.893855	0.896596	0.900246	0.850344	0.904364	0.860971	0.872885	0.872202	0.891718	0.862688	0.884624	0.896948	0.857399	0.867284	0.826379	1	0.886167	0.0649349
585	17	43618	0.174472	102.683	9.12855	13.9168	3.64115	0.881998	0.878009	0.907813	0.898379	0.896534	0.894126	0.897703	0.901486	0.850922	0.904776	0.862098	0.874192	0.872209	0.891822	0.863772	0.884566	0.896832	0.857467	0.866959	0.827399	1	0.887383	0.0645445
586	18	19003	0.076012	98.3093	7.63642	12.1537	2.76361	0.899858	0.892096	0.919723	0.909698	0.908251	0.903147	0.906804	0.909435	0.856023	0.910751	0.865653	0.879256	0.876151	0.89428	0.866732	0.887097	0.899121	0.861653	0.87052	0.833026	1	0.897758	0.0606594
590	22	17336	0.069344	98.3188	7.63379	12.157	2.76195	0.900698	0.893603	0.921118	0.911283	0.909264	0.903899	0.907678	0.909841	0.856945	0.910504	0.865251	0.880249	0.877942	0.894497	0.866203	0.887258	0.899227	0.861444	0.871827	0.832285	1	0.89867	0.0603594
590	10	57637	0.230548	65.0515	8.07381	3.63624	1.29892	0.903959	0.905573	0.875462	0.886861	0.88929	0.888153	0.91168	0.910604	0.880563	0.876781	0.849654	0.890383	0.862363	0.89322	0.881933	0.889047	0.876885	0.83685	0.86644	0.857956	1	0.890026	0.0645037
592	12	53870	0.21548	64.9941	8.26401	3.63474	1.33614	0.905643	0.907472	0.877251	0.888547	0.889976	0.88902	0.912168	0.911389	0.880954	0.877139	0.850455	0.891173	0.863078	0.894023	0.882272	0.889419	0.877344	0.837665	0.866326	0.857806	1	0.891187	0.0640642
592	12	53870	0.21548	64.9941	8.26401	3.63474	1.33614	0.905643	0.907472	0.877251	0.888547	0.889976	0.88902	0.912168	0.911389	0.880954	0.877139	0.850455	0.891173	0.863078	0.894023	0.882272	0.889419	0.877344	0.837665	0.866326	0.857806	1	0.891187	0.0640642
597	17	45838	0.183352	105.066	9.20517	14.8944	3.84692	0.907751	0.908428	0.879009	0.889306	0.890473	0.890004	0.91242	0.912322	0.881474	0.877514	0.850757	0.89176	0.863443	0.89368	0.882248	0.889764	0.877089	0.838256	0.865614	0.857204	1	0.892111	0.0638139
598	18	17377	0.069508	99.2305	7.64989	12.4939	2.82603	0.924555	0.925304	0.89394	0.9045	0.900673	0.900328	0.916499	0.920297	0.888042	0.882719	0.856276	0.897077	0.868015	0.896703	0.884819	0.892674	0.881827	0.840651	0.866461	0.858606	1	0.903127	0.0592835
602	22	15864	0.063456	99.2224	7.64597	12.4907	2.8226	0.926091	0.926374	0.894919	0.904469	0.901948	0.900025	0.916887	0.921142	0.888584	0.883983	0.8559	0.897787	0.867751	0.896432	0.884203	0.89224	0.88165	0.840992	0.867152	0.858485	1	0.903796	0.0590073
602	10	58156	0.232624	65.8247	8.23299	3.76941	1.3579	0.914308	0.894078	0.885326	0.893485	0.88628	0.880382	0.885068	0.904988	0.833319	0.881293	0.858656	0.859774	0.866875	0.903174	0.886564	0.888515	0.888214	0.837239	0.86783	0.85771	1	0.887206	0.0646674
604	12	54306	0.217224	65.7637	8.41199	3.76692	1.3944	0.915718	0.895721	0.886937	0.89468	0.887038	0.881717	0.885887	0.905526	0.834217	0.881855	0.859113	0.860246	0.867215	0.903473	0.887195	0.889119	0.888806	0.837891	0.868081	0.857493	1	0.888277	0.0643186
604	12	54306	0.217224	65.7637	8.41199	3.76692	1.3944	0.915718	0.895721	0.886937	0.89468	0.887038	0.881717	0.885887	0.905526	0.834217	0.881855	0.859113	0.860246	0.867215	0.903473	0.887195	0.889119	0.888806	0.837891	0.868081	0.857493	1	0.888277	0.0643186
609	17	46071	0.184284	105.528	9.33187	15.0972	3.93403	0.917019	0.896323	0.888476	0.896182	0.88827	0.882594	0.886794	0.906167	0.835265	0.882486	0.860509	0.860183	0.868095	0.903236	0.888118	0.889562	0.888411	0.837761	0.868095	0.858013	1	0.88925	0.0640671
610	18	16968	0.067872	99.2597	7.73911	12.5099	2.86448	0.934494	0.912158	0.904909	0.908504	0.896511	0.894566	0.895008	0.912188	0.844914	0.888083	0.867132	0.866513	0.871611	0.906147	0.89383	0.891119	0.891678	0.837194	0.869607	0.858675	1	0.900399	0.0595134
614	22	15521	0.062084	99.2354	7.72065	12.4999	2.85902	0.93512	0.912989	0.906288	0.90951	0.897623	0.895303	0.894949	0.912473	0.846144	0.888764	0.866987	0.867599	0.87256	0.906514	0.893564	0.890825	0.892597	0.837543	0.869435	0.858611	1	0.901133	0.0592584
614	10	57202	0.228808	65.4856	8.19752	3.7119	1.33526	0.901533	0.884611	0.891271	0.893483	0.880415	0.876709	0.879812	0.910834	0.836439	0.884095	0.859166	0.883745	0.866893	0.89232	0.866788	0.888937	0.887172	0.835452	0.869734	0.866403	1	0.884464	0.0637254
616	12	53355	0.21342	65.451	8.38644	3.71406	1.37154	0.903008	0.886074	0.89284	0.894677	0.881033	0.877406	0.880667	0.91192	0.836651	0.884613	0.85931	0.884106	0.867482	0.892765	0.867145	0.889129	0.887846	0.836117	0.869366	0.866582	1	0.885443	0.0635455
616	12	53355	0.21342	65.451	8.38644	3.71406	1.37154	0.903008	0.886074	0.89284	0.894677	0.881033	0.877406	0.880667	0.91192	0.836651	0.884613	0.85931	0.884106	0.867482	0.892765	0.867145	0.889129	0.887846	0.836117	0.869366	0.866582	1	0.885443	0.0635455
621	17	45383	0.181532	105.99	9.30318	15.2901	3.94977	0.904656	0.887733	0.894256	0.896173	0.882092	0.878005	0.881123	0.913426	0.838662	0.884869	0.859154	0.884483	0.868189	0.892173	0.867241	0.889044	0.887866	0.836448	0.869698	0.866778	1	0.886537	0.063352
622	18	14112	0.056448	100.751	7.53118	13.0615	2.88502	0.920493	0.905931	0.904974	0.910785	0.891475	0.887153	0.895408	0.922548	0.848108	0.890023	0.866567	0.891511	0.877905	0.899376	0.869756	0.891865	0.893424	0.841624	0.873193	0.867914	1	0.898097	0.0596036
626	22	12913	0.051652	100.712	7.5313	13.0464	2.88239	0.921513	0.907109	0.906993	0.912027	0.892434	0.887478	0.897352	0.922946	0.848409	0.890072	0.866878	0.891272	0.879385	0.899907	0.868776	0.891853	0.89286	0.842639	0.873616	0.867227	1	0.899016	0.0594453
626	10	54728	0.218912	68.5465	8.45629	4.24917	1.50738	0.89266	0.872679	0.884492	0.880262	0.893555	0.903559	0.903989	0.901851	0.866147	0.873876	0.837834	0.878581	0.868404	0.915171	0.887233	0.875978	0.90334	0.855056	0.859231	0.841644	1	0.884469	0.0678645
628	12	51225	0.2049	68.4921	8.64501	4.24793	1.54851	0.894524	0.873948	0.885905	0.88082	0.894309	0.904236	0.905085	0.90284	0.867262	0.873714	0.838233	0.878956	0.869409	0.915461	0.88775	0.876623	0.903436	0.85552	0.859619	0.841698	1	0.885459	0.0674793
628	12	51225	0.2049	68.4921	8.64501	4.24793	1.54851	0.894524	0.873948	0.885905	0.88082	0.894309	0.904236	0.905085	0.90284	0.867262	0.873714	0.838233	0.878956	0.869409	0.915461	0.88775	0.876623	0.903436	0.85552	0.859619	0.841698	1	0.885459	0.0674793
633	17	43461	0.173844	108.329	9.5923	16.327	4.25701	0.896401	0.875636	0.886151	0.882285	0.896206	0.904788	0.906192	0.903891	0.867697	0.873714	0.838614	0.879052	0.870666	0.915315	0.888084	0.876567	0.903109	0.856204	0.859874	0.842767	1	0.886503	0.0670626
634	18	12905	0.05162	100.615	7.91107	13.0316	3.02862	0.916312	0.897443	0.902983	0.898528	0.908446	0.914878	0.915614	0.916621	0.875513	0.881093	0.84723	0.887834	0.877218	0.916776	0.890624	0.878419	0.905463	0.860907	0.864897	0.844208	1	0.899982	0.0619926
638	22	11782	0.047128	100.649	7.88527	13.0429	3.0237	0.917968	0.898871	0.903921	0.900272	0.908632	0.916101	0.916016	0.917713	0.875997	0.881429	0.848073	0.888601	0.876464	0.916653	0.891487	0.878586	0.905109	0.861866	0.865006	0.84506	1	0.900945	0.0615357
638	10	57546	0.230184	65.1587	8.17931	3.65783	1.32254	0.915346	0.875248	0.889845	0.884744	0.879653	0.875673	0.914373	0.891018	0.865594	0.886647	0.852292	0.890184	0.878019	0.897065	0.869218	0.878358	0.879827	0.854186	0.866594	0.846001	1	0.886748	0.0656055
640	12	53734	0.214936	65.0879	8.3522	3.65355	1.35701	0.916747	0.87654	0.891316	0.885873	0.880737	0.876373	0.914998	0.891996	0.866035	0.887641	0.852458	0.890488	0.878662	0.897616	0.869412	0.878978	0.879657	0.853947	0.866993	0.846615	1	0.887721	0.0653259
640	12	53734	0.214936	65.0879	8.3522	3.65355	1.35701	0.916747	0.87654	0.891316	0.885873	0.880737	0.876373	0.914998	0.891996	0.866035	0.887641	0.852458	0.890488	0.878662	0.897616	0.869412	0.878978	0.879657	0.853947	0.866993	0.846615	1	0.887721	0.0653259
645	17	45796	0.183184	102.853	9.24578	13.9933	3.70939	0.917416	0.878592	0.892785	0.887621	0.881136	0.877609	0.915593	0.893168	0.866517	0.888604	0.853492	0.89141	0.879356	0.89784	0.869639	0.879815	0.880273	0.853917	0.867554	0.847323	1	0.88879	0.0648972
646	18	18972	0.075888	98.7511	7.65664	12.3168	2.79843	0.930608	0.895188	0.90515	0.897428	0.892895	0.886939	0.920936	0.903806	0.873498	0.897006	0.863404	0.897454	0.884303	0.903147	0.872681	0.88288	0.882985	0.854233	0.872971	0.846089	1	0.89907	0.0610655
650	22	17332	0.069328	98.7405	7.64075	12.312	2.78915	0.931514	0.897329	0.905897	0.898829	0.893953	0.888068	0.921013	0.90405	0.873904	0.897242	0.864643	0.8973	0.884174	0.90405	0.874221	0.883251	0.88351	0.855066	0.873125	0.84543	1	0.89999	0.0607435
650	10	57030	0.22812	64.8909	8.03274	3.60868	1.28682	0.887235	0.879362	0.885402	0.894599	0.903261	0.887927	0.912283	0.895108	0.869726	0.873251	0.871129	0.891127	0.864641	0.910661	0.873426	0.882115	0.894459	0.863081	0.855173	0.836718	1	0.886933	0.0642723
652	12	53294	0.213176	64.8251	8.2242	3.60584	1.32302	0.889237	0.881394	0.886995	0.895879	0.904136	0.88934	0.912579	0.895898	0.870267	0.873663	0.871712	0.891545	0.86461	0.911088	0.873654	0.882548	0.8942	0.863005	0.855143	0.83698	1	0.888088	0.0638159
652	12	53294	0.213176	64.8251	8.2242	3.60584	1.32302	0.889237	0.881394	0.886995	0.895879	0.904136	0.88934	0.912579	0.895898	0.870267	0.873663	0.871712	0.891545	0.86461	0.911088	0.873654	0.882548	0.8942	0.863005	0.855143	0.83698	1	0.888088	0.0638159
657	17	45313	0.181252	102.087	9.10222	13.6791	3.59034	0.891764	0.883279	0.888774	0.897778	0.905336	0.890672	0.912133	0.896465	0.871372	0.874252	0.872123	0.890793	0.864531	0.911526	0.874252	0.882451	0.893894	0.862468	0.855604	0.836802	1	0.889331	0.0632941
658	18	18164	0.072656	98.9864	7.52976	12.3968	2.76972	0.908831	0.899306	0.903545	0.910372	0.913538	0.897517	0.91819	0.902279	0.876431	0.8799	0.878936	0.894241	0.865503	0.91362	0.87734	0.886754	0.894957	0.863907	0.85953	0.839793	1	0.899471	0.0595671
662	22	16581	0.066324	98.9788	7.51023	12.3929	2.76103	0.909203	0.900308	0.904167	0.911435	0.914752	0.898709	0.918883	0.902147	0.876666	0.880285	0.878717	0.894065	0.86578	0.913365	0.877239	0.88722	0.894518	0.863639	0.859297	0.838731	1	0.900033	0.0593985
662	10	58262	0.233048	65.5993	8.03751	3.7243	1.3133	0.895155	0.881466	0.893404	0.90444	0.885509	0.895867	0.899969	0.894863	0.850245	0.871975	0.847516	0.858724	0.854528	0.905419	0.87709	0.885912	0.879098	0.862569	0.871726	0.844787	1	0.885721	0.0643486
664	12	54382	0.217528	65.5268	8.232	3.7204	1.35169	0.89662	0.883141	0.895168	0.905272	0.886461	0.896896	0.900188	0.895443	0.85144	0.87255	0.847937	0.859016	0.855439	0.905391	0.877128	0.886313	0.879133	0.862813	0.871934	0.844967	1	0.886739	0.0640245
664	12	54382	0.217528	65.5268	8.232	3.7204	1.35169	0.89662	0.883141	0.895168	0.905272	0.886461	0.896896	0.900188	0.895443	0.85144	0.87255	0.847937	0.859016	0.855439	0.905391	0.877128	0.886313	0.879133	0.862813	0.871934	0.844967	1	0.886739	0.0640245
669	17	46491	0.185964	101.34	9.05145	13.3835	3.52151	0.898281	0.884644	0.896087	0.905788	0.886967	0.898292	0.901293	0.896001	0.852402	0.872846	0.849207	0.859306	0.855854	0.905595	0.877051	0.886924	0.879504	0.863382	0.872126	0.845056	1	0.887692	0.0636991
670	18	21089	0.084356	97.818	7.57269	11.9718	2.71478	0.911542	0.901797	0.908696	0.913936	0.89568	0.908578	0.905591	0.904619	0.859595	0.879179	0.855944	0.862962	0.858149	0.90936	0.877709	0.888567	0.883541	0.865925	0.872493	0.847978	1	0.897207	0.0602166
674	22	19247	0.076988	97.7661	7.54899	11.9518	2.70296	0.912947	0.903465	0.910298	0.914922	0.896373	0.909778	0.905959	0.905414	0.861017	0.878475	0.855874	0.863381	0.858186	0.910012	0.877669	0.888346	0.883177	0.865745	0.87237	0.848028	1	0.898139	0.0598131
674	10	57999	0.231996	62.8042	7.75776	3.27235	1.16224	0.910921	0.889964	0.893283	0.889153	0.867412	0.902447	0.901231	0.915835	0.835782	0.877196	0.862282	0.885558	0.846377	0.910119	0.886783	0.891343	0.877386	0.859136	0.872308	0.822031	1	0.888521	0.0626873
676	12	54235	0.21694	62.7303	7.93897	3.26809	1.1943	0.912833	0.891343	0.895012	0.89008	0.868434	0.902904	0.901779	0.916724	0.836618	0.877939	0.862792	0.88595	0.847027	0.910086	0.886936	0.891491	0.877662	0.858984	0.872379	0.822181	1	0.889558	0.0623063
676	12	54235	0.21694	62.7303	7.93897	3.26809	1.1943	0.912833	0.891343	0.895012	0.89008	0.868434	0.902904	0.901779	0.916724	0.836618	0.877939	0.862792	0.88595	0.847027	0.910086	0.886936	0.891491	0.877662	0.858984	0.872379	0.822181	1	0.889558	0.0623063
681	17	46239	0.184956	102.013	8.83634	13.6318	3.47484	0.913839	0.892104	0.896213	0.891034	0.869515	0.903772	0.902215	0.917516	0.836804	0.877744	0.863503	0.886481	0.84738	0.91013	0.887119	0.891617	0.878479	0.859502	0.872813	0.82319	1	0.890318	0.0621409
682	18	21095	0.08438	97.6541	7.51318	11.9094	2.68279	0.927352	0.906708	0.907134	0.901493	0.881726	0.911685	0.908604	0.924247	0.845769	0.883219	0.866343	0.888623	0.849609	0.913368	0.888101	0.892249	0.881038	0.863783	0.874591	0.824413	1	0.899579	0.0584394
686	22	19280	0.07712	97.6245	7.5322	11.8998	2.68696	0.92876	0.908013	0.908791	0.902412	0.883662	0.912189	0.909414	0.924352	0.846732	0.883766	0.866909	0.888408	0.850493	0.913278	0.887656	0.89152	0.881302	0.863485	0.874507	0.823911	1	0.900531	0.0581558
686	10	57885	0.23154	65.2197	8.1602	3.66699	1.32062	0.887328	0.876911	0.895897	0.870191	0.882932	0.868792	0.896744	0.889591	0.847292	0.859221	0.83722	0.860249	0.863954	0.906435	0.890153	0.878164	0.877403	0.823115	0.858659	0.865855	1	0.877555	0.0699698
688	12	53976	0.215904	65.1637	8.33703	3.66524	1.35584	0.88934	0.87865	0.897075	0.871535	0.884115	0.869942	0.897825	0.890034	0.847849	0.859586	0.837678	0.860614	0.864523	0.906755	0.890183	0.878817	0.877974	0.823598	0.858632	0.866015	1	0.878694	0.0694467
688	12	53976	0.215904	65.1637	8.33703	3.66524	1.35584	0.88934	0.87865	0.897075	0.871535	0.884115	0.869942	0.897825	0.890034	0.847849	0.859586	0.837678	0.860614	0.864523	0.906755	0.890183	0.878817	0.877974	0.823598	0.858632	0.866015	1	0.878694	0.0694467
693	17	45933	0.183732	103.445	9.26281	14.2326	3.7569	0.891603	0.88013	0.898776	0.872782	0.885289	0.871509	0.89919	0.890972	0.848094	0.860013	0.839135	0.861287	0.864106	0.907049	0.890384	0.87939	0.878421	0.824157	0.85862	0.866567	1	0.879965	0.0689315
694	18	18499	0.073996	98.9272	7.63646	12.3809	2.80634	0.91059	0.897103	0.913293	0.889291	0.895643	0.880399	0.9074	0.899724	0.85683	0.865722	0.846748	0.86283	0.867858	0.909076	0.890372	0.884345	0.879858	0.826477	0.859506	0.865398	1	0.891546	0.0639665
698	22	16936	0.067744	98.9048	7.61678	12.3714	2.7959	0.91211	0.898441	0.914502	0.891297	0.896404	0.880491	0.908036	0.900272	0.85708	0.866261	0.847455	0.863309	0.868269	0.908745	0.890795	0.884831	0.879989	0.828442	0.859766	0.86573	1	0.892506	0.0636725
698	10	57144	0.228576	65.274	8.09674	3.67346	1.31545	0.908967	0.8617	0.871596	0.887932	0.903166	0.885351	0.894442	0.885089	0.849398	0.864063	0.859653	0.880617	0.863319	0.894958	0.885299	0.894635	0.889673	0.876015	0.865725	0.835906	1	0.882315	0.0683217
700	12	53376	0.213504	65.2239	8.27906	3.67278	1.35085	0.9104	0.863787	0.873735	0.889557	0.904311	0.886119	0.896039	0.885482	0.850317	0.864743	0.860134	0.881005	0.863422	0.895402	0.885304	0.895037	0.889838	0.875918	0.866195	0.83546	1	0.883546	0.0677384
700	12	53376	0.213504	65.2239	8.27906	3.67278	1.35085	0.9104	0.863787	0.873735	0.889557	0.904311	0.886119	0.896039	0.885482	0.850317	0.864743	0.860134	0.881005	0.863422	0.895402	0.885304	0.895037	0.889838	0.875918	0.866195	0.83546	1	0.883546	0.0677384
705	17	45323	0.181292	105.485	9.21903	15.0711	3.89116	0.9118	0.865587	0.875284	0.890067	0.905423	0.887	0.897039	0.886526	0.851599	0.865179	0.860998	0.881705	0.863171	0.896168	0.885676	0.89502	0.890453	0.875758	0.86658	0.836242	1	0.884612	0.067265
706	18	15441	0.061764	100.137	7.54865	12.8286	2.84716	0.929085	0.886892	0.893206	0.906515	0.91542	0.897448	0.908167	0.895117	0.864322	0.869082	0.867593	0.886924	0.865585	0.901528	0.888479	0.90046	0.896542	0.875429	0.869374	0.836053	1	0.89743	0.061871
710	22	14031	0.056124	100.117	7.54401	12.8206	2.84275	0.930832	0.887891	0.893878	0.906528	0.916221	0.897869	0.908845	0.895161	0.865583	0.869076	0.867044	0.887214	0.866581	0.901682	0.888533	0.900613	0.896337	0.875953	0.869681	0.836255	1	0.898107	0.0617508
710	10	58037	0.232148	67.0891	8.33479	3.98753	1.4272	0.888562	0.889105	0.892948	0.889476	0.89362	0.873047	0.911281	0.896549	0.881093	0.864862	0.837604	0.883152	0.896652	0.926125	0.887606	0.855437	0.884806	0.860934	0.885116	0.846977	1	0.886937	0.0657125
712	12	54287	0.217148	66.995	8.51712	3.97924	1.46205	0.890618	0.890692	0.894496	0.890618	0.894966	0.873948	0.912032	0.897517	0.881869	0.865143	0.838341	0.883867	0.897333	0.926235	0.888251	0.855997	0.885129	0.861063	0.885295	0.847256	1	0.888117	0.065296
712	12	54287	0.217148	66.995	8.51712	3.97924	1.46205	0.890618	0.890692	0.894496	0.890618	0.894966	0.873948	0.912032	0.897517	0.881869	0.865143	0.838341	0.883867	0.897333	0.926235	0.888251	0.855997	0.885129	0.861063	0.885295	0.847256	1	0.888117	0.065296
717	17	46244	0.184976	106.128	9.41649	15.3576	4.01512	0.893002	0.891878	0.89616	0.892191	0.895943	0.874719	0.912962	0.898787	0.882915	0.86502	0.83892	0.884104	0.897652	0.925926	0.888764	0.856025	0.884926	0.860825	0.88591	0.848586	1	0.889286	0.0648848
718	18	15638	0.062552	99.8972	7.67759	12.7452	2.88417	0.910666	0.905135	0.91348	0.904719	0.906126	0.881826	0.918947	0.907725	0.891546	0.871979	0.846752	0.888733	0.902417	0.925982	0.89241	0.858805	0.887965	0.860756	0.887773	0.851675	1	0.900068	0.0609804
722	22	14334	0.057336	99.9066	7.66502	12.748	2.87994	0.91262	0.906202	0.913423	0.90669	0.906516	0.884017	0.919457	0.908748	0.892912	0.872227	0.849065	0.887924	0.90247	0.926782	0.892598	0.858972	0.888098	0.861658	0.887854	0.851821	1	0.901093	0.0606623
722	10	57076	0.228304	65.3663	8.13632	3.69004	1.32336	0.906292	0.892967	0.871794	0.895648	0.891916	0.898364	0.904356	0.877751	0.8726	0.873099	0.860046	0.855508	0.858618	0.915744	0.887501	0.874606	0.872127	0.874194	0.886274	0.845855	1	0.887577	0.0668802
724	12	53367	0.213468	65.3041	8.32087	3.68752	1.35893	0.907789	0.894663	0.87333	0.897193	0.893324	0.899704	0.904773	0.878314	0.87259	0.873836	0.861094	0.856016	0.85878	0.915922	0.887918	0.874838	0.872178	0.874539	0.8861	0.845794	1	0.888679	0.0664358
724	12	53367	0.213468	65.3041	8.32087	3.68752	1.35893	0.907789	0.894663	0.87333	0.897193	0.893324	0.899704	0.904773	0.878314	0.87259	0.873836	0.861094	0.856016	0.85878	0.915922	0.887918	0.874838	0.872178	0.874539	0.8861	0.845794	1	0.888679	0.0664358
729	17	45345	0.18138	101.564	9.17684	13.4793	3.58557	0.909593	0.896229	0.875664	0.898335	0.894487	0.901081	0.905987	0.87863	0.873669	0.874043	0.86219	0.857118	0.859069	0.916143	0.888411	0.874231	0.872445	0.875422	0.886448	0.845463	1	0.889926	0.0660367
730	18	21071	0.084284	97.5368	7.65575	11.875	2.72828	0.923782	0.912059	0.89234	0.908642	0.903303	0.908998	0.912913	0.882754	0.878553	0.878221	0.867733	0.863509	0.86256	0.918371	0.888923	0.876892	0.875445	0.877699	0.888401	0.848821	1	0.89969	0.0621273
734	22	19305	0.07722	97.5024	7.65597	11.8628	2.7277	0.924424	0.91453	0.892826	0.909479	0.903652	0.909946	0.913727	0.883035	0.879435	0.878762	0.867806	0.864258	0.862963	0.9187	0.889096	0.87713	0.875654	0.878451	0.888578	0.848899	1	0.900504	0.0619759
734	10	56033	0.224132	62.7481	7.79695	3.26531	1.16667	0.898087	0.906921	0.889806	0.890092	0.886852	0.896418	0.89508	0.898355	0.822506	0.867096	0.844012	0.85579	0.85165	0.897087	0.864651	0.894669	0.884506	0.866302	0.858057	0.812825	1	0.885435	0.0639308
736	12	52402	0.209608	62.7002	7.97114	3.26475	1.19851	0.899651	0.908152	0.891531	0.89092	0.887667	0.896931	0.895777	0.899002	0.823509	0.867247	0.844491	0.856551	0.851342	0.897294	0.864833	0.894603	0.884775	0.866532	0.857582	0.813156	1	0.886351	0.0636382
736	12	52402	0.209608	62.7002	7.97114	3.26475	1.19851	0.899651	0.908152	0.891531	0.89092	0.887667	0.896931	0.895777	0.899002	0.823509	0.867247	0.844491	0.856551	0.851342	0.897294	0.864833	0.894603	0.884775	0.866532	0.857582	0.813156	1	0.886351	0.0636382
741	17	44696	0.178784	100.318	8.84958	12.9769	3.36889	0.901266	0.908784	0.893324	0.892172	0.88876	0.897765	0.897027	0.898693	0.824291	0.867773	0.84493	0.85671	0.851743	0.897329	0.864608	0.894823	0.884654	0.867158	0.857325	0.813339	1	0.887271	0.0632925
742	18	21920	0.08768	97.0235	7.5182	11.6841	2.65275	0.915488	0.919548	0.903216	0.901483	0.897833	0.904334	0.904083	0.905976	0.836063	0.871989	0.850388	0.862819	0.855406	0.900456	0.86688	0.897605	0.889051	0.868568	0.859443	0.813504	1	0.896003	0.0604087
746	22	20061	0.080244	97.0205	7.51481	11.6829	2.64981	0.917277	0.920144	0.903569	0.902099	0.898809	0.905139	0.904566	0.906535	0.836698	0.872115	0.85083	0.864114	0.856014	0.900479	0.866358	0.897737	0.889587	0.868725	0.860226	0.813469	1	0.896735	0.0600895
746	10	58683	0.234732	64.1002	7.9202	3.47839	1.23836	0.908099	0.897458	0.887676	0.893973	0.884634	0.893402	0.888153	0.885112	0.843686	0.865447	0.848483	0.872297	0.856713	0.913808	0.894211	0.89128	0.874163	0.813532	0.872527	0.832405	1	0.886361	0.064992
748	12	54926	0.219704	64.0295	8.11232	3.47486	1.27327	0.909797	0.898928	0.889042	0.894531	0.885555	0.89434	0.888814	0.886156	0.844646	0.865528	0.849152	0.872428	0.856471	0.913793	0.894349	0.891427	0.874467	0.813922	0.872929	0.832447	1	0.88731	0.06463
748	12	54926	0.219704	64.0295	8.11232	3.47486	1.27327	0.909797	0.898928	0.889042	0.894531	0.885555	0.89434	0.888814	0.886156	0.844646	0.865528	0.849152	0.872428	0.856471	0.913793	0.894349	0.891427	0.874467	0.813922	0.872929	0.832447	1	0.88731	0.06463
753	17	46799	0.187196	104.294	9.02191	14.5619	3.71418	0.911505	0.900105	0.891013	0.896173	0.886728	0.895585	0.889015	0.886792	0.845777	0.865969	0.84989	0.872711	0.856503	0.914133	0.894207	0.891889	0.874784	0.813853	0.873267	0.832422	1	0.888419	0.0642118
754	18	17384	0.069536	99.7005	7.48036	12.6602	2.79665	0.927117	0.915842	0.904999	0.910665	0.899218	0.905286	0.900138	0.898067	0.855039	0.871606	0.859382	0.876323	0.859152	0.916906	0.897521	0.893436	0.87408	0.8146	0.876208	0.838069	1	0.899802	0.0597188
758	22	15959	0.063836	99.6725	7.47154	12.6492	2.79182	0.929476	0.917601	0.906197	0.911461	0.899931	0.906166	0.901341	0.898991	0.855097	0.872078	0.860424	0.877624	0.859233	0.918197	0.898208	0.893634	0.873676	0.814211	0.876339	0.838962	1	0.900946	0.0593201
758	10	58011	0.232044	67.551	8.31983	4.06682	1.43838	0.905785	0.875782	0.89527	0.903311	0.875911	0.875179	0.87286	0.887056	0.860888	0.864198	0.839634	0.856596	0.835247	0.911948	0.880979	0.865689	0.854752	0.863233	0.878506	0.8165	1	0.881233	0.0651495
760	12	54073	0.216292	67.4673	8.51138	4.06067	1.47898	0.907357	0.878017	0.896584	0.904342	0.877314	0.876371	0.873366	0.888142	0.861604	0.864221	0.840447	0.857027	0.835648	0.912258	0.881438	0.866375	0.854918	0.863092	0.878997	0.816896	1	0.88238	0.0646755
760	12	54073	0.216292	67.4673	8.51138	4.06067	1.47898	0.907357	0.878017	0.896584	0.904342	0.877314	0.876371	0.873366	0.888142	0.861604	0.864221	0.840447	0.857027	0.835648	0.912258	0.881438	0.866375	0.854918	0.863092	0.878997	0.816896	1	0.88238	0.0646755
765	17	45936	0.183744	104.835	9.40195	14.8124	3.90973	0.909309	0.879506	0.898065	0.905216	0.878342	0.876861	0.873868	0.88902	0.861155	0.865051	0.840626	0.857682	0.835978	0.912705	0.882554	0.866521	0.855342	0.86282	0.878853	0.817638	1	0.883371	0.0644083
766	18	18117	0.072468	98.3959	7.81148	12.1953	2.83486	0.924794	0.895982	0.910416	0.917205	0.892008	0.884528	0.882569	0.897831	0.868025	0.867942	0.847298	0.86267	0.839377	0.91646	0.88486	0.868162	0.856985	0.86256	0.879533	0.820279	1	0.89383	0.0606307
770	22	16561	0.066244	98.3652	7.81394	12.1842	2.83466	0.926333	0.897108	0.911116	0.917638	0.893273	0.884035	0.88331	0.898859	0.868154	0.867882	0.847564	0.863203	0.839895	0.916128	0.885152	0.868486	0.857044	0.864199	0.878329	0.819425	1	0.894522	0.0603627
770	10	58074	0.232296	62.3086	7.84279	3.20116	1.15969	0.900274	0.859868	0.886447	0.891785	0.900394	0.878379	0.882744	0.910201	0.85918	0.882262	0.863674	0.882323	0.878104	0.911639	0.866498	0.8811	0.907618	0.857621	0.891983	0.823656	1	0.884313	0.0668078
772	12	54265	0.21706	62.2607	8.01415	3.20052	1.18933	0.90187	0.861771	0.888169	0.893375	0.901244	0.879351	0.883866	0.91137	0.859799	0.882613	0.864157	0.883083	0.878716	0.912218	0.866654	0.881673	0.908025	0.858085	0.892831	0.824076	1	0.885524	0.0665472
772	12	54265	0.21706	62.2607	8.01415	3.20052	1.18933	0.90187	0.861771	0.888169	0.893375	0.901244	0.879351	0.883866	0.91137	0.859799	0.882613	0.864157	0.883083	0.878716	0.912218	0.866654	0.881673	0.908025	0.858085	0.892831	0.824076	1	0.885524	0.0665472
777	17	46345	0.18538	99.6812	8.87973	12.7381	3.3454	0.903485	0.863578	0.889265	0.894595	0.902222	0.880505	0.885004	0.912623	0.859823	0.882015	0.864764	0.884605	0.879523	0.912871	0.867138	0.882382	0.908739	0.858323	0.893236	0.824199	1	0.886624	0.0660328
778	18	26935	0.10774	95.2039	7.75658	11.0619	2.63307	0.915203	0.876926	0.899777	0.90284	0.907629	0.888305	0.891981	0.917858	0.864006	0.886393	0.867663	0.888064	0.883145	0.914776	0.866753	0.885317	0.911286	0.859142	0.894877	0.82545	1	0.894377	0.0632262
782	22	24551	0.098204	95.2194	7.75291	11.067	2.63281	0.916785	0.878315	0.900839	0.903548	0.908578	0.889332	0.892754	0.918211	0.865158	0.886502	0.868295	0.888681	0.883202	0.915014	0.866788	0.885992	0.911266	0.858906	0.894628	0.825934	1	0.895286	0.0629118
782	10	57181	0.228724	61.4604	7.7567	3.07342	1.11502	0.903036	0.879401	0.889727	0.889281	0.899066	0.896312	0.874731	0.86311	0.869432	0.855887	0.86701	0.873752	0.844572	0.91791	0.897335	0.863862	0.891529	0.85803	0.88149	0.842614	1	0.884318	0.0664792
784	12	53469	0.213876	61.395	7.90438	3.06948	1.14105	0.904533	0.880828	0.891002	0.890422	0.899849	0.897398	0.875881	0.863996	0.870056	0.85659	0.867989	0.874647	0.845032	0.918588	0.897651	0.864174	0.892227	0.857787	0.8821	0.842825	1	0.885376	0.0661422
784	12	53469	0.213876	61.395	7.90438	3.06948	1.14105	0.904533	0.880828	0.891002	0.890422	0.899849	0.897398	0.875881	0.863996	0.870056	0.85659	0.867989	0.874647	0.845032	0.918588	0.897651	0.864174	0.892227	0.857787	0.8821	0.842825	1	0.885376	0.0661422
789	17	45405	0.18162	98.7768	8.75114	12.3929	3.23732	0.906189	0.882601	0.891796	0.892336	0.900815	0.898657	0.876467	0.864475	0.870994	0.856558	0.86855	0.875862	0.845766	0.919414	0.898249	0.864475	0.892424	0.858121	0.88226	0.842991	1	0.886485	0.0658197
790	18	24690	0.09876	95.9433	7.55952	11.3065	2.60683	0.917477	0.894654	0.901296	0.900344	0.909154	0.907149	0.884245	0.87013	0.876893	0.861867	0.875942	0.882199	0.849575	0.92262	0.900871	0.867659	0.895484	0.861462	0.886229	0.844066	1	0.894718	0.0626327
794	22	22520	0.09008	95.9022	7.5509	11.2917	2.60159	0.918961	0.896647	0.902331	0.901044	0.909991	0.908615	0.885302	0.870848	0.878175	0.863433	0.876909	0.882416	0.851066	0.923424	0.901421	0.867829	0.89627	0.861479	0.886412	0.843583	1	0.895861	0.0622466
794	10	56684	0.226736	63.5375	7.84551	3.38772	1.20393	0.907417	0.898102	0.872548	0.892677	0.872089	0.880954	0.889413	0.869752	0.864133	0.885426	0.842081	0.875062	0.863357	0.890533	0.870501	0.872812	0.862219	0.853001	0.890225	0.83535	1	0.882981	0.0641282
796	12	52849	0.211396	63.4971	8.03854	3.38897	1.23958	0.908958	0.899885	0.873782	0.893896	0.872912	0.881625	0.890471	0.8703	0.864482	0.886072	0.843393	0.875665	0.863905	0.89119	0.870726	0.87312	0.862467	0.852466	0.890632	0.835456	1	0.884022	0.0637798
796	12	52849	0.211396	63.4971	8.03854	3.38897	1.23958	0.908958	0.899885	0.873782	0.893896	0.872912	0.881625	0.890471	0.8703	0.864482	0.886072	0.843393	0.875665	0.863905	0.89119	0.870726	0.87312	0.862467	0.852466	0.890632	0.835456	1	0.884022	0.0637798
801	17	45152	0.180608	102.269	8.92619	13.7391	3.53431	0.910967	0.90099	0.874812	0.895819	0.873162	0.882165	0.891334	0.870548	0.866196	0.886506	0.844448	0.877071	0.864059	0.891456	0.871069	0.872874	0.862465	0.852675	0.890902	0.836297	1	0.885059	0.0633868
802	18	19850	0.0794	98.1128	7.54706	12.0775	2.73113	0.924257	0.916297	0.888086	0.90272	0.883627	0.887229	0.898262	0.878564	0.873955	0.893804	0.852947	0.882343	0.866675	0.894736	0.873552	0.874332	0.864106	0.85262	0.891486	0.839647	1	0.894342	0.0602612
806	22	18136	0.072544	98.0916	7.51542	12.068	2.71758	0.925535	0.917871	0.888978	0.902983	0.884594	0.888151	0.898875	0.879797	0.875028	0.894547	0.853716	0.882912	0.866702	0.895098	0.872877	0.87296	0.865406	0.853689	0.892038	0.838801	1	0.89521	0.0600393
806	10	56023	0.224092	65.0594	8.06856	3.6373	1.29816	0.91292	0.90337	0.892267	0.912813	0.871687	0.884039	0.885485	0.906637	0.843154	0.847348	0.848348	0.89424	0.894347	0.907949	0.866466	0.887457	0.89108	0.830668	0.85215	0.835621	1	0.88971	0.0644306
808	12	52416	0.209664	64.9875	8.25136	3.63323	1.3352	0.914358	0.905039	0.893449	0.914187	0.872587	0.884558	0.886628	0.907233	0.84395	0.847947	0.848596	0.895166	0.89465	0.907986	0.866558	0.887353	0.890863	0.830729	0.852202	0.835489	1	0.890693	0.0639927
808	12	52416	0.209664	64.9875	8.25136	3.63323	1.3352	0.914358	0.905039	0.893449	0.914187	0.872587	0.884558	0.886628	0.907233	0.84395	0.847947	0.848596	0.895166	0.89465	0.907986	0.866558	0.887353	0.890863	0.830729	0.852202	0.835489	1	0.890693	0.0639927
813	17	44606	0.178424	102.681	9.11991	13.916	3.64464	0.915706	0.905786	0.894812	0.915583	0.873672	0.885195	0.887538	0.908252	0.8452	0.848899	0.849673	0.896068	0.895059	0.908611	0.866845	0.887448	0.890575	0.830404	0.852587	0.835437	1	0.891679	0.0636978
814	18	21783	0.087132	97.009	7.75519	11.6921	2.74108	0.929372	0.916403	0.905821	0.925309	0.885025	0.892646	0.893656	0.913235	0.853464	0.854611	0.854887	0.90224	0.897948	0.909172	0.869554	0.890258	0.889248	0.830235	0.855323	0.835881	1	0.900287	0.0603674
818	22	19889	0.079556	96.9907	7.75785	11.6858	2.74048	0.930967	0.918498	0.906682	0.925713	0.886043	0.893861	0.894565	0.914098	0.854492	0.855046	0.854819	0.902785	0.899316	0.909473	0.869149	0.889462	0.889537	0.830308	0.855573	0.835361	1	0.901278	0.0600052
818	10	53347	0.213388	61.9018	7.81327	3.1398	1.13731	0.937869	0.902159	0.89692	0.904193	0.851547	0.88855	0.880687	0.896527	0.863357	0.848005	0.826766	0.868971	0.827254	0.906199	0.849373	0.886085	0.871286	0.875335	0.858446	0.800532	1	0.888324	0.0621018
820	12	49896	0.199584	61.8485	7.98546	3.1385	1.1681	0.938793	0.90368	0.898399	0.904952	0.852724	0.889841	0.881443	0.897216	0.863656	0.848585	0.827351	0.869428	0.827541	0.906596	0.850379	0.886634	0.871182	0.87518	0.859037	0.800164	1	0.889256	0.061825
820	12	49896	0.199584	61.8485	7.98546	3.1385	1.1681	0.938793	0.90368	0.898399	0.904952	0.852724	0.889841	0.881443	0.897216	0.863656	0.848585	0.827351	0.869428	0.827541	0.906596	0.850379	0.886634	0.871182	0.87518	0.859037	0.800164	1	0.889256	0.061825
825	17	42538	0.170152	101.49	8.85614	13.4285	3.44873	0.939642	0.904732	0.899055	0.905931	0.853566	0.890886	0.881835	0.898326	0.86465	0.84897	0.828248	0.870198	0.827754	0.90619	0.850616	0.886995	0.871597	0.8753	0.859596	0.801119	1	0.890033	0.0614612
826	18	20426	0.081704	97.2649	7.54548	11.7718	2.68111	0.948766	0.91594	0.908132	0.913517	0.866934	0.899148	0.893077	0.903407	0.867742	0.851072	0.834108	0.874694	0.836507	0.909601	0.85636	0.890825	0.874302	0.876799	0.863728	0.802213	1	0.898141	0.0586421
830	22	18675	0.0747	97.2586	7.55063	11.7698	2.68088	0.949799	0.917135	0.908594	0.91427	0.867229	0.900348	0.89427	0.903829	0.867764	0.852477	0.835422	0.875181	0.837028	0.909558	0.856894	0.890388	0.875047	0.876921	0.863695	0.801821	1	0.898897	0.058521
830	10	51221	0.204884	65.3722	8.15321	3.69156	1.32454	0.917231	0.854249	0.889098	0.887361	0.90867	0.889869	0.885779	0.866354	0.861014	0.856202	0.877111	0.887829	0.882636	0.918012	0.891324	0.888991	0.870893	0.863806	0.853205	0.828937	1	0.885098	0.0645052
832	12	47889	0.191556	65.2965	8.32135	3.68625	1.35838	0.918718	0.856721	0.890236	0.888168	0.909019	0.890706	0.886101	0.867193	0.862004	0.85646	0.877717	0.888482	0.882938	0.918092	0.891217	0.889557	0.870941	0.863956	0.853442	0.829032	1	0.886088	0.064164
832	12	47889	0.191556	65.2965	8.32135	3.68625	1.35838	0.918718	0.856721	0.890236	0.888168	0.909019	0.890706	0.886101	0.867193	0.862004	0.85646	0.877717	0.888482	0.882938	0.918092	0.891217	0.889557	0.870941	0.863956	0.853442	0.829032	1	0.886088	0.064164
837	17	40769	0.163076	102.191	9.18463	13.726	3.6353	0.920013	0.859403	0.891131	0.889352	0.910152	0.891572	0.886801	0.868577	0.862972	0.857576	0.877542	0.889082	0.882558	0.918075	0.891498	0.889524	0.870735	0.863953	0.853234	0.829675	1	0.88718	0.0638247
838	18	16491	0.065964	98.9154	7.58914	12.3739	2.79269	0.933903	0.878358	0.906555	0.898854	0.917319	0.900552	0.893124	0.876175	0.867534	0.862743	0.882239	0.891608	0.887545	0.918319	0.893427	0.892911	0.869959	0.867898	0.852374	0.833667	1	0.897031	0.0598791
842	22	15054	0.060216	98.8926	7.59488	12.3659	2.79597	0.935233	0.880298	0.907666	0.899396	0.917696	0.90099	0.894115	0.877541	0.869935	0.864388	0.88229	0.891956	0.888003	0.918859	0.894247	0.892852	0.870367	0.868706	0.852896	0.834297	1	0.898073	0.0596301
842	10	54784	0.219136	64.7494	7.91382	3.58128	1.25876	0.891127	0.89967	0.876059	0.907382	0.893473	0.86747	0.882365	0.877555	0.829056	0.862542	0.873622	0.898346	0.861693	0.915587	0.883689	0.873284	0.891921	0.85368	0.891036	0.821408	1	0.883601	0.0640431
844	12	51161	0.204644	64.6565	8.08783	3.57332	1.29045	0.893014	0.90183	0.877338	0.908182	0.894187	0.868738	0.882958	0.877934	0.829753	0.862767	0.874084	0.898761	0.861838	0.916147	0.883984	0.873966	0.892193	0.854039	0.891705	0.82169	1	0.884678	0.0636405
844	12	51161	0.204644	64.6565	8.08783	3.57332	1.29045	0.893014	0.90183	0.877338	0.908182	0.894187	0.868738	0.882958	0.877934	0.829753	0.862767	0.874084	0.898761	0.861838	0.916147	0.883984	0.873966	0.892193	0.854039	0.891705	0.82169	1	0.884678	0.0636405
849	17	43507	0.174028	101.332	8.93335	13.3723	3.4672	0.894281	0.903441	0.87879	0.908842	0.895235	0.870147	0.88426	0.878158	0.830223	0.863712	0.874112	0.898867	0.8617	0.916278	0.884065	0.87379	0.893098	0.854253	0.892466	0.821247	1	0.885634	0.0632814
850	18	21088	0.084352	97.2013	7.61489	11.7528	2.69974	0.90708	0.914833	0.891265	0.916019	0.906511	0.881307	0.892688	0.883725	0.837253	0.867365	0.878794	0.900986	0.865421	0.920097	0.885101	0.876873	0.895296	0.856174	0.894395	0.825232	1	0.894443	0.0605208
854	22	19270	0.07708	97.1909	7.62824	11.7498	2.7041	0.908173	0.915439	0.893228	0.91684	0.907395	0.882174	0.893254	0.884224	0.837779	0.868163	0.879502	0.901349	0.866113	0.920005	0.885029	0.876777	0.895823	0.856072	0.895252	0.825506	1	0.895276	0.0603579
854	10	56596	0.226384	62.2025	7.75811	3.18239	1.14396	0.916001	0.895514	0.894533	0.896627	0.882615	0.900355	0.890425	0.870839	0.857675	0.868189	0.847931	0.875239	0.865494	0.914349	0.866033	0.869567	0.882978	0.865662	0.897908	0.842507	1	0.889208	0.0623106
856	12	53036	0.212144	62.1455	7.92136	3.18006	1.17213	0.91732	0.896985	0.896033	0.897513	0.883532	0.901322	0.891281	0.871267	0.858728	0.868297	0.848348	0.875537	0.865799	0.914671	0.866515	0.869042	0.883145	0.86594	0.898173	0.84272	1	0.890143	0.0620716
856	12	53036	0.212144	62.1455	7.92136	3.18006	1.17213	0.91732	0.896985	0.896033	0.897513	0.883532	0.901322	0.891281	0.871267	0.858728	0.868297	0.848348	0.875537	0.865799	0.914671	0.866515	0.869042	0.883145	0.86594	0.898173	0.84272	1	0.890143	0.0620716
861	17	45201	0.180804	100.6	8.78722	13.0806	3.37135	0.919006	0.898564	0.897502	0.898608	0.885434	0.902436	0.89248	0.871729	0.859483	0.868277	0.84882	0.87591	0.865711	0.915289	0.866895	0.869284	0.882956	0.867083	0.898465	0.84288	1	0.891272	0.061643
862	18	20958	0.083832	97.9557	7.44089	12.0146	2.67852	0.932794	0.912182	0.909891	0.905645	0.892619	0.909605	0.900229	0.879282	0.864706	0.871696	0.852729	0.878614	0.868618	0.918909	0.872865	0.874129	0.882766	0.872388	0.901541	0.847218	1	0.899956	0.0581653
866	22	19126	0.076504	97.9499	7.44925	12.0129	2.68022	0.933546	0.912554	0.911037	0.906541	0.894672	0.910148	0.901129	0.87917	0.865602	0.87266	0.852792	0.878856	0.868791	0.919612	0.872373	0.874307	0.883745	0.872739	0.902044	0.847616	1	0.900695	0.057928
866	10	53543	0.214172	66.2602	8.18694	3.84036	1.36692	0.929403	0.902368	0.884093	0.910362	0.861261	0.885298	0.874605	0.886008	0.847655	0.857526	0.806445	0.859991	0.872411	0.910633	0.872934	0.875913	0.872308	0.856265	0.882272	0.842314	1	0.886535	0.0623915
868	12	50008	0.200032	66.1974	8.37955	3.83792	1.40468	0.930711	0.903875	0.885068	0.911574	0.862502	0.886018	0.87563	0.886728	0.848234	0.858263	0.806991	0.860012	0.87296	0.910904	0.87319	0.87624	0.87312	0.856003	0.882349	0.842395	1	0.887494	0.0619222
868	12	50008	0.200032	66.1974	8.37955	3.83792	1.40468	0.930711	0.903875	0.885068	0.911574	0.862502	0.886018	0.87563	0.886728	0.848234	0.858263	0.806991	0.860012	0.87296	0.910904	0.87319	0.87624	0.87312	0.856003	0.882349	0.842395	1	0.887494	0.0619222
873	17	42788	0.171152	104.079	9.26397	14.4907	3.80368	0.932399	0.904471	0.886101	0.912113	0.864506	0.886802	0.876671	0.887901	0.84824	0.859376	0.807948	0.860171	0.873387	0.911132	0.874194	0.877103	0.873095	0.856385	0.882771	0.842023	1	0.888447	0.0615891
874	18	17982	0.071928	98.1755	7.7093	12.1093	2.79443	0.941024	0.917112	0.898065	0.919697	0.876404	0.897119	0.885246	0.893588	0.859109	0.862168	0.819125	0.864031	0.877127	0.914943	0.878851	0.881215	0.872233	0.860305	0.885802	0.846374	1	0.897266	0.0578852
878	22	16435	0.06574	98.1544	7.72537	12.1025	2.79853	0.942866	0.918254	0.898905	0.920627	0.878613	0.897931	0.88634	0.894859	0.859477	0.862549	0.820992	0.86328	0.878156	0.915211	0.879069	0.881594	0.872376	0.860207	0.885701	0.846425	1	0.898334	0.057545
878	10	55859	0.223436	62.7291	7.85128	3.26457	1.17838	0.931864	0.898002	0.887861	0.889857	0.868195	0.881407	0.877889	0.899076	0.842147	0.848359	0.854786	0.893876	0.849308	0.890608	0.856979	0.903292	0.883976	0.846927	0.858957	0.828783	1	0.886799	0.0616927
880	12	52227	0.208908	62.6809	8.03669	3.26442	1.21192	0.932659	0.899793	0.889234	0.891435	0.869014	0.88212	0.878636	0.899487	0.842601	0.848689	0.854682	0.894346	0.849005	0.891014	0.856808	0.903738	0.884294	0.847004	0.859594	0.828882	1	0.887678	0.0613726
880	12	52227	0.208908	62.6809	8.03669	3.26442	1.21192	0.932659	0.899793	0.889234	0.891435	0.869014	0.88212	0.878636	0.899487	0.842601	0.848689	0.854682	0.894346	0.849005	0.891014	0.856808	0.903738	0.884294	0.847004	0.859594	0.828882	1	0.887678	0.0613726
885	17	44490	0.17796	101.142	8.91194	13.2974	3.45506	0.933839	0.900663	0.889784	0.89283	0.870443	0.882974	0.879479	0.900629	0.843088	0.849202	0.856013	0.895167	0.84864	0.892324	0.858024	0.904271	0.883783	0.847145	0.860025	0.829332	1	0.888593	0.0610315
886	18	22556	0.090224	96.7764	7.63133	11.6026	2.67872	0.943009	0.913438	0.899251	0.903595	0.879832	0.889386	0.886793	0.907031	0.850328	0.852855	0.859705	0.897899	0.852212	0.895837	0.861722	0.906544	0.884443	0.849907	0.862365	0.831508	1	0.896546	0.0583848
890	22	20616	0.082464	96.7802	7.61782	11.6033	2.67511	0.944412	0.914484	0.899399	0.90391	0.88116	0.890546	0.887369	0.907329	0.850626	0.854167	0.861588	0.898453	0.85259	0.895906	0.862582	0.906771	0.884822	0.850941	0.862291	0.831975	1	0.897356	0.0579455
890	10	55287	0.221148	63.6619	7.92318	3.41	1.22262	0.936685	0.904969	0.883345	0.902491	0.891367	0.893356	0.89796	0.879863	0.861043	0.857724	0.848825	0.878073	0.849522	0.919782	0.875052	0.887478	0.864181	0.860609	0.842666	0.816756	1	0.892852	0.0596298
892	12	51753	0.207012	63.5863	8.08737	3.4047	1.25171	0.938042	0.906373	0.884528	0.903638	0.891997	0.894074	0.898721	0.880287	0.861776	0.857931	0.8494	0.879282	0.850076	0.920227	0.87564	0.887784	0.864626	0.860462	0.843265	0.816494	1	0.89377	0.0591456
892	12	51753	0.207012	63.5863	8.08737	3.4047	1.25171	0.938042	0.906373	0.884528	0.903638	0.891997	0.894074	0.898721	0.880287	0.861776	0.857931	0.8494	0.879282	0.850076	0.920227	0.87564	0.887784	0.864626	0.860462	0.843265	0.816494	1	0.89377	0.0591456
897	17	44057	0.176228	102.208	8.96569	13.7175	3.54256	0.939079	0.90796	0.886295	0.904567	0.893025	0.894818	0.899221	0.88095	0.862905	0.858297	0.850523	0.879463	0.850852	0.920818	0.875741	0.887067	0.864335	0.860465	0.843816	0.816102	1	0.894725	0.0587807
898	18	19050	0.0762	98.2425	7.49781	12.1219	2.71688	0.949449	0.920394	0.900682	0.912415	0.901417	0.90601	0.905171	0.88895	0.871391	0.86273	0.85727	0.883517	0.856352	0.923255	0.879029	0.886509	0.865433	0.862493	0.847402	0.816352	1	0.903513	0.05582
902	22	17453	0.069812	98.2678	7.48864	12.1307	2.71537	0.950467	0.922535	0.902309	0.913024	0.902051	0.907036	0.90632	0.889503	0.872744	0.862746	0.857789	0.884031	0.8565	0.923767	0.879333	0.887097	0.864293	0.863376	0.847161	0.816622	1	0.9045	0.0555753
902	10	53404	0.213616	65.8288	8.1973	3.76856	1.34887	0.901094	0.865684	0.888164	0.883314	0.888342	0.871517	0.842062	0.895841	0.853438	0.848935	0.854402	0.852942	0.874307	0.916261	0.908584	0.873671	0.867781	0.867323	0.862875	0.826923	1	0.877272	0.0659069
904	12	49902	0.199608	65.7648	8.37664	3.76544	1.38308	0.902459	0.86718	0.889223	0.884664	0.890024	0.872931	0.843102	0.896738	0.853653	0.849345	0.854635	0.853453	0.874464	0.916506	0.908871	0.873973	0.867991	0.86751	0.862741	0.826951	1	0.878313	0.0655378
904	12	49902	0.199608	65.7648	8.37664	3.76544	1.38308	0.902459	0.86718	0.889223	0.884664	0.890024	0.872931	0.843102	0.896738	0.853653	0.849345	0.854635	0.853453	0.874464	0.916506	0.908871	0.873973	0.867991	0.86751	0.862741	0.826951	1	0.878313	0.0655378
909	17	42452	0.169808	104.863	9.29084	14.8161	3.86049	0.904551	0.868981	0.890005	0.885918	0.891065	0.873763	0.8434	0.897402	0.854907	0.850408	0.855731	0.853964	0.874906	0.916317	0.908779	0.873905	0.868593	0.868098	0.862774	0.826734	1	0.879406	0.0652523
910	18	14944	0.059776	100.027	7.65812	12.7928	2.87789	0.920269	0.887681	0.904008	0.89745	0.9019	0.882093	0.851479	0.905079	0.859944	0.854758	0.862353	0.858773	0.876706	0.916388	0.909562	0.87781	0.870985	0.866	0.864427	0.830634	1	0.889908	0.0618086
914	22	13704	0.054816	99.9871	7.69056	12.7797	2.88879	0.921702	0.889193	0.904553	0.898898	0.902364	0.882844	0.851613	0.905539	0.860953	0.855298	0.862668	0.859092	0.87843	0.916302	0.909442	0.878138	0.870585	0.865331	0.863835	0.829429	1	0.890723	0.0616261
914	10	55750	0.223	66.2965	8.21623	3.84766	1.37421	0.906735	0.892314	0.899327	0.873749	0.874296	0.870915	0.875794	0.895704	0.844242	0.862816	0.828413	0.896368	0.870063	0.901309	0.880457	0.87852	0.881839	0.865274	0.861489	0.858009	1	0.882672	0.062216
916	12	52071	0.208284	66.2285	8.41045	3.84447	1.41302	0.908337	0.893703	0.900367	0.87469	0.876054	0.871454	0.876486	0.896478	0.844894	0.86311	0.829224	0.897121	0.870465	0.901557	0.880778	0.87855	0.881527	0.865578	0.861746	0.858299	1	0.883656	0.0619316
916	12	52071	0.208284	66.2285	8.41045	3.84447	1.41302	0.908337	0.893703	0.900367	0.87469	0.876054	0.871454	0.876486	0.896478	0.844894	0.86311	0.829224	0.897121	0.870465	0.901557	0.880778	0.87855	0.881527	0.865578	0.861746	0.858299	1	0.883656	0.0619316
921	17	44275	0.1771	105.086	9.31295	14.9108	3.89348	0.909791	0.895878	0.901174	0.87528	0.877708	0.873145	0.877391	0.897787	0.84594	0.863128	0.830051	0.897357	0.870706	0.901107	0.881321	0.877866	0.8814	0.866042	0.862304	0.859097	1	0.884749	0.0615095
922	18	14465	0.05786	100.562	7.6266	12.9944	2.90464	0.925026	0.911545	0.913688	0.887591	0.891047	0.88486	0.884825	0.904079	0.855168	0.867992	0.839509	0.902074	0.875078	0.904943	0.882544	0.876702	0.882682	0.867923	0.867681	0.858797	1	0.895433	0.0578717
926	22	13199	0.052796	100.536	7.6265	12.9844	2.90266	0.926396	0.912607	0.914918	0.888704	0.891204	0.886961	0.884461	0.904122	0.855898	0.86874	0.839874	0.902644	0.875445	0.903932	0.882605	0.875824	0.882415	0.868058	0.867831	0.857679	1	0.896198	0.0576167
926	10	56902	0.227608	67.0237	8.26825	3.97336	1.40915	0.908509	0.905285	0.877597	0.899406	0.892693	0.911365	0.892508	0.870523	0.838037	0.850445	0.85562	0.848485	0.862008	0.904494	0.851569	0.888141	0.869442	0.861279	0.856868	0.85671	1	0.886624	0.0633501
928	12	53179	0.212716	66.9553	8.46396	3.97006	1.44895	0.909767	0.906787	0.879022	0.900308	0.893642	0.912259	0.89305	0.871462	0.839044	0.851483	0.856099	0.848944	0.862164	0.904304	0.851511	0.888086	0.870344	0.861703	0.8575	0.857096	1	0.887593	0.0629885
928	12	53179	0.212716	66.9553	8.46396	3.97006	1.44895	0.909767	0.906787	0.879022	0.900308	0.893642	0.912259	0.89305	0.871462	0.839044	0.851483	0.856099	0.848944	0.862164	0.904304	0.851511	0.888086	0.870344	0.861703	0.8575	0.857096	1	0.887593	0.0629885
933	17	45188	0.180752	105.757	9.35235	15.195	3.95251	0.910651	0.908482	0.880212	0.901799	0.894187	0.913041	0.893323	0.872433	0.840135	0.851388	0.85661	0.8484	0.8618	0.904178	0.851874	0.887891	0.870618	0.861777	0.858381	0.857772	1	0.888426	0.0626714
934	18	15084	0.060336	100.3	7.63699	12.8954	2.89113	0.926644	0.923495	0.896645	0.917462	0.899596	0.920843	0.906523	0.880668	0.852957	0.861542	0.860614	0.853719	0.863862	0.90712	0.859089	0.892568	0.869829	0.863133	0.861807	0.860945	1	0.899709	0.0587145
938	22	13802	0.055208	100.288	7.61845	12.8895	2.88277	0.928525	0.923779	0.897913	0.918599	0.900268	0.921533	0.907731	0.881503	0.854405	0.861904	0.860926	0.854514	0.863498	0.907477	0.859477	0.893675	0.869512	0.863027	0.862701	0.861977	1	0.900626	0.0585297
938	10	54793	0.219172	66.1037	8.15349	3.81278	1.3558	0.916221	0.908428	0.903984	0.904367	0.893052	0.910563	0.89318	0.900754	0.858458	0.878233	0.840755	0.841704	0.858987	0.927345	0.864618	0.86355	0.87471	0.884766	0.859608	0.833263	1	0.89475	0.0597099
940	12	51274	0.205096	66.0581	8.33725	3.81287	1.39278	0.917385	0.909779	0.905566	0.905576	0.893874	0.911339	0.89363	0.901383	0.859032	0.878886	0.841421	0.842464	0.859666	0.927634	0.865058	0.863615	0.874946	0.885332	0.860017	0.833522	1	0.895695	0.0592733
940	12	51274	0.205096	66.0581	8.33725	3.81287	1.39278	0.917385	0.909779	0.905566	0.905576	0.893874	0.911339	0.89363	0.901383	0.859032	0.878886	0.841421	0.842464	0.859666	0.927634	0.865058	0.863615	0.874946	0.885332	0.860017	0.833522	1	0.895695	0.0592733
945	17	43646	0.174584	104.315	9.20337	14.5832	3.78819	0.918939	0.910335	0.906658	0.907162	0.894446	0.91218	0.894435	0.901973	0.859437	0.878924	0.842082	0.842792	0.86001	0.928046	0.865062	0.863905	0.875647	0.885259	0.859563	0.833135	1	0.896515	0.0589315
946	18	16321	0.065284	99.2115	7.61942	12.4853	2.81792	0.935451	0.923044	0.916947	0.915538	0.903468	0.920042	0.900067	0.906041	0.865511	0.880798	0.846578	0.84814	0.861743	0.929814	0.870872	0.865541	0.880675	0.886251	0.86306	0.8346	1	0.905225	0.0556174
950	22	14952	0.059808	99.2019	7.63651	12.4826	2.82282	0.936564	0.924659	0.917737	0.916065	0.903558	0.921616	0.900615	0.906701	0.866841	0.881186	0.846609	0.848415	0.861356	0.930812	0.871957	0.865637	0.880083	0.886704	0.8647	0.83427	1	0.906034	0.0553477
950	10	54709	0.218836	65.1482	8.07807	3.65218	1.30597	0.928421	0.865497	0.892339	0.886728	0.89584	0.87917	0.865598	0.882862	0.862061	0.847767	0.857364	0.872992	0.851688	0.912492	0.853662	0.888912	0.864209	0.857364	0.863688	0.811329	1	0.883232	0.0663298
952	12	51019	0.204076	65.0851	8.25849	3.64936	1.34116	0.930026	0.86803	0.893657	0.888444	0.897215	0.879623	0.866942	0.883436	0.86262	0.848331	0.858023	0.873547	0.852192	0.912827	0.853947	0.889228	0.864217	0.857239	0.863835	0.811423	1	0.884455	0.0658807
952	12	51019	0.204076	65.0851	8.25849	3.64936	1.34116	0.930026	0.86803	0.893657	0.888444	0.897215	0.879623	0.866942	0.883436	0.86262	0.848331	0.858023	0.873547	0.852192	0.912827	0.853947	0.889228	0.864217	0.857239	0.863835	0.811423	1	0.884455	0.0658807
957	17	43526	0.174104	101.998	9.09503	13.6436	3.59005	0.931156	0.870181	0.895419	0.889618	0.897854	0.880715	0.868469	0.88415	0.863162	0.849056	0.858303	0.874121	0.853938	0.912638	0.854282	0.88925	0.864702	0.856327	0.864529	0.812043	1	0.885578	0.0655703
958	18	20148	0.080592	97.6252	7.55706	11.9015	2.70036	0.939696	0.889294	0.90602	0.90066	0.908105	0.888897	0.87979	0.894009	0.867381	0.852169	0.865694	0.877109	0.858323	0.913937	0.859589	0.892396	0.868027	0.854725	0.869094	0.811197	1	0.894968	0.0617017
962	22	18355	0.07342	97.6046	7.56806	11.8947	2.70207	0.940861	0.89161	0.906674	0.902288	0.908717	0.888777	0.881259	0.895233	0.867992	0.853174	0.867066	0.876764	0.858949	0.914083	0.860774	0.892536	0.867638	0.854236	0.868891	0.811332	1	0.895975	0.0611398
962	10	55180	0.22072	62.6528	7.7775	3.25029	1.16142	0.922753	0.9111	0.875127	0.907548	0.875272	0.880527	0.875227	0.887414	0.851921	0.866138	0.858663	0.868911	0.885439	0.889317	0.861009	0.884279	0.865042	0.878045	0.868829	0.817987	1	0.888406	0.0647609
964	12	51642	0.206568	62.6055	7.95461	3.24992	1.19384	0.924722	0.913055	0.876554	0.908582	0.876351	0.881656	0.87606	0.888521	0.85293	0.866485	0.859455	0.869873	0.885336	0.889702	0.860433	0.884619	0.86542	0.878268	0.869457	0.81792	1	0.889589	0.0642801
964	12	51642	0.206568	62.6055	7.95461	3.24992	1.19384	0.924722	0.913055	0.876554	0.908582	0.876351	0.881656	0.87606	0.888521	0.85293	0.866485	0.859455	0.869873	0.885336	0.889702	0.860433	0.884619	0.86542	0.878268	0.869457	0.81792	1	0.889589	0.0642801
969	17	44164	0.176656	101.026	8.83709	13.2476	3.41969	0.924973	0.914104	0.877887	0.909315	0.877706	0.881906	0.877128	0.889446	0.852833	0.866373	0.860463	0.871105	0.885065	0.890295	0.860361	0.884838	0.865898	0.878045	0.869645	0.8176	1	0.890279	0.0639735
970	18	21294	0.085176	97.278	7.50888	11.7745	2.6684	0.938222	0.926505	0.889429	0.918216	0.889171	0.892528	0.886283	0.898539	0.859914	0.87156	0.864633	0.876021	0.890415	0.893209	0.861369	0.884357	0.867193	0.881234	0.870574	0.819151	1	0.899603	0.0596954
974	22	19481	0.077924	97.2551	7.48984	11.7653	2.66051	0.939197	0.927391	0.891022	0.919255	0.890586	0.894025	0.887711	0.898542	0.860248	0.87226	0.865253	0.877701	0.890996	0.892921	0.861711	0.884272	0.867101	0.881911	0.871054	0.819593	1	0.900567	0.0592447
974	10	58160	0.23264	64.4058	8.06265	3.53207	1.27113	0.907497	0.877123	0.894902	0.870873	0.891265	0.87457	0.875318	0.911331	0.850146	0.836821	0.8549	0.864237	0.859311	0.899433	0.88744	0.875146	0.884895	0.843784	0.840535	0.831001	1	0.880877	0.0649905
976	12	54282	0.217128	64.3458	8.22961	3.52929	1.3025	0.909307	0.87868	0.896559	0.871477	0.892579	0.875824	0.876211	0.911729	0.85065	0.836815	0.85567	0.86432	0.859429	0.900041	0.887633	0.87552	0.884833	0.844055	0.841071	0.831399	1	0.881926	0.0646048
976	12	54282	0.217128	64.3458	8.22961	3.52929	1.3025	0.909307	0.87868	0.896559	0.871477	0.892579	0.875824	0.876211	0.911729	0.85065	0.836815	0.85567	0.86432	0.859429	0.900041	0.887633	0.87552	0.884833	0.844055	0.841071	0.831399	1	0.881926	0.0646048
981	17	46099	0.184396	101.612	9.0971	13.4925	3.55379	0.911517	0.880713	0.898056	0.872774	0.893382	0.876288	0.877492	0.912059	0.851689	0.837502	0.856439	0.864205	0.860095	0.899976	0.888794	0.875279	0.885572	0.84478	0.840712	0.831764	1	0.883124	0.0642235
982	18	19837	0.079348	98.3827	7.63959	12.1809	2.77883	0.925342	0.89817	0.908958	0.885013	0.903211	0.887105	0.885567	0.916142	0.856379	0.844407	0.861899	0.866336	0.866285	0.904446	0.893936	0.878409	0.887685	0.848818	0.840198	0.836291	1	0.893111	0.0603801
986	22	18079	0.072316	98.376	7.65017	12.1791	2.78387	0.926102	0.898639	0.91031	0.886028	0.904337	0.887466	0.885751	0.917031	0.856353	0.845014	0.862354	0.865701	0.866945	0.905498	0.894242	0.87845	0.888213	0.848332	0.839482	0.836744	1	0.893757	0.0602261
986	10	56557	0.226228	64.9639	7.98303	3.61848	1.27994	0.906104	0.896467	0.877867	0.910435	0.892038	0.875533	0.872987	0.892339	0.851866	0.852308	0.856057	0.862705	0.879652	0.897953	0.883374	0.885735	0.874383	0.839419	0.853139	0.868151	1	0.885438	0.064052
988	12	52855	0.21142	64.9166	8.1548	3.61783	1.31457	0.907814	0.89773	0.879434	0.911134	0.893	0.87671	0.873352	0.892933	0.852483	0.852635	0.856173	0.863599	0.880125	0.898117	0.883937	0.886141	0.874014	0.839788	0.853458	0.867874	1	0.886394	0.0636323
988	12	52855	0.21142	64.9166	8.1548	3.61783	1.31457	0.907814	0.89773	0.879434	0.911134	0.893	0.87671	0.873352	0.892933	0.852483	0.852635	0.856173	0.863599	0.880125	0.898117	0.883937	0.886141	0.874014	0.839788	0.853458	0.867874	1	0.886394	0.0636323
993	17	44792	0.179168	103.341	9.05096	14.1758	3.66288	0.909359	0.898777	0.880927	0.911915	0.894356	0.87778	0.873527	0.893653	0.853635	0.8534	0.857006	0.864194	0.880771	0.898777	0.884578	0.886844	0.87318	0.839692	0.853222	0.867912	1	0.88738	0.0633578
994	18	17229	0.068916	99.2169	7.53207	12.4821	2.77501	0.924691	0.913286	0.894858	0.919177	0.90487	0.885629	0.885048	0.899007	0.86012	0.859133	0.859452	0.867056	0.884207	0.901126	0.889402	0.890127	0.873411	0.84204	0.856869	0.87077	1	0.897025	0.0595875
998	22	15746	0.062984	99.1707	7.54762	12.4658	2.77809	0.926362	0.914836	0.897021	0.919472	0.906167	0.886987	0.88559	0.899594	0.859202	0.859488	0.860187	0.867268	0.88505	0.901816	0.889273	0.890702	0.873809	0.843262	0.857615	0.871015	1	0.898062	0.0591027
998	10	53564	0.214256	65.7159	8.06497	3.74457	1.32103	0.916231	0.907895	0.908661	0.884297	0.892596	0.90741	0.882225	0.901314	0.876531	0.859738	0.867383	0.877427	0.866216	0.903853	0.856853	0.879863	0.878799	0.846324	0.870193	0.844802	1	0.894023	0.0608378
1000	12	50173	0.200692	65.6504	8.24001	3.74102	1.35648	0.917406	0.909104	0.910031	0.885895	0.89316	0.908307	0.882616	0.90169	0.877334	0.860443	0.868136	0.877633	0.8671	0.903952	0.857553	0.880095	0.879537	0.846182	0.870707	0.844976	1	0.894943	0.0604755
1000	12	50173	0.200692	65.6504	8.24001	3.74102	1.35648	0.917406	0.909104	0.910031	0.885895	0.89316	0.908307	0.882616	0.90169	0.877334	0.860443	0.868136	0.877633	0.8671	0.903952	0.857553	0.880095	0.879537	0.846182	0.870707	0.844976	1	0.894943	0.0604755
1005	17	42782	0.171128	103.759	9.11109	14.3492	3.7102	0.918447	0.910535	0.910652	0.887114	0.894348	0.909109	0.88293	0.902482	0.877893	0.86125	0.86783	0.877928	0.867035	0.903651	0.857802	0.880101	0.880359	0.846372	0.870892	0.845169	1	0.895735	0.0602953
1006	18	15922	0.063688	99.3673	7.53666	12.5387	2.79746	0.931698	0.924162	0.922937	0.902556	0.904001	0.917441	0.887294	0.908617	0.885002	0.869363	0.872252	0.882552	0.870368	0.905948	0.862957	0.881956	0.884374	0.847915	0.873885	0.847883	1	0.905373	0.0566445
1010	22	14554	0.058216	99.3563	7.54531	12.535	2.79789	0.933523	0.926	0.923835	0.903875	0.904562	0.917995	0.887866	0.909475	0.885324	0.869692	0.873025	0.88261	0.870173	0.905833	0.863268	0.883331	0.884396	0.848289	0.873883	0.847362	1	0.906329	0.0561013
1010	10	54746	0.218984	65.4289	8.11303	3.69932	1.32105	0.918341	0.891983	0.901344	0.891188	0.89707	0.908322	0.882631	0.871251	0.855816	0.84376	0.844162	0.867881	0.877187	0.920725	0.871415	0.873397	0.858857	0.85893	0.85883	0.83418	1	0.888986	0.0651082
1012	12	51154	0.204616	65.3598	8.28847	3.69528	1.35527	0.919957	0.894104	0.901963	0.892736	0.897906	0.908951	0.8839	0.8726	0.856531	0.844724	0.845017	0.868016	0.877888	0.921101	0.871506	0.873079	0.858574	0.858916	0.85918	0.834001	1	0.890077	0.0646175
1012	12	51154	0.204616	65.3598	8.28847	3.69528	1.35527	0.919957	0.894104	0.901963	0.892736	0.897906	0.908951	0.8839	0.8726	0.856531	0.844724	0.845017	0.868016	0.877888	0.921101	0.871506	0.873079	0.858574	0.858916	0.85918	0.834001	1	0.890077	0.0646175
1017	17	43592	0.174368	105.227	9.19155	14.9607	3.85467	0.921109	0.895107	0.902585	0.894373	0.898961	0.909456	0.88436	0.873474	0.857084	0.845568	0.846405	0.869104	0.878418	0.921408	0.871226	0.873417	0.85924	0.858575	0.860284	0.834201	1	0.890955	0.0642817
1018	18	14830	0.05932	100.298	7.50889	12.8872	2.83616	0.938334	0.914194	0.914767	0.905799	0.909777	0.916925	0.897572	0.88321	0.867262	0.856406	0.856102	0.872724	0.881693	0.925084	0.874848	0.874174	0.862306	0.858496	0.863924	0.83675	1	0.902564	0.0591033
1022	22	13652	0.054608	100.26	7.50499	12.8727	2.83381	0.939569	0.914994	0.91558	0.90668	0.911222	0.916935	0.898367	0.884229	0.868408	0.85764	0.856065	0.874048	0.882545	0.925103	0.873645	0.874487	0.862291	0.858519	0.865185	0.83691	1	0.903385	0.0588165
1022	10	54853	0.219412	67.2098	8.27618	4.00575	1.4174	0.924626	0.893342	0.907015	0.887007	0.884619	0.902257	0.87801	0.898994	0.862915	0.86308	0.871894	0.875859	0.86771	0.916978	0.857291	0.901582	0.873243	0.869014	0.86411	0.845423	1	0.892537	0.0635615
1024	12	51308	0.205232	67.1396	8.47635	4.00233	1.45868	0.926152	0.895026	0.907958	0.888292	0.885359	0.903348	0.878918	0.899187	0.862984	0.863686	0.87234	0.876403	0.868617	0.917235	0.857595	0.901643	0.873197	0.86928	0.864544	0.845463	1	0.893492	0.0632575
1024	12	51308	0.205232	67.1396	8.47635	4.00233	1.45868	0.926152	0.895026	0.907958	0.888292	0.885359	0.903348	0.878918	0.899187	0.862984	0.863686	0.87234	0.876403	0.868617	0.917235	0.857595	0.901643	0.873197	0.86928	0.864544	0.845463	1	0.893492	0.0632575
1029	17	43691	0.174764	105.308	9.34394	15.0058	3.92	0.927033	0.896546	0.909386	0.888799	0.886384	0.904019	0.88001	0.9003	0.863919	0.864217	0.872182	0.876348	0.869744	0.91726	0.858403	0.900872	0.873235	0.869332	0.864434	0.844659	1	0.894345	0.0629222
1030	18	15071	0.060284	100.046	7.65129	12.8	2.88387	0.939885	0.910855	0.921372	0.901367	0.899144	0.912415	0.887366	0.908301	0.873432	0.871475	0.879802	0.880466	0.875887	0.921007	0.863679	0.902893	0.877314	0.870712	0.868589	0.846427	1	0.904507	0.0581802
1034	22	13756	0.055024	100.071	7.65782	12.8096	2.88828	0.941916	0.912111	0.922252	0.902115	0.899971	0.91262	0.888267	0.908803	0.874527	0.871147	0.879798	0.880707	0.876345	0.92138	0.864059	0.904115	0.87769	0.871038	0.868421	0.847012	1	0.905388	0.0577312
1034	10	52908	0.211632	65.4247	8.11729	3.69883	1.32246	0.916279	0.893995	0.882277	0.890432	0.902189	0.864453	0.872222	0.896509	0.859076	0.873913	0.843889	0.891746	0.849607	0.908029	0.887805	0.911545	0.866778	0.862894	0.865247	0.801495	1	0.886686	0.0686325
1036	12	49602	0.198408	65.3455	8.29751	3.69335	1.35781	0.917896	0.895266	0.884249	0.891779	0.902847	0.866124	0.87317	0.89696	0.859975	0.874178	0.844593	0.892313	0.849835	0.908189	0.887837	0.911485	0.866165	0.863594	0.86559	0.802135	1	0.887777	0.0681489
1036	12	49602	0.198408	65.3455	8.29751	3.69335	1.35781	0.917896	0.895266	0.884249	0.891779	0.902847	0.866124	0.87317	0.89696	0.859975	0.874178	0.844593	0.892313	0.849835	0.908189	0.887837	0.911485	0.866165	0.863594	0.86559	0.802135	1	0.887777	0.0681489
1041	17	42353	0.169412	103.216	9.17587	14.1342	3.70433	0.919073	0.896218	0.885262	0.893526	0.903466	0.867365	0.875393	0.897965	0.860234	0.87531	0.845489	0.892865	0.850117	0.908602	0.888308	0.911765	0.865924	0.864449	0.865783	0.803402	1	0.88881	0.0678257
1042	18	15642	0.062568	99.449	7.54586	12.5695	2.79873	0.934248	0.912255	0.901132	0.907589	0.913982	0.879587	0.887035	0.902666	0.870029	0.878564	0.853759	0.897168	0.855261	0.909251	0.888633	0.915388	0.866513	0.868303	0.871436	0.808177	1	0.900019	0.0629069
1046	22	14377	0.057508	99.4425	7.54355	12.5669	2.79469	0.935418	0.912951	0.901614	0.908813	0.915107	0.880782	0.888433	0.90377	0.870905	0.878695	0.853864	0.897266	0.856507	0.90916	0.889094	0.916325	0.866732	0.86781	0.871809	0.809453	1	0.900871	0.0626362
1046	10	53305	0.21322	65.86	8.11184	3.77045	1.33795	0.914361	0.887919	0.898893	0.880415	0.89969	0.915862	0.881803	0.906528	0.841975	0.856974	0.861167	0.88199	0.851318	0.892468	0.881127	0.880433	0.857537	0.835484	0.834443	0.843054	1	0.88857	0.0609311
1048	12	49933	0.199732	65.8053	8.2844	3.76857	1.37262	0.915767	0.889322	0.900366	0.881641	0.900687	0.916708	0.882422	0.906845	0.84297	0.857789	0.861504	0.881671	0.852212	0.892856	0.881291	0.88082	0.857789	0.835389	0.833937	0.842869	1	0.889531	0.0605757
1048	12	49933	0.199732	65.8053	8.2844	3.76857	1.37262	0.915767	0.889322	0.900366	0.881641	0.900687	0.916708	0.882422	0.906845	0.84297	0.857789	0.861504	0.881671	0.852212	0.892856	0.881291	0.88082	0.857789	0.835389	0.833937	0.842869	1	0.889531	0.0605757
1053	17	42576	0.170304	105.816	9.17988	15.2076	3.88892	0.917266	0.889973	0.9014	0.882751	0.901083	0.917219	0.882798	0.90753	0.843691	0.857854	0.862094	0.881436	0.852241	0.893966	0.881353	0.880672	0.857455	0.835647	0.833545	0.843257	1	0.890241	0.0603704
1054	18	14099	0.056396	100.273	7.59509	12.8829	2.87795	0.933612	0.909852	0.914959	0.892687	0.912476	0.924959	0.88946	0.913895	0.850982	0.86726	0.870133	0.884318	0.860132	0.897617	0.8868	0.880204	0.859813	0.839244	0.833889	0.844244	1	0.901188	0.0561243
1058	22	12873	0.051492	100.271	7.59546	12.8819	2.87735	0.934747	0.911443	0.917541	0.893071	0.912608	0.925503	0.889109	0.91389	0.851123	0.869145	0.869844	0.884332	0.859629	0.897499	0.886351	0.880836	0.860367	0.839431	0.83411	0.844092	1	0.901965	0.0558824
1058	10	54424	0.217696	66.7569	8.2983	3.92893	1.40469	0.894348	0.89568	0.890278	0.903517	0.88709	0.896599	0.875597	0.882818	0.857563	0.832344	0.856773	0.870232	0.876461	0.893117	0.853125	0.891243	0.862496	0.841127	0.847622	0.833796	1	0.883652	0.0667344
1060	12	50802	0.203208	66.6815	8.48566	3.92417	1.44215	0.895969	0.897376	0.891746	0.904325	0.88841	0.897967	0.876363	0.88343	0.85845	0.833658	0.857388	0.870861	0.876924	0.89338	0.854297	0.891244	0.862722	0.840961	0.847752	0.833983	1	0.884785	0.0663541
1060	12	50802	0.203208	66.6815	8.48566	3.92417	1.44215	0.895969	0.897376	0.891746	0.904325	0.88841	0.897967	0.876363	0.88343	0.85845	0.833658	0.857388	0.870861	0.876924	0.89338	0.854297	0.891244	0.862722	0.840961	0.847752	0.833983	1	0.884785	0.0663541
1065	17	43203	0.172812	106.173	9.39575	15.3751	4.00603	0.898502	0.89834	0.893757	0.905319	0.889348	0.898942	0.878006	0.884302	0.860021	0.834664	0.857973	0.871791	0.877265	0.894544	0.855323	0.892739	0.862753	0.840624	0.847268	0.834097	1	0.886095	0.065826
1066	18	15083	0.060332	99.7377	7.71743	12.6875	2.88973	0.916529	0.914772	0.909401	0.9156	0.898727	0.911191	0.890672	0.88971	0.869456	0.843334	0.865942	0.877412	0.881953	0.896407	0.862262	0.898959	0.866538	0.843466	0.850328	0.839389	1	0.897801	0.0614593
1070	22	13778	0.055112	99.6921	7.73127	12.6712	2.89506	0.917042	0.915663	0.909784	0.917368	0.899768	0.912179	0.891711	0.890369	0.869901	0.84439	0.866962	0.87872	0.882784	0.896611	0.863333	0.899623	0.866635	0.845007	0.851575	0.839454	1	0.898659	0.0610964
1070	10	55061	0.220244	65.1035	8.13287	3.64687	1.30824	0.91583	0.892746	0.890803	0.881931	0.908946	0.90595	0.877863	0.87542	0.8607	0.864423	0.853099	0.851783	0.858484	0.921042	0.870507	0.856032	0.869327	0.847687	0.886726	0.806251	1	0.887582	0.0662988
1072	12	51526	0.206104	65.0593	8.31545	3.64724	1.34393	0.917343	0.894597	0.892384	0.883408	0.909842	0.907202	0.878673	0.875927	0.861798	0.865107	0.853928	0.852725	0.859372	0.921282	0.870658	0.856461	0.869833	0.847718	0.886931	0.806554	1	0.888756	0.065881
1072	12	51526	0.206104	65.0593	8.31545	3.64724	1.34393	0.917343	0.894597	0.892384	0.883408	0.909842	0.907202	0.878673	0.875927	0.861798	0.865107	0.853928	0.852725	0.859372	0.921282	0.870658	0.856461	0.869833	0.847718	0.886931	0.806554	1	0.888756	0.065881
1077	17	43864	0.175456	104.934	9.25128	14.8427	3.85325	0.918874	0.895233	0.894207	0.884769	0.910667	0.908729	0.879924	0.876938	0.862279	0.865607	0.854847	0.85373	0.859475	0.921792	0.870874	0.856944	0.869266	0.848258	0.886638	0.806265	1	0.889801	0.0653877
1078	18	17719	0.070876	98.5618	7.68604	12.2492	2.80802	0.931288	0.910633	0.910012	0.900672	0.91955	0.918167	0.887804	0.883007	0.871974	0.873921	0.860065	0.859134	0.863706	0.927874	0.872397	0.862125	0.870986	0.851205	0.888368	0.805915	1	0.90039	0.0606722
1082	22	16074	0.064296	98.5807	7.69334	12.2566	2.8123	0.932935	0.91197	0.912187	0.901736	0.921022	0.91956	0.889262	0.884161	0.872372	0.874829	0.861702	0.859587	0.864471	0.928891	0.872496	0.861702	0.870256	0.851406	0.888578	0.804933	1	0.901636	0.0601958
1082	10	54081	0.216324	64.6824	8.09347	3.57747	1.28765	0.907713	0.884423	0.902544	0.879634	0.893743	0.924816	0.852296	0.883804	0.872303	0.869224	0.857575	0.880355	0.859054	0.914767	0.867717	0.879505	0.864879	0.859341	0.846554	0.839426	1	0.887193	0.0647005
1084	12	50602	0.202408	64.6221	8.27707	3.57526	1.32161	0.909766	0.886576	0.904154	0.880469	0.894905	0.925388	0.853435	0.885153	0.872693	0.869709	0.857861	0.880687	0.859907	0.915478	0.867495	0.880351	0.864966	0.859067	0.847002	0.840016	1	0.888395	0.064247
1084	12	50602	0.202408	64.6221	8.27707	3.57526	1.32161	0.909766	0.886576	0.904154	0.880469	0.894905	0.925388	0.853435	0.885153	0.872693	0.869709	0.857861	0.880687	0.859907	0.915478	0.867495	0.880351	0.864966	0.859067	0.847002	0.840016	1	0.888395	0.064247
1089	17	43097	0.172388	101.927	9.12623	13.6176	3.58729	0.911537	0.88766	0.905701	0.88172	0.896048	0.925807	0.854897	0.886639	0.873286	0.869098	0.859329	0.881314	0.860257	0.915621	0.86694	0.881059	0.866046	0.859584	0.847147	0.83949	1	0.889459	0.0638516
1090	18	17922	0.071688	98.8762	7.55756	12.3576	2.77256	0.925566	0.905368	0.917894	0.892618	0.908381	0.931258	0.865249	0.897444	0.876493	0.873535	0.865612	0.884751	0.86405	0.919261	0.869295	0.885336	0.869685	0.861344	0.847757	0.838104	1	0.899585	0.0598419
1094	22	16468	0.065872	98.8541	7.5498	12.349	2.76829	0.92704	0.906151	0.918084	0.894341	0.909066	0.931686	0.865983	0.898743	0.8767	0.87336	0.866499	0.884807	0.863827	0.919814	0.869596	0.886082	0.870172	0.861641	0.847674	0.836957	1	0.900332	0.0595626
1094	10	55039	0.220156	65.3697	8.03479	3.68644	1.30255	0.935319	0.88629	0.901424	0.874816	0.896573	0.896419	0.87488	0.910936	0.854839	0.878059	0.865713	0.877968	0.889687	0.929586	0.873254	0.904159	0.874026	0.870492	0.848162	0.82308	1	0.893324	0.0654424
1096	12	51505	0.20602	65.2861	8.2001	3.67958	1.33473	0.93654	0.888205	0.903242	0.876245	0.897563	0.897398	0.875798	0.911513	0.855965	0.879235	0.866479	0.877866	0.890059	0.929813	0.873546	0.904485	0.874148	0.870935	0.848539	0.823134	1	0.894459	0.0648606
1096	12	51505	0.20602	65.2861	8.2001	3.67958	1.33473	0.93654	0.888205	0.903242	0.876245	0.897563	0.897398	0.875798	0.911513	0.855965	0.879235	0.866479	0.877866	0.890059	0.929813	0.873546	0.904485	0.874148	0.870935	0.848539	0.823134	1	0.894459	0.0648606
1101	17	43959	0.175836	105.606	9.10948	15.1139	3.84066	0.937954	0.889351	0.904377	0.877693	0.89836	0.89828	0.876442	0.911543	0.855832	0.879433	0.866728	0.878227	0.890432	0.929537	0.873882	0.90498	0.873666	0.871141	0.849598	0.823222	1	0.895279	0.0645863
1102	18	14636	0.058544	100.534	7.54025	12.9789	2.86345	0.949576	0.91111	0.920333	0.892764	0.910665	0.910597	0.887777	0.914936	0.86482	0.887503	0.875034	0.880363	0.894985	0.930616	0.875068	0.910495	0.874932	0.87254	0.854263	0.822117	1	0.906906	0.0592961
1106	22	13424	0.053696	100.549	7.54122	12.9843	2.86441	0.950983	0.912582	0.922415	0.893735	0.912805	0.911465	0.888148	0.91586	0.865949	0.887962	0.874851	0.881369	0.895262	0.931019	0.875447	0.911018	0.874851	0.872989	0.854216	0.822147	1	0.90804	0.0586911
1106	10	57240	0.22896	67.6932	8.3366	4.09259	1.45098	0.897248	0.887928	0.896226	0.890671	0.898244	0.891291	0.885133	0.898952	0.841291	0.858333	0.8549	0.879306	0.875577	0.897039	0.873436	0.894645	0.86768	0.841771	0.839492	0.81547	1	0.885252	0.0648664
1108	12	53564	0.214256	67.6263	8.5423	4.08984	1.49208	0.899121	0.88931	0.89772	0.892166	0.899046	0.892484	0.88637	0.899503	0.841694	0.858814	0.855575	0.879695	0.876055	0.897683	0.873936	0.895107	0.867728	0.841927	0.83979	0.815809	1	0.88637	0.0644884
1108	12	53564	0.214256	67.6263	8.5423	4.08984	1.49208	0.899121	0.88931	0.89772	0.892166	0.899046	0.892484	0.88637	0.899503	0.841694	0.858814	0.855575	0.879695	0.876055	0.897683	0.873936	0.895107	0.867728	0.841927	0.83979	0.815809	1	0.88637	0.0644884
1113	17	45591	0.182364	104.928	9.39827	14.8508	3.91914	0.900891	0.890527	0.89975	0.893444	0.899377	0.893279	0.886995	0.899947	0.841723	0.859194	0.856386	0.880272	0.876609	0.898138	0.874635	0.895034	0.867682	0.84203	0.840615	0.816093	1	0.887369	0.0641328
1114	18	17298	0.069192	99.0862	7.67393	12.4417	2.82716	0.919788	0.904498	0.91288	0.907128	0.909585	0.901058	0.895884	0.904816	0.848653	0.868482	0.861834	0.885941	0.883195	0.903833	0.877153	0.90074	0.869002	0.846774	0.841716	0.821482	1	0.898283	0.0602327
1118	22	15846	0.063384	99.0614	7.66695	12.4321	2.82104	0.921621	0.906159	0.913543	0.907705	0.911997	0.901931	0.896662	0.906412	0.849079	0.868547	0.861984	0.886091	0.883914	0.904771	0.877351	0.9013	0.868894	0.848542	0.841159	0.82027	1	0.899352	0.0599318
1118	10	58391	0.233564	63.2706	7.8898	3.34822	1.2007	0.919371	0.892817	0.875811	0.896482	0.905225	0.898537	0.869235	0.905807	0.863241	0.841731	0.85091	0.874347	0.857178	0.886858	0.882302	0.88911	0.853008	0.853882	0.835309	0.829366	1	0.887409	0.0642823
1120	12	54685	0.21874	63.2408	8.07411	3.35078	1.23439	0.920554	0.894313	0.8778	0.897732	0.905843	0.899488	0.870239	0.906172	0.863637	0.843019	0.851467	0.874518	0.857255	0.887474	0.882564	0.889577	0.853186	0.854494	0.836966	0.830127	1	0.888446	0.0639268
1120	12	54685	0.21874	63.2408	8.07411	3.35078	1.23439	0.920554	0.894313	0.8778	0.897732	0.905843	0.899488	0.870239	0.906172	0.863637	0.843019	0.851467	0.874518	0.857255	0.887474	0.882564	0.889577	0.853186	0.854494	0.836966	0.830127	1	0.888446	0.0639268
1125	17	46611	0.186444	102.347	8.98032	13.7733	3.55876	0.922175	0.89569	0.879395	0.898629	0.907275	0.900474	0.871414	0.90632	0.863809	0.84435	0.85158	0.875276	0.857737	0.888267	0.882839	0.889661	0.853082	0.854637	0.837356	0.831767	1	0.889512	0.0634825
1126	18	20726	0.082904	97.8932	7.56684	11.9987	2.71675	0.933441	0.907893	0.894529	0.909558	0.916578	0.909462	0.881574	0.911657	0.870501	0.852914	0.855544	0.880705	0.860634	0.891561	0.886182	0.892526	0.854289	0.856822	0.841648	0.836654	1	0.898889	0.0601922
1130	22	19019	0.076076	97.8748	7.5581	11.9915	2.71204	0.934381	0.908854	0.896446	0.910405	0.917504	0.909301	0.882591	0.911878	0.871918	0.854277	0.855145	0.881434	0.861323	0.891398	0.886903	0.892949	0.854829	0.857695	0.8425	0.837058	1	0.899755	0.05999
1130	10	53967	0.215868	65.4087	8.11886	3.69633	1.32346	0.901347	0.881474	0.90635	0.878379	0.908907	0.916977	0.854115	0.885096	0.850501	0.866159	0.865761	0.879436	0.88845	0.905164	0.87358	0.862434	0.86804	0.836845	0.850761	0.815767	1	0.886177	0.064904
1132	12	50506	0.202024	65.3532	8.31184	3.6952	1.36053	0.902734	0.883143	0.907377	0.87946	0.909595	0.917455	0.85471	0.886093	0.851196	0.866471	0.865818	0.879638	0.888845	0.905615	0.8735	0.863402	0.868303	0.837386	0.850622	0.815933	1	0.887071	0.0646572
1132	12	50506	0.202024	65.3532	8.31184	3.6952	1.36053	0.902734	0.883143	0.907377	0.87946	0.909595	0.917455	0.85471	0.886093	0.851196	0.866471	0.865818	0.879638	0.888845	0.905615	0.8735	0.863402	0.868303	0.837386	0.850622	0.815933	1	0.887071	0.0646572
1137	17	43095	0.17238	104.399	9.23983	14.6207	3.81691	0.90449	0.884453	0.908377	0.881111	0.91014	0.917403	0.855586	0.887203	0.852257	0.867166	0.866179	0.880253	0.889848	0.905906	0.873396	0.864288	0.868256	0.837696	0.850911	0.816313	1	0.88806	0.0642703
1138	18	16564	0.066256	99.0851	7.68058	12.4419	2.83841	0.922664	0.899662	0.921758	0.895919	0.917773	0.924565	0.866035	0.896583	0.861507	0.873098	0.868902	0.883512	0.893202	0.907118	0.877324	0.872404	0.872857	0.84584	0.851032	0.815715	1	0.898961	0.0601579
1142	22	15150	0.0606	99.1013	7.67121	12.4473	2.83318	0.923828	0.901947	0.922442	0.897789	0.918119	0.925083	0.866634	0.896832	0.862343	0.873201	0.869241	0.883069	0.893003	0.907426	0.877063	0.873663	0.873399	0.846403	0.85231	0.814719	1	0.899855	0.0597797
1142	10	54407	0.217628	65.1147	8.11429	3.64809	1.30832	0.902816	0.872599	0.90685	0.89744	0.89335	0.910765	0.893056	0.883416	0.864144	0.872792	0.839432	0.876532	0.852004	0.925662	0.883838	0.861525	0.838697	0.840912	0.881495	0.809547	1	0.887194	0.0656702
1144	12	50876	0.203504	65.0433	8.29976	3.64413	1.34387	0.904346	0.874489	0.908031	0.898606	0.894901	0.911491	0.893702	0.884071	0.864347	0.873319	0.840072	0.876887	0.852111	0.925702	0.883884	0.861703	0.83849	0.841035	0.881398	0.810176	1	0.888211	0.0654179
1144	12	50876	0.203504	65.0433	8.29976	3.64413	1.34387	0.904346	0.874489	0.908031	0.898606	0.894901	0.911491	0.893702	0.884071	0.864347	0.873319	0.840072	0.876887	0.852111	0.925702	0.883884	0.861703	0.83849	0.841035	0.881398	0.810176	1	0.888211	0.0654179
1149	17	43411	0.173644	101.841	9.12601	13.5842	3.58813	0.905692	0.875412	0.909228	0.899945	0.895937	0.912741	0.895971	0.885006	0.865368	0.873684	0.840478	0.876851	0.852802	0.925733	0.884753	0.862662	0.838336	0.840824	0.881793	0.810048	1	0.88925	0.0650362
1150	18	18014	0.072056	98.7952	7.49178	12.3241	2.74634	0.924392	0.891446	0.92095	0.911097	0.908793	0.921839	0.902354	0.894277	0.872544	0.877956	0.848229	0.883008	0.857083	0.929832	0.885173	0.864911	0.842262	0.842872	0.881759	0.811785	1	0.900078	0.0602455
1154	22	16444	0.065776	98.7734	7.4832	12.3156	2.74296	0.926265	0.893548	0.921795	0.912369	0.909511	0.92292	0.903126	0.894642	0.872993	0.87798	0.848972	0.88327	0.857334	0.929853	0.885551	0.865088	0.842557	0.842587	0.881416	0.810904	1	0.901084	0.0597048
1154	10	59390	0.23756	64.9073	7.94106	3.60768	1.2689	0.91853	0.889552	0.895908	0.873952	0.906996	0.902517	0.864194	0.90133	0.874954	0.858495	0.837801	0.882969	0.863841	0.913453	0.875913	0.899124	0.876764	0.848022	0.858006	0.82359	1	0.888986	0.0643216
1156	12	55565	0.22226	64.8318	8.11873	3.60265	1.30192	0.919842	0.891029	0.897561	0.875488	0.908369	0.903203	0.865464	0.902034	0.875749	0.858823	0.838145	0.883434	0.864312	0.913849	0.876136	0.899235	0.877495	0.847962	0.858814	0.82399	1	0.890075	0.0639145
1156	12	55565	0.22226	64.8318	8.11873	3.60265	1.30192	0.919842	0.891029	0.897561	0.875488	0.908369	0.903203	0.865464	0.902034	0.875749	0.858823	0.838145	0.883434	0.864312	0.913849	0.876136	0.899235	0.877495	0.847962	0.858814	0.82399	1	0.890075	0.0639145
1161	17	47274	0.189096	100.433	8.94063	13.0266	3.41328	0.921193	0.893197	0.899183	0.8773	0.909792	0.904419	0.866692	0.902251	0.876867	0.859606	0.838442	0.883731	0.864111	0.914054	0.876877	0.900093	0.877977	0.848479	0.85895	0.82391	1	0.891312	0.0634217
1162	18	22106	0.088424	97.7105	7.51354	11.9299	2.69074	0.933909	0.907152	0.910952	0.888469	0.91871	0.911495	0.875396	0.907876	0.884307	0.863566	0.843233	0.888401	0.867932	0.916448	0.879897	0.902244	0.880417	0.847281	0.862956	0.827151	1	0.900356	0.0594106
1166	22	20190	0.08076	97.7206	7.51342	11.9335	2.6894	0.93529	0.908049	0.91263	0.889723	0.919267	0.912011	0.875656	0.908073	0.88477	0.864215	0.844725	0.888955	0.868103	0.916345	0.880263	0.903318	0.880535	0.847573	0.862308	0.828034	1	0.901218	0.0592659
1166	10	56793	0.227172	63.3271	7.79823	3.35367	1.19123	0.906335	0.905173	0.883322	0.898975	0.882098	0.883084	0.870512	0.900586	0.844752	0.89077	0.844972	0.866806	0.883014	0.928283	0.864147	0.896633	0.866568	0.828738	0.852904	0.815866	1	0.886856	0.0647942
1168	12	53063	0.212252	63.2427	7.9754	3.3475	1.22187	0.908147	0.90646	0.884844	0.900251	0.883374	0.884081	0.870936	0.901004	0.845966	0.891459	0.845316	0.867035	0.883846	0.928462	0.864303	0.896915	0.866593	0.828628	0.852779	0.816303	1	0.887917	0.0644651
1168	12	53063	0.212252	63.2427	7.9754	3.3475	1.22187	0.908147	0.90646	0.884844	0.900251	0.883374	0.884081	0.870936	0.901004	0.845966	0.891459	0.845316	0.867035	0.883846	0.928462	0.864303	0.896915	0.866593	0.828628	0.852779	0.816303	1	0.887917	0.0644651
1173	17	45213	0.180852	99.7755	8.80439	12.7686	3.32075	0.909418	0.907648	0.885984	0.901422	0.883916	0.885409	0.871309	0.901699	0.847057	0.891801	0.846007	0.866852	0.884569	0.929876	0.864906	0.896777	0.867029	0.828534	0.852775	0.816259	1	0.888819	0.0641275
1174	18	25580	0.10232	95.3694	7.62711	11.1118	2.60264	0.921423	0.91939	0.898065	0.908073	0.890266	0.8931	0.877248	0.90561	0.852209	0.894332	0.85131	0.868862	0.889034	0.930825	0.865872	0.899238	0.867572	0.829691	0.854672	0.819977	1	0.896399	0.0604449
1178	22	23359	0.093436	95.3698	7.63576	11.1124	2.60548	0.923712	0.919581	0.899268	0.90935	0.891648	0.893553	0.877949	0.907081	0.852498	0.894024	0.851792	0.869879	0.889015	0.930905	0.865576	0.900338	0.867845	0.830215	0.854446	0.820069	1	0.897335	0.0601705
1178	10	55806	0.223224	60.6387	7.67656	2.95317	1.07523	0.904383	0.902994	0.890594	0.88848	0.892637	0.886768	0.869629	0.900907	0.868876	0.862766	0.850204	0.87392	0.860454	0.909383	0.868778	0.896705	0.857775	0.839202	0.851593	0.795121	1	0.8865	0.0654863
1180	12	52253	0.209012	60.591	7.8493	2.95274	1.10475	0.905757	0.904226	0.892351	0.889729	0.893432	0.887547	0.870534	0.901384	0.869481	0.863472	0.85109	0.874151	0.860563	0.909852	0.869185	0.896858	0.858774	0.839272	0.852133	0.795505	1	0.887494	0.0650828
1180	12	52253	0.209012	60.591	7.8493	2.95274	1.10475	0.905757	0.904226	0.892351	0.889729	0.893432	0.887547	0.870534	0.901384	0.869481	0.863472	0.85109	0.874151	0.860563	0.909852	0.869185	0.896858	0.858774	0.839272	0.852133	0.795505	1	0.887494	0.0650828
1185	17	44519	0.178076	97.5314	8.72477	11.9373	3.14743	0.90786	0.905849	0.89436	0.890429	0.89555	0.888452	0.872066	0.902031	0.870572	0.863934	0.851782	0.874436	0.861048	0.91051	0.869123	0.89746	0.85824	0.839821	0.852906	0.796188	1	0.888791	0.0648048
1186	18	24405	0.09762	96.0371	7.47886	11.3348	2.5826	0.919668	0.915694	0.907191	0.901045	0.90461	0.895226	0.880865	0.907519	0.87689	0.86595	0.855337	0.878468	0.866093	0.912047	0.870232	0.899959	0.862139	0.840791	0.855194	0.797664	1	0.89705	0.0611418
1190	22	22348	0.089392	96.0286	7.47376	11.3316	2.57994	0.92044	0.916279	0.908694	0.902251	0.905159	0.896344	0.88198	0.908113	0.877148	0.86623	0.856072	0.879385	0.866297	0.91158	0.870413	0.900215	0.862202	0.842559	0.854886	0.797812	1	0.897825	0.0609345
1190	10	54370	0.21748	64.6405	7.946	3.56515	1.26329	0.897655	0.883897	0.886215	0.898289	0.905601	0.907752	0.866664	0.882067	0.850506	0.866507	0.852639	0.890344	0.885479	0.897692	0.882306	0.868291	0.857578	0.835065	0.869027	0.836049	1	0.885407	0.0678541
1192	12	50896	0.203584	64.5932	8.13376	3.56506	1.29843	0.899246	0.885865	0.887408	0.89955	0.906535	0.908284	0.86833	0.882967	0.851668	0.866846	0.853358	0.890974	0.885561	0.898342	0.882103	0.868998	0.858113	0.835321	0.868644	0.836696	1	0.886533	0.0674374
1192	12	50896	0.203584	64.5932	8.13376	3.56506	1.29843	0.899246	0.885865	0.887408	0.89955	0.906535	0.908284	0.86833	0.882967	0.851668	0.866846	0.853358	0.890974	0.885561	0.898342	0.882103	0.868998	0.858113	0.835321	0.868644	0.836696	1	0.886533	0.0674374
1197	17	43341	0.173364	103.074	9.03738	14.0674	3.63764	0.902183	0.887289	0.888916	0.900983	0.906993	0.909854	0.869685	0.884255	0.852968	0.867689	0.854399	0.891604	0.886505	0.899137	0.882467	0.869062	0.85914	0.835871	0.868623	0.836771	1	0.887942	0.0668669
1198	18	17912	0.071648	98.7899	7.54394	12.325	2.76463	0.91997	0.903082	0.90297	0.91355	0.916229	0.916676	0.878266	0.890883	0.863025	0.874693	0.859256	0.893451	0.886919	0.904505	0.884714	0.871427	0.862829	0.840414	0.872544	0.839102	1	0.898589	0.0623109
1202	22	16334	0.065336	98.782	7.53637	12.3217	2.76115	0.921544	0.905014	0.904616	0.914534	0.917412	0.917197	0.879331	0.891484	0.863291	0.875352	0.8602	0.894025	0.887352	0.904677	0.885117	0.872536	0.862924	0.840455	0.872046	0.838864	1	0.899677	0.0620377
1202	10	55270	0.22108	64.9635	8.05692	3.62145	1.29537	0.91357	0.887407	0.890972	0.881798	0.898589	0.903022	0.875412	0.892111	0.858648	0.827013	0.870662	0.871621	0.870735	0.9056	0.880523	0.867632	0.872924	0.846119	0.849014	0.807282	1	0.885879	0.0643787
1204	12	51770	0.20708	64.8802	8.22821	3.61499	1.32742	0.915308	0.888816	0.89208	0.883224	0.899498	0.903728	0.876309	0.893172	0.859388	0.827641	0.871142	0.872272	0.871122	0.90564	0.880626	0.867906	0.87287	0.845905	0.849343	0.807591	1	0.886904	0.0639933
1204	12	51770	0.20708	64.8802	8.22821	3.61499	1.32742	0.915308	0.888816	0.89208	0.883224	0.899498	0.903728	0.876309	0.893172	0.859388	0.827641	0.871142	0.872272	0.871122	0.90564	0.880626	0.867906	0.87287	0.845905	0.849343	0.807591	1	0.886904	0.0639933
1209	17	44121	0.176484	104.08	9.1515	14.483	3.75475	0.916876	0.890642	0.893169	0.885055	0.899708	0.904989	0.877666	0.894211	0.860656	0.828619	0.871705	0.87311	0.871365	0.905317	0.880952	0.86724	0.873756	0.845924	0.849335	0.808538	1	0.888042	0.0635446
1210	18	17824	0.071296	98.531	7.57797	12.2318	2.76159	0.930543	0.906867	0.90754	0.90078	0.908073	0.912646	0.887455	0.901453	0.869951	0.836176	0.875589	0.877441	0.873682	0.906082	0.883191	0.868352	0.875589	0.845629	0.849473	0.807451	1	0.898371	0.0590155
1214	22	16231	0.064924	98.5119	7.57021	12.2243	2.75826	0.932352	0.907677	0.907985	0.901608	0.908724	0.913591	0.888855	0.902378	0.870402	0.836701	0.875916	0.878473	0.874345	0.906814	0.883987	0.869324	0.875608	0.845635	0.848962	0.808022	1	0.899253	0.0585144
1214	10	56643	0.226572	64.6828	8.04799	3.57573	1.27821	0.927935	0.883269	0.905928	0.875386	0.914279	0.884099	0.895283	0.907747	0.896925	0.847978	0.833033	0.879111	0.849911	0.928394	0.863469	0.875298	0.858897	0.844429	0.862763	0.811795	1	0.891643	0.0609412
1216	12	53028	0.212112	64.6349	8.22511	3.57519	1.3113	0.929349	0.884636	0.906832	0.876697	0.914677	0.885372	0.895725	0.908859	0.897215	0.848825	0.833399	0.879611	0.850268	0.928755	0.863836	0.875886	0.859348	0.844563	0.862837	0.811845	1	0.892559	0.0607459
1216	12	53028	0.212112	64.6349	8.22511	3.57519	1.3113	0.929349	0.884636	0.906832	0.876697	0.914677	0.885372	0.895725	0.908859	0.897215	0.848825	0.833399	0.879611	0.850268	0.928755	0.863836	0.875886	0.859348	0.844563	0.862837	0.811845	1	0.892559	0.0607459
1221	17	45192	0.180768	103.151	9.06028	14.0996	3.64523	0.930817	0.88571	0.908524	0.87812	0.91556	0.886695	0.897072	0.909818	0.897814	0.849332	0.834606	0.880266	0.850206	0.928914	0.863682	0.876593	0.859688	0.844862	0.862254	0.81156	1	0.893632	0.0605242
1222	18	19424	0.077696	98.3122	7.60373	12.1531	2.75599	0.943652	0.899634	0.91701	0.89114	0.922261	0.896932	0.903985	0.914333	0.901694	0.855025	0.838061	0.887768	0.854021	0.931142	0.866891	0.880843	0.863622	0.846582	0.862773	0.813349	1	0.902367	0.057527
1226	22	17744	0.070976	98.3056	7.57443	12.149	2.74433	0.945024	0.900614	0.917972	0.891625	0.922481	0.898022	0.905151	0.914873	0.90222	0.855839	0.83865	0.888667	0.854486	0.930822	0.867025	0.880636	0.862883	0.847019	0.862855	0.81467	1	0.903141	0.0571988
1226	10	59950	0.2398	64.3776	7.98642	3.52477	1.25955	0.904304	0.878123	0.891518	0.893703	0.905079	0.899566	0.868991	0.918382	0.865304	0.85633	0.837781	0.862093	0.870108	0.933319	0.851201	0.897932	0.857081	0.864896	0.861393	0.804012	1	0.886437	0.0636155
1228	12	56041	0.224164	64.3173	8.17752	3.52287	1.29591	0.906042	0.879838	0.893105	0.895014	0.905453	0.900573	0.870158	0.918845	0.866455	0.856418	0.838449	0.86285	0.870229	0.933397	0.851555	0.89762	0.857809	0.865108	0.861655	0.804295	1	0.887516	0.0631568
1228	12	56041	0.224164	64.3173	8.17752	3.52287	1.29591	0.906042	0.879838	0.893105	0.895014	0.905453	0.900573	0.870158	0.918845	0.866455	0.856418	0.838449	0.86285	0.870229	0.933397	0.851555	0.89762	0.857809	0.865108	0.861655	0.804295	1	0.887516	0.0631568
1233	17	47851	0.191404	102.652	9.06187	13.9005	3.62144	0.906888	0.880901	0.894454	0.897066	0.907034	0.902081	0.870745	0.919511	0.867777	0.856565	0.839345	0.862918	0.870285	0.933721	0.851644	0.898257	0.857809	0.865719	0.860693	0.804748	1	0.888529	0.0628872
1234	18	22043	0.088172	97.6275	7.59413	11.9044	2.71422	0.922833	0.897269	0.906319	0.907113	0.912467	0.908996	0.877943	0.924035	0.874314	0.858549	0.846187	0.865808	0.871456	0.935717	0.853083	0.899265	0.860772	0.864152	0.863653	0.806016	1	0.897578	0.05915
1238	22	20105	0.08042	97.589	7.581	11.8898	2.70744	0.924098	0.89806	0.907809	0.907535	0.913206	0.909799	0.879333	0.925616	0.875429	0.859065	0.845984	0.867048	0.871972	0.935837	0.854116	0.899677	0.861676	0.865506	0.863914	0.80664	1	0.898516	0.0587541
1238	10	57397	0.229588	63.6871	7.96502	3.41553	1.23143	0.917565	0.907774	0.893026	0.913645	0.883504	0.898157	0.86116	0.901206	0.85318	0.868808	0.864732	0.862728	0.860838	0.905152	0.878687	0.888269	0.862937	0.827378	0.865115	0.826245	1	0.891212	0.0631991
1240	12	53687	0.214748	63.6354	8.14043	3.41441	1.26388	0.918723	0.908833	0.894909	0.914318	0.884572	0.898858	0.862509	0.902034	0.853577	0.869242	0.86547	0.86289	0.861195	0.905461	0.878993	0.888977	0.863039	0.828171	0.865256	0.826159	1	0.892146	0.0627981
1240	12	53687	0.214748	63.6354	8.14043	3.41441	1.26388	0.918723	0.908833	0.894909	0.914318	0.884572	0.898858	0.862509	0.902034	0.853577	0.869242	0.86547	0.86289	0.861195	0.905461	0.878993	0.888977	0.863039	0.828171	0.865256	0.826159	1	0.892146	0.0627981
1245	17	45655	0.18262	102.594	9.04089	13.8756	3.60554	0.919888	0.90955	0.89689	0.915124	0.884898	0.899201	0.863542	0.901971	0.853641	0.87066	0.865535	0.863378	0.861899	0.905312	0.879006	0.889968	0.86306	0.828759	0.865086	0.82612	1	0.892913	0.0625964
1246	18	18292	0.073168	98.9944	7.45593	12.3957	2.74192	0.933031	0.923108	0.910562	0.925733	0.893888	0.909277	0.872868	0.910289	0.857889	0.876066	0.870025	0.86915	0.868631	0.910781	0.88085	0.893806	0.862782	0.831074	0.86669	0.826864	1	0.902547	0.0587405
1250	22	16825	0.0673	98.9886	7.44888	12.3931	2.73898	0.934264	0.92422	0.91159	0.92636	0.895215	0.909629	0.873314	0.911233	0.858484	0.876731	0.870193	0.869629	0.86945	0.911412	0.880921	0.894027	0.863299	0.831738	0.866835	0.828113	1	0.903379	0.058487
1250	10	58268	0.233072	66.9284	8.24967	3.95634	1.40449	0.903232	0.894041	0.899576	0.90028	0.892042	0.895663	0.862326	0.908457	0.852252	0.873267	0.832412	0.872263	0.871353	0.904939	0.888043	0.896178	0.885632	0.818013	0.845189	0.832	1	0.887723	0.0652011
1252	12	54491	0.217964	66.8625	8.44129	3.95331	1.44386	0.904746	0.89601	0.900938	0.901002	0.893414	0.896735	0.864051	0.908884	0.85337	0.873548	0.833165	0.872658	0.871649	0.905434	0.887376	0.896313	0.885431	0.818328	0.845314	0.832101	1	0.888825	0.0648288
1252	12	54491	0.217964	66.8625	8.44129	3.95331	1.44386	0.904746	0.89601	0.900938	0.901002	0.893414	0.896735	0.864051	0.908884	0.85337	0.873548	0.833165	0.872658	0.871649	0.905434	0.887376	0.896313	0.885431	0.818328	0.845314	0.832101	1	0.888825	0.0648288
1257	17	46245	0.18498	104.308	9.33665	14.5901	3.84819	0.906476	0.897654	0.901416	0.902227	0.894086	0.897621	0.864796	0.909828	0.854449	0.874765	0.833593	0.87217	0.871748	0.905763	0.887361	0.896454	0.885415	0.818986	0.845789	0.831939	1	0.889777	0.0645847
1258	18	18551	0.074204	98.7442	7.758	12.3203	2.84494	0.922511	0.912538	0.91553	0.911649	0.904587	0.907633	0.87564	0.914183	0.863754	0.880788	0.840736	0.879144	0.877635	0.907822	0.890168	0.898119	0.884642	0.822867	0.84955	0.83672	1	0.900269	0.060576
1262	22	16950	0.0678	98.7173	7.76834	12.311	2.84913	0.924041	0.913746	0.916785	0.912566	0.905811	0.908466	0.876401	0.914661	0.864572	0.880944	0.841593	0.878643	0.87767	0.90767	0.890295	0.899145	0.884808	0.823717	0.849381	0.83764	1	0.901184	0.0603081
1262	10	54939	0.219756	63.3359	7.87093	3.35765	1.20153	0.912148	0.887166	0.905868	0.891316	0.908644	0.909509	0.891953	0.886247	0.859517	0.86191	0.857806	0.873997	0.857651	0.903229	0.874998	0.874706	0.867571	0.864959	0.888886	0.792606	1	0.891158	0.062546
1264	12	51426	0.205704	63.2841	8.04185	3.35634	1.23311	0.913419	0.888743	0.907304	0.892778	0.909345	0.910677	0.892827	0.886983	0.860392	0.862093	0.859011	0.874324	0.85834	0.903852	0.874898	0.875199	0.868082	0.86499	0.889268	0.793324	1	0.89221	0.0622248
1264	12	51426	0.205704	63.2841	8.04185	3.35634	1.23311	0.913419	0.888743	0.907304	0.892778	0.909345	0.910677	0.892827	0.886983	0.860392	0.862093	0.859011	0.874324	0.85834	0.903852	0.874898	0.875199	0.868082	0.86499	0.889268	0.793324	1	0.89221	0.0622248
1269	17	43943	0.175772	100.561	8.88574	13.0721	3.40479	0.914662	0.891029	0.908495	0.893965	0.909565	0.911647	0.893658	0.887616	0.86049	0.862765	0.859443	0.874474	0.85826	0.904274	0.874405	0.875566	0.868694	0.864905	0.888776	0.79429	1	0.89315	0.0617299
1270	18	20881	0.083524	97.5072	7.46676	11.8542	2.66445	0.92929	0.905033	0.917748	0.904746	0.914372	0.919879	0.90228	0.897251	0.866338	0.866769	0.86344	0.875844	0.861812	0.905943	0.873593	0.879675	0.872899	0.86641	0.889684	0.797591	1	0.901898	0.0584102
1274	22	19081	0.076324	97.4641	7.45315	11.838	2.65352	0.931083	0.90674	0.918925	0.906058	0.915177	0.92068	0.903595	0.897988	0.866097	0.866569	0.864446	0.875504	0.861721	0.906425	0.874797	0.880116	0.873094	0.865861	0.889419	0.799382	1	0.902913	0.0579307
1274	10	55877	0.223508	64.3979	7.96345	3.52702	1.25476	0.907001	0.891342	0.89706	0.884595	0.888174	0.880273	0.898742	0.902482	0.881499	0.869955	0.837473	0.888093	0.869436	0.919063	0.867074	0.869884	0.838726	0.850108	0.85018	0.818593	1	0.887604	0.0672669
1276	12	52178	0.208712	64.3349	8.14062	3.52413	1.28856	0.908458	0.892713	0.898779	0.885574	0.889695	0.881176	0.899153	0.903695	0.882038	0.870693	0.837824	0.888258	0.870041	0.919909	0.867387	0.869964	0.839022	0.850464	0.850866	0.818774	1	0.888664	0.0669709
1276	12	52178	0.208712	64.3349	8.14062	3.52413	1.28856	0.908458	0.892713	0.898779	0.885574	0.889695	0.881176	0.899153	0.903695	0.882038	0.870693	0.837824	0.888258	0.870041	0.919909	0.867387	0.869964	0.839022	0.850464	0.850866	0.818774	1	0.888664	0.0669709
1281	17	44437	0.177748	102.825	9.02185	13.9664	3.61041	0.90985	0.894705	0.900353	0.887301	0.89044	0.882046	0.900466	0.904697	0.882125	0.871807	0.838603	0.889687	0.87075	0.920674	0.867847	0.869759	0.839413	0.851115	0.851318	0.818406	1	0.889866	0.0663429
1282	18	18741	0.074964	98.6343	7.51769	12.2661	2.73879	0.925191	0.913345	0.913745	0.898271	0.900245	0.891415	0.907155	0.913532	0.885225	0.87458	0.847047	0.895603	0.878608	0.925511	0.873246	0.871832	0.84075	0.852783	0.856251	0.820687	1	0.900446	0.0616543
1286	22	17178	0.068712	98.6128	7.49517	12.257	2.72801	0.926767	0.914251	0.915473	0.900076	0.900629	0.892013	0.90808	0.913814	0.885726	0.875364	0.84844	0.896408	0.87941	0.925486	0.874025	0.871376	0.840843	0.853446	0.85627	0.821894	1	0.901454	0.0611652
1286	10	56185	0.22474	65.2559	8.12475	3.67146	1.31538	0.907066	0.897072	0.876853	0.883812	0.902794	0.901433	0.855531	0.915431	0.856439	0.850796	0.820975	0.864955	0.877788	0.907644	0.867109	0.892427	0.866192	0.849159	0.843998	0.794038	1	0.884172	0.0677932
1288	12	52567	0.210268	65.1858	8.30149	3.66738	1.35031	0.908517	0.898691	0.878669	0.885051	0.903799	0.902306	0.856174	0.915869	0.857496	0.851685	0.821618	0.865534	0.878403	0.908079	0.867607	0.892822	0.866456	0.849326	0.843799	0.793882	1	0.885263	0.0674346
1288	12	52567	0.210268	65.1858	8.30149	3.66738	1.35031	0.908517	0.898691	0.878669	0.885051	0.903799	0.902306	0.856174	0.915869	0.857496	0.851685	0.821618	0.865534	0.878403	0.908079	0.867607	0.892822	0.866456	0.849326	0.843799	0.793882	1	0.885263	0.0674346
1293	17	44725	0.1789	104.717	9.22542	14.7511	3.83496	0.909894	0.899888	0.880704	0.886249	0.905198	0.903343	0.857485	0.916512	0.858535	0.852588	0.821722	0.866205	0.878971	0.908731	0.867826	0.89261	0.867099	0.849469	0.842951	0.794231	1	0.88638	0.0670173
1294	18	18704	0.074816	98.0763	7.75258	12.0758	2.80909	0.924669	0.915874	0.896038	0.899112	0.91574	0.912933	0.866232	0.923412	0.867141	0.85856	0.827443	0.875	0.885132	0.913307	0.870402	0.895905	0.872327	0.85185	0.847439	0.795525	1	0.897353	0.0624303
1298	22	17084	0.068336	98.0346	7.75883	12.061	2.80954	0.925457	0.916706	0.898092	0.899731	0.916998	0.914247	0.867332	0.923788	0.867391	0.859986	0.829168	0.876756	0.885507	0.913223	0.870522	0.896511	0.873098	0.851791	0.847782	0.794603	1	0.898327	0.0621159
1298	10	57125	0.2285	63.623	8.04293	3.40848	1.24092	0.915912	0.897418	0.88533	0.888245	0.897409	0.905234	0.86779	0.909716	0.846766	0.866687	0.845435	0.887562	0.831974	0.899554	0.887317	0.901042	0.853663	0.83705	0.863256	0.818521	1	0.888038	0.0621532
1300	12	53414	0.213656	63.5773	8.2248	3.40864	1.27421	0.917306	0.898688	0.886818	0.889243	0.89851	0.906129	0.868621	0.909996	0.84754	0.867422	0.846052	0.8881	0.831804	0.899633	0.887604	0.901234	0.854139	0.837374	0.863322	0.819027	1	0.888989	0.0618501
1300	12	53414	0.213656	63.5773	8.2248	3.40864	1.27421	0.917306	0.898688	0.886818	0.889243	0.89851	0.906129	0.868621	0.909996	0.84754	0.867422	0.846052	0.8881	0.831804	0.899633	0.887604	0.901234	0.854139	0.837374	0.863322	0.819027	1	0.888989	0.0618501
1305	17	45431	0.181724	101.45	9.09506	13.4292	3.54436	0.918492	0.899804	0.888424	0.890757	0.899364	0.906969	0.86868	0.910832	0.84822	0.86802	0.846481	0.888644	0.83125	0.900927	0.886795	0.90118	0.854163	0.837787	0.863111	0.819143	1	0.889878	0.0616699
1306	18	22084	0.088336	96.9825	7.71584	11.6805	2.72678	0.930493	0.911452	0.901671	0.900448	0.907467	0.913037	0.87586	0.915369	0.853989	0.87217	0.854329	0.890486	0.831733	0.902509	0.887249	0.903346	0.856616	0.84242	0.865491	0.821454	1	0.898119	0.0589409
1310	22	20247	0.080988	96.9558	7.69825	11.6701	2.7198	0.930879	0.912333	0.902677	0.90164	0.908258	0.913444	0.876747	0.915988	0.854818	0.872475	0.85509	0.891293	0.831333	0.902998	0.887292	0.903615	0.856324	0.842224	0.866696	0.822048	1	0.898796	0.0586363
1310	10	56839	0.227356	63.3339	7.91076	3.3588	1.20776	0.905171	0.891457	0.893207	0.918744	0.896277	0.898054	0.876968	0.934807	0.860993	0.864275	0.860122	0.86321	0.884234	0.899488	0.882783	0.875385	0.854968	0.836679	0.852636	0.808758	1	0.891607	0.0637151
1312	12	53176	0.212704	63.2775	8.09927	3.35751	1.24239	0.906715	0.892442	0.894924	0.919654	0.897294	0.899062	0.877783	0.93529	0.861592	0.864544	0.860943	0.863698	0.885042	0.8994	0.883143	0.876072	0.854944	0.836919	0.853045	0.809218	1	0.892577	0.0634363
1312	12	53176	0.212704	63.2775	8.09927	3.35751	1.24239	0.906715	0.892442	0.894924	0.919654	0.897294	0.899062	0.877783	0.93529	0.861592	0.864544	0.860943	0.863698	0.885042	0.8994	0.883143	0.876072	0.854944	0.836919	0.853045	0.809218	1	0.892577	0.0634363
1317	17	45474	0.181896	103.146	9.00678	14.094	3.62968	0.90864	0.893566	0.896292	0.920427	0.897788	0.899855	0.879481	0.935568	0.86213	0.865132	0.861173	0.864406	0.885187	0.899272	0.883417	0.876138	0.855159	0.837632	0.852982	0.81054	1	0.893533	0.0631291
1318	18	17258	0.069032	99.4765	7.44256	12.5741	2.76538	0.922934	0.907666	0.910737	0.930148	0.907058	0.909694	0.887994	0.941882	0.871306	0.870089	0.867047	0.87203	0.8884	0.902654	0.886864	0.878723	0.858385	0.841668	0.854821	0.817302	1	0.903559	0.0591173
1322	22	15771	0.063084	99.4421	7.42733	12.5605	2.75771	0.924704	0.908661	0.911959	0.931488	0.908123	0.910627	0.888593	0.94195	0.871536	0.870078	0.866876	0.872297	0.887674	0.902448	0.886722	0.879114	0.859394	0.842813	0.854955	0.817577	1	0.904414	0.0587172
1322	10	55020	0.22008	67.8456	8.34752	4.11962	1.45484	0.923501	0.893466	0.904662	0.895265	0.901845	0.92171	0.868639	0.91275	0.869011	0.854126	0.853035	0.865122	0.889413	0.881107	0.858233	0.85797	0.866412	0.837577	0.882997	0.79641	1	0.893235	0.0598822
1324	12	51454	0.205816	67.7806	8.53193	4.11636	1.49466	0.92468	0.89477	0.90578	0.896393	0.902768	0.922484	0.869106	0.913204	0.869816	0.85454	0.852966	0.865608	0.889581	0.881185	0.858505	0.858864	0.866667	0.837807	0.882633	0.796896	1	0.894071	0.0596157
1324	12	51454	0.205816	67.7806	8.53193	4.11636	1.49466	0.92468	0.89477	0.90578	0.896393	0.902768	0.922484	0.869106	0.913204	0.869816	0.85454	0.852966	0.865608	0.889581	0.881185	0.858505	0.858864	0.866667	0.837807	0.882633	0.796896	1	0.894071	0.0596157
1329	17	43905	0.17562	108.176	9.45532	16.2486	4.17719	0.925715	0.895934	0.906081	0.897267	0.903268	0.922401	0.869616	0.914326	0.870994	0.855563	0.852864	0.86612	0.889238	0.881995	0.858911	0.858763	0.867145	0.837946	0.882405	0.797654	1	0.894735	0.0595548
1330	18	11456	0.045824	101.706	7.70078	13.4404	2.99705	0.940773	0.91284	0.919649	0.910091	0.913801	0.929688	0.877182	0.92122	0.878666	0.859462	0.852348	0.873603	0.899136	0.888006	0.86758	0.860597	0.873254	0.842703	0.882682	0.79801	1	0.905276	0.0562834
1334	22	10472	0.041888	101.705	7.70892	13.4404	3.00305	0.941511	0.915107	0.921648	0.91038	0.914916	0.930338	0.877817	0.923128	0.879297	0.860581	0.851986	0.873568	0.89916	0.888178	0.867408	0.859339	0.874093	0.841769	0.884024	0.798128	1	0.906238	0.0557815
1334	10	55273	0.221092	68.0496	8.36727	4.15661	1.46891	0.914823	0.899562	0.896233	0.883044	0.908952	0.891014	0.882936	0.906365	0.84079	0.872343	0.84752	0.866861	0.856494	0.902466	0.876441	0.874649	0.863749	0.861976	0.864355	0.815778	1	0.889416	0.063184
1336	12	51652	0.206608	67.9961	8.55245	4.15533	1.50785	0.916257	0.901195	0.897361	0.884854	0.90981	0.891785	0.883799	0.907196	0.841139	0.873132	0.847779	0.867633	0.856704	0.902976	0.87652	0.874845	0.864197	0.861941	0.864332	0.816967	1	0.890452	0.0628413
1336	12	51652	0.206608	67.9961	8.55245	4.15533	1.50785	0.916257	0.901195	0.897361	0.884854	0.90981	0.891785	0.883799	0.907196	0.841139	0.873132	0.847779	0.867633	0.856704	0.902976	0.87652	0.874845	0.864197	0.861941	0.864332	0.816967	1	0.890452	0.0628413
1341	17	43895	0.17558	105.544	9.44241	15.112	3.97634	0.917075	0.903064	0.89795	0.885761	0.910331	0.891696	0.88452	0.907552	0.842271	0.873197	0.847739	0.867286	0.857171	0.904055	0.875897	0.874188	0.864609	0.862513	0.864802	0.817587	1	0.891129	0.0626188
1342	18	14091	0.056364	100.207	7.63956	12.8601	2.89185	0.933078	0.919523	0.909126	0.897168	0.918671	0.901355	0.892236	0.915655	0.849159	0.88113	0.852282	0.87492	0.864098	0.909197	0.879107	0.879427	0.866972	0.865198	0.867185	0.822262	1	0.901555	0.0585734
1346	22	12930	0.05172	100.184	7.62247	12.8504	2.88258	0.934725	0.920998	0.909629	0.898144	0.91891	0.901933	0.893001	0.915352	0.851199	0.880549	0.851972	0.876914	0.86365	0.90959	0.879544	0.87966	0.867981	0.864424	0.867633	0.822312	1	0.90235	0.0584321
1346	10	53876	0.215504	65.2414	8.01314	3.66468	1.29466	0.917097	0.909422	0.880262	0.894601	0.909719	0.87784	0.873515	0.912716	0.864996	0.879807	0.819948	0.876522	0.855891	0.903334	0.875631	0.869886	0.855102	0.843372	0.869469	0.799577	1	0.889476	0.0615497
1348	12	50442	0.201768	65.1928	8.21095	3.66483	1.33338	0.918144	0.911007	0.881279	0.89594	0.910709	0.878573	0.874321	0.913138	0.86543	0.880665	0.820487	0.876779	0.85638	0.903463	0.876006	0.870257	0.855418	0.842978	0.869583	0.799691	1	0.890371	0.0611907
1348	12	50442	0.201768	65.1928	8.21095	3.66483	1.33338	0.918144	0.911007	0.881279	0.89594	0.910709	0.878573	0.874321	0.913138	0.86543	0.880665	0.820487	0.876779	0.85638	0.903463	0.876006	0.870257	0.855418	0.842978	0.869583	0.799691	1	0.890371	0.0611907
1353	17	42962	0.171848	103.331	9.08851	14.1742	3.66916	0.919173	0.911945	0.882803	0.897281	0.911585	0.879591	0.874796	0.913249	0.867197	0.881803	0.821168	0.877974	0.857281	0.90381	0.876903	0.870106	0.855384	0.843199	0.870502	0.798636	1	0.891328	0.0608408
1354	18	18016	0.072064	98.6853	7.5694	12.2879	2.76536	0.931422	0.925927	0.898646	0.908498	0.921764	0.890125	0.882105	0.919072	0.872946	0.88488	0.826626	0.881217	0.864454	0.910191	0.880467	0.870171	0.859847	0.84758	0.871614	0.801538	1	0.901097	0.057643
1358	22	16552	0.066208	98.6397	7.56388	12.2708	2.75957	0.932727	0.927139	0.900526	0.908984	0.922728	0.890195	0.881978	0.919013	0.873731	0.885361	0.827453	0.881706	0.865364	0.910736	0.880377	0.869986	0.859443	0.848387	0.871768	0.801112	1	0.901887	0.0573753
1358	10	53646	0.214584	64.2656	7.95403	3.50583	1.25139	0.914672	0.909313	0.892266	0.907207	0.901083	0.905594	0.868434	0.916005	0.865889	0.870857	0.851107	0.890486	0.876282	0.903478	0.876878	0.896087	0.886907	0.862422	0.866672	0.83996	1	0.895674	0.061063
1360	12	50306	0.201224	64.1914	8.12478	3.50095	1.28433	0.916491	0.910359	0.893492	0.907904	0.902149	0.906164	0.869191	0.916342	0.866596	0.871755	0.852205	0.890629	0.876327	0.903431	0.877639	0.896205	0.886972	0.862879	0.866775	0.840029	1	0.896587	0.0607183
1360	12	50306	0.201224	64.1914	8.12478	3.50095	1.28433	0.916491	0.910359	0.893492	0.907904	0.902149	0.906164	0.869191	0.916342	0.866596	0.871755	0.852205	0.890629	0.876327	0.903431	0.877639	0.896205	0.886972	0.862879	0.866775	0.840029	1	0.896587	0.0607183
1365	17	43011	0.172044	101.05	8.95858	13.2648	3.46721	0.917498	0.911813	0.89426	0.908047	0.902025	0.906977	0.869615	0.916998	0.867325	0.872207	0.85277	0.891342	0.87688	0.90356	0.87802	0.896945	0.887494	0.86264	0.867301	0.838983	1	0.897243	0.0604624
1366	18	18598	0.074392	98.4359	7.44218	12.1894	2.7027	0.930557	0.923943	0.90663	0.91897	0.91198	0.91491	0.876465	0.922223	0.872997	0.881278	0.858936	0.895096	0.877998	0.90663	0.879906	0.896575	0.889424	0.864421	0.866195	0.839338	1	0.906138	0.0569068
1370	22	17068	0.068272	98.4176	7.42378	12.1817	2.69376	0.93148	0.925123	0.907693	0.919879	0.912936	0.915485	0.878105	0.922281	0.873506	0.882294	0.859327	0.896063	0.878105	0.90699	0.879482	0.89659	0.889618	0.865303	0.865919	0.839759	1	0.906958	0.0564031
1370	10	57789	0.231156	64.8367	7.95812	3.59701	1.27029	0.926751	0.91353	0.904212	0.897723	0.890325	0.896122	0.884623	0.90679	0.87482	0.856807	0.859099	0.872043	0.855145	0.909983	0.874673	0.89132	0.869629	0.841094	0.871844	0.814134	1	0.895829	0.0610247
1372	12	54133	0.216532	64.7621	8.14128	3.59238	1.3047	0.92802	0.914479	0.905317	0.898851	0.891102	0.897059	0.885477	0.907616	0.875695	0.857693	0.859901	0.872407	0.855495	0.910295	0.875141	0.891443	0.869691	0.841492	0.871816	0.814281	1	0.896721	0.0606458
1372	12	54133	0.216532	64.7621	8.14128	3.59238	1.3047	0.92802	0.914479	0.905317	0.898851	0.891102	0.897059	0.885477	0.907616	0.875695	0.857693	0.859901	0.872407	0.855495	0.910295	0.875141	0.891443	0.869691	0.841492	0.871816	0.814281	1	0.896721	0.0606458
1377	17	46347	0.185388	104.594	9.01687	14.6848	3.72778	0.929111	0.915809	0.905798	0.900285	0.892064	0.897566	0.885785	0.908818	0.877263	0.858276	0.860865	0.872473	0.855935	0.911256	0.875763	0.89255	0.870099	0.842072	0.872031	0.814314	1	0.897626	0.0603648
1378	18	17566	0.070264	99.6195	7.53087	12.6325	2.80662	0.942474	0.924684	0.921411	0.911021	0.899721	0.907776	0.89306	0.915803	0.884151	0.86508	0.866162	0.878715	0.86175	0.913099	0.879768	0.894768	0.871115	0.845668	0.870887	0.815097	1	0.906766	0.0567641
1382	22	16073	0.064292	99.5729	7.54046	12.6156	2.80725	0.943321	0.925621	0.922696	0.912244	0.901543	0.908325	0.89417	0.916506	0.883998	0.864618	0.866826	0.879176	0.862378	0.913426	0.87983	0.894264	0.871181	0.846357	0.870933	0.815716	1	0.907589	0.0563622
1382	10	56690	0.22676	66.5627	8.27831	3.8951	1.39373	0.92833	0.883683	0.916229	0.908317	0.887026	0.919492	0.88191	0.908749	0.857629	0.877668	0.853184	0.864182	0.866626	0.893985	0.865011	0.879864	0.876627	0.868522	0.85957	0.805424	1	0.895307	0.0609204
1384	12	53030	0.21212	66.4795	8.46565	3.88905	1.43154	0.929587	0.885357	0.917481	0.908957	0.888252	0.919885	0.882812	0.909532	0.858137	0.87855	0.853771	0.864115	0.866755	0.894154	0.86584	0.880256	0.876815	0.868414	0.859777	0.805393	1	0.896222	0.0606128
1384	12	53030	0.21212	66.4795	8.46565	3.88905	1.43154	0.929587	0.885357	0.917481	0.908957	0.888252	0.919885	0.882812	0.909532	0.858137	0.87855	0.853771	0.864115	0.866755	0.894154	0.86584	0.880256	0.876815	0.868414	0.859777	0.805393	1	0.896222	0.0606128
1389	17	45243	0.180972	105.275	9.3281	14.991	3.91825	0.930498	0.886933	0.919048	0.909865	0.889121	0.920275	0.883728	0.910848	0.859393	0.879385	0.854762	0.86462	0.866985	0.893785	0.866421	0.880545	0.876511	0.868289	0.859846	0.805484	1	0.897171	0.0602164
1390	18	15147	0.060588	100.434	7.63261	12.9459	2.8952	0.942365	0.904106	0.931373	0.921139	0.898858	0.928699	0.896316	0.920182	0.864297	0.882386	0.86499	0.868951	0.870007	0.900013	0.870601	0.88298	0.87585	0.868192	0.859741	0.806232	1	0.907163	0.0565205
1394	22	13809	0.055236	100.416	7.62472	12.9386	2.88911	0.944819	0.905207	0.931928	0.922152	0.899196	0.929539	0.898219	0.920957	0.866029	0.882613	0.866066	0.868492	0.869867	0.899631	0.870845	0.882577	0.876602	0.869686	0.860164	0.806141	1	0.90818	0.0561808
1394	10	54225	0.2169	66.7152	8.26821	3.92055	1.39714	0.921005	0.915777	0.884481	0.906298	0.907008	0.909968	0.862278	0.928843	0.865523	0.880231	0.831379	0.891268	0.875703	0.899567	0.880277	0.898451	0.870198	0.860821	0.866381	0.82757	1	0.896929	0.0619515
1396	12	50868	0.203472	66.6833	8.45952	3.92332	1.43659	0.922378	0.916971	0.885675	0.907643	0.907801	0.910356	0.863106	0.929651	0.865918	0.881055	0.83179	0.891582	0.875757	0.899986	0.880495	0.898797	0.870528	0.860698	0.866498	0.827308	1	0.89781	0.0615261
1396	12	50868	0.203472	66.6833	8.45952	3.92332	1.43659	0.922378	0.916971	0.885675	0.907643	0.907801	0.910356	0.863106	0.929651	0.865918	0.881055	0.83179	0.891582	0.875757	0.899986	0.880495	0.898797	0.870528	0.860698	0.866498	0.827308	1	0.89781	0.0615261
1401	17	43418	0.173672	103.747	9.32582	14.3597	3.79489	0.923235	0.918191	0.886787	0.908414	0.909174	0.910579	0.864365	0.929776	0.866	0.881639	0.832397	0.892176	0.876445	0.900191	0.880441	0.899051	0.870872	0.86091	0.867083	0.826719	1	0.898583	0.061188
1402	18	18640	0.07456	97.8184	7.81067	11.9853	2.80182	0.937151	0.929667	0.899866	0.92052	0.919957	0.91655	0.872881	0.935139	0.870655	0.886454	0.837715	0.894635	0.880606	0.904453	0.882269	0.902012	0.874195	0.863734	0.869608	0.827092	1	0.907692	0.0565286
1406	22	17097	0.068388	97.8142	7.84078	11.9855	2.81322	0.93765	0.930397	0.901269	0.92139	0.920805	0.917354	0.873984	0.936071	0.871147	0.886735	0.838363	0.89504	0.880476	0.904515	0.88381	0.902614	0.874539	0.864421	0.870153	0.827777	1	0.908452	0.0561564
1406	10	54272	0.217088	62.1775	7.79012	3.17976	1.14628	0.915988	0.885604	0.898603	0.862342	0.907945	0.864378	0.856851	0.882582	0.863908	0.864755	0.803564	0.886	0.844128	0.896457	0.872411	0.872853	0.88589	0.839936	0.849913	0.783461	1	0.880383	0.0659284
1408	12	50642	0.202568	62.1028	7.96107	3.17513	1.17527	0.917717	0.887495	0.899668	0.863957	0.908821	0.865349	0.857855	0.883545	0.864233	0.865398	0.804194	0.886655	0.845366	0.896736	0.872981	0.872675	0.886596	0.839659	0.849769	0.783342	1	0.881513	0.0656391
1408	12	50642	0.202568	62.1028	7.96107	3.17513	1.17527	0.917717	0.887495	0.899668	0.863957	0.908821	0.865349	0.857855	0.883545	0.864233	0.865398	0.804194	0.886655	0.845366	0.896736	0.872981	0.872675	0.886596	0.839659	0.849769	0.783342	1	0.881513	0.0656391
1413	17	43085	0.17234	100.764	8.87248	13.1491	3.41126	0.919554	0.88901	0.901427	0.865173	0.909876	0.866125	0.858454	0.883997	0.86435	0.865777	0.804781	0.886956	0.845782	0.896809	0.873332	0.87281	0.885981	0.839886	0.849692	0.783393	1	0.882537	0.065231
1414	18	21916	0.087664	96.7302	7.54301	11.5817	2.6519	0.930667	0.904727	0.911161	0.877989	0.920355	0.873357	0.865806	0.890605	0.870391	0.86989	0.80845	0.890788	0.852733	0.899845	0.877783	0.871874	0.889259	0.842786	0.851205	0.78575	1	0.891585	0.0612569
1418	22	19996	0.079984	96.7246	7.53375	11.5792	2.64749	0.931386	0.907181	0.912958	0.879576	0.921434	0.874025	0.866748	0.891853	0.871374	0.871224	0.808487	0.892303	0.85247	0.900005	0.877526	0.871674	0.890128	0.843094	0.850545	0.785057	1	0.892727	0.0608183
1418	10	52972	0.211888	64.0092	8.01619	3.46784	1.25308	0.915871	0.907697	0.87617	0.876397	0.922006	0.908301	0.870148	0.903808	0.849515	0.871281	0.843191	0.877728	0.873282	0.901533	0.868251	0.869346	0.858236	0.873981	0.830099	0.804548	1	0.889449	0.0638
1420	12	49612	0.198448	63.9607	8.19204	3.4673	1.28733	0.917631	0.909336	0.87756	0.877298	0.922529	0.908893	0.870979	0.90461	0.850843	0.871846	0.843838	0.878134	0.873831	0.901647	0.869014	0.869648	0.858593	0.874506	0.830857	0.803898	1	0.890482	0.0633782
1420	12	49612	0.198448	63.9607	8.19204	3.4673	1.28733	0.917631	0.909336	0.87756	0.877298	0.922529	0.908893	0.870979	0.90461	0.850843	0.871846	0.843838	0.878134	0.873831	0.901647	0.869014	0.869648	0.858593	0.874506	0.830857	0.803898	1	0.890482	0.0633782
1425	17	42345	0.16938	103.481	9.12267	14.2376	3.70694	0.919223	0.910828	0.878935	0.878474	0.923923	0.910155	0.872086	0.904747	0.851576	0.872134	0.844232	0.878132	0.875156	0.901511	0.869229	0.870445	0.858791	0.875452	0.830783	0.803743	1	0.891549	0.0630752
1426	18	15890	0.06356	99.7454	7.46914	12.6765	2.79621	0.935966	0.926463	0.895563	0.888955	0.932316	0.91825	0.88669	0.913688	0.858339	0.878162	0.848112	0.884424	0.879012	0.903461	0.875834	0.872498	0.85793	0.879862	0.829956	0.805727	1	0.90249	0.05825
1430	22	14537	0.058148	99.7166	7.44765	12.6645	2.78811	0.936988	0.927908	0.897193	0.890452	0.933686	0.91869	0.887838	0.914184	0.859565	0.878861	0.848524	0.884708	0.87917	0.9028	0.876384	0.872291	0.858637	0.879342	0.830089	0.805703	1	0.903477	0.0579365
1430	10	53444	0.213776	67.5972	8.27012	4.07287	1.43219	0.90084	0.908128	0.892355	0.903563	0.898426	0.882793	0.876169	0.898033	0.849665	0.886526	0.849132	0.883663	0.867712	0.915182	0.896387	0.873494	0.866599	0.853894	0.861603	0.831571	1	0.890083	0.0634471
1432	12	50043	0.200172	67.5338	8.44884	4.06962	1.47007	0.902474	0.909648	0.894211	0.904472	0.899586	0.88383	0.876966	0.898747	0.850199	0.886757	0.84919	0.88402	0.868203	0.915483	0.896439	0.873789	0.866625	0.853696	0.861559	0.831575	1	0.891116	0.0630043
1432	12	50043	0.200172	67.5338	8.44884	4.06962	1.47007	0.902474	0.909648	0.894211	0.904472	0.899586	0.88383	0.876966	0.898747	0.850199	0.886757	0.84919	0.88402	0.868203	0.915483	0.896439	0.873789	0.866625	0.853696	0.861559	0.831575	1	0.891116	0.0630043
1437	17	42740	0.17096	105.002	9.34313	14.8775	3.89735	0.904176	0.91081	0.895672	0.905674	0.900737	0.88471	0.878042	0.899088	0.850585	0.887833	0.849567	0.884359	0.868273	0.916004	0.897017	0.873959	0.866554	0.853451	0.861675	0.831083	1	0.892117	0.0625046
1438	18	14357	0.057428	100.147	7.62467	12.8365	2.87113	0.920492	0.927178	0.913352	0.917915	0.910601	0.898064	0.888382	0.906492	0.853242	0.894337	0.85676	0.892317	0.871735	0.917671	0.899457	0.880476	0.867103	0.854392	0.865257	0.826391	1	0.903453	0.0579744
1442	22	13220	0.05288	100.119	7.64588	12.827	2.87687	0.922088	0.928707	0.914372	0.919592	0.911687	0.899849	0.889107	0.90798	0.85382	0.893722	0.856657	0.893419	0.872882	0.918533	0.900303	0.881014	0.868154	0.854539	0.865015	0.826324	1	0.904589	0.0576004
1442	10	54598	0.218392	65.164	8.00195	3.65167	1.29008	0.906892	0.911508	0.901855	0.910693	0.890628	0.921893	0.88528	0.88223	0.855489	0.859775	0.843566	0.861781	0.86331	0.889373	0.89028	0.887569	0.861945	0.838941	0.839738	0.821422	1	0.892278	0.0628257
1444	12	51178	0.204712	65.1087	8.18746	3.65024	1.32681	0.908242	0.912931	0.90321	0.912042	0.891487	0.922447	0.886543	0.88326	0.856491	0.860487	0.844445	0.861855	0.864053	0.889103	0.8905	0.887803	0.862373	0.838857	0.839814	0.822258	1	0.893299	0.0623719
1444	12	51178	0.204712	65.1087	8.18746	3.65024	1.32681	0.908242	0.912931	0.90321	0.912042	0.891487	0.922447	0.886543	0.88326	0.856491	0.860487	0.844445	0.861855	0.864053	0.889103	0.8905	0.887803	0.862373	0.838857	0.839814	0.822258	1	0.893299	0.0623719
1449	17	43797	0.175188	101.964	9.04091	13.6266	3.56018	0.910405	0.914526	0.903863	0.912882	0.892458	0.92391	0.887835	0.884764	0.857547	0.861897	0.844282	0.861554	0.864374	0.888782	0.890381	0.88788	0.862331	0.838357	0.840548	0.823241	1	0.894397	0.0621137
1450	18	19474	0.077896	97.8832	7.60284	11.9971	2.72873	0.92264	0.927005	0.915297	0.92282	0.902716	0.931036	0.897787	0.892241	0.867233	0.867978	0.846898	0.867387	0.871059	0.893448	0.89296	0.886721	0.864358	0.839735	0.844408	0.8232	1	0.903507	0.058107
1454	22	17806	0.071224	97.8881	7.6081	11.9991	2.73059	0.923621	0.927075	0.916713	0.923621	0.902505	0.93227	0.899247	0.892705	0.867769	0.869173	0.847495	0.868724	0.871476	0.892957	0.893688	0.88678	0.865579	0.839492	0.844378	0.823599	1	0.904224	0.0578767
1454	10	55330	0.22132	63.2377	7.87467	3.34257	1.19555	0.913907	0.898545	0.917576	0.918625	0.872474	0.903624	0.867161	0.909136	0.877092	0.886074	0.869863	0.873306	0.865896	0.915019	0.893882	0.878375	0.887267	0.846042	0.852277	0.799006	1	0.895704	0.0608683
1456	12	51922	0.207688	63.1778	8.04001	3.33988	1.22745	0.914997	0.899676	0.918782	0.919841	0.873541	0.903991	0.867677	0.90948	0.877191	0.8871	0.870363	0.873695	0.866588	0.915026	0.893841	0.878481	0.887485	0.845923	0.852336	0.798968	1	0.896501	0.0605721
1456	12	51922	0.207688	63.1778	8.04001	3.33988	1.22745	0.914997	0.899676	0.918782	0.919841	0.873541	0.903991	0.867677	0.90948	0.877191	0.8871	0.870363	0.873695	0.866588	0.915026	0.893841	0.878481	0.887485	0.845923	0.852336	0.798968	1	0.896501	0.0605721
1461	17	44449	0.177796	101.625	8.91076	13.4847	3.48339	0.917029	0.900819	0.919942	0.920684	0.8748	0.904722	0.868164	0.909661	0.87786	0.888029	0.870335	0.874024	0.866971	0.916129	0.89362	0.87849	0.888265	0.84633	0.852944	0.798319	1	0.897455	0.060253
1462	18	18818	0.075272	98.5004	7.46914	12.2146	2.72113	0.931635	0.913354	0.932139	0.928818	0.885482	0.910697	0.878228	0.913833	0.884233	0.896482	0.874163	0.880088	0.869566	0.920741	0.896296	0.88317	0.889733	0.851578	0.856255	0.799846	1	0.906653	0.0561525
1466	22	17191	0.068764	98.4947	7.46346	12.2122	2.71946	0.933832	0.914083	0.932523	0.92976	0.886569	0.911931	0.879385	0.914897	0.884853	0.896167	0.874266	0.880693	0.86967	0.920249	0.897417	0.883922	0.890408	0.851987	0.856756	0.799779	1	0.907571	0.0558639
1466	10	57017	0.228068	66.2264	8.13255	3.83231	1.35263	0.918454	0.902485	0.891717	0.892453	0.913955	0.884692	0.862594	0.900346	0.83333	0.87573	0.827736	0.874695	0.861533	0.881421	0.877037	0.891787	0.879448	0.863628	0.847528	0.806242	1	0.888463	0.0621146
1468	12	53319	0.213276	66.1682	8.3167	3.83025	1.38868	0.92	0.903824	0.893462	0.893509	0.914955	0.885332	0.863435	0.90072	0.834018	0.876329	0.828354	0.874566	0.861879	0.881665	0.877952	0.892112	0.879771	0.863838	0.847756	0.806542	1	0.889457	0.061668
1468	12	53319	0.213276	66.1682	8.3167	3.83025	1.38868	0.92	0.903824	0.893462	0.893509	0.914955	0.885332	0.863435	0.90072	0.834018	0.876329	0.828354	0.874566	0.861879	0.881665	0.877952	0.892112	0.879771	0.863838	0.847756	0.806542	1	0.889457	0.061668
1473	17	45464	0.181856	102.711	9.14416	13.929	3.64595	0.921289	0.905915	0.895093	0.894609	0.916329	0.886405	0.864398	0.901471	0.834891	0.876749	0.828403	0.874912	0.862232	0.881027	0.878255	0.89175	0.88062	0.863639	0.847451	0.806528	1	0.890537	0.0613021
1474	18	20415	0.08166	97.9993	7.62637	12.0403	2.7391	0.932133	0.920108	0.907617	0.904066	0.924884	0.894661	0.873941	0.908695	0.841979	0.882292	0.832819	0.877492	0.866471	0.884815	0.882317	0.893877	0.882905	0.865687	0.85011	0.806294	1	0.899467	0.0577057
1478	22	18618	0.074472	97.9933	7.61007	12.0372	2.7322	0.933989	0.921152	0.908422	0.904796	0.9262	0.896068	0.875389	0.908798	0.843565	0.882426	0.833468	0.87692	0.867118	0.885111	0.882587	0.894054	0.883607	0.865856	0.850655	0.806854	1	0.900452	0.057133
1478	10	61423	0.245692	62.2269	7.77074	3.18635	1.14406	0.918638	0.896562	0.894258	0.863048	0.909781	0.902724	0.880297	0.876911	0.867322	0.872735	0.824162	0.85573	0.857301	0.88685	0.886427	0.871221	0.858913	0.85551	0.822843	0.806514	1	0.886026	0.0639485
1480	12	57372	0.229488	62.1709	7.94203	3.18447	1.17351	0.920127	0.897598	0.89535	0.864856	0.910758	0.903106	0.881432	0.877484	0.868098	0.873431	0.824749	0.856646	0.857823	0.887402	0.886574	0.871688	0.859025	0.855313	0.822962	0.806142	1	0.887002	0.0636317
1480	12	57372	0.229488	62.1709	7.94203	3.18447	1.17351	0.920127	0.897598	0.89535	0.864856	0.910758	0.903106	0.881432	0.877484	0.868098	0.873431	0.824749	0.856646	0.857823	0.887402	0.886574	0.871688	0.859025	0.855313	0.822962	0.806142	1	0.887002	0.0636317
1485	17	48824	0.195296	102.499	8.83102	13.8237	3.50917	0.921872	0.89923	0.897346	0.866172	0.911642	0.903613	0.882394	0.878564	0.868466	0.873955	0.824932	0.857611	0.85841	0.887975	0.887033	0.872583	0.859659	0.856075	0.823806	0.806028	1	0.888164	0.06312
1486	18	23158	0.092632	97.2526	7.56187	11.7683	2.68594	0.934191	0.913248	0.908002	0.877774	0.917977	0.910398	0.889498	0.885202	0.87188	0.881315	0.827425	0.862553	0.861344	0.890707	0.890621	0.87799	0.861042	0.859034	0.825093	0.807626	1	0.89673	0.0596705
1490	22	21094	0.084376	97.2269	7.53333	11.7576	2.67451	0.935361	0.914762	0.909714	0.879516	0.918863	0.9118	0.889518	0.88556	0.873187	0.881104	0.827178	0.862733	0.861264	0.890301	0.89049	0.878141	0.861098	0.858704	0.825543	0.807505	1	0.897665	0.0592681
1490	10	58302	0.233208	65.0826	8.19556	3.64603	1.32037	0.906976	0.910904	0.867526	0.898648	0.889515	0.862758	0.868718	0.894592	0.893306	0.860056	0.870167	0.872269	0.866102	0.877886	0.8769	0.871291	0.853899	0.855082	0.843899	0.817348	1	0.88509	0.0633369
1492	12	54480	0.21792	65.0245	8.37718	3.64419	1.35631	0.90915	0.912151	0.869402	0.899541	0.890703	0.863592	0.869145	0.895723	0.893521	0.860591	0.871081	0.873018	0.866547	0.878414	0.877707	0.871476	0.854387	0.855433	0.844328	0.818007	1	0.88623	0.0628688
1492	12	54480	0.21792	65.0245	8.37718	3.64419	1.35631	0.90915	0.912151	0.869402	0.899541	0.890703	0.863592	0.869145	0.895723	0.893521	0.860591	0.871081	0.873018	0.866547	0.878414	0.877707	0.871476	0.854387	0.855433	0.844328	0.818007	1	0.88623	0.0628688
1497	17	46323	0.185292	103.764	9.24826	14.3611	3.76758	0.911426	0.912549	0.872191	0.900589	0.891587	0.865045	0.869072	0.895387	0.892969	0.861473	0.871371	0.873551	0.866103	0.877944	0.878041	0.872245	0.85464	0.85572	0.844764	0.818783	1	0.887213	0.0625203
1498	18	17744	0.070976	99.161	7.59976	12.4653	2.80332	0.92651	0.925806	0.888131	0.908842	0.904362	0.876944	0.876578	0.904165	0.898163	0.868773	0.871111	0.880382	0.875874	0.881988	0.881227	0.876832	0.858093	0.860094	0.850485	0.821855	1	0.897667	0.0585664
1502	22	16301	0.065204	99.1272	7.57895	12.4516	2.79281	0.928072	0.926293	0.888534	0.910067	0.906478	0.878382	0.877615	0.905037	0.898994	0.868628	0.872278	0.881878	0.87559	0.883381	0.881694	0.877554	0.858874	0.860837	0.850929	0.822588	1	0.898675	0.0583375
1502	10	53098	0.212392	66.0204	8.17283	3.79956	1.35391	0.892915	0.926993	0.89606	0.898706	0.887209	0.909055	0.898	0.909224	0.849072	0.896343	0.848111	0.899431	0.878847	0.887887	0.886662	0.87605	0.880881	0.867952	0.847621	0.80036	1	0.894313	0.0609914
1504	12	49721	0.198884	65.9662	8.35856	3.79835	1.39186	0.894723	0.928732	0.897005	0.899761	0.888246	0.909706	0.898594	0.909505	0.84947	0.897035	0.848595	0.899751	0.879146	0.888287	0.88703	0.87635	0.881388	0.868456	0.84762	0.800125	1	0.895283	0.0606938
1504	12	49721	0.198884	65.9662	8.35856	3.79835	1.39186	0.894723	0.928732	0.897005	0.899761	0.888246	0.909706	0.898594	0.909505	0.84947	0.897035	0.848595	0.899751	0.879146	0.888287	0.88703	0.87635	0.881388	0.868456	0.84762	0.800125	1	0.895283	0.0606938
1509	17	42476	0.169904	103.096	9.20774	14.088	3.70709	0.895153	0.929242	0.897201	0.901097	0.889526	0.909879	0.898755	0.910644	0.849786	0.89673	0.848762	0.900214	0.87965	0.889326	0.888337	0.877189	0.882181	0.868738	0.847843	0.79944	1	0.895841	0.0605253
1510	18	17990	0.07196	98.4652	7.68272	12.2134	2.79374	0.911256	0.940661	0.910033	0.913118	0.899083	0.914897	0.90453	0.917843	0.858199	0.90139	0.851417	0.904002	0.88249	0.89269	0.891718	0.881851	0.88527	0.870317	0.848749	0.801084	1	0.905085	0.0572638
1514	22	16429	0.065716	98.4535	7.68041	12.209	2.79376	0.911833	0.941567	0.911102	0.914085	0.90045	0.915941	0.904955	0.918954	0.858665	0.90249	0.851726	0.903463	0.881673	0.892751	0.891959	0.881247	0.885203	0.870473	0.849869	0.801479	1	0.905804	0.0570542
1514	10	54773	0.219092	63.4823	7.89769	3.38116	1.21059	0.930632	0.878864	0.890357	0.891461	0.855166	0.922927	0.884943	0.891434	0.872538	0.869772	0.808099	0.851177	0.872948	0.885884	0.890183	0.881027	0.869315	0.830683	0.874783	0.821573	1	0.886346	0.0628012
1516	12	51185	0.20474	63.396	8.07531	3.37482	1.24283	0.931884	0.880522	0.89157	0.892439	0.857058	0.923698	0.885875	0.892136	0.872687	0.870157	0.808713	0.851861	0.873537	0.886139	0.890095	0.881313	0.869737	0.8308	0.874885	0.82153	1	0.88735	0.06246
1516	12	51185	0.20474	63.396	8.07531	3.37482	1.24283	0.931884	0.880522	0.89157	0.892439	0.857058	0.923698	0.885875	0.892136	0.872687	0.870157	0.808713	0.851861	0.873537	0.886139	0.890095	0.881313	0.869737	0.8308	0.874885	0.82153	1	0.88735	0.06246
1521	17	43604	0.174416	100.223	8.92334	12.9456	3.39446	0.933263	0.882167	0.892636	0.893485	0.859015	0.924583	0.886513	0.89267	0.873223	0.870436	0.809146	0.852789	0.874186	0.886765	0.88985	0.881639	0.869622	0.83099	0.875768	0.821163	1	0.888367	0.062068
1522	18	20314	0.081256	97.5923	7.53532	11.8885	2.68998	0.94297	0.895885	0.903466	0.904204	0.87132	0.930097	0.894309	0.899626	0.880969	0.874175	0.814463	0.858177	0.879197	0.88727	0.891799	0.886482	0.869622	0.834818	0.877671	0.820862	1	0.897004	0.0589472
1526	22	18501	0.074004	97.5681	7.53238	11.8796	2.6861	0.944003	0.897195	0.90514	0.905194	0.872872	0.929977	0.894168	0.901438	0.881682	0.873872	0.814551	0.858359	0.880223	0.887709	0.892276	0.887411	0.869358	0.834522	0.878196	0.820956	1	0.89788	0.0587753
1526	10	55684	0.222736	64.4585	7.95799	3.53657	1.25819	0.892096	0.889537	0.8801	0.903437	0.889573	0.89391	0.882677	0.911671	0.861289	0.870026	0.837242	0.872737	0.865069	0.875198	0.892456	0.873034	0.860606	0.854438	0.85978	0.792535	1	0.88405	0.0652103
1528	12	51950	0.2078	64.4088	8.14976	3.53635	1.29503	0.893831	0.89128	0.881781	0.904601	0.890135	0.895159	0.88359	0.911646	0.861107	0.870606	0.838162	0.872551	0.86563	0.875371	0.892849	0.873263	0.860741	0.854264	0.86	0.793147	1	0.885074	0.0647854
1528	12	51950	0.2078	64.4088	8.14976	3.53635	1.29503	0.893831	0.89128	0.881781	0.904601	0.890135	0.895159	0.88359	0.911646	0.861107	0.870606	0.838162	0.872551	0.86563	0.875371	0.892849	0.873263	0.860741	0.854264	0.86	0.793147	1	0.885074	0.0647854
1533	17	44123	0.176492	105.727	9.074	15.1627	3.83603	0.895259	0.892358	0.883269	0.905673	0.891213	0.897185	0.884391	0.911441	0.861455	0.871484	0.838701	0.872708	0.865388	0.87562	0.893026	0.873388	0.861682	0.853636	0.859948	0.792829	1	0.886023	0.0644554
1534	18	15966	0.063864	99.5564	7.62804	12.6147	2.85647	0.915727	0.910278	0.900445	0.915727	0.900914	0.90652	0.895152	0.915884	0.865903	0.878492	0.844294	0.875454	0.867155	0.883878	0.89747	0.876237	0.8649	0.854723	0.860328	0.795127	1	0.897526	0.0597508
1538	22	14594	0.058376	99.5393	7.63483	12.6087	2.85784	0.917295	0.91195	0.90246	0.915822	0.901089	0.9064	0.895299	0.916815	0.866863	0.87858	0.84569	0.875668	0.868165	0.883205	0.897663	0.876422	0.866418	0.855386	0.86145	0.795704	1	0.898414	0.0595877
1538	10	58053	0.232212	66.5189	8.31299	3.88903	1.39692	0.903683	0.905181	0.887112	0.903304	0.918368	0.901702	0.888076	0.904906	0.863013	0.875441	0.869257	0.858758	0.85633	0.877784	0.888378	0.849319	0.863289	0.865795	0.831973	0.780451	1	0.89143	0.0610308
1540	12	54319	0.217276	66.4373	8.4932	3.88302	1.43336	0.905263	0.90646	0.888105	0.904232	0.919448	0.902769	0.88851	0.905466	0.863142	0.876065	0.869907	0.859248	0.856606	0.878634	0.888547	0.849445	0.863869	0.866143	0.831891	0.780878	1	0.892341	0.0607988
1540	12	54319	0.217276	66.4373	8.4932	3.88302	1.43336	0.905263	0.90646	0.888105	0.904232	0.919448	0.902769	0.88851	0.905466	0.863142	0.876065	0.869907	0.859248	0.856606	0.878634	0.888547	0.849445	0.863869	0.866143	0.831891	0.780878	1	0.892341	0.0607988
1545	17	46128	0.184512	103.298	9.3228	14.1776	3.76823	0.906109	0.908375	0.889644	0.905405	0.920612	0.903562	0.888202	0.906044	0.863987	0.877244	0.868832	0.859998	0.856736	0.878794	0.888159	0.850178	0.863673	0.865917	0.831957	0.781413	1	0.893222	0.0605397
1546	18	19253	0.077012	98.4331	7.71652	12.2037	2.80976	0.919909	0.920921	0.902561	0.915909	0.927518	0.911157	0.894588	0.913234	0.869709	0.882356	0.873942	0.86319	0.858983	0.882122	0.889602	0.85314	0.866488	0.868722	0.830572	0.781151	1	0.901996	0.0571622
1550	22	17613	0.070452	98.4036	7.71896	12.193	2.80994	0.921195	0.922387	0.903963	0.917618	0.927894	0.910805	0.895418	0.913501	0.869727	0.882615	0.873616	0.863851	0.85911	0.882956	0.889343	0.853546	0.867314	0.869528	0.830438	0.781042	1	0.90281	0.0568556
1550	10	56124	0.224496	63.4289	7.89772	3.37293	1.20889	0.910422	0.907508	0.883178	0.858314	0.899918	0.8768	0.857334	0.880229	0.890929	0.879606	0.861824	0.879579	0.82985	0.880586	0.887526	0.87778	0.849922	0.847106	0.845084	0.807034	1	0.88331	0.0653834
1552	12	52524	0.210096	63.3772	8.08164	3.37218	1.24334	0.911526	0.909241	0.88432	0.860216	0.900664	0.877646	0.85797	0.880702	0.891564	0.879855	0.862187	0.879969	0.830563	0.880769	0.888032	0.87836	0.850402	0.847213	0.845214	0.807145	1	0.884282	0.0650778
1552	12	52524	0.210096	63.3772	8.08164	3.37218	1.24334	0.911526	0.909241	0.88432	0.860216	0.900664	0.877646	0.85797	0.880702	0.891564	0.879855	0.862187	0.879969	0.830563	0.880769	0.888032	0.87836	0.850402	0.847213	0.845214	0.807145	1	0.884282	0.0650778
1557	17	44884	0.179536	103.426	9.00242	14.2068	3.64762	0.913767	0.910525	0.885449	0.861621	0.901557	0.879021	0.859037	0.881851	0.891955	0.880603	0.862902	0.880392	0.831766	0.880804	0.888468	0.877997	0.851484	0.847629	0.844443	0.807359	1	0.885443	0.0645353
1558	18	17551	0.070204	99.4463	7.46817	12.5643	2.77322	0.930488	0.925617	0.901829	0.874195	0.912769	0.888667	0.868868	0.891174	0.895448	0.883511	0.865478	0.881118	0.836135	0.882628	0.893055	0.877813	0.854738	0.850521	0.846618	0.810609	1	0.896105	0.0598003
1562	22	16067	0.064268	99.4408	7.46525	12.562	2.76968	0.931537	0.927336	0.903	0.87577	0.913301	0.889245	0.870635	0.892046	0.895687	0.884982	0.865656	0.881061	0.836061	0.882056	0.893353	0.877793	0.855325	0.850657	0.846331	0.810201	1	0.897047	0.0596357
1562	10	54606	0.218424	67.5017	8.34759	4.05949	1.44374	0.926226	0.904415	0.895451	0.875151	0.881881	0.888977	0.888932	0.880782	0.87864	0.888547	0.851793	0.876827	0.863229	0.850364	0.873155	0.863229	0.882806	0.874739	0.87842	0.824278	1	0.889762	0.0630737
1564	12	51153	0.204612	67.4461	8.53553	4.05801	1.48164	0.927863	0.905968	0.897083	0.876302	0.882724	0.889674	0.889615	0.881688	0.879597	0.889205	0.852022	0.877866	0.863556	0.850517	0.873751	0.863595	0.88247	0.875296	0.87859	0.824321	1	0.890822	0.0626662
1564	12	51153	0.204612	67.4461	8.53553	4.05801	1.48164	0.927863	0.905968	0.897083	0.876302	0.882724	0.889674	0.889615	0.881688	0.879597	0.889205	0.852022	0.877866	0.863556	0.850517	0.873751	0.863595	0.88247	0.875296	0.87859	0.824321	1	0.890822	0.0626662
1569	17	43569	0.174276	106.129	9.45609	15.3607	4.02545	0.929227	0.9074	0.897737	0.877447	0.883851	0.890392	0.890232	0.88268	0.88019	0.89014	0.852613	0.877883	0.864296	0.850972	0.873683	0.863802	0.883633	0.875255	0.879169	0.825254	1	0.891748	0.062328
1570	18	14164	0.056656	100.178	7.66825	12.8504	2.88745	0.942248	0.921491	0.911642	0.892544	0.897875	0.901052	0.896251	0.89618	0.889826	0.897345	0.859362	0.88206	0.863563	0.854773	0.880401	0.869069	0.884178	0.877859	0.881036	0.825967	1	0.902636	0.057773
1574	22	13021	0.052084	100.147	7.6684	12.8387	2.88621	0.943745	0.922203	0.912795	0.893326	0.898779	0.901006	0.897627	0.896053	0.890177	0.896859	0.859535	0.882498	0.864296	0.855311	0.880501	0.870171	0.883957	0.877237	0.88219	0.825973	1	0.903353	0.0574135
1574	10	57663	0.230652	65.3733	8.11436	3.69017	1.31699	0.922966	0.893996	0.901661	0.893129	0.867203	0.891837	0.86944	0.906881	0.859702	0.872917	0.838154	0.874868	0.866032	0.86259	0.880799	0.882438	0.867558	0.837955	0.857647	0.789163	1	0.887218	0.0633046
1576	12	53998	0.215992	65.326	8.28579	3.68952	1.35019	0.924655	0.895589	0.903024	0.894385	0.868088	0.892283	0.870171	0.907441	0.860217	0.873449	0.838827	0.875255	0.866115	0.863134	0.881384	0.882607	0.868208	0.838216	0.858004	0.789168	1	0.888224	0.062967
1576	12	53998	0.215992	65.326	8.28579	3.68952	1.35019	0.924655	0.895589	0.903024	0.894385	0.868088	0.892283	0.870171	0.907441	0.860217	0.873449	0.838827	0.875255	0.866115	0.863134	0.881384	0.882607	0.868208	0.838216	0.858004	0.789168	1	0.888224	0.062967
1581	17	46046	0.184184	101.609	9.10754	13.492	3.55792	0.925781	0.89669	0.903879	0.894996	0.869696	0.89277	0.87051	0.908657	0.86014	0.874115	0.83902	0.875863	0.866286	0.863745	0.881694	0.883497	0.868686	0.838824	0.859141	0.78983	1	0.889035	0.0627974
1582	18	23765	0.09506	96.2882	7.83174	11.4418	2.72293	0.934841	0.908837	0.913949	0.905239	0.881044	0.897265	0.878119	0.914012	0.864633	0.879445	0.84353	0.881633	0.868336	0.865979	0.885167	0.887944	0.868757	0.841805	0.862171	0.792342	1	0.896924	0.0600271
1586	22	21734	0.086936	96.2567	7.82387	11.4304	2.71883	0.936206	0.910325	0.91488	0.905609	0.882166	0.898362	0.878876	0.914098	0.865947	0.880188	0.844184	0.881269	0.869306	0.865694	0.88564	0.887895	0.868363	0.841792	0.862773	0.792146	1	0.897785	0.0596437
1586	10	57928	0.231712	60.2294	7.59368	2.893	1.04987	0.911632	0.885582	0.879747	0.894403	0.899556	0.896587	0.907187	0.888931	0.873904	0.883821	0.835192	0.844799	0.877002	0.89657	0.874215	0.861457	0.86371	0.865126	0.855536	0.80323	1	0.887484	0.0616761
1588	12	54193	0.216772	60.1942	7.77044	2.89444	1.0806	0.912627	0.887485	0.881147	0.895651	0.900476	0.897053	0.90747	0.889737	0.874919	0.884874	0.835846	0.845663	0.877936	0.896601	0.874642	0.86155	0.863792	0.865398	0.855738	0.803388	1	0.888473	0.0613566
1588	12	54193	0.216772	60.1942	7.77044	2.89444	1.0806	0.912627	0.887485	0.881147	0.895651	0.900476	0.897053	0.90747	0.889737	0.874919	0.884874	0.835846	0.845663	0.877936	0.896601	0.874642	0.86155	0.863792	0.865398	0.855738	0.803388	1	0.888473	0.0613566
1593	17	46275	0.1851	98.6193	8.61915	12.3265	3.17575	0.914543	0.888644	0.883036	0.896737	0.901372	0.897763	0.908309	0.890632	0.87517	0.88523	0.835829	0.846332	0.878487	0.897115	0.875678	0.862075	0.864711	0.865878	0.856067	0.803522	1	0.88954	0.0609221
1594	18	26021	0.104084	96.0235	7.46444	11.3293	2.57783	0.923197	0.900196	0.892971	0.904731	0.908862	0.904827	0.913378	0.896218	0.879309	0.889032	0.838688	0.848603	0.881596	0.898851	0.877791	0.86411	0.867415	0.867761	0.858057	0.805542	1	0.896532	0.0584637
1598	22	23627	0.094508	96.0081	7.46658	11.3241	2.57791	0.92498	0.901786	0.894443	0.906399	0.909785	0.905701	0.913849	0.896115	0.880476	0.889597	0.838913	0.848923	0.881851	0.89912	0.877936	0.864075	0.868519	0.868667	0.858869	0.805964	1	0.897607	0.0581015
1598	10	57208	0.228832	64.7647	7.99876	3.58698	1.2738	0.901159	0.897235	0.875026	0.904445	0.911918	0.896789	0.908798	0.901054	0.853281	0.887918	0.804258	0.86515	0.872483	0.866356	0.899446	0.881179	0.855108	0.848273	0.823416	0.817272	1	0.88789	0.0624081
1600	12	53600	0.2144	64.6983	8.18555	3.5838	1.3078	0.902239	0.89847	0.876782	0.905187	0.913153	0.897715	0.909879	0.901521	0.853853	0.888573	0.804328	0.865429	0.872957	0.866418	0.899627	0.881306	0.855644	0.848396	0.823825	0.816922	1	0.888804	0.0622135
1600	12	53600	0.2144	64.6983	8.18555	3.5838	1.3078	0.902239	0.89847	0.876782	0.905187	0.913153	0.897715	0.909879	0.901521	0.853853	0.888573	0.804328	0.865429	0.872957	0.866418	0.899627	0.881306	0.855644	0.848396	0.823825	0.816922	1	0.888804	0.0622135
1605	17	45743	0.182972	103.053	9.02331	14.0576	3.62257	0.90439	0.899362	0.87832	0.906171	0.914533	0.898739	0.910555	0.902335	0.854284	0.88948	0.804353	0.865094	0.873773	0.866657	0.900641	0.880681	0.854885	0.848753	0.823153	0.817557	1	0.889826	0.0618663
1606	18	20352	0.081408	98.0812	7.65622	12.0719	2.76521	0.916003	0.91195	0.89318	0.916937	0.92384	0.906447	0.918165	0.907306	0.862348	0.893966	0.811272	0.868588	0.878808	0.874288	0.901607	0.884115	0.858687	0.85537	0.824047	0.819109	1	0.899079	0.0583772
1610	22	18580	0.07432	98.0798	7.63194	12.0701	2.75785	0.916496	0.913536	0.894833	0.917869	0.924408	0.907454	0.919591	0.908154	0.862513	0.894887	0.81254	0.868353	0.879198	0.874031	0.900942	0.884742	0.857858	0.855409	0.824193	0.81916	1	0.899932	0.0581804
1610	10	57093	0.228372	63.6752	8.01153	3.41534	1.23627	0.91816	0.914876	0.897133	0.895075	0.889794	0.893498	0.882289	0.884259	0.873181	0.883374	0.844911	0.893638	0.857636	0.873312	0.850419	0.877454	0.833876	0.844508	0.818831	0.815783	1	0.890986	0.0622986
1612	12	53485	0.21394	63.6153	8.18248	3.41283	1.26732	0.919753	0.916089	0.898308	0.89598	0.890941	0.894185	0.883117	0.884715	0.873282	0.883939	0.84534	0.893821	0.857745	0.873581	0.850996	0.877582	0.833869	0.844742	0.81879	0.815416	1	0.891862	0.0619696
1612	12	53485	0.21394	63.6153	8.18248	3.41283	1.26732	0.919753	0.916089	0.898308	0.89598	0.890941	0.894185	0.883117	0.884715	0.873282	0.883939	0.84534	0.893821	0.857745	0.873581	0.850996	0.877582	0.833869	0.844742	0.81879	0.815416	1	0.891862	0.0619696
1617	17	45724	0.182896	101.16	9.04429	13.3133	3.50682	0.921278	0.916685	0.899921	0.8971	0.891939	0.89511	0.884218	0.885881	0.873885	0.884481	0.845595	0.894705	0.858368	0.873414	0.85115	0.877176	0.834955	0.845573	0.819307	0.816705	1	0.892839	0.0615797
1618	18	21714	0.086856	97.2524	7.64573	11.7728	2.71703	0.932371	0.927328	0.911739	0.906535	0.901768	0.90193	0.890877	0.893732	0.881436	0.889841	0.850788	0.897278	0.861426	0.874988	0.856659	0.878857	0.836626	0.846343	0.82159	0.817952	1	0.901111	0.0584484
1622	22	19851	0.079404	97.2399	7.65616	11.7689	2.71897	0.933152	0.928039	0.913027	0.90736	0.902977	0.90275	0.891517	0.894716	0.881794	0.890635	0.850788	0.89804	0.860889	0.875497	0.856833	0.879603	0.836759	0.846683	0.821923	0.818447	1	0.901868	0.0582787
1622	10	58203	0.232812	63.7739	7.91689	3.42712	1.22372	0.922607	0.92454	0.891956	0.900546	0.877541	0.905228	0.88992	0.908158	0.875247	0.907711	0.821384	0.873933	0.855532	0.857078	0.878486	0.863272	0.869122	0.851116	0.861416	0.806737	1	0.894788	0.0601277
1624	12	54540	0.21816	63.7238	8.07684	3.42565	1.25433	0.923845	0.925183	0.893775	0.90143	0.878869	0.905656	0.890979	0.908865	0.876164	0.907829	0.822231	0.874193	0.855556	0.857417	0.87875	0.863449	0.869353	0.85198	0.861496	0.807187	1	0.895679	0.0598672
1624	12	54540	0.21816	63.7238	8.07684	3.42565	1.25433	0.923845	0.925183	0.893775	0.90143	0.878869	0.905656	0.890979	0.908865	0.876164	0.907829	0.822231	0.874193	0.855556	0.857417	0.87875	0.863449	0.869353	0.85198	0.861496	0.807187	1	0.895679	0.0598672
1629	17	46650	0.1866	103.413	8.96089	14.1984	3.62428	0.925831	0.925648	0.895563	0.90239	0.880032	0.906377	0.891404	0.909625	0.876066	0.908242	0.822787	0.874234	0.855906	0.857953	0.878156	0.864041	0.869239	0.852454	0.861983	0.807867	1	0.896584	0.05952
1630	18	20106	0.080424	98.1373	7.55937	12.087	2.73433	0.937655	0.935442	0.910599	0.913881	0.890853	0.91326	0.895827	0.91791	0.882498	0.913061	0.828981	0.877922	0.859893	0.86039	0.881379	0.866657	0.871058	0.857555	0.864866	0.81227	1	0.905464	0.0556376
1634	22	18411	0.073644	98.1028	7.55263	12.0741	2.72946	0.938271	0.936234	0.912742	0.916056	0.892781	0.913802	0.896909	0.918771	0.882815	0.913693	0.829803	0.877655	0.861034	0.861034	0.880696	0.867688	0.871599	0.858644	0.864429	0.812829	1	0.906513	0.0552095
1634	10	52207	0.208828	65.4214	8.21027	3.70197	1.33716	0.918	0.894861	0.887467	0.880945	0.892265	0.894957	0.893913	0.889651	0.847022	0.858917	0.834802	0.871387	0.891997	0.846898	0.876358	0.867661	0.883292	0.866809	0.838987	0.809796	1	0.885951	0.0674114
1636	12	48713	0.194852	65.351	8.3976	3.69827	1.37336	0.919662	0.896321	0.889116	0.882732	0.892821	0.896229	0.894689	0.890502	0.847197	0.859237	0.835588	0.87218	0.892524	0.847002	0.876871	0.868033	0.883953	0.867048	0.838883	0.810615	1	0.887063	0.0669682
1636	12	48713	0.194852	65.351	8.3976	3.69827	1.37336	0.919662	0.896321	0.889116	0.882732	0.892821	0.896229	0.894689	0.890502	0.847197	0.859237	0.835588	0.87218	0.892524	0.847002	0.876871	0.868033	0.883953	0.867048	0.838883	0.810615	1	0.887063	0.0669682
1641	17	41534	0.166136	102.585	9.25476	13.8871	3.69081	0.920728	0.89836	0.890174	0.884203	0.89399	0.897325	0.895303	0.890596	0.848161	0.859356	0.836845	0.87308	0.89269	0.846836	0.877546	0.868373	0.884336	0.866928	0.838951	0.811672	1	0.888085	0.0666278
1642	18	17816	0.071264	98.2385	7.65938	12.1293	2.77325	0.933262	0.91488	0.903935	0.899388	0.900118	0.90879	0.901661	0.897255	0.853727	0.865233	0.84382	0.875421	0.895122	0.849265	0.88109	0.87138	0.889481	0.870285	0.838628	0.815391	1	0.898046	0.0625027
1646	22	16230	0.06492	98.2232	7.64201	12.1228	2.7663	0.93472	0.916697	0.904806	0.900308	0.900678	0.909766	0.902126	0.897751	0.853512	0.866389	0.844886	0.875508	0.895379	0.850185	0.881269	0.872736	0.889988	0.870148	0.837954	0.815096	1	0.898953	0.0620711
1646	10	51611	0.206444	63.8588	7.94726	3.44151	1.23288	0.904701	0.907248	0.885674	0.881673	0.886187	0.869882	0.888192	0.893356	0.864409	0.841759	0.831877	0.873564	0.881847	0.869689	0.875288	0.87181	0.851737	0.845033	0.848395	0.808636	1	0.882831	0.0636432
1648	12	48204	0.192816	63.8001	8.13679	3.43983	1.26736	0.906201	0.90896	0.887343	0.882645	0.887084	0.8711	0.888661	0.893764	0.864773	0.84214	0.833053	0.874212	0.88224	0.869586	0.875041	0.871442	0.851797	0.845334	0.848301	0.809362	1	0.883838	0.0632497
1648	12	48204	0.192816	63.8001	8.13679	3.43983	1.26736	0.906201	0.90896	0.887343	0.882645	0.887084	0.8711	0.888661	0.893764	0.864773	0.84214	0.833053	0.874212	0.88224	0.869586	0.875041	0.871442	0.851797	0.845334	0.848301	0.809362	1	0.883838	0.0632497
1653	17	41045	0.16418	103.462	9.06996	14.2259	3.67714	0.907504	0.910257	0.889402	0.884139	0.888391	0.872567	0.890133	0.893946	0.866439	0.843623	0.833207	0.874297	0.88247	0.869923	0.875551	0.872031	0.852576	0.845889	0.848508	0.810123	1	0.885054	0.0628092
1654	18	16390	0.06556	98.8381	7.52989	12.3421	2.76349	0.920561	0.923337	0.905674	0.900488	0.8982	0.882306	0.89942	0.899481	0.875229	0.849268	0.836028	0.878218	0.884381	0.872666	0.877578	0.877059	0.854454	0.851068	0.850732	0.811897	1	0.895358	0.058891
1658	22	14987	0.059948	98.8188	7.51187	12.334	2.7572	0.921365	0.923667	0.906219	0.90038	0.899379	0.882965	0.899813	0.89968	0.87636	0.850804	0.836091	0.878962	0.8846	0.87279	0.877294	0.877294	0.854874	0.851705	0.851471	0.812104	1	0.895901	0.0585354
1658	10	56218	0.224872	65.8926	8.12725	3.77638	1.3402	0.923432	0.902718	0.884983	0.899427	0.915934	0.882716	0.904737	0.907307	0.86089	0.885348	0.825581	0.868209	0.848527	0.880456	0.882733	0.876472	0.84778	0.845717	0.824514	0.81055	1	0.892077	0.0629467
1660	12	52611	0.210444	65.8249	8.30252	3.77246	1.37477	0.924873	0.904031	0.886402	0.900705	0.916881	0.88396	0.905486	0.907871	0.861749	0.885822	0.826538	0.868706	0.84872	0.880529	0.882876	0.876347	0.848254	0.846211	0.824847	0.810867	1	0.893089	0.0625367
1660	12	52611	0.210444	65.8249	8.30252	3.77246	1.37477	0.924873	0.904031	0.886402	0.900705	0.916881	0.88396	0.905486	0.907871	0.861749	0.885822	0.826538	0.868706	0.84872	0.880529	0.882876	0.876347	0.848254	0.846211	0.824847	0.810867	1	0.893089	0.0625367
1665	17	44875	0.1795	103.172	9.17122	14.1158	3.69527	0.926106	0.905226	0.887075	0.901983	0.917571	0.884836	0.906117	0.908078	0.862295	0.886474	0.827008	0.86927	0.849616	0.881404	0.883019	0.876891	0.848602	0.846875	0.826084	0.810797	1	0.893932	0.0622606
1666	18	19136	0.076544	98.3758	7.64987	12.1788	2.77344	0.937004	0.918792	0.900162	0.91239	0.926134	0.893865	0.909777	0.913827	0.867893	0.892559	0.830137	0.871237	0.852059	0.885922	0.885974	0.880043	0.850152	0.849315	0.829562	0.812631	1	0.902452	0.058566
1670	22	17493	0.069972	98.3824	7.66535	12.182	2.77926	0.938204	0.920025	0.901103	0.913851	0.926714	0.894501	0.910336	0.913594	0.868004	0.892185	0.830932	0.871063	0.852227	0.88584	0.886069	0.879981	0.85054	0.848797	0.829332	0.813725	1	0.903156	0.0582448
1670	10	58386	0.233544	63.3774	7.85491	3.36341	1.2002	0.916435	0.906416	0.895951	0.912419	0.89113	0.890719	0.903667	0.893305	0.870765	0.86549	0.8448	0.863649	0.886291	0.866389	0.879158	0.862724	0.861705	0.856952	0.827621	0.857252	1	0.892967	0.0599121
1672	12	54669	0.218676	63.3222	8.0323	3.36178	1.23228	0.91754	0.907809	0.896953	0.913315	0.892636	0.891355	0.904059	0.893998	0.87171	0.86592	0.845086	0.864009	0.88681	0.866817	0.879895	0.862802	0.862079	0.857195	0.827571	0.85779	1	0.893846	0.0596181
1672	12	54669	0.218676	63.3222	8.0323	3.36178	1.23228	0.91754	0.907809	0.896953	0.913315	0.892636	0.891355	0.904059	0.893998	0.87171	0.86592	0.845086	0.864009	0.88681	0.866817	0.879895	0.862802	0.862079	0.857195	0.827571	0.85779	1	0.893846	0.0596181
1677	17	46511	0.186044	101.685	8.89964	13.5075	3.48629	0.919352	0.90914	0.898078	0.914741	0.893746	0.892359	0.904786	0.895122	0.872568	0.867375	0.845112	0.864226	0.886973	0.866849	0.88063	0.862839	0.86171	0.857647	0.827879	0.857217	1	0.894912	0.0593112
1678	18	20567	0.082268	98.1701	7.45887	12.0935	2.70173	0.929596	0.920163	0.909224	0.9224	0.903389	0.902805	0.909758	0.902878	0.878252	0.872052	0.850562	0.867506	0.889994	0.869986	0.88518	0.864224	0.860651	0.860748	0.831551	0.855521	1	0.902909	0.0562242
1682	22	18771	0.075084	98.1436	7.47704	12.0848	2.70413	0.931304	0.921901	0.911273	0.923472	0.904107	0.903521	0.9109	0.903308	0.878749	0.873528	0.850461	0.866283	0.88991	0.870092	0.885888	0.864179	0.86045	0.861355	0.832188	0.855522	1	0.903961	0.055853
1682	10	56428	0.225712	65.5482	8.06713	3.71709	1.3172	0.930017	0.909043	0.879413	0.899624	0.866547	0.882603	0.90681	0.908742	0.855293	0.91724	0.844802	0.882036	0.858058	0.849968	0.886555	0.886315	0.848896	0.838892	0.862125	0.799895	1	0.891485	0.061801
1684	12	52833	0.211332	65.5057	8.25491	3.71784	1.35459	0.931217	0.910624	0.880425	0.900857	0.867545	0.883595	0.907302	0.909857	0.856046	0.917542	0.845835	0.882592	0.858526	0.850803	0.887173	0.887059	0.848589	0.839598	0.862321	0.80092	1	0.892482	0.0613964
1684	12	52833	0.211332	65.5057	8.25491	3.71784	1.35459	0.931217	0.910624	0.880425	0.900857	0.867545	0.883595	0.907302	0.909857	0.856046	0.917542	0.845835	0.882592	0.858526	0.850803	0.887173	0.887059	0.848589	0.839598	0.862321	0.80092	1	0.892482	0.0613964
1689	17	45137	0.180548	101.962	9.07081	13.6277	3.57163	0.932583	0.9124	0.881572	0.901522	0.868301	0.88443	0.907714	0.910605	0.856293	0.918293	0.84629	0.883089	0.859395	0.850854	0.886878	0.888152	0.84876	0.840076	0.862474	0.801449	1	0.89339	0.0609813
1690	18	18736	0.074944	98.6575	7.49849	12.2737	2.73424	0.944999	0.924824	0.896856	0.912815	0.880124	0.89296	0.913642	0.918686	0.864032	0.922422	0.851142	0.887943	0.861043	0.853357	0.893334	0.890318	0.852663	0.843323	0.86614	0.806709	1	0.903008	0.0569581
1694	22	17126	0.068504	98.6638	7.51097	12.2767	2.74024	0.946543	0.925493	0.898283	0.914253	0.881584	0.894371	0.915538	0.919625	0.864242	0.923158	0.851863	0.888707	0.860972	0.853556	0.893495	0.89078	0.852855	0.843863	0.865964	0.808011	1	0.904097	0.0565263
1694	10	56490	0.22596	64.3197	7.91268	3.51267	1.2421	0.923119	0.903806	0.917906	0.885838	0.907391	0.895751	0.90547	0.880395	0.877288	0.88182	0.833599	0.870809	0.861259	0.860418	0.848672	0.857276	0.870782	0.846221	0.844211	0.843937	1	0.894049	0.0629442
1696	12	52807	0.211228	64.2627	8.09746	3.51098	1.27683	0.9243	0.904994	0.919016	0.887098	0.908469	0.896179	0.905609	0.881304	0.878122	0.882307	0.833573	0.871504	0.8623	0.860814	0.849831	0.85732	0.870708	0.846659	0.844528	0.844481	1	0.894922	0.0625982
1696	12	52807	0.211228	64.2627	8.09746	3.51098	1.27683	0.9243	0.904994	0.919016	0.887098	0.908469	0.896179	0.905609	0.881304	0.878122	0.882307	0.833573	0.871504	0.8623	0.860814	0.849831	0.85732	0.870708	0.846659	0.844528	0.844481	1	0.894922	0.0625982
1701	17	45131	0.180524	102.319	8.96101	13.761	3.54906	0.925328	0.907148	0.920011	0.888491	0.90963	0.896446	0.906317	0.882221	0.879185	0.883849	0.834814	0.872538	0.863298	0.860827	0.850048	0.857304	0.870854	0.84689	0.843932	0.844874	1	0.895989	0.0620644
1702	18	18329	0.073316	98.841	7.42752	12.3375	2.72427	0.941268	0.920072	0.929811	0.901113	0.918135	0.901959	0.91347	0.893338	0.887746	0.892084	0.839735	0.878935	0.86996	0.866332	0.856021	0.859158	0.876862	0.848982	0.843718	0.848601	1	0.90584	0.0574318
1706	22	16754	0.067016	98.8084	7.42387	12.3253	2.72046	0.942611	0.921332	0.929629	0.902083	0.919004	0.902799	0.913722	0.894443	0.887907	0.892712	0.840217	0.879969	0.871016	0.867524	0.857706	0.860332	0.877134	0.848096	0.843112	0.848036	1	0.906624	0.0570712
1706	10	54601	0.218404	65.9481	8.09004	3.78426	1.33801	0.923756	0.929919	0.891467	0.894407	0.895359	0.895698	0.903701	0.896092	0.846212	0.840113	0.852842	0.871861	0.876339	0.86014	0.887136	0.881458	0.879471	0.87307	0.838373	0.827485	1	0.894446	0.0606517
1708	12	51091	0.204364	65.8597	8.27514	3.77722	1.37273	0.925173	0.931133	0.892603	0.895539	0.895901	0.897027	0.90423	0.897017	0.847566	0.841185	0.85333	0.872365	0.876818	0.860406	0.887446	0.881584	0.879225	0.873588	0.838289	0.827445	1	0.895408	0.0602297
1708	12	51091	0.204364	65.8597	8.27514	3.77722	1.37273	0.925173	0.931133	0.892603	0.895539	0.895901	0.897027	0.90423	0.897017	0.847566	0.841185	0.85333	0.872365	0.876818	0.860406	0.887446	0.881584	0.879225	0.873588	0.838289	0.827445	1	0.895408	0.0602297
1713	17	43592	0.174368	102.507	9.10409	13.8456	3.62593	0.926099	0.932086	0.894132	0.896449	0.896793	0.897561	0.905006	0.898743	0.847977	0.841485	0.853861	0.87258	0.877558	0.861362	0.887617	0.881435	0.879508	0.874621	0.838709	0.827721	1	0.896272	0.0598972
1714	18	20295	0.08118	97.3578	7.67823	11.8123	2.73228	0.937595	0.941636	0.906381	0.908352	0.90372	0.905124	0.910569	0.903893	0.858684	0.843927	0.858487	0.877802	0.878172	0.862207	0.890589	0.883715	0.881843	0.878492	0.840774	0.82986	1	0.90438	0.0567323
1718	22	18606	0.074424	97.3307	7.67561	11.8024	2.72799	0.938783	0.942626	0.908873	0.909384	0.904735	0.90538	0.911023	0.904224	0.859857	0.844593	0.859561	0.878453	0.878399	0.862921	0.891003	0.88364	0.882269	0.878749	0.840186	0.829759	1	0.905349	0.0562936
1718	10	55095	0.22038	61.6693	7.75528	3.10383	1.12324	0.932789	0.90147	0.88989	0.886587	0.894028	0.887431	0.886941	0.879426	0.849841	0.872629	0.819947	0.867538	0.882485	0.885543	0.852155	0.889554	0.860305	0.838207	0.826064	0.804982	1	0.888153	0.0630374
1720	12	51637	0.206548	61.5936	7.9233	3.0991	1.15286	0.933952	0.902696	0.891502	0.887435	0.895017	0.888762	0.887523	0.880144	0.850282	0.873589	0.820749	0.867459	0.883233	0.885828	0.852383	0.890011	0.860672	0.837955	0.826297	0.805527	1	0.8891	0.0625842
1720	12	51637	0.206548	61.5936	7.9233	3.0991	1.15286	0.933952	0.902696	0.891502	0.887435	0.895017	0.888762	0.887523	0.880144	0.850282	0.873589	0.820749	0.867459	0.883233	0.885828	0.852383	0.890011	0.860672	0.837955	0.826297	0.805527	1	0.8891	0.0625842
1725	17	44029	0.176116	101.888	8.82384	13.582	3.46695	0.93519	0.904552	0.893275	0.888971	0.896704	0.889607	0.888074	0.880749	0.851189	0.874639	0.821708	0.867485	0.883304	0.886881	0.852506	0.890515	0.860842	0.838924	0.82616	0.806491	1	0.890276	0.0621026
1726	18	19141	0.076564	98.285	7.44909	12.1348	2.70224	0.945588	0.917037	0.903636	0.90442	0.906301	0.898725	0.896871	0.891594	0.857975	0.878742	0.83086	0.870827	0.885952	0.888642	0.854449	0.893762	0.862599	0.843373	0.827203	0.806985	1	0.899552	0.0579511
1730	22	17555	0.07022	98.2548	7.45067	12.1238	2.69965	0.946995	0.917716	0.905355	0.90581	0.907206	0.899402	0.897721	0.892766	0.857533	0.878582	0.830988	0.871461	0.886015	0.889576	0.854913	0.893705	0.861948	0.842951	0.82777	0.806779	1	0.900407	0.0575071
1730	10	55082	0.220328	67.0911	8.33098	3.9877	1.42632	0.933018	0.913157	0.898451	0.883174	0.908101	0.876983	0.903852	0.906548	0.855851	0.87849	0.832804	0.871827	0.885997	0.873879	0.865628	0.879743	0.870248	0.843052	0.845902	0.843288	1	0.89475	0.0603966
1732	12	51571	0.206284	67.0386	8.51117	3.98656	1.46492	0.934091	0.914729	0.899624	0.884208	0.908854	0.877586	0.904433	0.907031	0.856063	0.879089	0.833162	0.872108	0.886651	0.874513	0.866388	0.879583	0.870489	0.84309	0.846328	0.842819	1	0.895587	0.0600637
1732	12	51571	0.206284	67.0386	8.51117	3.98656	1.46492	0.934091	0.914729	0.899624	0.884208	0.908854	0.877586	0.904433	0.907031	0.856063	0.879089	0.833162	0.872108	0.886651	0.874513	0.866388	0.879583	0.870489	0.84309	0.846328	0.842819	1	0.895587	0.0600637
1737	17	43945	0.17578	107.533	9.41452	15.9631	4.11526	0.935601	0.916202	0.901217	0.885209	0.910035	0.878519	0.905757	0.907157	0.85673	0.879804	0.833781	0.872784	0.887974	0.874343	0.866686	0.879508	0.870531	0.843554	0.847025	0.842405	1	0.896643	0.0596852
1738	18	13147	0.052588	100.733	7.70464	13.0644	2.94568	0.947783	0.931962	0.916293	0.903552	0.921009	0.889252	0.910816	0.915342	0.867536	0.88659	0.840914	0.880847	0.89876	0.879478	0.87191	0.883738	0.872138	0.846619	0.854301	0.84757	1	0.908011	0.0553058
1742	22	12086	0.048344	100.698	7.69156	13.0504	2.93893	0.948742	0.932194	0.91668	0.904145	0.921976	0.891114	0.910889	0.916805	0.868277	0.887721	0.841842	0.880937	0.898643	0.880233	0.872332	0.88346	0.872166	0.846723	0.855204	0.847965	1	0.908704	0.0549872
1742	10	53160	0.21264	66.8867	8.33331	3.95249	1.4144	0.927596	0.919535	0.904251	0.906302	0.896859	0.874887	0.916102	0.891018	0.87389	0.878706	0.816554	0.857731	0.873674	0.833775	0.899313	0.870203	0.851919	0.84367	0.819601	0.850997	1	0.895203	0.0604149
1744	12	49781	0.199124	66.8238	8.51963	3.94979	1.45139	0.928878	0.920733	0.905406	0.907515	0.898234	0.875766	0.916705	0.891655	0.875133	0.87901	0.817029	0.857938	0.873978	0.833993	0.899229	0.870141	0.851931	0.844147	0.819921	0.85153	1	0.896132	0.0601029
1744	12	49781	0.199124	66.8238	8.51963	3.94979	1.45139	0.928878	0.920733	0.905406	0.907515	0.898234	0.875766	0.916705	0.891655	0.875133	0.87901	0.817029	0.857938	0.873978	0.833993	0.899229	0.870141	0.851931	0.844147	0.819921	0.85153	1	0.896132	0.0601029
1749	17	42396	0.169584	105.708	9.3804	15.1766	3.9645	0.930005	0.921927	0.906571	0.908576	0.899153	0.876946	0.917362	0.891877	0.876285	0.879069	0.817931	0.858383	0.87395	0.834477	0.89913	0.870129	0.852769	0.844702	0.820136	0.852345	1	0.897009	0.0598138
1750	18	14511	0.058044	99.9737	7.73747	12.7776	2.91362	0.94232	0.93374	0.9182	0.91944	0.90807	0.887499	0.922059	0.899421	0.883433	0.887534	0.824168	0.863448	0.878058	0.836055	0.900558	0.871201	0.856798	0.849907	0.823513	0.855454	1	0.906029	0.0566323
1754	22	13245	0.05298	99.9201	7.74599	12.7577	2.91107	0.942922	0.935108	0.918913	0.918686	0.909777	0.88943	0.922612	0.90034	0.883994	0.887958	0.824613	0.863496	0.87818	0.83624	0.900378	0.871348	0.857267	0.849226	0.8245	0.856474	1	0.906727	0.0563076
1754	10	54497	0.217988	65.631	8.16129	3.73433	1.33348	0.912601	0.890288	0.893223	0.891242	0.869929	0.891214	0.894691	0.902875	0.865883	0.885462	0.852359	0.875048	0.855387	0.877213	0.861772	0.862589	0.868433	0.838789	0.848267	0.817889	1	0.886404	0.0652045
1756	12	50993	0.203972	65.5748	8.35496	3.73315	1.37206	0.914488	0.892466	0.894535	0.892142	0.870727	0.892064	0.895231	0.903908	0.867227	0.886533	0.852852	0.875355	0.856059	0.877797	0.862334	0.862334	0.868756	0.839213	0.848607	0.818426	1	0.887567	0.0648521
1756	12	50993	0.203972	65.5748	8.35496	3.73315	1.37206	0.914488	0.892466	0.894535	0.892142	0.870727	0.892064	0.895231	0.903908	0.867227	0.886533	0.852852	0.875355	0.856059	0.877797	0.862334	0.862334	0.868756	0.839213	0.848607	0.818426	1	0.887567	0.0648521
1761	17	43438	0.173752	100.782	9.17125	13.1757	3.52503	0.915949	0.894102	0.896323	0.893054	0.872301	0.893008	0.8963	0.904485	0.868387	0.886585	0.853953	0.876295	0.856543	0.878137	0.862874	0.86239	0.868917	0.839875	0.849613	0.817901	1	0.888713	0.0645391
1762	18	19381	0.077524	97.8842	7.65379	12.0002	2.74505	0.931505	0.908106	0.908183	0.904726	0.881688	0.901605	0.901759	0.913033	0.873201	0.891904	0.859166	0.878438	0.861436	0.882488	0.865848	0.862726	0.871885	0.841881	0.854032	0.819617	1	0.898287	0.0603952
1766	22	17686	0.070744	97.8786	7.65272	11.9981	2.74507	0.93263	0.9099	0.910381	0.905377	0.883043	0.902013	0.903002	0.913406	0.874223	0.892146	0.858928	0.878633	0.86184	0.881997	0.865826	0.862801	0.872752	0.842814	0.853839	0.820282	1	0.899287	0.0596943
1766	10	56906	0.227624	62.7807	7.72131	3.26749	1.15599	0.917302	0.913919	0.919393	0.883712	0.893271	0.877201	0.907848	0.888641	0.866649	0.870778	0.850235	0.894695	0.861324	0.878326	0.890064	0.856957	0.886304	0.858486	0.803272	0.830492	1	0.893849	0.0646538
1768	12	53287	0.213148	62.7267	7.90742	3.26638	1.18961	0.918798	0.915683	0.920515	0.885235	0.894486	0.877925	0.90843	0.890067	0.867651	0.872079	0.850836	0.895096	0.861298	0.878882	0.89047	0.856841	0.886717	0.859159	0.803357	0.83054	1	0.894966	0.0641312
1768	12	53287	0.213148	62.7267	7.90742	3.26638	1.18961	0.918798	0.915683	0.920515	0.885235	0.894486	0.877925	0.90843	0.890067	0.867651	0.872079	0.850836	0.895096	0.861298	0.878882	0.89047	0.856841	0.886717	0.859159	0.803357	0.83054	1	0.894966	0.0641312
1773	17	45460	0.18184	101.099	8.79441	13.2728	3.40212	0.920491	0.917279	0.921249	0.886593	0.895337	0.878795	0.909074	0.891069	0.869325	0.873944	0.85187	0.895381	0.862055	0.878828	0.891212	0.856555	0.88667	0.859866	0.804026	0.83106	1	0.896072	0.0636472
1774	18	21541	0.086164	97.6876	7.41835	11.9165	2.65446	0.933986	0.928369	0.933035	0.899587	0.903045	0.885637	0.915742	0.901606	0.875609	0.878929	0.86015	0.900956	0.866139	0.881482	0.891788	0.859454	0.885915	0.857063	0.806021	0.832552	1	0.90507	0.0593808
1778	22	19699	0.078796	97.7076	7.40276	11.9228	2.65012	0.935149	0.929108	0.934007	0.90101	0.904158	0.886289	0.91662	0.901772	0.87672	0.87974	0.860678	0.901518	0.867176	0.881948	0.89233	0.859155	0.88535	0.856871	0.806234	0.832123	1	0.905909	0.0591348
1778	10	60282	0.241128	64.973	8.02491	3.62165	1.28839	0.93231	0.923899	0.873229	0.881067	0.904399	0.886061	0.902259	0.90109	0.863251	0.857163	0.822874	0.84779	0.88397	0.851904	0.855023	0.861559	0.865922	0.860157	0.816463	0.834652	1	0.890332	0.0603541
1780	12	56410	0.22564	64.9203	8.19978	3.62026	1.32273	0.933558	0.924694	0.875137	0.882149	0.905105	0.886979	0.902553	0.902065	0.863978	0.857481	0.824189	0.848405	0.884249	0.852783	0.855682	0.86209	0.866229	0.860468	0.816735	0.834675	1	0.891272	0.0599612
1780	12	56410	0.22564	64.9203	8.19978	3.62026	1.32273	0.933558	0.924694	0.875137	0.882149	0.905105	0.886979	0.902553	0.902065	0.863978	0.857481	0.824189	0.848405	0.884249	0.852783	0.855682	0.86209	0.866229	0.860468	0.816735	0.834675	1	0.891272	0.0599612
1785	17	48168	0.192672	103.83	9.08628	14.3764	3.7099	0.934988	0.925417	0.876796	0.883636	0.906702	0.887965	0.903255	0.903214	0.864028	0.857717	0.82533	0.848665	0.883979	0.852848	0.856627	0.862969	0.866924	0.861246	0.817825	0.834548	1	0.892298	0.0596105
1786	18	18992	0.075968	99.1643	7.51399	12.4617	2.76812	0.945819	0.934973	0.891323	0.895693	0.917334	0.896193	0.910857	0.909436	0.869761	0.864996	0.829849	0.855018	0.885241	0.857914	0.860152	0.867181	0.869972	0.866312	0.821188	0.836115	1	0.901259	0.0560226
1790	22	17372	0.069488	99.1567	7.50858	12.4585	2.76443	0.946609	0.935903	0.892096	0.896817	0.918461	0.896155	0.911898	0.909653	0.870683	0.865761	0.830705	0.85514	0.885246	0.858191	0.860494	0.867661	0.870251	0.867114	0.821581	0.836778	1	0.901986	0.0558392
1790	10	58830	0.23532	65.733	8.1832	3.75223	1.34455	0.937064	0.898428	0.872497	0.878557	0.891603	0.885849	0.915621	0.893354	0.846745	0.866514	0.84536	0.868604	0.869497	0.871503	0.857318	0.871588	0.846218	0.834778	0.826713	0.835535	1	0.887615	0.063538
1792	12	55031	0.220124	65.6762	8.35925	3.7502	1.37918	0.938371	0.89982	0.873798	0.880358	0.892651	0.886873	0.916365	0.894341	0.848058	0.867366	0.846005	0.869083	0.869501	0.872172	0.857671	0.871609	0.846114	0.834866	0.827179	0.835747	1	0.888693	0.0631293
1792	12	55031	0.220124	65.6762	8.35925	3.7502	1.37918	0.938371	0.89982	0.873798	0.880358	0.892651	0.886873	0.916365	0.894341	0.848058	0.867366	0.846005	0.869083	0.869501	0.872172	0.857671	0.871609	0.846114	0.834866	0.827179	0.835747	1	0.888693	0.0631293
1797	17	46939	0.187756	102.761	9.22455	13.9549	3.68975	0.93956	0.901628	0.876116	0.882475	0.893937	0.887514	0.916434	0.894896	0.848804	0.867296	0.846354	0.869511	0.869895	0.872366	0.857965	0.871951	0.846013	0.834871	0.828192	0.835936	1	0.889814	0.0626403
1798	18	19612	0.078448	98.3885	7.64084	12.1831	2.77793	0.948909	0.915179	0.894121	0.895013	0.902968	0.89667	0.92061	0.902381	0.858123	0.871737	0.850602	0.874261	0.87704	0.875612	0.863221	0.873521	0.847389	0.838364	0.830333	0.838339	1	0.899327	0.0585895
1802	22	17912	0.071648	98.3475	7.62916	12.1675	2.77101	0.950341	0.916676	0.895629	0.895796	0.903696	0.89828	0.92064	0.903445	0.859815	0.872013	0.851273	0.874051	0.87701	0.875251	0.86389	0.873911	0.847337	0.838739	0.830421	0.838963	1	0.90031	0.0581969
1802	10	57257	0.229028	63.9689	7.89348	3.45659	1.22511	0.922341	0.918115	0.8848	0.882556	0.889699	0.874452	0.890677	0.883612	0.864488	0.851223	0.831182	0.875098	0.881438	0.873684	0.853773	0.881587	0.866479	0.823978	0.822912	0.868051	1	0.887453	0.0610769
1804	12	53533	0.214132	63.9144	8.06354	3.45475	1.25695	0.923757	0.919274	0.88593	0.883633	0.890525	0.875572	0.891058	0.8841	0.865522	0.852241	0.83144	0.875236	0.882073	0.8739	0.854081	0.881961	0.867334	0.824249	0.823053	0.868147	1	0.888366	0.0607641
1804	12	53533	0.214132	63.9144	8.06354	3.45475	1.25695	0.923757	0.919274	0.88593	0.883633	0.890525	0.875572	0.891058	0.8841	0.865522	0.852241	0.83144	0.875236	0.882073	0.8739	0.854081	0.881961	0.867334	0.824249	0.823053	0.868147	1	0.888366	0.0607641
1809	17	45544	0.182176	101.701	8.91722	13.5147	3.48551	0.925061	0.920429	0.886725	0.884398	0.890919	0.876405	0.892302	0.885144	0.866371	0.852461	0.83292	0.875362	0.882476	0.874835	0.854734	0.882213	0.867985	0.824576	0.822633	0.867886	1	0.889227	0.0605885
1810	18	19494	0.077976	98.4615	7.56867	12.2058	2.75497	0.936032	0.933133	0.898071	0.897481	0.899328	0.884349	0.898379	0.891685	0.874602	0.857931	0.836001	0.878014	0.885195	0.878501	0.858033	0.883323	0.870268	0.829383	0.82528	0.868754	1	0.897901	0.0570597
1814	22	17884	0.071536	98.4489	7.5605	12.2008	2.75326	0.936843	0.934187	0.898736	0.898457	0.900302	0.885344	0.898988	0.89197	0.874553	0.859595	0.836781	0.87869	0.885037	0.878551	0.858393	0.883499	0.870694	0.829093	0.826213	0.869492	1	0.898645	0.0567987
1814	10	56842	0.227368	65.1702	8.02509	3.65349	1.29291	0.923745	0.912107	0.886299	0.860719	0.896951	0.884575	0.912644	0.88198	0.870536	0.890653	0.871767	0.888771	0.878752	0.869463	0.872647	0.871477	0.850076	0.830662	0.834146	0.853682	1	0.890886	0.0629551
1816	12	53203	0.212812	65.1208	8.20755	3.65292	1.32882	0.925437	0.913511	0.887506	0.862339	0.897525	0.885655	0.913012	0.883005	0.871511	0.891378	0.872159	0.889123	0.879368	0.869584	0.873165	0.871831	0.850356	0.830865	0.834126	0.853636	1	0.89192	0.0625419
1816	12	53203	0.212812	65.1208	8.20755	3.65292	1.32882	0.925437	0.913511	0.887506	0.862339	0.897525	0.885655	0.913012	0.883005	0.871511	0.891378	0.872159	0.889123	0.879368	0.869584	0.873165	0.871831	0.850356	0.830865	0.834126	0.853636	1	0.89192	0.0625419
1821	17	45351	0.181404	105.25	9.13144	14.966	3.81985	0.927168	0.914985	0.889396	0.863421	0.898811	0.886706	0.91396	0.884082	0.872065	0.891987	0.872748	0.889198	0.88019	0.869385	0.873663	0.87191	0.851194	0.831161	0.834315	0.854105	1	0.89307	0.0619755
1822	18	14883	0.059532	100.165	7.51821	12.8374	2.83651	0.943425	0.930054	0.905362	0.879762	0.906907	0.896761	0.919337	0.896795	0.876873	0.899214	0.877075	0.894779	0.887892	0.870187	0.881442	0.874253	0.854532	0.837802	0.837298	0.853994	1	0.90425	0.0567578
1826	22	13626	0.054504	100.138	7.50844	12.8264	2.83024	0.944444	0.930941	0.906466	0.881183	0.907713	0.89854	0.919125	0.897806	0.878541	0.8992	0.877734	0.894723	0.887861	0.871569	0.88221	0.874761	0.85568	0.838617	0.837113	0.853772	1	0.905154	0.0563838
1826	10	57130	0.22852	67.5434	8.33136	4.06622	1.4456	0.913172	0.928663	0.901934	0.899571	0.859277	0.869814	0.910747	0.903081	0.857299	0.848766	0.827376	0.889506	0.852337	0.875897	0.885533	0.883231	0.874768	0.844442	0.83338	0.854008	1	0.890452	0.0654857
1828	12	53363	0.213452	67.4741	8.50934	4.06194	1.48242	0.914829	0.929689	0.903182	0.900287	0.860671	0.871353	0.911306	0.903828	0.858001	0.849737	0.828027	0.890308	0.852932	0.875841	0.886438	0.883608	0.874557	0.844761	0.833489	0.85444	1	0.89147	0.0649598
1828	12	53363	0.213452	67.4741	8.50934	4.06194	1.48242	0.914829	0.929689	0.903182	0.900287	0.860671	0.871353	0.911306	0.903828	0.858001	0.849737	0.828027	0.890308	0.852932	0.875841	0.886438	0.883608	0.874557	0.844761	0.833489	0.85444	1	0.89147	0.0649598
1833	17	45471	0.181884	104.095	9.38911	14.5065	3.8563	0.91665	0.930274	0.904621	0.901674	0.862242	0.873018	0.912131	0.905093	0.858404	0.850344	0.828847	0.890447	0.85416	0.875877	0.887115	0.884168	0.874096	0.844186	0.833036	0.854688	1	0.89256	0.0645464
1834	18	18484	0.073936	98.4051	7.8047	12.1983	2.8358	0.930183	0.94011	0.917902	0.913817	0.875649	0.882547	0.917659	0.911275	0.868508	0.859662	0.838888	0.897208	0.85693	0.876244	0.88958	0.884576	0.874351	0.846327	0.836832	0.856606	1	0.902273	0.0595699
1838	22	16931	0.067724	98.3864	7.82981	12.193	2.8455	0.931309	0.941055	0.919526	0.914092	0.877089	0.882907	0.917932	0.912262	0.868939	0.860227	0.839761	0.89785	0.857953	0.877178	0.889699	0.884413	0.874579	0.846258	0.837458	0.856506	1	0.903106	0.0592146
1838	10	54648	0.218592	62.3097	7.73756	3.19765	1.14601	0.926438	0.906419	0.903418	0.875082	0.911451	0.872237	0.897553	0.891396	0.876308	0.87231	0.842647	0.860041	0.893729	0.857378	0.88189	0.86876	0.858641	0.860928	0.826526	0.834934	1	0.891919	0.0608181
1840	12	51125	0.2045	62.2508	7.90134	3.19507	1.17546	0.927531	0.907932	0.904685	0.876186	0.91198	0.873252	0.898132	0.891775	0.876958	0.872841	0.843149	0.860929	0.893976	0.858142	0.882386	0.8689	0.8591	0.861095	0.826191	0.834856	1	0.892804	0.0605739
1840	12	51125	0.2045	62.2508	7.90134	3.19507	1.17546	0.927531	0.907932	0.904685	0.876186	0.91198	0.873252	0.898132	0.891775	0.876958	0.872841	0.843149	0.860929	0.893976	0.858142	0.882386	0.8689	0.8591	0.861095	0.826191	0.834856	1	0.892804	0.0605739
1845	17	43761	0.175044	100.257	8.78091	12.9493	3.35264	0.928658	0.908983	0.905532	0.877688	0.91369	0.874146	0.89766	0.892667	0.877288	0.873895	0.843297	0.861715	0.894118	0.858584	0.882018	0.869244	0.860504	0.861783	0.827141	0.834853	1	0.893681	0.0604669
1846	18	21846	0.087384	97.2381	7.43638	11.7564	2.6423	0.938913	0.919848	0.917903	0.891422	0.918727	0.883915	0.901378	0.897762	0.88435	0.878513	0.849194	0.866314	0.895358	0.861393	0.885471	0.873203	0.864964	0.863499	0.825872	0.838552	1	0.901866	0.0570494
1850	22	19908	0.079632	97.2252	7.42762	11.7513	2.63774	0.940074	0.921338	0.918575	0.892832	0.919103	0.885197	0.901597	0.898659	0.885322	0.878089	0.849156	0.866787	0.895695	0.862216	0.884594	0.873443	0.864251	0.863572	0.826326	0.83813	1	0.902651	0.0566743
1850	10	52039	0.208156	64.7888	7.98038	3.59019	1.27381	0.938133	0.916236	0.888113	0.887709	0.915496	0.892494	0.900911	0.89407	0.864409	0.872432	0.837074	0.892754	0.841196	0.857251	0.877294	0.869319	0.856242	0.837862	0.833529	0.833269	1	0.895083	0.0612486
1852	12	48832	0.195328	64.6969	8.15189	3.5824	1.30643	0.939251	0.917779	0.889335	0.888925	0.915926	0.893328	0.901519	0.894649	0.86599	0.872788	0.837842	0.893175	0.842101	0.85745	0.877488	0.869583	0.856395	0.838026	0.833593	0.833767	1	0.896009	0.0608673
1852	12	48832	0.195328	64.6969	8.15189	3.5824	1.30643	0.939251	0.917779	0.889335	0.888925	0.915926	0.893328	0.901519	0.894649	0.86599	0.872788	0.837842	0.893175	0.842101	0.85745	0.877488	0.869583	0.856395	0.838026	0.833593	0.833767	1	0.896009	0.0608673
1857	17	41752	0.167008	101.387	8.98165	13.3968	3.49968	0.94029	0.918962	0.890269	0.889862	0.916148	0.894185	0.901789	0.895059	0.867096	0.873443	0.838247	0.894292	0.842846	0.857935	0.878209	0.869503	0.856127	0.838355	0.835217	0.83384	1	0.896788	0.0607204
1858	18	19664	0.078656	97.6384	7.59647	11.9085	2.71917	0.950163	0.931575	0.90058	0.900859	0.92115	0.901673	0.907165	0.903809	0.876551	0.880925	0.844106	0.899232	0.849522	0.862642	0.882908	0.872508	0.856286	0.838639	0.840266	0.834037	1	0.905145	0.0571563
1862	22	18004	0.072016	97.6165	7.59188	11.9004	2.71623	0.950844	0.932654	0.901494	0.902355	0.92174	0.902327	0.907687	0.90441	0.876527	0.882276	0.844701	0.899911	0.850228	0.862836	0.883776	0.872445	0.856004	0.839119	0.84073	0.834565	1	0.90591	0.0569071
1862	10	55612	0.222448	62.8711	7.81942	3.28489	1.17786	0.928109	0.922625	0.887956	0.893845	0.876241	0.8766	0.904103	0.900714	0.855085	0.866962	0.831277	0.895149	0.876996	0.860929	0.866944	0.862925	0.847218	0.81994	0.823096	0.849277	1	0.890874	0.0600824
1864	12	51967	0.207868	62.8074	7.99553	3.282	1.20916	0.929532	0.92373	0.889516	0.894847	0.877191	0.877499	0.904593	0.901447	0.856428	0.867098	0.832057	0.895588	0.87749	0.861123	0.867743	0.8635	0.847855	0.821031	0.823821	0.849558	1	0.891863	0.0596812
1864	12	51967	0.207868	62.8074	7.99553	3.282	1.20916	0.929532	0.92373	0.889516	0.894847	0.877191	0.877499	0.904593	0.901447	0.856428	0.867098	0.832057	0.895588	0.87749	0.861123	0.867743	0.8635	0.847855	0.821031	0.823821	0.849558	1	0.891863	0.0596812
1869	17	44417	0.177668	101.266	8.84138	13.3404	3.43415	0.930837	0.924984	0.890965	0.896312	0.878661	0.878414	0.905442	0.902098	0.85823	0.867483	0.832181	0.895479	0.877941	0.861404	0.867911	0.863746	0.847851	0.820733	0.824302	0.849022	1	0.892887	0.0594908
1870	18	21707	0.086828	97.3469	7.47753	11.7976	2.66998	0.941586	0.934261	0.902566	0.906413	0.887041	0.888331	0.90996	0.907035	0.866449	0.872092	0.835053	0.899065	0.880545	0.865274	0.873105	0.866679	0.84968	0.822799	0.826554	0.851684	1	0.900829	0.0564404
1874	22	19785	0.07914	97.3445	7.47378	11.7966	2.66871	0.942381	0.934824	0.903538	0.907607	0.887617	0.887971	0.910361	0.907152	0.866844	0.872302	0.835406	0.899773	0.88097	0.865631	0.873515	0.86745	0.849937	0.822719	0.825828	0.851832	1	0.901375	0.056332
1874	10	56334	0.225336	64.3384	8.05189	3.52099	1.26745	0.924371	0.915815	0.899874	0.886321	0.897238	0.890244	0.917856	0.87914	0.839387	0.875519	0.831523	0.880498	0.840798	0.866138	0.834469	0.879078	0.84654	0.828638	0.848324	0.851946	1	0.890892	0.062675
1876	12	52715	0.21086	64.2856	8.22875	3.51976	1.30061	0.925439	0.9175	0.901347	0.887973	0.898018	0.891084	0.918344	0.879987	0.839714	0.875813	0.832524	0.88085	0.84144	0.866243	0.835161	0.879531	0.846581	0.828474	0.848497	0.851797	1	0.891873	0.0622419
1876	12	52715	0.21086	64.2856	8.22875	3.51976	1.30061	0.925439	0.9175	0.901347	0.887973	0.898018	0.891084	0.918344	0.879987	0.839714	0.875813	0.832524	0.88085	0.84144	0.866243	0.835161	0.879531	0.846581	0.828474	0.848497	0.851797	1	0.891873	0.0622419
1881	17	45051	0.180204	102.215	9.08903	13.7285	3.59428	0.926705	0.918026	0.902355	0.888992	0.89907	0.89139	0.918992	0.880913	0.840148	0.876063	0.833833	0.881124	0.841724	0.867373	0.835664	0.880047	0.846729	0.828195	0.847861	0.852645	1	0.892649	0.0619815
1882	18	18471	0.073884	99.105	7.49587	12.4388	2.76191	0.938444	0.930783	0.914433	0.900872	0.906665	0.898733	0.923772	0.886877	0.848709	0.882491	0.839695	0.883845	0.846462	0.868226	0.838883	0.884603	0.848492	0.83041	0.848086	0.853744	1	0.901323	0.0583777
1886	22	16894	0.067576	99.0813	7.48355	12.4293	2.75434	0.939061	0.932076	0.915473	0.902421	0.907808	0.899669	0.924085	0.887889	0.850183	0.883953	0.840417	0.883953	0.846928	0.869036	0.838611	0.8849	0.847964	0.830147	0.84826	0.853291	1	0.902225	0.0581364
1886	10	52535	0.21014	66.3291	8.14397	3.85022	1.36239	0.928048	0.926611	0.916046	0.88916	0.890873	0.883649	0.900162	0.889359	0.831208	0.864386	0.841791	0.902665	0.891939	0.858437	0.862901	0.879537	0.850557	0.870572	0.839031	0.86489	1	0.895639	0.0605189
1888	12	49174	0.196696	66.2635	8.32258	3.84669	1.39778	0.928977	0.927787	0.917192	0.890684	0.892118	0.884949	0.90071	0.88986	0.831984	0.865681	0.842346	0.903536	0.891986	0.858858	0.86321	0.880089	0.850988	0.871192	0.838878	0.865101	1	0.896602	0.0601524
1888	12	49174	0.196696	66.2635	8.32258	3.84669	1.39778	0.928977	0.927787	0.917192	0.890684	0.892118	0.884949	0.90071	0.88986	0.831984	0.865681	0.842346	0.903536	0.891986	0.858858	0.86321	0.880089	0.850988	0.871192	0.838878	0.865101	1	0.896602	0.0601524
1893	17	41988	0.167952	105.273	9.21328	14.9819	3.8716	0.93054	0.928777	0.918703	0.891767	0.893541	0.886087	0.901627	0.889766	0.832226	0.866902	0.842634	0.904687	0.892029	0.85865	0.864104	0.879835	0.850743	0.871451	0.839383	0.865652	1	0.897582	0.0598758
1894	18	15932	0.063728	99.2068	7.64087	12.485	2.83517	0.943855	0.937014	0.930862	0.903402	0.904626	0.89361	0.908674	0.899385	0.839129	0.876506	0.849956	0.908612	0.895807	0.862227	0.869382	0.88181	0.848293	0.875753	0.843114	0.864549	1	0.906662	0.0556089
1898	22	14634	0.058536	99.1675	7.6416	12.4704	2.83335	0.945674	0.937133	0.931358	0.904606	0.905836	0.894868	0.909184	0.900711	0.838561	0.877375	0.849836	0.910038	0.895927	0.86217	0.869995	0.881953	0.848845	0.876315	0.844335	0.865279	1	0.907484	0.0552155
1898	10	54174	0.216696	64.4748	8.10716	3.54471	1.27964	0.927779	0.904474	0.894082	0.896519	0.905776	0.867833	0.913427	0.90369	0.848664	0.849153	0.848377	0.873029	0.885009	0.854303	0.86116	0.877857	0.84463	0.843504	0.829891	0.842535	1	0.891332	0.0631955
1900	12	50777	0.203108	64.4174	8.28849	3.54298	1.31446	0.928925	0.905351	0.895464	0.897198	0.906887	0.869065	0.91374	0.904376	0.849578	0.849735	0.848957	0.87385	0.885115	0.854895	0.86164	0.878075	0.845058	0.843472	0.83013	0.842951	1	0.892195	0.0628687
1900	12	50777	0.203108	64.4174	8.28849	3.54298	1.31446	0.928925	0.905351	0.895464	0.897198	0.906887	0.869065	0.91374	0.904376	0.849578	0.849735	0.848957	0.87385	0.885115	0.854895	0.86164	0.878075	0.845058	0.843472	0.83013	0.842951	1	0.892195	0.0628687
1905	17	43195	0.17278	102.54	9.14234	13.8612	3.63883	0.930096	0.907802	0.897708	0.898484	0.908288	0.869742	0.914562	0.904595	0.850492	0.850608	0.849577	0.875356	0.885577	0.855168	0.861558	0.877937	0.845978	0.84269	0.829529	0.842227	1	0.893401	0.0624313
1906	18	19733	0.078932	97.8191	7.68527	11.9784	2.75259	0.941038	0.922516	0.910632	0.908858	0.916916	0.876653	0.919374	0.910987	0.858714	0.856889	0.85428	0.881062	0.887726	0.862337	0.866721	0.880074	0.850631	0.842877	0.827649	0.84346	1	0.902321	0.0581213
1910	22	18034	0.072136	97.7927	7.69716	11.9695	2.75443	0.941693	0.924088	0.911778	0.909671	0.918432	0.877592	0.920068	0.911334	0.859987	0.857713	0.854747	0.881613	0.887851	0.86312	0.867583	0.879699	0.850837	0.843046	0.827132	0.843878	1	0.903213	0.05767
1910	10	54285	0.21714	63.8366	7.96207	3.43868	1.23618	0.927715	0.918477	0.906355	0.876448	0.919269	0.868472	0.899392	0.893166	0.853818	0.867229	0.860081	0.891867	0.886792	0.836723	0.86383	0.890743	0.848365	0.827595	0.826204	0.844939	1	0.893902	0.0606242
1912	12	50871	0.203484	63.7983	8.14515	3.43991	1.26963	0.929331	0.919768	0.90757	0.877514	0.920033	0.86969	0.900267	0.893643	0.855055	0.867577	0.860618	0.892001	0.886713	0.83755	0.863832	0.891127	0.847968	0.827869	0.826139	0.845167	1	0.894866	0.0603142
1912	12	50871	0.203484	63.7983	8.14515	3.43991	1.26963	0.929331	0.919768	0.90757	0.877514	0.920033	0.86969	0.900267	0.893643	0.855055	0.867577	0.860618	0.892001	0.886713	0.83755	0.863832	0.891127	0.847968	0.827869	0.826139	0.845167	1	0.894866	0.0603142
1917	17	43434	0.173736	101.088	8.95948	13.2795	3.47061	0.930239	0.920891	0.909276	0.879	0.920581	0.870574	0.900896	0.894012	0.856	0.867834	0.861249	0.893056	0.886897	0.837259	0.863149	0.891617	0.847827	0.828049	0.826162	0.845006	1	0.895721	0.0599404
1918	18	21925	0.0877	96.5635	7.64917	11.5285	2.67372	0.941345	0.932908	0.9187	0.886842	0.926226	0.879704	0.903398	0.898016	0.861802	0.87382	0.867548	0.89756	0.889829	0.840661	0.867389	0.893455	0.84919	0.829532	0.828096	0.844173	1	0.903173	0.0560416
1922	22	20086	0.080344	96.5513	7.65335	11.5244	2.67328	0.942149	0.934108	0.919571	0.887957	0.927387	0.88014	0.904336	0.898312	0.862043	0.874639	0.868042	0.898163	0.890297	0.842378	0.867047	0.893707	0.849622	0.83023	0.828139	0.84412	1	0.903969	0.055878
1922	10	56527	0.226108	62.1179	7.73326	3.16893	1.13606	0.943505	0.932298	0.904072	0.897854	0.903727	0.883852	0.911308	0.905638	0.864392	0.868426	0.835141	0.864286	0.84625	0.859288	0.88249	0.868045	0.832699	0.82588	0.809631	0.847922	1	0.898905	0.0602154
1924	12	53063	0.212252	62.0636	7.91011	3.16759	1.16849	0.944651	0.933513	0.905377	0.898781	0.904632	0.884892	0.911859	0.90646	0.865339	0.869344	0.836374	0.864463	0.846588	0.859978	0.883054	0.868166	0.832878	0.82615	0.810207	0.848115	1	0.899844	0.0596736
1924	12	53063	0.212252	62.0636	7.91011	3.16759	1.16849	0.944651	0.933513	0.905377	0.898781	0.904632	0.884892	0.911859	0.90646	0.865339	0.869344	0.836374	0.864463	0.846588	0.859978	0.883054	0.868166	0.832878	0.82615	0.810207	0.848115	1	0.899844	0.0596736
1929	17	45450	0.1818	98.5689	8.72567	12.3148	3.21377	0.945941	0.9344	0.906216	0.899703	0.906205	0.885644	0.912024	0.906788	0.866293	0.869758	0.836942	0.864906	0.847514	0.859791	0.884103	0.868427	0.832508	0.826458	0.809978	0.848141	1	0.900654	0.0593951
1930	18	25414	0.101656	95.8474	7.51136	11.2706	2.585	0.95412	0.942984	0.91668	0.906902	0.911997	0.893976	0.916995	0.911073	0.870819	0.874243	0.843393	0.870386	0.851224	0.86291	0.886008	0.8708	0.834028	0.830979	0.811836	0.850811	1	0.907379	0.0560744
1934	22	23182	0.092728	95.8407	7.51203	11.2683	2.58401	0.954943	0.944504	0.917048	0.908162	0.913748	0.894487	0.917803	0.910901	0.871819	0.874925	0.844707	0.871603	0.852213	0.863256	0.886485	0.871172	0.834613	0.83127	0.812786	0.851005	1	0.90828	0.0556442
1934	10	56559	0.226236	62.7178	7.78586	3.2603	1.16284	0.929048	0.909015	0.895578	0.895746	0.907654	0.900812	0.909174	0.87521	0.846541	0.874609	0.832511	0.877482	0.863903	0.845153	0.848786	0.891618	0.838629	0.826349	0.831963	0.86629	1	0.892615	0.0616164
1936	12	53004	0.212016	62.6543	7.96144	3.25745	1.19481	0.930543	0.910422	0.896432	0.897149	0.908441	0.901243	0.909752	0.87667	0.847587	0.875075	0.83305	0.877981	0.864482	0.84537	0.848926	0.891999	0.83871	0.826853	0.83239	0.866359	1	0.893573	0.0612353
1936	12	53004	0.212016	62.6543	7.96144	3.25745	1.19481	0.930543	0.910422	0.896432	0.897149	0.908441	0.901243	0.909752	0.87667	0.847587	0.875075	0.83305	0.877981	0.864482	0.84537	0.848926	0.891999	0.83871	0.826853	0.83239	0.866359	1	0.893573	0.0612353
1941	17	45379	0.181516	101.711	8.85877	13.5149	3.46663	0.931874	0.911501	0.89775	0.898654	0.909485	0.902466	0.910322	0.877862	0.848697	0.875857	0.83445	0.878281	0.864585	0.845689	0.848829	0.892748	0.83997	0.827894	0.832929	0.866128	1	0.894635	0.0609737
1942	18	22278	0.089112	97.1409	7.6295	11.7321	2.70381	0.941579	0.924365	0.909732	0.909732	0.915298	0.910225	0.915859	0.890138	0.855373	0.882463	0.841817	0.883472	0.867919	0.848393	0.852298	0.895009	0.843792	0.831381	0.837171	0.865046	1	0.903273	0.0572025
1946	22	20346	0.081384	97.125	7.63667	11.7268	2.70492	0.942863	0.925538	0.911678	0.910572	0.915807	0.911727	0.915462	0.891477	0.856581	0.882901	0.842573	0.883515	0.86791	0.848177	0.852428	0.895115	0.843999	0.831908	0.837265	0.865207	1	0.904196	0.0567497
1946	10	58197	0.232788	63.9672	8.00955	3.46083	1.24617	0.925864	0.93217	0.886016	0.88874	0.909506	0.889178	0.912152	0.895648	0.84165	0.886704	0.842947	0.886781	0.877451	0.865113	0.85525	0.892649	0.858876	0.836547	0.831443	0.877287	1	0.896144	0.0594082
1948	12	54484	0.217936	63.9254	8.17414	3.46089	1.27824	0.927024	0.933375	0.887683	0.88972	0.910653	0.889949	0.912736	0.896236	0.842394	0.887297	0.844422	0.886866	0.877634	0.865392	0.854875	0.892813	0.859087	0.836668	0.831418	0.87757	1	0.897068	0.0590897
1948	12	54484	0.217936	63.9254	8.17414	3.46089	1.27824	0.927024	0.933375	0.887683	0.88972	0.910653	0.889949	0.912736	0.896236	0.842394	0.887297	0.844422	0.886866	0.877634	0.865392	0.854875	0.892813	0.859087	0.836668	0.831418	0.87757	1	0.897068	0.0590897
1953	17	46488	0.185952	103.288	9.06611	14.1555	3.65987	0.928627	0.934725	0.888971	0.89024	0.911461	0.891596	0.913053	0.897006	0.842411	0.887293	0.844594	0.886982	0.877452	0.865567	0.855662	0.893295	0.859351	0.837582	0.831892	0.877882	1	0.89795	0.0588448
1954	18	18188	0.072752	99.3589	7.54506	12.536	2.79784	0.940675	0.944991	0.902106	0.903425	0.920305	0.899357	0.918133	0.90326	0.847674	0.892649	0.853227	0.891027	0.883	0.867962	0.858203	0.892127	0.862602	0.841159	0.833984	0.880526	1	0.906714	0.0552423
1958	22	16690	0.06676	99.3311	7.5613	12.5265	2.80094	0.941732	0.945267	0.903176	0.903685	0.920761	0.90006	0.919563	0.903925	0.847873	0.892451	0.853625	0.891252	0.882984	0.869203	0.857879	0.892361	0.862792	0.841043	0.834482	0.880857	1	0.907302	0.0550179
1958	10	56375	0.2255	67.0731	8.27352	3.98225	1.41643	0.932727	0.912399	0.910936	0.881996	0.904834	0.886749	0.913455	0.892257	0.841472	0.862244	0.855557	0.864098	0.874129	0.844239	0.846687	0.889641	0.859157	0.861047	0.832035	0.8771	1	0.8945	0.0623277
1960	12	52741	0.210964	66.9994	8.45912	3.97762	1.45456	0.934036	0.913947	0.912146	0.883487	0.905851	0.887336	0.914336	0.892958	0.842286	0.863076	0.856279	0.864906	0.874348	0.844789	0.846893	0.890076	0.859284	0.861237	0.832114	0.877363	1	0.895517	0.0619377
1960	12	52741	0.210964	66.9994	8.45912	3.97762	1.45456	0.934036	0.913947	0.912146	0.883487	0.905851	0.887336	0.914336	0.892958	0.842286	0.863076	0.856279	0.864906	0.874348	0.844789	0.846893	0.890076	0.859284	0.861237	0.832114	0.877363	1	0.895517	0.0619377
1965	17	45128	0.180512	104.56	9.32012	14.6927	3.86492	0.935096	0.91502	0.913701	0.884373	0.906621	0.887886	0.914632	0.893315	0.843013	0.86381	0.856907	0.866014	0.874158	0.846049	0.847822	0.88988	0.859965	0.86197	0.832277	0.877792	1	0.896365	0.0615911
1966	18	17230	0.06892	99.2828	7.61041	12.5113	2.82044	0.948027	0.929077	0.925885	0.900813	0.917237	0.896779	0.919008	0.900551	0.85148	0.87101	0.860128	0.873215	0.875653	0.851248	0.852031	0.88964	0.862478	0.864829	0.834707	0.882734	1	0.9063	0.0567887
1970	22	15778	0.063112	99.2415	7.62833	12.497	2.82569	0.949138	0.9306	0.926702	0.901508	0.918336	0.896755	0.91973	0.901572	0.851946	0.870801	0.860851	0.873495	0.874952	0.850773	0.851661	0.889815	0.863005	0.86478	0.836766	0.883509	1	0.907037	0.0564508
1970	10	56801	0.227204	64.2838	7.9942	3.51005	1.25452	0.91597	0.89913	0.907642	0.891622	0.922008	0.859571	0.92538	0.914491	0.851974	0.86171	0.857705	0.882264	0.882238	0.841455	0.881859	0.861974	0.838867	0.838471	0.825531	0.862388	1	0.892913	0.0614284
1972	12	53264	0.213056	64.2156	8.17224	3.50639	1.2876	0.917233	0.900702	0.908972	0.892667	0.922912	0.860685	0.925973	0.914989	0.852677	0.862665	0.858	0.88251	0.882378	0.841854	0.88205	0.862412	0.838981	0.838756	0.826327	0.862431	1	0.893868	0.0610315
1972	12	53264	0.213056	64.2156	8.17224	3.50639	1.2876	0.917233	0.900702	0.908972	0.892667	0.922912	0.860685	0.925973	0.914989	0.852677	0.862665	0.858	0.88251	0.882378	0.841854	0.88205	0.862412	0.838981	0.838756	0.826327	0.862431	1	0.893868	0.0610315
1977	17	45439	0.181756	101.435	9.02832	13.4187	3.51669	0.918869	0.901725	0.910121	0.893605	0.923678	0.861265	0.92622	0.915337	0.854497	0.863036	0.858437	0.882172	0.882172	0.842833	0.882689	0.862431	0.839048	0.839785	0.826482	0.8622	1	0.894722	0.0608658
1978	18	21543	0.086172	97.5505	7.61033	11.8774	2.70867	0.929258	0.912872	0.919463	0.902033	0.931277	0.870909	0.931393	0.919394	0.862995	0.869261	0.861486	0.886204	0.882955	0.84698	0.886877	0.865223	0.839321	0.842872	0.829481	0.864039	1	0.902382	0.0581178
1982	22	19626	0.078504	97.5309	7.59639	11.8695	2.70079	0.930679	0.913864	0.9198	0.903699	0.931188	0.871319	0.931978	0.919953	0.863625	0.869714	0.861892	0.88612	0.882554	0.847447	0.886171	0.866071	0.840136	0.843116	0.830251	0.863803	1	0.903068	0.0578942
1982	10	57333	0.229332	63.398	7.87684	3.36743	1.20545	0.94436	0.915738	0.909563	0.908874	0.92343	0.868819	0.899988	0.889087	0.878883	0.884246	0.847871	0.867502	0.850514	0.862671	0.858677	0.881691	0.810083	0.822458	0.818804	0.847514	1	0.89904	0.0603469
1984	12	53716	0.214864	63.3306	8.06736	3.36445	1.23929	0.945333	0.916645	0.910185	0.909906	0.924036	0.869778	0.900914	0.890144	0.879738	0.884615	0.848406	0.868559	0.851087	0.863244	0.859102	0.88227	0.810075	0.823144	0.818769	0.847885	1	0.899838	0.0600599
1984	12	53716	0.214864	63.3306	8.06736	3.36445	1.23929	0.945333	0.916645	0.910185	0.909906	0.924036	0.869778	0.900914	0.890144	0.879738	0.884615	0.848406	0.868559	0.851087	0.863244	0.859102	0.88227	0.810075	0.823144	0.818769	0.847885	1	0.899838	0.0600599
1989	17	45873	0.183492	102.054	8.93128	13.6544	3.52511	0.946635	0.917947	0.91156	0.910568	0.925054	0.870665	0.901674	0.891058	0.88042	0.885891	0.849835	0.869128	0.851514	0.86334	0.85946	0.883079	0.809681	0.824156	0.819033	0.848974	1	0.900831	0.0596723
1990	18	19196	0.076784	98.7611	7.45229	12.3095	2.73111	0.957595	0.931262	0.923317	0.922171	0.932382	0.880861	0.910216	0.899484	0.886148	0.894014	0.855569	0.876172	0.854631	0.866352	0.862393	0.887008	0.808502	0.827855	0.821239	0.850906	1	0.909979	0.0555467
1994	22	17566	0.070264	98.7456	7.43438	12.3028	2.72359	0.958528	0.931914	0.924399	0.922805	0.933052	0.88213	0.910651	0.900347	0.885944	0.894341	0.856399	0.876608	0.854947	0.867158	0.862803	0.886713	0.809063	0.829386	0.820648	0.851901	1	0.910685	0.0551702
1994	10	60246	0.240984	66.2517	8.13255	3.83667	1.35598	0.931166	0.928302	0.915223	0.901247	0.911413	0.898026	0.897728	0.892781	0.865568	0.86492	0.842653	0.867319	0.858945	0.852812	0.86048	0.896425	0.847948	0.832869	0.816619	0.856787	1	0.899144	0.0601444
1996	12	56375	0.2255	66.1711	8.29755	3.83009	1.38873	0.932683	0.929437	0.916373	0.902563	0.912239	0.8989	0.898661	0.893392	0.866271	0.865472	0.84298	0.867672	0.859228	0.852807	0.861091	0.89663	0.848018	0.832905	0.817162	0.856949	1	0.900073	0.0597437
1996	12	56375	0.2255	66.1711	8.29755	3.83009	1.38873	0.932683	0.929437	0.916373	0.902563	0.912239	0.8989	0.898661	0.893392	0.866271	0.865472	0.84298	0.867672	0.859228	0.852807	0.861091	0.89663	0.848018	0.832905	0.817162	0.856949	1	0.900073	0.0597437
2001	17	48139	0.192556	103.449	9.12514	14.2246	3.69476	0.933921	0.93094	0.916845	0.903727	0.91348	0.899198	0.899946	0.893911	0.867623	0.866906	0.843298	0.868049	0.85841	0.852947	0.861339	0.897183	0.84821	0.833181	0.81677	0.857704	1	0.900967	0.0594382
2002	18	19404	0.077616	98.7709	7.637	12.3231	2.79504	0.946042	0.941352	0.92718	0.913317	0.921305	0.906025	0.908782	0.900021	0.875593	0.874407	0.850546	0.874665	0.859101	0.854076	0.865904	0.899479	0.849181	0.834828	0.819161	0.859127	1	0.909304	0.0558204
2006	22	17774	0.071096	98.755	7.62722	12.3168	2.79263	0.946776	0.942163	0.927506	0.913975	0.921205	0.907365	0.908771	0.900979	0.875886	0.876421	0.851609	0.87493	0.859598	0.854056	0.865787	0.899291	0.84919	0.833915	0.820581	0.858811	1	0.909884	0.0556813
2006	10	61801	0.247204	63.6292	7.86829	3.40281	1.21117	0.934451	0.922768	0.883416	0.900641	0.910455	0.902542	0.904961	0.903157	0.85065	0.87361	0.840019	0.867454	0.864112	0.859743	0.856968	0.860334	0.845731	0.839121	0.817948	0.857227	1	0.895912	0.0598196
2008	12	57806	0.231224	63.5822	8.05454	3.40273	1.24457	0.935266	0.923987	0.884718	0.901766	0.911393	0.903297	0.905425	0.904214	0.851581	0.874174	0.841115	0.867791	0.864391	0.859764	0.856806	0.860663	0.846002	0.839325	0.817891	0.856987	1	0.896763	0.0595707
2008	12	57806	0.231224	63.5822	8.05454	3.40273	1.24457	0.935266	0.923987	0.884718	0.901766	0.911393	0.903297	0.905425	0.904214	0.851581	0.874174	0.841115	0.867791	0.864391	0.859764	0.856806	0.860663	0.846002	0.839325	0.817891	0.856987	1	0.896763	0.0595707
2013	17	49381	0.197524	101.267	8.88846	13.3438	3.44781	0.936646	0.92566	0.88609	0.90227	0.912628	0.904579	0.906057	0.905146	0.852727	0.874314	0.842034	0.868684	0.864786	0.859389	0.857688	0.86109	0.846135	0.839382	0.81824	0.857162	1	0.897788	0.0591688
2014	18	22998	0.091992	97.5673	7.55735	11.8808	2.70042	0.946756	0.935864	0.899556	0.908709	0.922863	0.911623	0.914058	0.912014	0.858879	0.879968	0.849248	0.873663	0.867271	0.862162	0.861423	0.863379	0.849574	0.841791	0.819832	0.857814	1	0.90594	0.0557419
2018	22	21028	0.084112	97.554	7.56438	11.8764	2.70179	0.947855	0.937084	0.900728	0.909906	0.924077	0.912141	0.914994	0.91264	0.859354	0.881325	0.850414	0.873526	0.867676	0.862041	0.861684	0.864086	0.849558	0.842044	0.820787	0.857547	1	0.906855	0.0553755
2018	10	58935	0.23574	64.3487	7.97248	3.51955	1.2538	0.932112	0.906414	0.905769	0.869916	0.882591	0.894392	0.911377	0.908263	0.860329	0.858709	0.840367	0.882116	0.87823	0.861076	0.852219	0.885764	0.864478	0.830763	0.821558	0.86206	1	0.892093	0.0599693
2020	12	55211	0.220844	64.2877	8.15312	3.51712	1.2881	0.933084	0.907681	0.906794	0.871348	0.88323	0.895193	0.91172	0.908949	0.860607	0.859177	0.840702	0.882424	0.878321	0.861576	0.852638	0.886073	0.864176	0.830813	0.821612	0.861694	1	0.892872	0.0596999
2020	12	55211	0.220844	64.2877	8.15312	3.51712	1.2881	0.933084	0.907681	0.906794	0.871348	0.88323	0.895193	0.91172	0.908949	0.860607	0.859177	0.840702	0.882424	0.878321	0.861576	0.852638	0.886073	0.864176	0.830813	0.821612	0.861694	1	0.892872	0.0596999
2025	17	46938	0.187752	101.932	9.0052	13.6115	3.54198	0.933892	0.909285	0.907644	0.872321	0.884443	0.896598	0.912459	0.908784	0.861669	0.859378	0.841344	0.882686	0.879383	0.862169	0.852795	0.886148	0.86382	0.830862	0.821957	0.861424	1	0.893728	0.0595155
2026	18	21620	0.08648	97.8366	7.60276	11.9803	2.72943	0.943594	0.919149	0.918247	0.883834	0.895444	0.903723	0.918571	0.91346	0.864547	0.869126	0.847109	0.889038	0.881429	0.863969	0.853515	0.888575	0.863298	0.836795	0.825856	0.863228	1	0.901722	0.0570534
2030	22	19824	0.079296	97.8441	7.60489	11.9831	2.73042	0.944083	0.919719	0.919895	0.884685	0.896867	0.90393	0.918281	0.91311	0.864911	0.868896	0.84771	0.889402	0.881356	0.863373	0.854394	0.887838	0.863701	0.838554	0.825187	0.863902	1	0.90227	0.0567934
2030	10	55864	0.223456	64.0379	7.99024	3.47113	1.24406	0.93537	0.917031	0.909763	0.90894	0.917416	0.877846	0.891665	0.907329	0.853152	0.862416	0.816537	0.879332	0.865083	0.861959	0.838814	0.889759	0.83399	0.840828	0.826776	0.865548	1	0.896703	0.058198
2032	12	52325	0.2093	63.9879	8.16345	3.47017	1.27639	0.93655	0.918337	0.911266	0.909775	0.917965	0.879044	0.892547	0.90795	0.854276	0.863316	0.817821	0.879541	0.865084	0.862647	0.839513	0.890253	0.833865	0.840975	0.827176	0.866593	1	0.897672	0.0578432
2032	12	52325	0.2093	63.9879	8.16345	3.47017	1.27639	0.93655	0.918337	0.911266	0.909775	0.917965	0.879044	0.892547	0.90795	0.854276	0.863316	0.817821	0.879541	0.865084	0.862647	0.839513	0.890253	0.833865	0.840975	0.827176	0.866593	1	0.897672	0.0578432
2037	17	44674	0.178696	101.2	9.00565	13.326	3.49054	0.93832	0.919248	0.912388	0.910731	0.918678	0.880221	0.893316	0.909041	0.855117	0.863825	0.818362	0.879404	0.865101	0.863836	0.839761	0.890742	0.834691	0.841093	0.826902	0.866656	1	0.898616	0.0575882
2038	18	20668	0.082672	97.8596	7.58611	11.9878	2.7295	0.947116	0.928803	0.921497	0.919392	0.925416	0.889636	0.902192	0.915401	0.864089	0.871008	0.824294	0.884193	0.866363	0.867355	0.844083	0.892297	0.836849	0.845075	0.825721	0.868396	1	0.90624	0.0545122
2042	22	18923	0.075692	97.8532	7.59333	11.9859	2.73187	0.947868	0.929451	0.923083	0.920573	0.926069	0.889632	0.903319	0.916107	0.865006	0.872219	0.824658	0.884347	0.866564	0.868071	0.844449	0.892565	0.837288	0.845109	0.824816	0.86852	1	0.907002	0.054359
2042	10	52852	0.211408	64.4556	7.94721	3.53569	1.25662	0.921838	0.889001	0.905339	0.879513	0.91778	0.874262	0.904914	0.900193	0.857148	0.862787	0.850867	0.870743	0.845257	0.860062	0.855048	0.884404	0.848946	0.860195	0.783934	0.854707	1	0.888823	0.0644523
2044	12	49467	0.197868	64.3915	8.11094	3.53201	1.28658	0.923131	0.890331	0.9071	0.881062	0.918562	0.875564	0.905816	0.901298	0.857673	0.862898	0.851608	0.871369	0.845503	0.860554	0.855136	0.885317	0.848788	0.860099	0.784705	0.854913	1	0.889887	0.063965
2044	12	49467	0.197868	64.3915	8.11094	3.53201	1.28658	0.923131	0.890331	0.9071	0.881062	0.918562	0.875564	0.905816	0.901298	0.857673	0.862898	0.851608	0.871369	0.845503	0.860554	0.855136	0.885317	0.848788	0.860099	0.784705	0.854913	1	0.889887	0.063965
2049	17	42170	0.16868	101.724	8.98274	13.5283	3.52175	0.924437	0.891949	0.908703	0.882784	0.919338	0.876239	0.90677	0.90153	0.859047	0.863303	0.852312	0.871437	0.845945	0.860695	0.855419	0.885179	0.848565	0.859391	0.785286	0.854814	1	0.890907	0.0635449
2050	18	20238	0.080952	97.5589	7.60386	11.8803	2.71426	0.935591	0.907105	0.916914	0.893641	0.926524	0.884598	0.912936	0.907575	0.86597	0.869676	0.860535	0.877162	0.848058	0.864438	0.858929	0.886377	0.850084	0.860312	0.786688	0.859077	1	0.899465	0.0600364
2054	22	18459	0.073836	97.5513	7.59926	11.8773	2.71277	0.937104	0.908906	0.917845	0.895363	0.927678	0.884745	0.913376	0.907308	0.86638	0.870388	0.859879	0.877892	0.848231	0.864808	0.859012	0.885963	0.850263	0.860989	0.786987	0.859499	1	0.900359	0.0595971
2054	10	52043	0.208172	63.0506	7.86021	3.31354	1.18919	0.936821	0.923765	0.893415	0.902408	0.897585	0.870328	0.913418	0.874565	0.862825	0.860683	0.825721	0.843658	0.858944	0.850835	0.857762	0.878418	0.813193	0.81082	0.802173	0.848202	1	0.891311	0.0627392
2056	12	48731	0.194924	63.0113	8.03127	3.31414	1.22064	0.937955	0.925058	0.894882	0.903306	0.89872	0.870811	0.914356	0.874946	0.863957	0.861361	0.826148	0.844083	0.858848	0.851091	0.85895	0.878681	0.812635	0.81048	0.801769	0.848587	1	0.892202	0.0623143
2056	12	48731	0.194924	63.0113	8.03127	3.31414	1.22064	0.937955	0.925058	0.894882	0.903306	0.89872	0.870811	0.914356	0.874946	0.863957	0.861361	0.826148	0.844083	0.858848	0.851091	0.85895	0.878681	0.812635	0.81048	0.801769	0.848587	1	0.892202	0.0623143
2061	17	41548	0.166192	101.15	8.92556	13.3012	3.46121	0.939263	0.926158	0.896337	0.904255	0.899634	0.871005	0.914809	0.876191	0.86512	0.862027	0.827404	0.843759	0.859801	0.851317	0.859632	0.879068	0.81253	0.810857	0.801771	0.84838	1	0.893113	0.0618886
2062	18	19898	0.079592	97.2501	7.59263	11.7689	2.68851	0.950498	0.938134	0.90778	0.914816	0.909312	0.87745	0.921399	0.884436	0.870188	0.869459	0.834003	0.851568	0.865564	0.853804	0.865966	0.88431	0.813624	0.816112	0.80199	0.854357	1	0.901997	0.0570447
2066	22	18227	0.072908	97.2475	7.57129	11.7668	2.68256	0.951775	0.938964	0.909063	0.915318	0.910545	0.878642	0.922094	0.885774	0.870769	0.870549	0.835519	0.85206	0.866325	0.853788	0.866983	0.884978	0.813491	0.817112	0.801256	0.8542	1	0.902945	0.0565287
2066	10	53399	0.213596	63.9924	7.95288	3.46273	1.24059	0.941497	0.921394	0.90541	0.868958	0.909146	0.901468	0.916506	0.887713	0.874595	0.847385	0.854286	0.857226	0.855419	0.892432	0.859848	0.892891	0.866383	0.838405	0.82818	0.862226	1	0.89759	0.0586705
2068	12	50069	0.200276	63.9213	8.12659	3.45844	1.27172	0.94227	0.922327	0.906699	0.870339	0.909705	0.902285	0.917064	0.888314	0.874673	0.84816	0.85529	0.857387	0.85538	0.893078	0.860013	0.893197	0.866135	0.838743	0.828776	0.86244	1	0.898354	0.0584424
2068	12	50069	0.200276	63.9213	8.12659	3.45844	1.27172	0.94227	0.922327	0.906699	0.870339	0.909705	0.902285	0.917064	0.888314	0.874673	0.84816	0.85529	0.857387	0.85538	0.893078	0.860013	0.893197	0.866135	0.838743	0.828776	0.86244	1	0.898354	0.0584424
2073	17	42754	0.171016	104.262	9.06178	14.5515	3.73101	0.943713	0.923621	0.907447	0.871568	0.911108	0.903073	0.917797	0.888736	0.875111	0.848926	0.856949	0.85792	0.856633	0.893367	0.861615	0.893355	0.866901	0.839641	0.830472	0.862703	1	0.899383	0.0579813
2074	18	16474	0.065896	99.4595	7.45213	12.5683	2.76841	0.952774	0.93596	0.920117	0.887914	0.919783	0.910404	0.923425	0.89617	0.877443	0.860143	0.866183	0.863816	0.861448	0.896321	0.863573	0.894167	0.869673	0.844695	0.836986	0.865789	1	0.908502	0.0543987
2078	22	15150	0.0606	99.4458	7.4583	12.5636	2.77116	0.953696	0.936898	0.921584	0.888812	0.920231	0.910858	0.923927	0.896766	0.877723	0.861287	0.867327	0.864917	0.861122	0.897162	0.864686	0.89429	0.869571	0.845479	0.836766	0.865611	1	0.909287	0.0541484
2078	10	55129	0.220516	66.9709	8.31112	3.96616	1.41689	0.943877	0.914891	0.900089	0.883274	0.884788	0.900615	0.903798	0.921457	0.857108	0.87376	0.85611	0.864209	0.878122	0.872925	0.846505	0.88916	0.837427	0.862332	0.780669	0.843449	1	0.896428	0.0587187
2080	12	51543	0.206172	66.9382	8.5103	3.96918	1.45845	0.945036	0.915925	0.900801	0.884436	0.885629	0.90149	0.904905	0.922201	0.85806	0.874745	0.856285	0.864744	0.878063	0.872863	0.847186	0.889461	0.837747	0.862309	0.781086	0.843393	1	0.897269	0.0585169
2080	12	51543	0.206172	66.9382	8.5103	3.96918	1.45845	0.945036	0.915925	0.900801	0.884436	0.885629	0.90149	0.904905	0.922201	0.85806	0.874745	0.856285	0.864744	0.878063	0.872863	0.847186	0.889461	0.837747	0.862309	0.781086	0.843393	1	0.897269	0.0585169
2085	17	44110	0.17644	106.486	9.40444	15.5092	4.03147	0.94584	0.917626	0.902584	0.88523	0.886239	0.902811	0.90535	0.922705	0.85934	0.875414	0.856971	0.866039	0.877715	0.873487	0.848028	0.889231	0.838279	0.863387	0.781387	0.844083	1	0.898247	0.0581915
2086	18	16069	0.064276	99.2853	7.80472	12.5234	2.89675	0.956905	0.93055	0.912938	0.896042	0.90018	0.911444	0.910915	0.926629	0.86726	0.883409	0.861628	0.869314	0.881355	0.874292	0.851546	0.891032	0.844203	0.864055	0.784554	0.845666	1	0.907112	0.054631
2090	22	14752	0.059008	99.2509	7.81207	12.511	2.89606	0.95787	0.93123	0.913605	0.897065	0.901708	0.912453	0.911097	0.92618	0.867442	0.883745	0.862019	0.870221	0.882423	0.874898	0.851241	0.891574	0.844665	0.864527	0.784572	0.845411	1	0.907798	0.0544882
2090	10	56011	0.224044	64.1264	8.10163	3.48933	1.26601	0.94127	0.91008	0.906974	0.897413	0.907456	0.895851	0.914633	0.888665	0.838192	0.881514	0.875971	0.866223	0.860911	0.864036	0.847771	0.873498	0.861134	0.835729	0.826106	0.862777	1	0.897932	0.0584237
2092	12	52458	0.209832	64.0402	8.26666	3.4825	1.29754	0.941973	0.911281	0.908165	0.899262	0.908327	0.896384	0.915208	0.889512	0.839005	0.882087	0.876025	0.866703	0.861241	0.864549	0.847411	0.873689	0.86168	0.836059	0.826385	0.862862	1	0.898776	0.0581767
2092	12	52458	0.209832	64.0402	8.26666	3.4825	1.29754	0.941973	0.911281	0.908165	0.899262	0.908327	0.896384	0.915208	0.889512	0.839005	0.882087	0.876025	0.866703	0.861241	0.864549	0.847411	0.873689	0.86168	0.836059	0.826385	0.862862	1	0.898776	0.0581767
2097	17	44848	0.179392	99.7236	9.06914	12.7666	3.41889	0.943063	0.911992	0.909673	0.899639	0.909394	0.896829	0.915827	0.890307	0.839748	0.882782	0.87704	0.866928	0.860908	0.865	0.846972	0.873495	0.86229	0.836849	0.826302	0.862792	1	0.899523	0.0579712
2098	18	22767	0.091068	96.9166	7.60727	11.651	2.67748	0.951992	0.922915	0.920411	0.909057	0.9176	0.902842	0.920828	0.896473	0.847455	0.887447	0.882857	0.868692	0.86252	0.869065	0.85009	0.875192	0.866539	0.83766	0.82635	0.86274	1	0.906977	0.054505
2102	22	20863	0.083452	96.887	7.60233	11.6402	2.67358	0.952835	0.924148	0.921656	0.910487	0.918204	0.90416	0.921703	0.897306	0.847913	0.888127	0.883526	0.868499	0.862987	0.868955	0.850525	0.875258	0.86639	0.837416	0.826199	0.861813	1	0.907826	0.0541387
2102	10	55350	0.2214	62.8136	7.78826	3.27505	1.17167	0.941346	0.916251	0.905411	0.881924	0.907227	0.901355	0.907326	0.894616	0.831102	0.848049	0.815664	0.856197	0.860117	0.840714	0.847416	0.870678	0.853397	0.856694	0.82701	0.843631	1	0.892925	0.0659318
2104	12	51874	0.207496	62.7369	7.95023	3.26962	1.19945	0.942621	0.91756	0.906552	0.883429	0.908316	0.90181	0.908345	0.895468	0.832141	0.849028	0.816016	0.857019	0.860768	0.840749	0.847843	0.870928	0.853549	0.857279	0.826821	0.843342	1	0.893915	0.0653429
2104	12	51874	0.207496	62.7369	7.95023	3.26962	1.19945	0.942621	0.91756	0.906552	0.883429	0.908316	0.90181	0.908345	0.895468	0.832141	0.849028	0.816016	0.857019	0.860768	0.840749	0.847843	0.870928	0.853549	0.857279	0.826821	0.843342	1	0.893915	0.0653429
2109	17	44330	0.17732	100.798	8.84264	13.1602	3.40803	0.943774	0.919265	0.907986	0.884976	0.908933	0.901579	0.909181	0.895714	0.833059	0.849538	0.816648	0.858189	0.861381	0.841676	0.848838	0.870889	0.854128	0.857884	0.827273	0.843233	1	0.894879	0.064728
2110	18	21751	0.087004	97.1169	7.478	11.7153	2.64547	0.955243	0.930601	0.919659	0.897729	0.918716	0.907177	0.916349	0.904533	0.841846	0.85803	0.822537	0.866351	0.863868	0.84757	0.852076	0.87373	0.85803	0.860397	0.829134	0.847478	1	0.904058	0.0587148
2114	22	19822	0.079288	97.1153	7.48336	11.715	2.64695	0.956084	0.932323	0.920543	0.898497	0.920038	0.907678	0.916835	0.905433	0.843104	0.858112	0.823252	0.867748	0.865074	0.848552	0.852285	0.873575	0.858339	0.861492	0.829255	0.847972	1	0.904977	0.0583726
2114	10	56882	0.227528	64.1021	7.97559	3.48082	1.24843	0.942433	0.919623	0.88579	0.866478	0.918366	0.877641	0.918252	0.879505	0.861406	0.856273	0.843131	0.848282	0.857503	0.803426	0.834825	0.881289	0.867647	0.840776	0.792571	0.851377	1	0.890222	0.060767
2116	12	53270	0.21308	64.0558	8.16776	3.48114	1.28357	0.94342	0.920978	0.887263	0.868068	0.919176	0.8789	0.919026	0.879698	0.86224	0.856955	0.844068	0.849005	0.857791	0.803351	0.83501	0.881293	0.867881	0.840914	0.792904	0.852112	1	0.891191	0.0603994
2116	12	53270	0.21308	64.0558	8.16776	3.48114	1.28357	0.94342	0.920978	0.887263	0.868068	0.919176	0.8789	0.919026	0.879698	0.86224	0.856955	0.844068	0.849005	0.857791	0.803351	0.83501	0.881293	0.867881	0.840914	0.792904	0.852112	1	0.891191	0.0603994
2121	17	45533	0.182132	102.227	9.03739	13.7301	3.57939	0.944568	0.921826	0.888894	0.869018	0.919289	0.880164	0.919048	0.87978	0.862847	0.857894	0.844486	0.849439	0.858048	0.803999	0.835251	0.88169	0.867689	0.8405	0.792974	0.851383	1	0.89194	0.0601401
2122	18	19737	0.078948	98.1711	7.49428	12.0956	2.70857	0.952551	0.933475	0.901707	0.884177	0.926205	0.888914	0.924963	0.8878	0.868749	0.864924	0.850915	0.85479	0.860085	0.813041	0.840123	0.880808	0.869306	0.842783	0.795688	0.852333	1	0.900598	0.0565829
2126	22	18031	0.072124	98.1547	7.46778	12.0882	2.69686	0.953608	0.93464	0.903	0.884948	0.926793	0.890328	0.925212	0.888165	0.869392	0.86562	0.851339	0.855332	0.860934	0.813682	0.839915	0.880872	0.869031	0.843242	0.796129	0.852698	1	0.901415	0.0562562
2126	10	54232	0.216928	65.0031	8.02497	3.62639	1.28611	0.937067	0.899967	0.90147	0.867431	0.90016	0.879767	0.90973	0.890812	0.856146	0.852522	0.837725	0.863217	0.853361	0.820466	0.838204	0.873765	0.844022	0.827436	0.819839	0.85645	1	0.887415	0.0628921
2128	12	50750	0.203	64.943	8.22388	3.62477	1.32496	0.938483	0.90132	0.902916	0.869094	0.901222	0.880601	0.910059	0.891123	0.856631	0.8533	0.838443	0.863557	0.85399	0.820522	0.83802	0.873744	0.84403	0.82801	0.820463	0.856562	1	0.888395	0.0625501
2128	12	50750	0.203	64.943	8.22388	3.62477	1.32496	0.938483	0.90132	0.902916	0.869094	0.901222	0.880601	0.910059	0.891123	0.856631	0.8533	0.838443	0.863557	0.85399	0.820522	0.83802	0.873744	0.84403	0.82801	0.820463	0.856562	1	0.888395	0.0625501
2133	17	43342	0.173368	102.355	9.07343	13.7829	3.59489	0.939239	0.902519	0.905057	0.870138	0.90192	0.880935	0.910676	0.891583	0.85679	0.853975	0.838863	0.863181	0.853883	0.822355	0.837779	0.874141	0.844689	0.827604	0.820451	0.857413	1	0.889211	0.0622538
2134	18	18379	0.073516	98.4512	7.5893	12.2032	2.76474	0.949453	0.916753	0.917052	0.88495	0.91172	0.89069	0.915828	0.898498	0.863268	0.859786	0.845748	0.867376	0.858344	0.826133	0.842238	0.878557	0.849611	0.834403	0.823521	0.858262	1	0.898683	0.0589202
2138	22	16780	0.06712	98.4239	7.59602	12.1936	2.76436	0.950119	0.917878	0.918385	0.885906	0.912694	0.890077	0.916806	0.900119	0.864809	0.860697	0.847437	0.867908	0.858701	0.826132	0.84267	0.878844	0.849464	0.835697	0.824344	0.858909	1	0.899555	0.05849
2138	10	57521	0.230084	64.295	7.93032	3.50953	1.2468	0.934485	0.886285	0.896638	0.866553	0.909963	0.897055	0.909963	0.895316	0.845439	0.867648	0.857617	0.877819	0.870439	0.850594	0.87329	0.897385	0.875732	0.844231	0.832983	0.853688	1	0.890855	0.0638182
2140	12	53803	0.215212	64.2401	8.10934	3.50798	1.28107	0.935273	0.88798	0.898537	0.868344	0.91059	0.8981	0.911176	0.895545	0.846235	0.868344	0.858279	0.877841	0.870983	0.851337	0.873483	0.897543	0.876122	0.844525	0.833262	0.854088	1	0.891898	0.0634109
2140	12	53803	0.215212	64.2401	8.10934	3.50798	1.28107	0.935273	0.88798	0.898537	0.868344	0.91059	0.8981	0.911176	0.895545	0.846235	0.868344	0.858279	0.877841	0.870983	0.851337	0.873483	0.897543	0.876122	0.844525	0.833262	0.854088	1	0.891898	0.0634109
2145	17	45905	0.18362	103.027	9.01397	14.047	3.62728	0.936597	0.889751	0.899924	0.869339	0.911121	0.898573	0.912428	0.896297	0.846825	0.86935	0.859307	0.879022	0.870624	0.851988	0.873707	0.897462	0.876244	0.844952	0.833656	0.854656	1	0.892901	0.0629345
2146	18	17034	0.068136	99.4054	7.39491	12.5452	2.75194	0.949425	0.908653	0.916373	0.883586	0.920571	0.908389	0.917195	0.903223	0.855965	0.876805	0.866179	0.882059	0.874457	0.854644	0.877275	0.899642	0.877627	0.846865	0.835359	0.855025	1	0.903667	0.0576033
2150	22	15655	0.06262	99.3959	7.37919	12.5408	2.74494	0.950271	0.910156	0.917119	0.884861	0.92076	0.909358	0.917854	0.904248	0.856787	0.876238	0.866975	0.881827	0.875248	0.854392	0.876749	0.898946	0.878218	0.84679	0.834877	0.854775	1	0.904384	0.0573961
2150	10	54563	0.218252	67.1231	8.20436	3.98802	1.40549	0.941453	0.908464	0.921229	0.885848	0.896899	0.908638	0.928037	0.869894	0.848927	0.89875	0.849229	0.861582	0.869325	0.872395	0.865238	0.870828	0.862361	0.824854	0.817615	0.846893	1	0.898541	0.0594504
2152	12	51122	0.204488	67.0585	8.40694	3.98559	1.44682	0.942354	0.909648	0.92244	0.887211	0.89839	0.909286	0.928553	0.870105	0.849712	0.899515	0.849546	0.861958	0.86941	0.872697	0.865488	0.871054	0.862857	0.825134	0.817466	0.846749	1	0.899396	0.0591532
2152	12	51122	0.204488	67.0585	8.40694	3.98559	1.44682	0.942354	0.909648	0.92244	0.887211	0.89839	0.909286	0.928553	0.870105	0.849712	0.899515	0.849546	0.861958	0.86941	0.872697	0.865488	0.871054	0.862857	0.825134	0.817466	0.846749	1	0.899396	0.0591532
2157	17	43607	0.174428	105.383	9.29817	15.0338	3.91186	0.943599	0.91076	0.923739	0.887874	0.898743	0.909865	0.929392	0.871282	0.850196	0.900131	0.850139	0.861628	0.870296	0.873621	0.865813	0.871982	0.862534	0.825384	0.817472	0.84702	1	0.900218	0.0588856
2158	18	15307	0.061228	99.6262	7.65389	12.6421	2.86023	0.954694	0.929281	0.936598	0.899066	0.911707	0.917848	0.933658	0.87865	0.856994	0.903868	0.85572	0.864278	0.876233	0.879696	0.870484	0.87656	0.864996	0.825668	0.819658	0.848925	1	0.910049	0.0544323
2162	22	14032	0.056128	99.614	7.65588	12.6376	2.86064	0.955744	0.929946	0.937928	0.900763	0.912806	0.91808	0.934044	0.878635	0.857647	0.904005	0.85583	0.864275	0.876069	0.880024	0.870403	0.876033	0.865593	0.825969	0.819591	0.848881	1	0.910758	0.0541818
2162	10	54883	0.219532	64.9772	8.0556	3.62342	1.29163	0.928065	0.896826	0.910583	0.8633	0.902802	0.870743	0.905718	0.901736	0.865332	0.873595	0.877294	0.848195	0.850646	0.869532	0.838247	0.863783	0.878241	0.852067	0.826631	0.860777	1	0.889934	0.0647466
2164	12	51272	0.205088	64.9089	8.22618	3.61941	1.32575	0.929191	0.898512	0.911609	0.864604	0.903671	0.871987	0.905875	0.902413	0.86594	0.874639	0.877575	0.848728	0.851157	0.869753	0.838586	0.864302	0.878511	0.852327	0.826845	0.860928	1	0.890877	0.064446
2164	12	51272	0.205088	64.9089	8.22618	3.61941	1.32575	0.929191	0.898512	0.911609	0.864604	0.903671	0.871987	0.905875	0.902413	0.86594	0.874639	0.877575	0.848728	0.851157	0.869753	0.838586	0.864302	0.878511	0.852327	0.826845	0.860928	1	0.890877	0.064446
2169	17	43768	0.175072	103.718	9.11254	14.3326	3.71189	0.93044	0.900635	0.913076	0.866683	0.904668	0.873469	0.906564	0.903091	0.867083	0.874909	0.878187	0.84981	0.85101	0.869996	0.839118	0.864421	0.878164	0.852346	0.827637	0.861394	1	0.892072	0.0640134
2170	18	18265	0.07306	98.6807	7.57494	12.2863	2.76127	0.944128	0.916972	0.92242	0.88092	0.914864	0.886696	0.912976	0.907528	0.873419	0.882781	0.885081	0.855407	0.85568	0.872461	0.846044	0.864112	0.880947	0.854886	0.829318	0.859102	1	0.90214	0.0594567
2174	22	16717	0.066868	98.6744	7.55932	12.2832	2.75584	0.944847	0.918107	0.923342	0.882485	0.915565	0.888347	0.913202	0.907639	0.874499	0.88416	0.886313	0.856045	0.855536	0.872854	0.845965	0.863732	0.88096	0.85434	0.830263	0.858198	1	0.902976	0.0590197
2174	10	56013	0.224052	64.6736	8.04451	3.57424	1.28169	0.947673	0.924152	0.900077	0.877546	0.902764	0.894542	0.925839	0.907727	0.837279	0.851883	0.845375	0.860997	0.877769	0.853016	0.838421	0.860943	0.849633	0.874243	0.820738	0.889231	1	0.897179	0.0601737
2176	12	52473	0.209892	64.5995	8.22155	3.56948	1.31296	0.94844	0.924923	0.901406	0.87869	0.903684	0.895851	0.926677	0.908086	0.837898	0.852953	0.845845	0.861872	0.878376	0.853296	0.838422	0.860662	0.849532	0.875012	0.820813	0.889257	1	0.898006	0.0598295
2176	12	52473	0.209892	64.5995	8.22155	3.56948	1.31296	0.94844	0.924923	0.901406	0.87869	0.903684	0.895851	0.926677	0.908086	0.837898	0.852953	0.845845	0.861872	0.878376	0.853296	0.838422	0.860662	0.849532	0.875012	0.820813	0.889257	1	0.898006	0.0598295
2181	17	44835	0.17934	102.607	9.06267	13.8824	3.6137	0.949292	0.925047	0.903234	0.879614	0.90474	0.896041	0.927099	0.9091	0.838251	0.854188	0.84637	0.861827	0.878432	0.854756	0.838441	0.861503	0.849303	0.875711	0.821512	0.889785	1	0.898747	0.059589
2182	18	18438	0.073752	98.8476	7.51805	12.3448	2.75686	0.958103	0.93527	0.91664	0.891718	0.912436	0.905982	0.935405	0.915582	0.84616	0.86056	0.850363	0.865631	0.882227	0.858445	0.842472	0.863353	0.853319	0.876451	0.824059	0.8918	1	0.907253	0.0560972
2186	22	16947	0.067788	98.8409	7.52379	12.3427	2.75974	0.958606	0.936065	0.917685	0.893964	0.913407	0.906326	0.936449	0.916268	0.847023	0.860506	0.850298	0.865669	0.881778	0.858618	0.842745	0.863575	0.854074	0.877441	0.824807	0.891279	1	0.90801	0.055635
2186	10	54179	0.216716	65.5564	8.05716	3.71793	1.3125	0.946298	0.900681	0.91481	0.889911	0.887586	0.919074	0.923494	0.901336	0.879464	0.86887	0.828051	0.868399	0.869497	0.832481	0.848179	0.909411	0.862668	0.822025	0.813036	0.853421	1	0.898424	0.0597926
2188	12	50621	0.202484	65.4744	8.23141	3.7116	1.34505	0.947176	0.902491	0.916359	0.89132	0.888317	0.919707	0.923915	0.901928	0.879991	0.86958	0.828372	0.868958	0.870202	0.833379	0.848363	0.909781	0.86314	0.822011	0.813417	0.853233	1	0.899368	0.059343
2188	12	50621	0.202484	65.4744	8.23141	3.7116	1.34505	0.947176	0.902491	0.916359	0.89132	0.888317	0.919707	0.923915	0.901928	0.879991	0.86958	0.828372	0.868958	0.870202	0.833379	0.848363	0.909781	0.86314	0.822011	0.813417	0.853233	1	0.899368	0.059343
2193	17	43231	0.172924	102.793	9.07166	13.9571	3.62183	0.948197	0.904629	0.91801	0.892774	0.889929	0.92074	0.924279	0.902547	0.88004	0.870278	0.828977	0.868971	0.870035	0.833649	0.847956	0.910469	0.863188	0.822708	0.813999	0.853543	1	0.900428	0.0587367
2194	18	17564	0.070256	98.7644	7.60301	12.3189	2.78378	0.956815	0.91753	0.928205	0.905574	0.901105	0.926896	0.930141	0.908335	0.883882	0.876879	0.836313	0.87389	0.875598	0.839985	0.849664	0.912207	0.867058	0.824556	0.813852	0.852568	1	0.908781	0.0547631
2198	22	16150	0.0646	98.7527	7.59373	12.3141	2.77983	0.957399	0.919319	0.929164	0.906842	0.902043	0.927585	0.930588	0.909443	0.883591	0.876378	0.836316	0.875139	0.875975	0.839783	0.849102	0.912105	0.86709	0.824954	0.814334	0.853282	1	0.909534	0.0542982
2198	10	56421	0.225684	64.4727	7.97416	3.53934	1.25865	0.929042	0.893967	0.909431	0.879309	0.889952	0.889704	0.915617	0.901996	0.85664	0.874807	0.841229	0.872539	0.841096	0.852431	0.843135	0.872477	0.869313	0.833723	0.825597	0.842922	1	0.890282	0.0634575
2200	12	52739	0.210956	64.4237	8.13759	3.53807	1.28928	0.930222	0.895571	0.910569	0.880639	0.891257	0.890461	0.916675	0.902567	0.857354	0.875822	0.841531	0.873433	0.841673	0.852377	0.84356	0.872665	0.870125	0.834127	0.825859	0.842773	1	0.8913	0.0630264
2200	12	52739	0.210956	64.4237	8.13759	3.53807	1.28928	0.930222	0.895571	0.910569	0.880639	0.891257	0.890461	0.916675	0.902567	0.857354	0.875822	0.841531	0.873433	0.841673	0.852377	0.84356	0.872665	0.870125	0.834127	0.825859	0.842773	1	0.8913	0.0630264
2205	17	45069	0.180276	103.143	9.0252	14.0941	3.63095	0.93156	0.897246	0.911635	0.881826	0.892731	0.891611	0.917183	0.902616	0.857629	0.876356	0.841587	0.87386	0.842686	0.852848	0.843595	0.872629	0.869411	0.833511	0.826976	0.84293	1	0.892242	0.0625933
2206	18	19164	0.076656	98.2735	7.55236	12.1362	2.73871	0.944036	0.913197	0.922537	0.892768	0.901717	0.90323	0.926164	0.908135	0.863364	0.879592	0.845205	0.879227	0.848518	0.856684	0.847214	0.874948	0.871947	0.837221	0.829733	0.845857	1	0.901731	0.0583584
2210	22	17484	0.069936	98.2879	7.5495	12.1412	2.73632	0.94555	0.914808	0.923988	0.894218	0.903512	0.90354	0.926876	0.908316	0.863561	0.87989	0.846746	0.878289	0.849176	0.856412	0.846803	0.874771	0.872655	0.83768	0.831189	0.846288	1	0.902744	0.0579668
2210	10	55015	0.22006	64.6157	8.05033	3.56529	1.28201	0.929492	0.912524	0.917486	0.890748	0.89531	0.8994	0.911415	0.877279	0.869272	0.869145	0.864719	0.871771	0.848978	0.848587	0.857939	0.89561	0.843288	0.818849	0.796801	0.847778	1	0.895282	0.0600371
2212	12	51559	0.206236	64.5551	8.23306	3.56305	1.3175	0.930837	0.913468	0.918356	0.891765	0.895983	0.900454	0.91211	0.877839	0.870188	0.869431	0.864902	0.871943	0.849328	0.849182	0.858463	0.896041	0.843432	0.819479	0.797727	0.84799	1	0.896104	0.059784
2212	12	51559	0.206236	64.5551	8.23306	3.56305	1.3175	0.930837	0.913468	0.918356	0.891765	0.895983	0.900454	0.91211	0.877839	0.870188	0.869431	0.864902	0.871943	0.849328	0.849182	0.858463	0.896041	0.843432	0.819479	0.797727	0.84799	1	0.896104	0.059784
2217	17	43858	0.175432	101.533	9.10401	13.4622	3.55771	0.932133	0.914292	0.919376	0.893383	0.897259	0.901649	0.911977	0.877981	0.871073	0.869978	0.865441	0.872475	0.848979	0.849389	0.85925	0.896553	0.843974	0.820352	0.796879	0.848123	1	0.896965	0.0595045
2218	18	22016	0.088064	96.5638	7.73817	11.5335	2.70652	0.943995	0.925713	0.926644	0.902366	0.906068	0.908748	0.919468	0.882608	0.878384	0.874251	0.8693	0.875636	0.854583	0.852812	0.861033	0.89712	0.84509	0.823106	0.800009	0.849042	1	0.904691	0.0563753
2222	22	20201	0.080804	96.5461	7.75075	11.5279	2.70946	0.94473	0.92686	0.928197	0.903223	0.90743	0.90993	0.920722	0.882852	0.878793	0.874041	0.869685	0.875625	0.85419	0.852681	0.861145	0.897282	0.846369	0.823548	0.800505	0.849611	1	0.905517	0.0559986
2222	10	58656	0.234624	61.4455	7.65821	3.06794	1.10255	0.931516	0.913376	0.915004	0.874454	0.879884	0.880098	0.907213	0.905534	0.841917	0.889432	0.863731	0.864737	0.855675	0.856519	0.864038	0.861361	0.878163	0.861421	0.84242	0.840886	1	0.893098	0.0613993
2224	12	54935	0.21974	61.3994	7.84609	3.06815	1.13448	0.932775	0.914745	0.916074	0.876154	0.88085	0.881114	0.9079	0.905889	0.842623	0.890161	0.864267	0.864722	0.856285	0.856631	0.863648	0.860908	0.878556	0.861855	0.842814	0.840876	1	0.89403	0.0611124
2224	12	54935	0.21974	61.3994	7.84609	3.06815	1.13448	0.932775	0.914745	0.916074	0.876154	0.88085	0.881114	0.9079	0.905889	0.842623	0.890161	0.864267	0.864722	0.856285	0.856631	0.863648	0.860908	0.878556	0.861855	0.842814	0.840876	1	0.89403	0.0611124
2229	17	46798	0.187192	100.349	8.71147	12.9798	3.32653	0.934367	0.915669	0.917496	0.877121	0.881501	0.882014	0.90834	0.906887	0.843743	0.890711	0.864962	0.86462	0.856532	0.856714	0.863798	0.860731	0.879215	0.861693	0.843508	0.841446	1	0.894934	0.0607986
2230	18	22330	0.08932	97.8007	7.29498	11.9506	2.61065	0.943977	0.925571	0.927497	0.890439	0.888782	0.89017	0.915607	0.911464	0.851724	0.896395	0.869637	0.866682	0.858128	0.857277	0.865674	0.862629	0.880206	0.863748	0.847761	0.841178	1	0.90271	0.0575068
2234	22	20362	0.081448	97.7895	7.28371	11.9459	2.60583	0.945536	0.927242	0.92847	0.891882	0.890237	0.891194	0.916585	0.912214	0.852667	0.896965	0.869586	0.867105	0.858265	0.857873	0.865313	0.862587	0.880218	0.864257	0.846552	0.84169	1	0.903755	0.0569802
2234	10	59008	0.236032	66.4646	8.17023	3.87395	1.36817	0.932424	0.916528	0.898463	0.885549	0.875924	0.886753	0.911004	0.88821	0.847351	0.875347	0.859282	0.843369	0.852401	0.859858	0.86584	0.876508	0.853266	0.837988	0.82432	0.853283	1	0.89089	0.0614509
2236	12	55218	0.220872	66.4082	8.36152	3.8725	1.40668	0.933536	0.917808	0.899254	0.886731	0.877151	0.887745	0.912021	0.888614	0.847912	0.875602	0.85991	0.843783	0.85301	0.860444	0.866149	0.877142	0.853037	0.838332	0.824985	0.852874	1	0.891773	0.0611233
2236	12	55218	0.220872	66.4082	8.36152	3.8725	1.40668	0.933536	0.917808	0.899254	0.886731	0.877151	0.887745	0.912021	0.888614	0.847912	0.875602	0.85991	0.843783	0.85301	0.860444	0.866149	0.877142	0.853037	0.838332	0.824985	0.852874	1	0.891773	0.0611233
2241	17	47020	0.18808	99.6947	9.14849	12.7608	3.43956	0.935028	0.919577	0.900245	0.887686	0.879115	0.889068	0.912537	0.889611	0.848543	0.876074	0.860464	0.844396	0.853701	0.861261	0.866684	0.876818	0.853094	0.839015	0.824979	0.853169	1	0.892874	0.0606554
2242	18	24278	0.097112	96.3941	7.77667	11.4756	2.69787	0.944332	0.931419	0.909012	0.898962	0.886729	0.896099	0.918857	0.894472	0.853715	0.879932	0.864775	0.847557	0.859997	0.862118	0.869388	0.877379	0.856084	0.838702	0.826365	0.85491	1	0.900361	0.0577336
2246	22	22145	0.08858	96.3644	7.78763	11.4658	2.70026	0.945541	0.933326	0.910973	0.900226	0.88783	0.896929	0.919892	0.894491	0.85455	0.880312	0.86559	0.847911	0.860759	0.862204	0.869587	0.876247	0.855746	0.839016	0.827343	0.85394	1	0.901413	0.0572384
2246	10	57259	0.229036	59.7469	7.45921	2.82182	1.01304	0.938542	0.919139	0.909307	0.882639	0.897143	0.904827	0.921104	0.894392	0.853202	0.886786	0.84812	0.871514	0.869977	0.829573	0.849447	0.882525	0.841938	0.864292	0.852407	0.857001	1	0.898072	0.0605838
2248	12	53737	0.214948	59.6636	7.61698	2.81597	1.03927	0.939762	0.920092	0.910611	0.884046	0.89764	0.905791	0.921693	0.895193	0.85363	0.887349	0.849024	0.871662	0.870722	0.829596	0.85014	0.882669	0.841748	0.864749	0.852746	0.85671	1	0.898938	0.0602164
2248	12	53737	0.214948	59.6636	7.61698	2.81597	1.03927	0.939762	0.920092	0.910611	0.884046	0.89764	0.905791	0.921693	0.895193	0.85363	0.887349	0.849024	0.871662	0.870722	0.829596	0.85014	0.882669	0.841748	0.864749	0.852746	0.85671	1	0.898938	0.0602164
2253	17	46076	0.184304	96.3571	8.4324	11.5017	2.96704	0.940967	0.920892	0.911581	0.885559	0.89934	0.906274	0.922313	0.895737	0.853221	0.888185	0.849672	0.87283	0.871332	0.830714	0.850519	0.882824	0.841827	0.865678	0.852689	0.856313	1	0.89982	0.0598156
2254	18	29425	0.1177	94.0808	7.45792	10.6658	2.47024	0.948122	0.928972	0.920102	0.896177	0.907494	0.913203	0.926219	0.901546	0.857077	0.890501	0.854019	0.875497	0.87271	0.832727	0.852965	0.884265	0.841852	0.867901	0.853424	0.857417	1	0.906132	0.0567551
2258	22	26825	0.1073	94.0476	7.45818	10.6547	2.46992	0.948928	0.92973	0.921417	0.897614	0.908518	0.914185	0.926393	0.902367	0.856813	0.89055	0.85424	0.876309	0.873253	0.834856	0.852321	0.884678	0.841957	0.868052	0.852805	0.857372	1	0.906895	0.0562606
2258	10	55348	0.221392	62.3831	7.78895	3.21039	1.15538	0.933403	0.898072	0.897088	0.877159	0.872579	0.897133	0.910557	0.894965	0.873943	0.875705	0.841241	0.846914	0.847293	0.827184	0.8534	0.88912	0.845902	0.84873	0.812288	0.823932	1	0.888062	0.0633766
2260	12	51800	0.2072	62.3223	7.96944	3.20817	1.18754	0.934672	0.899363	0.899015	0.878234	0.873948	0.89834	0.911361	0.895521	0.874614	0.876419	0.842066	0.847471	0.848485	0.827075	0.854295	0.888813	0.846284	0.849073	0.81277	0.823745	1	0.889141	0.0631198
2260	12	51800	0.2072	62.3223	7.96944	3.20817	1.18754	0.934672	0.899363	0.899015	0.878234	0.873948	0.89834	0.911361	0.895521	0.874614	0.876419	0.842066	0.847471	0.848485	0.827075	0.854295	0.888813	0.846284	0.849073	0.81277	0.823745	1	0.889141	0.0631198
2265	17	44294	0.177176	99.9454	8.82678	12.8343	3.34417	0.935714	0.900303	0.901127	0.879837	0.875333	0.898666	0.911613	0.896431	0.87592	0.876609	0.841751	0.847406	0.849562	0.828419	0.854811	0.889737	0.846119	0.848783	0.812661	0.823712	1	0.89011	0.0627373
2266	18	23074	0.092296	96.7969	7.5133	11.6035	2.63828	0.947257	0.910787	0.911892	0.889356	0.88448	0.904958	0.916941	0.901057	0.881945	0.87941	0.846732	0.849506	0.853493	0.832084	0.859582	0.891306	0.847664	0.850546	0.815615	0.824933	1	0.897867	0.0597065
2270	22	20969	0.083876	96.7922	7.51441	11.6019	2.63691	0.948162	0.911846	0.913134	0.891101	0.885617	0.905766	0.917068	0.901092	0.881897	0.879823	0.846464	0.850398	0.853474	0.832872	0.859292	0.89258	0.847418	0.850112	0.815394	0.82467	1	0.898636	0.0595545
2270	10	55209	0.220836	63.8094	7.92182	3.43274	1.2243	0.940182	0.890851	0.928943	0.889846	0.885517	0.907171	0.888841	0.908901	0.851754	0.842825	0.85036	0.845134	0.868536	0.871516	0.832029	0.870574	0.857849	0.855422	0.800721	0.851609	1	0.893091	0.0619884
2272	12	51730	0.20692	63.7611	8.10906	3.43264	1.2606	0.941369	0.892461	0.929838	0.891224	0.886681	0.907984	0.889513	0.909888	0.852445	0.843466	0.851585	0.84624	0.869234	0.872627	0.832409	0.870501	0.85809	0.855654	0.801711	0.850889	1	0.894116	0.0616633
2272	12	51730	0.20692	63.7611	8.10906	3.43264	1.2606	0.941369	0.892461	0.929838	0.891224	0.886681	0.907984	0.889513	0.909888	0.852445	0.843466	0.851585	0.84624	0.869234	0.872627	0.832409	0.870501	0.85809	0.855654	0.801711	0.850889	1	0.894116	0.0616633
2277	17	44070	0.17628	100.133	8.9391	12.9127	3.39537	0.942364	0.894078	0.930429	0.892739	0.88828	0.908566	0.889857	0.910801	0.854255	0.845337	0.853143	0.847277	0.869231	0.873508	0.833072	0.870604	0.858316	0.855605	0.803109	0.850193	1	0.895182	0.0613805
2278	18	19958	0.079832	97.7741	7.47488	11.9508	2.68122	0.951899	0.906629	0.938245	0.90252	0.898362	0.915347	0.89984	0.91898	0.862411	0.854494	0.86409	0.851338	0.873209	0.877292	0.832598	0.870553	0.860457	0.858553	0.809149	0.848181	1	0.903672	0.0583676
2282	22	18221	0.072884	97.7396	7.49757	11.9396	2.68945	0.953268	0.907415	0.938532	0.903189	0.899155	0.916635	0.900719	0.919187	0.863235	0.855359	0.864415	0.852807	0.874156	0.877806	0.832144	0.870561	0.859722	0.859311	0.809451	0.84913	1	0.904439	0.0581012
2282	10	55872	0.223488	64.4928	7.89576	3.53954	1.2467	0.924488	0.910563	0.906975	0.901972	0.906644	0.897686	0.908729	0.891072	0.864261	0.870588	0.82255	0.862516	0.853146	0.831544	0.85014	0.871438	0.840018	0.835239	0.830067	0.804168	1	0.893077	0.0600541
2284	12	52385	0.20954	64.4337	8.09437	3.53806	1.28518	0.925332	0.911826	0.90839	0.902978	0.907798	0.898587	0.909783	0.891543	0.865429	0.871013	0.823575	0.863119	0.85346	0.831994	0.850177	0.871662	0.840365	0.835535	0.83019	0.804963	1	0.894005	0.0597367
2284	12	52385	0.20954	64.4337	8.09437	3.53806	1.28518	0.925332	0.911826	0.90839	0.902978	0.907798	0.898587	0.909783	0.891543	0.865429	0.871013	0.823575	0.863119	0.85346	0.831994	0.850177	0.871662	0.840365	0.835535	0.83019	0.804963	1	0.894005	0.0597367
2289	17	44758	0.179032	102.693	8.93584	13.9079	3.56641	0.92617	0.912976	0.909145	0.904721	0.90881	0.899247	0.910061	0.891785	0.866538	0.871118	0.823618	0.862639	0.853088	0.831717	0.850027	0.871464	0.841157	0.835136	0.830053	0.805688	1	0.894705	0.0595041
2290	18	17922	0.071688	99.1195	7.48705	12.4439	2.76791	0.938595	0.925455	0.919317	0.915049	0.916722	0.906484	0.919791	0.898533	0.876967	0.8744	0.830292	0.867286	0.856768	0.83657	0.851412	0.872587	0.841731	0.840057	0.834114	0.808057	1	0.903525	0.0555632
2294	22	16440	0.06576	99.0945	7.48424	12.4345	2.76678	0.940146	0.926217	0.919556	0.915998	0.917427	0.907086	0.921685	0.898692	0.877099	0.875182	0.830262	0.86691	0.856539	0.836922	0.850365	0.872901	0.842609	0.840298	0.835036	0.807056	1	0.90421	0.0550988
2294	10	49786	0.199144	66.0188	8.16061	3.79868	1.349	0.928645	0.948269	0.916151	0.877225	0.900745	0.873388	0.920219	0.877666	0.8786	0.924537	0.856345	0.854437	0.85507	0.839624	0.839935	0.885048	0.849847	0.852981	0.78265	0.835948	1	0.898906	0.0583792
2296	12	46718	0.186872	65.9637	8.33428	3.79682	1.38452	0.929749	0.948938	0.916874	0.87889	0.902233	0.874138	0.920705	0.878559	0.879222	0.924537	0.855933	0.854756	0.85512	0.839216	0.840404	0.885408	0.850154	0.852937	0.782771	0.835588	1	0.899665	0.0580502
2296	12	46718	0.186872	65.9637	8.33428	3.79682	1.38452	0.929749	0.948938	0.916874	0.87889	0.902233	0.874138	0.920705	0.878559	0.879222	0.924537	0.855933	0.854756	0.85512	0.839216	0.840404	0.885408	0.850154	0.852937	0.782771	0.835588	1	0.899665	0.0580502
2301	17	39897	0.159588	104.497	9.20666	14.6584	3.80395	0.930709	0.949971	0.918039	0.880166	0.902674	0.875066	0.921485	0.878124	0.879577	0.925483	0.856668	0.853485	0.855503	0.8398	0.841254	0.886069	0.850289	0.852821	0.78358	0.834988	1	0.900396	0.057576
2302	18	14166	0.056664	99.7646	7.58146	12.6899	2.83972	0.944233	0.956904	0.929338	0.892383	0.91349	0.888324	0.927926	0.888218	0.887018	0.929303	0.860405	0.85444	0.857017	0.842263	0.845087	0.887971	0.854158	0.850911	0.785578	0.835133	1	0.909171	0.0537323
2306	22	13009	0.052036	99.7803	7.58738	12.6961	2.8422	0.945115	0.958067	0.929472	0.894227	0.914405	0.889038	0.92828	0.888423	0.887924	0.929241	0.859943	0.855139	0.857483	0.843147	0.845261	0.888116	0.854178	0.85045	0.784188	0.836037	1	0.909855	0.0534539
2306	10	52856	0.211424	65.9032	8.1407	3.77885	1.34544	0.928532	0.926177	0.883504	0.893503	0.866316	0.897523	0.911798	0.878453	0.841172	0.886976	0.862135	0.851824	0.88532	0.844247	0.872266	0.868066	0.821487	0.871945	0.81792	0.836953	1	0.890898	0.0609748
2308	12	49434	0.197736	65.8277	8.333	3.77429	1.38131	0.929714	0.927115	0.884816	0.894475	0.867399	0.898218	0.912499	0.879233	0.842285	0.887901	0.862423	0.852581	0.886131	0.845279	0.872598	0.868117	0.821944	0.872396	0.81803	0.837784	1	0.891822	0.0607278
2308	12	49434	0.197736	65.8277	8.333	3.77429	1.38131	0.929714	0.927115	0.884816	0.894475	0.867399	0.898218	0.912499	0.879233	0.842285	0.887901	0.862423	0.852581	0.886131	0.845279	0.872598	0.868117	0.821944	0.872396	0.81803	0.837784	1	0.891822	0.0607278
2313	17	42215	0.16886	103.824	9.18991	14.3813	3.7537	0.930368	0.928225	0.886261	0.895428	0.868731	0.899064	0.91349	0.879308	0.842603	0.888582	0.862987	0.853583	0.887268	0.84586	0.873327	0.868412	0.821793	0.871882	0.818429	0.8386	1	0.89268	0.0604277
2314	18	16622	0.066488	98.6625	7.63515	12.2834	2.79816	0.942907	0.938636	0.901366	0.905697	0.88052	0.907141	0.918421	0.886476	0.847942	0.893575	0.867976	0.859794	0.892642	0.850289	0.877843	0.868788	0.823607	0.875797	0.818403	0.840753	1	0.901761	0.0568416
2318	22	15202	0.060808	98.6482	7.60537	12.2765	2.78753	0.9431	0.940172	0.902348	0.906657	0.8812	0.907545	0.91978	0.886298	0.848211	0.893402	0.868044	0.860117	0.892744	0.850875	0.878963	0.86959	0.823346	0.876464	0.81884	0.841435	1	0.902412	0.0566463
2318	10	56813	0.227252	63.9381	7.97887	3.45506	1.23942	0.943684	0.914896	0.899944	0.886646	0.901237	0.883249	0.913717	0.900621	0.839491	0.861106	0.858087	0.847623	0.881717	0.821441	0.836208	0.869572	0.842694	0.876419	0.839861	0.828156	1	0.893892	0.0601997
2320	12	53281	0.213124	63.8942	8.1599	3.45549	1.27608	0.944933	0.916227	0.901053	0.888121	0.901588	0.884471	0.914491	0.901794	0.840506	0.862371	0.858571	0.848042	0.882162	0.821597	0.836349	0.870198	0.84304	0.876748	0.840178	0.828278	1	0.89488	0.0597584
2320	12	53281	0.213124	63.8942	8.1599	3.45549	1.27608	0.944933	0.916227	0.901053	0.888121	0.901588	0.884471	0.914491	0.901794	0.840506	0.862371	0.858571	0.848042	0.882162	0.821597	0.836349	0.870198	0.84304	0.876748	0.840178	0.828278	1	0.89488	0.0597584
2325	17	45565	0.18226	102.393	9.02049	13.7946	3.58241	0.94577	0.91725	0.902974	0.890135	0.902667	0.885449	0.915626	0.903303	0.840557	0.862691	0.859102	0.848491	0.882629	0.822166	0.836135	0.870789	0.843026	0.876649	0.84025	0.827697	1	0.895896	0.0594643
2326	18	21954	0.087816	97.1598	7.61768	11.7382	2.7002	0.955179	0.928441	0.913319	0.901294	0.910927	0.892457	0.920516	0.908923	0.846975	0.869318	0.863237	0.855129	0.884577	0.827662	0.84176	0.87492	0.845017	0.878337	0.841031	0.828961	1	0.903831	0.0561158
2330	22	20065	0.08026	97.1426	7.61034	11.7316	2.69428	0.955769	0.929479	0.914553	0.902143	0.912036	0.893023	0.920384	0.910267	0.847595	0.869998	0.864291	0.856766	0.885821	0.828308	0.842462	0.875305	0.843932	0.879342	0.841266	0.829056	1	0.904647	0.0557146
2330	10	57875	0.2315	63.1224	7.9532	3.32803	1.20761	0.920778	0.898946	0.907292	0.879577	0.882445	0.90603	0.89086	0.895222	0.877503	0.859965	0.853572	0.857806	0.866168	0.834117	0.847257	0.892501	0.871896	0.844544	0.808769	0.846117	1	0.889169	0.0626438
2332	12	54242	0.216968	63.0582	8.13614	3.32539	1.24049	0.922643	0.900243	0.90818	0.880296	0.883513	0.90653	0.89132	0.895653	0.878203	0.860514	0.854209	0.85867	0.866865	0.83451	0.847766	0.892362	0.872027	0.844963	0.808893	0.845627	1	0.890073	0.0622614
2332	12	54242	0.216968	63.0582	8.13614	3.32539	1.24049	0.922643	0.900243	0.90818	0.880296	0.883513	0.90653	0.89132	0.895653	0.878203	0.860514	0.854209	0.85867	0.866865	0.83451	0.847766	0.892362	0.872027	0.844963	0.808893	0.845627	1	0.890073	0.0622614
2337	17	46304	0.185216	103.533	9.03582	14.2526	3.67067	0.923937	0.902028	0.908939	0.881932	0.88488	0.90679	0.892126	0.89705	0.879848	0.861643	0.854829	0.858803	0.867625	0.834572	0.847735	0.891845	0.87229	0.845521	0.80993	0.845758	1	0.891143	0.0618024
2338	18	19817	0.079268	98.4072	7.59962	12.1877	2.76457	0.936494	0.915855	0.917268	0.894333	0.894384	0.913862	0.89948	0.901852	0.887041	0.870641	0.862618	0.864435	0.872458	0.838144	0.850532	0.892643	0.873921	0.850431	0.813519	0.844628	1	0.900161	0.057987
2342	22	18229	0.072916	98.3821	7.58685	12.1778	2.75854	0.937791	0.917083	0.918399	0.895304	0.895469	0.914532	0.900077	0.903259	0.887542	0.871551	0.862774	0.865599	0.872538	0.838746	0.849964	0.892287	0.875034	0.850403	0.813018	0.845576	1	0.901072	0.0575174
2342	10	55719	0.222876	66.1146	8.26071	3.81884	1.37314	0.928023	0.924182	0.911457	0.896095	0.883487	0.886699	0.897387	0.891967	0.836088	0.853407	0.852097	0.854215	0.876649	0.849288	0.836609	0.875025	0.82628	0.848158	0.802321	0.863942	1	0.891783	0.0598511
2344	12	52091	0.208364	66.0569	8.43459	3.81658	1.40762	0.929758	0.925198	0.91273	0.89718	0.884164	0.887418	0.898034	0.893129	0.836882	0.854533	0.85223	0.854505	0.877359	0.849446	0.837093	0.875276	0.82641	0.848477	0.801856	0.863451	1	0.892728	0.0594665
2344	12	52091	0.208364	66.0569	8.43459	3.81658	1.40762	0.929758	0.925198	0.91273	0.89718	0.884164	0.887418	0.898034	0.893129	0.836882	0.854533	0.85223	0.854505	0.877359	0.849446	0.837093	0.875276	0.82641	0.848477	0.801856	0.863451	1	0.892728	0.0594665
2349	17	44498	0.177992	104.171	9.28786	14.53	3.81807	0.931289	0.926626	0.913839	0.897782	0.885411	0.888568	0.898524	0.894096	0.83724	0.855061	0.852735	0.854949	0.878141	0.850342	0.836734	0.875084	0.826554	0.849195	0.801182	0.863646	1	0.893666	0.0591861
2350	18	18688	0.074752	98.0152	7.78281	12.055	2.80493	0.944777	0.936724	0.924443	0.908337	0.894371	0.897581	0.905635	0.90221	0.841743	0.862826	0.857475	0.857261	0.881796	0.855201	0.841101	0.875722	0.827831	0.85084	0.799898	0.863923	1	0.902259	0.0555032
2354	22	17080	0.06832	97.9994	7.76311	12.0482	2.79564	0.946165	0.937968	0.924795	0.909514	0.894731	0.8988	0.90565	0.901991	0.842623	0.863378	0.857758	0.858167	0.881587	0.855562	0.842037	0.876434	0.827049	0.850205	0.799532	0.865544	1	0.902988	0.0551652
2354	10	55691	0.222764	62.6988	7.85928	3.26021	1.17601	0.943043	0.92374	0.897497	0.906969	0.878383	0.89387	0.908836	0.890144	0.865957	0.898601	0.844221	0.846537	0.863856	0.847947	0.874522	0.864915	0.829847	0.852086	0.826103	0.810005	1	0.896723	0.0597501
2356	12	52169	0.208676	62.6252	8.02975	3.25571	1.20685	0.944172	0.925061	0.89902	0.908547	0.879354	0.894708	0.909419	0.890826	0.866338	0.898886	0.845052	0.846825	0.864096	0.848627	0.874878	0.865226	0.830119	0.852594	0.826353	0.810079	1	0.89768	0.0593254
2356	12	52169	0.208676	62.6252	8.02975	3.25571	1.20685	0.944172	0.925061	0.89902	0.908547	0.879354	0.894708	0.909419	0.890826	0.866338	0.898886	0.845052	0.846825	0.864096	0.848627	0.874878	0.865226	0.830119	0.852594	0.826353	0.810079	1	0.89768	0.0593254
2361	17	44705	0.17882	99.418	8.85544	12.6378	3.3144	0.945174	0.926507	0.900459	0.909619	0.881266	0.895571	0.909753	0.891712	0.86657	0.898714	0.845163	0.847288	0.864612	0.848932	0.875495	0.865015	0.830478	0.852802	0.825612	0.810759	1	0.898598	0.0590068
2362	18	25060	0.10024	95.7597	7.69959	11.2505	2.65119	0.952394	0.935036	0.911053	0.917797	0.891042	0.902614	0.915702	0.897626	0.872167	0.900798	0.84984	0.850319	0.865463	0.851397	0.878851	0.867259	0.831983	0.855367	0.82923	0.815463	1	0.905436	0.0561813
2366	22	22925	0.0917	95.762	7.71633	11.2522	2.65788	0.952955	0.936052	0.912912	0.91904	0.892083	0.903795	0.915747	0.898517	0.872454	0.901178	0.85084	0.851014	0.865823	0.851668	0.8788	0.86759	0.832585	0.855638	0.829924	0.816576	1	0.906304	0.0558043
2366	10	56413	0.225652	61.9999	7.75975	3.15255	1.13853	0.938232	0.919815	0.898011	0.881986	0.889245	0.892188	0.897089	0.877209	0.86231	0.898729	0.880125	0.871306	0.846356	0.820201	0.829525	0.876943	0.846693	0.862301	0.802147	0.834701	1	0.893042	0.0595918
2368	12	52903	0.211612	61.9538	7.92474	3.15198	1.16806	0.939247	0.920723	0.899165	0.883031	0.890384	0.892794	0.897737	0.877795	0.862815	0.898777	0.880659	0.871652	0.847598	0.820558	0.829802	0.877143	0.847428	0.862295	0.802355	0.835132	1	0.893843	0.0592566
2368	12	52903	0.211612	61.9538	7.92474	3.15198	1.16806	0.939247	0.920723	0.899165	0.883031	0.890384	0.892794	0.897737	0.877795	0.862815	0.898777	0.880659	0.871652	0.847598	0.820558	0.829802	0.877143	0.847428	0.862295	0.802355	0.835132	1	0.893843	0.0592566
2373	17	45237	0.180948	99.7113	8.77736	12.7429	3.30996	0.94027	0.921768	0.900679	0.884453	0.891074	0.893583	0.898346	0.879081	0.863475	0.898943	0.880894	0.871974	0.848023	0.82112	0.830415	0.87823	0.847371	0.862314	0.803745	0.835157	1	0.89475	0.0589235
2374	18	25607	0.102428	95.3627	7.60408	11.1082	2.59081	0.949311	0.929785	0.909829	0.893525	0.898055	0.900359	0.90403	0.884153	0.869879	0.900984	0.885051	0.874917	0.851466	0.824618	0.834245	0.879701	0.85092	0.864393	0.803628	0.834264	1	0.901448	0.0565303
2378	22	23365	0.09346	95.3485	7.6083	11.1035	2.59107	0.949647	0.930623	0.910914	0.894971	0.899037	0.900963	0.904537	0.885406	0.871025	0.901541	0.88547	0.875776	0.85153	0.825465	0.835031	0.880698	0.850332	0.865333	0.803381	0.834132	1	0.902228	0.0563206
2378	10	52473	0.209892	62.1933	7.8622	3.18467	1.15732	0.939407	0.926276	0.888514	0.886075	0.87464	0.895994	0.887866	0.895966	0.875412	0.875107	0.83542	0.872954	0.906352	0.850885	0.856736	0.838507	0.838507	0.870371	0.81945	0.849218	1	0.893412	0.0589794
2380	12	49099	0.196396	62.1328	8.03328	3.18224	1.18741	0.940264	0.927534	0.890171	0.887269	0.875517	0.896495	0.88899	0.896943	0.876026	0.875975	0.835852	0.87294	0.906464	0.851036	0.85685	0.838877	0.838866	0.870608	0.819854	0.849712	1	0.894313	0.0585963
2380	12	49099	0.196396	62.1328	8.03328	3.18224	1.18741	0.940264	0.927534	0.890171	0.887269	0.875517	0.896495	0.88899	0.896943	0.876026	0.875975	0.835852	0.87294	0.906464	0.851036	0.85685	0.838877	0.838866	0.870608	0.819854	0.849712	1	0.894313	0.0585963
2385	17	41937	0.167748	101.589	8.8675	13.4678	3.4638	0.941174	0.928679	0.891719	0.888511	0.875528	0.896905	0.89024	0.897584	0.876589	0.876911	0.836445	0.87337	0.906872	0.850848	0.857441	0.839473	0.838722	0.870282	0.819443	0.849	1	0.895114	0.0583083
2386	18	19536	0.078144	97.8405	7.40529	11.9707	2.64735	0.951244	0.93773	0.903742	0.899749	0.882013	0.902232	0.899288	0.903691	0.880912	0.883088	0.841984	0.873439	0.908835	0.855114	0.86036	0.846719	0.83986	0.869395	0.820844	0.848587	1	0.902756	0.0554188
2390	22	17858	0.071432	97.8112	7.40622	11.9602	2.64651	0.952094	0.938459	0.905449	0.900633	0.882098	0.903153	0.900269	0.904049	0.880782	0.883022	0.843963	0.873054	0.90948	0.854939	0.860735	0.847015	0.839736	0.86905	0.820277	0.848471	1	0.903445	0.0551382
2390	10	53318	0.213272	65.7862	8.19637	3.76153	1.34889	0.939158	0.920121	0.902228	0.901928	0.87522	0.895223	0.916604	0.896677	0.844068	0.877162	0.851223	0.881344	0.859372	0.830236	0.831623	0.873926	0.869284	0.854027	0.81631	0.866312	1	0.895623	0.0597696
2392	12	49915	0.19966	65.7328	8.36293	3.75973	1.38312	0.940198	0.921036	0.903506	0.903075	0.87662	0.895532	0.917199	0.897025	0.844946	0.877241	0.851978	0.881398	0.859601	0.831574	0.832205	0.874016	0.869518	0.854503	0.816939	0.866193	1	0.896452	0.0594773
2392	12	49915	0.19966	65.7328	8.36293	3.75973	1.38312	0.940198	0.921036	0.903506	0.903075	0.87662	0.895532	0.917199	0.897025	0.844946	0.877241	0.851978	0.881398	0.859601	0.831574	0.832205	0.874016	0.869518	0.854503	0.816939	0.866193	1	0.896452	0.0594773
2397	17	42639	0.170556	103.565	9.23423	14.2794	3.75516	0.941321	0.922043	0.904923	0.90409	0.877823	0.896609	0.917951	0.897043	0.846115	0.8776	0.852283	0.881411	0.860574	0.831785	0.832126	0.873367	0.869087	0.855473	0.817749	0.866249	1	0.897315	0.0590434
2398	18	17269	0.069076	98.6472	7.62549	12.277	2.7821	0.950692	0.931612	0.916092	0.913429	0.887139	0.904916	0.923736	0.902947	0.853842	0.880711	0.859893	0.883925	0.86415	0.836991	0.833835	0.873241	0.871099	0.857954	0.820748	0.867827	1	0.905055	0.0555632
2402	22	15833	0.063332	98.6384	7.62718	12.2738	2.78286	0.951494	0.932956	0.916346	0.913819	0.887198	0.905766	0.923862	0.903145	0.85445	0.88104	0.86105	0.884261	0.863702	0.838249	0.834112	0.872576	0.871597	0.858334	0.821196	0.868976	1	0.90561	0.0553993
2402	10	55726	0.222904	64.1804	7.97714	3.49315	1.24989	0.933263	0.920576	0.888391	0.863484	0.901357	0.894107	0.919418	0.867548	0.850671	0.860981	0.878961	0.852277	0.871299	0.858728	0.845898	0.889127	0.861304	0.851012	0.840703	0.850267	1	0.891523	0.0618919
2404	12	52150	0.2086	64.1165	8.14543	3.48979	1.28121	0.93464	0.922272	0.890259	0.865197	0.902109	0.89535	0.919981	0.868485	0.851409	0.86163	0.878926	0.852665	0.871467	0.859022	0.846251	0.889501	0.861496	0.851083	0.84093	0.850604	1	0.892628	0.0613936
