# Supplementary material for: IBSEM: An Individual-Based Atlantic Salmon Population Model
Source: PLoS One. 2015 Sep 18;10(9):e0138444. doi: 10.1371/journal.pone.0138444 (PMC4575158; doi:10.1371/journal.pone.0138444)
Supplement: S1 Minimal dataset — (ZIP) [file pone.0138444.s003.zip › temp/scenario 1/wild - 8/runFiles/results/parr2.txt]

month	averageAge	popSize	density	averageLength	stDevLength	averageWeight	stDevWeight	allele_0_0_Frequency	allele_0_1_Frequency	allele_0_2_Frequency	allele_0_3_Frequency	allele_0_4_Frequency	allele_0_5_Frequency	allele_0_6_Frequency	allele_0_7_Frequency	allele_0_8_Frequency	allele_0_9_Frequency	allele_0_10_Frequency	allele_0_11_Frequency	allele_0_12_Frequency	allele_0_13_Frequency	allele_0_14_Frequency	allele_0_15_Frequency	allele_0_16_Frequency	allele_0_17_Frequency	allele_0_18_Frequency	allele_0_19_Frequency	allele_0_20_Frequency	genotypicValueAverage	genotypicValueStDev
16	24	9660	0.03864	101.053	7.61417	13.1844	3.03349	0.913613	0.910818	0.909627	0.911335	0.910248	0.907712	0.903727	0.904296	0.905176	0.902381	0.905383	0.905176	0.901087	0.900673	0.90352	0.901087	0.901708	0.90176	0.903002	0.901812	1	0.908115	0.0574238
21	29	8300	0.0332	129.464	8.5981	27.5309	5.5547	0.915783	0.912169	0.911566	0.912229	0.909398	0.907169	0.904277	0.90494	0.904759	0.903253	0.907048	0.905783	0.902108	0.900904	0.903494	0.901747	0.902651	0.90259	0.90253	0.903313	1	0.909013	0.0571107
22	30	120	0.00048	117.96	6.706	20.7774	3.59045	0.9375	0.933333	0.895833	0.945833	0.908333	0.954167	0.904167	0.933333	0.9125	0.920833	0.9125	0.916667	0.9	0.904167	0.891667	0.908333	0.870833	0.925	0.908333	0.904167	1	0.922217	0.0467753
26	34	113	0.000452	117.803	6.77742	20.7001	3.63224	0.938053	0.933628	0.889381	0.951327	0.90708	0.951327	0.90708	0.933628	0.920354	0.929204	0.915929	0.911504	0.902655	0.90708	0.884956	0.911504	0.862832	0.929204	0.90708	0.89823	1	0.922604	0.0470212
26	22	19938	0.079752	97.4336	7.68714	11.8404	2.76182	0.924014	0.919776	0.916541	0.916767	0.911476	0.912805	0.907764	0.907062	0.909921	0.90646	0.905632	0.904103	0.905156	0.903175	0.904579	0.904429	0.900742	0.898786	0.900316	0.901946	1	0.913355	0.0560035
28	24	18743	0.074972	97.4064	8.10717	11.8551	2.9312	0.925866	0.921731	0.917062	0.917516	0.91202	0.913034	0.908899	0.907539	0.910287	0.906872	0.906285	0.904311	0.905245	0.904044	0.904818	0.904124	0.90095	0.898816	0.900416	0.901803	1	0.914233	0.0557324
28	24	18743	0.074972	97.4064	8.10717	11.8551	2.9312	0.925866	0.921731	0.917062	0.917516	0.91202	0.913034	0.908899	0.907539	0.910287	0.906872	0.906285	0.904311	0.905245	0.904044	0.904818	0.904124	0.90095	0.898816	0.900416	0.901803	1	0.914233	0.0557324
33	29	16118	0.064472	126.627	9.06279	25.8197	5.51356	0.927317	0.922323	0.918197	0.917856	0.913203	0.914102	0.911155	0.90765	0.911341	0.90765	0.906843	0.904672	0.905323	0.904206	0.907029	0.904858	0.901446	0.898654	0.899615	0.901725	1	0.915141	0.0554822
34	30	444	0.001776	113.287	8.10096	18.5154	3.94567	0.952703	0.943694	0.940315	0.935811	0.922297	0.922297	0.918919	0.922297	0.915541	0.93018	0.899775	0.916667	0.905405	0.905405	0.925676	0.906532	0.88964	0.903153	0.891892	0.897523	1	0.929471	0.0481756
38	34	418	0.001672	113.119	7.96799	18.4255	3.86657	0.954545	0.946172	0.94378	0.936603	0.924641	0.923445	0.917464	0.923445	0.916268	0.930622	0.901914	0.917464	0.906699	0.905502	0.924641	0.905502	0.891148	0.904306	0.889952	0.901914	1	0.930936	0.0472434
38	22	19321	0.077284	98.7506	7.79076	12.3253	2.89466	0.913643	0.921536	0.915067	0.921096	0.917137	0.916205	0.904146	0.905983	0.902515	0.894027	0.896512	0.90795	0.891362	0.912505	0.902075	0.89853	0.892397	0.888049	0.889317	0.886341	1	0.910981	0.0598116
40	24	18137	0.072548	98.6943	8.27215	12.3333	3.08167	0.915063	0.922727	0.916331	0.922562	0.918013	0.916138	0.905359	0.906352	0.90376	0.893588	0.897282	0.908281	0.891906	0.913023	0.902575	0.898329	0.892182	0.888736	0.889838	0.886778	1	0.911887	0.0593543
40	24	18137	0.072548	98.6943	8.27215	12.3333	3.08167	0.915063	0.922727	0.916331	0.922562	0.918013	0.916138	0.905359	0.906352	0.90376	0.893588	0.897282	0.908281	0.891906	0.913023	0.902575	0.898329	0.892182	0.888736	0.889838	0.886778	1	0.911887	0.0593543
45	29	15601	0.062404	125.899	9.15291	25.3907	5.51054	0.917666	0.922761	0.916896	0.923434	0.918242	0.91648	0.905134	0.907153	0.905134	0.894366	0.896545	0.908628	0.891513	0.913435	0.903948	0.898853	0.893532	0.889334	0.891353	0.887475	1	0.912639	0.0592217
46	30	561	0.002244	111.017	7.81383	17.4219	3.69216	0.942959	0.947415	0.928699	0.94385	0.928699	0.921569	0.920677	0.919786	0.914439	0.913547	0.899287	0.92246	0.893048	0.913547	0.904635	0.902852	0.900178	0.898396	0.893939	0.886809	1	0.92736	0.0528141
50	34	532	0.002128	110.975	7.77395	17.3999	3.674	0.943609	0.946429	0.930451	0.943609	0.927632	0.921992	0.921053	0.918233	0.913534	0.916353	0.900376	0.923872	0.894737	0.913534	0.905075	0.906015	0.897556	0.900376	0.895677	0.889098	1	0.927648	0.0531805
50	22	14792	0.059168	98.1883	8.2558	12.1467	3.03593	0.947979	0.894605	0.893016	0.893287	0.890076	0.875575	0.946627	0.888318	0.871721	0.919281	0.914751	0.905625	0.90718	0.881389	0.922019	0.928711	0.934221	0.884498	0.91945	0.881524	1	0.905719	0.0536742
52	24	13984	0.055936	98.0973	8.65891	12.1389	3.19514	0.94837	0.896453	0.893664	0.894165	0.890267	0.877181	0.947225	0.888408	0.873141	0.919873	0.914974	0.906679	0.907716	0.8814	0.922268	0.929133	0.933996	0.884761	0.919265	0.88115	1	0.90647	0.0534769
52	24	13984	0.055936	98.0973	8.65891	12.1389	3.19514	0.94837	0.896453	0.893664	0.894165	0.890267	0.877181	0.947225	0.888408	0.873141	0.919873	0.914974	0.906679	0.907716	0.8814	0.922268	0.929133	0.933996	0.884761	0.919265	0.88115	1	0.90647	0.0534769
57	29	11988	0.047952	126.922	9.54188	26.0402	5.84924	0.950033	0.897814	0.894228	0.894978	0.890432	0.877211	0.946613	0.889348	0.872873	0.919586	0.915541	0.906406	0.907324	0.882382	0.922172	0.930389	0.933851	0.885928	0.918627	0.882007	1	0.907079	0.053068
58	30	311	0.001244	112.59	8.25685	18.1932	4.04959	0.954984	0.919614	0.900322	0.909968	0.926045	0.900322	0.951768	0.906752	0.909968	0.927653	0.911576	0.905145	0.893891	0.905145	0.927653	0.938907	0.932476	0.885852	0.924437	0.876206	1	0.920431	0.0507976
62	34	285	0.00114	112.561	8.08009	18.1675	3.97427	0.95614	0.922807	0.905263	0.915789	0.929825	0.901754	0.952632	0.903509	0.914035	0.926316	0.914035	0.903509	0.891228	0.901754	0.929825	0.936842	0.931579	0.885965	0.921053	0.878947	1	0.922387	0.0496304
62	22	17485	0.06994	97.35	7.75187	11.8144	2.79474	0.922648	0.920989	0.907092	0.923363	0.905347	0.912639	0.909894	0.931198	0.915041	0.89674	0.906491	0.891793	0.907864	0.917272	0.920532	0.896082	0.899828	0.918015	0.890964	0.901344	1	0.913924	0.0566292
64	24	16440	0.06576	97.2404	8.15593	11.7987	2.94622	0.924209	0.922567	0.907999	0.924939	0.906721	0.9125	0.91028	0.931904	0.915511	0.897263	0.906995	0.892397	0.907908	0.917366	0.921259	0.896624	0.899392	0.918522	0.891606	0.90219	1	0.91487	0.0562767
64	24	16440	0.06576	97.2404	8.15593	11.7987	2.94622	0.924209	0.922567	0.907999	0.924939	0.906721	0.9125	0.91028	0.931904	0.915511	0.897263	0.906995	0.892397	0.907908	0.917366	0.921259	0.896624	0.899392	0.918522	0.891606	0.90219	1	0.91487	0.0562767
69	29	14166	0.056664	126.369	9.06354	25.6646	5.49562	0.925844	0.92482	0.908831	0.925738	0.907807	0.91349	0.910808	0.932479	0.917796	0.897678	0.906996	0.892418	0.908619	0.91709	0.923126	0.897642	0.900536	0.919455	0.892948	0.903113	1	0.916001	0.0556511
70	30	392	0.001568	114.223	8.25603	18.981	4.0349	0.932398	0.938776	0.940051	0.9375	0.942602	0.927296	0.934949	0.938776	0.933673	0.90051	0.922194	0.895408	0.919643	0.92602	0.933673	0.905612	0.901786	0.92602	0.901786	0.922194	1	0.931226	0.049858
74	34	362	0.001448	114.08	8.26448	18.9111	4.02134	0.929558	0.939227	0.944751	0.937845	0.94337	0.926796	0.933702	0.933702	0.935083	0.903315	0.921271	0.901934	0.91989	0.925414	0.93232	0.904696	0.89779	0.926796	0.903315	0.925414	1	0.931377	0.0504603
74	22	12924	0.051696	100.731	7.93555	13.0777	3.07128	0.936746	0.928002	0.915235	0.904751	0.897052	0.892139	0.926996	0.914113	0.875967	0.894963	0.896394	0.914075	0.892951	0.893918	0.899644	0.905911	0.897129	0.894189	0.907343	0.889856	1	0.911264	0.0556524
76	24	12175	0.0487	100.591	8.36322	13.0505	3.23612	0.937741	0.929076	0.915729	0.904928	0.899302	0.892608	0.928049	0.914168	0.876715	0.895688	0.896756	0.913922	0.893593	0.894949	0.900164	0.906119	0.897331	0.894661	0.907433	0.889487	1	0.912019	0.0554043
76	24	12175	0.0487	100.591	8.36322	13.0505	3.23612	0.937741	0.929076	0.915729	0.904928	0.899302	0.892608	0.928049	0.914168	0.876715	0.895688	0.896756	0.913922	0.893593	0.894949	0.900164	0.906119	0.897331	0.894661	0.907433	0.889487	1	0.912019	0.0554043
81	29	10535	0.04214	129.389	9.30732	27.5427	5.92094	0.938823	0.92971	0.916896	0.905933	0.901092	0.893403	0.930375	0.913431	0.877504	0.895396	0.899383	0.915377	0.894969	0.895301	0.900475	0.905078	0.897674	0.895159	0.907879	0.889321	1	0.912972	0.0548486
82	30	151	0.000604	115.116	8.55475	19.4458	4.29561	0.97351	0.950331	0.933775	0.940397	0.94702	0.917219	0.94702	0.933775	0.880795	0.913907	0.910596	0.92053	0.89404	0.887417	0.927152	0.903974	0.887417	0.900662	0.897351	0.910596	1	0.934731	0.0471838
86	34	144	0.000576	115.242	8.40238	19.4978	4.22718	0.972222	0.954861	0.930556	0.9375	0.947917	0.916667	0.944444	0.934028	0.878472	0.916667	0.909722	0.916667	0.895833	0.892361	0.930556	0.899306	0.888889	0.90625	0.895833	0.90625	1	0.934419	0.0476183
86	22	12072	0.048288	100.718	7.7795	13.0634	2.99414	0.902543	0.878521	0.908093	0.91327	0.910081	0.905815	0.901135	0.897283	0.910288	0.88465	0.916087	0.911324	0.906436	0.890408	0.885437	0.911779	0.893265	0.891443	0.908714	0.881627	1	0.901259	0.060238
88	24	11298	0.045192	100.663	8.22916	13.07	3.18951	0.903965	0.880598	0.910073	0.914631	0.910648	0.905957	0.901443	0.898079	0.911179	0.885422	0.916136	0.911666	0.906532	0.892149	0.885998	0.912639	0.893787	0.892415	0.908479	0.881749	1	0.902345	0.0598448
88	24	11298	0.045192	100.663	8.22916	13.07	3.18951	0.903965	0.880598	0.910073	0.914631	0.910648	0.905957	0.901443	0.898079	0.911179	0.885422	0.916136	0.911666	0.906532	0.892149	0.885998	0.912639	0.893787	0.892415	0.908479	0.881749	1	0.902345	0.0598448
93	29	9687	0.038748	130.369	9.21055	28.1554	5.93974	0.907402	0.881594	0.910241	0.915712	0.912047	0.90735	0.903376	0.898421	0.91117	0.887168	0.916951	0.911789	0.905182	0.891556	0.886807	0.912563	0.894033	0.892949	0.908228	0.880252	1	0.903494	0.0594817
94	30	136	0.000544	115.137	7.5455	19.3876	3.82072	0.933824	0.941176	0.952206	0.933824	0.926471	0.893382	0.941176	0.897059	0.908088	0.904412	0.930147	0.933824	0.889706	0.919118	0.893382	0.9375	0.915441	0.897059	0.904412	0.875	1	0.926035	0.0474243
98	34	130	0.00052	115.125	7.68913	19.3907	3.89342	0.934615	0.938462	0.953846	0.934615	0.930769	0.892308	0.938462	0.896154	0.911538	0.907692	0.930769	0.938462	0.888462	0.919231	0.888462	0.942308	0.919231	0.9	0.907692	0.876923	1	0.926643	0.0475299
98	22	12912	0.051648	100.618	7.75045	13.0236	2.97632	0.928594	0.924915	0.908883	0.904507	0.888321	0.914343	0.90261	0.894362	0.881932	0.892038	0.903113	0.896259	0.888863	0.876549	0.905669	0.885146	0.885184	0.901526	0.886888	0.878601	1	0.90616	0.0585313
100	24	12179	0.048716	100.501	8.14721	13.0026	3.13268	0.929099	0.9268	0.910379	0.905698	0.889112	0.914648	0.902989	0.895312	0.882995	0.892848	0.903564	0.895886	0.888825	0.876303	0.905	0.885951	0.885212	0.901059	0.886895	0.879136	1	0.906978	0.0582415
100	24	12179	0.048716	100.501	8.14721	13.0026	3.13268	0.929099	0.9268	0.910379	0.905698	0.889112	0.914648	0.902989	0.895312	0.882995	0.892848	0.903564	0.895886	0.888825	0.876303	0.905	0.885951	0.885212	0.901059	0.886895	0.879136	1	0.906978	0.0582415
105	29	10447	0.041788	129.063	9.11244	27.3207	5.75474	0.930076	0.929597	0.911793	0.906528	0.890686	0.914617	0.904231	0.895137	0.883603	0.892936	0.904039	0.895999	0.889251	0.87628	0.904374	0.886379	0.885709	0.900689	0.887815	0.880157	1	0.907969	0.0580404
106	30	210	0.00084	114.803	8.58498	19.2934	4.32786	0.97381	0.959524	0.911905	0.928571	0.9	0.940476	0.919048	0.907143	0.883333	0.911905	0.907143	0.9	0.902381	0.883333	0.897619	0.892857	0.9	0.892857	0.880952	0.866667	1	0.925553	0.049815
110	34	195	0.00078	114.845	8.66145	19.3199	4.37582	0.974359	0.958974	0.920513	0.930769	0.897436	0.938462	0.928205	0.902564	0.887179	0.915385	0.902564	0.897436	0.902564	0.876923	0.9	0.889744	0.897436	0.892308	0.882051	0.866667	1	0.926585	0.0496993
110	22	14147	0.056588	99.6286	8.01733	12.6645	3.02143	0.939316	0.920054	0.893158	0.904503	0.892804	0.90111	0.917509	0.878313	0.896162	0.910723	0.90627	0.892663	0.889305	0.890648	0.922846	0.909062	0.91659	0.896409	0.895243	0.883933	1	0.907729	0.0596716
112	24	13327	0.053308	99.5021	8.47035	12.6451	3.19723	0.940534	0.921813	0.895175	0.905943	0.894988	0.901178	0.918061	0.878667	0.897014	0.910933	0.906581	0.892024	0.889548	0.890448	0.922938	0.909244	0.915998	0.896788	0.895851	0.883732	1	0.90876	0.0591441
112	24	13327	0.053308	99.5021	8.47035	12.6451	3.19723	0.940534	0.921813	0.895175	0.905943	0.894988	0.901178	0.918061	0.878667	0.897014	0.910933	0.906581	0.892024	0.889548	0.890448	0.922938	0.909244	0.915998	0.896788	0.895851	0.883732	1	0.90876	0.0591441
117	29	11479	0.045916	127.128	9.38284	26.1506	5.75562	0.941502	0.922903	0.896202	0.907222	0.895156	0.901472	0.919462	0.879388	0.897944	0.911708	0.907048	0.893545	0.889755	0.890757	0.92312	0.910489	0.917327	0.89838	0.894982	0.883831	1	0.909615	0.058673
118	30	289	0.001156	112.896	8.3858	18.3473	4.07652	0.977509	0.948097	0.929066	0.927336	0.908304	0.922145	0.913495	0.901384	0.920415	0.929066	0.904844	0.880623	0.916955	0.904844	0.942907	0.911765	0.920415	0.899654	0.892734	0.903114	1	0.929524	0.047922
122	34	262	0.001048	113.063	8.37605	18.427	4.09093	0.975191	0.944656	0.933206	0.925573	0.906489	0.917939	0.917939	0.896947	0.925573	0.927481	0.906489	0.872137	0.916031	0.90458	0.938931	0.910305	0.919847	0.898855	0.895038	0.902672	1	0.928498	0.048526
122	22	18235	0.07294	97.8409	7.82753	11.9953	2.85114	0.949767	0.895695	0.905731	0.906937	0.918618	0.880888	0.934768	0.905073	0.889526	0.914149	0.894982	0.895119	0.872854	0.905923	0.910228	0.92487	0.883274	0.876145	0.900439	0.90096	1	0.909854	0.0587456
124	24	17163	0.068652	97.7916	8.23776	12.0018	3.00897	0.951087	0.897396	0.906834	0.907854	0.919594	0.882771	0.935151	0.905757	0.891219	0.914409	0.895618	0.895094	0.873303	0.905582	0.91033	0.924838	0.8828	0.877323	0.900425	0.901532	1	0.910856	0.0584562
124	24	17163	0.068652	97.7916	8.23776	12.0018	3.00897	0.951087	0.897396	0.906834	0.907854	0.919594	0.882771	0.935151	0.905757	0.891219	0.914409	0.895618	0.895094	0.873303	0.905582	0.91033	0.924838	0.8828	0.877323	0.900425	0.901532	1	0.910856	0.0584562
129	29	14814	0.059256	126.357	9.20872	25.6699	5.58555	0.951836	0.899588	0.908026	0.908904	0.920244	0.883286	0.936378	0.905562	0.893175	0.914574	0.895741	0.896213	0.874713	0.906575	0.911199	0.925442	0.882949	0.878527	0.900533	0.901883	1	0.911849	0.0579454
130	30	482	0.001928	113.235	7.95927	18.4816	3.89883	0.961618	0.9139	0.924274	0.928423	0.931535	0.9139	0.94917	0.909751	0.905602	0.915975	0.904564	0.90249	0.877593	0.907676	0.91805	0.932573	0.871369	0.865145	0.910788	0.896266	1	0.923823	0.0542267
134	34	451	0.001804	113.006	7.91804	18.3682	3.86659	0.961197	0.91796	0.924612	0.935698	0.930155	0.915743	0.949002	0.9102	0.905765	0.916851	0.906874	0.903548	0.875831	0.905765	0.915743	0.931264	0.87694	0.86031	0.91796	0.895787	1	0.925106	0.0541613
134	22	17070	0.06828	98.7145	7.96318	12.3223	2.96741	0.935179	0.911482	0.897627	0.901875	0.906034	0.881371	0.932572	0.917487	0.903808	0.893966	0.890275	0.888489	0.919361	0.893849	0.907088	0.911541	0.893556	0.896016	0.889807	0.883685	1	0.90813	0.058247
136	24	16082	0.064328	98.6494	8.35798	12.3224	3.12478	0.936575	0.912324	0.898178	0.90309	0.906635	0.882446	0.932222	0.91789	0.904241	0.894012	0.891556	0.888758	0.920221	0.893981	0.907443	0.911858	0.894354	0.896095	0.890188	0.884312	1	0.908863	0.058088
136	24	16082	0.064328	98.6494	8.35798	12.3224	3.12478	0.936575	0.912324	0.898178	0.90309	0.906635	0.882446	0.932222	0.91789	0.904241	0.894012	0.891556	0.888758	0.920221	0.893981	0.907443	0.911858	0.894354	0.896095	0.890188	0.884312	1	0.908863	0.058088
141	29	13810	0.05524	126.51	9.26203	25.767	5.65331	0.938088	0.913831	0.899095	0.903729	0.907567	0.883092	0.932368	0.917415	0.905576	0.89504	0.892288	0.887654	0.919986	0.893121	0.906734	0.911405	0.894424	0.895185	0.890406	0.885083	1	0.909585	0.057883
142	30	318	0.001272	114.001	7.23785	18.8061	3.55623	0.963836	0.930818	0.926101	0.927673	0.924528	0.907233	0.948113	0.913522	0.913522	0.907233	0.896226	0.869497	0.919811	0.882075	0.900943	0.916667	0.894654	0.91195	0.883648	0.888365	1	0.924779	0.0488957
146	34	295	0.00118	114.074	7.31235	18.8466	3.59921	0.962712	0.927119	0.930508	0.923729	0.922034	0.911864	0.944068	0.908475	0.910169	0.908475	0.901695	0.871186	0.915254	0.883051	0.901695	0.916949	0.894915	0.908475	0.884746	0.886441	1	0.923889	0.0496748
146	22	15643	0.062572	99.6968	7.71199	12.6726	2.91689	0.912741	0.88407	0.909352	0.927316	0.905709	0.887394	0.884549	0.906028	0.890526	0.884965	0.896056	0.910599	0.896471	0.891325	0.894426	0.889823	0.881992	0.859937	0.883462	0.890718	1	0.900118	0.0632154
148	24	14700	0.0588	99.6037	8.20758	12.6672	3.11356	0.91466	0.885816	0.910612	0.927789	0.906735	0.88898	0.886259	0.906633	0.89085	0.885068	0.896973	0.910782	0.896701	0.891735	0.89432	0.88966	0.881429	0.85983	0.882993	0.891361	1	0.901181	0.0627798
148	24	14700	0.0588	99.6037	8.20758	12.6672	3.11356	0.91466	0.885816	0.910612	0.927789	0.906735	0.88898	0.886259	0.906633	0.89085	0.885068	0.896973	0.910782	0.896701	0.891735	0.89432	0.88966	0.881429	0.85983	0.882993	0.891361	1	0.901181	0.0627798
153	29	12595	0.05038	127.852	9.10381	26.5692	5.67161	0.918063	0.888408	0.911513	0.928662	0.907265	0.889599	0.885431	0.90663	0.891306	0.885232	0.897697	0.911235	0.899285	0.892815	0.8948	0.890552	0.880826	0.858833	0.884319	0.891346	1	0.902386	0.0621329
154	30	291	0.001164	115.336	8.10042	19.5249	4.15802	0.941581	0.929553	0.938144	0.941581	0.920962	0.888316	0.902062	0.905498	0.914089	0.905498	0.888316	0.931271	0.902062	0.905498	0.891753	0.891753	0.919244	0.852234	0.867698	0.883162	1	0.919602	0.054639
158	34	268	0.001072	115.446	8.0605	19.5778	4.17392	0.942164	0.925373	0.942164	0.947761	0.91791	0.889925	0.901119	0.904851	0.910448	0.904851	0.899254	0.929104	0.904851	0.904851	0.893657	0.895522	0.912313	0.850746	0.871269	0.882463	1	0.920129	0.0545917
158	22	15577	0.062308	99.6486	7.90679	12.6658	2.99314	0.911344	0.903191	0.90961	0.915934	0.909225	0.927361	0.91664	0.921423	0.892855	0.882808	0.9064	0.905823	0.88865	0.912371	0.904218	0.901457	0.896771	0.891571	0.868203	0.859986	1	0.90802	0.0592597
160	24	14654	0.058616	99.5725	8.34057	12.6637	3.16391	0.913471	0.904156	0.910536	0.917019	0.910298	0.92804	0.917531	0.921182	0.893783	0.883684	0.906851	0.906101	0.88887	0.913266	0.904463	0.901972	0.897025	0.891463	0.867954	0.859561	1	0.908959	0.0589108
160	24	14654	0.058616	99.5725	8.34057	12.6637	3.16391	0.913471	0.904156	0.910536	0.917019	0.910298	0.92804	0.917531	0.921182	0.893783	0.883684	0.906851	0.906101	0.88887	0.913266	0.904463	0.901972	0.897025	0.891463	0.867954	0.859561	1	0.908959	0.0589108
165	29	12585	0.05034	125.441	9.21388	25.1244	5.51517	0.915256	0.905364	0.912634	0.918077	0.910608	0.928923	0.918435	0.921732	0.894716	0.883711	0.907072	0.907231	0.889909	0.913945	0.904092	0.901629	0.898133	0.891577	0.868892	0.858363	1	0.909991	0.0584186
166	30	398	0.001592	111.728	7.95157	17.7628	3.78209	0.937186	0.918342	0.958543	0.932161	0.923367	0.93593	0.943467	0.923367	0.914573	0.871859	0.905779	0.907035	0.908291	0.903266	0.895729	0.900754	0.889447	0.894472	0.890704	0.855528	1	0.924779	0.0506997
170	34	374	0.001496	111.779	7.94764	17.7865	3.77858	0.935829	0.921123	0.955882	0.931818	0.927807	0.935829	0.94385	0.925134	0.917112	0.871658	0.90508	0.911765	0.910428	0.90107	0.891711	0.898396	0.887701	0.893048	0.894385	0.856952	1	0.925195	0.0503443
170	22	21342	0.085368	96.7438	7.98585	11.6118	2.83763	0.905937	0.881056	0.915074	0.911841	0.887288	0.902797	0.913246	0.922945	0.88942	0.868967	0.899564	0.893988	0.87965	0.899845	0.904672	0.884875	0.892512	0.88532	0.884055	0.889959	1	0.899375	0.0617284
172	24	20004	0.080016	96.6362	8.44244	11.6011	3.01203	0.907494	0.883098	0.916467	0.912842	0.889322	0.903019	0.913942	0.92309	0.889622	0.869976	0.899695	0.894196	0.880449	0.90087	0.905069	0.885073	0.892472	0.885673	0.884373	0.889772	1	0.900447	0.0614395
172	24	20004	0.080016	96.6362	8.44244	11.6011	3.01203	0.907494	0.883098	0.916467	0.912842	0.889322	0.903019	0.913942	0.92309	0.889622	0.869976	0.899695	0.894196	0.880449	0.90087	0.905069	0.885073	0.892472	0.885673	0.884373	0.889772	1	0.900447	0.0614395
177	29	17117	0.068468	124.136	9.31989	24.3684	5.44682	0.908833	0.883946	0.917188	0.913595	0.889204	0.904043	0.915669	0.923994	0.890401	0.869895	0.900888	0.894228	0.880703	0.900245	0.905708	0.885844	0.892797	0.885991	0.884179	0.890927	1	0.901214	0.0610964
178	30	774	0.003096	111.051	8.17774	17.4621	3.88919	0.939922	0.914729	0.933463	0.919897	0.892119	0.903101	0.928295	0.927649	0.907623	0.891473	0.906977	0.899871	0.881137	0.909561	0.909561	0.884367	0.912145	0.905685	0.901809	0.910853	1	0.916135	0.0530905
182	34	716	0.002864	110.898	7.97306	17.3768	3.75014	0.939246	0.916899	0.932263	0.918296	0.888268	0.90433	0.928073	0.926676	0.90852	0.895251	0.909916	0.89595	0.882682	0.909916	0.90852	0.885475	0.911313	0.907123	0.899441	0.909218	1	0.915923	0.0533889
182	22	23081	0.092324	96.0038	7.92507	11.3493	2.80734	0.933473	0.897383	0.901759	0.910381	0.908691	0.891253	0.911897	0.907781	0.873922	0.921646	0.886053	0.865669	0.886595	0.900394	0.884819	0.911334	0.883389	0.890473	0.891664	0.878082	1	0.904176	0.0597845
184	24	21708	0.086832	95.9271	8.31938	11.3459	2.95705	0.934402	0.899576	0.902133	0.911484	0.909803	0.891745	0.912889	0.908559	0.874816	0.922149	0.885918	0.865395	0.886793	0.900935	0.885319	0.911484	0.883223	0.889925	0.892044	0.878455	1	0.905028	0.059557
184	24	21708	0.086832	95.9271	8.31938	11.3459	2.95705	0.934402	0.899576	0.902133	0.911484	0.909803	0.891745	0.912889	0.908559	0.874816	0.922149	0.885918	0.865395	0.886793	0.900935	0.885319	0.911484	0.883223	0.889925	0.892044	0.878455	1	0.905028	0.059557
189	29	18672	0.074688	123.858	9.19157	24.1976	5.39421	0.935786	0.900707	0.903626	0.913266	0.912034	0.892781	0.913507	0.909115	0.874036	0.923763	0.885095	0.865333	0.886059	0.901082	0.886059	0.91107	0.883596	0.890826	0.892781	0.87824	1	0.90603	0.0591345
190	30	735	0.00294	111.973	8.1522	17.891	3.87697	0.962585	0.926531	0.923129	0.928571	0.919048	0.906122	0.923129	0.918367	0.894558	0.934694	0.890476	0.861905	0.895238	0.906803	0.871429	0.931293	0.87483	0.893197	0.893878	0.880952	1	0.921038	0.0547513
194	34	680	0.00272	111.874	8.05871	17.8384	3.8332	0.965441	0.927941	0.922794	0.927941	0.918382	0.908824	0.922794	0.919118	0.897794	0.933088	0.888971	0.863971	0.895588	0.909559	0.869853	0.931618	0.871324	0.894118	0.893382	0.881618	1	0.921789	0.0533122
194	22	17761	0.071044	99.0217	7.941	12.4345	2.98189	0.920218	0.909211	0.91045	0.914138	0.91456	0.880046	0.925933	0.896571	0.902033	0.898739	0.8611	0.91349	0.883453	0.893812	0.919458	0.904876	0.875148	0.879314	0.862733	0.890237	1	0.905768	0.059715
196	24	16694	0.066776	98.9129	8.39413	12.4219	3.15806	0.921139	0.910327	0.911046	0.91485	0.915419	0.880376	0.92653	0.897478	0.90254	0.899395	0.861717	0.914101	0.883731	0.894004	0.919971	0.904786	0.876303	0.879148	0.862765	0.889421	1	0.90646	0.0593516
196	24	16694	0.066776	98.9129	8.39413	12.4219	3.15806	0.921139	0.910327	0.911046	0.91485	0.915419	0.880376	0.92653	0.897478	0.90254	0.899395	0.861717	0.914101	0.883731	0.894004	0.919971	0.904786	0.876303	0.879148	0.862765	0.889421	1	0.90646	0.0593516
201	29	14372	0.057488	127.148	9.29116	26.156	5.74765	0.922871	0.91139	0.911112	0.915843	0.91633	0.879766	0.927011	0.897753	0.903389	0.900118	0.86091	0.914382	0.885089	0.893821	0.918835	0.905024	0.876774	0.87834	0.862789	0.88996	1	0.907082	0.058957
202	30	385	0.00154	113.396	8.1098	18.57	4.01981	0.94026	0.931169	0.948052	0.923377	0.933766	0.912987	0.918182	0.925974	0.920779	0.923377	0.851948	0.916883	0.893506	0.905195	0.916883	0.915584	0.85974	0.883117	0.846753	0.902597	1	0.923242	0.0512418
206	34	357	0.001428	113.484	8.09501	18.6119	4.01907	0.936975	0.931373	0.94958	0.922969	0.938375	0.914566	0.92437	0.92437	0.918768	0.922969	0.855742	0.918768	0.893557	0.901961	0.915966	0.914566	0.864146	0.883754	0.841737	0.901961	1	0.923667	0.0512138
206	22	16711	0.066844	98.7529	7.9625	12.3363	2.96574	0.925588	0.885435	0.906349	0.912303	0.899019	0.890521	0.909401	0.916402	0.882233	0.884298	0.865777	0.914727	0.891658	0.908264	0.89103	0.901861	0.895787	0.874334	0.887559	0.885165	1	0.901573	0.0610297
208	24	15717	0.062868	98.6806	8.35772	12.3337	3.12031	0.927117	0.886461	0.907839	0.912865	0.899536	0.890978	0.910002	0.91681	0.883057	0.88452	0.865719	0.914615	0.892155	0.908698	0.891328	0.902908	0.895973	0.873672	0.887892	0.885856	1	0.902357	0.0607474
208	24	15717	0.062868	98.6806	8.35772	12.3337	3.12031	0.927117	0.886461	0.907839	0.912865	0.899536	0.890978	0.910002	0.91681	0.883057	0.88452	0.865719	0.914615	0.892155	0.908698	0.891328	0.902908	0.895973	0.873672	0.887892	0.885856	1	0.902357	0.0607474
213	29	13522	0.054088	127.315	9.32095	26.2597	5.76025	0.928487	0.888034	0.908926	0.913216	0.899719	0.892989	0.910553	0.916876	0.883227	0.885409	0.866514	0.914769	0.892435	0.909444	0.891769	0.902751	0.896872	0.873909	0.888182	0.885261	1	0.90321	0.0606773
214	30	392	0.001568	112.672	7.95139	18.2116	3.90611	0.947704	0.91199	0.92602	0.933673	0.918367	0.899235	0.913265	0.924745	0.920918	0.908163	0.876276	0.934949	0.908163	0.932398	0.91199	0.901786	0.890306	0.868622	0.906888	0.894133	1	0.920052	0.0559697
218	34	361	0.001444	112.651	7.92483	18.1994	3.8878	0.950139	0.912742	0.923823	0.936288	0.921053	0.903047	0.914127	0.921053	0.918283	0.907202	0.882271	0.932133	0.908587	0.932133	0.914127	0.907202	0.887812	0.869806	0.908587	0.894737	1	0.920944	0.0549228
218	22	17810	0.07124	97.8901	7.94737	12.02	2.89977	0.89621	0.904632	0.912633	0.92872	0.90904	0.899888	0.89301	0.92653	0.845564	0.881359	0.890062	0.8968	0.89402	0.888827	0.88484	0.924284	0.88425	0.87128	0.879899	0.87639	1	0.901011	0.0624893
220	24	16760	0.06704	97.8111	8.39729	12.0185	3.07023	0.897912	0.906056	0.914171	0.929087	0.909457	0.900805	0.894123	0.927625	0.846211	0.881623	0.890543	0.897166	0.895376	0.88935	0.88577	0.924224	0.884189	0.871718	0.880638	0.875835	1	0.901992	0.0620432
220	24	16760	0.06704	97.8111	8.39729	12.0185	3.07023	0.897912	0.906056	0.914171	0.929087	0.909457	0.900805	0.894123	0.927625	0.846211	0.881623	0.890543	0.897166	0.895376	0.88935	0.88577	0.924224	0.884189	0.871718	0.880638	0.875835	1	0.901992	0.0620432
225	29	14375	0.0575	126.816	9.352	25.959	5.71537	0.899443	0.907339	0.915617	0.929843	0.909426	0.901565	0.894365	0.929217	0.847304	0.882643	0.890783	0.897357	0.894957	0.889704	0.885391	0.9248	0.884661	0.872104	0.880765	0.874504	1	0.902852	0.0615929
226	30	379	0.001516	112.421	8.136	18.1025	3.9047	0.944591	0.931398	0.926121	0.940633	0.915567	0.923483	0.899736	0.936675	0.858839	0.898417	0.906332	0.930079	0.898417	0.882586	0.887863	0.92876	0.890501	0.887863	0.872032	0.891821	1	0.920268	0.0530478
230	34	358	0.001432	112.387	8.05129	18.0806	3.85651	0.946927	0.931564	0.928771	0.939944	0.917598	0.925978	0.896648	0.937151	0.856145	0.903631	0.913408	0.934358	0.898045	0.885475	0.892458	0.925978	0.892458	0.886872	0.870112	0.892458	1	0.921554	0.052388
230	22	15697	0.062788	99.1339	7.83241	12.4692	2.92253	0.909473	0.892527	0.896923	0.920494	0.917978	0.909728	0.905523	0.924444	0.891349	0.880869	0.886348	0.904217	0.87813	0.909409	0.905683	0.919125	0.880073	0.87727	0.8802	0.888163	1	0.903537	0.0626427
232	24	14812	0.059248	99.0318	8.25641	12.4568	3.08988	0.911153	0.894309	0.898528	0.921179	0.91912	0.910039	0.907305	0.925635	0.891608	0.881177	0.88641	0.905009	0.878578	0.909533	0.905752	0.919457	0.879827	0.877903	0.880874	0.888266	1	0.904606	0.0622607
232	24	14812	0.059248	99.0318	8.25641	12.4568	3.08988	0.911153	0.894309	0.898528	0.921179	0.91912	0.910039	0.907305	0.925635	0.891608	0.881177	0.88641	0.905009	0.878578	0.909533	0.905752	0.919457	0.879827	0.877903	0.880874	0.888266	1	0.904606	0.0622607
237	29	12765	0.05106	128.182	9.15411	26.7766	5.70774	0.912573	0.895887	0.900157	0.922209	0.920016	0.910693	0.908892	0.926361	0.892989	0.881434	0.886565	0.90521	0.879318	0.910732	0.905562	0.918801	0.879397	0.879044	0.880494	0.888876	1	0.905655	0.0619395
238	30	267	0.001068	114.644	8.53634	19.2101	4.26664	0.919476	0.925094	0.953184	0.949438	0.940075	0.934457	0.945693	0.934457	0.90824	0.897004	0.906367	0.904494	0.911985	0.904494	0.900749	0.925094	0.876404	0.906367	0.889513	0.904494	1	0.927582	0.0493329
242	34	250	0.001	114.581	8.55231	19.18	4.26643	0.928	0.924	0.952	0.946	0.94	0.934	0.946	0.936	0.906	0.894	0.906	0.904	0.91	0.904	0.896	0.924	0.874	0.904	0.894	0.9	1	0.927851	0.049021
242	22	14987	0.059948	99.6701	7.8156	12.6686	2.95807	0.931841	0.895243	0.894442	0.923133	0.906419	0.898345	0.902149	0.919263	0.887503	0.910022	0.895109	0.902516	0.878662	0.896844	0.896944	0.881964	0.884066	0.873324	0.885401	0.882465	1	0.905158	0.058971
244	24	14099	0.056396	99.5583	8.28882	12.6553	3.14949	0.93269	0.89751	0.89478	0.923612	0.90705	0.900241	0.902298	0.920313	0.887226	0.910313	0.895986	0.902582	0.87946	0.896411	0.897085	0.883609	0.88407	0.873182	0.885914	0.881694	1	0.905959	0.0585969
244	24	14099	0.056396	99.5583	8.28882	12.6553	3.14949	0.93269	0.89751	0.89478	0.923612	0.90705	0.900241	0.902298	0.920313	0.887226	0.910313	0.895986	0.902582	0.87946	0.896411	0.897085	0.883609	0.88407	0.873182	0.885914	0.881694	1	0.905959	0.0585969
249	29	12083	0.048332	129.434	9.29487	27.57	5.92978	0.93375	0.899197	0.895059	0.925515	0.907142	0.900977	0.902425	0.92175	0.888521	0.91128	0.895721	0.902839	0.879128	0.895721	0.896797	0.884217	0.884714	0.8735	0.887073	0.882935	1	0.906784	0.0583398
250	30	202	0.000808	114.706	7.84359	19.1916	3.88009	0.955446	0.89604	0.933168	0.933168	0.920792	0.910891	0.920792	0.920792	0.861386	0.928218	0.903465	0.913366	0.876238	0.893564	0.90099	0.878713	0.920792	0.878713	0.873762	0.888614	1	0.917577	0.0510677
254	34	188	0.000752	114.986	7.84501	19.3305	3.8984	0.960106	0.904255	0.93617	0.928191	0.922872	0.909574	0.920213	0.917553	0.859043	0.928191	0.906915	0.909574	0.875	0.896277	0.898936	0.875	0.928191	0.875	0.880319	0.893617	1	0.91903	0.0512368
254	22	15509	0.062036	99.6776	7.78542	12.6693	2.93468	0.900348	0.898543	0.914082	0.902154	0.91405	0.885421	0.904797	0.89577	0.893933	0.907312	0.873396	0.878264	0.879779	0.911084	0.911922	0.903379	0.897962	0.867271	0.890354	0.86827	1	0.899557	0.0596945
256	24	14558	0.058232	99.5931	8.23456	12.6646	3.11195	0.901497	0.899952	0.915236	0.903867	0.914652	0.886179	0.905344	0.897033	0.894972	0.907783	0.873815	0.878452	0.880444	0.910427	0.912007	0.904142	0.899128	0.86777	0.890198	0.868629	1	0.900508	0.0592829
256	24	14558	0.058232	99.5931	8.23456	12.6646	3.11195	0.901497	0.899952	0.915236	0.903867	0.914652	0.886179	0.905344	0.897033	0.894972	0.907783	0.873815	0.878452	0.880444	0.910427	0.912007	0.904142	0.899128	0.86777	0.890198	0.868629	1	0.900508	0.0592829
261	29	12456	0.049824	129.156	9.15085	27.382	5.78491	0.9035	0.901293	0.915944	0.904624	0.915021	0.886561	0.905066	0.897961	0.895713	0.906832	0.874077	0.878813	0.880459	0.909441	0.912091	0.905106	0.898643	0.867253	0.890214	0.869541	1	0.901213	0.0586777
262	30	214	0.000856	114.373	8.14301	19.0489	4.06105	0.955607	0.946262	0.92757	0.911215	0.908879	0.892523	0.908879	0.904206	0.908879	0.925234	0.871495	0.880841	0.913551	0.911215	0.906542	0.913551	0.908879	0.866822	0.869159	0.864486	1	0.918874	0.0497453
266	34	202	0.000808	114.497	8.12567	19.1083	4.05139	0.95297	0.950495	0.928218	0.908416	0.908416	0.886139	0.908416	0.898515	0.908416	0.928218	0.873762	0.876238	0.910891	0.908416	0.918317	0.910891	0.905941	0.866337	0.871287	0.863861	1	0.918087	0.0505085
266	22	14598	0.058392	99.9716	7.90052	12.7866	2.99457	0.925538	0.905946	0.915297	0.901939	0.904507	0.900843	0.915125	0.909337	0.884162	0.913413	0.877791	0.917249	0.892965	0.906802	0.876558	0.887313	0.883272	0.865393	0.884813	0.890259	1	0.906211	0.0570973
268	24	13795	0.05518	99.858	8.33727	12.7705	3.17036	0.92722	0.906379	0.916347	0.902972	0.90569	0.901559	0.915875	0.909279	0.884995	0.913411	0.878543	0.917434	0.893186	0.907177	0.876187	0.887967	0.883545	0.865314	0.884995	0.890141	1	0.906996	0.0567426
268	24	13795	0.05518	99.858	8.33727	12.7705	3.17036	0.92722	0.906379	0.916347	0.902972	0.90569	0.901559	0.915875	0.909279	0.884995	0.913411	0.878543	0.917434	0.893186	0.907177	0.876187	0.887967	0.883545	0.865314	0.884995	0.890141	1	0.906996	0.0567426
273	29	11843	0.047372	128.03	9.25284	26.691	5.75209	0.928988	0.907287	0.917462	0.902896	0.906654	0.902263	0.91704	0.910242	0.884573	0.914	0.879085	0.918011	0.893313	0.906105	0.875665	0.888288	0.884404	0.865321	0.88546	0.891202	1	0.907768	0.0567156
274	30	325	0.0013	114.059	8.53477	18.9239	4.30756	0.930769	0.926154	0.944615	0.932308	0.92	0.903077	0.927692	0.916923	0.910769	0.910769	0.892308	0.909231	0.907692	0.898462	0.872308	0.9	0.929231	0.864615	0.892308	0.878462	1	0.920291	0.0550043
278	34	294	0.001176	113.892	8.7515	18.8582	4.41721	0.92517	0.920068	0.942177	0.937075	0.923469	0.896259	0.92517	0.918367	0.918367	0.916667	0.892857	0.903061	0.904762	0.896259	0.87415	0.901361	0.930272	0.865646	0.889456	0.882653	1	0.918988	0.0552462
278	22	16703	0.066812	98.3931	8.05792	12.2099	2.98589	0.90346	0.89433	0.912112	0.918368	0.901455	0.877926	0.901964	0.920433	0.882506	0.892145	0.867778	0.898342	0.903101	0.930432	0.872478	0.906843	0.884392	0.850745	0.864066	0.888882	1	0.899508	0.0615849
280	24	15684	0.062736	98.3625	8.50798	12.2264	3.16272	0.904967	0.895244	0.913192	0.919504	0.902576	0.879654	0.902098	0.921257	0.883384	0.893076	0.86856	0.899069	0.902767	0.930662	0.872067	0.906497	0.884054	0.850708	0.864193	0.888549	1	0.900426	0.0611876
280	24	15684	0.062736	98.3625	8.50798	12.2264	3.16272	0.904967	0.895244	0.913192	0.919504	0.902576	0.879654	0.902098	0.921257	0.883384	0.893076	0.86856	0.899069	0.902767	0.930662	0.872067	0.906497	0.884054	0.850708	0.864193	0.888549	1	0.900426	0.0611876
285	29	13554	0.054216	126.325	9.38706	25.6664	5.71441	0.906633	0.897521	0.913125	0.920429	0.903497	0.880294	0.90346	0.920983	0.883835	0.894681	0.868305	0.897705	0.903829	0.930168	0.87299	0.90667	0.885716	0.852258	0.863472	0.889295	1	0.90133	0.0608614
286	30	435	0.00174	112.157	8.18361	17.9805	3.9131	0.924138	0.932184	0.922989	0.945977	0.913793	0.901149	0.925287	0.926437	0.897701	0.898851	0.875862	0.911494	0.897701	0.941379	0.883908	0.9	0.893103	0.858621	0.886207	0.890805	1	0.917574	0.0543066
290	34	396	0.001584	112.065	7.96696	17.9217	3.78508	0.924242	0.936869	0.929293	0.943182	0.909091	0.909091	0.929293	0.930556	0.897727	0.895202	0.878788	0.912879	0.89899	0.943182	0.883838	0.90404	0.893939	0.858586	0.883838	0.886364	1	0.919302	0.0535547
290	22	20130	0.08052	97.0746	7.88484	11.7237	2.83109	0.913115	0.899901	0.887034	0.90236	0.905191	0.912072	0.895926	0.928316	0.867288	0.890859	0.892375	0.908122	0.877471	0.919051	0.894362	0.87305	0.871311	0.876552	0.881744	0.89846	1	0.899864	0.0596465
292	24	18874	0.075496	96.9841	8.33067	11.718	3.00298	0.914724	0.901319	0.888074	0.903386	0.905823	0.912578	0.89671	0.928897	0.868496	0.891041	0.892471	0.908763	0.878192	0.919519	0.894167	0.873583	0.871675	0.876603	0.881795	0.898379	1	0.900769	0.0594582
292	24	18874	0.075496	96.9841	8.33067	11.718	3.00298	0.914724	0.901319	0.888074	0.903386	0.905823	0.912578	0.89671	0.928897	0.868496	0.891041	0.892471	0.908763	0.878192	0.919519	0.894167	0.873583	0.871675	0.876603	0.881795	0.898379	1	0.900769	0.0594582
297	29	16121	0.064484	125.183	9.17259	24.9681	5.46614	0.916196	0.902146	0.889058	0.903759	0.906271	0.913126	0.897246	0.928664	0.869239	0.890546	0.892128	0.909311	0.878295	0.920197	0.894547	0.874077	0.872589	0.876652	0.88211	0.897494	1	0.901383	0.0590799
298	30	517	0.002068	112.777	7.89935	18.258	3.8671	0.948743	0.923598	0.915861	0.916828	0.921663	0.917795	0.898453	0.934236	0.876209	0.88588	0.88588	0.909091	0.878143	0.913926	0.903288	0.880077	0.867505	0.865571	0.902321	0.897485	1	0.914951	0.0526485
302	34	485	0.00194	112.89	7.98175	18.3175	3.91455	0.946392	0.927835	0.918557	0.913402	0.921649	0.915464	0.902062	0.93299	0.87732	0.882474	0.884536	0.91134	0.881443	0.915464	0.906186	0.883505	0.862887	0.863918	0.901031	0.9	1	0.915187	0.0527207
302	22	18023	0.072092	98.986	7.83972	12.4152	2.93451	0.927703	0.879515	0.906703	0.896105	0.906592	0.905204	0.890667	0.903984	0.895217	0.902125	0.877545	0.908312	0.866282	0.906592	0.888254	0.90637	0.893691	0.86176	0.875437	0.890501	1	0.900112	0.0635028
304	24	16982	0.067928	98.8908	8.28905	12.4069	3.10395	0.929101	0.881787	0.908403	0.897539	0.907814	0.905724	0.891974	0.903928	0.89536	0.902161	0.878253	0.908962	0.867006	0.906725	0.888323	0.90696	0.892975	0.861942	0.875633	0.890119	1	0.901203	0.0629401
304	24	16982	0.067928	98.8908	8.28905	12.4069	3.10395	0.929101	0.881787	0.908403	0.897539	0.907814	0.905724	0.891974	0.903928	0.89536	0.902161	0.878253	0.908962	0.867006	0.906725	0.888323	0.90696	0.892975	0.861942	0.875633	0.890119	1	0.901203	0.0629401
309	29	14599	0.058396	125.27	9.12374	25.0152	5.44624	0.930406	0.882389	0.910747	0.899411	0.907939	0.907699	0.892664	0.905233	0.896466	0.90263	0.879684	0.908487	0.867525	0.907768	0.88941	0.907254	0.894308	0.861429	0.875437	0.890438	1	0.902326	0.062744
310	30	551	0.002204	111.979	7.95797	17.8816	3.83002	0.948276	0.906534	0.924682	0.926497	0.922868	0.923775	0.919238	0.928312	0.894737	0.914701	0.882033	0.935572	0.87931	0.92196	0.897459	0.893829	0.883848	0.875681	0.868421	0.893829	1	0.918842	0.0557584
314	34	516	0.002064	111.925	7.94737	17.8556	3.81938	0.949612	0.906008	0.927326	0.926357	0.921512	0.922481	0.915698	0.927326	0.898256	0.915698	0.88469	0.935078	0.875	0.919574	0.891473	0.893411	0.885659	0.877907	0.868217	0.893411	1	0.918828	0.0558281
314	22	20442	0.081768	97.3585	8.01143	11.8325	2.89897	0.927673	0.892794	0.916862	0.915077	0.909842	0.904388	0.92557	0.912215	0.902382	0.891229	0.879757	0.887291	0.878755	0.908253	0.89749	0.901477	0.888954	0.881103	0.869289	0.889394	1	0.907266	0.0581924
316	24	19213	0.076852	97.2789	8.42588	11.8289	3.05206	0.928668	0.893848	0.91753	0.915682	0.910816	0.90509	0.925701	0.913262	0.902852	0.890907	0.880107	0.887836	0.879951	0.908343	0.897673	0.901759	0.888747	0.880784	0.868761	0.889216	1	0.907923	0.0580729
316	24	19213	0.076852	97.2789	8.42588	11.8289	3.05206	0.928668	0.893848	0.91753	0.915682	0.910816	0.90509	0.925701	0.913262	0.902852	0.890907	0.880107	0.887836	0.879951	0.908343	0.897673	0.901759	0.888747	0.880784	0.868761	0.889216	1	0.907923	0.0580729
321	29	16532	0.066128	124.69	9.25236	24.6857	5.47489	0.930408	0.895173	0.918219	0.916979	0.911082	0.906757	0.926476	0.913078	0.903097	0.89106	0.880142	0.889033	0.879385	0.908027	0.896988	0.900798	0.889185	0.882622	0.86762	0.889033	1	0.908732	0.0576966
322	30	541	0.002164	112.075	8.13801	17.9397	3.9333	0.951017	0.913124	0.926987	0.939926	0.922366	0.930684	0.951017	0.924214	0.896488	0.904806	0.891867	0.897412	0.885397	0.920518	0.902957	0.906654	0.892791	0.889094	0.874307	0.885397	1	0.923325	0.0523944
326	34	503	0.002012	111.945	8.16099	17.8798	3.94452	0.956262	0.911531	0.926441	0.94334	0.923459	0.932406	0.951292	0.924453	0.895626	0.904573	0.89165	0.899602	0.882704	0.918489	0.903579	0.905567	0.893638	0.887674	0.87674	0.883698	1	0.924287	0.0523646
326	22	21643	0.086572	97.1352	7.80387	11.7409	2.81649	0.921984	0.90475	0.881671	0.902116	0.905466	0.915793	0.914753	0.917641	0.882502	0.919096	0.868918	0.885044	0.873308	0.910156	0.867648	0.893268	0.902278	0.85977	0.884258	0.875456	1	0.901949	0.0598935
328	24	20372	0.081488	97.0814	8.20739	11.7455	2.97266	0.922884	0.906195	0.883148	0.9032	0.906563	0.916184	0.915178	0.918344	0.882559	0.919816	0.869355	0.885946	0.873257	0.90995	0.868643	0.893555	0.902194	0.859979	0.884277	0.875957	1	0.902794	0.0594526
328	24	20372	0.081488	97.0814	8.20739	11.7455	2.97266	0.922884	0.906195	0.883148	0.9032	0.906563	0.916184	0.915178	0.918344	0.882559	0.919816	0.869355	0.885946	0.873257	0.90995	0.868643	0.893555	0.902194	0.859979	0.884277	0.875957	1	0.902794	0.0594526
333	29	17428	0.069712	124.21	9.07783	24.3916	5.33681	0.924059	0.907792	0.88375	0.904378	0.906673	0.916083	0.914821	0.91835	0.881398	0.920387	0.86952	0.886017	0.873422	0.909944	0.868487	0.89316	0.902829	0.858446	0.884037	0.876377	1	0.903289	0.0591218
334	30	701	0.002804	112.339	7.72701	18.0368	3.73006	0.946505	0.930813	0.901569	0.92582	0.919401	0.92582	0.928673	0.933666	0.888017	0.916548	0.872325	0.888017	0.875178	0.92368	0.870899	0.888017	0.905136	0.854494	0.874465	0.867332	1	0.917134	0.0526442
338	34	653	0.002612	112.237	7.80508	17.9939	3.76857	0.949464	0.930322	0.901225	0.930322	0.922665	0.925727	0.929556	0.935681	0.888974	0.915008	0.872894	0.886677	0.874426	0.920368	0.87366	0.888974	0.905054	0.849923	0.871363	0.867534	1	0.918161	0.0528837
338	22	16790	0.06716	99.0291	8.02297	12.4423	3.0208	0.904646	0.908666	0.907445	0.88919	0.893687	0.898005	0.8919	0.92838	0.863907	0.893955	0.862984	0.915545	0.870667	0.913907	0.865068	0.876444	0.884961	0.843746	0.88922	0.867838	1	0.896669	0.0598766
340	24	15763	0.063052	98.9668	8.43683	12.4445	3.18062	0.906934	0.909059	0.908647	0.890281	0.894405	0.899385	0.892153	0.928948	0.863954	0.895229	0.863763	0.915435	0.870868	0.913754	0.864588	0.876419	0.885301	0.844414	0.889298	0.86776	1	0.897561	0.0595469
340	24	15763	0.063052	98.9668	8.43683	12.4445	3.18062	0.906934	0.909059	0.908647	0.890281	0.894405	0.899385	0.892153	0.928948	0.863954	0.895229	0.863763	0.915435	0.870868	0.913754	0.864588	0.876419	0.885301	0.844414	0.889298	0.86776	1	0.897561	0.0595469
345	29	13437	0.053748	127.579	9.32014	26.4211	5.7944	0.908797	0.910769	0.908797	0.892387	0.895587	0.899792	0.892722	0.928258	0.866637	0.894694	0.865446	0.915755	0.871474	0.913336	0.865	0.877428	0.885056	0.844645	0.890377	0.868014	1	0.898588	0.0589535
346	30	379	0.001516	113.841	8.25354	18.7961	4.10097	0.939314	0.930079	0.94591	0.922164	0.908971	0.907652	0.905013	0.934037	0.882586	0.906332	0.879947	0.927441	0.886544	0.924802	0.864116	0.886544	0.877309	0.85752	0.881266	0.858839	1	0.917518	0.0514235
350	34	360	0.00144	113.883	8.31011	18.8203	4.13261	0.9375	0.933333	0.944444	0.925	0.906944	0.905556	0.901389	0.934722	0.880556	0.904167	0.879167	0.927778	0.890278	0.920833	0.858333	0.883333	0.879167	0.859722	0.879167	0.858333	1	0.916971	0.0517973
350	22	19066	0.076264	98.1428	7.90377	12.1094	2.90717	0.90428	0.891587	0.895075	0.917943	0.907427	0.8908	0.909577	0.922454	0.886211	0.904804	0.867015	0.898484	0.906719	0.919569	0.876141	0.891482	0.895678	0.857888	0.878475	0.880415	1	0.899937	0.0604016
352	24	17881	0.071524	98.0487	8.31862	12.1001	3.06727	0.906381	0.892707	0.896566	0.918517	0.90831	0.890694	0.910799	0.92246	0.885968	0.904955	0.867149	0.898216	0.907304	0.919328	0.875818	0.891477	0.896175	0.85781	0.878446	0.880068	1	0.900736	0.0601536
352	24	17881	0.071524	98.0487	8.31862	12.1001	3.06727	0.906381	0.892707	0.896566	0.918517	0.90831	0.890694	0.910799	0.92246	0.885968	0.904955	0.867149	0.898216	0.907304	0.919328	0.875818	0.891477	0.896175	0.85781	0.878446	0.880068	1	0.900736	0.0601536
357	29	15303	0.061212	125.946	9.17863	25.4217	5.54957	0.907371	0.894269	0.897798	0.919166	0.908972	0.891492	0.911521	0.922532	0.886133	0.904169	0.86813	0.89966	0.907632	0.920375	0.876527	0.891394	0.894955	0.857544	0.878749	0.880808	1	0.90151	0.0600047
358	30	417	0.001668	113.265	7.54101	18.4687	3.71478	0.928058	0.922062	0.922062	0.935252	0.940048	0.906475	0.938849	0.929257	0.896882	0.913669	0.877698	0.895683	0.904077	0.919664	0.870504	0.905276	0.892086	0.866906	0.904077	0.881295	1	0.919063	0.0518122
362	34	384	0.001536	113.42	7.54788	18.5436	3.71993	0.929688	0.923177	0.924479	0.9375	0.9375	0.91276	0.940104	0.9375	0.898438	0.911458	0.878906	0.894531	0.907552	0.915365	0.86849	0.90625	0.894531	0.86849	0.89974	0.885417	1	0.920651	0.0512517
362	22	16729	0.066916	99.354	7.82018	12.5507	2.94557	0.909289	0.89832	0.911292	0.89835	0.895302	0.90113	0.91186	0.920049	0.876412	0.911023	0.875635	0.899307	0.856776	0.931347	0.8823	0.892014	0.885468	0.869657	0.870913	0.865921	1	0.900268	0.0611022
364	24	15699	0.062796	99.2573	8.26509	12.5416	3.12513	0.911523	0.900217	0.912733	0.899516	0.896267	0.902605	0.912574	0.919931	0.876903	0.911778	0.876011	0.89958	0.857157	0.932002	0.882413	0.892828	0.885662	0.870087	0.871298	0.866584	1	0.901441	0.0607032
364	24	15699	0.062796	99.2573	8.26509	12.5416	3.12513	0.911523	0.900217	0.912733	0.899516	0.896267	0.902605	0.912574	0.919931	0.876903	0.911778	0.876011	0.89958	0.857157	0.932002	0.882413	0.892828	0.885662	0.870087	0.871298	0.866584	1	0.901441	0.0607032
369	29	13432	0.053728	128.374	9.1959	26.8999	5.78185	0.913341	0.902323	0.914123	0.901541	0.897149	0.903142	0.912708	0.91993	0.877457	0.912783	0.875856	0.900238	0.857318	0.93173	0.883301	0.893054	0.885832	0.87124	0.87098	0.866438	1	0.902534	0.0603832
370	30	355	0.00142	114.336	8.26913	19.0395	4.13422	0.942254	0.922535	0.932394	0.895775	0.909859	0.911268	0.902817	0.933803	0.892958	0.914085	0.884507	0.898592	0.856338	0.943662	0.878873	0.885915	0.892958	0.880282	0.888732	0.870423	1	0.913888	0.0578208
374	34	327	0.001308	114.266	8.18032	18.9988	4.08807	0.940367	0.922018	0.932722	0.900612	0.912844	0.911315	0.905199	0.932722	0.896024	0.915902	0.892966	0.899083	0.853211	0.946483	0.882263	0.883792	0.892966	0.877676	0.889908	0.865443	1	0.91481	0.0585495
374	22	15058	0.060232	99.2015	8.06817	12.5087	3.03943	0.939102	0.88179	0.909948	0.908487	0.893611	0.903573	0.90012	0.899887	0.8706	0.901614	0.877075	0.913767	0.872991	0.9223	0.881624	0.907757	0.883417	0.865487	0.87246	0.883816	1	0.90202	0.0608817
376	24	14120	0.05648	99.1264	8.48959	12.5069	3.20598	0.939979	0.882932	0.911048	0.90988	0.895574	0.904356	0.900602	0.900779	0.871813	0.90216	0.877762	0.913739	0.87415	0.922203	0.880984	0.907472	0.882826	0.86512	0.872663	0.884101	1	0.902928	0.0605978
376	24	14120	0.05648	99.1264	8.48959	12.5069	3.20598	0.939979	0.882932	0.911048	0.90988	0.895574	0.904356	0.900602	0.900779	0.871813	0.90216	0.877762	0.913739	0.87415	0.922203	0.880984	0.907472	0.882826	0.86512	0.872663	0.884101	1	0.902928	0.0605978
381	29	12131	0.048524	126.633	9.39742	25.8532	5.76321	0.941472	0.882986	0.91192	0.910848	0.896999	0.905243	0.901739	0.900956	0.872269	0.902729	0.878287	0.914146	0.873341	0.921276	0.880142	0.906933	0.882903	0.864809	0.871115	0.885211	1	0.903591	0.060217
382	30	340	0.00136	112.633	8.04214	18.1978	3.88863	0.941176	0.911765	0.929412	0.932353	0.920588	0.925	0.917647	0.898529	0.9	0.910294	0.885294	0.936765	0.877941	0.927941	0.877941	0.919118	0.895588	0.877941	0.883824	0.913235	1	0.918637	0.0534894
386	34	312	0.001248	112.602	7.93087	18.1755	3.83405	0.940705	0.907051	0.926282	0.9375	0.919872	0.923077	0.921474	0.892628	0.907051	0.908654	0.886218	0.934295	0.875	0.93109	0.875	0.916667	0.897436	0.875	0.884615	0.916667	1	0.91799	0.0537768
386	22	21490	0.08596	96.7995	7.87865	11.6253	2.80047	0.905537	0.892159	0.895161	0.912424	0.910772	0.894114	0.920405	0.906375	0.865752	0.911959	0.87671	0.895137	0.881852	0.908772	0.854141	0.898697	0.909656	0.854397	0.864449	0.893741	1	0.898607	0.0623511
388	24	20155	0.08062	96.7204	8.32944	11.6239	2.97152	0.907864	0.893029	0.89613	0.913942	0.911734	0.895882	0.921062	0.907293	0.866733	0.91223	0.877276	0.89618	0.882114	0.909328	0.854701	0.898958	0.910047	0.854279	0.864277	0.894319	1	0.899732	0.0619017
388	24	20155	0.08062	96.7204	8.32944	11.6239	2.97152	0.907864	0.893029	0.89613	0.913942	0.911734	0.895882	0.921062	0.907293	0.866733	0.91223	0.877276	0.89618	0.882114	0.909328	0.854701	0.898958	0.910047	0.854279	0.864277	0.894319	1	0.899732	0.0619017
393	29	17255	0.06902	125.213	9.19259	24.9873	5.48118	0.908056	0.894813	0.896957	0.915445	0.913648	0.897189	0.921414	0.907911	0.868009	0.912692	0.877717	0.896291	0.882295	0.910403	0.854042	0.899102	0.910229	0.853434	0.864648	0.894465	1	0.900619	0.0613789
394	30	606	0.002424	112.417	7.86279	18.0831	3.81019	0.917492	0.918317	0.920792	0.931518	0.922442	0.913366	0.937294	0.929868	0.885314	0.919142	0.888614	0.908416	0.900165	0.911716	0.854785	0.909241	0.916667	0.833333	0.876238	0.888614	1	0.915216	0.0580476
398	34	562	0.002248	112.268	7.73054	18.0034	3.72544	0.919929	0.922598	0.919929	0.934164	0.925267	0.914591	0.939502	0.932384	0.885231	0.91726	0.88879	0.908363	0.899466	0.911922	0.856762	0.909253	0.918149	0.829181	0.877224	0.887011	1	0.91676	0.0569307
398	22	17926	0.071704	98.7589	7.88126	12.3337	2.93446	0.923101	0.916936	0.916406	0.903381	0.900452	0.912306	0.924523	0.910354	0.889351	0.893451	0.830107	0.91225	0.897049	0.890438	0.844528	0.887287	0.903771	0.856019	0.851584	0.871472	1	0.905206	0.0601834
400	24	16895	0.06758	98.6518	8.32901	12.3213	3.10728	0.924889	0.918023	0.916573	0.90367	0.901716	0.912962	0.925333	0.911364	0.889435	0.894495	0.831133	0.912755	0.897425	0.890796	0.844451	0.887186	0.904025	0.855993	0.852323	0.870997	1	0.906009	0.0598937
400	24	16895	0.06758	98.6518	8.32901	12.3213	3.10728	0.924889	0.918023	0.916573	0.90367	0.901716	0.912962	0.925333	0.911364	0.889435	0.894495	0.831133	0.912755	0.897425	0.890796	0.844451	0.887186	0.904025	0.855993	0.852323	0.870997	1	0.906009	0.0598937
405	29	14568	0.058272	125.557	9.2133	25.1927	5.5237	0.927478	0.920305	0.916976	0.904071	0.90335	0.91399	0.92638	0.911827	0.889072	0.895765	0.831755	0.911553	0.899815	0.891234	0.845277	0.887974	0.904448	0.856947	0.852004	0.871122	1	0.907174	0.0592608
406	30	463	0.001852	112.107	7.79943	17.9319	3.75541	0.943844	0.947084	0.921166	0.916847	0.939525	0.924406	0.929806	0.935205	0.895248	0.903888	0.835853	0.903888	0.907127	0.886609	0.862851	0.882289	0.893089	0.860691	0.861771	0.897408	1	0.920655	0.055322
410	34	439	0.001756	112.121	7.75323	17.9353	3.73695	0.943052	0.946469	0.922551	0.916856	0.941913	0.925968	0.930524	0.93508	0.895216	0.90205	0.834852	0.899772	0.906606	0.887244	0.862187	0.88041	0.894077	0.85877	0.857631	0.894077	1	0.920611	0.0556561
410	22	17021	0.068084	98.4889	8.00777	12.2419	2.96559	0.909171	0.886111	0.893279	0.900241	0.89275	0.885054	0.909905	0.907497	0.892251	0.908907	0.878297	0.881852	0.883937	0.934904	0.896892	0.908995	0.878268	0.845132	0.889196	0.851918	1	0.896008	0.0638526
412	24	15946	0.063784	98.3429	8.39739	12.2124	3.12216	0.910605	0.887777	0.89477	0.901699	0.893923	0.885865	0.910479	0.9075	0.893202	0.909413	0.878622	0.882604	0.884328	0.935125	0.896902	0.909288	0.878747	0.845573	0.889032	0.852345	1	0.897036	0.0635158
412	24	15946	0.063784	98.3429	8.39739	12.2124	3.12216	0.910605	0.887777	0.89477	0.901699	0.893923	0.885865	0.910479	0.9075	0.893202	0.909413	0.878622	0.882604	0.884328	0.935125	0.896902	0.909288	0.878747	0.845573	0.889032	0.852345	1	0.897036	0.0635158
417	29	13721	0.054884	127.157	9.28691	26.1605	5.72591	0.912543	0.890241	0.89476	0.902995	0.896582	0.886561	0.911413	0.909628	0.894833	0.909372	0.879637	0.883172	0.883427	0.934006	0.896145	0.909846	0.879601	0.845747	0.889221	0.852416	1	0.898264	0.0628861
418	30	311	0.001244	113.878	8.05685	18.8005	4.01215	0.934084	0.92926	0.919614	0.897106	0.92283	0.921222	0.92926	0.914791	0.924437	0.903537	0.906752	0.900322	0.901929	0.932476	0.90836	0.92283	0.893891	0.834405	0.890675	0.864952	1	0.917806	0.0555322
422	34	290	0.00116	113.994	8.09728	18.8599	4.02701	0.939655	0.927586	0.917241	0.896552	0.917241	0.917241	0.931034	0.918966	0.924138	0.912069	0.908621	0.896552	0.9	0.92931	0.910345	0.922414	0.894828	0.839655	0.889655	0.862069	1	0.917917	0.0549928
422	22	18545	0.07418	98.6926	7.68356	12.2979	2.84938	0.912968	0.894554	0.898086	0.896091	0.89423	0.919844	0.909868	0.910865	0.886816	0.90612	0.882367	0.899137	0.865867	0.918388	0.860259	0.917983	0.87773	0.859558	0.865193	0.875142	1	0.899554	0.0617065
424	24	17501	0.070004	98.6141	8.10772	12.2938	3.01103	0.914319	0.895263	0.899006	0.898149	0.89592	0.920176	0.910348	0.911005	0.887321	0.906805	0.882407	0.89912	0.866008	0.91869	0.860465	0.91789	0.877493	0.860065	0.865122	0.875436	1	0.900394	0.0612637
424	24	17501	0.070004	98.6141	8.10772	12.2938	3.01103	0.914319	0.895263	0.899006	0.898149	0.89592	0.920176	0.910348	0.911005	0.887321	0.906805	0.882407	0.89912	0.866008	0.91869	0.860465	0.91789	0.877493	0.860065	0.865122	0.875436	1	0.900394	0.0612637
429	29	14890	0.05956	127.387	9.01762	26.2765	5.55753	0.916286	0.897884	0.900269	0.899194	0.89728	0.920752	0.911753	0.912492	0.887173	0.907757	0.882203	0.899496	0.865615	0.918838	0.862189	0.917797	0.878509	0.860611	0.86585	0.876259	1	0.901647	0.0608089
430	30	372	0.001488	113.709	7.92829	18.7106	3.98332	0.939516	0.935484	0.915323	0.93414	0.90457	0.932796	0.931452	0.924731	0.885753	0.907258	0.883065	0.888441	0.888441	0.932796	0.866935	0.909946	0.846774	0.873656	0.853495	0.875	1	0.917958	0.0533819
434	34	347	0.001388	113.711	7.9532	18.7135	4.00472	0.940922	0.933718	0.916427	0.935159	0.902017	0.935159	0.927954	0.920749	0.886167	0.904899	0.883285	0.89049	0.884726	0.935159	0.865994	0.914986	0.848703	0.868876	0.848703	0.871758	1	0.917612	0.0543323
434	22	14408	0.057632	100.148	7.8867	12.8529	3.02406	0.903838	0.891414	0.899257	0.913451	0.897453	0.894052	0.902624	0.904636	0.876458	0.883745	0.848869	0.882322	0.878921	0.932295	0.87736	0.895544	0.878609	0.842726	0.861952	0.866637	1	0.894696	0.0621777
436	24	13496	0.053984	100.061	8.3268	12.8471	3.19746	0.90575	0.892524	0.899859	0.914753	0.898748	0.894747	0.903564	0.905972	0.877408	0.884114	0.849252	0.882558	0.879668	0.932054	0.878186	0.895932	0.878075	0.842879	0.86207	0.867146	1	0.895689	0.0617982
436	24	13496	0.053984	100.061	8.3268	12.8471	3.19746	0.90575	0.892524	0.899859	0.914753	0.898748	0.894747	0.903564	0.905972	0.877408	0.884114	0.849252	0.882558	0.879668	0.932054	0.878186	0.895932	0.878075	0.842879	0.86207	0.867146	1	0.895689	0.0617982
441	29	11650	0.0466	129.645	9.22875	27.6975	5.90018	0.907511	0.893305	0.901202	0.917253	0.899227	0.895279	0.904592	0.906052	0.877682	0.884635	0.850901	0.883305	0.879614	0.932403	0.878197	0.894936	0.877725	0.842232	0.862489	0.86867	1	0.896669	0.0612236
442	30	224	0.000896	114.791	8.58882	19.2878	4.33768	0.944196	0.90625	0.930804	0.935268	0.901786	0.930804	0.919643	0.904018	0.890625	0.904018	0.899554	0.897321	0.90625	0.926339	0.881696	0.910714	0.888393	0.854911	0.857143	0.895089	1	0.916615	0.0533663
446	34	209	0.000836	114.772	8.42793	19.2671	4.27847	0.952153	0.901914	0.930622	0.937799	0.901914	0.92823	0.921053	0.904306	0.889952	0.906699	0.904306	0.897129	0.901914	0.925837	0.880383	0.909091	0.894737	0.858852	0.856459	0.892344	1	0.917539	0.0535534
446	22	17275	0.0691	98.4748	7.90281	12.2306	2.92226	0.933951	0.89369	0.913951	0.884949	0.892764	0.902402	0.911404	0.904139	0.872851	0.887352	0.89288	0.915977	0.899479	0.905297	0.855224	0.904197	0.905586	0.860289	0.881592	0.874385	1	0.901883	0.0604351
448	24	16226	0.064904	98.4147	8.30446	12.2326	3.07436	0.934919	0.895446	0.915475	0.886232	0.894336	0.902934	0.91187	0.905399	0.873321	0.889283	0.893443	0.915414	0.90053	0.905399	0.855695	0.904105	0.906385	0.859824	0.881733	0.874676	1	0.902928	0.0599969
448	24	16226	0.064904	98.4147	8.30446	12.2326	3.07436	0.934919	0.895446	0.915475	0.886232	0.894336	0.902934	0.91187	0.905399	0.873321	0.889283	0.893443	0.915414	0.90053	0.905399	0.855695	0.904105	0.906385	0.859824	0.881733	0.874676	1	0.902928	0.0599969
453	29	14013	0.056052	124.411	9.24974	24.5225	5.45433	0.935703	0.896632	0.91672	0.885856	0.895918	0.904731	0.912938	0.905766	0.87426	0.889817	0.895097	0.914187	0.900806	0.905374	0.854956	0.903482	0.907051	0.860594	0.88161	0.874046	1	0.903702	0.0595551
454	30	539	0.002156	111.431	7.57381	17.5988	3.58093	0.953618	0.930427	0.944341	0.906308	0.904453	0.91744	0.928571	0.923006	0.87384	0.904453	0.902597	0.937848	0.906308	0.913729	0.859926	0.903525	0.923933	0.868275	0.882189	0.883117	1	0.921128	0.0503416
458	34	491	0.001964	111.561	7.59085	17.661	3.60145	0.956212	0.933809	0.942974	0.907332	0.897149	0.917515	0.92668	0.92057	0.876782	0.905295	0.907332	0.935845	0.906314	0.916497	0.862525	0.900204	0.921589	0.866599	0.885947	0.881874	1	0.921352	0.0502399
458	22	21096	0.084384	96.8861	7.98683	11.6626	2.85835	0.90593	0.910552	0.914415	0.921525	0.914889	0.908822	0.919345	0.9188	0.857959	0.899981	0.86687	0.90247	0.875901	0.910149	0.873175	0.868435	0.906973	0.850493	0.867605	0.870663	1	0.90445	0.0602296
460	24	19756	0.079024	96.7973	8.39131	11.6553	3.01404	0.907674	0.911748	0.915367	0.922251	0.916076	0.909724	0.920024	0.918936	0.859967	0.900941	0.866749	0.902966	0.876291	0.910407	0.874215	0.868141	0.906864	0.850754	0.868496	0.870267	1	0.905404	0.059823
460	24	19756	0.079024	96.7973	8.39131	11.6553	3.01404	0.907674	0.911748	0.915367	0.922251	0.916076	0.909724	0.920024	0.918936	0.859967	0.900941	0.866749	0.902966	0.876291	0.910407	0.874215	0.868141	0.906864	0.850754	0.868496	0.870267	1	0.905404	0.059823
465	29	17009	0.068036	124.564	9.20674	24.608	5.43542	0.909665	0.914134	0.916662	0.922247	0.916632	0.911606	0.921424	0.918661	0.861485	0.902405	0.868276	0.903727	0.876213	0.910048	0.874802	0.868775	0.90702	0.850785	0.868187	0.869981	1	0.906583	0.0592031
466	30	637	0.002548	111.844	7.96471	17.8187	3.81784	0.937206	0.934066	0.93956	0.945055	0.932496	0.925432	0.934066	0.922292	0.869702	0.919152	0.8854	0.921507	0.862637	0.928571	0.870487	0.889325	0.911303	0.874411	0.872841	0.886185	1	0.923795	0.0511592
470	34	583	0.002332	111.93	7.94468	17.858	3.82156	0.939108	0.93482	0.93825	0.944254	0.933105	0.924528	0.933962	0.926244	0.868782	0.915952	0.885935	0.923671	0.86964	0.927959	0.866209	0.889365	0.914237	0.878216	0.872213	0.885077	1	0.924199	0.050528
470	22	20796	0.083184	97.7057	7.84733	11.948	2.86852	0.900942	0.905102	0.909213	0.911521	0.899861	0.895413	0.906545	0.922052	0.869879	0.90051	0.872956	0.880386	0.868917	0.901592	0.887382	0.894619	0.903275	0.870985	0.852544	0.859973	1	0.899179	0.060164
472	24	19510	0.07804	97.6014	8.27572	11.9358	3.02795	0.902255	0.906125	0.910661	0.912686	0.901051	0.896079	0.907509	0.922681	0.871143	0.90082	0.873244	0.880548	0.868606	0.900769	0.887212	0.894798	0.903614	0.87081	0.852768	0.860021	1	0.90006	0.0598975
472	24	19510	0.07804	97.6014	8.27572	11.9358	3.02795	0.902255	0.906125	0.910661	0.912686	0.901051	0.896079	0.907509	0.922681	0.871143	0.90082	0.873244	0.880548	0.868606	0.900769	0.887212	0.894798	0.903614	0.87081	0.852768	0.860021	1	0.90006	0.0598975
477	29	16696	0.066784	125.838	9.12064	25.3524	5.50941	0.902611	0.906744	0.913482	0.913362	0.901473	0.896772	0.90908	0.922526	0.870897	0.901294	0.873293	0.881079	0.86907	0.901174	0.888506	0.895694	0.90333	0.871526	0.853438	0.859966	1	0.900819	0.0596133
478	30	510	0.00204	112.525	7.748	18.1259	3.71238	0.933333	0.937255	0.921569	0.92549	0.923529	0.918627	0.912745	0.922549	0.887255	0.904902	0.889216	0.887255	0.867647	0.911765	0.881373	0.906863	0.904902	0.894118	0.859804	0.851961	1	0.91675	0.0520433
482	34	474	0.001896	112.448	7.755	18.0895	3.69902	0.934599	0.938819	0.922996	0.922996	0.920886	0.921941	0.911392	0.920886	0.883966	0.908228	0.890295	0.889241	0.864979	0.908228	0.880802	0.908228	0.905063	0.89346	0.861814	0.851266	1	0.916859	0.0516749
482	22	17214	0.068856	99.4263	7.79112	12.5758	2.92818	0.92114	0.911264	0.893488	0.907866	0.874376	0.899442	0.912571	0.918874	0.89282	0.912745	0.873882	0.894824	0.890409	0.924393	0.8706	0.899529	0.888318	0.85628	0.872284	0.860608	1	0.901811	0.0608867
484	24	16108	0.064432	99.3231	8.21467	12.5626	3.09279	0.923361	0.912931	0.894928	0.908306	0.875807	0.899708	0.912652	0.919357	0.893469	0.913832	0.874565	0.894618	0.891389	0.924354	0.871213	0.899491	0.88872	0.855662	0.872548	0.859821	1	0.902822	0.0605359
484	24	16108	0.064432	99.3231	8.21467	12.5626	3.09279	0.923361	0.912931	0.894928	0.908306	0.875807	0.899708	0.912652	0.919357	0.893469	0.913832	0.874565	0.894618	0.891389	0.924354	0.871213	0.899491	0.88872	0.855662	0.872548	0.859821	1	0.902822	0.0605359
489	29	13828	0.055312	128.324	9.09936	26.8594	5.69209	0.923633	0.91434	0.897852	0.909387	0.875434	0.899769	0.912749	0.920379	0.89467	0.914702	0.876627	0.894923	0.890946	0.92508	0.87001	0.899515	0.888487	0.856089	0.872505	0.861043	1	0.903648	0.0601296
490	30	316	0.001264	114.536	7.2798	19.0719	3.62497	0.935127	0.957278	0.924051	0.920886	0.900316	0.936709	0.922468	0.94462	0.893987	0.93038	0.890823	0.893987	0.908228	0.939873	0.873418	0.900316	0.882911	0.846519	0.893987	0.873418	1	0.92299	0.0499878
494	34	289	0.001156	114.572	7.29088	19.0901	3.62789	0.935986	0.960208	0.925606	0.927336	0.896194	0.935986	0.920415	0.944637	0.899654	0.925606	0.885813	0.889273	0.911765	0.939446	0.873702	0.908304	0.885813	0.849481	0.896194	0.868512	1	0.923784	0.0493002
494	22	15936	0.063744	99.6534	7.86395	12.6651	2.97331	0.901701	0.895802	0.901795	0.927366	0.894202	0.884695	0.895739	0.926738	0.851468	0.896837	0.864019	0.888899	0.894704	0.907034	0.86907	0.90785	0.876977	0.844629	0.870576	0.847515	1	0.896221	0.0605121
496	24	14924	0.059696	99.5542	8.22561	12.6499	3.12236	0.904148	0.897447	0.902372	0.927767	0.894901	0.885855	0.896878	0.92703	0.851615	0.896341	0.864715	0.888502	0.89537	0.908034	0.869505	0.907833	0.877345	0.844579	0.870712	0.847125	1	0.897153	0.0600732
496	24	14924	0.059696	99.5542	8.22561	12.6499	3.12236	0.904148	0.897447	0.902372	0.927767	0.894901	0.885855	0.896878	0.92703	0.851615	0.896341	0.864715	0.888502	0.89537	0.908034	0.869505	0.907833	0.877345	0.844579	0.870712	0.847125	1	0.897153	0.0600732
501	29	12856	0.051424	127.633	9.09268	26.4339	5.63356	0.906231	0.898297	0.90273	0.928827	0.895574	0.884918	0.898335	0.927738	0.852442	0.896702	0.864927	0.888496	0.895574	0.909886	0.8708	0.908058	0.87745	0.844547	0.871577	0.846259	1	0.897945	0.0599232
502	30	291	0.001164	114.695	8.30416	19.2201	4.21048	0.931271	0.914089	0.92268	0.934708	0.927835	0.891753	0.90378	0.941581	0.893471	0.910653	0.867698	0.896907	0.924399	0.915808	0.859107	0.919244	0.867698	0.847079	0.895189	0.831615	1	0.91389	0.0530554
506	34	274	0.001096	114.533	8.40053	19.1468	4.25924	0.930657	0.916058	0.923358	0.934307	0.927007	0.892336	0.908759	0.941606	0.895985	0.912409	0.868613	0.89781	0.927007	0.914234	0.861314	0.917883	0.879562	0.850365	0.903285	0.826642	1	0.914871	0.0530112
506	22	16094	0.064376	99.1421	7.9433	12.4788	2.97285	0.90745	0.899372	0.918013	0.896235	0.888126	0.897912	0.912514	0.911955	0.897726	0.875482	0.862775	0.914347	0.890239	0.902541	0.889928	0.899466	0.888716	0.876817	0.884398	0.874332	1	0.899871	0.0626087
508	24	15131	0.060524	99.061	8.39947	12.4765	3.15052	0.908763	0.900866	0.919106	0.897528	0.889201	0.899015	0.912564	0.912002	0.89766	0.875851	0.86369	0.914051	0.891184	0.902683	0.889829	0.899709	0.889267	0.877239	0.884509	0.873967	1	0.900731	0.0622598
508	24	15131	0.060524	99.061	8.39947	12.4765	3.15052	0.908763	0.900866	0.919106	0.897528	0.889201	0.899015	0.912564	0.912002	0.89766	0.875851	0.86369	0.914051	0.891184	0.902683	0.889829	0.899709	0.889267	0.877239	0.884509	0.873967	1	0.900731	0.0622598
513	29	13009	0.052036	129.054	9.38621	27.3395	5.92967	0.910139	0.903106	0.920632	0.8998	0.889807	0.898724	0.911946	0.913175	0.898686	0.874702	0.86494	0.913752	0.890768	0.903413	0.889461	0.8998	0.890845	0.876547	0.884887	0.874548	1	0.901701	0.0618813
514	30	243	0.000972	114.158	8.48058	18.9677	4.25673	0.952675	0.925926	0.932099	0.911523	0.911523	0.903292	0.919753	0.925926	0.915638	0.895062	0.882716	0.911523	0.895062	0.919753	0.903292	0.880658	0.917695	0.882716	0.903292	0.888889	1	0.919508	0.052515
518	34	220	0.00088	114.19	8.58194	18.9909	4.32154	0.95	0.929545	0.936364	0.906818	0.911364	0.906818	0.920455	0.922727	0.915909	0.895455	0.872727	0.904545	0.886364	0.918182	0.902273	0.888636	0.913636	0.886364	0.906818	0.890909	1	0.91911	0.0525457
518	22	14993	0.059972	99.9316	7.77597	12.7645	2.95381	0.90669	0.895818	0.921263	0.898753	0.910358	0.911792	0.911926	0.926266	0.846728	0.882412	0.866238	0.903655	0.868072	0.917395	0.847162	0.883679	0.903121	0.838458	0.88548	0.854799	1	0.899531	0.0619406
520	24	14062	0.056248	99.8273	8.2328	12.7528	3.13665	0.908015	0.898734	0.922451	0.899836	0.91093	0.912815	0.912281	0.926433	0.846786	0.88284	0.86684	0.904637	0.86812	0.917402	0.84739	0.884156	0.903499	0.839781	0.8854	0.854964	1	0.90057	0.0615243
520	24	14062	0.056248	99.8273	8.2328	12.7528	3.13665	0.908015	0.898734	0.922451	0.899836	0.91093	0.912815	0.912281	0.926433	0.846786	0.88284	0.86684	0.904637	0.86812	0.917402	0.84739	0.884156	0.903499	0.839781	0.8854	0.854964	1	0.90057	0.0615243
525	29	12085	0.04834	127.984	9.1745	26.6564	5.7174	0.90993	0.901034	0.92288	0.901158	0.911791	0.912371	0.912826	0.928382	0.846628	0.883864	0.866984	0.906206	0.868846	0.917625	0.847869	0.883823	0.903517	0.840877	0.88494	0.854737	1	0.901595	0.061419
526	30	304	0.001216	113.704	7.67416	18.6904	3.81912	0.947368	0.940789	0.940789	0.925987	0.927632	0.914474	0.930921	0.940789	0.863487	0.883224	0.911184	0.912829	0.855263	0.921053	0.850329	0.904605	0.907895	0.850329	0.884868	0.868421	1	0.922241	0.0522573
530	34	288	0.001152	113.648	7.55458	18.6552	3.73448	0.946181	0.944444	0.940972	0.930556	0.925347	0.914931	0.932292	0.9375	0.864583	0.883681	0.914931	0.914931	0.855903	0.920139	0.847222	0.902778	0.902778	0.850694	0.885417	0.868056	1	0.922834	0.0507589
530	22	17539	0.070156	98.4487	8.01945	12.2274	2.94951	0.919123	0.912224	0.907207	0.920092	0.898227	0.891356	0.927105	0.926222	0.883146	0.899909	0.857061	0.886881	0.885427	0.908803	0.874822	0.884087	0.889817	0.867096	0.859684	0.859342	1	0.904583	0.0572381
532	24	16481	0.065924	98.3706	8.4582	12.2257	3.122	0.920484	0.913051	0.909198	0.921364	0.898975	0.892755	0.927614	0.926612	0.88326	0.900613	0.857199	0.887234	0.886051	0.908774	0.873764	0.88508	0.890996	0.868	0.859171	0.859019	1	0.905505	0.0569383
532	24	16481	0.065924	98.3706	8.4582	12.2257	3.122	0.920484	0.913051	0.909198	0.921364	0.898975	0.892755	0.927614	0.926612	0.88326	0.900613	0.857199	0.887234	0.886051	0.908774	0.873764	0.88508	0.890996	0.868	0.859171	0.859019	1	0.905505	0.0569383
537	29	14159	0.056636	127.628	9.41134	26.4584	5.8171	0.921922	0.915248	0.911293	0.921146	0.900346	0.893919	0.928491	0.92616	0.882689	0.901264	0.86023	0.887315	0.886927	0.90928	0.873226	0.884808	0.890564	0.867293	0.85903	0.858359	1	0.906518	0.0565191
538	30	368	0.001472	113.377	8.78514	18.6109	4.41319	0.959239	0.934783	0.933424	0.932065	0.918478	0.902174	0.927989	0.930707	0.892663	0.910326	0.877717	0.903533	0.908967	0.900815	0.889946	0.880435	0.89538	0.868207	0.866848	0.855978	1	0.922645	0.0558532
542	34	344	0.001376	113.471	8.85711	18.6617	4.45604	0.960756	0.934593	0.934593	0.9375	0.918605	0.902616	0.925872	0.928779	0.895349	0.90843	0.883721	0.905523	0.909884	0.902616	0.890988	0.87936	0.896802	0.872093	0.867733	0.863372	1	0.92379	0.0538032
542	22	19651	0.078604	98.1284	7.80983	12.0988	2.87401	0.922777	0.91316	0.897308	0.918299	0.896036	0.902702	0.909368	0.933617	0.863798	0.903236	0.855987	0.883823	0.879192	0.904661	0.88166	0.873111	0.878429	0.843672	0.872144	0.870694	1	0.902592	0.0597493
544	24	18446	0.073784	98.1055	8.24836	12.1167	3.05152	0.924021	0.914805	0.898487	0.91879	0.897024	0.903638	0.910468	0.934539	0.864849	0.904586	0.856337	0.884826	0.878944	0.905671	0.881627	0.872926	0.878239	0.844465	0.872764	0.871137	1	0.903578	0.0594677
544	24	18446	0.073784	98.1055	8.24836	12.1167	3.05152	0.924021	0.914805	0.898487	0.91879	0.897024	0.903638	0.910468	0.934539	0.864849	0.904586	0.856337	0.884826	0.878944	0.905671	0.881627	0.872926	0.878239	0.844465	0.872764	0.871137	1	0.903578	0.0594677
549	29	15751	0.063004	125.763	9.13541	25.3089	5.51443	0.926195	0.916767	0.898705	0.919751	0.897245	0.904387	0.911148	0.935274	0.864866	0.905276	0.857374	0.886801	0.87877	0.906196	0.882039	0.872326	0.876452	0.844899	0.871691	0.871564	1	0.904501	0.0593812
550	30	449	0.001796	113.423	7.64869	18.5521	3.78718	0.949889	0.949889	0.919822	0.927617	0.928731	0.927617	0.923163	0.957684	0.875278	0.900891	0.844098	0.879733	0.880846	0.900891	0.884187	0.879733	0.894209	0.837416	0.877506	0.889755	1	0.921304	0.0542775
554	34	416	0.001664	113.488	7.64756	18.5838	3.79259	0.950721	0.951923	0.919471	0.930288	0.935096	0.927885	0.920673	0.960337	0.876202	0.899038	0.847356	0.879808	0.882212	0.903846	0.883413	0.877404	0.897837	0.838942	0.875	0.889423	1	0.922575	0.0535333
554	22	15870	0.06348	99.7697	7.97055	12.7152	3.02924	0.927883	0.89666	0.904442	0.922716	0.893069	0.89896	0.90293	0.919219	0.872086	0.888626	0.84373	0.886389	0.872086	0.894675	0.861374	0.896849	0.892155	0.843636	0.865406	0.858412	1	0.899942	0.0604781
556	24	14882	0.059528	99.6482	8.36502	12.6935	3.17363	0.929176	0.897762	0.905557	0.924069	0.894067	0.899476	0.903474	0.919601	0.874278	0.889497	0.844477	0.886608	0.872833	0.896351	0.861712	0.896519	0.89316	0.843368	0.866248	0.858688	1	0.900921	0.0600782
556	24	14882	0.059528	99.6482	8.36502	12.6935	3.17363	0.929176	0.897762	0.905557	0.924069	0.894067	0.899476	0.903474	0.919601	0.874278	0.889497	0.844477	0.886608	0.872833	0.896351	0.861712	0.896519	0.89316	0.843368	0.866248	0.858688	1	0.900921	0.0600782
561	29	12769	0.051076	127.221	9.25235	26.1957	5.68985	0.929869	0.898034	0.906806	0.9247	0.896116	0.899875	0.903986	0.921176	0.875675	0.890007	0.844624	0.885661	0.873365	0.896272	0.861383	0.897447	0.892317	0.843097	0.866239	0.859229	1	0.901625	0.0598595
562	30	381	0.001524	113.732	8.04268	18.7271	3.93847	0.959318	0.91601	0.913386	0.940945	0.910761	0.906824	0.91601	0.925197	0.87664	0.908136	0.870079	0.896325	0.868766	0.89895	0.871391	0.884514	0.877953	0.816273	0.855643	0.860892	1	0.914225	0.0553376
566	34	354	0.001416	113.619	8.02918	18.6713	3.93048	0.960452	0.915254	0.911017	0.94209	0.909605	0.909605	0.913842	0.922316	0.877119	0.909605	0.872881	0.898305	0.865819	0.899718	0.870056	0.884181	0.884181	0.812147	0.853107	0.865819	1	0.914161	0.0555169
566	22	18916	0.075664	98.4171	7.86663	12.2073	2.90324	0.897018	0.890833	0.891732	0.902701	0.914067	0.903521	0.903812	0.934526	0.865299	0.902146	0.878648	0.887688	0.880657	0.906746	0.874498	0.911424	0.893212	0.827738	0.876427	0.855598	1	0.896504	0.0632508
568	24	17739	0.070956	98.35	8.29742	12.2086	3.07422	0.899346	0.891228	0.892976	0.904194	0.915243	0.905068	0.904335	0.93534	0.866199	0.902869	0.879644	0.888579	0.880799	0.907915	0.874063	0.911438	0.893709	0.829049	0.8766	0.855995	1	0.897616	0.0629868
568	24	17739	0.070956	98.35	8.29742	12.2086	3.07422	0.899346	0.891228	0.892976	0.904194	0.915243	0.905068	0.904335	0.93534	0.866199	0.902869	0.879644	0.888579	0.880799	0.907915	0.874063	0.911438	0.893709	0.829049	0.8766	0.855995	1	0.897616	0.0629868
573	29	15147	0.060588	127.262	9.2693	26.2224	5.70899	0.901003	0.891464	0.89493	0.904866	0.916749	0.906153	0.904899	0.935928	0.866112	0.903743	0.880537	0.888856	0.88166	0.907936	0.87453	0.911897	0.894137	0.828976	0.8776	0.855417	1	0.898537	0.0627708
574	30	444	0.001776	112.567	7.85369	18.1532	3.77744	0.931306	0.926802	0.927928	0.911036	0.938063	0.921171	0.935811	0.941441	0.872748	0.917793	0.900901	0.916667	0.884009	0.906532	0.876126	0.917793	0.88964	0.809685	0.877252	0.862613	1	0.918678	0.0518848
578	34	399	0.001596	112.642	7.85649	18.1886	3.76297	0.926065	0.924812	0.928571	0.911028	0.938596	0.919799	0.931078	0.944862	0.873434	0.921053	0.899749	0.917293	0.883459	0.899749	0.879699	0.913534	0.892231	0.805764	0.87594	0.857143	1	0.917477	0.0526762
578	22	21107	0.084428	97.2638	7.92975	11.7938	2.86112	0.911309	0.913015	0.909817	0.896693	0.907235	0.887075	0.91626	0.918037	0.875823	0.880016	0.870185	0.905458	0.87805	0.904155	0.878476	0.871299	0.889444	0.858246	0.8767	0.854077	1	0.900477	0.0609081
580	24	19788	0.079152	97.1535	8.3716	11.7808	3.02854	0.913458	0.91462	0.911285	0.896907	0.908884	0.888215	0.917096	0.918587	0.876819	0.880938	0.871185	0.905448	0.877805	0.904437	0.878689	0.871538	0.890287	0.858399	0.877325	0.853674	1	0.901599	0.0604177
580	24	19788	0.079152	97.1535	8.3716	11.7808	3.02854	0.913458	0.91462	0.911285	0.896907	0.908884	0.888215	0.917096	0.918587	0.876819	0.880938	0.871185	0.905448	0.877805	0.904437	0.878689	0.871538	0.890287	0.858399	0.877325	0.853674	1	0.901599	0.0604177
585	29	17017	0.068068	125.587	9.26813	25.2156	5.55825	0.914057	0.915408	0.912088	0.897661	0.909297	0.888553	0.918787	0.917876	0.877828	0.88153	0.871246	0.904654	0.877387	0.904272	0.878739	0.87157	0.892167	0.859111	0.876183	0.854087	1	0.902124	0.0602461
586	30	580	0.00232	112.08	7.65165	17.9093	3.68229	0.94569	0.946552	0.923276	0.912069	0.919828	0.902586	0.925862	0.925	0.906034	0.889655	0.887069	0.912069	0.887069	0.917241	0.873276	0.868103	0.890517	0.851724	0.87069	0.864655	1	0.918422	0.0554831
590	34	530	0.00212	111.901	7.4539	17.8126	3.57156	0.946226	0.95	0.922642	0.914151	0.919811	0.90283	0.926415	0.926415	0.904717	0.888679	0.883019	0.908491	0.885849	0.921698	0.871698	0.867925	0.891509	0.85566	0.869811	0.867925	1	0.918963	0.0544901
590	22	17866	0.071464	98.7218	7.96899	12.3248	2.94978	0.902049	0.895276	0.921163	0.911368	0.909577	0.903868	0.908234	0.910332	0.858362	0.909857	0.865779	0.881087	0.878176	0.895304	0.866366	0.886684	0.898998	0.861273	0.871768	0.833343	1	0.899272	0.0602919
592	24	16770	0.06708	98.5989	8.41045	12.3065	3.12125	0.903876	0.89675	0.922242	0.912463	0.910316	0.9048	0.909302	0.910614	0.859064	0.910018	0.865891	0.882021	0.878205	0.895736	0.86607	0.887269	0.899434	0.861479	0.872332	0.832976	1	0.900239	0.0597358
592	24	16770	0.06708	98.5989	8.41045	12.3065	3.12125	0.903876	0.89675	0.922242	0.912463	0.910316	0.9048	0.909302	0.910614	0.859064	0.910018	0.865891	0.882021	0.878205	0.895736	0.86607	0.887269	0.899434	0.861479	0.872332	0.832976	1	0.900239	0.0597358
597	29	14401	0.057604	128.341	9.34705	26.8922	5.84816	0.904625	0.897889	0.923721	0.913374	0.91136	0.905389	0.909624	0.912124	0.859454	0.910562	0.866155	0.882543	0.878724	0.895007	0.866676	0.88723	0.898271	0.862718	0.872891	0.832581	1	0.901029	0.0592595
598	30	336	0.001344	113.921	8.67965	18.8658	4.31916	0.928571	0.925595	0.952381	0.9375	0.919643	0.93006	0.921131	0.934524	0.81994	0.927083	0.858631	0.894345	0.900298	0.891369	0.88244	0.886905	0.936012	0.880952	0.879464	0.845238	1	0.918189	0.0531838
602	34	311	0.001244	113.989	8.56589	18.891	4.27958	0.930868	0.927653	0.953376	0.935691	0.924437	0.927653	0.921222	0.942122	0.823151	0.932476	0.858521	0.892283	0.897106	0.897106	0.884244	0.895498	0.938907	0.879421	0.874598	0.840836	1	0.919767	0.0532648
602	22	16175	0.0647	99.5063	7.92839	12.6137	2.98973	0.926182	0.926399	0.896043	0.90507	0.90238	0.900556	0.916971	0.921546	0.887326	0.884915	0.855951	0.897682	0.868315	0.896445	0.884204	0.892303	0.882751	0.841731	0.867295	0.858145	1	0.904103	0.058943
604	24	15169	0.060676	99.4244	8.38692	12.6114	3.18219	0.926923	0.927583	0.897258	0.905927	0.903059	0.901905	0.91743	0.922045	0.887567	0.885062	0.857407	0.898082	0.868745	0.896368	0.88404	0.892148	0.882655	0.842574	0.866834	0.859186	1	0.904865	0.058682
604	24	15169	0.060676	99.4244	8.38692	12.6114	3.18219	0.926923	0.927583	0.897258	0.905927	0.903059	0.901905	0.91743	0.922045	0.887567	0.885062	0.857407	0.898082	0.868745	0.896368	0.88404	0.892148	0.882655	0.842574	0.866834	0.859186	1	0.904865	0.058682
609	29	13116	0.052464	128.986	9.3497	27.2945	5.94969	0.929514	0.929437	0.898978	0.905878	0.904125	0.9026	0.91823	0.922957	0.887237	0.884263	0.85674	0.89772	0.868901	0.895319	0.883044	0.891659	0.883844	0.841263	0.867414	0.8612	1	0.905793	0.0583157
610	30	260	0.00104	114.576	8.21005	19.1535	4.11548	0.948077	0.959615	0.921154	0.936538	0.915385	0.917308	0.925	0.942308	0.896154	0.890385	0.861538	0.903846	0.876923	0.896154	0.907692	0.915385	0.880769	0.853846	0.869231	0.869231	1	0.923082	0.0540853
614	34	240	0.00096	114.437	8.1981	19.084	4.09366	0.945833	0.960417	0.916667	0.941667	0.916667	0.91875	0.925	0.95	0.908333	0.889583	0.8625	0.902083	0.88125	0.8875	0.90625	0.914583	0.877083	0.85	0.86875	0.866667	1	0.923699	0.0543223
614	22	15761	0.063044	99.4669	7.94918	12.6001	2.99245	0.935283	0.913711	0.906446	0.909999	0.897913	0.89566	0.895406	0.913045	0.847091	0.888776	0.866918	0.868124	0.872692	0.906224	0.893757	0.891187	0.892361	0.837732	0.869425	0.858734	1	0.901476	0.0592508
616	24	14845	0.05938	99.4002	8.36138	12.6003	3.153	0.936578	0.914584	0.908151	0.910946	0.898821	0.896733	0.895925	0.913877	0.847491	0.889862	0.866992	0.868643	0.872449	0.906736	0.895015	0.89158	0.893028	0.837791	0.869889	0.858437	1	0.902392	0.0587902
616	24	14845	0.05938	99.4002	8.36138	12.6003	3.153	0.936578	0.914584	0.908151	0.910946	0.898821	0.896733	0.895925	0.913877	0.847491	0.889862	0.866992	0.868643	0.872449	0.906736	0.895015	0.89158	0.893028	0.837791	0.869889	0.858437	1	0.902392	0.0587902
621	29	12789	0.051156	129.574	9.30345	27.659	5.92432	0.938111	0.916608	0.908476	0.911565	0.898428	0.897686	0.89749	0.912816	0.848542	0.890218	0.866057	0.868676	0.87329	0.907499	0.895262	0.890961	0.893854	0.837008	0.870123	0.859606	1	0.903114	0.0585313
622	30	207	0.000828	114.601	7.40446	19.1126	3.73946	0.961353	0.929952	0.922705	0.917874	0.92029	0.927536	0.910628	0.922705	0.862319	0.917874	0.864734	0.871981	0.886473	0.929952	0.881643	0.910628	0.903382	0.845411	0.876812	0.869565	1	0.918385	0.0481657
626	34	191	0.000764	114.62	7.59514	19.1347	3.84264	0.958115	0.934555	0.929319	0.91623	0.929319	0.929319	0.913613	0.921466	0.863874	0.913613	0.861257	0.866492	0.879581	0.931937	0.884817	0.905759	0.903141	0.842932	0.876963	0.866492	1	0.919458	0.0482944
626	22	13104	0.052416	100.914	7.71448	13.1351	2.9891	0.922047	0.907509	0.907318	0.912088	0.892972	0.888088	0.897589	0.922924	0.848634	0.890415	0.866796	0.890911	0.879388	0.900374	0.869009	0.892056	0.89301	0.842643	0.873665	0.867216	1	0.899314	0.0593484
628	24	12351	0.049404	100.853	8.15838	13.1383	3.16847	0.9228	0.908833	0.907902	0.912396	0.893895	0.887985	0.898065	0.923043	0.849364	0.89013	0.86657	0.891102	0.879443	0.900211	0.86912	0.891831	0.892276	0.843616	0.87333	0.866974	1	0.899797	0.059189
628	24	12351	0.049404	100.853	8.15838	13.1383	3.16847	0.9228	0.908833	0.907902	0.912396	0.893895	0.887985	0.898065	0.923043	0.849364	0.89013	0.86657	0.891102	0.879443	0.900211	0.86912	0.891831	0.892276	0.843616	0.87333	0.866974	1	0.899797	0.059189
633	29	10633	0.042532	130.607	9.0924	28.2975	5.89047	0.923869	0.908539	0.909527	0.913242	0.895561	0.888507	0.898476	0.922646	0.848444	0.889636	0.867864	0.891423	0.880984	0.899605	0.86857	0.890812	0.891564	0.844211	0.872096	0.867253	1	0.900325	0.0586419
634	30	153	0.000612	116.651	7.75546	20.1664	4.04399	0.954248	0.934641	0.931373	0.915033	0.921569	0.911765	0.931373	0.934641	0.869281	0.866013	0.892157	0.918301	0.872549	0.905229	0.892157	0.866013	0.901961	0.820261	0.859477	0.888889	1	0.91834	0.0521822
638	34	139	0.000556	116.368	7.5573	20.0082	3.901	0.964029	0.931655	0.946043	0.906475	0.920863	0.910072	0.938849	0.935252	0.866906	0.870504	0.888489	0.913669	0.870504	0.906475	0.888489	0.856115	0.902878	0.827338	0.856115	0.895683	1	0.920184	0.0521896
638	22	11921	0.047684	100.832	8.06014	13.1241	3.12613	0.918505	0.899253	0.904412	0.900344	0.908774	0.916031	0.916282	0.917918	0.875891	0.881302	0.848545	0.888894	0.876395	0.916534	0.891452	0.878324	0.905083	0.861463	0.864902	0.845651	1	0.901169	0.0614696
640	24	11182	0.044728	100.745	8.4782	13.1169	3.29749	0.919156	0.901136	0.905339	0.901896	0.909408	0.91607	0.917322	0.918127	0.875648	0.882534	0.850429	0.88951	0.876587	0.917054	0.890986	0.877661	0.905697	0.861206	0.865364	0.84712	1	0.902008	0.061281
640	24	11182	0.044728	100.745	8.4782	13.1169	3.29749	0.919156	0.901136	0.905339	0.901896	0.909408	0.91607	0.917322	0.918127	0.875648	0.882534	0.850429	0.88951	0.876587	0.917054	0.890986	0.877661	0.905697	0.861206	0.865364	0.84712	1	0.902008	0.061281
645	29	9619	0.038476	128.976	9.42339	27.2945	5.97509	0.920418	0.903316	0.906175	0.902797	0.909086	0.917455	0.918287	0.919326	0.875663	0.884811	0.853259	0.890009	0.877482	0.917091	0.890685	0.878366	0.90524	0.859913	0.867502	0.846346	1	0.903048	0.0608969
646	30	184	0.000736	114.657	8.22214	19.1946	4.13848	0.953804	0.9375	0.9375	0.953804	0.92663	0.921196	0.923913	0.94837	0.899457	0.913043	0.872283	0.891304	0.858696	0.934783	0.904891	0.891304	0.904891	0.872283	0.872283	0.855978	1	0.927336	0.0566184
650	34	170	0.00068	114.856	8.43782	19.3086	4.24504	0.958824	0.932353	0.938235	0.952941	0.926471	0.920588	0.923529	0.95	0.9	0.908824	0.867647	0.891176	0.867647	0.932353	0.917647	0.888235	0.897059	0.870588	0.870588	0.855882	1	0.927343	0.0574089
650	22	17502	0.070008	98.897	7.81049	12.3799	2.88959	0.931779	0.897669	0.906211	0.899354	0.894269	0.888384	0.921038	0.904497	0.874157	0.897355	0.864673	0.89724	0.884013	0.904325	0.874643	0.883299	0.883642	0.855217	0.8731	0.845532	1	0.900255	0.0607712
652	24	16414	0.065656	98.7964	8.24514	12.3688	3.05966	0.933136	0.899111	0.907213	0.900755	0.894754	0.889546	0.921683	0.905568	0.87401	0.897618	0.865085	0.897405	0.884093	0.904594	0.87401	0.883118	0.883453	0.854941	0.873949	0.84565	1	0.901108	0.0603132
652	24	16414	0.065656	98.7964	8.24514	12.3688	3.05966	0.933136	0.899111	0.907213	0.900755	0.894754	0.889546	0.921683	0.905568	0.87401	0.897618	0.865085	0.897405	0.884093	0.904594	0.87401	0.883118	0.883453	0.854941	0.873949	0.84565	1	0.901108	0.0603132
657	29	14155	0.05662	126.352	9.10344	25.6572	5.50563	0.934334	0.900742	0.909361	0.902402	0.895903	0.890887	0.922783	0.905193	0.873331	0.898622	0.865348	0.897704	0.88361	0.905793	0.874956	0.88361	0.883363	0.85514	0.874991	0.846415	1	0.902189	0.0598639
658	30	372	0.001488	113.468	8.1044	18.604	3.98585	0.948925	0.935484	0.930108	0.919355	0.903226	0.920699	0.923387	0.916667	0.889785	0.913978	0.875	0.908602	0.912634	0.912634	0.869624	0.887097	0.891129	0.841398	0.897849	0.84543	1	0.918726	0.0534331
662	34	339	0.001356	113.402	8.1988	18.5787	4.04548	0.946903	0.939528	0.924779	0.918879	0.908555	0.915929	0.926254	0.915929	0.890855	0.910029	0.870206	0.908555	0.911504	0.910029	0.870206	0.882006	0.89233	0.845133	0.893805	0.851032	1	0.918204	0.0546699
662	22	16920	0.06768	99.2678	7.79132	12.5168	2.924	0.909959	0.901093	0.90458	0.911584	0.914628	0.899054	0.919031	0.902423	0.87695	0.880881	0.878546	0.894356	0.866696	0.913298	0.877098	0.887116	0.894474	0.863268	0.859988	0.838978	1	0.900398	0.0593621
664	24	15877	0.063508	99.1921	8.22408	12.5146	3.09429	0.911224	0.902689	0.905209	0.912609	0.915822	0.900233	0.91979	0.903729	0.877244	0.881306	0.878535	0.894501	0.866694	0.913775	0.876331	0.887416	0.894816	0.86238	0.860962	0.839642	1	0.901282	0.0589666
664	24	15877	0.063508	99.1921	8.22408	12.5146	3.09429	0.911224	0.902689	0.905209	0.912609	0.915822	0.900233	0.91979	0.903729	0.877244	0.881306	0.878535	0.894501	0.866694	0.913775	0.876331	0.887416	0.894816	0.86238	0.860962	0.839642	1	0.901282	0.0589666
669	29	13648	0.054592	125.755	9.0754	25.2987	5.45643	0.911342	0.905481	0.906543	0.913284	0.915739	0.901524	0.920062	0.904198	0.877967	0.881741	0.879873	0.894307	0.868186	0.913943	0.875989	0.887566	0.89504	0.861994	0.861628	0.841112	1	0.902122	0.0587509
670	30	409	0.001636	112.919	7.56412	18.3038	3.70259	0.93154	0.92176	0.920538	0.92665	0.937653	0.937653	0.92665	0.894866	0.883863	0.883863	0.885086	0.899756	0.876528	0.93643	0.880196	0.899756	0.894866	0.848411	0.853301	0.853301	1	0.915548	0.0526395
674	34	376	0.001504	112.885	7.59597	18.2891	3.70853	0.932181	0.921543	0.922872	0.924202	0.941489	0.933511	0.928191	0.888298	0.885638	0.881649	0.888298	0.901596	0.87633	0.932181	0.884309	0.900266	0.896277	0.848404	0.855053	0.855053	1	0.915606	0.0530778
674	22	19623	0.078492	98.0558	7.82921	12.0732	2.86083	0.913316	0.903812	0.910539	0.9151	0.897238	0.910233	0.906385	0.905086	0.861489	0.878535	0.856495	0.864114	0.858533	0.910437	0.877796	0.888575	0.883428	0.865413	0.872038	0.848163	1	0.898474	0.0597392
676	24	18413	0.073652	97.9513	8.28713	12.0626	3.04052	0.914761	0.904931	0.912154	0.916282	0.897545	0.910715	0.906235	0.905502	0.862163	0.878483	0.856542	0.864824	0.858741	0.911204	0.877695	0.889182	0.883208	0.866046	0.871721	0.848124	1	0.899262	0.0593312
676	24	18413	0.073652	97.9513	8.28713	12.0626	3.04052	0.914761	0.904931	0.912154	0.916282	0.897545	0.910715	0.906235	0.905502	0.862163	0.878483	0.856542	0.864824	0.858741	0.911204	0.877695	0.889182	0.883208	0.866046	0.871721	0.848124	1	0.899262	0.0593312
681	29	15784	0.063136	126.81	9.21783	25.9435	5.62757	0.915199	0.907153	0.914027	0.916941	0.899043	0.911081	0.90766	0.905854	0.863153	0.87915	0.856057	0.864705	0.858781	0.911429	0.878231	0.890395	0.882381	0.8667	0.87123	0.848613	1	0.9002	0.0590538
682	30	437	0.001748	113.131	8.36052	18.46	4.14226	0.949657	0.934783	0.929062	0.930206	0.910755	0.932494	0.907323	0.905034	0.875286	0.898169	0.867277	0.885584	0.872998	0.916476	0.868421	0.893593	0.900458	0.887872	0.874142	0.860412	1	0.91712	0.0495458
686	34	403	0.001612	113.043	8.35281	18.4167	4.12818	0.950372	0.937965	0.926799	0.92928	0.91067	0.936725	0.908189	0.904467	0.875931	0.894541	0.859801	0.888337	0.875931	0.915633	0.866005	0.894541	0.897022	0.887097	0.882134	0.866005	1	0.917423	0.0500308
686	22	19683	0.078732	97.9402	7.85928	12.0332	2.87622	0.929203	0.908627	0.90916	0.902962	0.884215	0.912691	0.909389	0.923945	0.84733	0.883986	0.866763	0.888406	0.851014	0.913326	0.887212	0.891582	0.881624	0.863969	0.874663	0.824773	1	0.900877	0.0580502
688	24	18471	0.073884	97.8125	8.28822	12.0125	3.03831	0.930702	0.910102	0.910563	0.903145	0.885063	0.913378	0.90975	0.923448	0.847328	0.885009	0.867684	0.889015	0.851172	0.913946	0.886931	0.891397	0.881706	0.864382	0.875074	0.825023	1	0.901671	0.0577322
688	24	18471	0.073884	97.8125	8.28822	12.0125	3.03831	0.930702	0.910102	0.910563	0.903145	0.885063	0.913378	0.90975	0.923448	0.847328	0.885009	0.867684	0.889015	0.851172	0.913946	0.886931	0.891397	0.881706	0.864382	0.875074	0.825023	1	0.901671	0.0577322
693	29	15857	0.063428	125.93	9.24226	25.4177	5.58157	0.93227	0.911648	0.910733	0.903923	0.885508	0.913224	0.910513	0.923504	0.848269	0.885855	0.86681	0.889922	0.850697	0.914139	0.887999	0.891436	0.882197	0.86476	0.87403	0.824652	1	0.902341	0.0576135
694	30	514	0.002056	112.559	7.86306	18.1512	3.84911	0.955253	0.937743	0.923152	0.928988	0.905642	0.93677	0.921206	0.941634	0.866732	0.888132	0.878405	0.890078	0.853113	0.932879	0.88716	0.892996	0.883268	0.857004	0.871595	0.825875	1	0.919167	0.0522169
698	34	487	0.001948	112.527	7.83519	18.1343	3.82078	0.955852	0.936345	0.922998	0.931211	0.909651	0.935318	0.926078	0.939425	0.868583	0.887064	0.879877	0.889117	0.854209	0.931211	0.886037	0.895277	0.88501	0.855236	0.868583	0.827515	1	0.919725	0.0518746
698	22	17423	0.069692	99.2856	7.94681	12.5325	2.98478	0.913333	0.899501	0.914739	0.892412	0.896774	0.882024	0.90854	0.901366	0.857401	0.866843	0.848361	0.86403	0.867876	0.909373	0.890662	0.885123	0.88013	0.829191	0.860013	0.864662	1	0.893266	0.0635312
700	24	16336	0.065344	99.1679	8.36057	12.514	3.14746	0.914881	0.900955	0.916534	0.893793	0.897435	0.88256	0.909525	0.903006	0.858074	0.867103	0.849474	0.864685	0.868113	0.909892	0.890885	0.885406	0.880295	0.829334	0.860033	0.865328	1	0.894363	0.0632434
700	24	16336	0.065344	99.1679	8.36057	12.514	3.14746	0.914881	0.900955	0.916534	0.893793	0.897435	0.88256	0.909525	0.903006	0.858074	0.867103	0.849474	0.864685	0.868113	0.909892	0.890885	0.885406	0.880295	0.829334	0.860033	0.865328	1	0.894363	0.0632434
705	29	13997	0.055988	128.946	9.24604	27.2596	5.83903	0.916446	0.90155	0.917339	0.89412	0.898121	0.883439	0.909623	0.903872	0.856969	0.867722	0.849289	0.866043	0.868079	0.910945	0.890369	0.884511	0.880224	0.829321	0.859899	0.8659	1	0.894959	0.0630876
706	30	303	0.001212	114.976	7.55991	19.3081	3.80655	0.940594	0.925743	0.927393	0.912541	0.892739	0.919142	0.920792	0.909241	0.849835	0.866337	0.859736	0.869637	0.894389	0.89934	0.910891	0.89604	0.881188	0.838284	0.828383	0.858086	1	0.908101	0.0552038
710	34	284	0.001136	114.898	7.55003	19.2686	3.78898	0.940141	0.926056	0.927817	0.911972	0.894366	0.922535	0.920775	0.90669	0.848592	0.869718	0.855634	0.862676	0.894366	0.897887	0.915493	0.894366	0.882042	0.832746	0.830986	0.855634	1	0.908023	0.0556612
710	22	14315	0.05726	100.41	7.82064	12.9485	3.00237	0.931016	0.888648	0.894551	0.906636	0.915788	0.898358	0.909081	0.895389	0.865246	0.869088	0.866818	0.886727	0.867132	0.901607	0.889067	0.900489	0.896053	0.875096	0.868914	0.83664	1	0.898303	0.0616513
712	24	13452	0.053808	100.319	8.20538	12.9371	3.15644	0.932055	0.889942	0.895555	0.907895	0.916518	0.899011	0.909902	0.896409	0.866005	0.870354	0.867864	0.886448	0.86764	0.902022	0.889384	0.900461	0.89548	0.874591	0.869164	0.836864	1	0.899176	0.0613844
712	24	13452	0.053808	100.319	8.20538	12.9371	3.15644	0.932055	0.889942	0.895555	0.907895	0.916518	0.899011	0.909902	0.896409	0.866005	0.870354	0.867864	0.886448	0.86764	0.902022	0.889384	0.900461	0.89548	0.874591	0.869164	0.836864	1	0.899176	0.0613844
717	29	11560	0.04624	129.621	9.23555	27.6827	5.8896	0.933175	0.890182	0.89814	0.909083	0.919204	0.897664	0.910727	0.895891	0.86609	0.870372	0.867474	0.886765	0.869074	0.903201	0.889144	0.900476	0.896194	0.874135	0.869593	0.837803	1	0.89998	0.0612838
718	30	197	0.000788	114.484	8.42042	19.1233	4.22432	0.944162	0.913706	0.911168	0.923858	0.936548	0.926396	0.951777	0.931472	0.911168	0.913706	0.901015	0.911168	0.885787	0.918782	0.883249	0.918782	0.885787	0.870558	0.878173	0.840102	1	0.921264	0.0497616
722	34	176	0.000704	114.289	8.54886	19.0364	4.27367	0.951705	0.911932	0.90625	0.920455	0.940341	0.926136	0.951705	0.9375	0.911932	0.914773	0.90625	0.909091	0.886364	0.920455	0.880682	0.926136	0.886364	0.875	0.875	0.84375	1	0.922247	0.0502552
722	22	14510	0.05804	100.081	7.83612	12.8243	2.98141	0.913094	0.906272	0.913336	0.906857	0.906926	0.884528	0.919848	0.909097	0.893143	0.872743	0.849759	0.888181	0.902274	0.926706	0.892453	0.859786	0.888077	0.861819	0.887698	0.851723	1	0.90135	0.0605911
724	24	13607	0.054428	99.9902	8.31345	12.819	3.17234	0.915485	0.907878	0.914419	0.907584	0.907511	0.88686	0.920556	0.910524	0.893437	0.872749	0.850922	0.88877	0.902513	0.927317	0.893033	0.859594	0.888587	0.861726	0.88877	0.851584	1	0.902521	0.0602061
724	24	13607	0.054428	99.9902	8.31345	12.819	3.17234	0.915485	0.907878	0.914419	0.907584	0.907511	0.88686	0.920556	0.910524	0.893437	0.872749	0.850922	0.88877	0.902513	0.927317	0.893033	0.859594	0.888587	0.861726	0.88877	0.851584	1	0.902521	0.0602061
729	29	11673	0.046692	127.02	9.22015	26.071	5.64281	0.916003	0.908421	0.91399	0.908935	0.910006	0.887304	0.921357	0.910606	0.893429	0.874711	0.851623	0.889189	0.903238	0.926283	0.893515	0.85822	0.888632	0.863189	0.889017	0.851666	1	0.903142	0.0598329
730	30	322	0.001288	113.037	8.54025	18.4271	4.21606	0.942547	0.913043	0.931677	0.920807	0.913043	0.92236	0.934783	0.92236	0.913043	0.895963	0.858696	0.899068	0.914596	0.925466	0.892857	0.85559	0.891304	0.843168	0.90528	0.88354	1	0.917347	0.048612
734	34	292	0.001168	113.007	8.53977	18.4123	4.20854	0.941781	0.922945	0.933219	0.92637	0.912671	0.921233	0.938356	0.917808	0.922945	0.890411	0.854452	0.898973	0.914384	0.922945	0.893836	0.847603	0.892123	0.844178	0.909247	0.883562	1	0.919026	0.0472041
734	22	19597	0.078388	97.7334	7.89655	11.9604	2.86758	0.924682	0.914655	0.893428	0.909731	0.903786	0.910114	0.914094	0.883554	0.880084	0.878936	0.867607	0.864775	0.863729	0.918763	0.889167	0.87669	0.875899	0.877941	0.888886	0.849416	1	0.90078	0.0618225
736	24	18376	0.073504	97.6321	8.32601	11.9495	3.03178	0.926426	0.915678	0.894536	0.910508	0.904522	0.911433	0.914372	0.88338	0.880823	0.879435	0.868007	0.865858	0.863735	0.918589	0.889421	0.876116	0.876252	0.878292	0.888632	0.849396	1	0.901609	0.061374
736	24	18376	0.073504	97.6321	8.32601	11.9495	3.03178	0.926426	0.915678	0.894536	0.910508	0.904522	0.911433	0.914372	0.88338	0.880823	0.879435	0.868007	0.865858	0.863735	0.918589	0.889421	0.876116	0.876252	0.878292	0.888632	0.849396	1	0.901609	0.061374
741	29	15720	0.06288	125.171	9.20372	24.9637	5.47832	0.926877	0.916985	0.896469	0.910941	0.905566	0.912055	0.914536	0.884224	0.880789	0.88028	0.869084	0.866349	0.865204	0.91867	0.889695	0.875413	0.876559	0.878499	0.88785	0.849682	1	0.902383	0.0612684
742	30	551	0.002204	111.609	7.65896	17.6883	3.66195	0.942831	0.941016	0.930127	0.923775	0.913793	0.938294	0.92196	0.906534	0.883848	0.892015	0.877495	0.875681	0.865699	0.92559	0.893829	0.872958	0.880218	0.872051	0.895644	0.873866	1	0.918242	0.0535794
746	34	519	0.002076	111.438	7.57449	17.6029	3.61038	0.945087	0.944123	0.928709	0.925819	0.913295	0.941233	0.922929	0.907514	0.882466	0.893064	0.876686	0.878613	0.865125	0.926782	0.893064	0.873796	0.880539	0.869942	0.894027	0.877649	1	0.919315	0.0526221
746	22	20580	0.08232	97.3841	7.84889	11.8322	2.83455	0.917979	0.920748	0.904203	0.902697	0.899174	0.90605	0.905029	0.90656	0.837852	0.872643	0.851482	0.86448	0.856244	0.901142	0.867031	0.897133	0.889359	0.868756	0.861079	0.815087	1	0.897305	0.0600171
748	24	19317	0.077268	97.3731	8.25515	11.8522	2.99213	0.919837	0.921002	0.905084	0.903453	0.899881	0.906818	0.905524	0.907361	0.839442	0.873868	0.8514	0.865792	0.856577	0.901175	0.867086	0.897577	0.888854	0.869183	0.860641	0.815111	1	0.898118	0.0597116
748	24	19317	0.077268	97.3731	8.25515	11.8522	2.99213	0.919837	0.921002	0.905084	0.903453	0.899881	0.906818	0.905524	0.907361	0.839442	0.873868	0.8514	0.865792	0.856577	0.901175	0.867086	0.897577	0.888854	0.869183	0.860641	0.815111	1	0.898118	0.0597116
753	29	16549	0.066196	126.967	9.21472	26.0382	5.64112	0.920418	0.92075	0.904647	0.905432	0.900447	0.906248	0.905704	0.907759	0.838359	0.873859	0.850384	0.865883	0.857121	0.901021	0.868451	0.898211	0.889087	0.868965	0.860807	0.814913	1	0.898312	0.0597947
754	30	399	0.001596	113.539	7.56291	18.6016	3.67755	0.929825	0.949875	0.926065	0.919799	0.927318	0.929825	0.928571	0.924812	0.838346	0.874687	0.879699	0.884712	0.873434	0.908521	0.868421	0.902256	0.887218	0.874687	0.854637	0.808271	1	0.915124	0.0542038
758	34	365	0.00146	113.582	7.62522	18.6265	3.70673	0.932877	0.949315	0.926027	0.921918	0.924658	0.935616	0.924658	0.931507	0.842466	0.873973	0.878082	0.889041	0.873973	0.908219	0.875342	0.90137	0.890411	0.884932	0.854795	0.809589	1	0.916505	0.05321
758	22	16324	0.065296	99.9835	7.75277	12.7828	2.95097	0.929552	0.91831	0.906641	0.911694	0.900484	0.906824	0.901862	0.899718	0.854815	0.872121	0.860818	0.877879	0.859563	0.917974	0.897697	0.893807	0.87405	0.815793	0.875858	0.838306	1	0.901294	0.0592351
760	24	15297	0.061188	99.8903	8.23036	12.7765	3.14772	0.930869	0.919952	0.90825	0.912466	0.901451	0.908152	0.902236	0.900569	0.85556	0.873014	0.861738	0.87844	0.860267	0.91835	0.898411	0.894064	0.874126	0.815912	0.876642	0.838923	1	0.902346	0.0587532
760	24	15297	0.061188	99.8903	8.23036	12.7765	3.14772	0.930869	0.919952	0.90825	0.912466	0.901451	0.908152	0.902236	0.900569	0.85556	0.873014	0.861738	0.87844	0.860267	0.91835	0.898411	0.894064	0.874126	0.815912	0.876642	0.838923	1	0.902346	0.0587532
765	29	13092	0.052368	127.586	9.10339	26.4059	5.64511	0.932745	0.92018	0.909983	0.91407	0.901352	0.908417	0.903338	0.900932	0.854529	0.872632	0.860831	0.878934	0.860755	0.918729	0.897456	0.894554	0.874694	0.816376	0.87691	0.838298	1	0.903027	0.0585196
766	30	343	0.001372	112.955	7.20271	18.2987	3.52163	0.956268	0.927114	0.921283	0.928571	0.919825	0.934402	0.908163	0.921283	0.880466	0.877551	0.879009	0.900875	0.895044	0.895044	0.88484	0.909621	0.880466	0.836735	0.892128	0.865889	1	0.918131	0.0532664
770	34	321	0.001284	112.984	7.18943	18.3116	3.51696	0.954829	0.925234	0.925234	0.928349	0.920561	0.931464	0.904984	0.917445	0.878505	0.873832	0.880062	0.901869	0.894081	0.894081	0.878505	0.912773	0.883178	0.842679	0.895639	0.859813	1	0.917374	0.0535149
770	22	16882	0.067528	98.6432	8.05393	12.3007	2.96951	0.926875	0.897642	0.911385	0.917841	0.893792	0.884937	0.883722	0.899212	0.868351	0.867995	0.848181	0.863938	0.840925	0.915709	0.885025	0.869328	0.857541	0.86379	0.878658	0.820193	1	0.894957	0.0603205
772	24	15879	0.063516	98.5537	8.48234	12.2941	3.13642	0.928585	0.898892	0.912494	0.918477	0.894609	0.886202	0.88447	0.900529	0.86882	0.867529	0.848983	0.863845	0.841142	0.917123	0.885163	0.870143	0.85824	0.863153	0.879999	0.81951	1	0.895896	0.0599115
772	24	15879	0.063516	98.5537	8.48234	12.2941	3.13642	0.928585	0.898892	0.912494	0.918477	0.894609	0.886202	0.88447	0.900529	0.86882	0.867529	0.848983	0.863845	0.841142	0.917123	0.885163	0.870143	0.85824	0.863153	0.879999	0.81951	1	0.895896	0.0599115
777	29	13581	0.054324	126.259	9.38118	25.6258	5.67532	0.930749	0.900965	0.914623	0.920256	0.895516	0.88679	0.885318	0.901333	0.868493	0.86772	0.849717	0.86459	0.840917	0.916943	0.884213	0.870812	0.858295	0.863007	0.881084	0.817907	1	0.897096	0.0593501
778	30	524	0.002096	111.373	8.47828	17.6324	4.02847	0.960878	0.928435	0.935115	0.935115	0.916985	0.892176	0.903626	0.918893	0.874046	0.879771	0.855916	0.883588	0.844466	0.927481	0.891221	0.871183	0.866412	0.854008	0.881679	0.818702	1	0.91458	0.0506703
782	34	479	0.001916	111.555	8.41119	17.7128	4.00609	0.961378	0.926931	0.939457	0.935282	0.917537	0.897704	0.907098	0.921712	0.865344	0.878914	0.854906	0.88309	0.845511	0.925887	0.895616	0.873695	0.872651	0.856994	0.878914	0.822547	1	0.915498	0.0506907
782	22	25030	0.10012	95.532	8.08208	11.1942	2.81695	0.917639	0.879245	0.901578	0.904155	0.90875	0.889493	0.893028	0.918278	0.865162	0.886356	0.868038	0.888574	0.882481	0.915222	0.867339	0.885757	0.910527	0.858869	0.894327	0.825869	1	0.895673	0.0627614
784	24	23459	0.093836	95.4371	8.45341	11.1835	2.94788	0.918432	0.880728	0.90298	0.90575	0.909651	0.889978	0.894028	0.919157	0.865574	0.886376	0.867918	0.888827	0.883051	0.915406	0.867428	0.885353	0.911164	0.859521	0.894966	0.825994	1	0.896547	0.0624014
784	24	23459	0.093836	95.4371	8.45341	11.1835	2.94788	0.918432	0.880728	0.90298	0.90575	0.909651	0.889978	0.894028	0.919157	0.865574	0.886376	0.867918	0.888827	0.883051	0.915406	0.867428	0.885353	0.911164	0.859521	0.894966	0.825994	1	0.896547	0.0624014
789	29	20025	0.0801	122.451	9.29522	23.4028	5.3152	0.919975	0.882072	0.903795	0.907041	0.910287	0.889913	0.895605	0.920774	0.865643	0.886542	0.86799	0.889688	0.884469	0.915356	0.868914	0.886592	0.910861	0.860125	0.895356	0.825968	1	0.897497	0.0620374
790	30	1138	0.004552	110.102	7.68425	16.9921	3.56421	0.939807	0.904657	0.921353	0.91696	0.923111	0.900703	0.913445	0.938489	0.87478	0.884886	0.88225	0.883128	0.898067	0.922671	0.874341	0.887522	0.914763	0.87522	0.907293	0.84007	1	0.911516	0.057923
794	34	1055	0.00422	110.072	7.69527	16.9793	3.56962	0.93981	0.904739	0.922275	0.921327	0.922275	0.904739	0.914218	0.94218	0.872038	0.885782	0.885308	0.882464	0.899052	0.923697	0.873934	0.890047	0.91564	0.874408	0.907583	0.842654	1	0.912581	0.0572327
794	22	23575	0.0943	96.5363	8.1054	11.5463	2.90145	0.919894	0.89701	0.903224	0.901951	0.910541	0.908441	0.886596	0.87404	0.8779	0.864433	0.877285	0.882418	0.853213	0.923436	0.900191	0.868823	0.897137	0.862057	0.887359	0.843542	1	0.896609	0.0621272
796	24	22064	0.088256	96.422	8.52317	11.5314	3.05774	0.92141	0.898454	0.904075	0.903055	0.911983	0.909513	0.888121	0.874796	0.879011	0.864666	0.878263	0.883498	0.853585	0.923337	0.900675	0.869108	0.89646	0.86231	0.8876	0.843909	1	0.897669	0.0616096
796	24	22064	0.088256	96.422	8.52317	11.5314	3.05774	0.92141	0.898454	0.904075	0.903055	0.911983	0.909513	0.888121	0.874796	0.879011	0.864666	0.878263	0.883498	0.853585	0.923337	0.900675	0.869108	0.89646	0.86231	0.8876	0.843909	1	0.897669	0.0616096
801	29	18875	0.0755	124.634	9.39301	24.6659	5.58539	0.923497	0.899364	0.904159	0.903046	0.913245	0.910887	0.888344	0.876344	0.879417	0.864185	0.878305	0.884265	0.854331	0.923285	0.899947	0.869113	0.897536	0.86204	0.888106	0.843762	1	0.898429	0.061122
802	30	806	0.003224	111.781	7.94329	17.7883	3.83812	0.951613	0.923077	0.92928	0.907568	0.939206	0.921216	0.917494	0.885236	0.888958	0.864764	0.903846	0.882754	0.870968	0.924938	0.91067	0.873449	0.901985	0.868486	0.891439	0.862283	1	0.915946	0.0521182
806	34	740	0.00296	111.724	7.95692	17.7625	3.84196	0.953378	0.920946	0.933108	0.907432	0.935135	0.922297	0.915541	0.885811	0.890541	0.862838	0.904054	0.884459	0.874324	0.924324	0.909459	0.870946	0.90473	0.865541	0.893243	0.858784	1	0.91605	0.0525425
806	22	18876	0.075504	98.626	7.98434	12.2913	2.98258	0.926626	0.917991	0.890708	0.903157	0.886576	0.889489	0.899529	0.880033	0.875636	0.893304	0.85569	0.882973	0.867	0.896244	0.874311	0.872881	0.866947	0.854153	0.892085	0.839585	1	0.896027	0.0598998
808	24	17693	0.070772	98.5384	8.41423	12.2853	3.14817	0.927994	0.91864	0.892415	0.904821	0.887385	0.890493	0.900045	0.881055	0.876222	0.893969	0.85579	0.883428	0.867716	0.896965	0.873877	0.87269	0.867433	0.85401	0.891935	0.839711	1	0.896962	0.0597773
808	24	17693	0.070772	98.5384	8.41423	12.2853	3.14817	0.927994	0.91864	0.892415	0.904821	0.887385	0.890493	0.900045	0.881055	0.876222	0.893969	0.85579	0.883428	0.867716	0.896965	0.873877	0.87269	0.867433	0.85401	0.891935	0.839711	1	0.896962	0.0597773
813	29	15136	0.060544	126.312	9.30524	25.6522	5.67721	0.929605	0.919794	0.894259	0.906481	0.888346	0.890559	0.901262	0.88055	0.87652	0.894523	0.854618	0.883325	0.869516	0.896274	0.873018	0.873018	0.865916	0.854486	0.891682	0.84048	1	0.897828	0.0595051
814	30	528	0.002112	111.882	8.17069	17.8504	3.92115	0.964962	0.953598	0.902462	0.928977	0.910985	0.890152	0.917614	0.916667	0.894886	0.904356	0.867424	0.903409	0.887311	0.904356	0.874053	0.903409	0.881629	0.847538	0.890152	0.830492	1	0.918177	0.0537555
818	34	496	0.001984	111.884	8.25104	17.8569	3.9665	0.96371	0.955645	0.903226	0.928427	0.913306	0.888105	0.920363	0.918347	0.893145	0.903226	0.866935	0.90625	0.886089	0.904234	0.876008	0.902218	0.884073	0.842742	0.891129	0.827621	1	0.91847	0.0539278
818	22	20385	0.08154	97.353	8.10198	11.8359	2.93503	0.931764	0.919402	0.906598	0.925779	0.886706	0.893721	0.895193	0.914202	0.855433	0.856218	0.855114	0.90287	0.898994	0.909345	0.869316	0.889772	0.889404	0.830611	0.856439	0.835173	1	0.901697	0.0599233
820	24	19144	0.076576	97.2835	8.49207	11.8346	3.07672	0.932773	0.921307	0.908091	0.926165	0.88879	0.894641	0.895503	0.914255	0.856352	0.856482	0.856926	0.903677	0.899499	0.910128	0.869541	0.890514	0.889156	0.830495	0.856326	0.835353	1	0.902708	0.0594062
820	24	19144	0.076576	97.2835	8.49207	11.8346	3.07672	0.932773	0.921307	0.908091	0.926165	0.88879	0.894641	0.895503	0.914255	0.856352	0.856482	0.856926	0.903677	0.899499	0.910128	0.869541	0.890514	0.889156	0.830495	0.856326	0.835353	1	0.902708	0.0594062
825	29	16419	0.065676	126.198	9.41208	25.5923	5.69798	0.93404	0.923199	0.909586	0.927066	0.889214	0.895822	0.896279	0.914763	0.856782	0.858365	0.857604	0.903496	0.900786	0.910074	0.869785	0.891132	0.890005	0.83041	0.85733	0.834886	1	0.903735	0.0590256
826	30	546	0.002184	112.044	8.40028	17.9445	4.1181	0.954212	0.940476	0.913004	0.940476	0.917582	0.906593	0.914835	0.921245	0.873626	0.855311	0.879121	0.92033	0.918498	0.894689	0.873626	0.89652	0.898352	0.838828	0.870879	0.826923	1	0.917303	0.0545033
830	34	503	0.002012	111.823	8.31365	17.8341	4.06687	0.955268	0.93837	0.910537	0.942346	0.914513	0.908549	0.915507	0.920477	0.877734	0.855865	0.877734	0.919483	0.916501	0.89662	0.871769	0.898608	0.898608	0.841948	0.875746	0.829026	1	0.917217	0.0551256
830	22	19178	0.076712	97.6406	7.92129	11.9289	2.89339	0.949943	0.917692	0.908645	0.915007	0.868469	0.900563	0.894827	0.904265	0.868026	0.852565	0.836531	0.876343	0.839113	0.909219	0.857284	0.890604	0.875665	0.876004	0.864011	0.802534	1	0.899377	0.0585078
832	24	18007	0.072028	97.6234	8.31046	11.9458	3.04222	0.95038	0.918698	0.90948	0.915477	0.870051	0.901427	0.895485	0.905565	0.868857	0.853029	0.837147	0.876881	0.839729	0.909785	0.857389	0.891709	0.876159	0.876243	0.863636	0.802743	1	0.900138	0.0582007
832	24	18007	0.072028	97.6234	8.31046	11.9458	3.04222	0.95038	0.918698	0.90948	0.915477	0.870051	0.901427	0.895485	0.905565	0.868857	0.853029	0.837147	0.876881	0.839729	0.909785	0.857389	0.891709	0.876159	0.876243	0.863636	0.802743	1	0.900138	0.0582007
837	29	15544	0.062176	124.664	9.23077	24.6689	5.47071	0.950753	0.918522	0.910255	0.917653	0.870046	0.902084	0.896166	0.906716	0.868663	0.852966	0.837075	0.876866	0.84026	0.910094	0.858209	0.891373	0.875225	0.876319	0.864321	0.801949	1	0.900607	0.0579211
838	30	553	0.002212	112.473	7.85626	18.1091	3.8034	0.971067	0.938517	0.931284	0.94123	0.881555	0.90868	0.920434	0.916817	0.871609	0.856239	0.829114	0.889693	0.838156	0.90868	0.864376	0.886076	0.882459	0.879747	0.855335	0.818264	1	0.914431	0.0541348
842	34	521	0.002084	112.438	7.91952	18.0967	3.8273	0.972169	0.940499	0.930902	0.942418	0.880038	0.913628	0.917466	0.921305	0.871401	0.858925	0.825336	0.892514	0.838772	0.907869	0.862764	0.885797	0.883877	0.87524	0.855086	0.814779	1	0.915135	0.0541711
842	22	15575	0.0623	99.3457	7.98644	12.5576	3.01792	0.936469	0.882311	0.908443	0.900835	0.916437	0.901413	0.894896	0.879005	0.869984	0.864205	0.880385	0.891974	0.886356	0.918491	0.893194	0.892616	0.870819	0.868925	0.85297	0.833644	1	0.898644	0.0595347
844	24	14632	0.058528	99.279	8.39702	12.558	3.18589	0.937295	0.884363	0.908522	0.900834	0.917544	0.902372	0.8954	0.879032	0.87148	0.865124	0.881869	0.893111	0.886345	0.919389	0.893282	0.894136	0.871207	0.869396	0.85272	0.833618	1	0.899452	0.0592739
844	24	14632	0.058528	99.279	8.39702	12.558	3.18589	0.937295	0.884363	0.908522	0.900834	0.917544	0.902372	0.8954	0.879032	0.87148	0.865124	0.881869	0.893111	0.886345	0.919389	0.893282	0.894136	0.871207	0.869396	0.85272	0.833618	1	0.899452	0.0592739
849	29	12590	0.05036	126.473	9.27032	25.7457	5.66548	0.937172	0.885504	0.909849	0.900874	0.919102	0.902025	0.895751	0.879587	0.870651	0.866402	0.882486	0.894202	0.886974	0.9195	0.893169	0.893963	0.871882	0.869579	0.85278	0.835068	1	0.899977	0.0592132
850	30	368	0.001472	112.574	7.88258	18.1582	3.78463	0.960598	0.902174	0.944293	0.910326	0.929348	0.922554	0.910326	0.892663	0.896739	0.872283	0.873641	0.889946	0.908967	0.925272	0.90625	0.883152	0.883152	0.887228	0.853261	0.860054	1	0.916179	0.0529695
854	34	347	0.001388	112.703	7.84908	18.2177	3.78361	0.962536	0.903458	0.945245	0.909222	0.932277	0.925072	0.907781	0.893372	0.894813	0.871758	0.876081	0.891931	0.910663	0.923631	0.904899	0.881844	0.887608	0.881844	0.848703	0.85879	1	0.916855	0.0524808
854	22	19617	0.078468	97.4653	7.90136	11.8643	2.85708	0.909135	0.915227	0.894148	0.916705	0.907835	0.882933	0.893511	0.884386	0.838788	0.868227	0.879441	0.901183	0.866901	0.920069	0.88538	0.876867	0.895677	0.856528	0.894428	0.826095	1	0.895658	0.0602946
856	24	18443	0.073772	97.3852	8.31371	11.8602	3.01756	0.910101	0.916337	0.896004	0.917611	0.908177	0.88356	0.89435	0.884672	0.840021	0.86808	0.879954	0.901968	0.867348	0.920132	0.885295	0.876783	0.895218	0.857398	0.894106	0.826926	1	0.896466	0.0599431
856	24	18443	0.073772	97.3852	8.31371	11.8602	3.01756	0.910101	0.916337	0.896004	0.917611	0.908177	0.88356	0.89435	0.884672	0.840021	0.86808	0.879954	0.901968	0.867348	0.920132	0.885295	0.876783	0.895218	0.857398	0.894106	0.826926	1	0.896466	0.0599431
861	29	15730	0.06292	125.682	9.13094	25.2603	5.49391	0.911538	0.917451	0.898411	0.918849	0.908201	0.885156	0.894056	0.885569	0.839542	0.867578	0.880197	0.902511	0.868595	0.921074	0.886078	0.877241	0.895359	0.85836	0.894088	0.827209	1	0.897405	0.0597322
862	30	441	0.001764	113.111	7.81363	18.4119	3.81738	0.929705	0.93424	0.922902	0.937642	0.909297	0.884354	0.920635	0.882086	0.85941	0.866213	0.884354	0.914966	0.87415	0.933107	0.884354	0.869615	0.897959	0.862812	0.891156	0.842404	1	0.909775	0.0568426
866	34	411	0.001644	112.966	7.75457	18.338	3.77365	0.928224	0.941606	0.927007	0.93674	0.907543	0.890511	0.920925	0.883212	0.861314	0.868613	0.884428	0.912409	0.878345	0.935523	0.888078	0.872263	0.900243	0.867397	0.889294	0.845499	1	0.911665	0.0562771
866	22	19537	0.078148	98.2658	7.76096	12.146	2.85586	0.933434	0.913165	0.911373	0.907176	0.894943	0.909735	0.901546	0.879255	0.865512	0.872575	0.853458	0.879562	0.868992	0.919947	0.872703	0.874264	0.884092	0.872626	0.901776	0.847571	1	0.900926	0.0579152
868	24	18316	0.073264	98.1612	8.20197	12.1339	3.02588	0.934101	0.914665	0.912672	0.908059	0.895528	0.910488	0.902599	0.879231	0.866319	0.873553	0.852861	0.880241	0.869022	0.920179	0.87268	0.874836	0.883708	0.872407	0.901589	0.847756	1	0.901675	0.0577244
868	24	18316	0.073264	98.1612	8.20197	12.1339	3.02588	0.934101	0.914665	0.912672	0.908059	0.895528	0.910488	0.902599	0.879231	0.866319	0.873553	0.852861	0.880241	0.869022	0.920179	0.87268	0.874836	0.883708	0.872407	0.901589	0.847756	1	0.901675	0.0577244
873	29	15676	0.062704	125.95	9.0866	25.4158	5.48405	0.935028	0.916847	0.913658	0.909288	0.896243	0.910277	0.903643	0.880231	0.866962	0.874426	0.852992	0.880486	0.86878	0.921855	0.874234	0.875542	0.884058	0.873979	0.901633	0.847123	1	0.902623	0.0574054
874	30	522	0.002088	111.875	8.07509	17.841	3.89104	0.957854	0.942529	0.933908	0.934866	0.908046	0.920498	0.909004	0.91092	0.87069	0.889847	0.868774	0.887931	0.874521	0.926245	0.863985	0.878352	0.869732	0.887931	0.915709	0.859195	1	0.919127	0.0503168
878	34	486	0.001944	111.779	8.10608	17.7979	3.91022	0.95679	0.944444	0.934156	0.937243	0.906379	0.921811	0.912551	0.910494	0.872428	0.88786	0.87037	0.886831	0.869342	0.930041	0.868313	0.880658	0.868313	0.885802	0.915638	0.855967	1	0.919627	0.0493865
878	22	16921	0.067684	98.5457	8.0643	12.2661	2.9918	0.943266	0.919006	0.899917	0.921104	0.87941	0.898617	0.887093	0.895308	0.859849	0.863276	0.82241	0.863956	0.877903	0.915637	0.87876	0.881567	0.872259	0.860942	0.886561	0.846699	1	0.898945	0.0574371
880	24	15915	0.06366	98.4965	8.45177	12.2718	3.14302	0.944486	0.920232	0.900283	0.922369	0.880616	0.899372	0.887119	0.895822	0.861389	0.863996	0.822934	0.864876	0.877914	0.915677	0.878637	0.881778	0.87207	0.8612	0.887433	0.846686	1	0.899763	0.0571706
880	24	15915	0.06366	98.4965	8.45177	12.2718	3.14302	0.944486	0.920232	0.900283	0.922369	0.880616	0.899372	0.887119	0.895822	0.861389	0.863996	0.822934	0.864876	0.877914	0.915677	0.878637	0.881778	0.87207	0.8612	0.887433	0.846686	1	0.899763	0.0571706
885	29	13604	0.054416	126.912	9.27947	26.011	5.68152	0.945641	0.919913	0.901904	0.923919	0.882057	0.898228	0.887423	0.895435	0.862099	0.864893	0.823949	0.865848	0.878381	0.916458	0.879043	0.88077	0.871141	0.860445	0.887423	0.84567	1	0.900364	0.0567289
886	30	391	0.001564	112.628	8.16334	18.204	3.97371	0.957801	0.920716	0.914322	0.93734	0.893862	0.919437	0.925831	0.893862	0.898977	0.888747	0.847826	0.887468	0.900256	0.930946	0.895141	0.892583	0.875959	0.865729	0.897698	0.855499	1	0.915015	0.0533659
890	34	368	0.001472	112.725	8.23869	18.2553	4.01405	0.960598	0.922554	0.915761	0.9375	0.896739	0.914402	0.923913	0.896739	0.902174	0.892663	0.846467	0.888587	0.90625	0.932065	0.89538	0.889946	0.879076	0.862772	0.899457	0.858696	1	0.916205	0.0533592
890	22	20984	0.083936	97.0598	7.91101	11.7199	2.84178	0.944696	0.914625	0.899685	0.904499	0.881433	0.890965	0.88801	0.907144	0.85153	0.854842	0.861323	0.89828	0.853531	0.89654	0.863158	0.906476	0.884722	0.851148	0.862943	0.832444	1	0.897687	0.0579211
892	24	19727	0.078908	96.9729	8.32323	11.7135	2.99692	0.945633	0.916029	0.900466	0.905409	0.881888	0.891849	0.888579	0.907589	0.852334	0.85492	0.862143	0.898946	0.854134	0.896867	0.863258	0.906423	0.885309	0.850611	0.863563	0.832843	1	0.898443	0.0576962
892	24	19727	0.078908	96.9729	8.32323	11.7135	2.99692	0.945633	0.916029	0.900466	0.905409	0.881888	0.891849	0.888579	0.907589	0.852334	0.85492	0.862143	0.898946	0.854134	0.896867	0.863258	0.906423	0.885309	0.850611	0.863563	0.832843	1	0.898443	0.0576962
897	29	16919	0.067676	125.285	9.16867	25.028	5.46646	0.947633	0.918376	0.902477	0.906023	0.882676	0.892961	0.889296	0.909569	0.852769	0.854838	0.861783	0.900378	0.855783	0.897068	0.863142	0.907353	0.885277	0.850848	0.86527	0.832319	1	0.899709	0.0572784
898	30	540	0.00216	112.209	7.72288	17.9752	3.71999	0.960185	0.941667	0.910185	0.936111	0.888889	0.901852	0.911111	0.934259	0.862963	0.859259	0.862037	0.901852	0.844444	0.907407	0.887037	0.926852	0.876852	0.855556	0.868519	0.84537	1	0.913243	0.0506307
902	34	502	0.002008	112.166	7.67179	17.9513	3.69267	0.962151	0.944223	0.908367	0.934263	0.891434	0.89741	0.911355	0.934263	0.864542	0.859562	0.860558	0.903386	0.846614	0.906375	0.885458	0.926295	0.876494	0.854582	0.864542	0.843625	1	0.913395	0.0507016
902	22	17955	0.07182	98.6564	7.83624	12.2934	2.91016	0.950794	0.923141	0.902478	0.913617	0.901754	0.906767	0.906461	0.890755	0.872515	0.862657	0.857867	0.884573	0.856224	0.92328	0.879504	0.888193	0.864634	0.86313	0.847647	0.817377	1	0.904749	0.0554643
904	24	16871	0.067484	98.5985	8.30887	12.3006	3.10116	0.951426	0.924308	0.903385	0.91438	0.902021	0.907593	0.907445	0.891085	0.871999	0.863049	0.857803	0.884802	0.857211	0.9233	0.880179	0.887647	0.865805	0.863908	0.847608	0.817379	1	0.905361	0.0551748
904	24	16871	0.067484	98.5985	8.30887	12.3006	3.10116	0.951426	0.924308	0.903385	0.91438	0.902021	0.907593	0.907445	0.891085	0.871999	0.863049	0.857803	0.884802	0.857211	0.9233	0.880179	0.887647	0.865805	0.863908	0.847608	0.817379	1	0.905361	0.0551748
909	29	14493	0.057972	127.221	9.20896	26.1925	5.68181	0.95139	0.924377	0.905506	0.915821	0.901987	0.908163	0.908991	0.891672	0.872663	0.863934	0.858	0.884013	0.856758	0.922928	0.881322	0.886669	0.865901	0.864038	0.847651	0.818947	1	0.905939	0.0549469
910	30	334	0.001336	113.638	7.97164	18.6796	4.03067	0.965569	0.938623	0.932635	0.917665	0.929641	0.928144	0.893713	0.905689	0.886228	0.863772	0.88024	0.893713	0.889222	0.898204	0.881737	0.886228	0.830838	0.866766	0.848802	0.827844	1	0.917867	0.0492298
914	34	300	0.0012	113.873	7.94431	18.7925	4.0364	0.963333	0.938333	0.936667	0.916667	0.933333	0.928333	0.895	0.908333	0.891667	0.865	0.878333	0.89	0.893333	0.906667	0.88	0.888333	0.825	0.868333	0.851667	0.828333	1	0.91874	0.0485843
914	22	14004	0.056016	100.285	7.95437	12.9085	3.04521	0.922594	0.890246	0.905241	0.899279	0.903028	0.883819	0.852542	0.905598	0.861611	0.855506	0.863003	0.859754	0.878749	0.916095	0.908812	0.878356	0.869609	0.865396	0.863575	0.829406	1	0.891323	0.0615097
916	24	13166	0.052664	100.187	8.3655	12.8968	3.21127	0.924616	0.892336	0.905894	0.900767	0.90316	0.885045	0.852651	0.906274	0.863436	0.85698	0.863892	0.859638	0.879234	0.916338	0.908628	0.878551	0.870424	0.865487	0.864082	0.830624	1	0.892436	0.0610741
916	24	13166	0.052664	100.187	8.3655	12.8968	3.21127	0.924616	0.892336	0.905894	0.900767	0.90316	0.885045	0.852651	0.906274	0.863436	0.85698	0.863892	0.859638	0.879234	0.916338	0.908628	0.878551	0.870424	0.865487	0.864082	0.830624	1	0.892436	0.0610741
921	29	11319	0.045276	129.168	9.23308	27.3977	5.8636	0.926054	0.893233	0.906706	0.902951	0.904806	0.884928	0.853035	0.907677	0.863769	0.857408	0.865403	0.861118	0.87892	0.916954	0.908517	0.880113	0.870262	0.86505	0.864431	0.830948	1	0.89342	0.0607693
922	30	167	0.000668	114.878	8.35229	19.3129	4.18287	0.97006	0.91018	0.91018	0.922156	0.913174	0.898204	0.853293	0.928144	0.889222	0.838323	0.889222	0.928144	0.904192	0.91018	0.89521	0.913174	0.877246	0.883234	0.835329	0.829341	1	0.910647	0.0488923
926	34	153	0.000612	115.18	8.06585	19.4436	4.07707	0.977124	0.908497	0.911765	0.915033	0.908497	0.895425	0.852941	0.928105	0.885621	0.836601	0.888889	0.924837	0.898693	0.911765	0.888889	0.911765	0.885621	0.885621	0.833333	0.826797	1	0.909919	0.0496421
926	22	13352	0.053408	100.704	7.78921	13.0584	2.99866	0.926977	0.91256	0.914882	0.889005	0.891402	0.887058	0.8841	0.904396	0.856239	0.868372	0.840436	0.902898	0.875712	0.904022	0.882677	0.876236	0.882452	0.868259	0.867436	0.857325	1	0.896355	0.0575501
928	24	12510	0.05004	100.602	8.21638	13.0453	3.16887	0.927298	0.913829	0.915827	0.890448	0.892726	0.888969	0.883853	0.904876	0.855795	0.868665	0.841167	0.903557	0.876819	0.903397	0.882774	0.87542	0.882654	0.867906	0.868106	0.857674	1	0.897093	0.0573835
928	24	12510	0.05004	100.602	8.21638	13.0453	3.16887	0.927298	0.913829	0.915827	0.890448	0.892726	0.888969	0.883853	0.904876	0.855795	0.868665	0.841167	0.903557	0.876819	0.903397	0.882774	0.87542	0.882654	0.867906	0.868106	0.857674	1	0.897093	0.0573835
933	29	10770	0.04308	129.692	9.0953	27.7149	5.8008	0.928505	0.915181	0.916899	0.892247	0.893268	0.889369	0.884401	0.905478	0.856778	0.868756	0.840436	0.904039	0.877112	0.903668	0.884215	0.873955	0.882637	0.868199	0.86727	0.855617	1	0.89789	0.0571912
934	30	157	0.000628	115.764	7.62947	19.707	3.89598	0.942675	0.936306	0.942675	0.869427	0.923567	0.875796	0.914013	0.917197	0.882166	0.875796	0.866242	0.894904	0.89172	0.926752	0.878981	0.869427	0.878981	0.869427	0.859873	0.872611	1	0.909846	0.0487119
938	34	145	0.00058	115.823	7.67155	19.7391	3.91683	0.944828	0.934483	0.948276	0.872414	0.927586	0.882759	0.906897	0.917241	0.875862	0.882759	0.858621	0.9	0.886207	0.931034	0.87931	0.868966	0.882759	0.868966	0.868966	0.872414	1	0.911171	0.0482676
938	22	13947	0.055788	100.449	7.78024	12.9607	2.97761	0.928694	0.92389	0.898437	0.918119	0.900552	0.92113	0.907722	0.881874	0.854628	0.862121	0.860902	0.854987	0.863734	0.907722	0.859683	0.893418	0.869649	0.863089	0.862766	0.862085	1	0.900736	0.0584421
940	24	13122	0.052488	100.386	8.25814	12.9657	3.1728	0.929736	0.924135	0.899253	0.919143	0.900968	0.92242	0.90836	0.881573	0.85631	0.862178	0.861949	0.855777	0.865455	0.907217	0.86073	0.893842	0.870675	0.863245	0.863397	0.86294	1	0.901468	0.0583575
940	24	13122	0.052488	100.386	8.25814	12.9657	3.1728	0.929736	0.924135	0.899253	0.919143	0.900968	0.92242	0.90836	0.881573	0.85631	0.862178	0.861949	0.855777	0.865455	0.907217	0.86073	0.893842	0.870675	0.863245	0.863397	0.86294	1	0.901468	0.0583575
945	29	11216	0.044864	128.988	9.14325	27.2766	5.77551	0.929877	0.925018	0.900767	0.92105	0.901435	0.921853	0.910351	0.8824	0.856544	0.862518	0.86225	0.855876	0.864836	0.908479	0.862072	0.893456	0.87072	0.863499	0.865014	0.864836	1	0.902203	0.0580942
946	30	223	0.000892	115.312	7.72914	19.4866	3.90328	0.955157	0.94843	0.912556	0.928251	0.903587	0.934978	0.90583	0.874439	0.845291	0.896861	0.896861	0.876682	0.860987	0.903587	0.901345	0.899103	0.872197	0.872197	0.890135	0.843049	1	0.914525	0.0542797
950	34	205	0.00082	115.405	7.72077	19.5325	3.89827	0.956098	0.946341	0.912195	0.926829	0.904878	0.936585	0.904878	0.873171	0.841463	0.895122	0.9	0.878049	0.858537	0.897561	0.895122	0.9	0.868293	0.878049	0.885366	0.84878	1	0.91396	0.0550168
950	22	15157	0.060628	99.421	7.86364	12.578	2.95452	0.936828	0.924952	0.917662	0.91621	0.903576	0.921818	0.900673	0.906248	0.866497	0.881375	0.847331	0.848816	0.861318	0.930362	0.87227	0.866101	0.879923	0.886587	0.86498	0.834466	1	0.906142	0.0553508
952	24	14232	0.056928	99.3347	8.36157	12.5761	3.15626	0.938203	0.926012	0.918564	0.916842	0.904089	0.922323	0.901244	0.907111	0.866744	0.881816	0.848791	0.849775	0.861966	0.93072	0.872822	0.865585	0.880691	0.887331	0.865374	0.834703	1	0.906941	0.0550403
952	24	14232	0.056928	99.3347	8.36157	12.5761	3.15626	0.938203	0.926012	0.918564	0.916842	0.904089	0.922323	0.901244	0.907111	0.866744	0.881816	0.848791	0.849775	0.861966	0.93072	0.872822	0.865585	0.880691	0.887331	0.865374	0.834703	1	0.906941	0.0550403
957	29	12292	0.049168	126.558	9.21423	25.7909	5.60348	0.939514	0.926497	0.91946	0.917914	0.905548	0.923894	0.902579	0.906728	0.866702	0.882037	0.848194	0.849333	0.862146	0.9315	0.872234	0.866783	0.881102	0.888545	0.866905	0.834445	1	0.907713	0.0547479
958	30	315	0.00126	112.288	7.97366	18.0301	3.90188	0.950794	0.944444	0.934921	0.936508	0.919048	0.930159	0.92381	0.92381	0.896825	0.873016	0.855556	0.855556	0.855556	0.931746	0.852381	0.868254	0.887302	0.892063	0.846032	0.865079	1	0.919801	0.0524997
962	34	294	0.001176	112.237	7.87772	17.9995	3.84787	0.95068	0.94898	0.935374	0.938776	0.920068	0.926871	0.928571	0.92517	0.89966	0.869048	0.855442	0.858844	0.858844	0.937075	0.85034	0.87415	0.886054	0.891156	0.840136	0.870748	1	0.921097	0.0494947
962	22	18649	0.074596	97.8353	7.78929	11.9909	2.82803	0.941016	0.892514	0.907126	0.902863	0.908896	0.889377	0.882004	0.895705	0.868492	0.853424	0.866883	0.876481	0.858947	0.914446	0.860609	0.892246	0.867929	0.854818	0.868438	0.812269	1	0.896371	0.0610537
964	24	17443	0.069772	97.8036	8.25252	12.0069	3.01108	0.94161	0.894514	0.908473	0.903801	0.909534	0.891045	0.88342	0.897409	0.868457	0.85358	0.868515	0.877745	0.859055	0.91541	0.861119	0.893195	0.868371	0.854784	0.86883	0.812676	1	0.897436	0.0607385
964	24	17443	0.069772	97.8036	8.25252	12.0069	3.01108	0.94161	0.894514	0.908473	0.903801	0.909534	0.891045	0.88342	0.897409	0.868457	0.85358	0.868515	0.877745	0.859055	0.91541	0.861119	0.893195	0.868371	0.854784	0.86883	0.812676	1	0.897436	0.0607385
969	29	14911	0.059644	126.031	9.13617	25.468	5.50405	0.941889	0.896486	0.909429	0.906043	0.910737	0.89159	0.885655	0.897995	0.86852	0.853397	0.868855	0.87754	0.858997	0.916069	0.861243	0.892797	0.868319	0.855107	0.870096	0.811984	1	0.898356	0.0607399
970	30	477	0.001908	113.223	8.26706	18.4969	4.06986	0.962264	0.921384	0.927673	0.914046	0.921384	0.908805	0.908805	0.917191	0.863732	0.844864	0.877358	0.889937	0.852201	0.918239	0.860587	0.888889	0.867925	0.861635	0.870021	0.808176	1	0.911563	0.056557
974	34	446	0.001784	113.322	8.26749	18.5451	4.07737	0.963004	0.922646	0.926009	0.918161	0.918161	0.906951	0.910314	0.921525	0.86435	0.845291	0.878924	0.887892	0.857623	0.91704	0.862108	0.890135	0.865471	0.860987	0.872197	0.81278	1	0.91217	0.0551473
974	22	19927	0.079708	97.6147	7.87532	11.917	2.88059	0.93973	0.927285	0.891805	0.91923	0.891203	0.894314	0.888217	0.899057	0.86034	0.871657	0.865559	0.877929	0.890249	0.893461	0.86172	0.884403	0.867065	0.881442	0.871079	0.819441	1	0.900827	0.059181
976	24	18738	0.074952	97.5324	8.27353	11.911	3.03012	0.940175	0.928061	0.892278	0.920616	0.892171	0.894919	0.888088	0.899749	0.861618	0.872612	0.866928	0.878642	0.89089	0.894119	0.862045	0.883926	0.867035	0.881551	0.871838	0.819244	1	0.90151	0.059126
976	24	18738	0.074952	97.5324	8.27353	11.911	3.03012	0.940175	0.928061	0.892278	0.920616	0.892171	0.894919	0.888088	0.899749	0.861618	0.872612	0.866928	0.878642	0.89089	0.894119	0.862045	0.883926	0.867035	0.881551	0.871838	0.819244	1	0.90151	0.059126
981	29	16030	0.06412	124.875	9.09268	24.7806	5.41734	0.941454	0.929195	0.8932	0.922208	0.894074	0.896694	0.888833	0.899439	0.863724	0.873862	0.866843	0.87879	0.891391	0.893886	0.862445	0.884311	0.867592	0.882751	0.872551	0.818964	1	0.902582	0.0585837
982	30	497	0.001988	113.2	7.90584	18.4611	3.88993	0.961771	0.942656	0.897384	0.940644	0.919517	0.909457	0.886318	0.925553	0.882294	0.865191	0.880282	0.881288	0.872233	0.889336	0.877264	0.886318	0.886318	0.875252	0.875252	0.823944	1	0.914527	0.0539078
986	34	458	0.001832	113.09	8.03765	18.4175	3.95614	0.96179	0.939956	0.896288	0.943231	0.915939	0.908297	0.884279	0.925764	0.886463	0.867904	0.879913	0.878821	0.874454	0.889738	0.876638	0.888646	0.885371	0.877729	0.881004	0.823144	1	0.914192	0.0541258
986	22	18537	0.074148	98.7395	7.99328	12.3332	2.98042	0.926984	0.89966	0.909964	0.887441	0.904623	0.887981	0.885715	0.917247	0.857097	0.845579	0.862788	0.866025	0.867131	0.905109	0.893807	0.878702	0.888143	0.849059	0.840508	0.836408	1	0.894262	0.0601665
988	24	17341	0.069364	98.6649	8.45229	12.3339	3.16299	0.927859	0.901188	0.91128	0.888184	0.905484	0.889366	0.885877	0.918142	0.856929	0.846462	0.863301	0.866271	0.867395	0.905398	0.894354	0.877919	0.88804	0.849374	0.839859	0.836774	1	0.895075	0.0598944
988	24	17341	0.069364	98.6649	8.45229	12.3339	3.16299	0.927859	0.901188	0.91128	0.888184	0.905484	0.889366	0.885877	0.918142	0.856929	0.846462	0.863301	0.866271	0.867395	0.905398	0.894354	0.877919	0.88804	0.849374	0.839859	0.836774	1	0.895075	0.0598944
993	29	14847	0.059388	127.022	9.31446	26.0804	5.7221	0.928504	0.902438	0.91271	0.889271	0.905536	0.889271	0.88725	0.919378	0.857446	0.847343	0.86344	0.866404	0.869334	0.905638	0.895332	0.878124	0.889203	0.849027	0.840271	0.83724	1	0.895884	0.0595641
994	30	379	0.001516	113.062	8.44384	18.4329	4.19972	0.965699	0.94591	0.927441	0.907652	0.919525	0.912929	0.885224	0.920844	0.846966	0.872032	0.87467	0.849604	0.887863	0.915567	0.901055	0.897098	0.887863	0.844327	0.848285	0.837731	1	0.91429	0.0502896
998	34	340	0.00136	113.014	8.3629	18.4043	4.16632	0.967647	0.95	0.927941	0.902941	0.923529	0.920588	0.889706	0.923529	0.845588	0.873529	0.875	0.851471	0.882353	0.920588	0.902941	0.904412	0.892647	0.85	0.852941	0.841176	1	0.916344	0.0494019
998	22	16086	0.064344	99.4633	7.8234	12.5913	2.94129	0.927235	0.915579	0.897675	0.919122	0.906534	0.887697	0.885677	0.900099	0.858915	0.859785	0.8605	0.866934	0.884993	0.902213	0.889562	0.890992	0.874207	0.843404	0.857516	0.870384	1	0.898448	0.0589728
1000	24	15114	0.060456	99.3563	8.27389	12.5785	3.11664	0.928477	0.916964	0.898207	0.92024	0.906941	0.889506	0.886231	0.900291	0.859303	0.860725	0.860924	0.867176	0.885437	0.901681	0.889143	0.890995	0.873528	0.844085	0.858046	0.870385	1	0.899238	0.0587013
1000	24	15114	0.060456	99.3563	8.27389	12.5785	3.11664	0.928477	0.916964	0.898207	0.92024	0.906941	0.889506	0.886231	0.900291	0.859303	0.860725	0.860924	0.867176	0.885437	0.901681	0.889143	0.890995	0.873528	0.844085	0.858046	0.870385	1	0.899238	0.0587013
1005	29	12972	0.051888	127.647	9.19638	26.4515	5.69318	0.929155	0.91763	0.898936	0.920405	0.905681	0.889763	0.887566	0.900825	0.860469	0.861471	0.862473	0.866906	0.887257	0.902058	0.888645	0.890996	0.873073	0.844164	0.859736	0.869642	1	0.899711	0.0585703
1006	30	256	0.001024	113.494	7.59783	18.5831	3.7386	0.9375	0.933594	0.916016	0.914063	0.914063	0.916016	0.896484	0.908203	0.90625	0.861328	0.871094	0.878906	0.876953	0.908203	0.871094	0.896484	0.904297	0.851563	0.863281	0.900391	1	0.910692	0.0564462
1010	34	233	0.000932	113.608	7.60614	18.6389	3.75902	0.937768	0.933476	0.912017	0.914163	0.909871	0.918455	0.89485	0.907725	0.909871	0.873391	0.871245	0.879828	0.873391	0.912017	0.871245	0.89485	0.907725	0.858369	0.866953	0.909871	1	0.910861	0.0560066
1010	22	14787	0.059148	99.5809	7.75216	12.6312	2.91638	0.93359	0.926118	0.923649	0.904037	0.904646	0.918002	0.887976	0.909447	0.88571	0.86975	0.872997	0.882566	0.870224	0.905931	0.863394	0.883513	0.884764	0.848448	0.873774	0.848347	1	0.9064	0.0561026
1012	24	13910	0.05564	99.5356	8.19342	12.6406	3.09375	0.934687	0.926743	0.92473	0.904385	0.905536	0.918907	0.888857	0.909454	0.887096	0.870381	0.873472	0.882962	0.869878	0.905212	0.86348	0.883932	0.884975	0.848814	0.873544	0.848634	1	0.90708	0.0558996
1012	24	13910	0.05564	99.5356	8.19342	12.6406	3.09375	0.934687	0.926743	0.92473	0.904385	0.905536	0.918907	0.888857	0.909454	0.887096	0.870381	0.873472	0.882962	0.869878	0.905212	0.86348	0.883932	0.884975	0.848814	0.873544	0.848634	1	0.90708	0.0558996
1017	29	12029	0.048116	129.062	9.07383	27.3165	5.73577	0.93657	0.927425	0.924349	0.904315	0.906185	0.920442	0.889517	0.909677	0.889559	0.869981	0.873514	0.882451	0.870064	0.904897	0.863829	0.882825	0.886483	0.849572	0.873306	0.848574	1	0.907697	0.0557202
1018	30	207	0.000828	115.882	8.57091	19.8337	4.45871	0.956522	0.932367	0.944444	0.937198	0.934783	0.942029	0.903382	0.92029	0.881643	0.884058	0.898551	0.905797	0.845411	0.900966	0.857488	0.879227	0.89372	0.864734	0.864734	0.81401	1	0.922373	0.0552119
1022	34	193	0.000772	116.265	8.39649	20.0158	4.42517	0.963731	0.935233	0.948187	0.940415	0.935233	0.943005	0.901554	0.92228	0.880829	0.878238	0.898964	0.911917	0.84715	0.901554	0.849741	0.878238	0.898964	0.862694	0.862694	0.813472	1	0.924446	0.0532595
1022	22	13845	0.05538	100.483	7.74877	12.9722	2.98209	0.939906	0.915276	0.916035	0.907151	0.911557	0.917299	0.898411	0.88476	0.868581	0.857927	0.856663	0.874576	0.882051	0.924774	0.873312	0.87454	0.862802	0.858577	0.86515	0.836584	1	0.903678	0.0587946
1024	24	13043	0.052172	100.356	8.20132	12.9508	3.15885	0.940926	0.91689	0.917197	0.908955	0.912942	0.917849	0.899755	0.885686	0.869355	0.85843	0.858583	0.87453	0.882657	0.926091	0.873035	0.875182	0.862647	0.859005	0.865713	0.836962	1	0.904777	0.0583379
1024	24	13043	0.052172	100.356	8.20132	12.9508	3.15885	0.940926	0.91689	0.917197	0.908955	0.912942	0.917849	0.899755	0.885686	0.869355	0.85843	0.858583	0.87453	0.882657	0.926091	0.873035	0.875182	0.862647	0.859005	0.865713	0.836962	1	0.904777	0.0583379
1029	29	11142	0.044568	128.783	9.14913	27.1496	5.77231	0.943188	0.917699	0.920257	0.909891	0.913974	0.918148	0.900063	0.887363	0.870311	0.859496	0.859092	0.875022	0.883279	0.927302	0.873901	0.876189	0.86331	0.859944	0.864791	0.836878	1	0.906033	0.0577476
1030	30	222	0.000888	114.469	8.53372	19.125	4.30906	0.963964	0.952703	0.941441	0.941441	0.95045	0.925676	0.90991	0.905405	0.873874	0.871622	0.880631	0.867117	0.907658	0.93018	0.876126	0.891892	0.871622	0.900901	0.869369	0.853604	1	0.926512	0.0492103
1034	34	205	0.00082	114.772	8.50525	19.2727	4.30686	0.963415	0.958537	0.939024	0.941463	0.94878	0.929268	0.909756	0.902439	0.878049	0.873171	0.873171	0.865854	0.912195	0.934146	0.878049	0.902439	0.870732	0.902439	0.863415	0.860976	1	0.927224	0.0494455
1034	22	13961	0.055844	100.287	7.87213	12.9045	3.01603	0.942232	0.912793	0.922498	0.902693	0.900688	0.912864	0.888582	0.90871	0.874579	0.871177	0.879701	0.880489	0.876871	0.921567	0.864265	0.90409	0.877588	0.871499	0.868348	0.847217	1	0.905709	0.057678
1036	24	13153	0.052612	100.193	8.32168	12.8966	3.19792	0.943739	0.913366	0.923744	0.903862	0.901391	0.914392	0.889303	0.90926	0.87501	0.872006	0.880598	0.88094	0.877556	0.921653	0.864328	0.903786	0.877594	0.871664	0.867597	0.847449	1	0.906584	0.057393
1036	24	13153	0.052612	100.193	8.32168	12.8966	3.19792	0.943739	0.913366	0.923744	0.903862	0.901391	0.914392	0.889303	0.90926	0.87501	0.872006	0.880598	0.88094	0.877556	0.921653	0.864328	0.903786	0.877594	0.871664	0.867597	0.847449	1	0.906584	0.057393
1041	29	11284	0.045136	128.252	9.27776	26.8304	5.79364	0.946251	0.915544	0.924539	0.904865	0.902694	0.915057	0.889002	0.909607	0.876905	0.870835	0.880849	0.881292	0.878545	0.922412	0.865119	0.90327	0.877304	0.871367	0.867467	0.846331	1	0.907643	0.0564718
1042	30	237	0.000948	114.543	8.23067	19.1416	4.25994	0.972574	0.949367	0.936709	0.936709	0.924051	0.911392	0.924051	0.947257	0.911392	0.900844	0.898734	0.881857	0.890295	0.93038	0.862869	0.932489	0.879747	0.869198	0.848101	0.835443	1	0.929402	0.0443514
1046	34	218	0.000872	114.753	8.30299	19.2508	4.31762	0.970183	0.951835	0.940367	0.931193	0.926606	0.91055	0.919725	0.949541	0.908257	0.901376	0.896789	0.876147	0.901376	0.928899	0.860092	0.933486	0.873853	0.87844	0.855505	0.834862	1	0.929208	0.0443185
1046	22	14595	0.05838	99.6712	7.78036	12.6667	2.93759	0.935937	0.913532	0.902193	0.909147	0.915279	0.881226	0.8889	0.904454	0.871463	0.879034	0.854505	0.896951	0.857177	0.909455	0.888661	0.916581	0.866838	0.867968	0.871566	0.809832	1	0.901294	0.0624968
1048	24	13686	0.054744	99.576	8.24379	12.6588	3.11882	0.936943	0.915425	0.904245	0.909908	0.916009	0.883238	0.889887	0.906108	0.872607	0.879548	0.855546	0.897669	0.857336	0.90936	0.888097	0.91663	0.866506	0.86826	0.871876	0.807906	1	0.902418	0.0619911
1048	24	13686	0.054744	99.576	8.24379	12.6588	3.11882	0.936943	0.915425	0.904245	0.909908	0.916009	0.883238	0.889887	0.906108	0.872607	0.879548	0.855546	0.897669	0.857336	0.90936	0.888097	0.91663	0.866506	0.86826	0.871876	0.807906	1	0.902418	0.0619911
1053	29	11801	0.047204	129.27	9.17977	27.4567	5.83013	0.938141	0.916321	0.906745	0.910813	0.917083	0.883612	0.890645	0.904881	0.874206	0.879375	0.856283	0.897085	0.856707	0.909414	0.888908	0.91738	0.86624	0.869206	0.872299	0.807898	1	0.903253	0.0615117
1054	30	219	0.000876	115.588	8.65848	19.6922	4.467	0.958904	0.947489	0.940639	0.929224	0.93379	0.885845	0.899543	0.901826	0.890411	0.874429	0.876712	0.901826	0.858447	0.920091	0.894977	0.93379	0.892694	0.869863	0.894977	0.815068	1	0.920103	0.0526096
1058	34	196	0.000784	115.615	8.5604	19.6984	4.41743	0.956633	0.943878	0.943878	0.92602	0.931122	0.892857	0.892857	0.897959	0.885204	0.880102	0.875	0.903061	0.859694	0.92602	0.890306	0.933673	0.895408	0.872449	0.895408	0.811224	1	0.919111	0.0532228
1058	22	13069	0.052276	100.501	7.83601	12.9841	3.02226	0.935075	0.911929	0.917936	0.893565	0.912885	0.925013	0.889165	0.913651	0.851634	0.869309	0.869921	0.884612	0.85963	0.897926	0.886411	0.881628	0.860892	0.839927	0.835029	0.843599	1	0.902222	0.0558823
1060	24	12324	0.049296	100.414	8.29642	12.9791	3.20124	0.935695	0.913624	0.918898	0.895042	0.914151	0.92543	0.889159	0.913786	0.851266	0.868955	0.870456	0.88563	0.859664	0.898126	0.887577	0.882181	0.861733	0.839297	0.833698	0.843598	1	0.902948	0.055642
1060	24	12324	0.049296	100.414	8.29642	12.9791	3.20124	0.935695	0.913624	0.918898	0.895042	0.914151	0.92543	0.889159	0.913786	0.851266	0.868955	0.870456	0.88563	0.859664	0.898126	0.887577	0.882181	0.861733	0.839297	0.833698	0.843598	1	0.902948	0.055642
1065	29	10611	0.042444	129.934	9.27722	27.8849	5.9558	0.936293	0.913627	0.919329	0.897465	0.916313	0.925408	0.889737	0.913722	0.851522	0.869852	0.871596	0.885496	0.860239	0.897653	0.887475	0.882292	0.863821	0.839648	0.833805	0.843417	1	0.903627	0.055624
1066	30	190	0.00076	114.791	8.56822	19.2853	4.29948	0.95	0.926316	0.931579	0.934211	0.939474	0.942105	0.913158	0.910526	0.865789	0.873684	0.855263	0.894737	0.873684	0.892105	0.918421	0.865789	0.892105	0.810526	0.826316	0.842105	1	0.917224	0.0507901
1070	34	174	0.000696	114.783	8.60976	19.2843	4.30897	0.951149	0.91954	0.936782	0.931034	0.933908	0.936782	0.913793	0.913793	0.864943	0.876437	0.859195	0.887931	0.867816	0.887931	0.922414	0.862069	0.885057	0.816092	0.818966	0.853448	1	0.915978	0.0510953
1070	22	13952	0.055808	99.8803	7.92189	12.7537	3.00782	0.917467	0.915711	0.91012	0.917539	0.900194	0.912486	0.891987	0.890661	0.869839	0.844789	0.866865	0.878835	0.882597	0.896502	0.86407	0.899154	0.866865	0.844646	0.851168	0.839629	1	0.898875	0.0610121
1072	24	13139	0.052556	99.7631	8.32833	12.7343	3.16397	0.918221	0.917117	0.911903	0.918221	0.901362	0.912855	0.892305	0.891468	0.869967	0.845003	0.868026	0.879215	0.882906	0.896606	0.864716	0.900259	0.867418	0.843976	0.850712	0.839562	1	0.899696	0.060735
1072	24	13139	0.052556	99.7631	8.32833	12.7343	3.16397	0.918221	0.917117	0.911903	0.918221	0.901362	0.912855	0.892305	0.891468	0.869967	0.845003	0.868026	0.879215	0.882906	0.896606	0.864716	0.900259	0.867418	0.843976	0.850712	0.839562	1	0.899696	0.060735
1077	29	11238	0.044952	129.445	9.28813	27.5763	5.91029	0.920493	0.91809	0.912573	0.919292	0.902963	0.913419	0.893353	0.891173	0.870573	0.84459	0.868126	0.880361	0.88263	0.897046	0.866213	0.901006	0.867904	0.843122	0.850018	0.838628	1	0.900609	0.060557
1078	30	264	0.001056	114.445	8.02338	19.076	4.01143	0.950758	0.945076	0.912879	0.918561	0.94697	0.920455	0.910985	0.907197	0.886364	0.850379	0.888258	0.897727	0.899621	0.88447	0.875	0.914773	0.882576	0.833333	0.842803	0.827652	1	0.916819	0.0531619
1082	34	245	0.00098	114.177	8.03685	18.9449	4.00136	0.94898	0.942857	0.918367	0.920408	0.95102	0.916327	0.910204	0.908163	0.881633	0.853061	0.887755	0.904082	0.9	0.883673	0.879592	0.908163	0.881633	0.826531	0.84898	0.82449	1	0.917062	0.0540369
1082	22	16319	0.065276	98.8149	7.92878	12.357	2.94825	0.933176	0.912433	0.91228	0.902016	0.921472	0.919511	0.889577	0.884521	0.872511	0.874502	0.862093	0.860255	0.865004	0.928213	0.872602	0.8624	0.870427	0.851033	0.887983	0.805227	1	0.901868	0.0601373
1084	24	15378	0.061512	98.737	8.3133	12.3516	3.1037	0.933737	0.914131	0.912472	0.903726	0.921739	0.920633	0.889973	0.885128	0.872708	0.874431	0.863279	0.861393	0.864807	0.928177	0.872448	0.863409	0.870562	0.851281	0.887729	0.805696	1	0.902589	0.0599102
1084	24	15378	0.061512	98.737	8.3133	12.3516	3.1037	0.933737	0.914131	0.912472	0.903726	0.921739	0.920633	0.889973	0.885128	0.872708	0.874431	0.863279	0.861393	0.864807	0.928177	0.872448	0.863409	0.870562	0.851281	0.887729	0.805696	1	0.902589	0.0599102
1089	29	13197	0.052788	126.277	9.27912	25.6282	5.63251	0.934076	0.91517	0.913503	0.905168	0.922255	0.922785	0.889634	0.885542	0.873721	0.876752	0.863833	0.861787	0.865121	0.92862	0.871713	0.86406	0.870615	0.850951	0.888649	0.804501	1	0.90338	0.0594155
1090	30	325	0.0013	112.972	7.71843	18.3401	3.82144	0.947692	0.926154	0.927692	0.927692	0.929231	0.932308	0.906154	0.906154	0.878462	0.878462	0.856923	0.88	0.895385	0.949231	0.850769	0.88	0.876923	0.872308	0.870769	0.807692	1	0.915444	0.0545999
1094	34	297	0.001188	113.019	7.71205	18.3623	3.82712	0.944444	0.927609	0.929293	0.925926	0.925926	0.93771	0.907407	0.907407	0.883838	0.878788	0.861953	0.882155	0.892256	0.949495	0.850168	0.878788	0.882155	0.87037	0.87037	0.811448	1	0.915858	0.054619
1094	22	16765	0.06706	99.1051	7.78042	12.4555	2.9011	0.927349	0.906531	0.918282	0.8949	0.909365	0.931792	0.866716	0.898897	0.876827	0.873457	0.866418	0.88476	0.86433	0.92034	0.869251	0.885953	0.870385	0.861795	0.848076	0.836505	1	0.900607	0.0595138
1096	24	15771	0.063084	98.9988	8.20581	12.4414	3.06529	0.928857	0.90771	0.919599	0.895695	0.910152	0.932154	0.867795	0.899531	0.877433	0.87477	0.866908	0.88463	0.864308	0.920931	0.869919	0.886279	0.87049	0.862184	0.848329	0.836377	1	0.901504	0.0591568
1096	24	15771	0.063084	98.9988	8.20581	12.4414	3.06529	0.928857	0.90771	0.919599	0.895695	0.910152	0.932154	0.867795	0.899531	0.877433	0.87477	0.866908	0.88463	0.864308	0.920931	0.869919	0.886279	0.87049	0.862184	0.848329	0.836377	1	0.901504	0.0591568
1101	29	13490	0.05396	128.94	9.15011	27.2467	5.76361	0.930133	0.908636	0.92046	0.89596	0.911898	0.934099	0.868643	0.901223	0.877613	0.87513	0.867754	0.885471	0.864307	0.921016	0.870237	0.885878	0.870348	0.861824	0.847294	0.836953	1	0.902402	0.0588923
1102	30	285	0.00114	115.285	8.28577	19.5123	4.23381	0.949123	0.929825	0.931579	0.905263	0.942105	0.964912	0.901754	0.903509	0.917544	0.875439	0.868421	0.896491	0.889474	0.922807	0.878947	0.907018	0.892982	0.866667	0.850877	0.842105	1	0.920263	0.0554519
1106	34	268	0.001072	115.463	8.36039	19.6069	4.2767	0.949627	0.93097	0.93097	0.904851	0.94403	0.964552	0.901119	0.906716	0.916045	0.880597	0.871269	0.895522	0.891791	0.921642	0.878731	0.908582	0.897388	0.867537	0.848881	0.841418	1	0.920924	0.0556175
1106	22	13692	0.054768	100.841	7.83542	13.114	3.04038	0.950957	0.912942	0.922583	0.893953	0.913417	0.912504	0.888402	0.915681	0.86693	0.887818	0.874781	0.881646	0.895194	0.930836	0.875511	0.91097	0.875292	0.872882	0.854112	0.822524	1	0.908292	0.0586596
1108	24	12922	0.051688	100.757	8.26764	13.1084	3.2116	0.952136	0.914255	0.923386	0.894676	0.91468	0.913133	0.889143	0.916151	0.867629	0.88891	0.874013	0.881791	0.89603	0.931551	0.87529	0.911237	0.875058	0.873317	0.854512	0.822086	1	0.909088	0.0582035
1108	24	12922	0.051688	100.757	8.26764	13.1084	3.2116	0.952136	0.914255	0.923386	0.894676	0.91468	0.913133	0.889143	0.916151	0.867629	0.88891	0.874013	0.881791	0.89603	0.931551	0.87529	0.911237	0.875058	0.873317	0.854512	0.822086	1	0.909088	0.0582035
1113	29	11169	0.044676	128.568	9.18896	27.0187	5.77276	0.953443	0.91369	0.925105	0.895873	0.915838	0.91369	0.890053	0.917092	0.868296	0.889695	0.875101	0.881323	0.896947	0.931238	0.874922	0.912436	0.875145	0.873668	0.855627	0.823216	1	0.909876	0.058018
1114	30	243	0.000972	114.581	8.15823	19.1509	4.03183	0.971193	0.940329	0.962963	0.880658	0.938272	0.932099	0.917695	0.919753	0.860082	0.911523	0.901235	0.874486	0.901235	0.938272	0.866255	0.91358	0.890947	0.876543	0.895062	0.829218	1	0.925316	0.0489794
1118	34	224	0.000896	114.575	8.3629	19.1623	4.12551	0.973214	0.941964	0.962054	0.879464	0.941964	0.9375	0.917411	0.917411	0.859375	0.908482	0.901786	0.875	0.915179	0.939732	0.868304	0.921875	0.888393	0.872768	0.890625	0.830357	1	0.92645	0.0489457
1118	22	16070	0.06428	99.2776	7.88958	12.5259	2.95079	0.92234	0.906658	0.914219	0.907312	0.912414	0.902427	0.896951	0.906565	0.849222	0.869104	0.862539	0.885937	0.88435	0.905258	0.877225	0.901587	0.869166	0.84888	0.841848	0.820411	1	0.89973	0.0598769
1120	24	15110	0.06044	99.2137	8.30055	12.527	3.11389	0.923362	0.907743	0.915255	0.907776	0.913038	0.903872	0.897518	0.906883	0.850199	0.870119	0.86221	0.886168	0.884447	0.905228	0.877498	0.902019	0.868762	0.84904	0.841794	0.820218	1	0.900458	0.0596527
1120	24	15110	0.06044	99.2137	8.30055	12.527	3.11389	0.923362	0.907743	0.915255	0.907776	0.913038	0.903872	0.897518	0.906883	0.850199	0.870119	0.86221	0.886168	0.884447	0.905228	0.877498	0.902019	0.868762	0.84904	0.841794	0.820218	1	0.900458	0.0596527
1125	29	12941	0.051764	128.347	9.22664	26.885	5.76725	0.923654	0.908662	0.916892	0.908392	0.913144	0.904296	0.898462	0.906808	0.849818	0.870721	0.861989	0.887412	0.886369	0.90646	0.877792	0.90221	0.868673	0.850166	0.844564	0.820609	1	0.901099	0.0596669
1126	30	279	0.001116	113.522	8.0763	18.6285	3.98424	0.926523	0.948029	0.915771	0.930108	0.935484	0.933692	0.924731	0.939068	0.860215	0.878136	0.879928	0.910394	0.883513	0.922939	0.887097	0.890681	0.897849	0.870968	0.845878	0.784946	1	0.918023	0.051412
1130	34	257	0.001028	113.442	8.15815	18.5954	4.01996	0.928016	0.949416	0.914397	0.92607	0.939689	0.931907	0.929961	0.933852	0.861868	0.881323	0.881323	0.914397	0.879377	0.922179	0.892996	0.88716	0.898833	0.867704	0.844358	0.785992	1	0.918406	0.0516898
1130	22	19276	0.077104	98.0824	7.77422	12.0796	2.83659	0.934297	0.909395	0.896685	0.910614	0.917799	0.909603	0.883223	0.912171	0.871784	0.854638	0.855494	0.881874	0.861564	0.891808	0.886984	0.892872	0.855416	0.857828	0.842524	0.836377	1	0.900003	0.0599251
1132	24	18143	0.072572	98.0147	8.191	12.0797	3.00266	0.934768	0.910985	0.898143	0.911233	0.918233	0.910461	0.884639	0.912969	0.872375	0.855123	0.855895	0.882737	0.862261	0.891694	0.886926	0.893017	0.855426	0.85843	0.842501	0.837017	1	0.900819	0.0597651
1132	24	18143	0.072572	98.0147	8.191	12.0797	3.00266	0.934768	0.910985	0.898143	0.911233	0.918233	0.910461	0.884639	0.912969	0.872375	0.855123	0.855895	0.882737	0.862261	0.891694	0.886926	0.893017	0.855426	0.85843	0.842501	0.837017	1	0.900819	0.0597651
1137	29	15493	0.061972	126.643	9.11565	25.8336	5.54566	0.935358	0.911379	0.899697	0.913703	0.919383	0.910314	0.885819	0.912961	0.872717	0.855774	0.856032	0.881495	0.862357	0.892952	0.887594	0.892661	0.854967	0.858226	0.843252	0.836442	1	0.901545	0.0595913
1138	30	454	0.001816	112.472	8.17907	18.1311	3.98493	0.960352	0.948238	0.912996	0.904185	0.938326	0.92511	0.905286	0.915198	0.874449	0.876652	0.856828	0.904185	0.885463	0.893172	0.903084	0.905286	0.878855	0.888767	0.862335	0.8337	1	0.917642	0.0539183
1142	34	417	0.001668	112.479	8.32725	18.1444	4.05687	0.960432	0.948441	0.914868	0.902878	0.940048	0.926859	0.902878	0.91247	0.874101	0.874101	0.856115	0.904077	0.884892	0.895683	0.905276	0.901679	0.876499	0.890887	0.856115	0.834532	1	0.917559	0.0529149
1142	22	15567	0.062268	99.4596	7.98712	12.5999	3.01644	0.924809	0.903193	0.922239	0.897925	0.918706	0.92513	0.867605	0.897251	0.862658	0.873225	0.868889	0.883632	0.892786	0.907111	0.877818	0.874414	0.873482	0.847594	0.852412	0.81525	1	0.900329	0.0596746
1144	24	14594	0.058376	99.406	8.42402	12.6068	3.19293	0.926066	0.904516	0.923051	0.898794	0.919213	0.924592	0.868165	0.898212	0.862752	0.873784	0.869398	0.883925	0.893278	0.907222	0.878752	0.874572	0.874092	0.847677	0.85285	0.815369	1	0.901034	0.0592977
1144	24	14594	0.058376	99.406	8.42402	12.6068	3.19293	0.926066	0.904516	0.923051	0.898794	0.919213	0.924592	0.868165	0.898212	0.862752	0.873784	0.869398	0.883925	0.893278	0.907222	0.878752	0.874572	0.874092	0.847677	0.85285	0.815369	1	0.901034	0.0592977
1149	29	12587	0.050348	126.659	9.33423	25.8627	5.71177	0.927306	0.905498	0.92385	0.901287	0.920394	0.925399	0.86776	0.898904	0.863709	0.873441	0.870342	0.884842	0.892786	0.907166	0.878645	0.874235	0.875228	0.849011	0.853301	0.815047	1	0.90192	0.0590544
1150	30	282	0.001128	112.826	7.94594	18.2834	3.85006	0.955674	0.93617	0.952128	0.930851	0.941489	0.930851	0.891844	0.91844	0.879433	0.87766	0.900709	0.879433	0.920213	0.920213	0.886525	0.884752	0.881206	0.858156	0.856383	0.824468	1	0.923525	0.0541158
1154	34	262	0.001048	112.621	7.91142	18.1829	3.81603	0.95229	0.933206	0.958015	0.933206	0.946565	0.937023	0.895038	0.916031	0.881679	0.883588	0.896947	0.877863	0.919847	0.916031	0.883588	0.889313	0.881679	0.864504	0.854962	0.826336	1	0.924577	0.0546345
1154	22	16706	0.066824	98.9905	7.68516	12.4076	2.85756	0.926673	0.89417	0.922363	0.912696	0.910092	0.923141	0.902999	0.894978	0.873129	0.878068	0.849725	0.883186	0.858314	0.929636	0.88552	0.865467	0.84317	0.842931	0.881001	0.811146	1	0.901452	0.0597
1156	24	15747	0.062988	98.868	8.13276	12.3886	3.0254	0.928113	0.89579	0.923414	0.913793	0.911348	0.924176	0.903696	0.895599	0.873785	0.878358	0.850733	0.883787	0.858195	0.929701	0.884835	0.865149	0.843335	0.843303	0.881406	0.811964	1	0.902419	0.0592503
1156	24	15747	0.062988	98.868	8.13276	12.3886	3.0254	0.928113	0.89579	0.923414	0.913793	0.911348	0.924176	0.903696	0.895599	0.873785	0.878358	0.850733	0.883787	0.858195	0.929701	0.884835	0.865149	0.843335	0.843303	0.881406	0.811964	1	0.902419	0.0592503
1161	29	13504	0.054016	125.341	9.01489	25.0481	5.37385	0.92891	0.897697	0.923948	0.916099	0.913063	0.923615	0.903954	0.895957	0.873482	0.877925	0.84923	0.884219	0.859745	0.929576	0.885145	0.865558	0.843009	0.844046	0.880924	0.81113	1	0.903155	0.0589529
1162	30	413	0.001652	112.732	7.94408	18.2386	3.86518	0.947942	0.923729	0.946731	0.930993	0.929782	0.939467	0.920097	0.897094	0.887409	0.868039	0.859564	0.88862	0.876513	0.934625	0.886199	0.895884	0.863196	0.847458	0.865617	0.840194	1	0.918663	0.0525372
1166	34	381	0.001524	112.752	7.93087	18.2477	3.86284	0.955381	0.92126	0.944882	0.937008	0.934383	0.939633	0.919948	0.896325	0.885827	0.870079	0.858268	0.893701	0.880577	0.933071	0.884514	0.896325	0.85958	0.846457	0.862205	0.843832	1	0.920225	0.0518919
1166	22	20571	0.082284	97.999	7.78963	12.0504	2.84605	0.935662	0.908293	0.913227	0.890598	0.919547	0.912522	0.876477	0.907856	0.884789	0.864324	0.844976	0.889043	0.868334	0.916655	0.880341	0.903189	0.880147	0.847552	0.862306	0.828326	1	0.90157	0.0591932
1168	24	19341	0.077364	97.8416	8.21097	12.0182	2.99983	0.936534	0.909338	0.915206	0.892327	0.920118	0.91412	0.877178	0.908717	0.88527	0.864821	0.84538	0.889096	0.869086	0.916705	0.880849	0.90365	0.880435	0.84825	0.863296	0.828809	1	0.902564	0.0587027
1168	24	19341	0.077364	97.8416	8.21097	12.0182	2.99983	0.936534	0.909338	0.915206	0.892327	0.920118	0.91412	0.877178	0.908717	0.88527	0.864821	0.84538	0.889096	0.869086	0.916705	0.880849	0.90365	0.880435	0.84825	0.863296	0.828809	1	0.902564	0.0587027
1173	29	16526	0.066104	124.534	9.05184	24.5771	5.32863	0.93719	0.911412	0.91586	0.893531	0.921397	0.914831	0.877889	0.909264	0.886179	0.865636	0.846	0.889931	0.86972	0.916979	0.880159	0.903606	0.879856	0.848632	0.863458	0.828301	1	0.903445	0.0583743
1174	30	744	0.002976	111.162	7.70798	17.4831	3.67255	0.961022	0.936828	0.945565	0.905914	0.93414	0.932796	0.905914	0.924731	0.891129	0.853495	0.844758	0.898522	0.891129	0.918683	0.881048	0.923387	0.877688	0.858871	0.868952	0.827285	1	0.92023	0.0524703
1178	34	686	0.002744	111.142	7.65587	17.4701	3.64648	0.965743	0.934402	0.946064	0.905248	0.934402	0.934402	0.906706	0.923469	0.895044	0.858601	0.849854	0.898688	0.894315	0.920554	0.885569	0.921283	0.880466	0.857872	0.867347	0.825802	1	0.921423	0.0521583
1178	22	24045	0.09618	95.8198	8.07514	11.2938	2.84508	0.924912	0.920004	0.900603	0.909233	0.892868	0.894718	0.878769	0.907548	0.853712	0.893013	0.851736	0.870701	0.889166	0.930609	0.866147	0.900936	0.868205	0.831004	0.854814	0.820233	1	0.898022	0.0600907
1180	24	22550	0.0902	95.6947	8.45088	11.2729	2.98357	0.92694	0.921086	0.902195	0.910621	0.893415	0.896164	0.879534	0.908603	0.854812	0.892993	0.851951	0.870687	0.889933	0.930399	0.866408	0.901042	0.867738	0.832129	0.854235	0.820732	1	0.899083	0.059683
1180	24	22550	0.0902	95.6947	8.45088	11.2729	2.98357	0.92694	0.921086	0.902195	0.910621	0.893415	0.896164	0.879534	0.908603	0.854812	0.892993	0.851951	0.870687	0.889933	0.930399	0.866408	0.901042	0.867738	0.832129	0.854235	0.820732	1	0.899083	0.059683
1185	29	19245	0.07698	122.51	9.247	23.432	5.30112	0.928345	0.921564	0.903066	0.911406	0.89444	0.897428	0.880644	0.908782	0.856092	0.892855	0.853806	0.871577	0.89127	0.931203	0.867784	0.901611	0.868381	0.833307	0.854092	0.820655	1	0.900002	0.0593691
1186	30	875	0.0035	110.38	7.68983	17.1209	3.63483	0.957714	0.939429	0.922857	0.924	0.916571	0.905714	0.877143	0.913714	0.867429	0.893714	0.861714	0.887429	0.889714	0.932	0.856	0.905143	0.872	0.850857	0.856	0.834286	1	0.91373	0.0512874
1190	34	796	0.003184	110.305	7.62998	17.0825	3.59865	0.961055	0.940327	0.927136	0.925879	0.915201	0.904523	0.874372	0.915829	0.869347	0.898241	0.863693	0.889447	0.88505	0.932161	0.854899	0.903894	0.870603	0.848618	0.850503	0.833543	1	0.914849	0.0510955
1190	22	23144	0.092576	96.5196	7.91875	11.5294	2.82329	0.921837	0.917106	0.909329	0.903063	0.905505	0.896625	0.881719	0.908378	0.87688	0.867331	0.856334	0.879731	0.866942	0.912288	0.86988	0.900341	0.862491	0.842767	0.854736	0.799041	1	0.898411	0.0607019
1192	24	21731	0.086924	96.4376	8.32906	11.5248	2.97698	0.922967	0.918319	0.910635	0.903939	0.906171	0.897336	0.882219	0.908288	0.876812	0.867562	0.856541	0.880539	0.867862	0.912429	0.870208	0.900212	0.862086	0.84269	0.854862	0.799135	1	0.899142	0.0604273
1192	24	21731	0.086924	96.4376	8.32906	11.5248	2.97698	0.922967	0.918319	0.910635	0.903939	0.906171	0.897336	0.882219	0.908288	0.876812	0.867562	0.856541	0.880539	0.867862	0.912429	0.870208	0.900212	0.862086	0.84269	0.854862	0.799135	1	0.899142	0.0604273
1197	29	18595	0.07438	124.414	9.23146	24.523	5.45401	0.924845	0.919763	0.911535	0.904921	0.906749	0.897983	0.881662	0.909788	0.877171	0.867411	0.856574	0.881904	0.868163	0.913337	0.870341	0.900403	0.862355	0.842431	0.856332	0.799059	1	0.900019	0.0600642
1198	30	699	0.002796	111.689	7.85831	17.7385	3.75928	0.950644	0.934907	0.938484	0.920601	0.924893	0.910587	0.906295	0.912017	0.892704	0.867668	0.862661	0.89628	0.879113	0.920601	0.886266	0.898426	0.866953	0.853362	0.865522	0.806867	1	0.916333	0.0531675
1202	34	645	0.00258	111.723	7.9401	17.7598	3.797	0.948837	0.934884	0.936434	0.920155	0.924031	0.910853	0.906977	0.912403	0.892248	0.870543	0.864341	0.893798	0.88062	0.92093	0.890698	0.903101	0.862791	0.851163	0.868217	0.800775	1	0.915975	0.0528384
1202	22	16979	0.067916	99.2736	7.94697	12.5283	2.99379	0.922581	0.906149	0.905825	0.914748	0.917663	0.916956	0.880382	0.892279	0.864391	0.875169	0.860357	0.894016	0.887096	0.905295	0.885329	0.873697	0.862919	0.840862	0.871901	0.837417	1	0.900296	0.0617919
1204	24	15914	0.063656	99.1992	8.37968	12.5271	3.16805	0.923558	0.907251	0.906874	0.915326	0.918657	0.916897	0.881394	0.893647	0.865025	0.876398	0.861317	0.894338	0.886892	0.906277	0.885541	0.873759	0.863768	0.841963	0.873068	0.837627	1	0.901126	0.0616455
1204	24	15914	0.063656	99.1992	8.37968	12.5271	3.16805	0.923558	0.907251	0.906874	0.915326	0.918657	0.916897	0.881394	0.893647	0.865025	0.876398	0.861317	0.894338	0.886892	0.906277	0.885541	0.873759	0.863768	0.841963	0.873068	0.837627	1	0.901126	0.0616455
1209	29	13605	0.05442	128.208	9.22819	26.7997	5.78058	0.925579	0.908784	0.907203	0.916354	0.919111	0.917567	0.882286	0.892944	0.865785	0.878464	0.860676	0.894708	0.888754	0.90713	0.88552	0.873907	0.863947	0.842374	0.875156	0.836237	1	0.902029	0.061247
1210	30	302	0.001208	113.784	8.5059	18.7863	4.21786	0.960265	0.943709	0.938742	0.948675	0.930464	0.913907	0.932119	0.907285	0.915563	0.854305	0.859272	0.899007	0.905629	0.928808	0.872517	0.887417	0.880795	0.852649	0.897351	0.827815	1	0.925012	0.0526678
1214	34	275	0.0011	113.89	8.50999	18.8379	4.22562	0.956364	0.94	0.938182	0.949091	0.930909	0.92	0.938182	0.901818	0.912727	0.858182	0.863636	0.901818	0.909091	0.930909	0.876364	0.885455	0.872727	0.847273	0.9	0.829091	1	0.924768	0.0540491
1214	22	16506	0.066024	98.7681	7.83798	12.3345	2.91467	0.932752	0.908215	0.908488	0.902399	0.909094	0.913698	0.889676	0.902369	0.871107	0.837059	0.875712	0.878862	0.874924	0.907216	0.88386	0.869593	0.87556	0.845662	0.849812	0.808373	1	0.899678	0.058534
1216	24	15491	0.061964	98.6501	8.24339	12.3152	3.06496	0.933736	0.908624	0.909464	0.903234	0.910077	0.914563	0.890033	0.902911	0.87128	0.837389	0.875896	0.879511	0.876186	0.908043	0.883997	0.869602	0.875186	0.845846	0.850784	0.808857	1	0.900352	0.0583878
1216	24	15491	0.061964	98.6501	8.24339	12.3152	3.06496	0.933736	0.908624	0.909464	0.903234	0.910077	0.914563	0.890033	0.902911	0.87128	0.837389	0.875896	0.879511	0.876186	0.908043	0.883997	0.869602	0.875186	0.845846	0.850784	0.808857	1	0.900352	0.0583878
1221	29	13273	0.053092	127.217	9.10582	26.1808	5.59746	0.935357	0.909892	0.909779	0.904166	0.909553	0.915128	0.891208	0.90281	0.871054	0.837188	0.876705	0.880246	0.876818	0.908762	0.883598	0.869585	0.875687	0.846041	0.850712	0.809651	1	0.901	0.0582744
1222	30	337	0.001348	113.472	8.16269	18.6096	4.01103	0.952522	0.937685	0.913947	0.924332	0.913947	0.937685	0.906528	0.913947	0.890208	0.836795	0.888724	0.87092	0.878338	0.925816	0.900593	0.876855	0.872404	0.841246	0.860534	0.826409	1	0.914672	0.0551037
1226	34	306	0.001224	113.299	7.85821	18.5049	3.8262	0.949346	0.933007	0.916667	0.929739	0.911765	0.94281	0.906863	0.916667	0.885621	0.826797	0.893791	0.866013	0.879085	0.931373	0.900327	0.872549	0.869281	0.844771	0.856209	0.833333	1	0.914278	0.0556985
1226	22	18050	0.0722	98.5598	7.82257	12.2568	2.88532	0.945097	0.901163	0.91795	0.892271	0.922299	0.898781	0.90518	0.914903	0.901939	0.855346	0.839584	0.888283	0.854903	0.930831	0.86759	0.880499	0.862992	0.846981	0.862742	0.814986	1	0.90333	0.0571918
1228	24	16965	0.06786	98.4725	8.25712	12.2508	3.05778	0.945771	0.902535	0.919157	0.893663	0.922782	0.899175	0.906307	0.91562	0.902387	0.854819	0.839581	0.889272	0.855202	0.930976	0.867963	0.880401	0.862717	0.847097	0.863012	0.814589	1	0.904073	0.0568707
1228	24	16965	0.06786	98.4725	8.25712	12.2508	3.05778	0.945771	0.902535	0.919157	0.893663	0.922782	0.899175	0.906307	0.91562	0.902387	0.854819	0.839581	0.889272	0.855202	0.930976	0.867963	0.880401	0.862717	0.847097	0.863012	0.814589	1	0.904073	0.0568707
1233	29	14584	0.058336	126.799	9.15697	25.9319	5.60261	0.946517	0.903764	0.920358	0.895536	0.923923	0.90109	0.906953	0.916312	0.904004	0.854635	0.840442	0.890496	0.85467	0.931123	0.867526	0.88196	0.863241	0.846647	0.862692	0.815346	1	0.90508	0.0567393
1234	30	412	0.001648	112.84	8.02167	18.2959	3.93292	0.966019	0.918689	0.932039	0.932039	0.940534	0.921117	0.928398	0.918689	0.925971	0.853155	0.853155	0.889563	0.845874	0.912621	0.867718	0.870146	0.868932	0.862864	0.871359	0.800971	1	0.919376	0.0478716
1238	34	384	0.001536	112.767	7.97815	18.2576	3.88476	0.966146	0.917969	0.936198	0.929688	0.940104	0.923177	0.928385	0.921875	0.932292	0.856771	0.851563	0.886719	0.84375	0.914063	0.871094	0.86849	0.869792	0.863281	0.86849	0.799479	1	0.920079	0.0471974
1238	22	20489	0.081956	97.8735	7.86282	12.0091	2.8673	0.924887	0.898433	0.908341	0.907951	0.91371	0.910049	0.880253	0.925545	0.876495	0.859022	0.846088	0.867417	0.871443	0.935429	0.854434	0.899092	0.861828	0.865464	0.864	0.806506	1	0.898921	0.0586314
1240	24	19213	0.076852	97.7938	8.31823	12.0076	3.04599	0.926586	0.90012	0.909749	0.90902	0.914407	0.911154	0.881539	0.926326	0.877869	0.858715	0.846744	0.868214	0.871155	0.936007	0.8545	0.899365	0.863087	0.86556	0.864024	0.807786	1	0.900017	0.0581659
1240	24	19213	0.076852	97.7938	8.31823	12.0076	3.04599	0.926586	0.90012	0.909749	0.90902	0.914407	0.911154	0.881539	0.926326	0.877869	0.858715	0.846744	0.868214	0.871155	0.936007	0.8545	0.899365	0.863087	0.86556	0.864024	0.807786	1	0.900017	0.0581659
1245	29	16382	0.065528	126.355	9.26175	25.6733	5.6287	0.92739	0.901141	0.912648	0.909535	0.915456	0.911214	0.882035	0.927085	0.878434	0.858503	0.847149	0.868758	0.870284	0.936272	0.855207	0.899799	0.864577	0.864821	0.864607	0.809791	1	0.900867	0.0578635
1246	30	409	0.001636	113.057	8.1788	18.4104	3.99306	0.963325	0.93154	0.935208	0.937653	0.940098	0.927873	0.903423	0.933985	0.891198	0.863081	0.864303	0.872861	0.891198	0.94132	0.852078	0.905868	0.871638	0.861858	0.871638	0.801956	1	0.92194	0.0480414
1250	34	387	0.001548	112.969	8.02897	18.3579	3.91193	0.965116	0.928941	0.932817	0.944444	0.943152	0.930233	0.905685	0.934109	0.888889	0.861757	0.864341	0.877261	0.892765	0.94186	0.856589	0.903101	0.869509	0.863049	0.869509	0.801034	1	0.922816	0.0484972
1250	22	17212	0.068848	99.3029	7.74491	12.5272	2.9085	0.934958	0.924326	0.912067	0.926766	0.896293	0.910092	0.874041	0.911748	0.859168	0.876394	0.870062	0.8698	0.869974	0.912096	0.880374	0.894231	0.863438	0.832442	0.866895	0.827504	1	0.903816	0.0583524
1252	24	16161	0.064644	99.2327	8.19625	12.528	3.08831	0.93605	0.924757	0.913681	0.927325	0.89685	0.910835	0.875224	0.913	0.860064	0.876245	0.870181	0.870522	0.870769	0.912196	0.880515	0.894221	0.863251	0.832467	0.867366	0.827269	1	0.904571	0.057935
1252	24	16161	0.064644	99.2327	8.19625	12.528	3.08831	0.93605	0.924757	0.913681	0.927325	0.89685	0.910835	0.875224	0.913	0.860064	0.876245	0.870181	0.870522	0.870769	0.912196	0.880515	0.894221	0.863251	0.832467	0.867366	0.827269	1	0.904571	0.057935
1257	29	13926	0.055704	126.991	9.12227	26.045	5.59569	0.937455	0.925571	0.914261	0.929161	0.89674	0.910635	0.874946	0.913866	0.860944	0.875844	0.870422	0.871069	0.87114	0.914189	0.879973	0.894945	0.863349	0.832687	0.867801	0.827589	1	0.905229	0.0574346
1258	30	372	0.001488	112.666	7.87962	18.2035	3.84672	0.952957	0.932796	0.924731	0.935484	0.913978	0.916667	0.870968	0.928763	0.869624	0.88172	0.854839	0.880376	0.857527	0.918011	0.879032	0.903226	0.86828	0.834677	0.885753	0.802419	1	0.912744	0.0487874
1262	34	343	0.001372	112.574	7.82097	18.1557	3.82143	0.951895	0.932945	0.924198	0.938776	0.913994	0.913994	0.873178	0.930029	0.876093	0.88484	0.848397	0.88484	0.855685	0.921283	0.880466	0.906706	0.868805	0.832362	0.889213	0.804665	1	0.913326	0.0495526
1262	22	17293	0.069172	98.9921	8.00602	12.4269	2.98501	0.924594	0.914127	0.916932	0.913086	0.905974	0.908576	0.876337	0.914966	0.864801	0.881021	0.841728	0.878766	0.877234	0.90794	0.8901	0.899295	0.884491	0.823888	0.850171	0.836986	1	0.901425	0.0601373
1264	24	16257	0.065028	98.8943	8.42036	12.4162	3.15343	0.926063	0.915606	0.917728	0.913852	0.907271	0.909608	0.878329	0.916005	0.866642	0.880882	0.843298	0.879652	0.877991	0.908655	0.889955	0.899859	0.884142	0.823522	0.851233	0.837608	1	0.902531	0.0596041
1264	24	16257	0.065028	98.8943	8.42036	12.4162	3.15343	0.926063	0.915606	0.917728	0.913852	0.907271	0.909608	0.878329	0.916005	0.866642	0.880882	0.843298	0.879652	0.877991	0.908655	0.889955	0.899859	0.884142	0.823522	0.851233	0.837608	1	0.902531	0.0596041
1269	29	13940	0.05576	126.319	9.28328	25.6535	5.6442	0.92769	0.916463	0.919656	0.914347	0.907963	0.909792	0.87977	0.916679	0.867181	0.881707	0.842575	0.878945	0.877618	0.907963	0.889562	0.900179	0.884039	0.823099	0.851184	0.837841	1	0.903304	0.0593038
1270	30	411	0.001644	112.937	7.83473	18.3293	3.79594	0.946472	0.93309	0.951338	0.945255	0.92944	0.928224	0.917275	0.92944	0.867397	0.881995	0.8382	0.891727	0.903893	0.911192	0.906326	0.884428	0.885645	0.812652	0.860097	0.860097	1	0.921556	0.0525196
1274	34	382	0.001528	112.908	7.69394	18.3058	3.71163	0.945026	0.929319	0.950262	0.950262	0.930628	0.931937	0.918848	0.931937	0.865183	0.883508	0.839005	0.888743	0.903141	0.909686	0.909686	0.88089	0.891361	0.812827	0.850785	0.858639	1	0.921626	0.052947
1274	22	19463	0.077852	97.7673	7.75955	11.9649	2.82459	0.931357	0.907183	0.91954	0.906926	0.915481	0.920901	0.903895	0.898654	0.866079	0.866901	0.863947	0.875764	0.862534	0.906489	0.875482	0.880132	0.873452	0.86482	0.888661	0.800545	1	0.903281	0.0578952
1276	24	18291	0.073164	97.6729	8.19081	11.9563	2.99324	0.932234	0.908288	0.919961	0.907523	0.91597	0.92212	0.904243	0.898639	0.867394	0.866847	0.86466	0.876223	0.862911	0.906183	0.875185	0.879941	0.8739	0.863922	0.889044	0.800722	1	0.903882	0.0577934
1276	24	18291	0.073164	97.6729	8.19081	11.9563	2.99324	0.932234	0.908288	0.919961	0.907523	0.91597	0.92212	0.904243	0.898639	0.867394	0.866847	0.86466	0.876223	0.862911	0.906183	0.875185	0.879941	0.8739	0.863922	0.889044	0.800722	1	0.903882	0.0577934
1281	29	15605	0.06242	126.026	9.07209	25.4598	5.47766	0.933771	0.909356	0.919865	0.908683	0.91727	0.922845	0.904774	0.899327	0.86687	0.867639	0.865844	0.87661	0.863409	0.907401	0.875649	0.879686	0.872925	0.865428	0.888786	0.800481	1	0.90466	0.0576403
1282	30	514	0.002056	112.849	7.97176	18.2973	3.91471	0.953307	0.93677	0.937743	0.934825	0.935798	0.949416	0.93677	0.918288	0.899805	0.881323	0.895914	0.884241	0.868677	0.914397	0.876459	0.883268	0.873541	0.871595	0.903696	0.783074	1	0.925171	0.0484286
1286	34	469	0.001876	112.719	7.82559	18.2252	3.8339	0.95629	0.933902	0.9371	0.934968	0.939232	0.948827	0.936034	0.921109	0.904051	0.878465	0.896588	0.885928	0.863539	0.918977	0.879531	0.882729	0.878465	0.871002	0.901919	0.787846	1	0.925775	0.0483485
1286	22	17647	0.070588	98.9877	7.83964	12.4156	2.92514	0.927551	0.914773	0.916048	0.901003	0.901655	0.893523	0.908823	0.914008	0.886213	0.875446	0.849719	0.89613	0.878988	0.925313	0.874171	0.871678	0.841843	0.853913	0.857483	0.820989	1	0.902101	0.0609851
1288	24	16606	0.066424	98.9106	8.26655	12.4128	3.09631	0.928429	0.916295	0.917319	0.902294	0.902264	0.893593	0.909882	0.914609	0.886547	0.875527	0.850656	0.896724	0.879351	0.925509	0.873991	0.872125	0.842497	0.85436	0.858184	0.820697	1	0.902928	0.0605401
1288	24	16606	0.066424	98.9106	8.26655	12.4128	3.09631	0.928429	0.916295	0.917319	0.902294	0.902264	0.893593	0.909882	0.914609	0.886547	0.875527	0.850656	0.896724	0.879351	0.925509	0.873991	0.872125	0.842497	0.85436	0.858184	0.820697	1	0.902928	0.0605401
1293	29	14185	0.05674	128.064	9.23307	26.7112	5.76438	0.929644	0.916955	0.917307	0.903842	0.902221	0.894254	0.910187	0.915439	0.887205	0.875467	0.852274	0.897145	0.880931	0.927318	0.874057	0.873669	0.843144	0.854776	0.858125	0.821043	1	0.903644	0.060043
1294	30	375	0.0015	113.069	7.93619	18.3993	3.84331	0.973333	0.94	0.94	0.917333	0.909333	0.894667	0.925333	0.929333	0.897333	0.885333	0.852	0.914667	0.889333	0.917333	0.901333	0.881333	0.841333	0.866667	0.872	0.829333	1	0.921127	0.0532431
1298	34	349	0.001396	113.129	7.92777	18.4271	3.82528	0.972779	0.936963	0.941261	0.919771	0.912607	0.89255	0.924069	0.925501	0.899713	0.893983	0.851003	0.916905	0.883954	0.918338	0.898281	0.878223	0.84384	0.86533	0.87106	0.835244	1	0.921183	0.0536095
1298	22	17433	0.069732	98.3368	8.04504	12.1885	2.97044	0.926404	0.917111	0.898956	0.900132	0.91691	0.913813	0.868468	0.923823	0.868038	0.860667	0.829605	0.87756	0.885476	0.913325	0.871078	0.896145	0.872512	0.852062	0.848248	0.795417	1	0.898784	0.0620397
1300	24	16314	0.065256	98.2347	8.45159	12.1763	3.1343	0.928221	0.918873	0.900116	0.900576	0.91823	0.914705	0.870418	0.924789	0.868181	0.861162	0.830698	0.87854	0.885436	0.913786	0.87146	0.896285	0.873268	0.852948	0.84737	0.795728	1	0.899895	0.0614487
1300	24	16314	0.065256	98.2347	8.45159	12.1763	3.1343	0.928221	0.918873	0.900116	0.900576	0.91823	0.914705	0.870418	0.924789	0.868181	0.861162	0.830698	0.87854	0.885436	0.913786	0.87146	0.896285	0.873268	0.852948	0.84737	0.795728	1	0.899895	0.0614487
1305	29	14071	0.056284	126.229	9.36618	25.6071	5.69283	0.930069	0.920688	0.901464	0.900505	0.919409	0.916779	0.873392	0.925343	0.869768	0.862767	0.831675	0.878367	0.886611	0.914967	0.871402	0.896525	0.873925	0.853173	0.846351	0.796532	1	0.9012	0.060969
1306	30	450	0.0018	112.549	8.15205	18.165	3.93738	0.964444	0.934444	0.927778	0.92	0.935556	0.931111	0.892222	0.932222	0.888889	0.871111	0.836667	0.883333	0.906667	0.91	0.86	0.908889	0.887778	0.86	0.844444	0.806667	1	0.918584	0.053865
1310	34	413	0.001652	112.335	8.12838	18.0609	3.88845	0.964891	0.933414	0.92615	0.923729	0.934625	0.928571	0.893462	0.932203	0.895884	0.871671	0.836562	0.883777	0.904358	0.912833	0.859564	0.909201	0.887409	0.857143	0.847458	0.803874	1	0.918821	0.054039
1310	22	20660	0.08264	97.2632	8.00204	11.7979	2.88995	0.931559	0.912754	0.903146	0.902081	0.908785	0.913746	0.877081	0.916312	0.855639	0.872459	0.854719	0.891142	0.832793	0.903195	0.886738	0.903727	0.856946	0.842522	0.866312	0.821684	1	0.899197	0.058615
1312	24	19437	0.077748	97.1721	8.42483	11.7908	3.05212	0.932423	0.91385	0.904178	0.903329	0.910248	0.914776	0.878273	0.916371	0.856228	0.87336	0.854993	0.890955	0.832459	0.903817	0.886917	0.903843	0.858286	0.842928	0.867058	0.821912	1	0.900059	0.0584695
1312	24	19437	0.077748	97.1721	8.42483	11.7908	3.05212	0.932423	0.91385	0.904178	0.903329	0.910248	0.914776	0.878273	0.916371	0.856228	0.87336	0.854993	0.890955	0.832459	0.903817	0.886917	0.903843	0.858286	0.842928	0.867058	0.821912	1	0.900059	0.0584695
1317	29	16581	0.066324	126.449	9.26099	25.7298	5.63038	0.933659	0.914963	0.905705	0.903926	0.911284	0.914752	0.878475	0.916561	0.857065	0.874616	0.855316	0.891623	0.831283	0.90468	0.885954	0.903986	0.858332	0.843707	0.867921	0.822447	1	0.900817	0.0580381
1318	30	427	0.001708	113.165	7.88673	18.4432	3.86704	0.948478	0.9274	0.928571	0.932084	0.920375	0.915691	0.892272	0.932084	0.858314	0.888759	0.864169	0.892272	0.827869	0.907494	0.88993	0.922717	0.847775	0.845433	0.870023	0.825527	1	0.913252	0.0538696
1322	34	384	0.001536	113.207	7.93071	18.4658	3.86555	0.957031	0.924479	0.929688	0.933594	0.923177	0.91276	0.895833	0.934896	0.855469	0.885417	0.863281	0.895833	0.824219	0.90625	0.893229	0.921875	0.848958	0.846354	0.865885	0.826823	1	0.914525	0.05272
1322	22	16155	0.06462	99.7693	7.72955	12.7008	2.93063	0.925472	0.909037	0.91238	0.931538	0.90848	0.910678	0.888765	0.941783	0.871154	0.870443	0.86679	0.872857	0.886165	0.902538	0.886877	0.88013	0.859146	0.842897	0.855215	0.817796	1	0.904655	0.058602
1324	24	15137	0.060548	99.7223	8.1559	12.7086	3.1016	0.926736	0.909956	0.914679	0.931889	0.908833	0.911872	0.890071	0.941831	0.872234	0.870384	0.867411	0.873158	0.885876	0.902094	0.887032	0.879963	0.859087	0.844388	0.855784	0.819053	1	0.90552	0.0581482
1324	24	15137	0.060548	99.7223	8.1559	12.7086	3.1016	0.926736	0.909956	0.914679	0.931889	0.908833	0.911872	0.890071	0.941831	0.872234	0.870384	0.867411	0.873158	0.885876	0.902094	0.887032	0.879963	0.859087	0.844388	0.855784	0.819053	1	0.90552	0.0581482
1329	29	13064	0.052256	129.685	9.08917	27.7107	5.81846	0.927128	0.910403	0.915991	0.931836	0.909293	0.91335	0.891955	0.942629	0.871096	0.871134	0.867881	0.873775	0.885334	0.901408	0.887247	0.878712	0.859652	0.844305	0.85571	0.819542	1	0.906042	0.0577696
1330	30	223	0.000892	116.98	8.11088	20.3606	4.2763	0.932735	0.93722	0.932735	0.941704	0.903587	0.946188	0.883408	0.952915	0.887892	0.865471	0.901345	0.887892	0.899103	0.91704	0.887892	0.881166	0.843049	0.881166	0.856502	0.813901	1	0.91771	0.0511758
1334	34	196	0.000784	117.152	8.15221	20.4522	4.31635	0.938776	0.933673	0.938776	0.943878	0.897959	0.951531	0.882653	0.954082	0.885204	0.862245	0.897959	0.895408	0.897959	0.915816	0.897959	0.887755	0.841837	0.882653	0.852041	0.806122	1	0.918919	0.0509484
1334	22	10668	0.042672	101.989	7.99122	13.5693	3.17516	0.94146	0.915448	0.921963	0.910996	0.914604	0.930727	0.877906	0.923697	0.879406	0.860611	0.852831	0.873969	0.899138	0.888686	0.86797	0.859861	0.8735	0.84252	0.883436	0.798275	1	0.906471	0.0557225
1336	24	10050	0.0402	101.908	8.42323	13.5647	3.3561	0.941741	0.916468	0.923085	0.912139	0.915224	0.931493	0.878408	0.925075	0.880597	0.860498	0.853333	0.875522	0.899652	0.889005	0.867811	0.860348	0.873433	0.84204	0.884577	0.798806	1	0.907215	0.0554161
1336	24	10050	0.0402	101.908	8.42323	13.5647	3.3561	0.941741	0.916468	0.923085	0.912139	0.915224	0.931493	0.878408	0.925075	0.880597	0.860498	0.853333	0.875522	0.899652	0.889005	0.867811	0.860348	0.873433	0.84204	0.884577	0.798806	1	0.907215	0.0554161
1341	29	8675	0.0347	130.119	9.30309	28.0051	6.0261	0.942594	0.917752	0.924438	0.91072	0.915965	0.93147	0.878617	0.925591	0.881499	0.860749	0.854352	0.877118	0.900634	0.88853	0.866571	0.860576	0.874582	0.84121	0.885533	0.798963	1	0.907752	0.0551387
1342	30	128	0.000512	116.206	8.34863	19.9808	4.30452	0.957031	0.9375	0.941406	0.925781	0.898438	0.960938	0.890625	0.933594	0.886719	0.871094	0.871094	0.886719	0.910156	0.90625	0.863281	0.890625	0.921875	0.859375	0.90625	0.792969	1	0.920805	0.0459676
1346	34	124	0.000496	116.196	8.38358	19.9782	4.32298	0.955645	0.935484	0.943548	0.923387	0.907258	0.959677	0.895161	0.931452	0.887097	0.870968	0.866935	0.891129	0.915323	0.907258	0.858871	0.887097	0.923387	0.854839	0.91129	0.78629	1	0.921112	0.0461323
1346	22	13054	0.052216	100.336	7.78654	12.9181	2.98092	0.934924	0.921135	0.909951	0.898384	0.918799	0.902482	0.893021	0.915505	0.85154	0.880458	0.852114	0.877049	0.864141	0.909568	0.879347	0.87973	0.868508	0.864333	0.868048	0.82197	1	0.902528	0.0583559
1348	24	12281	0.049124	100.297	8.24195	12.9309	3.16323	0.936813	0.923337	0.911449	0.898542	0.919713	0.903306	0.893779	0.915886	0.854043	0.880995	0.852903	0.876679	0.864221	0.910716	0.879936	0.880547	0.869188	0.864099	0.869107	0.821798	1	0.903666	0.0575856
1348	24	12281	0.049124	100.297	8.24195	12.9309	3.16323	0.936813	0.923337	0.911449	0.898542	0.919713	0.903306	0.893779	0.915886	0.854043	0.880995	0.852903	0.876679	0.864221	0.910716	0.879936	0.880547	0.869188	0.864099	0.869107	0.821798	1	0.903666	0.0575856
1353	29	10538	0.042152	128.723	9.20201	27.116	5.78538	0.93737	0.925365	0.912792	0.899222	0.921	0.904678	0.893765	0.916682	0.854432	0.881097	0.853435	0.877491	0.863921	0.910799	0.88029	0.881334	0.870706	0.862972	0.869757	0.822974	1	0.90455	0.0571141
1354	30	221	0.000884	114.688	7.80437	19.1812	3.90517	0.954751	0.945701	0.938914	0.90724	0.941176	0.914027	0.911765	0.932127	0.864253	0.904977	0.864253	0.88009	0.857466	0.925339	0.884615	0.891403	0.864253	0.89819	0.855204	0.843891	1	0.919885	0.0508006
1358	34	198	0.000792	114.466	7.84675	19.0744	3.92289	0.954545	0.944444	0.939394	0.911616	0.939394	0.914141	0.906566	0.929293	0.868687	0.906566	0.866162	0.881313	0.853535	0.929293	0.883838	0.888889	0.856061	0.906566	0.853535	0.84596	1	0.919842	0.0507201
1358	22	16750	0.067	98.8268	7.75819	12.3512	2.87191	0.932985	0.927343	0.900985	0.909015	0.922925	0.890478	0.882269	0.919134	0.873672	0.885612	0.82791	0.881701	0.865224	0.910955	0.880418	0.870209	0.859403	0.849075	0.871552	0.801642	1	0.902099	0.057334
1360	24	15762	0.063048	98.7413	8.18162	12.3449	3.04208	0.933987	0.92907	0.902043	0.909624	0.923487	0.890845	0.883073	0.919744	0.874445	0.885928	0.827845	0.882502	0.866229	0.910798	0.880504	0.870194	0.860487	0.849987	0.871082	0.802056	1	0.902898	0.0570151
1360	24	15762	0.063048	98.7413	8.18162	12.3449	3.04208	0.933987	0.92907	0.902043	0.909624	0.923487	0.890845	0.883073	0.919744	0.874445	0.885928	0.827845	0.882502	0.866229	0.910798	0.880504	0.870194	0.860487	0.849987	0.871082	0.802056	1	0.902898	0.0570151
1365	29	13510	0.05404	125.94	9.06121	25.4069	5.43709	0.934789	0.9302	0.904108	0.909474	0.924352	0.891414	0.884049	0.920059	0.875611	0.885788	0.827868	0.884567	0.866432	0.910622	0.880459	0.871095	0.861806	0.85037	0.871651	0.801813	1	0.903697	0.056807
1366	30	345	0.00138	113.241	8.32359	18.509	4.073	0.928986	0.95942	0.947826	0.936232	0.946377	0.915942	0.913043	0.93913	0.894203	0.897101	0.82029	0.894203	0.894203	0.910145	0.87971	0.872464	0.863768	0.866667	0.884058	0.771014	1	0.921977	0.0491872
1370	34	318	0.001272	113.144	8.38064	18.4663	4.09351	0.927673	0.959119	0.949686	0.935535	0.95283	0.918239	0.915094	0.938679	0.899371	0.894654	0.822327	0.896226	0.891509	0.908805	0.872642	0.878931	0.856918	0.867925	0.883648	0.773585	1	0.92274	0.047595
1370	22	17386	0.069544	98.687	7.69955	12.2966	2.85295	0.93141	0.925745	0.908461	0.920166	0.913666	0.915535	0.878782	0.922581	0.873979	0.88252	0.858651	0.896066	0.87835	0.907023	0.879357	0.896267	0.88902	0.865351	0.866243	0.838548	1	0.907246	0.0562941
1372	24	16354	0.065416	98.5895	8.09058	12.2837	3.0017	0.931943	0.927051	0.909533	0.921181	0.914975	0.916137	0.87954	0.923536	0.874343	0.88275	0.859576	0.895744	0.878562	0.906965	0.87844	0.896814	0.888926	0.866149	0.866913	0.837563	1	0.90799	0.0560858
1372	24	16354	0.065416	98.5895	8.09058	12.2837	3.0017	0.931943	0.927051	0.909533	0.921181	0.914975	0.916137	0.87954	0.923536	0.874343	0.88275	0.859576	0.895744	0.878562	0.906965	0.87844	0.896814	0.888926	0.866149	0.866913	0.837563	1	0.90799	0.0560858
1377	29	14055	0.05622	128.033	8.966	26.6683	5.56913	0.93376	0.928388	0.910388	0.920811	0.916471	0.916507	0.879047	0.924689	0.874778	0.884312	0.860121	0.89598	0.878655	0.907862	0.878051	0.897118	0.89011	0.865279	0.866916	0.837851	1	0.908789	0.0558229
1378	30	315	0.00126	114.713	7.92098	19.2014	3.97499	0.957143	0.950794	0.947619	0.938095	0.919048	0.903175	0.895238	0.931746	0.88254	0.880952	0.861905	0.907937	0.877778	0.91746	0.904762	0.893651	0.879365	0.880952	0.866667	0.831746	1	0.92251	0.048533
1382	34	283	0.001132	114.729	7.92496	19.2097	3.98599	0.957597	0.952297	0.94523	0.936396	0.924028	0.899293	0.90106	0.929329	0.885159	0.879859	0.867491	0.90636	0.879859	0.922261	0.902827	0.90636	0.881625	0.883392	0.862191	0.825088	1	0.923185	0.0490749
1382	22	16356	0.065424	99.8352	7.80174	12.7297	2.95948	0.943568	0.926082	0.923086	0.912662	0.901932	0.908168	0.89429	0.916728	0.884018	0.864881	0.866838	0.879647	0.86268	0.913579	0.880227	0.894473	0.871362	0.846998	0.870781	0.815878	1	0.907859	0.0562809
1384	24	15422	0.061688	99.7663	8.22987	12.7297	3.13578	0.944106	0.926858	0.924459	0.913565	0.902509	0.908994	0.894955	0.917034	0.885391	0.866457	0.86837	0.880982	0.862793	0.914278	0.880787	0.894242	0.873168	0.847393	0.870348	0.816107	1	0.908686	0.0560182
1384	24	15422	0.061688	99.7663	8.22987	12.7297	3.13578	0.944106	0.926858	0.924459	0.913565	0.902509	0.908994	0.894955	0.917034	0.885391	0.866457	0.86837	0.880982	0.862793	0.914278	0.880787	0.894242	0.873168	0.847393	0.870348	0.816107	1	0.908686	0.0560182
1389	29	13264	0.053056	128.531	9.14907	26.9924	5.74205	0.944511	0.928001	0.926304	0.914279	0.902631	0.909869	0.896034	0.91737	0.885856	0.866933	0.868102	0.880541	0.862296	0.91443	0.879938	0.893961	0.873153	0.847407	0.871381	0.815855	1	0.909306	0.0556966
1390	30	273	0.001092	116.071	8.07465	19.8953	4.26856	0.950549	0.954212	0.935897	0.923077	0.921245	0.921245	0.895604	0.924908	0.89011	0.879121	0.882784	0.880952	0.877289	0.923077	0.893773	0.906593	0.884615	0.805861	0.884615	0.791209	1	0.919737	0.050901
1394	34	251	0.001004	115.959	7.98282	19.8318	4.20434	0.950199	0.954183	0.940239	0.928287	0.924303	0.922311	0.898406	0.922311	0.890438	0.876494	0.880478	0.890438	0.878486	0.924303	0.896414	0.90239	0.884462	0.818725	0.880478	0.784861	1	0.921188	0.0504866
1394	22	14060	0.05624	100.694	7.90391	13.0616	3.05722	0.944915	0.906081	0.932077	0.922262	0.899644	0.92941	0.898222	0.920982	0.866465	0.882504	0.866323	0.868883	0.870021	0.900071	0.871302	0.88293	0.876743	0.868777	0.860526	0.805761	1	0.908412	0.0561107
1396	24	13201	0.052804	100.616	8.37115	13.0605	3.24158	0.945383	0.908075	0.932505	0.923112	0.900538	0.93027	0.899818	0.921597	0.867169	0.883456	0.866298	0.869025	0.870767	0.900538	0.872737	0.884062	0.875918	0.870086	0.860427	0.806606	1	0.909268	0.0558168
1396	24	13201	0.052804	100.616	8.37115	13.0605	3.24158	0.945383	0.908075	0.932505	0.923112	0.900538	0.93027	0.899818	0.921597	0.867169	0.883456	0.866298	0.869025	0.870767	0.900538	0.872737	0.884062	0.875918	0.870086	0.860427	0.806606	1	0.909268	0.0558168
1401	29	11471	0.045884	128.247	9.24803	26.8251	5.78077	0.94691	0.908901	0.933266	0.924331	0.901186	0.930564	0.900357	0.922152	0.867666	0.883402	0.867012	0.869541	0.870151	0.901796	0.872679	0.883184	0.87573	0.872199	0.861433	0.80673	1	0.910013	0.0556593
1402	30	277	0.001108	113.931	8.21574	18.8361	4.03462	0.958484	0.922383	0.945848	0.927798	0.929603	0.940433	0.918773	0.925993	0.875451	0.884477	0.857401	0.848375	0.884477	0.909747	0.84657	0.886282	0.855596	0.879061	0.855596	0.803249	1	0.918656	0.0502304
1406	34	262	0.001048	114.04	8.26684	18.8928	4.05198	0.958015	0.927481	0.944656	0.931298	0.935115	0.938931	0.916031	0.923664	0.872137	0.889313	0.862595	0.843511	0.883588	0.908397	0.847328	0.887405	0.85687	0.879771	0.853053	0.805344	1	0.919554	0.05055
1406	22	17359	0.069436	98.0591	8.0929	12.0897	2.95834	0.937957	0.930353	0.901924	0.921539	0.921021	0.91768	0.874618	0.935883	0.871162	0.886773	0.838729	0.894262	0.880523	0.904574	0.883259	0.902385	0.874273	0.864652	0.869895	0.827438	1	0.908619	0.0560923
1408	24	16365	0.06546	98.0057	8.48904	12.0946	3.11274	0.939138	0.930736	0.903361	0.922243	0.921204	0.918118	0.875252	0.936328	0.870791	0.887687	0.839108	0.894684	0.880996	0.905438	0.883318	0.902108	0.873908	0.864406	0.87018	0.827314	1	0.909231	0.0558175
1408	24	16365	0.06546	98.0057	8.48904	12.0946	3.11274	0.939138	0.930736	0.903361	0.922243	0.921204	0.918118	0.875252	0.936328	0.870791	0.887687	0.839108	0.894684	0.880996	0.905438	0.883318	0.902108	0.873908	0.864406	0.87018	0.827314	1	0.909231	0.0558175
1413	29	14010	0.05604	126.303	9.36807	25.6517	5.68754	0.940293	0.932798	0.905924	0.923305	0.922305	0.918594	0.875517	0.936081	0.869914	0.888508	0.839507	0.894718	0.880799	0.905603	0.883262	0.90364	0.875625	0.865239	0.871128	0.828658	1	0.910244	0.0553929
1414	30	469	0.001876	112.286	8.39454	18.0595	4.16676	0.957356	0.954158	0.921109	0.933902	0.942431	0.921109	0.892324	0.948827	0.885928	0.885928	0.862473	0.89339	0.880597	0.91791	0.896588	0.929638	0.875267	0.864606	0.890192	0.839019	1	0.924007	0.0471655
1418	34	437	0.001748	112.258	8.39233	18.0462	4.16699	0.956522	0.954233	0.922197	0.934783	0.946224	0.926773	0.889016	0.948513	0.884439	0.889016	0.860412	0.89016	0.881007	0.915332	0.895881	0.93135	0.875286	0.866133	0.889016	0.842105	1	0.924475	0.0473485
1418	22	20433	0.081732	97.0568	7.88036	11.7175	2.8471	0.931924	0.908188	0.913155	0.880757	0.921964	0.875153	0.867225	0.893065	0.871654	0.871605	0.809597	0.892258	0.853081	0.900333	0.877918	0.872951	0.889811	0.843586	0.851368	0.786277	1	0.893406	0.0607355
1420	24	19129	0.076516	96.9649	8.29587	11.7094	3.00413	0.933295	0.910032	0.914606	0.882195	0.923075	0.876836	0.867923	0.893669	0.872262	0.871844	0.810759	0.892571	0.85292	0.901302	0.878849	0.873203	0.889932	0.843614	0.85156	0.785979	1	0.894531	0.0602513
1420	24	19129	0.076516	96.9649	8.29587	11.7094	3.00413	0.933295	0.910032	0.914606	0.882195	0.923075	0.876836	0.867923	0.893669	0.872262	0.871844	0.810759	0.892571	0.85292	0.901302	0.878849	0.873203	0.889932	0.843614	0.85156	0.785979	1	0.894531	0.0602513
1425	29	16415	0.06566	125.972	9.2097	25.4397	5.58125	0.933871	0.91124	0.916144	0.882668	0.92382	0.877795	0.868748	0.893878	0.871855	0.872007	0.80993	0.893542	0.852939	0.901828	0.878891	0.873896	0.890984	0.844989	0.851295	0.785379	1	0.895199	0.0600775
1426	30	467	0.001868	112.941	7.98332	18.3411	3.8853	0.956103	0.926124	0.942184	0.929336	0.937901	0.897216	0.901499	0.907923	0.883298	0.875803	0.815846	0.894004	0.865096	0.910064	0.857602	0.890792	0.90257	0.856531	0.853319	0.773019	1	0.914078	0.0545435
1430	34	440	0.00176	112.936	7.95847	18.3374	3.87658	0.957955	0.929545	0.943182	0.931818	0.936364	0.897727	0.905682	0.911364	0.8875	0.882955	0.819318	0.894318	0.860227	0.907955	0.855682	0.892045	0.903409	0.851136	0.853409	0.773864	1	0.915819	0.0542835
1430	22	14977	0.059908	100.105	7.78985	12.8312	2.98402	0.937604	0.927956	0.898544	0.891667	0.933765	0.918074	0.888362	0.914102	0.860386	0.878981	0.847666	0.88499	0.878614	0.902951	0.875776	0.872872	0.859952	0.878514	0.830774	0.804767	1	0.90384	0.05787
1432	24	14110	0.05644	99.9995	8.24024	12.8185	3.16494	0.9382	0.92966	0.9	0.892523	0.934337	0.918887	0.890078	0.914458	0.86141	0.879305	0.848653	0.886038	0.879412	0.902835	0.8764	0.873636	0.860135	0.879376	0.831006	0.805138	1	0.90478	0.0574488
1432	24	14110	0.05644	99.9995	8.24024	12.8185	3.16494	0.9382	0.92966	0.9	0.892523	0.934337	0.918887	0.890078	0.914458	0.86141	0.879305	0.848653	0.886038	0.879412	0.902835	0.8764	0.873636	0.860135	0.879376	0.831006	0.805138	1	0.90478	0.0574488
1437	29	12054	0.048216	127.852	9.16123	26.5747	5.71734	0.939522	0.92936	0.900531	0.893355	0.934918	0.920441	0.890368	0.915298	0.862867	0.880911	0.849137	0.885806	0.879915	0.903186	0.877261	0.874689	0.860503	0.879791	0.832421	0.803592	1	0.905482	0.057105
1438	30	238	0.000952	115.491	7.80291	19.5824	4.01853	0.939076	0.941176	0.936975	0.880252	0.966387	0.941176	0.922269	0.92437	0.85084	0.857143	0.880252	0.880252	0.894958	0.903361	0.87395	0.865546	0.852941	0.863445	0.806723	0.813025	1	0.915109	0.0555548
1442	34	224	0.000896	115.362	7.83325	19.5199	4.03612	0.9375	0.939732	0.935268	0.879464	0.964286	0.944196	0.921875	0.930804	0.850446	0.854911	0.881696	0.886161	0.892857	0.901786	0.872768	0.866071	0.857143	0.859375	0.801339	0.808036	1	0.914711	0.0559713
1442	22	13444	0.053776	100.373	7.89395	12.9385	3.02387	0.922345	0.92889	0.91472	0.918923	0.912563	0.900588	0.889653	0.908361	0.853764	0.893075	0.857074	0.893298	0.873215	0.918253	0.899844	0.880765	0.867971	0.854619	0.863954	0.826019	1	0.904758	0.0575883
1444	24	12651	0.050604	100.275	8.39965	12.9324	3.22744	0.923484	0.929413	0.915619	0.919611	0.913446	0.901589	0.890285	0.90815	0.854201	0.893645	0.857165	0.892696	0.874081	0.919137	0.900126	0.880602	0.867797	0.854004	0.864121	0.826773	1	0.905388	0.0574603
1444	24	12651	0.050604	100.275	8.39965	12.9324	3.22744	0.923484	0.929413	0.915619	0.919611	0.913446	0.901589	0.890285	0.90815	0.854201	0.893645	0.857165	0.892696	0.874081	0.919137	0.900126	0.880602	0.867797	0.854004	0.864121	0.826773	1	0.905388	0.0574603
1449	29	10896	0.043584	127.778	9.28745	26.5396	5.76076	0.925707	0.929837	0.917952	0.919879	0.914097	0.900147	0.892988	0.908912	0.854855	0.894181	0.857241	0.890877	0.875046	0.920062	0.899	0.881011	0.868667	0.853616	0.863803	0.826496	1	0.906229	0.0569486
1450	30	219	0.000876	114.04	8.36523	18.9005	4.14035	0.93379	0.931507	0.947489	0.938356	0.938356	0.899543	0.917808	0.915525	0.856164	0.908676	0.872146	0.913242	0.874429	0.890411	0.901826	0.878995	0.865297	0.821918	0.828767	0.858447	1	0.916918	0.0553925
1454	34	202	0.000808	113.969	8.43722	18.8711	4.17915	0.940594	0.935644	0.94802	0.940594	0.938119	0.90099	0.923267	0.923267	0.85396	0.903465	0.876238	0.910891	0.873762	0.886139	0.903465	0.881188	0.863861	0.816832	0.829208	0.858911	1	0.919169	0.0551423
1454	22	18008	0.072032	98.0685	7.80389	12.0762	2.84468	0.923812	0.927171	0.917065	0.923812	0.902904	0.931919	0.899517	0.893048	0.867614	0.869558	0.847818	0.869197	0.871502	0.892881	0.893797	0.886717	0.86556	0.839238	0.844208	0.823995	1	0.904392	0.0578681
1456	24	16989	0.067956	98.0029	8.25391	12.079	3.01992	0.925187	0.928277	0.918859	0.924951	0.903526	0.932368	0.900406	0.892872	0.86868	0.86971	0.848196	0.869828	0.872182	0.89246	0.894137	0.886162	0.865501	0.839278	0.844134	0.824504	1	0.905251	0.0574877
1456	24	16989	0.067956	98.0029	8.25391	12.079	3.01992	0.925187	0.928277	0.918859	0.924951	0.903526	0.932368	0.900406	0.892872	0.86868	0.86971	0.848196	0.869828	0.872182	0.89246	0.894137	0.886162	0.865501	0.839278	0.844134	0.824504	1	0.905251	0.0574877
1461	29	14511	0.058044	126.383	9.20253	25.6853	5.59466	0.925987	0.928468	0.919957	0.925953	0.904796	0.932982	0.901764	0.89315	0.869099	0.870099	0.848977	0.871167	0.872235	0.894322	0.895493	0.88712	0.865826	0.839742	0.845738	0.824754	1	0.906049	0.0570917
1462	30	396	0.001584	113.438	7.74539	18.566	3.83591	0.950758	0.941919	0.949495	0.938131	0.916667	0.94697	0.919192	0.900253	0.882576	0.877525	0.864899	0.872475	0.872475	0.890152	0.887626	0.883838	0.877525	0.853535	0.829545	0.811869	1	0.920256	0.0498989
1466	34	368	0.001472	113.485	7.86494	18.5969	3.89813	0.951087	0.942935	0.94837	0.940217	0.915761	0.951087	0.918478	0.898098	0.884511	0.881793	0.860054	0.873641	0.873641	0.88587	0.881793	0.887228	0.879076	0.853261	0.831522	0.8125	1	0.920615	0.0489703
1466	22	17559	0.070236	98.8089	7.77452	12.346	2.89747	0.934193	0.914688	0.932855	0.929979	0.88718	0.912751	0.880204	0.914545	0.884845	0.895865	0.873968	0.880546	0.869753	0.919528	0.89709	0.883991	0.89017	0.852013	0.856228	0.800046	1	0.907844	0.0557595
1468	24	16464	0.065856	98.7813	8.25915	12.3648	3.09108	0.93504	0.91533	0.933339	0.931183	0.888636	0.912962	0.880224	0.915573	0.885143	0.896167	0.874332	0.880102	0.871265	0.919704	0.897716	0.8849	0.890306	0.852375	0.856353	0.800109	1	0.908497	0.0556598
1468	24	16464	0.065856	98.7813	8.25915	12.3648	3.09108	0.93504	0.91533	0.933339	0.931183	0.888636	0.912962	0.880224	0.915573	0.885143	0.896167	0.874332	0.880102	0.871265	0.919704	0.897716	0.8849	0.890306	0.852375	0.856353	0.800109	1	0.908497	0.0556598
1473	29	14144	0.056576	125.749	9.10684	25.2979	5.4827	0.936899	0.916891	0.934672	0.931137	0.891297	0.913108	0.880939	0.915865	0.885641	0.896352	0.874753	0.880515	0.871854	0.920037	0.897978	0.885888	0.890731	0.853613	0.855663	0.801258	1	0.909507	0.0553717
1474	30	497	0.001988	113.21	7.84221	18.4612	3.82072	0.950704	0.943662	0.947686	0.939638	0.922535	0.933602	0.889336	0.947686	0.8833	0.902414	0.884306	0.890342	0.871227	0.927565	0.903421	0.895372	0.89336	0.860161	0.866197	0.821932	1	0.924673	0.0515432
1478	34	462	0.001848	113.276	7.81371	18.4906	3.79619	0.950216	0.940476	0.945887	0.942641	0.922078	0.935065	0.886364	0.94697	0.885281	0.901515	0.882035	0.886364	0.867965	0.926407	0.902597	0.897186	0.890693	0.857143	0.864719	0.821429	1	0.923824	0.051854
1478	22	19080	0.07632	98.3634	7.96915	12.1935	2.93549	0.934382	0.921619	0.909329	0.905713	0.926101	0.897013	0.875655	0.909722	0.844575	0.882888	0.834644	0.877149	0.867138	0.886111	0.883071	0.89413	0.883779	0.865645	0.850996	0.807206	1	0.901018	0.057124
1480	24	17919	0.071676	98.223	8.4246	12.17	3.11355	0.935543	0.922345	0.910263	0.906496	0.926754	0.897651	0.876584	0.910737	0.844802	0.883727	0.835845	0.877839	0.866873	0.886182	0.883308	0.894916	0.883448	0.866371	0.851415	0.807104	1	0.901778	0.0567547
1480	24	17919	0.071676	98.223	8.4246	12.17	3.11355	0.935543	0.922345	0.910263	0.906496	0.926754	0.897651	0.876584	0.910737	0.844802	0.883727	0.835845	0.877839	0.866873	0.886182	0.883308	0.894916	0.883448	0.866371	0.851415	0.807104	1	0.901778	0.0567547
1485	29	15417	0.061668	127.868	9.30808	26.5967	5.79098	0.937277	0.922618	0.910942	0.906726	0.927839	0.898716	0.87744	0.911137	0.844587	0.884284	0.836252	0.878057	0.8669	0.887073	0.884802	0.893981	0.883278	0.866803	0.851982	0.807745	1	0.902471	0.0565416
1486	30	406	0.001624	112.82	7.88204	18.2772	3.87762	0.947044	0.926108	0.928571	0.916256	0.942118	0.91133	0.880542	0.922414	0.843596	0.891626	0.83867	0.892857	0.884236	0.897783	0.887931	0.8867	0.87931	0.881773	0.839901	0.809113	1	0.911263	0.0524049
1490	34	375	0.0015	112.878	7.82797	18.3014	3.84875	0.950667	0.926667	0.936	0.916	0.942667	0.912	0.882667	0.92	0.849333	0.892	0.841333	0.893333	0.885333	0.898667	0.894667	0.881333	0.878667	0.884	0.837333	0.804	1	0.91314	0.0517292
1490	22	21469	0.085876	97.5003	7.81242	11.8719	2.83226	0.935628	0.91497	0.910173	0.880153	0.919279	0.911803	0.889399	0.886161	0.87277	0.881294	0.827426	0.863268	0.861684	0.890447	0.890563	0.878196	0.861405	0.859146	0.825749	0.807443	1	0.897936	0.0591794
1492	24	20117	0.080468	97.4365	8.23894	11.8742	3.00025	0.937565	0.916961	0.911045	0.8804	0.921062	0.912586	0.890292	0.886638	0.87272	0.881245	0.828304	0.863623	0.862007	0.891187	0.890764	0.878287	0.861411	0.859994	0.826316	0.806557	1	0.898935	0.0587871
1492	24	20117	0.080468	97.4365	8.23894	11.8742	3.00025	0.937565	0.916961	0.911045	0.8804	0.921062	0.912586	0.890292	0.886638	0.87272	0.881245	0.828304	0.863623	0.862007	0.891187	0.890764	0.878287	0.861411	0.859994	0.826316	0.806557	1	0.898935	0.0587871
1497	29	17192	0.068768	125.84	9.15019	25.3557	5.51885	0.938402	0.918189	0.911587	0.882329	0.922115	0.91403	0.891199	0.886575	0.873197	0.881805	0.828728	0.864646	0.862727	0.89149	0.891287	0.879333	0.861156	0.859993	0.826983	0.806451	1	0.899823	0.058358
1498	30	500	0.002	112.399	7.65087	18.0609	3.71881	0.953	0.929	0.944	0.89	0.938	0.92	0.906	0.898	0.853	0.89	0.833	0.87	0.867	0.904	0.891	0.891	0.864	0.879	0.818	0.807	1	0.911145	0.0526469
1502	34	470	0.00188	112.377	7.64726	18.0502	3.71728	0.953191	0.928723	0.944681	0.888298	0.938298	0.919149	0.904255	0.894681	0.857447	0.891489	0.825532	0.871277	0.871277	0.904255	0.892553	0.888298	0.862766	0.87766	0.81383	0.812766	1	0.91086	0.0524697
1502	22	16771	0.067084	99.4985	7.88995	12.6085	2.97023	0.928776	0.926361	0.890108	0.909457	0.90737	0.879524	0.878361	0.904746	0.89783	0.869268	0.870968	0.881581	0.87547	0.883966	0.881999	0.877855	0.858983	0.861308	0.84989	0.822312	1	0.899016	0.0582158
1504	24	15743	0.062972	99.3573	8.32634	12.5823	3.1419	0.930096	0.92746	0.890999	0.910087	0.908245	0.880963	0.878803	0.905641	0.899289	0.869752	0.871308	0.882424	0.875881	0.884234	0.882614	0.878644	0.85943	0.861367	0.849933	0.822715	1	0.899913	0.0580213
1504	24	15743	0.062972	99.3573	8.32634	12.5823	3.1419	0.930096	0.92746	0.890999	0.910087	0.908245	0.880963	0.878803	0.905641	0.899289	0.869752	0.871308	0.882424	0.875881	0.884234	0.882614	0.878644	0.85943	0.861367	0.849933	0.822715	1	0.899913	0.0580213
1509	29	13573	0.054292	126.847	9.14881	25.9603	5.5964	0.931224	0.928719	0.893097	0.911442	0.9089	0.881787	0.879356	0.906616	0.900722	0.870773	0.870957	0.884034	0.876667	0.884145	0.884108	0.878361	0.862005	0.86149	0.850402	0.823289	1	0.901005	0.0574899
1510	30	321	0.001284	113.082	8.15067	18.4191	3.92106	0.945483	0.950156	0.897196	0.928349	0.925234	0.900312	0.900312	0.923676	0.909657	0.884735	0.88162	0.894081	0.875389	0.880062	0.894081	0.88785	0.867601	0.862928	0.861371	0.830218	1	0.91457	0.0529823
1514	34	293	0.001172	113.017	8.31676	18.3992	4.00171	0.943686	0.952218	0.906143	0.928328	0.923208	0.90273	0.901024	0.924915	0.90785	0.885666	0.87884	0.894198	0.877133	0.877133	0.892491	0.889078	0.866894	0.866894	0.854949	0.825939	1	0.915423	0.0527271
1514	22	16722	0.066888	98.7087	7.9258	12.3175	2.93404	0.912391	0.941753	0.911015	0.914334	0.900849	0.91571	0.904886	0.919059	0.859526	0.902195	0.852201	0.903301	0.881593	0.892477	0.891969	0.881384	0.884882	0.87041	0.849958	0.801908	1	0.905972	0.0569952
1516	24	15691	0.062764	98.6169	8.32546	12.308	3.09484	0.913071	0.942419	0.912211	0.914728	0.901536	0.916608	0.905009	0.919635	0.860302	0.901886	0.852399	0.903225	0.881811	0.893187	0.892359	0.881142	0.884552	0.871009	0.850615	0.801861	1	0.906536	0.0568
1516	24	15691	0.062764	98.6169	8.32546	12.308	3.09484	0.913071	0.942419	0.912211	0.914728	0.901536	0.916608	0.905009	0.919635	0.860302	0.901886	0.852399	0.903225	0.881811	0.893187	0.892359	0.881142	0.884552	0.871009	0.850615	0.801861	1	0.906536	0.0568
1521	29	13489	0.053956	125.729	9.20188	25.2937	5.5268	0.91456	0.943547	0.913707	0.916599	0.902773	0.917229	0.905664	0.920528	0.860108	0.902105	0.853621	0.903551	0.881496	0.892097	0.892802	0.882274	0.885462	0.872007	0.851842	0.802172	1	0.907543	0.0563794
1522	30	428	0.001712	113.14	7.82909	18.4278	3.86762	0.933411	0.964953	0.92757	0.943925	0.926402	0.917056	0.931075	0.92757	0.879673	0.904206	0.848131	0.913551	0.886682	0.899533	0.890187	0.896028	0.890187	0.896028	0.860981	0.795561	1	0.922695	0.0525431
1526	34	397	0.001588	112.947	7.73306	18.3288	3.80495	0.933249	0.963476	0.929471	0.945844	0.93199	0.918136	0.929471	0.925693	0.877834	0.901763	0.850126	0.910579	0.890428	0.900504	0.88665	0.894207	0.892947	0.899244	0.861461	0.801008	1	0.923155	0.0532574
1526	22	18898	0.075592	97.8912	7.85274	12.0151	2.86759	0.943777	0.898587	0.905651	0.906048	0.874114	0.929728	0.89491	0.901947	0.881601	0.874458	0.815298	0.859456	0.880437	0.887978	0.892158	0.887554	0.869854	0.835882	0.877844	0.820537	1	0.898411	0.0587766
1528	24	17722	0.070888	97.7881	8.27568	12.0031	3.03393	0.944532	0.900068	0.907262	0.907347	0.875832	0.93099	0.895582	0.902127	0.882575	0.874901	0.815766	0.860089	0.880375	0.888021	0.892422	0.888049	0.869682	0.836305	0.877864	0.819998	1	0.899383	0.05851
1528	24	17722	0.070888	97.7881	8.27568	12.0031	3.03393	0.944532	0.900068	0.907262	0.907347	0.875832	0.93099	0.895582	0.902127	0.882575	0.874901	0.815766	0.860089	0.880375	0.888021	0.892422	0.888049	0.869682	0.836305	0.877864	0.819998	1	0.899383	0.05851
1533	29	15212	0.060848	128.122	9.19789	26.744	5.75272	0.944945	0.901098	0.907967	0.907737	0.876282	0.931764	0.895412	0.902708	0.882231	0.874901	0.815639	0.860045	0.879733	0.889035	0.893571	0.88749	0.869807	0.836313	0.878944	0.820471	1	0.899809	0.058415
1534	30	356	0.001424	113.498	8.35268	18.6364	4.14219	0.967697	0.917135	0.93118	0.921348	0.876404	0.939607	0.904494	0.921348	0.898876	0.863764	0.825843	0.867978	0.884831	0.879213	0.904494	0.889045	0.882022	0.845506	0.894663	0.831461	1	0.912534	0.0525535
1538	34	332	0.001328	113.355	8.2821	18.5619	4.07311	0.965361	0.920181	0.933735	0.924699	0.873494	0.942771	0.900602	0.917169	0.900602	0.865964	0.829819	0.868976	0.887048	0.875	0.908133	0.891566	0.878012	0.849398	0.891566	0.834337	1	0.913079	0.0520403
1538	22	14926	0.059704	99.8466	7.91651	12.7412	3.02082	0.918364	0.912133	0.903156	0.916019	0.900476	0.907209	0.895417	0.916823	0.867614	0.8783	0.845337	0.875519	0.868585	0.883023	0.897896	0.876759	0.866676	0.855253	0.86212	0.796563	1	0.898741	0.0594696
1540	24	13995	0.05598	99.7399	8.32339	12.7258	3.17948	0.92015	0.913934	0.904394	0.916577	0.901786	0.907431	0.897499	0.916863	0.868131	0.879135	0.845516	0.875456	0.868917	0.883744	0.898821	0.877706	0.866595	0.855055	0.862808	0.796749	1	0.899781	0.0590157
1540	24	13995	0.05598	99.7399	8.32339	12.7258	3.17948	0.92015	0.913934	0.904394	0.916577	0.901786	0.907431	0.897499	0.916863	0.868131	0.879135	0.845516	0.875456	0.868917	0.883744	0.898821	0.877706	0.866595	0.855055	0.862808	0.796749	1	0.899781	0.0590157
1545	29	12045	0.04818	127.339	9.22626	26.2657	5.70455	0.919884	0.91594	0.90523	0.917393	0.902242	0.908012	0.898423	0.91594	0.868037	0.878788	0.847073	0.875135	0.869655	0.885222	0.89917	0.878746	0.86567	0.854462	0.862682	0.797509	1	0.900329	0.0591958
1546	30	268	0.001072	112.815	7.34794	18.2383	3.49263	0.962687	0.955224	0.947761	0.927239	0.938433	0.927239	0.912313	0.927239	0.863806	0.875	0.869403	0.869403	0.886194	0.902985	0.902985	0.889925	0.835821	0.860075	0.88806	0.774254	1	0.92372	0.0467228
1550	34	246	0.000984	112.83	7.27497	18.2408	3.45858	0.96748	0.955285	0.95122	0.922764	0.936992	0.924797	0.914634	0.920732	0.873984	0.869919	0.871951	0.871951	0.888211	0.900407	0.900407	0.890244	0.837398	0.859756	0.884146	0.780488	1	0.924304	0.0463429
1550	22	17859	0.071436	98.6023	7.89417	12.2764	2.90666	0.921832	0.92284	0.904614	0.917689	0.928019	0.910997	0.895683	0.913601	0.869786	0.88244	0.873593	0.863962	0.859511	0.883196	0.889495	0.854051	0.866902	0.869394	0.831178	0.781035	1	0.903106	0.0567793
1552	24	16843	0.067372	98.5093	8.31642	12.2676	3.0703	0.922401	0.924331	0.905599	0.918601	0.928338	0.912278	0.896159	0.913822	0.870332	0.882384	0.874429	0.865077	0.860714	0.883275	0.889331	0.855281	0.867393	0.869649	0.831651	0.781571	1	0.90387	0.0565598
1552	24	16843	0.067372	98.5093	8.31642	12.2676	3.0703	0.922401	0.924331	0.905599	0.918601	0.928338	0.912278	0.896159	0.913822	0.870332	0.882384	0.874429	0.865077	0.860714	0.883275	0.889331	0.855281	0.867393	0.869649	0.831651	0.781571	1	0.90387	0.0565598
1557	29	14448	0.057792	127.95	9.24766	26.6412	5.73398	0.924107	0.924834	0.906042	0.921235	0.929402	0.912895	0.895903	0.914763	0.870467	0.882406	0.875277	0.865033	0.861261	0.88289	0.888808	0.855447	0.865829	0.870778	0.83188	0.782357	1	0.904672	0.056156
1558	30	361	0.001444	113.891	7.85591	18.7931	3.91392	0.947368	0.947368	0.930748	0.927978	0.941828	0.926593	0.905817	0.922438	0.907202	0.897507	0.875346	0.886427	0.882271	0.882271	0.876731	0.875346	0.882271	0.872576	0.831025	0.786704	1	0.920826	0.0511963
1562	34	327	0.001308	114.039	7.89471	18.8683	3.94427	0.95107	0.949541	0.931193	0.928135	0.941896	0.928135	0.905199	0.922018	0.90367	0.897554	0.87156	0.889908	0.882263	0.880734	0.876147	0.879205	0.877676	0.866972	0.831804	0.792049	1	0.921524	0.0507634
1562	22	16394	0.065576	99.732	7.74774	12.6878	2.93357	0.931926	0.927778	0.903562	0.876815	0.913871	0.890021	0.871325	0.892644	0.895846	0.885232	0.865774	0.881237	0.836983	0.88203	0.89301	0.877821	0.85577	0.850982	0.846041	0.809839	1	0.897536	0.0595701
1564	24	15376	0.061504	99.6742	8.19159	12.6927	3.11434	0.932557	0.927907	0.904331	0.878447	0.914607	0.891162	0.871813	0.893535	0.896299	0.885633	0.866285	0.881764	0.837832	0.881959	0.893373	0.878024	0.8564	0.851424	0.847002	0.810451	1	0.898217	0.0593593
1564	24	15376	0.061504	99.6742	8.19159	12.6927	3.11434	0.932557	0.927907	0.904331	0.878447	0.914607	0.891162	0.871813	0.893535	0.896299	0.885633	0.866285	0.881764	0.837832	0.881959	0.893373	0.878024	0.8564	0.851424	0.847002	0.810451	1	0.898217	0.0593593
1569	29	13201	0.052804	128.407	9.12388	26.9134	5.72186	0.933263	0.929778	0.905954	0.879555	0.915499	0.892357	0.872661	0.89372	0.896258	0.886221	0.86645	0.88266	0.83827	0.881827	0.89319	0.878267	0.857738	0.851716	0.846603	0.810317	1	0.899126	0.0591703
1570	30	264	0.001056	114.205	8.12475	18.9648	4.03629	0.969697	0.939394	0.914773	0.890152	0.929924	0.903409	0.857955	0.912879	0.9375	0.871212	0.882576	0.869318	0.833333	0.886364	0.909091	0.895833	0.863636	0.857955	0.892045	0.827652	1	0.91234	0.0516721
1574	34	239	0.000956	114.142	8.14441	18.9351	4.03521	0.972803	0.937238	0.910042	0.891213	0.92887	0.901674	0.868201	0.90795	0.935146	0.874477	0.878661	0.868201	0.834728	0.887029	0.916318	0.893305	0.872385	0.855649	0.89749	0.828452	1	0.912411	0.0522193
1574	22	13260	0.05304	100.399	7.89981	12.9486	3.02181	0.944268	0.922474	0.912745	0.893288	0.899321	0.901018	0.897097	0.896267	0.890988	0.896456	0.859879	0.88224	0.863763	0.855882	0.881146	0.870588	0.883748	0.876848	0.882466	0.826018	1	0.903516	0.0573367
1576	24	12496	0.049984	100.363	8.35819	12.9629	3.20845	0.945182	0.923856	0.914653	0.894406	0.899128	0.900688	0.898528	0.897047	0.891885	0.897567	0.859795	0.883323	0.864036	0.855274	0.880962	0.871479	0.883803	0.877961	0.882762	0.825984	1	0.904353	0.0569471
1576	24	12496	0.049984	100.363	8.35819	12.9629	3.20845	0.945182	0.923856	0.914653	0.894406	0.899128	0.900688	0.898528	0.897047	0.891885	0.897567	0.859795	0.883323	0.864036	0.855274	0.880962	0.871479	0.883803	0.877961	0.882762	0.825984	1	0.904353	0.0569471
1581	29	10828	0.043312	127.491	9.21376	26.3572	5.68612	0.946666	0.926025	0.916282	0.89481	0.899704	0.901967	0.898827	0.898412	0.892639	0.898412	0.861516	0.883035	0.86461	0.85556	0.881696	0.87246	0.883081	0.876801	0.882896	0.826653	1	0.905427	0.0563235
1582	30	306	0.001224	112.814	8.31771	18.3043	4.08634	0.968954	0.95098	0.94281	0.910131	0.905229	0.918301	0.923203	0.926471	0.916667	0.924837	0.862745	0.880719	0.867647	0.882353	0.910131	0.885621	0.901961	0.885621	0.885621	0.841503	1	0.924515	0.0496661
1586	34	281	0.001124	113.001	8.33678	18.3956	4.11474	0.967972	0.959075	0.94306	0.909253	0.902135	0.918149	0.919929	0.921708	0.918149	0.925267	0.862989	0.879004	0.866548	0.886121	0.911032	0.884342	0.905694	0.886121	0.880783	0.83452	1	0.924677	0.0503415
1586	22	22015	0.08806	96.4704	8.05306	11.5193	2.85046	0.936611	0.910947	0.91524	0.905655	0.882421	0.898615	0.8794	0.914195	0.866614	0.880763	0.844424	0.88124	0.869271	0.865955	0.885964	0.887849	0.868839	0.842357	0.863002	0.792687	1	0.898128	0.0596106
1588	24	20697	0.082788	96.3826	8.4682	11.5134	3.00649	0.937503	0.91192	0.916365	0.907354	0.883389	0.899092	0.879958	0.915084	0.867759	0.881577	0.844929	0.881722	0.869281	0.866092	0.88624	0.888583	0.86986	0.842972	0.863314	0.792047	1	0.899001	0.0593405
1588	24	20697	0.082788	96.3826	8.4682	11.5134	3.00649	0.937503	0.91192	0.916365	0.907354	0.883389	0.899092	0.879958	0.915084	0.867759	0.881577	0.844929	0.881722	0.869281	0.866092	0.88624	0.888583	0.86986	0.842972	0.863314	0.792047	1	0.899001	0.0593405
1593	29	17614	0.070456	124.439	9.38126	24.5499	5.51828	0.938827	0.914159	0.91802	0.907801	0.88546	0.899824	0.880067	0.915266	0.869536	0.88055	0.846088	0.881713	0.86857	0.8663	0.887845	0.889207	0.869223	0.840922	0.863291	0.790763	1	0.899992	0.0590172
1594	30	685	0.00274	110.719	8.05907	17.2995	3.7589	0.948905	0.935766	0.933577	0.925547	0.90292	0.894891	0.90146	0.943796	0.865693	0.870073	0.853285	0.890511	0.867153	0.862774	0.89854	0.890511	0.878102	0.838686	0.866423	0.774453	1	0.91135	0.0542262
1598	34	627	0.002508	110.757	8.00363	17.3135	3.74434	0.952153	0.934609	0.933812	0.925837	0.905104	0.891547	0.904306	0.944179	0.865231	0.868421	0.852472	0.891547	0.866029	0.862839	0.895534	0.891547	0.88118	0.838915	0.865231	0.77193	1	0.911732	0.0545554
1598	22	24254	0.097016	96.3894	7.83854	11.4789	2.78202	0.925682	0.902635	0.895461	0.906902	0.909664	0.905335	0.913602	0.897357	0.880082	0.889049	0.839264	0.850025	0.881442	0.898182	0.878391	0.864785	0.868846	0.867898	0.859034	0.805084	1	0.897973	0.0580558
1600	24	22794	0.091176	96.3038	8.26463	11.4737	2.93672	0.926516	0.903878	0.89721	0.908112	0.910832	0.90605	0.914056	0.898175	0.880319	0.890212	0.8393	0.850509	0.882008	0.89903	0.878521	0.864833	0.869286	0.868343	0.859415	0.804839	1	0.898884	0.0578262
1600	24	22794	0.091176	96.3038	8.26463	11.4737	2.93672	0.926516	0.903878	0.89721	0.908112	0.910832	0.90605	0.914056	0.898175	0.880319	0.890212	0.8393	0.850509	0.882008	0.89903	0.878521	0.864833	0.869286	0.868343	0.859415	0.804839	1	0.898884	0.0578262
1605	29	19462	0.077848	124.268	9.11078	24.4277	5.34633	0.928219	0.904378	0.89852	0.909927	0.912702	0.907641	0.913832	0.899214	0.882258	0.890916	0.839559	0.850375	0.882258	0.898495	0.879278	0.865019	0.868436	0.870132	0.859059	0.804568	1	0.899941	0.0573353
1606	30	839	0.003356	111.443	7.86092	17.6236	3.74753	0.944577	0.921931	0.926103	0.923719	0.931466	0.929082	0.922527	0.911204	0.893921	0.908224	0.853993	0.856377	0.899285	0.904648	0.892729	0.875447	0.864124	0.863528	0.856377	0.79857	1	0.915512	0.0529494
1610	34	781	0.003124	111.505	7.7451	17.6449	3.6959	0.944942	0.919334	0.927017	0.923175	0.932138	0.928297	0.921895	0.912932	0.896287	0.909731	0.853393	0.856594	0.896927	0.900128	0.889245	0.877081	0.863636	0.863636	0.859155	0.796415	1	0.915301	0.0529558
1610	22	19361	0.077444	98.6213	8.08044	12.295	3.00883	0.917644	0.91377	0.896131	0.918083	0.92472	0.908295	0.919684	0.908347	0.863876	0.895486	0.814188	0.867879	0.879913	0.875084	0.90047	0.884433	0.858091	0.855741	0.825603	0.818243	1	0.900552	0.0580576
1612	24	18198	0.072792	98.5264	8.47818	12.2846	3.16136	0.919222	0.914414	0.897214	0.919304	0.924525	0.908616	0.920761	0.909331	0.863611	0.895923	0.815447	0.868007	0.880207	0.875426	0.899522	0.884548	0.857677	0.855176	0.826025	0.817782	1	0.901255	0.057675
1612	24	18198	0.072792	98.5264	8.47818	12.2846	3.16136	0.919222	0.914414	0.897214	0.919304	0.924525	0.908616	0.920761	0.909331	0.863611	0.895923	0.815447	0.868007	0.880207	0.875426	0.899522	0.884548	0.857677	0.855176	0.826025	0.817782	1	0.901255	0.057675
1617	29	15507	0.062028	126.185	9.32348	25.5766	5.65291	0.920552	0.917199	0.897595	0.921358	0.92584	0.909331	0.921423	0.909235	0.865964	0.89666	0.816663	0.867544	0.88115	0.876056	0.900754	0.883923	0.85958	0.855259	0.826046	0.817824	1	0.902458	0.057138
1618	30	459	0.001836	112.337	8.03668	18.057	3.90178	0.934641	0.940087	0.911765	0.940087	0.929194	0.925926	0.942266	0.913943	0.864924	0.910675	0.834423	0.877996	0.892157	0.875817	0.899782	0.891068	0.869281	0.873638	0.837691	0.825708	1	0.915841	0.0519686
1622	34	436	0.001744	112.397	8.00344	18.0832	3.89315	0.933486	0.943807	0.911697	0.941514	0.928899	0.927752	0.940367	0.915138	0.864679	0.908257	0.833716	0.876147	0.892202	0.872706	0.899083	0.891055	0.866972	0.873853	0.838303	0.821101	1	0.916002	0.0521793
1622	22	20287	0.081148	97.5656	7.97275	11.9046	2.89795	0.933159	0.928378	0.912998	0.908094	0.903534	0.903288	0.892567	0.895155	0.881427	0.891014	0.850421	0.89757	0.861562	0.875437	0.857741	0.879849	0.837408	0.847267	0.822275	0.818504	1	0.902172	0.0581905
1624	24	19074	0.076296	97.5085	8.3922	11.9094	3.06092	0.933941	0.929328	0.913731	0.908934	0.904425	0.903638	0.892969	0.895276	0.882772	0.891606	0.850582	0.897662	0.861749	0.876167	0.857974	0.87981	0.837632	0.847515	0.822428	0.819047	1	0.902816	0.0580861
1624	24	19074	0.076296	97.5085	8.3922	11.9094	3.06092	0.933941	0.929328	0.913731	0.908934	0.904425	0.903638	0.892969	0.895276	0.882772	0.891606	0.850582	0.897662	0.861749	0.876167	0.857974	0.87981	0.837632	0.847515	0.822428	0.819047	1	0.902816	0.0580861
1629	29	16374	0.065496	126.709	9.27572	25.8877	5.6554	0.93563	0.9294	0.915323	0.90946	0.905002	0.904238	0.893368	0.895261	0.884359	0.892177	0.850647	0.897704	0.862068	0.876573	0.85819	0.879901	0.838891	0.847288	0.821852	0.819256	1	0.903532	0.05788
1630	30	512	0.002048	112.161	8.08426	17.9766	3.9104	0.963867	0.953125	0.933594	0.919922	0.930664	0.925781	0.900391	0.898438	0.900391	0.899414	0.864258	0.900391	0.876953	0.876953	0.839844	0.897461	0.830078	0.854492	0.826172	0.822266	1	0.919612	0.0513953
1634	34	478	0.001912	112.035	8.07186	17.9159	3.88197	0.967573	0.951883	0.936192	0.917364	0.9341	0.927824	0.903766	0.896444	0.899582	0.901674	0.865063	0.89749	0.876569	0.876569	0.845188	0.89749	0.829498	0.859833	0.822176	0.824268	1	0.920664	0.0508905
1634	22	18889	0.075556	98.4554	7.87624	12.2219	2.91282	0.939012	0.93663	0.913336	0.916089	0.893827	0.914156	0.897083	0.918206	0.883239	0.913389	0.830695	0.878157	0.861427	0.861427	0.879798	0.868442	0.870533	0.858674	0.86336	0.813119	1	0.906871	0.0551492
1636	24	17807	0.071228	98.3749	8.32797	12.2196	3.08801	0.939883	0.937075	0.914163	0.91728	0.894395	0.914668	0.897484	0.919105	0.883445	0.913658	0.831555	0.878362	0.861599	0.861262	0.880103	0.868928	0.870444	0.859128	0.863228	0.813725	1	0.907482	0.0549037
1636	24	17807	0.071228	98.3749	8.32797	12.2196	3.08801	0.939883	0.937075	0.914163	0.91728	0.894395	0.914668	0.897484	0.919105	0.883445	0.913658	0.831555	0.878362	0.861599	0.861262	0.880103	0.868928	0.870444	0.859128	0.863228	0.813725	1	0.907482	0.0549037
1641	29	15255	0.06102	125.548	9.20125	25.1867	5.52846	0.9412	0.937889	0.915372	0.919076	0.895739	0.915241	0.898525	0.919076	0.883317	0.914028	0.831858	0.880826	0.861554	0.860701	0.880203	0.869944	0.869256	0.860111	0.862799	0.815274	1	0.908382	0.0547192
1642	30	530	0.00212	112.875	7.57964	18.2837	3.7002	0.958491	0.953774	0.932075	0.933962	0.906604	0.916981	0.9	0.939623	0.884906	0.920755	0.842453	0.885849	0.872642	0.865094	0.881132	0.863208	0.861321	0.882075	0.887736	0.819811	1	0.919779	0.0498465
1646	34	487	0.001948	112.919	7.53109	18.3015	3.67576	0.958932	0.954825	0.932238	0.933265	0.907598	0.919918	0.900411	0.942505	0.890144	0.922998	0.842916	0.883984	0.86961	0.865503	0.87577	0.859343	0.861396	0.883984	0.889117	0.817248	1	0.920458	0.0487126
1646	22	16717	0.066868	98.6513	8.02868	12.3028	2.98376	0.935425	0.917808	0.905605	0.901268	0.900879	0.910062	0.902076	0.899055	0.854579	0.868039	0.844829	0.875755	0.894628	0.850631	0.881109	0.872346	0.889155	0.870551	0.839445	0.815158	1	0.899579	0.0618287
1648	24	15697	0.062788	98.5811	8.43251	12.3018	3.14751	0.936708	0.919443	0.907148	0.901988	0.901542	0.911034	0.902179	0.89893	0.854622	0.869147	0.84583	0.875868	0.89533	0.851182	0.881761	0.872173	0.88931	0.870676	0.838982	0.815219	1	0.900446	0.0616216
1648	24	15697	0.062788	98.5811	8.43251	12.3018	3.14751	0.936708	0.919443	0.907148	0.901988	0.901542	0.911034	0.902179	0.89893	0.854622	0.869147	0.84583	0.875868	0.89533	0.851182	0.881761	0.872173	0.88931	0.870676	0.838982	0.815219	1	0.900446	0.0616216
1653	29	13458	0.053832	127.743	9.32523	26.5219	5.80122	0.937063	0.920828	0.907936	0.903069	0.901248	0.911837	0.902809	0.899911	0.85425	0.870857	0.845631	0.876096	0.895378	0.851018	0.881409	0.872306	0.889508	0.872195	0.838646	0.813754	1	0.901025	0.0614206
1654	30	312	0.001248	113.272	7.87694	18.4942	3.87928	0.959936	0.9375	0.927885	0.915064	0.918269	0.93109	0.900641	0.899038	0.863782	0.863782	0.873397	0.892628	0.895833	0.863782	0.905449	0.907051	0.900641	0.889423	0.841346	0.80609	1	0.915376	0.0541069
1658	34	284	0.001136	113.235	7.78265	18.4705	3.84839	0.959507	0.940141	0.924296	0.913732	0.920775	0.933099	0.910211	0.899648	0.862676	0.860915	0.864437	0.897887	0.908451	0.875	0.899648	0.90493	0.903169	0.894366	0.84331	0.808099	1	0.916301	0.0546092
1658	22	15271	0.061084	99.0869	7.76521	12.4481	2.90233	0.922075	0.923974	0.906555	0.900629	0.899777	0.883898	0.900007	0.899679	0.876105	0.850992	0.836618	0.879314	0.885044	0.872831	0.877709	0.877808	0.855772	0.852498	0.851319	0.812029	1	0.89628	0.0585298
1660	24	14285	0.05714	99.0104	8.18445	12.4447	3.06643	0.922926	0.925236	0.908505	0.90182	0.900665	0.885089	0.900525	0.900525	0.876934	0.851348	0.837347	0.879174	0.885614	0.873294	0.878439	0.878474	0.855933	0.853308	0.851593	0.812181	1	0.897248	0.0581982
1660	24	14285	0.05714	99.0104	8.18445	12.4447	3.06643	0.922926	0.925236	0.908505	0.90182	0.900665	0.885089	0.900525	0.900525	0.876934	0.851348	0.837347	0.879174	0.885614	0.873294	0.878439	0.878474	0.855933	0.853308	0.851593	0.812181	1	0.897248	0.0581982
1665	29	12243	0.048972	126.872	9.11611	25.9725	5.57224	0.92314	0.926611	0.908683	0.903986	0.901658	0.885445	0.902924	0.899861	0.878788	0.850609	0.838397	0.880381	0.886098	0.873846	0.879686	0.878829	0.85555	0.854284	0.852365	0.81226	1	0.898075	0.0579946
1666	30	316	0.001264	113.208	8.04219	18.4723	3.86294	0.94462	0.925633	0.94462	0.893987	0.901899	0.924051	0.925633	0.908228	0.887658	0.856013	0.868671	0.884494	0.900316	0.862342	0.90981	0.879747	0.844937	0.844937	0.837025	0.818038	1	0.910556	0.0566575
1670	34	288	0.001152	113.062	8.06468	18.4038	3.87403	0.944444	0.925347	0.942708	0.894097	0.902778	0.923611	0.923611	0.90625	0.888889	0.852431	0.873264	0.881944	0.899306	0.862847	0.909722	0.875	0.845486	0.845486	0.84375	0.814236	1	0.910071	0.0565584
1670	22	17781	0.071124	98.6202	7.89261	12.2828	2.90845	0.938305	0.920111	0.901777	0.913531	0.926326	0.894972	0.910551	0.913475	0.868343	0.891542	0.831618	0.871239	0.852989	0.885468	0.886452	0.8799	0.850458	0.848743	0.829565	0.813734	1	0.903268	0.0582245
1672	24	16718	0.066872	98.5393	8.29748	12.2774	3.06288	0.938898	0.921253	0.902859	0.914852	0.927085	0.895502	0.911323	0.912998	0.87017	0.892122	0.832665	0.872323	0.853063	0.88626	0.88647	0.880578	0.85067	0.849444	0.828927	0.813225	1	0.904056	0.0578157
1672	24	16718	0.066872	98.5393	8.29748	12.2774	3.06288	0.938898	0.921253	0.902859	0.914852	0.927085	0.895502	0.911323	0.912998	0.87017	0.892122	0.832665	0.872323	0.853063	0.88626	0.88647	0.880578	0.85067	0.849444	0.828927	0.813225	1	0.904056	0.0578157
1677	29	14388	0.057552	126.867	9.17281	25.9738	5.59005	0.939568	0.922713	0.904886	0.916389	0.92876	0.896059	0.912601	0.912948	0.871282	0.893522	0.832916	0.873228	0.854149	0.885703	0.88685	0.881985	0.851334	0.848207	0.828989	0.812656	1	0.905119	0.0572895
1678	30	352	0.001408	113.046	7.78679	18.3789	3.815	0.951705	0.9375	0.917614	0.924716	0.93892	0.90767	0.919034	0.914773	0.880682	0.896307	0.84517	0.897727	0.870739	0.880682	0.880682	0.877841	0.866477	0.853693	0.833807	0.803977	1	0.914994	0.0554564
1682	34	328	0.001312	113.01	7.78874	18.3622	3.81716	0.955793	0.942073	0.919207	0.92378	0.939024	0.905488	0.917683	0.920732	0.878049	0.894817	0.841463	0.89939	0.878049	0.879573	0.882622	0.876524	0.865854	0.85061	0.830793	0.807927	1	0.91622	0.0532522
1682	22	19099	0.076396	98.399	7.72777	12.1926	2.84642	0.931724	0.922247	0.911409	0.923478	0.904707	0.903555	0.911016	0.903608	0.878737	0.873894	0.850306	0.866852	0.889706	0.870255	0.885832	0.864391	0.860542	0.861171	0.832164	0.854704	1	0.904172	0.0558321
1684	24	17945	0.07178	98.3072	8.13505	12.183	3.00399	0.93299	0.923321	0.913123	0.923767	0.90535	0.904486	0.911507	0.90535	0.879409	0.874087	0.850683	0.866286	0.890137	0.869657	0.886096	0.8635	0.861271	0.8618	0.832042	0.854862	1	0.90498	0.0554827
1684	24	17945	0.07178	98.3072	8.13505	12.183	3.00399	0.93299	0.923321	0.913123	0.923767	0.90535	0.904486	0.911507	0.90535	0.879409	0.874087	0.850683	0.866286	0.890137	0.869657	0.886096	0.8635	0.861271	0.8618	0.832042	0.854862	1	0.90498	0.0554827
1689	29	15484	0.061936	125.177	8.99409	24.9498	5.36068	0.934578	0.924955	0.913782	0.924503	0.905645	0.905806	0.911748	0.904417	0.880005	0.87429	0.851234	0.865409	0.89079	0.869317	0.886948	0.864441	0.861631	0.861728	0.831213	0.854075	1	0.905696	0.0552934
1690	30	505	0.00202	112.891	7.29746	18.274	3.57723	0.941584	0.952475	0.925743	0.935644	0.909901	0.925743	0.919802	0.920792	0.883168	0.891089	0.859406	0.883168	0.905941	0.882178	0.880198	0.876238	0.864356	0.880198	0.853465	0.864356	1	0.918375	0.0486247
1694	34	457	0.001828	112.657	7.15814	18.1534	3.4944	0.945295	0.955142	0.924508	0.932166	0.914661	0.928884	0.919037	0.921225	0.886214	0.892779	0.857768	0.881838	0.90919	0.877462	0.878556	0.877462	0.870897	0.875274	0.853392	0.862144	1	0.919462	0.0480871
1694	22	17583	0.070332	99.0275	7.82544	12.4294	2.91641	0.946511	0.926264	0.898965	0.914719	0.882443	0.895268	0.915629	0.919667	0.864813	0.922368	0.852016	0.888529	0.862225	0.854177	0.893107	0.890434	0.853324	0.84468	0.865637	0.809418	1	0.904496	0.056376
1696	24	16572	0.066288	98.9284	8.254	12.4185	3.08671	0.947411	0.927438	0.899378	0.916335	0.883659	0.895577	0.916003	0.920348	0.865315	0.923033	0.852522	0.88909	0.862207	0.854996	0.893042	0.891353	0.85379	0.844979	0.865707	0.809498	1	0.905269	0.0561077
1696	24	16572	0.066288	98.9284	8.254	12.4185	3.08671	0.947411	0.927438	0.899378	0.916335	0.883659	0.895577	0.916003	0.920348	0.865315	0.923033	0.852522	0.88909	0.862207	0.854996	0.893042	0.891353	0.85379	0.844979	0.865707	0.809498	1	0.905269	0.0561077
1701	29	14189	0.056756	127.022	9.15761	26.067	5.61644	0.948481	0.928818	0.902319	0.916978	0.884699	0.896363	0.916696	0.921629	0.865212	0.923603	0.852773	0.890197	0.861971	0.855205	0.893615	0.890972	0.853619	0.845726	0.866622	0.810381	1	0.906307	0.0559041
1702	30	351	0.001404	114.013	7.82792	18.8508	3.89164	0.960114	0.940171	0.913105	0.918803	0.903134	0.920228	0.934473	0.931624	0.89886	0.920228	0.877493	0.897436	0.846154	0.876068	0.873219	0.89886	0.861823	0.856125	0.880342	0.819088	1	0.918109	0.0498097
1706	34	331	0.001324	113.804	7.89589	18.7535	3.92317	0.957704	0.939577	0.916918	0.915408	0.900302	0.91994	0.933535	0.933535	0.901813	0.924471	0.879154	0.903323	0.844411	0.877644	0.880665	0.900302	0.861027	0.854985	0.882175	0.818731	1	0.918221	0.0505862
1706	22	17085	0.06834	99.099	7.71531	12.4498	2.88804	0.942903	0.921686	0.929382	0.902341	0.918642	0.903131	0.914106	0.8952	0.888177	0.893327	0.840972	0.880421	0.8705	0.86772	0.85815	0.861106	0.876822	0.848229	0.843869	0.847469	1	0.906849	0.056975
1708	24	16085	0.06434	98.9927	8.10505	12.4334	3.03761	0.944109	0.92291	0.930214	0.903015	0.919615	0.90401	0.914454	0.896145	0.889307	0.893845	0.841374	0.881442	0.871153	0.867205	0.858906	0.86133	0.877277	0.849518	0.845539	0.847435	1	0.907713	0.0564782
1708	24	16085	0.06434	98.9927	8.10505	12.4334	3.03761	0.944109	0.92291	0.930214	0.903015	0.919615	0.90401	0.914454	0.896145	0.889307	0.893845	0.841374	0.881442	0.871153	0.867205	0.858906	0.86133	0.877277	0.849518	0.845539	0.847435	1	0.907713	0.0564782
1713	29	13844	0.055376	126.054	8.94063	25.4658	5.40302	0.944994	0.923505	0.931523	0.905013	0.921013	0.904363	0.914765	0.897428	0.8897	0.895117	0.841123	0.881898	0.870955	0.867488	0.860842	0.861384	0.878142	0.848743	0.845204	0.847298	1	0.908573	0.0561999
1714	30	448	0.001792	112.836	7.86983	18.2837	3.84716	0.959821	0.9375	0.940848	0.924107	0.9375	0.918527	0.925223	0.907366	0.879464	0.917411	0.84933	0.873884	0.891741	0.872768	0.84933	0.851563	0.889509	0.853795	0.839286	0.860491	1	0.919706	0.0486395
1718	34	397	0.001588	112.754	7.93809	18.2493	3.87407	0.963476	0.943325	0.943325	0.93073	0.939547	0.915617	0.93073	0.90932	0.880353	0.911839	0.851385	0.874055	0.892947	0.867758	0.850126	0.846348	0.894207	0.865239	0.845088	0.865239	1	0.922305	0.0472997
1718	22	19003	0.076012	97.6529	7.99166	11.9371	2.90692	0.939299	0.942641	0.909593	0.90983	0.905462	0.905594	0.911435	0.904331	0.860285	0.845998	0.859391	0.878361	0.878703	0.863022	0.890149	0.882861	0.882519	0.878467	0.840288	0.8305	1	0.905703	0.0561728
1720	24	17777	0.071108	97.5723	8.39172	11.932	3.05557	0.940429	0.943438	0.910952	0.91053	0.906396	0.905721	0.911993	0.905383	0.861478	0.846375	0.860578	0.879676	0.879254	0.86325	0.890026	0.883698	0.88322	0.878129	0.840581	0.830849	1	0.906537	0.0560443
1720	24	17777	0.071108	97.5723	8.39172	11.932	3.05557	0.940429	0.943438	0.910952	0.91053	0.906396	0.905721	0.911993	0.905383	0.861478	0.846375	0.860578	0.879676	0.879254	0.86325	0.890026	0.883698	0.88322	0.878129	0.840581	0.830849	1	0.906537	0.0560443
1725	29	15320	0.06128	127.139	9.30686	26.1507	5.70711	0.941971	0.944419	0.911325	0.910444	0.907507	0.907376	0.911358	0.904798	0.861586	0.84641	0.861847	0.880124	0.879178	0.862892	0.890111	0.882572	0.883453	0.878982	0.841057	0.831691	1	0.907115	0.0557516
1726	30	364	0.001456	113.112	8.21125	18.4388	3.99734	0.949176	0.961538	0.951923	0.927198	0.924451	0.921703	0.923077	0.92033	0.870879	0.879121	0.873626	0.891484	0.888736	0.883242	0.918956	0.880495	0.89011	0.891484	0.854396	0.824176	1	0.923956	0.0502971
1730	34	341	0.001364	113.125	8.26774	18.4493	4.03995	0.94868	0.961877	0.951613	0.932551	0.92522	0.919355	0.923754	0.922287	0.875367	0.887097	0.869501	0.892962	0.890029	0.882698	0.920821	0.878299	0.892962	0.892962	0.857771	0.816716	1	0.924885	0.0509324
1730	22	17896	0.071584	98.5381	7.73888	12.2443	2.86497	0.947027	0.918557	0.906236	0.90632	0.907549	0.899782	0.898217	0.893328	0.857873	0.878744	0.831722	0.871871	0.886092	0.889445	0.856169	0.893412	0.862539	0.843904	0.828342	0.806968	1	0.900873	0.0574864
1732	24	16823	0.067292	98.4668	8.16768	12.2434	3.03013	0.948077	0.91898	0.9073	0.908043	0.908667	0.900939	0.899126	0.893687	0.858378	0.878529	0.833026	0.871694	0.886108	0.889051	0.856565	0.893509	0.861796	0.844409	0.828152	0.806485	1	0.901642	0.0572021
1732	24	16823	0.067292	98.4668	8.16768	12.2434	3.03013	0.948077	0.91898	0.9073	0.908043	0.908667	0.900939	0.899126	0.893687	0.858378	0.878529	0.833026	0.871694	0.886108	0.889051	0.856565	0.893509	0.861796	0.844409	0.828152	0.806485	1	0.901642	0.0572021
1737	29	14393	0.057572	128.408	9.07436	26.91	5.69285	0.949003	0.920274	0.909122	0.908949	0.908011	0.90141	0.899326	0.89481	0.858403	0.878517	0.833218	0.874105	0.887133	0.889286	0.857535	0.891788	0.86146	0.844508	0.83016	0.806468	1	0.902385	0.0568169
1738	30	266	0.001064	114.19	8.28787	18.9709	4.20288	0.962406	0.953008	0.928571	0.922932	0.913534	0.919173	0.921053	0.906015	0.890977	0.894737	0.857143	0.87218	0.907895	0.898496	0.866541	0.922932	0.855263	0.890977	0.815789	0.853383	1	0.920269	0.0499098
1742	34	251	0.001004	114.295	8.39908	19.0305	4.26639	0.962151	0.952191	0.926295	0.924303	0.914343	0.918327	0.922311	0.908367	0.888446	0.89243	0.856574	0.87251	0.904382	0.904382	0.866534	0.920319	0.85259	0.890438	0.816733	0.856574	1	0.919995	0.0491907
1742	22	12337	0.049348	100.975	7.94207	13.172	3.08945	0.949015	0.932601	0.916876	0.904555	0.921821	0.891667	0.911121	0.916633	0.868688	0.887817	0.842142	0.880765	0.89876	0.880725	0.872214	0.88421	0.871768	0.847613	0.854422	0.84814	1	0.908933	0.0548985
1744	24	11645	0.04658	100.89	8.37782	13.1665	3.26833	0.949721	0.932976	0.918763	0.905539	0.92164	0.89313	0.911292	0.91696	0.868785	0.888149	0.842336	0.88158	0.899012	0.880936	0.872048	0.884199	0.872477	0.848261	0.853456	0.848347	1	0.909557	0.054611
1744	24	11645	0.04658	100.89	8.37782	13.1665	3.26833	0.949721	0.932976	0.918763	0.905539	0.92164	0.89313	0.911292	0.91696	0.868785	0.888149	0.842336	0.88158	0.899012	0.880936	0.872048	0.884199	0.872477	0.848261	0.853456	0.848347	1	0.909557	0.054611
1749	29	10025	0.0401	129.969	9.2666	27.9064	5.96255	0.950474	0.934115	0.92005	0.907032	0.922544	0.895262	0.911372	0.919002	0.870324	0.888229	0.841945	0.882594	0.899052	0.880898	0.872369	0.88409	0.87202	0.847182	0.852219	0.848479	1	0.910482	0.054194
1750	30	184	0.000736	116.719	8.10261	20.2261	4.25116	0.951087	0.964674	0.923913	0.910326	0.929348	0.907609	0.934783	0.934783	0.910326	0.880435	0.86413	0.883152	0.902174	0.866848	0.902174	0.872283	0.894022	0.86413	0.842391	0.845109	1	0.92147	0.0481587
1754	34	179	0.000716	116.611	8.09416	20.17	4.2396	0.949721	0.96648	0.921788	0.913408	0.930168	0.907821	0.935754	0.932961	0.907821	0.879888	0.860335	0.885475	0.905028	0.863128	0.905028	0.874302	0.899441	0.865922	0.849162	0.840782	1	0.921606	0.0486029
1754	22	13424	0.053696	100.143	7.98368	12.8566	3.05349	0.943013	0.935526	0.918951	0.918616	0.910049	0.889675	0.922788	0.900775	0.884312	0.88785	0.825089	0.863789	0.878538	0.836599	0.90044	0.871387	0.857829	0.849449	0.824829	0.856265	1	0.906926	0.0562377
1756	24	12688	0.050752	100.037	8.42243	12.8439	3.22934	0.942899	0.936475	0.920121	0.919688	0.910506	0.890605	0.923353	0.901482	0.885522	0.887965	0.825898	0.864991	0.87902	0.837287	0.901206	0.872123	0.857385	0.850725	0.825583	0.8564	1	0.907614	0.0558719
1756	24	12688	0.050752	100.037	8.42243	12.8439	3.22934	0.942899	0.936475	0.920121	0.919688	0.910506	0.890605	0.923353	0.901482	0.885522	0.887965	0.825898	0.864991	0.87902	0.837287	0.901206	0.872123	0.857385	0.850725	0.825583	0.8564	1	0.907614	0.0558719
1761	29	10955	0.04382	126.239	9.29725	25.6073	5.65856	0.943907	0.937837	0.920402	0.919671	0.912414	0.891739	0.924236	0.900319	0.887266	0.887859	0.826654	0.865267	0.880192	0.839297	0.901552	0.872433	0.858603	0.851392	0.826016	0.855956	1	0.908398	0.0556944
1762	30	314	0.001256	112.816	7.8379	18.2718	3.80488	0.958599	0.93949	0.936306	0.94586	0.941083	0.899682	0.936306	0.915605	0.917197	0.890127	0.807325	0.872611	0.880573	0.866242	0.907643	0.875796	0.867834	0.877389	0.853503	0.867834	1	0.921802	0.0512661
1766	34	289	0.001156	112.73	7.61749	18.216	3.69614	0.961938	0.942907	0.939446	0.944637	0.941176	0.899654	0.935986	0.916955	0.918685	0.892734	0.806228	0.865052	0.878893	0.868512	0.901384	0.871972	0.863322	0.870242	0.852941	0.865052	1	0.922585	0.0502771
1766	22	17975	0.0719	98.1174	7.87682	12.0981	2.8715	0.933102	0.910431	0.910848	0.906008	0.883978	0.901975	0.903533	0.913463	0.874937	0.892156	0.858081	0.878414	0.862114	0.88178	0.866398	0.862949	0.872601	0.843255	0.853825	0.821001	1	0.899661	0.0596267
1768	24	16835	0.06734	98.0723	8.2757	12.1055	3.02747	0.934393	0.911375	0.911583	0.907069	0.884526	0.90297	0.904604	0.913959	0.876032	0.891832	0.858776	0.878378	0.862697	0.882269	0.866172	0.863113	0.871904	0.843956	0.853906	0.821443	1	0.900435	0.0595061
1768	24	16835	0.06734	98.0723	8.2757	12.1055	3.02747	0.934393	0.911375	0.911583	0.907069	0.884526	0.90297	0.904604	0.913959	0.876032	0.891832	0.858776	0.878378	0.862697	0.882269	0.866172	0.863113	0.871904	0.843956	0.853906	0.821443	1	0.900435	0.0595061
1773	29	14463	0.057852	126.458	9.19153	25.7287	5.57859	0.936078	0.914126	0.913503	0.909009	0.885674	0.902925	0.904792	0.914644	0.876927	0.892968	0.858778	0.877757	0.863479	0.882182	0.866971	0.863514	0.871915	0.844119	0.853626	0.820819	1	0.901651	0.0587455
1774	30	409	0.001636	112.759	7.88286	18.247	3.81702	0.957213	0.949878	0.94132	0.918093	0.892421	0.914425	0.924205	0.920538	0.887531	0.897311	0.858191	0.894866	0.877751	0.883863	0.888753	0.878973	0.875306	0.859413	0.852078	0.825183	1	0.918277	0.0513793
1778	34	370	0.00148	112.78	7.91553	18.2592	3.82848	0.958108	0.954054	0.940541	0.918919	0.894595	0.910811	0.927027	0.924324	0.889189	0.904054	0.855405	0.893243	0.878378	0.882432	0.889189	0.878378	0.874324	0.851351	0.856757	0.825676	1	0.919336	0.0508734
1778	22	20069	0.080276	97.9855	7.68484	12.0396	2.80899	0.935572	0.929568	0.934127	0.90134	0.903981	0.886741	0.916812	0.902187	0.87695	0.880188	0.860581	0.901365	0.867383	0.881957	0.892272	0.85951	0.885146	0.856769	0.807165	0.832005	1	0.906157	0.0590206
1780	24	18870	0.07548	97.865	8.11505	12.0211	2.97175	0.936963	0.930578	0.935374	0.902358	0.906121	0.887997	0.917276	0.902994	0.878537	0.880419	0.862295	0.901961	0.868151	0.882697	0.892395	0.859141	0.8854	0.856836	0.806624	0.832273	1	0.90723	0.0585068
1780	24	18870	0.07548	97.865	8.11505	12.0211	2.97175	0.936963	0.930578	0.935374	0.902358	0.906121	0.887997	0.917276	0.902994	0.878537	0.880419	0.862295	0.901961	0.868151	0.882697	0.892395	0.859141	0.8854	0.856836	0.806624	0.832273	1	0.90723	0.0585068
1785	29	16240	0.06496	126.56	9.01603	25.7755	5.48461	0.938578	0.931927	0.93673	0.904187	0.90742	0.888516	0.917211	0.903571	0.879033	0.880111	0.863054	0.902525	0.867857	0.88202	0.892857	0.858713	0.886453	0.857081	0.806466	0.831404	1	0.908161	0.0583187
1786	30	493	0.001972	114.021	8.20392	18.8799	4.05892	0.955375	0.957404	0.944219	0.926978	0.925963	0.903651	0.919878	0.919878	0.890467	0.893509	0.856998	0.902637	0.85497	0.882353	0.903651	0.871197	0.877282	0.858012	0.814402	0.825558	1	0.921134	0.051919
1790	34	458	0.001832	113.99	8.13246	18.8596	4.01834	0.954148	0.959607	0.945415	0.930131	0.927948	0.900655	0.922489	0.921397	0.889738	0.889738	0.855895	0.902838	0.863537	0.878821	0.907205	0.879913	0.875546	0.860262	0.815502	0.827511	1	0.921999	0.0514836
1790	22	17830	0.07132	99.5377	7.88265	12.6229	2.98094	0.946803	0.936511	0.893466	0.897672	0.918704	0.89627	0.91217	0.909955	0.871172	0.866377	0.831352	0.856366	0.884689	0.858721	0.861694	0.867975	0.870387	0.866938	0.821425	0.83654	1	0.9025	0.0558215
1792	24	16805	0.06722	99.4587	8.26425	12.6167	3.13875	0.948081	0.9374	0.894674	0.898691	0.919131	0.896281	0.913121	0.910473	0.871467	0.86748	0.831538	0.857542	0.884975	0.859774	0.861024	0.86867	0.870217	0.867539	0.822196	0.836745	1	0.90328	0.0555186
1792	24	16805	0.06722	99.4587	8.26425	12.6167	3.13875	0.948081	0.9374	0.894674	0.898691	0.919131	0.896281	0.913121	0.910473	0.871467	0.86748	0.831538	0.857542	0.884975	0.859774	0.861024	0.86867	0.870217	0.867539	0.822196	0.836745	1	0.90328	0.0555186
1797	29	14408	0.057632	126.917	9.14757	26.0023	5.61698	0.948258	0.938055	0.894711	0.899396	0.918032	0.897036	0.9147	0.91123	0.87264	0.867816	0.833808	0.858412	0.884994	0.861778	0.861882	0.868302	0.869656	0.868545	0.823536	0.83707	1	0.90379	0.0553654
1798	30	344	0.001376	113.108	7.72795	18.404	3.74354	0.957849	0.943314	0.931686	0.917151	0.94186	0.909884	0.949128	0.928779	0.883721	0.867733	0.84593	0.873547	0.898256	0.880814	0.880814	0.864826	0.880814	0.864826	0.850291	0.832849	1	0.91994	0.0475449
1802	34	314	0.001256	112.936	7.74162	18.3227	3.74948	0.955414	0.94586	0.928344	0.915605	0.93949	0.910828	0.94586	0.931529	0.878981	0.878981	0.843949	0.872611	0.893312	0.883758	0.880573	0.861465	0.878981	0.872611	0.847134	0.829618	1	0.919237	0.0482919
1802	22	18226	0.072904	98.5989	7.86368	12.2735	2.90342	0.950428	0.917179	0.896192	0.896137	0.904313	0.898497	0.921074	0.903928	0.860145	0.872133	0.851147	0.874026	0.877291	0.875398	0.864178	0.873697	0.847882	0.839323	0.830709	0.838802	1	0.900636	0.0580927
1804	24	17067	0.068268	98.5674	8.30582	12.2885	3.07759	0.95172	0.918966	0.898313	0.897111	0.905139	0.901008	0.921046	0.90467	0.859612	0.872913	0.851438	0.874993	0.876985	0.875549	0.865354	0.873997	0.848392	0.839632	0.830843	0.838577	1	0.901723	0.05762
1804	24	17067	0.068268	98.5674	8.30582	12.2885	3.07759	0.95172	0.918966	0.898313	0.897111	0.905139	0.901008	0.921046	0.90467	0.859612	0.872913	0.851438	0.874993	0.876985	0.875549	0.865354	0.873997	0.848392	0.839632	0.830843	0.838577	1	0.901723	0.05762
1809	29	14681	0.058724	126.399	9.16405	25.6906	5.54975	0.951366	0.920339	0.900722	0.899598	0.905013	0.901676	0.921804	0.905456	0.859138	0.873714	0.851815	0.87477	0.876745	0.87603	0.866119	0.874736	0.848512	0.83935	0.830393	0.838226	1	0.902496	0.0572404
1810	30	414	0.001656	112.92	8.0595	18.3379	3.98273	0.964976	0.945652	0.929952	0.922705	0.904589	0.92029	0.932367	0.916667	0.864734	0.862319	0.864734	0.861111	0.874396	0.905797	0.887681	0.896135	0.858696	0.835749	0.827295	0.846618	1	0.916747	0.0511106
1814	34	389	0.001556	112.827	8.11743	18.2976	4.01671	0.969152	0.946015	0.929306	0.922879	0.90617	0.922879	0.931877	0.919023	0.866324	0.861183	0.867609	0.858612	0.877892	0.90617	0.892031	0.895887	0.852185	0.835476	0.83162	0.852185	1	0.917966	0.0497789
1814	22	18273	0.073092	98.755	7.85204	12.3305	2.92181	0.937531	0.934439	0.899387	0.898977	0.900427	0.886143	0.899688	0.892546	0.874377	0.859629	0.837438	0.878263	0.884885	0.879139	0.859109	0.883763	0.8703	0.829229	0.826328	0.869124	1	0.899056	0.0567269
1816	24	17117	0.068468	98.6381	8.27175	12.3126	3.08078	0.939037	0.935065	0.90007	0.899982	0.901239	0.887042	0.900099	0.893293	0.87454	0.860022	0.838377	0.879155	0.884881	0.87971	0.859146	0.883712	0.870363	0.829293	0.826576	0.869486	1	0.899811	0.0565637
1816	24	17117	0.068468	98.6381	8.27175	12.3126	3.08078	0.939037	0.935065	0.90007	0.899982	0.901239	0.887042	0.900099	0.893293	0.87454	0.860022	0.838377	0.879155	0.884881	0.87971	0.859146	0.883712	0.870363	0.829293	0.826576	0.869486	1	0.899811	0.0565637
1821	29	14671	0.058684	128.341	9.15655	26.875	5.73605	0.940631	0.936746	0.900211	0.901166	0.901711	0.887329	0.90045	0.893702	0.874617	0.861052	0.838286	0.878127	0.885522	0.880649	0.858599	0.883887	0.870016	0.830175	0.826972	0.868618	1	0.900523	0.0561692
1822	30	270	0.00108	114.671	8.64804	19.2333	4.38449	0.951852	0.962963	0.924074	0.918519	0.9	0.916667	0.925926	0.938889	0.905556	0.9	0.827778	0.892593	0.888889	0.888889	0.881481	0.890741	0.875926	0.812963	0.831481	0.875926	1	0.919087	0.0496785
1826	34	253	0.001012	114.473	8.76092	19.1441	4.44495	0.952569	0.964427	0.924901	0.916996	0.905138	0.913043	0.928854	0.938735	0.913043	0.905138	0.828063	0.897233	0.885375	0.887352	0.885375	0.897233	0.873518	0.810277	0.83004	0.87747	1	0.920308	0.0492846
1826	22	13879	0.055516	100.399	7.77341	12.9416	2.98977	0.944593	0.931551	0.906802	0.881836	0.907666	0.898804	0.919303	0.898552	0.87917	0.899308	0.876828	0.894769	0.887816	0.871857	0.882268	0.875171	0.856005	0.838101	0.836984	0.854204	1	0.905431	0.0562989
1828	24	13084	0.052336	100.32	8.23932	12.9397	3.16978	0.945697	0.931023	0.907559	0.883369	0.908476	0.899801	0.919482	0.898426	0.879815	0.899648	0.877828	0.896782	0.888413	0.872172	0.882299	0.874885	0.857077	0.838773	0.836709	0.853829	1	0.906054	0.0561078
1828	24	13084	0.052336	100.32	8.23932	12.9397	3.16978	0.945697	0.931023	0.907559	0.883369	0.908476	0.899801	0.919482	0.898426	0.879815	0.899648	0.877828	0.896782	0.888413	0.872172	0.882299	0.874885	0.857077	0.838773	0.836709	0.853829	1	0.906054	0.0561078
1833	29	11216	0.044864	127.706	9.12949	26.4815	5.65509	0.946906	0.932552	0.909772	0.88396	0.910218	0.899875	0.919802	0.898805	0.87977	0.899608	0.877719	0.897379	0.889087	0.871657	0.884406	0.873484	0.856188	0.837955	0.837509	0.856143	1	0.906941	0.0557027
1834	30	275	0.0011	113.346	8.68473	18.587	4.29951	0.969091	0.972727	0.941818	0.916364	0.934545	0.914545	0.92	0.921818	0.876364	0.918182	0.892727	0.912727	0.896364	0.887273	0.889091	0.887273	0.847273	0.847273	0.861818	0.863636	1	0.928505	0.0444958
1838	34	259	0.001036	113.417	8.65407	18.6188	4.2874	0.967181	0.971042	0.942085	0.915058	0.936293	0.911197	0.915058	0.926641	0.880309	0.915058	0.893822	0.911197	0.895753	0.8861	0.889961	0.891892	0.851351	0.84556	0.862934	0.864865	1	0.927933	0.0453576
1838	22	17190	0.06876	98.6129	8.05376	12.2898	2.97735	0.93185	0.941507	0.919866	0.914107	0.877981	0.883333	0.917888	0.912478	0.86911	0.861053	0.840576	0.898051	0.858522	0.877312	0.889703	0.884526	0.874229	0.846248	0.837842	0.856632	1	0.90348	0.0591074
1840	24	16264	0.065056	98.5525	8.45134	12.292	3.13418	0.93295	0.942296	0.920745	0.914781	0.879273	0.8845	0.918439	0.912137	0.869743	0.861627	0.841367	0.898979	0.859137	0.877459	0.890033	0.884161	0.874078	0.846194	0.838078	0.857169	1	0.904224	0.0588292
1840	24	16264	0.065056	98.5525	8.45134	12.292	3.13418	0.93295	0.942296	0.920745	0.914781	0.879273	0.8845	0.918439	0.912137	0.869743	0.861627	0.841367	0.898979	0.859137	0.877459	0.890033	0.884161	0.874078	0.846194	0.838078	0.857169	1	0.904224	0.0588292
1845	29	14033	0.056132	126.536	9.30083	25.7851	5.65508	0.934547	0.942635	0.922468	0.914844	0.879997	0.886019	0.919796	0.912385	0.869843	0.862681	0.843049	0.899879	0.859724	0.87622	0.890864	0.884095	0.874439	0.84654	0.837847	0.857799	1	0.905089	0.0584086
1846	30	383	0.001532	112.862	7.57352	18.2763	3.68137	0.966057	0.958225	0.951697	0.939948	0.926893	0.899478	0.925587	0.930809	0.883812	0.870757	0.851175	0.916449	0.883812	0.860313	0.9047	0.89295	0.866841	0.855091	0.865535	0.869452	1	0.925853	0.0495499
1850	34	358	0.001432	112.792	7.58769	18.2439	3.68739	0.963687	0.956704	0.953911	0.939944	0.925978	0.900838	0.924581	0.928771	0.878492	0.867318	0.847765	0.917598	0.888268	0.857542	0.902235	0.895251	0.865922	0.857542	0.863128	0.872905	1	0.925027	0.0497472
1850	22	20266	0.081064	97.5002	7.70824	11.866	2.794	0.940491	0.921963	0.9192	0.893664	0.919224	0.885473	0.902003	0.899191	0.885202	0.877899	0.849132	0.867685	0.895564	0.862134	0.884906	0.873828	0.86428	0.863466	0.826976	0.838745	1	0.903047	0.0566361
1852	24	19055	0.07622	97.34	8.13173	11.8333	2.95553	0.941774	0.923196	0.920283	0.894778	0.920178	0.886486	0.903254	0.900735	0.88583	0.87851	0.850144	0.868512	0.895985	0.862136	0.885306	0.874101	0.864314	0.863527	0.82666	0.839517	1	0.904046	0.0561293
1852	24	19055	0.07622	97.34	8.13173	11.8333	2.95553	0.941774	0.923196	0.920283	0.894778	0.920178	0.886486	0.903254	0.900735	0.88583	0.87851	0.850144	0.868512	0.895985	0.862136	0.885306	0.874101	0.864314	0.863527	0.82666	0.839517	1	0.904046	0.0561293
1857	29	16368	0.065472	124.181	8.96833	24.3656	5.26863	0.942265	0.923234	0.921157	0.895711	0.920607	0.888441	0.903317	0.901393	0.885569	0.87946	0.852212	0.868616	0.896475	0.862537	0.884806	0.874695	0.8644	0.862903	0.827743	0.839626	1	0.904634	0.0560338
1858	30	653	0.002612	111.814	7.52977	17.7755	3.57773	0.958652	0.937213	0.937213	0.909648	0.933384	0.902757	0.911179	0.905819	0.882083	0.885145	0.850689	0.879786	0.896631	0.859877	0.881317	0.911945	0.869066	0.864472	0.841501	0.833844	1	0.915515	0.0537365
1862	34	581	0.002324	111.889	7.55999	17.813	3.59305	0.960413	0.937177	0.936317	0.910499	0.932874	0.904475	0.905336	0.910499	0.883821	0.88296	0.857143	0.879518	0.894148	0.856282	0.884682	0.914802	0.873494	0.873494	0.840792	0.839071	1	0.916087	0.0536186
1862	22	18585	0.07434	98.0627	7.98693	12.0852	2.9342	0.951143	0.932795	0.902583	0.90261	0.922088	0.902394	0.907614	0.9046	0.876755	0.882298	0.84509	0.899274	0.851601	0.862631	0.883804	0.873769	0.856551	0.840194	0.840732	0.834705	1	0.906228	0.0568348
1864	24	17500	0.07	98.0184	8.41768	12.0951	3.10003	0.9524	0.933343	0.903029	0.903314	0.922771	0.902971	0.908057	0.904629	0.877886	0.883314	0.845714	0.899886	0.852886	0.863429	0.884229	0.8742	0.856886	0.8402	0.841171	0.835171	1	0.90692	0.0563966
1864	24	17500	0.07	98.0184	8.41768	12.0951	3.10003	0.9524	0.933343	0.903029	0.903314	0.922771	0.902971	0.908057	0.904629	0.877886	0.883314	0.845714	0.899886	0.852886	0.863429	0.884229	0.8742	0.856886	0.8402	0.841171	0.835171	1	0.90692	0.0563966
1869	29	15071	0.060284	126.179	9.30472	25.5718	5.64517	0.952691	0.933349	0.906675	0.904618	0.924358	0.904253	0.906775	0.905215	0.878177	0.883949	0.84573	0.901334	0.852365	0.864707	0.885011	0.873631	0.857375	0.84145	0.841782	0.836507	1	0.907787	0.0559326
1870	30	464	0.001856	112.687	8.32826	18.244	4.09244	0.965517	0.955819	0.9375	0.907328	0.940733	0.911638	0.923491	0.936422	0.885776	0.892241	0.855603	0.908405	0.877155	0.868534	0.868534	0.891164	0.871767	0.853448	0.837284	0.855603	1	0.922803	0.0498031
1874	34	427	0.001708	112.628	8.42541	18.2228	4.13697	0.966042	0.961358	0.937939	0.907494	0.940281	0.91452	0.925059	0.935597	0.891101	0.892272	0.854801	0.911007	0.877049	0.866511	0.867681	0.896956	0.868852	0.851288	0.838407	0.858314	1	0.92414	0.0485564
1874	22	20212	0.080848	97.6674	7.81074	11.9324	2.86131	0.94288	0.935385	0.904265	0.907604	0.888729	0.888532	0.910672	0.907753	0.867356	0.872724	0.835815	0.90001	0.880888	0.865649	0.873392	0.868073	0.850336	0.823323	0.826093	0.851969	1	0.901856	0.0562741
1876	24	18927	0.075708	97.5431	8.25064	11.9138	3.03278	0.944629	0.936414	0.905136	0.908068	0.889655	0.889047	0.910921	0.907962	0.868785	0.873303	0.835922	0.900143	0.881017	0.866381	0.874333	0.868574	0.850372	0.824193	0.826676	0.851825	1	0.902666	0.0558699
1876	24	18927	0.075708	97.5431	8.25064	11.9138	3.03278	0.944629	0.936414	0.905136	0.908068	0.889655	0.889047	0.910921	0.907962	0.868785	0.873303	0.835922	0.900143	0.881017	0.866381	0.874333	0.868574	0.850372	0.824193	0.826676	0.851825	1	0.902666	0.0558699
1881	29	16249	0.064996	125.381	9.12894	25.082	5.48413	0.94652	0.936765	0.906302	0.908671	0.889593	0.88987	0.911902	0.908333	0.868361	0.874146	0.836051	0.901563	0.881439	0.86633	0.874608	0.868423	0.850852	0.825497	0.825528	0.852452	1	0.903385	0.0554257
1882	30	452	0.001808	113.14	7.98612	18.4376	3.92331	0.957965	0.950221	0.93031	0.926991	0.904867	0.904867	0.93031	0.901549	0.894912	0.893805	0.832965	0.890487	0.894912	0.875	0.881637	0.873894	0.872788	0.830752	0.845133	0.855088	1	0.916888	0.0519153
1886	34	426	0.001704	113.26	8.06327	18.5009	3.96837	0.960094	0.954225	0.933099	0.931925	0.910798	0.902582	0.928404	0.902582	0.89554	0.893192	0.829812	0.889671	0.893192	0.877934	0.881455	0.874413	0.876761	0.836854	0.848592	0.857981	1	0.918812	0.0511994
1886	22	17320	0.06928	99.4301	7.81334	12.5786	2.94475	0.939579	0.932621	0.915906	0.903147	0.907881	0.89974	0.924192	0.888251	0.851299	0.88418	0.840156	0.884094	0.848066	0.869255	0.839665	0.884642	0.848672	0.830312	0.848268	0.853406	1	0.902633	0.0580326
1888	24	16210	0.06484	99.3477	8.2474	12.5741	3.11884	0.940469	0.934392	0.917304	0.903794	0.908883	0.900308	0.925416	0.889729	0.852498	0.885071	0.841487	0.884547	0.84818	0.869463	0.840561	0.884269	0.84963	0.830352	0.848242	0.854102	1	0.903647	0.0576416
1888	24	16210	0.06484	99.3477	8.2474	12.5741	3.11884	0.940469	0.934392	0.917304	0.903794	0.908883	0.900308	0.925416	0.889729	0.852498	0.885071	0.841487	0.884547	0.84818	0.869463	0.840561	0.884269	0.84963	0.830352	0.848242	0.854102	1	0.903647	0.0576416
1893	29	13844	0.055376	128.231	9.14629	26.8062	5.72359	0.941563	0.935784	0.91881	0.905085	0.909383	0.901401	0.925022	0.89035	0.85268	0.885329	0.842206	0.885221	0.849032	0.868607	0.841267	0.884354	0.850188	0.830396	0.848274	0.85398	1	0.904476	0.0574568
1894	30	336	0.001344	114.153	7.36274	18.8904	3.73375	0.962798	0.962798	0.941964	0.936012	0.918155	0.912202	0.934524	0.897321	0.877976	0.88244	0.837798	0.89881	0.825893	0.873512	0.85119	0.903274	0.846726	0.845238	0.846726	0.869048	1	0.920274	0.0496027
1898	34	312	0.001248	114.248	7.3693	18.9373	3.7434	0.963141	0.963141	0.945513	0.939103	0.918269	0.911859	0.932692	0.897436	0.875	0.878205	0.841346	0.895833	0.830128	0.873397	0.852564	0.899038	0.844551	0.846154	0.846154	0.871795	1	0.920722	0.0494515
1898	22	14946	0.059784	99.4823	7.93453	12.6054	3.00127	0.946039	0.937676	0.931654	0.905326	0.906095	0.895223	0.909675	0.900642	0.839322	0.877392	0.849659	0.909742	0.894554	0.862405	0.869631	0.88231	0.848756	0.875686	0.844373	0.865415	1	0.907761	0.0551338
1900	24	14114	0.056456	99.329	8.36822	12.5747	3.17043	0.947145	0.939032	0.932372	0.906334	0.907043	0.894785	0.910373	0.901162	0.839982	0.877639	0.849299	0.91016	0.894962	0.86269	0.869916	0.882493	0.849192	0.87608	0.843028	0.865028	1	0.908437	0.0549494
1900	24	14114	0.056456	99.329	8.36822	12.5747	3.17043	0.947145	0.939032	0.932372	0.906334	0.907043	0.894785	0.910373	0.901162	0.839982	0.877639	0.849299	0.91016	0.894962	0.86269	0.869916	0.882493	0.849192	0.87608	0.843028	0.865028	1	0.908437	0.0549494
1905	29	12168	0.048672	127.606	9.21366	26.4277	5.71274	0.947732	0.940212	0.933144	0.907462	0.908818	0.895587	0.91116	0.902244	0.84036	0.878945	0.848825	0.911119	0.894888	0.862097	0.870603	0.882807	0.849277	0.876931	0.843729	0.865837	1	0.909267	0.0546746
1906	30	309	0.001236	114.038	8.15926	18.8871	4.12986	0.957929	0.944984	0.951456	0.919094	0.917476	0.914239	0.904531	0.904531	0.868932	0.881877	0.860841	0.893204	0.894822	0.89644	0.889968	0.904531	0.867314	0.877023	0.846278	0.875405	1	0.919157	0.0537699
1910	34	285	0.00114	114.109	8.02954	18.9126	4.05766	0.957895	0.945614	0.952632	0.921053	0.917544	0.915789	0.905263	0.901754	0.868421	0.887719	0.857895	0.894737	0.896491	0.898246	0.892982	0.901754	0.870175	0.87193	0.852632	0.875439	1	0.919834	0.052254
1910	22	18319	0.073276	98.0466	7.96272	12.0775	2.90918	0.941946	0.924423	0.912413	0.909848	0.918418	0.878187	0.919837	0.911185	0.860118	0.85818	0.854796	0.881817	0.887985	0.863666	0.867979	0.880043	0.851138	0.843496	0.827529	0.844369	1	0.903471	0.0576264
1912	24	17269	0.069076	97.9913	8.3802	12.0827	3.07396	0.942932	0.924894	0.914008	0.910823	0.919133	0.878684	0.920783	0.911489	0.860704	0.859372	0.856014	0.882854	0.888934	0.864063	0.868724	0.880422	0.850802	0.843216	0.827436	0.844664	1	0.904288	0.0571609
1912	24	17269	0.069076	97.9913	8.3802	12.0827	3.07396	0.942932	0.924894	0.914008	0.910823	0.919133	0.878684	0.920783	0.911489	0.860704	0.859372	0.856014	0.882854	0.888934	0.864063	0.868724	0.880422	0.850802	0.843216	0.827436	0.844664	1	0.904288	0.0571609
1917	29	14854	0.059416	125.446	9.25422	25.1302	5.52651	0.943315	0.925104	0.916083	0.910967	0.919214	0.878854	0.919988	0.911371	0.861552	0.860172	0.855931	0.884206	0.889693	0.863606	0.869126	0.881682	0.850545	0.842568	0.829036	0.845126	1	0.904722	0.0571829
1918	30	580	0.00232	111.997	8.25776	17.9107	3.96792	0.962069	0.937069	0.931034	0.919828	0.92931	0.883621	0.934483	0.927586	0.883621	0.869828	0.863793	0.903448	0.893966	0.881034	0.868103	0.886207	0.847414	0.85431	0.811207	0.833621	1	0.916749	0.0529621
1922	34	537	0.002148	112.02	8.2757	17.9228	3.98217	0.962756	0.939479	0.934823	0.919926	0.930168	0.883613	0.935754	0.929236	0.886406	0.865922	0.86406	0.902235	0.892924	0.882682	0.864991	0.886406	0.848231	0.852886	0.810056	0.835196	1	0.917705	0.0523568
1922	22	20623	0.082492	96.9541	8.05607	11.691	2.90026	0.942685	0.934248	0.919968	0.888789	0.92746	0.880231	0.905154	0.899117	0.862678	0.874412	0.867939	0.898269	0.890365	0.843427	0.866993	0.893517	0.849585	0.83082	0.827668	0.843888	1	0.904327	0.055832
1924	24	19407	0.077628	96.8621	8.44607	11.6819	3.04735	0.942856	0.93541	0.920544	0.890143	0.928557	0.881589	0.905678	0.900088	0.863426	0.875328	0.868295	0.898413	0.890323	0.843974	0.867805	0.893956	0.849204	0.831298	0.826815	0.843278	1	0.905053	0.0556197
1924	24	19407	0.077628	96.8621	8.44607	11.6819	3.04735	0.942856	0.93541	0.920544	0.890143	0.928557	0.881589	0.905678	0.900088	0.863426	0.875328	0.868295	0.898413	0.890323	0.843974	0.867805	0.893956	0.849204	0.831298	0.826815	0.843278	1	0.905053	0.0556197
1929	29	16654	0.066616	123.651	9.30945	24.0882	5.43642	0.944248	0.935781	0.922481	0.891017	0.929236	0.882581	0.905939	0.900264	0.864057	0.875195	0.86862	0.899333	0.890147	0.844542	0.86838	0.893779	0.848925	0.82953	0.827819	0.844122	1	0.905811	0.0554011
1930	30	724	0.002896	110.962	7.63663	17.3854	3.61465	0.959945	0.950276	0.933702	0.91989	0.941298	0.910221	0.917127	0.924724	0.861188	0.867403	0.859116	0.90953	0.890193	0.837017	0.864641	0.903315	0.854972	0.844613	0.827348	0.862569	1	0.918547	0.0473216
1934	34	662	0.002648	110.898	7.5842	17.3523	3.58661	0.95997	0.952417	0.93429	0.91994	0.939577	0.912387	0.915408	0.926737	0.860272	0.867069	0.858761	0.912387	0.895015	0.834592	0.864048	0.905589	0.85574	0.846677	0.827039	0.860272	1	0.919019	0.047223
1934	22	23844	0.095376	96.2587	7.91079	11.4372	2.80143	0.955083	0.944724	0.917526	0.908489	0.914465	0.894984	0.917736	0.91134	0.871498	0.874706	0.845097	0.872735	0.853401	0.86246	0.885862	0.872127	0.8352	0.831698	0.813182	0.851262	1	0.908578	0.0554557
1936	24	22422	0.089688	96.1561	8.29428	11.4238	2.94252	0.955669	0.945812	0.91883	0.908996	0.915373	0.895906	0.917536	0.911761	0.871912	0.875814	0.845843	0.873651	0.853559	0.8623	0.886808	0.872937	0.835898	0.831505	0.813598	0.850638	1	0.909283	0.0552146
1936	24	22422	0.089688	96.1561	8.29428	11.4238	2.94252	0.955669	0.945812	0.91883	0.908996	0.915373	0.895906	0.917536	0.911761	0.871912	0.875814	0.845843	0.873651	0.853559	0.8623	0.886808	0.872937	0.835898	0.831505	0.813598	0.850638	1	0.909283	0.0552146
1941	29	19227	0.076908	124.471	9.15049	24.5491	5.39161	0.955921	0.94682	0.919462	0.909372	0.916004	0.897358	0.917876	0.912909	0.873303	0.876086	0.846232	0.875722	0.854111	0.862407	0.887528	0.872887	0.835596	0.830707	0.813699	0.851017	1	0.909943	0.0549674
1942	30	809	0.003236	111.414	7.88183	17.6111	3.74194	0.964153	0.954883	0.945612	0.936959	0.933251	0.909765	0.92707	0.922744	0.883189	0.905439	0.862176	0.889988	0.863412	0.876391	0.890606	0.880717	0.831273	0.852905	0.820148	0.83869	1	0.924208	0.0489606
1946	34	750	0.003	111.39	7.89167	17.6005	3.75094	0.966	0.956	0.946	0.936667	0.932	0.91	0.925333	0.923333	0.882	0.906667	0.862	0.888	0.864	0.878	0.89	0.881333	0.833333	0.854	0.82	0.84	1	0.924506	0.048056
1946	22	21096	0.084384	97.6321	8.08927	11.9357	2.95628	0.943686	0.926621	0.912898	0.9115	0.916382	0.911666	0.915813	0.89261	0.857485	0.883746	0.843264	0.883675	0.867771	0.849237	0.853764	0.894625	0.84362	0.832693	0.836651	0.864311	1	0.904918	0.0565887
1948	24	19839	0.079356	97.5864	8.46823	11.9423	3.10444	0.944604	0.928222	0.914386	0.912748	0.916478	0.912294	0.916578	0.892963	0.858183	0.88442	0.843566	0.883815	0.867987	0.849514	0.854579	0.895005	0.844322	0.832224	0.836837	0.864509	1	0.905757	0.056167
1948	24	19839	0.079356	97.5864	8.46823	11.9423	3.10444	0.944604	0.928222	0.914386	0.912748	0.916478	0.912294	0.916578	0.892963	0.858183	0.88442	0.843566	0.883815	0.867987	0.849514	0.854579	0.895005	0.844322	0.832224	0.836837	0.864509	1	0.905757	0.056167
1953	29	16960	0.06784	126.47	9.39111	25.7543	5.73942	0.944664	0.929481	0.914446	0.913237	0.917364	0.912529	0.917748	0.894045	0.857989	0.884994	0.845224	0.883019	0.867188	0.848585	0.855218	0.895224	0.843897	0.832695	0.836881	0.866303	1	0.906226	0.0559789
1954	30	469	0.001876	113.756	7.77793	18.7214	3.82282	0.957356	0.950959	0.926439	0.932836	0.938166	0.923241	0.940299	0.922175	0.867804	0.896588	0.881663	0.898721	0.881663	0.835821	0.86887	0.891258	0.855011	0.829424	0.840085	0.872068	1	0.9221	0.0515106
1958	34	425	0.0017	113.617	7.70916	18.6492	3.77711	0.958824	0.951765	0.927059	0.936471	0.937647	0.924706	0.94	0.923529	0.867059	0.896471	0.881176	0.898824	0.882353	0.834118	0.870588	0.895294	0.855294	0.827059	0.838824	0.872941	1	0.922931	0.0515829
1958	22	17115	0.06846	99.6859	7.88489	12.6785	2.98539	0.942156	0.945428	0.903769	0.904499	0.92118	0.900672	0.92007	0.904411	0.848349	0.89255	0.854309	0.89144	0.882968	0.868332	0.858195	0.892434	0.862606	0.840695	0.83459	0.88066	1	0.90769	0.054989
1960	24	16098	0.064392	99.6057	8.32252	12.6751	3.16058	0.943067	0.94667	0.904429	0.904957	0.922102	0.901603	0.920145	0.905547	0.849484	0.893217	0.854671	0.892129	0.883619	0.868617	0.858461	0.892626	0.862964	0.842061	0.835259	0.879954	1	0.908454	0.0547311
1960	24	16098	0.064392	99.6057	8.32252	12.6751	3.16058	0.943067	0.94667	0.904429	0.904957	0.922102	0.901603	0.920145	0.905547	0.849484	0.893217	0.854671	0.892129	0.883619	0.868617	0.858461	0.892626	0.862964	0.842061	0.835259	0.879954	1	0.908454	0.0547311
1965	29	13923	0.055692	127.403	9.20473	26.3028	5.68719	0.943618	0.946815	0.905193	0.905516	0.923328	0.903038	0.920132	0.906593	0.849781	0.894276	0.855275	0.892444	0.884149	0.868599	0.858364	0.892839	0.862386	0.84382	0.83556	0.880521	1	0.909055	0.0547703
1966	30	365	0.00146	113.997	7.5865	18.8275	3.78358	0.967123	0.957534	0.927397	0.917808	0.953425	0.931507	0.90274	0.927397	0.853425	0.910959	0.869863	0.90137	0.886301	0.865753	0.876712	0.878082	0.869863	0.845205	0.816438	0.879452	1	0.923372	0.0459419
1970	34	339	0.001356	113.933	7.63903	18.7994	3.80892	0.966077	0.960177	0.932153	0.917404	0.955752	0.932153	0.90708	0.924779	0.851032	0.912979	0.868732	0.90413	0.883481	0.862832	0.874631	0.882006	0.870206	0.846608	0.817109	0.877581	1	0.924304	0.0454898
1970	22	16117	0.064468	99.5505	7.91448	12.6295	2.98992	0.949494	0.931222	0.926816	0.901843	0.919123	0.8975	0.919464	0.90206	0.851927	0.871688	0.861016	0.874139	0.875132	0.851027	0.852144	0.889651	0.863157	0.864398	0.836353	0.883384	1	0.9074	0.0562968
1972	24	15194	0.060776	99.4874	8.37955	12.6343	3.17617	0.950441	0.931914	0.928393	0.903383	0.919903	0.898216	0.920297	0.902889	0.852771	0.872055	0.860866	0.873634	0.875576	0.851125	0.853396	0.890319	0.863334	0.865276	0.836745	0.883079	1	0.908237	0.0559558
1972	24	15194	0.060776	99.4874	8.37955	12.6343	3.17617	0.950441	0.931914	0.928393	0.903383	0.919903	0.898216	0.920297	0.902889	0.852771	0.872055	0.860866	0.873634	0.875576	0.851125	0.853396	0.890319	0.863334	0.865276	0.836745	0.883079	1	0.908237	0.0559558
1977	29	13190	0.05276	127.027	9.19203	26.073	5.63663	0.95144	0.933472	0.929719	0.903222	0.92066	0.89909	0.920015	0.903298	0.854246	0.872858	0.861107	0.874337	0.875588	0.852085	0.854587	0.890296	0.863154	0.866149	0.837832	0.8826	1	0.909014	0.0557556
1978	30	328	0.001312	113.93	7.90344	18.815	3.91512	0.95122	0.960366	0.949695	0.905488	0.935976	0.920732	0.920732	0.920732	0.885671	0.893293	0.875	0.897866	0.873476	0.855183	0.864329	0.900915	0.862805	0.867378	0.841463	0.905488	1	0.922296	0.0538058
1982	34	304	0.001216	113.798	7.72206	18.7386	3.81962	0.947368	0.960526	0.949013	0.907895	0.934211	0.922697	0.922697	0.922697	0.886513	0.893092	0.875	0.899671	0.879934	0.853618	0.861842	0.904605	0.863487	0.873355	0.847039	0.902961	1	0.922442	0.05425
1982	22	19930	0.07972	97.7791	7.85551	11.9743	2.84856	0.930933	0.914576	0.920246	0.903763	0.931234	0.872102	0.931836	0.919995	0.863974	0.87007	0.862092	0.886327	0.882514	0.847541	0.8858	0.866658	0.840492	0.843578	0.830507	0.8644	1	0.903364	0.057889
1984	24	18721	0.074884	97.676	8.26026	11.9611	3.00226	0.932055	0.915656	0.920891	0.905267	0.931521	0.872683	0.932242	0.919849	0.864804	0.870306	0.862187	0.886972	0.882912	0.848032	0.886277	0.867048	0.84082	0.844132	0.830511	0.86427	1	0.904066	0.0576768
1984	24	18721	0.074884	97.676	8.26026	11.9611	3.00226	0.932055	0.915656	0.920891	0.905267	0.931521	0.872683	0.932242	0.919849	0.864804	0.870306	0.862187	0.886972	0.882912	0.848032	0.886277	0.867048	0.84082	0.844132	0.830511	0.86427	1	0.904066	0.0576768
1989	29	16135	0.06454	126.169	9.14618	25.5514	5.52477	0.933065	0.916827	0.922467	0.906539	0.931546	0.874558	0.933313	0.920917	0.865851	0.871057	0.862163	0.887016	0.882832	0.848404	0.885064	0.867896	0.840936	0.844654	0.832104	0.8652	1	0.905006	0.0573909
1990	30	462	0.001848	113.268	7.96423	18.4975	3.89616	0.961039	0.944805	0.937229	0.929654	0.943723	0.876623	0.945887	0.9329	0.882035	0.915584	0.898268	0.898268	0.906926	0.872294	0.888528	0.861472	0.854978	0.86039	0.838745	0.844156	1	0.92409	0.0488217
1994	34	433	0.001732	113.209	7.99618	18.4712	3.9068	0.959584	0.948037	0.938799	0.930716	0.943418	0.879908	0.946882	0.928406	0.885681	0.915704	0.900693	0.904157	0.905312	0.871824	0.891455	0.863741	0.854503	0.860277	0.834873	0.84642	1	0.925009	0.0490359
1994	22	17999	0.071996	99.0935	7.77109	12.4512	2.91548	0.958553	0.932302	0.924746	0.922996	0.933302	0.882077	0.911523	0.901022	0.885938	0.894855	0.857464	0.877271	0.856159	0.86727	0.863492	0.88616	0.810156	0.830129	0.82099	0.85177	1	0.911029	0.0550744
1996	24	16883	0.067532	98.9989	8.22568	12.4433	3.09586	0.959575	0.934313	0.926257	0.924717	0.934372	0.883344	0.911568	0.901972	0.88752	0.895131	0.857904	0.878754	0.857016	0.867174	0.864242	0.886276	0.810164	0.830392	0.821359	0.851774	1	0.91216	0.0545277
1996	24	16883	0.067532	98.9989	8.22568	12.4433	3.09586	0.959575	0.934313	0.926257	0.924717	0.934372	0.883344	0.911568	0.901972	0.88752	0.895131	0.857904	0.878754	0.857016	0.867174	0.864242	0.886276	0.810164	0.830392	0.821359	0.851774	1	0.91216	0.0545277
2001	29	14548	0.058192	126.64	9.0957	25.8307	5.5709	0.959891	0.934665	0.928238	0.92511	0.935386	0.884726	0.911053	0.90387	0.889057	0.895175	0.859328	0.878677	0.856716	0.86792	0.865755	0.885929	0.810146	0.831489	0.822209	0.850804	1	0.912903	0.054405
2002	30	365	0.00146	113.615	7.40231	18.6287	3.64003	0.968493	0.934247	0.938356	0.938356	0.947945	0.916438	0.915068	0.906849	0.90137	0.89726	0.872603	0.883562	0.869863	0.863014	0.864384	0.879452	0.845205	0.839726	0.819178	0.838356	1	0.921758	0.0493901
2006	34	343	0.001372	113.566	7.40697	18.6055	3.64604	0.966472	0.938776	0.937318	0.93586	0.94898	0.913994	0.912536	0.909621	0.902332	0.897959	0.873178	0.887755	0.868805	0.858601	0.867347	0.883382	0.83965	0.83965	0.8207	0.83965	1	0.921746	0.0500689
2006	22	18117	0.072468	99.0354	7.88582	12.4359	2.93894	0.947149	0.942099	0.927692	0.91439	0.921731	0.90749	0.908843	0.901143	0.876387	0.876828	0.852017	0.875172	0.859773	0.854143	0.865817	0.89899	0.849009	0.834023	0.820583	0.858448	1	0.910108	0.0556038
2008	24	17059	0.068236	98.94	8.34486	12.4284	3.12516	0.948473	0.94267	0.928659	0.915001	0.921771	0.907732	0.910135	0.902427	0.876194	0.877337	0.852072	0.875667	0.859986	0.85471	0.866141	0.899613	0.848379	0.835395	0.821443	0.858286	1	0.910773	0.0552462
2008	24	17059	0.068236	98.94	8.34486	12.4284	3.12516	0.948473	0.94267	0.928659	0.915001	0.921771	0.907732	0.910135	0.902427	0.876194	0.877337	0.852072	0.875667	0.859986	0.85471	0.866141	0.899613	0.848379	0.835395	0.821443	0.858286	1	0.910773	0.0552462
2013	29	14705	0.05882	126.862	9.26702	25.9797	5.67498	0.950085	0.943659	0.92965	0.916389	0.923019	0.908228	0.909487	0.902822	0.877049	0.879089	0.852431	0.875213	0.860252	0.854947	0.86729	0.901156	0.849303	0.835702	0.820265	0.85862	1	0.911654	0.0548522
2014	30	422	0.001688	113.887	8.11027	18.8089	4.06206	0.966825	0.953791	0.952607	0.92654	0.924171	0.914692	0.922986	0.920616	0.881517	0.89218	0.85545	0.898104	0.868483	0.875592	0.863744	0.896919	0.859005	0.862559	0.838863	0.867299	1	0.923718	0.0489439
2018	34	389	0.001556	113.735	8.08931	18.7339	4.05789	0.965296	0.952442	0.955013	0.926735	0.926735	0.910026	0.924165	0.916452	0.883033	0.88946	0.852185	0.895887	0.865039	0.871465	0.865039	0.899743	0.856041	0.857326	0.839332	0.863753	1	0.92291	0.0491812
2018	22	21417	0.085668	97.8479	7.87643	12.0009	2.88181	0.948172	0.937363	0.901714	0.910212	0.924126	0.912103	0.915161	0.91271	0.859784	0.881473	0.850446	0.873932	0.867629	0.862212	0.861745	0.864734	0.849675	0.842322	0.821123	0.85766	1	0.907147	0.0553108
2020	24	20124	0.080496	97.7278	8.35876	11.9864	3.06765	0.949066	0.938034	0.90248	0.911201	0.925412	0.912045	0.915747	0.912989	0.860689	0.881882	0.850726	0.873609	0.867596	0.862552	0.861807	0.864763	0.850104	0.842029	0.820786	0.857633	1	0.907749	0.0551421
2020	24	20124	0.080496	97.7278	8.35876	11.9864	3.06765	0.949066	0.938034	0.90248	0.911201	0.925412	0.912045	0.915747	0.912989	0.860689	0.881882	0.850726	0.873609	0.867596	0.862552	0.861807	0.864763	0.850104	0.842029	0.820786	0.857633	1	0.907749	0.0551421
2025	29	17264	0.069056	125.314	9.24593	25.0525	5.54498	0.950504	0.939006	0.905178	0.911463	0.926118	0.912216	0.915865	0.913288	0.861127	0.882559	0.851396	0.873784	0.868339	0.863502	0.861677	0.864139	0.850614	0.842447	0.82058	0.858202	1	0.908603	0.0548504
2026	30	589	0.002356	111.878	8.09966	17.8442	3.9064	0.959253	0.955008	0.92275	0.931239	0.949066	0.923599	0.915959	0.905772	0.878608	0.900679	0.855688	0.891341	0.862479	0.858234	0.864177	0.873514	0.829372	0.848896	0.837012	0.865874	1	0.919967	0.0509749
2030	34	534	0.002136	111.878	8.13845	17.8466	3.92568	0.959738	0.956929	0.924157	0.928839	0.950375	0.926966	0.918539	0.906367	0.882022	0.89794	0.861423	0.893258	0.856742	0.860487	0.859551	0.86985	0.827715	0.850187	0.836142	0.864232	1	0.920759	0.0515238
2030	22	20358	0.081432	98.2122	7.94261	12.1369	2.92267	0.944494	0.920695	0.920007	0.885843	0.898271	0.904534	0.918288	0.912933	0.86536	0.869658	0.84807	0.889503	0.88071	0.863297	0.854529	0.887366	0.862757	0.838859	0.825474	0.863911	1	0.902755	0.0567385
2032	24	19119	0.076476	98.1471	8.33793	12.1371	3.07738	0.945081	0.921884	0.921204	0.88752	0.899106	0.904728	0.918929	0.913332	0.866128	0.870705	0.848763	0.8899	0.88127	0.863905	0.856138	0.887651	0.862493	0.839087	0.825932	0.863957	1	0.903588	0.0565185
2032	24	19119	0.076476	98.1471	8.33793	12.1371	3.07738	0.945081	0.921884	0.921204	0.88752	0.899106	0.904728	0.918929	0.913332	0.866128	0.870705	0.848763	0.8899	0.88127	0.863905	0.856138	0.887651	0.862493	0.839087	0.825932	0.863957	1	0.903588	0.0565185
2037	29	16342	0.065368	125.47	9.14903	25.1355	5.47339	0.946182	0.922806	0.923847	0.889304	0.900196	0.905367	0.918921	0.914025	0.867183	0.87217	0.847785	0.889916	0.883154	0.864582	0.85577	0.887498	0.863328	0.839922	0.825633	0.863542	1	0.904622	0.0562585
2038	30	518	0.002072	112.947	8.3973	18.3734	4.10868	0.959459	0.953668	0.937259	0.90444	0.901544	0.920849	0.939189	0.927606	0.860039	0.8639	0.855212	0.899614	0.895753	0.890927	0.838803	0.891892	0.8639	0.84749	0.833012	0.874517	1	0.917183	0.0490164
2042	34	484	0.001936	113.06	8.47583	18.433	4.15202	0.957645	0.954545	0.93905	0.902893	0.900826	0.923554	0.938017	0.928719	0.862603	0.862603	0.853306	0.899793	0.897727	0.889463	0.847107	0.891529	0.864669	0.847107	0.83781	0.875	1	0.917419	0.0487645
2042	22	19407	0.077628	98.2325	7.97718	12.1467	2.95258	0.948112	0.930077	0.923481	0.920132	0.925439	0.890478	0.904184	0.916422	0.864946	0.871979	0.825372	0.884732	0.867342	0.868604	0.844515	0.892539	0.837971	0.845159	0.82514	0.868681	1	0.907262	0.0542508
2044	24	18290	0.07316	98.2033	8.38966	12.1612	3.11917	0.948934	0.930727	0.923893	0.921487	0.926244	0.891197	0.905194	0.916676	0.865719	0.872827	0.826189	0.884636	0.867988	0.868808	0.845052	0.892838	0.838874	0.845134	0.825588	0.868699	1	0.907964	0.0540096
2044	24	18290	0.07316	98.2033	8.38966	12.1612	3.11917	0.948934	0.930727	0.923893	0.921487	0.926244	0.891197	0.905194	0.916676	0.865719	0.872827	0.826189	0.884636	0.867988	0.868808	0.845052	0.892838	0.838874	0.845134	0.825588	0.868699	1	0.907964	0.0540096
2049	29	15785	0.06314	125.447	9.25791	25.1325	5.57434	0.949477	0.931992	0.925024	0.921634	0.927209	0.891669	0.905923	0.917041	0.866234	0.872664	0.825277	0.884542	0.867944	0.869655	0.84631	0.892144	0.838518	0.845771	0.825816	0.868863	1	0.908532	0.0534822
2050	30	545	0.00218	112.087	8.1041	17.943	3.91856	0.96055	0.940367	0.942202	0.950459	0.92844	0.890826	0.909174	0.930275	0.880734	0.882569	0.846789	0.889908	0.866055	0.870642	0.868807	0.886239	0.833028	0.837615	0.819266	0.866972	1	0.918596	0.0502972
2054	34	505	0.00202	111.854	8.03537	17.8286	3.87555	0.959406	0.941584	0.939604	0.955446	0.929703	0.89505	0.911881	0.930693	0.879208	0.882178	0.850495	0.888119	0.868317	0.868317	0.874257	0.887129	0.832673	0.838614	0.818812	0.865347	1	0.919438	0.0507562
2054	22	18964	0.075856	97.9321	7.95191	12.0358	2.91224	0.937698	0.909776	0.918424	0.896963	0.927731	0.885019	0.913336	0.907931	0.866721	0.870702	0.859629	0.878164	0.848766	0.864902	0.859418	0.885995	0.849794	0.860393	0.787835	0.859655	1	0.900867	0.0594581
2056	24	17761	0.071044	97.8263	8.34994	12.0214	3.06721	0.939108	0.911266	0.920134	0.898401	0.928805	0.885733	0.913631	0.908986	0.868476	0.870644	0.86003	0.878976	0.849305	0.86552	0.860059	0.886211	0.84998	0.860396	0.787878	0.859636	1	0.901945	0.0592018
2056	24	17761	0.071044	97.8263	8.34994	12.0214	3.06721	0.939108	0.911266	0.920134	0.898401	0.928805	0.885733	0.913631	0.908986	0.868476	0.870644	0.86003	0.878976	0.849305	0.86552	0.860059	0.886211	0.84998	0.860396	0.787878	0.859636	1	0.901945	0.0592018
2061	29	15228	0.060912	125.801	9.23968	25.3406	5.57666	0.940274	0.913646	0.920738	0.899133	0.929866	0.886426	0.914762	0.909082	0.869911	0.870929	0.861702	0.879039	0.850374	0.865577	0.860783	0.886131	0.849718	0.860454	0.78753	0.859371	1	0.902917	0.0588721
2062	30	512	0.002048	111.785	7.69861	17.7737	3.70122	0.956055	0.936523	0.931641	0.916992	0.951172	0.893555	0.939453	0.907227	0.892578	0.873047	0.876953	0.875977	0.850586	0.881836	0.869141	0.87793	0.847656	0.848633	0.791016	0.864258	1	0.916328	0.05214
2066	34	466	0.001864	111.657	7.50849	17.7013	3.58878	0.961373	0.940987	0.930258	0.916309	0.953863	0.89485	0.938841	0.904506	0.888412	0.876609	0.879828	0.876609	0.849785	0.879828	0.872318	0.876609	0.848712	0.844421	0.785408	0.861588	1	0.917514	0.0510829
2066	22	18693	0.074772	97.6068	7.89606	11.9148	2.8625	0.952014	0.939015	0.909592	0.915343	0.911625	0.879046	0.922511	0.886241	0.871208	0.8707	0.836623	0.852672	0.865912	0.854437	0.867116	0.88477	0.814369	0.817793	0.800861	0.854384	1	0.903308	0.056445
2068	24	17596	0.070384	97.5268	8.3486	11.9129	3.0327	0.952915	0.939219	0.910434	0.915833	0.912537	0.880228	0.922909	0.887077	0.871278	0.87142	0.83698	0.853035	0.865708	0.855081	0.867868	0.885343	0.815015	0.818538	0.800466	0.854626	1	0.903924	0.0562391
2068	24	17596	0.070384	97.5268	8.3486	11.9129	3.0327	0.952915	0.939219	0.910434	0.915833	0.912537	0.880228	0.922909	0.887077	0.871278	0.87142	0.83698	0.853035	0.865708	0.855081	0.867868	0.885343	0.815015	0.818538	0.800466	0.854626	1	0.903924	0.0562391
2073	29	15169	0.060676	127.195	9.2593	26.1805	5.68867	0.95382	0.94113	0.912684	0.917529	0.913442	0.881601	0.923429	0.887468	0.872404	0.871218	0.837234	0.853352	0.868119	0.856055	0.868844	0.887138	0.815182	0.81894	0.800283	0.855066	1	0.905111	0.0557657
2074	30	351	0.001404	112.482	8.02738	18.124	3.84465	0.965812	0.951567	0.938746	0.937322	0.921652	0.890313	0.934473	0.893162	0.880342	0.904558	0.858974	0.853276	0.893162	0.837607	0.883191	0.910256	0.811966	0.817664	0.790598	0.864672	1	0.918172	0.0477826
2078	34	324	0.001296	112.513	8.15886	18.1478	3.90773	0.967593	0.953704	0.936728	0.935185	0.919753	0.884259	0.933642	0.896605	0.878086	0.904321	0.856481	0.847222	0.893519	0.839506	0.881173	0.907407	0.819444	0.819444	0.78858	0.862654	1	0.917529	0.047227
2078	22	15474	0.061896	99.7194	7.70428	12.6805	2.91162	0.953987	0.93725	0.921901	0.889783	0.920221	0.910301	0.924131	0.896762	0.87773	0.862188	0.8671	0.864547	0.8618	0.895955	0.865032	0.894565	0.868521	0.844933	0.835757	0.865549	1	0.909459	0.0540255
2080	24	14643	0.058572	99.5786	8.15497	12.6543	3.07942	0.954688	0.938401	0.922693	0.890323	0.920986	0.910606	0.924674	0.896913	0.877996	0.862699	0.867992	0.864884	0.862118	0.896025	0.865499	0.894967	0.868401	0.844397	0.835177	0.867138	1	0.91006	0.0538005
2080	24	14643	0.058572	99.5786	8.15497	12.6543	3.07942	0.954688	0.938401	0.922693	0.890323	0.920986	0.910606	0.924674	0.896913	0.877996	0.862699	0.867992	0.864884	0.862118	0.896025	0.865499	0.894967	0.868401	0.844397	0.835177	0.867138	1	0.91006	0.0538005
2085	29	12553	0.050212	128.911	8.99267	27.2153	5.66801	0.95519	0.938979	0.923723	0.89146	0.921373	0.910818	0.925755	0.897554	0.878196	0.862304	0.867761	0.865809	0.862901	0.897076	0.86553	0.895563	0.867641	0.843265	0.834741	0.867123	1	0.910604	0.0535042
2086	30	267	0.001068	114.899	8.61402	19.3446	4.40759	0.973783	0.949438	0.956929	0.919476	0.94382	0.945693	0.941948	0.91573	0.876404	0.872659	0.870787	0.878277	0.855805	0.923221	0.885768	0.906367	0.876404	0.833333	0.833333	0.874532	1	0.928711	0.0453394
2090	34	251	0.001004	114.951	8.56138	19.3665	4.38228	0.972112	0.948207	0.960159	0.916335	0.940239	0.944223	0.950199	0.916335	0.876494	0.87251	0.866534	0.876494	0.856574	0.928287	0.89243	0.908367	0.876494	0.828685	0.830677	0.876494	1	0.928523	0.0461271
2090	22	15003	0.060012	99.5136	8.08014	12.6257	3.05635	0.958108	0.931514	0.914384	0.897387	0.902353	0.912984	0.911751	0.926015	0.867593	0.883557	0.862094	0.870326	0.88199	0.875792	0.85193	0.891855	0.845198	0.863927	0.785343	0.845931	1	0.908145	0.0544239
2092	24	14147	0.056588	99.4587	8.50448	12.6317	3.23159	0.958896	0.932883	0.915282	0.898212	0.903761	0.913727	0.911677	0.926734	0.868417	0.884534	0.862515	0.871103	0.882201	0.875945	0.851665	0.892027	0.845762	0.863893	0.785149	0.845904	1	0.908925	0.0541474
2092	24	14147	0.056588	99.4587	8.50448	12.6317	3.23159	0.958896	0.932883	0.915282	0.898212	0.903761	0.913727	0.911677	0.926734	0.868417	0.884534	0.862515	0.871103	0.882201	0.875945	0.851665	0.892027	0.845762	0.863893	0.785149	0.845904	1	0.908925	0.0541474
2097	29	12111	0.048444	126.028	9.36106	25.4864	5.67526	0.9595	0.934687	0.916481	0.899637	0.902774	0.914045	0.913178	0.927297	0.869416	0.885352	0.862646	0.872802	0.882627	0.875898	0.852613	0.89171	0.845471	0.86376	0.785815	0.846503	1	0.909721	0.053737
2098	30	320	0.00128	112.39	8.37281	18.1055	4.07213	0.978125	0.959375	0.921875	0.904687	0.915625	0.929688	0.915625	0.942187	0.890625	0.921875	0.878125	0.896875	0.89375	0.873437	0.85	0.892188	0.853125	0.870313	0.76875	0.83125	1	0.923217	0.0500879
2102	34	296	0.001184	112.154	8.20819	17.9814	3.95704	0.97973	0.959459	0.918919	0.905405	0.910473	0.935811	0.915541	0.945946	0.886824	0.923986	0.881757	0.896959	0.89527	0.866554	0.846284	0.891892	0.85473	0.868243	0.77027	0.827703	1	0.923244	0.0501646
2102	22	21159	0.084636	97.1006	7.81949	11.7289	2.79674	0.953211	0.924642	0.921617	0.910416	0.918096	0.904603	0.921617	0.897987	0.848457	0.888629	0.883501	0.868897	0.863439	0.868921	0.850466	0.87549	0.866227	0.837847	0.825417	0.861336	1	0.908042	0.0541154
2104	24	19878	0.079512	97.035	8.24135	11.7304	2.96196	0.953894	0.9262	0.923332	0.910856	0.918729	0.905624	0.922024	0.89911	0.849582	0.889199	0.883967	0.869076	0.863392	0.869278	0.851192	0.875591	0.867039	0.837534	0.826089	0.860549	1	0.908889	0.0537122
2104	24	19878	0.079512	97.035	8.24135	11.7304	2.96196	0.953894	0.9262	0.923332	0.910856	0.918729	0.905624	0.922024	0.89911	0.849582	0.889199	0.883967	0.869076	0.863392	0.869278	0.851192	0.875591	0.867039	0.837534	0.826089	0.860549	1	0.908889	0.0537122
2109	29	16987	0.067948	124.813	9.11675	24.746	5.39263	0.955672	0.927209	0.924383	0.911403	0.918232	0.906929	0.922382	0.898864	0.850739	0.890769	0.886119	0.869724	0.862954	0.870342	0.85174	0.875287	0.868252	0.839112	0.825749	0.860246	1	0.909746	0.05318
2110	30	597	0.002388	111.828	8.17984	17.8251	3.90894	0.967337	0.946399	0.945561	0.930486	0.923786	0.917923	0.939698	0.901173	0.859296	0.886097	0.872697	0.874372	0.881072	0.868509	0.869347	0.880235	0.886097	0.836683	0.829146	0.853434	1	0.92119	0.0480501
2114	34	552	0.002208	111.825	8.27959	17.8307	3.9609	0.968297	0.950181	0.946558	0.930254	0.923913	0.918478	0.942029	0.90308	0.856884	0.881341	0.873188	0.874094	0.882246	0.86413	0.870471	0.881341	0.890399	0.836051	0.82971	0.850543	1	0.921906	0.0476828
2114	22	20374	0.081496	97.5138	7.87681	11.8807	2.86835	0.956415	0.932807	0.921248	0.899357	0.920143	0.907971	0.917517	0.90537	0.843477	0.858742	0.824605	0.86792	0.865539	0.848974	0.852778	0.873785	0.859208	0.860803	0.829268	0.848042	1	0.905435	0.0581739
2116	24	19195	0.07678	97.4301	8.30033	11.8758	3.03092	0.957072	0.933342	0.922766	0.900912	0.921724	0.908101	0.918625	0.905496	0.844361	0.859677	0.825293	0.868586	0.86658	0.850013	0.85267	0.873561	0.858948	0.860276	0.828992	0.847747	1	0.906261	0.0577952
2116	24	19195	0.07678	97.4301	8.30033	11.8758	3.03092	0.957072	0.933342	0.922766	0.900912	0.921724	0.908101	0.918625	0.905496	0.844361	0.859677	0.825293	0.868586	0.86658	0.850013	0.85267	0.873561	0.858948	0.860276	0.828992	0.847747	1	0.906261	0.0577952
2121	29	16499	0.065996	125.417	9.21602	25.1108	5.5479	0.957876	0.935329	0.924601	0.902388	0.92245	0.908782	0.920419	0.906782	0.843475	0.860204	0.826232	0.869234	0.866265	0.850173	0.852446	0.872689	0.858931	0.861567	0.828596	0.848142	1	0.907267	0.0573545
2122	30	536	0.002144	113.216	7.40059	18.4363	3.62674	0.969216	0.953358	0.952425	0.909515	0.942164	0.910448	0.932836	0.926306	0.847948	0.862873	0.843284	0.874067	0.891791	0.865672	0.873134	0.86194	0.856343	0.86194	0.816231	0.845149	1	0.920297	0.052297
2126	34	494	0.001976	113.294	7.35798	18.4711	3.61766	0.967611	0.952429	0.955466	0.911943	0.94332	0.917004	0.938259	0.931174	0.843117	0.860324	0.846154	0.874494	0.8917	0.871457	0.878543	0.864372	0.856275	0.860324	0.821862	0.847166	1	0.921724	0.0520385
2126	22	18525	0.0741	98.5584	7.85322	12.2584	2.91299	0.953981	0.935115	0.904399	0.885668	0.927233	0.891039	0.92556	0.889312	0.868691	0.865479	0.851201	0.855843	0.861754	0.815223	0.840945	0.880432	0.868691	0.843698	0.796815	0.852551	1	0.901957	0.0562431
2128	24	17417	0.069668	98.4569	8.29928	12.2479	3.08306	0.955015	0.936097	0.905696	0.886892	0.927284	0.891772	0.926365	0.89028	0.868979	0.865649	0.851496	0.856778	0.862318	0.815726	0.841218	0.88072	0.868404	0.843601	0.797899	0.852328	1	0.902732	0.0558773
2128	24	17417	0.069668	98.4569	8.29928	12.2479	3.08306	0.955015	0.936097	0.905696	0.886892	0.927284	0.891772	0.926365	0.89028	0.868979	0.865649	0.851496	0.856778	0.862318	0.815726	0.841218	0.88072	0.868404	0.843601	0.797899	0.852328	1	0.902732	0.0558773
2133	29	14987	0.059948	125.932	9.16874	25.4125	5.54457	0.956029	0.937279	0.906686	0.88877	0.929005	0.891873	0.926636	0.890105	0.870488	0.866251	0.852739	0.85821	0.862981	0.817075	0.841996	0.88053	0.867719	0.842697	0.796857	0.854441	1	0.90368	0.0555287
2134	30	425	0.0017	112.864	7.8083	18.2934	3.83373	0.963529	0.962353	0.918824	0.911765	0.944706	0.915294	0.936471	0.881176	0.883529	0.876471	0.865882	0.872941	0.874118	0.831765	0.854118	0.887059	0.896471	0.874118	0.794118	0.849412	1	0.917799	0.0527225
2138	34	401	0.001604	112.75	7.7649	18.236	3.80508	0.96384	0.961347	0.92394	0.912718	0.94389	0.915212	0.94015	0.88404	0.88404	0.880299	0.86783	0.875312	0.877805	0.837905	0.856608	0.880299	0.901496	0.872818	0.795511	0.846633	1	0.919156	0.0528533
2138	22	17181	0.068724	98.7583	7.90178	12.3346	2.93828	0.950439	0.918893	0.918515	0.886532	0.913422	0.890664	0.917351	0.899744	0.865258	0.861155	0.847913	0.868081	0.859147	0.826407	0.842995	0.878878	0.850678	0.836564	0.823671	0.858623	1	0.900012	0.0584396
2140	24	16117	0.064468	98.7166	8.37373	12.3479	3.1266	0.951635	0.920488	0.919619	0.88841	0.914593	0.891915	0.917509	0.900726	0.865918	0.862443	0.849134	0.867997	0.859093	0.826736	0.842775	0.879196	0.851678	0.836756	0.824006	0.859341	1	0.901072	0.0581766
2140	24	16117	0.064468	98.7166	8.37373	12.3479	3.1266	0.951635	0.920488	0.919619	0.88841	0.914593	0.891915	0.917509	0.900726	0.865918	0.862443	0.849134	0.867997	0.859093	0.826736	0.842775	0.879196	0.851678	0.836756	0.824006	0.859341	1	0.901072	0.0581766
2145	29	13880	0.05552	127.481	9.29463	26.3582	5.74523	0.951981	0.920857	0.921686	0.889914	0.915526	0.892687	0.917039	0.901081	0.865598	0.862536	0.849316	0.867976	0.858718	0.827161	0.843084	0.878458	0.851441	0.836744	0.824964	0.860807	1	0.90166	0.0579046
2146	30	314	0.001256	114.492	8.42422	19.1286	4.27341	0.960191	0.931529	0.934713	0.898089	0.934713	0.896497	0.925159	0.91242	0.883758	0.875796	0.85828	0.888535	0.847134	0.850318	0.848726	0.882166	0.874204	0.848726	0.832803	0.856688	1	0.912283	0.0553
2150	34	288	0.001152	114.342	8.22839	19.04	4.13209	0.961806	0.930556	0.9375	0.902778	0.9375	0.895833	0.925347	0.914931	0.883681	0.880208	0.852431	0.881944	0.852431	0.850694	0.848958	0.885417	0.869792	0.848958	0.838542	0.861111	1	0.913472	0.0556111
2150	22	15943	0.063772	99.6659	7.65861	12.6582	2.90797	0.95048	0.910525	0.917487	0.885185	0.921063	0.909114	0.917989	0.904441	0.857273	0.876309	0.866713	0.881829	0.874835	0.854325	0.876247	0.898702	0.878066	0.846829	0.834943	0.854889	1	0.904548	0.0573771
2152	24	14978	0.059912	99.5986	8.0899	12.6584	3.07565	0.951228	0.911303	0.918447	0.8862	0.921184	0.910202	0.918681	0.905395	0.857925	0.87712	0.867773	0.882194	0.87525	0.854553	0.876619	0.898551	0.878355	0.847343	0.835893	0.855254	1	0.905276	0.0570849
2152	24	14978	0.059912	99.5986	8.0899	12.6584	3.07565	0.951228	0.911303	0.918447	0.8862	0.921184	0.910202	0.918681	0.905395	0.857925	0.87712	0.867773	0.882194	0.87525	0.854553	0.876619	0.898551	0.878355	0.847343	0.835893	0.855254	1	0.905276	0.0570849
2157	29	12874	0.051496	128.121	9.00444	26.7264	5.63484	0.952113	0.912886	0.919567	0.887991	0.921314	0.910207	0.919062	0.906478	0.859368	0.87766	0.869038	0.882127	0.875641	0.855911	0.876456	0.897856	0.877272	0.846396	0.835715	0.854863	1	0.906101	0.0568386
2158	30	263	0.001052	114.027	7.92667	18.865	3.98871	0.973384	0.920152	0.958175	0.922053	0.942966	0.901141	0.929658	0.908745	0.86692	0.872624	0.887833	0.88403	0.86692	0.874525	0.882129	0.897338	0.887833	0.861217	0.81749	0.834601	1	0.920414	0.0487404
2162	34	247	0.000988	113.911	7.97465	18.8118	4.01328	0.973684	0.917004	0.959514	0.921053	0.947368	0.898785	0.937247	0.906883	0.864372	0.870445	0.890688	0.884615	0.864372	0.878543	0.880567	0.90081	0.894737	0.860324	0.811741	0.834008	1	0.920643	0.0487286
2162	22	14279	0.057116	99.8613	7.88501	12.7444	2.99471	0.956054	0.929722	0.938301	0.901114	0.913404	0.917746	0.934099	0.879123	0.857763	0.903425	0.856433	0.864626	0.875867	0.879999	0.870579	0.876462	0.866097	0.826563	0.819455	0.848624	1	0.910929	0.0541075
2164	24	13467	0.053868	99.776	8.31679	12.7386	3.16413	0.957006	0.930979	0.939407	0.90254	0.915014	0.918022	0.934395	0.879743	0.858989	0.903542	0.858543	0.865412	0.877181	0.881265	0.872058	0.875733	0.865932	0.826279	0.819373	0.848667	1	0.911896	0.0537436
2164	24	13467	0.053868	99.776	8.31679	12.7386	3.16413	0.957006	0.930979	0.939407	0.90254	0.915014	0.918022	0.934395	0.879743	0.858989	0.903542	0.858543	0.865412	0.877181	0.881265	0.872058	0.875733	0.865932	0.826279	0.819373	0.848667	1	0.911896	0.0537436
2169	29	11596	0.046384	128.51	9.15624	26.9796	5.73297	0.957615	0.931873	0.940152	0.904062	0.914755	0.919283	0.93446	0.879571	0.859477	0.902725	0.859736	0.863703	0.876854	0.881338	0.871809	0.876811	0.866247	0.827958	0.819076	0.849	1	0.912393	0.0534483
2170	30	215	0.00086	115.129	8.06613	19.4178	4.07506	0.97907	0.944186	0.944186	0.906977	0.918605	0.925581	0.946512	0.904651	0.872093	0.911628	0.902326	0.851163	0.865116	0.890698	0.881395	0.913953	0.876744	0.846512	0.84186	0.825581	1	0.923523	0.0487949
2174	34	202	0.000808	115.296	8.17836	19.5094	4.1356	0.980198	0.94802	0.94802	0.905941	0.918317	0.923267	0.950495	0.905941	0.881188	0.913366	0.89604	0.856436	0.863861	0.893564	0.878713	0.913366	0.873762	0.846535	0.836634	0.826733	1	0.924913	0.0482116
2174	22	16919	0.067676	98.8729	7.77939	12.3695	2.88516	0.945269	0.918464	0.923636	0.882765	0.915598	0.888764	0.913647	0.907619	0.874579	0.884509	0.886429	0.856049	0.855636	0.873101	0.846356	0.864324	0.880874	0.854247	0.830339	0.857823	1	0.903238	0.0589505
2176	24	15938	0.063752	98.7636	8.26721	12.3582	3.07158	0.946229	0.919375	0.924269	0.884176	0.916081	0.88976	0.914638	0.908144	0.875361	0.885525	0.886466	0.856381	0.856067	0.874106	0.847346	0.864632	0.881541	0.854373	0.830656	0.858765	1	0.904047	0.058843
2176	24	15938	0.063752	98.7636	8.26721	12.3582	3.07158	0.946229	0.919375	0.924269	0.884176	0.916081	0.88976	0.914638	0.908144	0.875361	0.885525	0.886466	0.856381	0.856067	0.874106	0.847346	0.864632	0.881541	0.854373	0.830656	0.858765	1	0.904047	0.058843
2181	29	13742	0.054968	126.936	9.17853	26.0163	5.60482	0.947497	0.920317	0.925375	0.885279	0.917443	0.8907	0.915333	0.907765	0.875346	0.887243	0.887243	0.857808	0.856498	0.873344	0.849658	0.864248	0.881313	0.855261	0.830447	0.858863	1	0.904938	0.058424
2182	30	335	0.00134	113.417	7.6744	18.5501	3.74191	0.974627	0.934328	0.940299	0.895522	0.937313	0.901493	0.926866	0.908955	0.89403	0.913433	0.898507	0.879104	0.873134	0.886567	0.853731	0.859701	0.892537	0.841791	0.829851	0.867164	1	0.919885	0.0503799
2186	34	306	0.001224	113.193	7.80001	18.4502	3.79974	0.97549	0.933007	0.939542	0.905229	0.94281	0.905229	0.921569	0.919935	0.900327	0.913399	0.900327	0.882353	0.869281	0.883987	0.854575	0.859477	0.895425	0.834967	0.828431	0.869281	1	0.921875	0.0499398
2186	22	17253	0.069012	99.0954	7.76345	12.451	2.89603	0.958906	0.936011	0.918072	0.894163	0.913928	0.906306	0.936185	0.916333	0.847968	0.861444	0.851185	0.865965	0.881557	0.859068	0.842955	0.863502	0.854808	0.876688	0.824871	0.890889	1	0.908256	0.0555692
2188	24	16270	0.06508	98.9947	8.19251	12.4393	3.06518	0.959834	0.936847	0.919238	0.894991	0.914874	0.907898	0.93697	0.917025	0.849508	0.861463	0.851598	0.866165	0.882084	0.859189	0.843485	0.86343	0.854886	0.876613	0.824892	0.891242	1	0.909085	0.0551411
2188	24	16270	0.06508	98.9947	8.19251	12.4393	3.06518	0.959834	0.936847	0.919238	0.894991	0.914874	0.907898	0.93697	0.917025	0.849508	0.861463	0.851598	0.866165	0.882084	0.859189	0.843485	0.86343	0.854886	0.876613	0.824892	0.891242	1	0.909085	0.0551411
2193	29	13978	0.055912	126.57	9.11333	25.7893	5.54122	0.960366	0.938153	0.92084	0.895622	0.91551	0.909036	0.938117	0.91737	0.849979	0.861389	0.851731	0.867005	0.881671	0.858599	0.84472	0.863142	0.855881	0.87652	0.825047	0.891437	1	0.909834	0.0548386
2194	30	376	0.001504	113.461	7.83822	18.5822	3.84615	0.977394	0.960106	0.945479	0.901596	0.948138	0.929521	0.946809	0.912234	0.864362	0.864362	0.856383	0.889628	0.87633	0.87766	0.849734	0.897606	0.853723	0.87766	0.824468	0.882979	1	0.924966	0.047944
2198	34	344	0.001376	113.385	7.78951	18.5425	3.8302	0.976744	0.960756	0.946221	0.90843	0.950581	0.931686	0.947674	0.915698	0.87064	0.861919	0.860465	0.890988	0.876453	0.87936	0.847384	0.90407	0.853198	0.882267	0.819767	0.87936	1	0.926669	0.0473709
2198	22	16494	0.065976	99.0579	7.88034	12.444	2.94355	0.957803	0.920183	0.92952	0.906875	0.903056	0.927671	0.930945	0.909573	0.883321	0.876076	0.836819	0.87547	0.875985	0.840609	0.849066	0.911938	0.8668	0.826149	0.814448	0.853826	1	0.909891	0.0542181
2200	24	15561	0.062244	98.9504	8.34586	12.4323	3.12586	0.958614	0.921149	0.930692	0.907943	0.904344	0.928025	0.931431	0.910353	0.884101	0.876229	0.837928	0.874976	0.877354	0.841141	0.849688	0.912152	0.866943	0.826939	0.815211	0.853448	1	0.910693	0.0539039
2200	24	15561	0.062244	98.9504	8.34586	12.4323	3.12586	0.958614	0.921149	0.930692	0.907943	0.904344	0.928025	0.931431	0.910353	0.884101	0.876229	0.837928	0.874976	0.877354	0.841141	0.849688	0.912152	0.866943	0.826939	0.815211	0.853448	1	0.910693	0.0539039
2205	29	13416	0.053664	127.531	9.25781	26.3857	5.72116	0.958967	0.922108	0.931612	0.907946	0.904964	0.928518	0.932096	0.911412	0.885137	0.876491	0.837843	0.876155	0.877236	0.840526	0.850477	0.912157	0.867882	0.825432	0.816301	0.852825	1	0.911229	0.05358
2206	30	347	0.001388	113.204	7.90656	18.4633	3.9023	0.969741	0.943804	0.95245	0.923631	0.933718	0.932277	0.95245	0.900576	0.897695	0.877522	0.847262	0.893372	0.871758	0.837176	0.851585	0.897695	0.878963	0.850144	0.801153	0.855908	1	0.923793	0.0464425
2210	34	327	0.001308	113.238	7.95888	18.4837	3.93704	0.970948	0.943425	0.955657	0.926606	0.938838	0.93578	0.954128	0.906728	0.897554	0.877676	0.840979	0.900612	0.870031	0.83792	0.845566	0.902141	0.882263	0.845566	0.796636	0.853211	1	0.925475	0.0457648
2210	22	17811	0.071244	98.5624	7.81919	12.2577	2.89129	0.946017	0.915333	0.924569	0.894812	0.90416	0.904132	0.927376	0.908287	0.864185	0.87985	0.84664	0.878699	0.849559	0.856072	0.84678	0.875274	0.872831	0.837825	0.830554	0.846415	1	0.903162	0.0578465
2212	24	16733	0.066932	98.5064	8.2217	12.2611	3.04925	0.946782	0.915945	0.925955	0.89697	0.90447	0.904978	0.928196	0.909311	0.864669	0.880924	0.847756	0.87928	0.850445	0.855794	0.84662	0.874679	0.872468	0.838792	0.830007	0.845933	1	0.904003	0.0575204
2212	24	16733	0.066932	98.5064	8.2217	12.2611	3.04925	0.946782	0.915945	0.925955	0.89697	0.90447	0.904978	0.928196	0.909311	0.864669	0.880924	0.847756	0.87928	0.850445	0.855794	0.84662	0.874679	0.872468	0.838792	0.830007	0.845933	1	0.904003	0.0575204
2217	29	14384	0.057536	125.818	9.13988	25.3421	5.51153	0.947059	0.917721	0.927628	0.89829	0.90479	0.906354	0.929088	0.91056	0.865962	0.882474	0.849346	0.88011	0.852023	0.85609	0.845975	0.874409	0.87288	0.839509	0.829116	0.844549	1	0.905025	0.0572271
2218	30	553	0.002212	112.537	8.05812	18.1532	3.90799	0.960217	0.933996	0.928571	0.914105	0.905967	0.921338	0.926763	0.925859	0.887884	0.896022	0.862568	0.88698	0.866184	0.863472	0.858951	0.866184	0.877034	0.847197	0.853526	0.847197	1	0.915484	0.0529428
2222	34	511	0.002044	112.506	8.05639	18.1387	3.9128	0.959883	0.932485	0.927593	0.913894	0.906067	0.923679	0.923679	0.926614	0.885519	0.895303	0.863014	0.890411	0.863992	0.865949	0.8591	0.868885	0.880626	0.843444	0.854207	0.847358	1	0.915179	0.0534099
2222	22	20712	0.082848	96.9398	8.14389	11.691	2.93077	0.945104	0.926999	0.928182	0.903486	0.907397	0.910269	0.920795	0.883932	0.878959	0.874565	0.86952	0.87599	0.854432	0.853008	0.861095	0.896582	0.847214	0.824039	0.80183	0.849556	1	0.905756	0.0559563
2224	24	19430	0.07772	96.8446	8.56373	11.6829	3.08929	0.946423	0.927535	0.929722	0.904503	0.907977	0.910705	0.921333	0.884303	0.879696	0.874858	0.869789	0.876145	0.855121	0.853165	0.861477	0.896243	0.847247	0.82509	0.800875	0.850154	1	0.906494	0.055432
2224	24	19430	0.07772	96.8446	8.56373	11.6829	3.08929	0.946423	0.927535	0.929722	0.904503	0.907977	0.910705	0.921333	0.884303	0.879696	0.874858	0.869789	0.876145	0.855121	0.853165	0.861477	0.896243	0.847247	0.82509	0.800875	0.850154	1	0.906494	0.055432
2229	29	16666	0.066664	125.333	9.42492	25.0791	5.64412	0.948338	0.928957	0.930577	0.905346	0.910056	0.911106	0.920947	0.884885	0.880505	0.876395	0.870455	0.877565	0.856054	0.852394	0.861784	0.895656	0.846874	0.825423	0.801212	0.849454	1	0.907482	0.0547872
2230	30	584	0.002336	112.467	8.16132	18.1277	3.99165	0.949486	0.951199	0.950342	0.92637	0.932363	0.927226	0.933219	0.899829	0.895548	0.860445	0.879281	0.884418	0.864726	0.854452	0.877568	0.898973	0.855308	0.821918	0.809075	0.866438	1	0.920398	0.0486114
2234	34	543	0.002172	112.322	8.11225	18.0554	3.9498	0.950276	0.953039	0.952118	0.922652	0.93186	0.928177	0.932781	0.900552	0.891344	0.861878	0.876611	0.883978	0.871087	0.857274	0.873849	0.901473	0.854512	0.823204	0.805709	0.865562	1	0.920545	0.0488703
2234	22	20905	0.08362	98.167	7.66336	12.1046	2.82197	0.945659	0.927912	0.929084	0.892681	0.891318	0.892155	0.917006	0.911911	0.853671	0.896054	0.869768	0.867544	0.858598	0.857857	0.865535	0.863597	0.87955	0.863191	0.845492	0.84231	1	0.904191	0.0568469
2236	24	19660	0.07864	98.0601	8.0894	12.0906	2.98285	0.947431	0.928561	0.930214	0.893947	0.892218	0.893413	0.917981	0.912564	0.854349	0.896821	0.869837	0.868057	0.858978	0.858316	0.865285	0.863708	0.880214	0.863327	0.845015	0.842625	1	0.905125	0.0563768
2236	24	19660	0.07864	98.0601	8.0894	12.0906	2.98285	0.947431	0.928561	0.930214	0.893947	0.892218	0.893413	0.917981	0.912564	0.854349	0.896821	0.869837	0.868057	0.858978	0.858316	0.865285	0.863708	0.880214	0.863327	0.845015	0.842625	1	0.905125	0.0563768
2241	29	16897	0.067588	122.578	8.95077	23.4462	5.13478	0.949044	0.92907	0.930372	0.895218	0.892673	0.894094	0.918062	0.912795	0.856099	0.897053	0.870125	0.868379	0.858732	0.859472	0.866633	0.863822	0.880038	0.863289	0.846393	0.843019	1	0.905825	0.0562023
2242	30	862	0.003448	111.107	7.66077	17.454	3.64128	0.961717	0.941415	0.945476	0.929814	0.924594	0.907773	0.937935	0.933295	0.87529	0.890951	0.890951	0.897332	0.842807	0.861369	0.87645	0.87761	0.893852	0.861369	0.845128	0.842227	1	0.922163	0.0490096
2246	34	785	0.00314	111.168	7.7149	17.4864	3.67615	0.965605	0.942038	0.948408	0.929936	0.929299	0.906369	0.938854	0.933758	0.876433	0.893631	0.889809	0.896178	0.841401	0.861146	0.873885	0.880892	0.894268	0.859236	0.842675	0.841401	1	0.923499	0.04848
2246	22	22930	0.09172	96.8712	8.23739	11.6719	2.95006	0.946228	0.933624	0.912255	0.901243	0.88925	0.897253	0.920541	0.895835	0.855299	0.880768	0.86642	0.849564	0.860096	0.862167	0.869734	0.876406	0.857065	0.839708	0.827867	0.853511	1	0.902169	0.0571022
2248	24	21535	0.08614	96.7853	8.62064	11.665	3.09364	0.947504	0.934688	0.913908	0.902206	0.890504	0.897492	0.921059	0.896239	0.85628	0.881217	0.867054	0.849849	0.861249	0.862456	0.870118	0.876782	0.857116	0.839889	0.828326	0.852914	1	0.903067	0.0565969
2248	24	21535	0.08614	96.7853	8.62064	11.665	3.09364	0.947504	0.934688	0.913908	0.902206	0.890504	0.897492	0.921059	0.896239	0.85628	0.881217	0.867054	0.849849	0.861249	0.862456	0.870118	0.876782	0.857116	0.839889	0.828326	0.852914	1	0.903067	0.0565969
2253	29	18414	0.073656	123.577	9.45176	24.0575	5.49424	0.948762	0.936271	0.914793	0.903932	0.891659	0.899153	0.920658	0.896166	0.856712	0.882291	0.867112	0.849327	0.86141	0.862632	0.869664	0.876779	0.857228	0.840203	0.827495	0.853291	1	0.903935	0.0563937
2254	30	892	0.003568	109.856	7.93256	16.8962	3.67101	0.956839	0.946749	0.936659	0.922085	0.917601	0.907511	0.935538	0.901906	0.859865	0.894058	0.868274	0.856502	0.873879	0.869395	0.883969	0.887332	0.86491	0.84417	0.829036	0.854821	1	0.916225	0.0522858
2258	34	832	0.003328	109.916	7.93309	16.9235	3.67164	0.95613	0.948317	0.938101	0.920673	0.917668	0.905649	0.938101	0.900841	0.858774	0.896034	0.867788	0.855168	0.872596	0.870793	0.883413	0.888221	0.861779	0.845553	0.826923	0.85637	1	0.91626	0.0524166
2258	22	27657	0.110628	94.525	7.94931	10.8433	2.73298	0.949145	0.930289	0.921919	0.898308	0.908793	0.913928	0.926745	0.902321	0.856872	0.890715	0.854648	0.875673	0.873233	0.835937	0.853256	0.884785	0.842553	0.867375	0.852027	0.857342	1	0.907177	0.0561716
2260	24	25983	0.103932	94.4393	8.32939	10.8364	2.86643	0.950025	0.931474	0.922969	0.899415	0.909383	0.914656	0.927164	0.902552	0.857311	0.89089	0.854886	0.875457	0.873456	0.836566	0.853443	0.885233	0.841954	0.867548	0.852076	0.857849	1	0.907863	0.0558745
2260	24	25983	0.103932	94.4393	8.32939	10.8364	2.86643	0.950025	0.931474	0.922969	0.899415	0.909383	0.914656	0.927164	0.902552	0.857311	0.89089	0.854886	0.875457	0.873456	0.836566	0.853443	0.885233	0.841954	0.867548	0.852076	0.857849	1	0.907863	0.0558745
2265	29	22188	0.088752	121.51	9.12714	22.8617	5.14897	0.951618	0.932171	0.924081	0.900532	0.910041	0.916306	0.927731	0.903461	0.858302	0.89127	0.856206	0.875563	0.874459	0.836871	0.853434	0.885186	0.84255	0.868172	0.851564	0.858437	1	0.908806	0.0553727
2266	30	1327	0.005308	109.803	7.50126	16.8445	3.46193	0.962698	0.950641	0.94009	0.923888	0.931424	0.931047	0.940844	0.917106	0.86737	0.895629	0.862095	0.886586	0.879427	0.848531	0.847023	0.880934	0.837604	0.865863	0.856066	0.874906	1	0.922249	0.0505893
2270	34	1239	0.004956	109.673	7.51415	16.7866	3.45968	0.962066	0.95117	0.941082	0.926554	0.934625	0.9318	0.941485	0.916061	0.868846	0.894673	0.863196	0.885391	0.879338	0.849879	0.850282	0.880952	0.838579	0.86481	0.857546	0.876513	1	0.923019	0.0505389
2270	22	22208	0.088832	97.5108	8.07505	11.8911	2.94095	0.948937	0.91404	0.914693	0.893079	0.888351	0.907218	0.91843	0.901927	0.881169	0.880651	0.847397	0.852351	0.854917	0.833821	0.85879	0.891931	0.846925	0.850932	0.817746	0.827562	1	0.899996	0.0593521
2272	24	20778	0.083112	97.4261	8.49141	11.8861	3.10227	0.949755	0.915463	0.915704	0.895009	0.889595	0.907498	0.919314	0.902541	0.881413	0.881702	0.84782	0.852296	0.85552	0.834368	0.859082	0.892531	0.847892	0.851453	0.818053	0.827895	1	0.900917	0.0589737
2272	24	20778	0.083112	97.4261	8.49141	11.8861	3.10227	0.949755	0.915463	0.915704	0.895009	0.889595	0.907498	0.919314	0.902541	0.881413	0.881702	0.84782	0.852296	0.85552	0.834368	0.859082	0.892531	0.847892	0.851453	0.818053	0.827895	1	0.900917	0.0589737
2277	29	17832	0.071328	124.038	9.368	24.3164	5.50267	0.950174	0.916639	0.916807	0.897992	0.889805	0.907946	0.919162	0.903236	0.88187	0.882346	0.848951	0.852484	0.8554	0.834904	0.860335	0.892889	0.847746	0.85212	0.818865	0.828398	1	0.901741	0.0587613
2278	30	674	0.002696	111.905	7.27626	17.8025	3.44812	0.964392	0.936944	0.936202	0.919881	0.924332	0.919881	0.944362	0.919139	0.894659	0.889466	0.851632	0.856083	0.843472	0.838279	0.86276	0.900593	0.85089	0.860534	0.795994	0.818991	1	0.917263	0.050744
2282	34	609	0.002436	111.831	7.22121	17.7645	3.42319	0.963875	0.939245	0.936782	0.91954	0.922003	0.922003	0.944171	0.916256	0.895731	0.885057	0.849754	0.857143	0.845649	0.836617	0.863711	0.900657	0.849754	0.860427	0.796388	0.821839	1	0.917205	0.0503764
2282	22	18830	0.07532	98.1954	7.8928	12.128	2.90517	0.953611	0.908444	0.938476	0.903717	0.899894	0.916808	0.902124	0.919092	0.864286	0.85632	0.863941	0.852947	0.873234	0.876474	0.833165	0.871535	0.8594	0.859347	0.809028	0.848247	1	0.904851	0.0579115
2284	24	17711	0.070844	98.136	8.3256	12.1323	3.07076	0.954661	0.909604	0.93936	0.904664	0.90122	0.917452	0.903026	0.919654	0.86627	0.856417	0.865394	0.853791	0.873779	0.877901	0.8329	0.871916	0.859946	0.859438	0.808904	0.848371	1	0.905785	0.0576731
2284	24	17711	0.070844	98.136	8.3256	12.1323	3.07076	0.954661	0.909604	0.93936	0.904664	0.90122	0.917452	0.903026	0.919654	0.86627	0.856417	0.865394	0.853791	0.873779	0.877901	0.8329	0.871916	0.859946	0.859438	0.808904	0.848371	1	0.905785	0.0576731
2289	29	15166	0.060664	126.312	9.1768	25.6405	5.57655	0.954668	0.910919	0.940789	0.9066	0.901853	0.918106	0.903073	0.919293	0.866873	0.856323	0.866016	0.85451	0.874687	0.878709	0.833147	0.872972	0.860411	0.86084	0.809541	0.847982	1	0.906517	0.0574652
2290	30	422	0.001688	113.525	7.60287	18.5989	3.7699	0.96564	0.924171	0.971564	0.918246	0.908768	0.934834	0.912322	0.943128	0.885071	0.866114	0.880332	0.86019	0.905213	0.880332	0.849526	0.881517	0.853081	0.853081	0.831754	0.842417	1	0.920705	0.0528112
2294	34	389	0.001556	113.38	7.56812	18.5266	3.74872	0.965296	0.924165	0.971722	0.924165	0.911311	0.930591	0.910026	0.943445	0.883033	0.867609	0.885604	0.863753	0.903599	0.876607	0.849614	0.884319	0.849614	0.854756	0.823907	0.843188	1	0.921084	0.0524103
2294	22	16829	0.067316	99.4248	7.7879	12.5753	2.93956	0.940727	0.926169	0.920762	0.916186	0.917286	0.90763	0.921415	0.899727	0.877236	0.875007	0.831541	0.866837	0.857627	0.837839	0.850348	0.873165	0.842771	0.840632	0.834779	0.807891	1	0.9046	0.0550966
2296	24	15789	0.063156	99.3653	8.20236	12.5778	3.0996	0.942112	0.926911	0.921496	0.917126	0.917886	0.908924	0.922034	0.901292	0.878396	0.874628	0.832193	0.866996	0.858256	0.838368	0.850782	0.872601	0.842264	0.840997	0.835455	0.808474	1	0.905416	0.054735
2296	24	15789	0.063156	99.3653	8.20236	12.5778	3.0996	0.942112	0.926911	0.921496	0.917126	0.917886	0.908924	0.922034	0.901292	0.878396	0.874628	0.832193	0.866996	0.858256	0.838368	0.850782	0.872601	0.842264	0.840997	0.835455	0.808474	1	0.905416	0.054735
2301	29	13458	0.053832	127.822	9.07912	26.5488	5.64296	0.943528	0.927404	0.923503	0.91793	0.918673	0.908567	0.922871	0.901508	0.879551	0.873198	0.833779	0.867848	0.856814	0.838981	0.849792	0.872121	0.842993	0.838683	0.834597	0.807587	1	0.906071	0.0543176
2302	30	302	0.001208	114.776	7.91662	19.2323	3.97495	0.968543	0.958609	0.930464	0.940397	0.933775	0.923841	0.943709	0.915563	0.905629	0.895695	0.857616	0.864238	0.847682	0.872517	0.862583	0.879139	0.864238	0.865894	0.842715	0.798013	1	0.92486	0.0461225
2306	34	282	0.001128	114.772	7.852	19.2259	3.94665	0.969858	0.957447	0.932624	0.939716	0.937943	0.920213	0.943262	0.916667	0.909574	0.898936	0.852837	0.868794	0.845745	0.868794	0.861702	0.879433	0.858156	0.867021	0.843972	0.801418	1	0.925298	0.0454293
2306	22	13291	0.053164	100.098	7.89445	12.8347	3.02037	0.94564	0.958054	0.929539	0.895192	0.914905	0.8897	0.928598	0.889023	0.888383	0.928598	0.859792	0.855428	0.857234	0.843691	0.84561	0.887932	0.854262	0.850801	0.785456	0.835302	1	0.910183	0.0533427
2308	24	12553	0.050212	99.9756	8.32984	12.8148	3.1872	0.946467	0.959054	0.930535	0.895642	0.9152	0.891181	0.929021	0.888911	0.888274	0.92926	0.860591	0.85613	0.857285	0.844181	0.84665	0.887915	0.854178	0.850474	0.785111	0.834741	1	0.910809	0.0529938
2308	24	12553	0.050212	99.9756	8.32984	12.8148	3.1872	0.946467	0.959054	0.930535	0.895642	0.9152	0.891181	0.929021	0.888911	0.888274	0.92926	0.860591	0.85613	0.857285	0.844181	0.84665	0.887915	0.854178	0.850474	0.785111	0.834741	1	0.910809	0.0529938
2313	29	10849	0.043396	128.235	9.27475	26.8205	5.824	0.947507	0.95995	0.933358	0.896396	0.915614	0.892663	0.930132	0.890543	0.888146	0.929487	0.860356	0.856024	0.858466	0.842981	0.847497	0.886072	0.853904	0.849387	0.786201	0.83298	1	0.9117	0.0525904
2314	30	251	0.001004	113.66	8.06446	18.6949	4.00953	0.962151	0.972112	0.936255	0.886454	0.932271	0.908367	0.950199	0.888446	0.894422	0.930279	0.864542	0.858566	0.896414	0.834661	0.818725	0.896414	0.864542	0.842629	0.808765	0.822709	1	0.919387	0.0497793
2318	34	230	0.00092	113.666	7.95268	18.6889	3.89017	0.958696	0.969565	0.936957	0.893478	0.932609	0.91087	0.947826	0.884783	0.897826	0.928261	0.867391	0.854348	0.891304	0.830435	0.821739	0.908696	0.86087	0.836957	0.81087	0.815217	1	0.919086	0.0503884
2318	22	15432	0.061728	98.8721	7.82518	12.3721	2.91269	0.943332	0.94061	0.902864	0.906461	0.881966	0.907595	0.920198	0.886275	0.84895	0.893922	0.868034	0.860031	0.892723	0.85057	0.87811	0.870172	0.823905	0.875875	0.818721	0.841045	1	0.90266	0.0565942
2320	24	14527	0.058108	98.7992	8.27204	12.372	3.09035	0.944552	0.940903	0.904626	0.907483	0.882804	0.908653	0.920286	0.887244	0.850003	0.894163	0.867591	0.86088	0.893991	0.850348	0.878502	0.87007	0.823019	0.876403	0.819784	0.841192	1	0.903461	0.0562194
2320	24	14527	0.058108	98.7992	8.27204	12.372	3.09035	0.944552	0.940903	0.904626	0.907483	0.882804	0.908653	0.920286	0.887244	0.850003	0.894163	0.867591	0.86088	0.893991	0.850348	0.878502	0.87007	0.823019	0.876403	0.819784	0.841192	1	0.903461	0.0562194
2325	29	12538	0.050152	127.412	9.21174	26.3094	5.69789	0.945605	0.942933	0.905607	0.909874	0.883674	0.909914	0.921319	0.887263	0.850614	0.893763	0.867602	0.861621	0.894042	0.851252	0.878569	0.869557	0.82222	0.875498	0.820546	0.84224	1	0.904463	0.0559141
2326	30	381	0.001524	112.923	7.94214	18.3299	3.86393	0.968504	0.952756	0.946194	0.927822	0.912073	0.919948	0.931759	0.913386	0.860892	0.897638	0.875328	0.868766	0.902887	0.849081	0.864829	0.874016	0.804462	0.887139	0.80315	0.867454	1	0.921072	0.0484529
2330	34	355	0.00142	113.056	7.98332	18.3968	3.89398	0.969014	0.952113	0.952113	0.928169	0.911268	0.921127	0.926761	0.911268	0.857746	0.897183	0.880282	0.866197	0.902817	0.852113	0.869014	0.874648	0.805634	0.880282	0.804225	0.871831	1	0.921416	0.0484692
2330	22	20420	0.08168	97.4192	7.89586	11.8475	2.85577	0.955999	0.929873	0.915206	0.902595	0.912023	0.893511	0.920495	0.910284	0.847772	0.87047	0.864569	0.856929	0.886117	0.828722	0.842924	0.875294	0.843266	0.879358	0.840622	0.829799	1	0.904939	0.0556399
2332	24	19190	0.07676	97.3532	8.29944	11.8477	3.00748	0.956957	0.931292	0.916285	0.903908	0.912819	0.89419	0.920584	0.910526	0.848958	0.871522	0.865581	0.857191	0.886503	0.828869	0.843408	0.875743	0.843512	0.88025	0.840985	0.830745	1	0.905813	0.0552634
2332	24	19190	0.07676	97.3532	8.29944	11.8477	3.00748	0.956957	0.931292	0.916285	0.903908	0.912819	0.89419	0.920584	0.910526	0.848958	0.871522	0.865581	0.857191	0.886503	0.828869	0.843408	0.875743	0.843512	0.88025	0.840985	0.830745	1	0.905813	0.0552634
2337	29	16445	0.06578	127.035	9.22463	26.0803	5.66029	0.958072	0.931894	0.917695	0.90526	0.913439	0.893706	0.922469	0.911584	0.851535	0.872758	0.865552	0.856735	0.8865	0.830465	0.84436	0.876041	0.843144	0.87972	0.840955	0.830891	1	0.906707	0.0549004
2338	30	460	0.00184	112.924	8.14582	18.3435	3.93991	0.961957	0.952174	0.931522	0.919565	0.929348	0.908696	0.929348	0.936957	0.858696	0.880435	0.891304	0.872826	0.886957	0.851087	0.838043	0.894565	0.827174	0.903261	0.842391	0.822826	1	0.919223	0.050136
2342	34	419	0.001676	112.834	8.07051	18.2951	3.89695	0.961814	0.955847	0.934368	0.923628	0.931981	0.903341	0.927208	0.934368	0.865155	0.875895	0.893795	0.877088	0.890215	0.848449	0.838902	0.893795	0.825776	0.904535	0.844869	0.828162	1	0.920342	0.0487944
2342	22	18648	0.074592	98.7068	7.89415	12.3153	2.93287	0.938331	0.917954	0.918758	0.895941	0.896289	0.91428	0.900686	0.903958	0.887039	0.871648	0.863471	0.865857	0.872935	0.838964	0.849716	0.892321	0.873927	0.851619	0.813733	0.845184	1	0.901505	0.0574071
2344	24	17562	0.070248	98.5917	8.3172	12.2984	3.09565	0.938674	0.9194	0.92014	0.896737	0.896481	0.914731	0.90135	0.905051	0.888253	0.872196	0.863996	0.86727	0.872794	0.838971	0.849989	0.892552	0.874587	0.852836	0.814087	0.845519	1	0.90227	0.0570888
2344	24	17562	0.070248	98.5917	8.3172	12.2984	3.09565	0.938674	0.9194	0.92014	0.896737	0.896481	0.914731	0.90135	0.905051	0.888253	0.872196	0.863996	0.86727	0.872794	0.838971	0.849989	0.892552	0.874587	0.852836	0.814087	0.845519	1	0.90227	0.0570888
2349	29	15037	0.060148	126.704	9.15938	25.8743	5.59201	0.939616	0.920529	0.921228	0.897719	0.896023	0.914943	0.902607	0.904635	0.889872	0.873412	0.864966	0.867427	0.87441	0.840394	0.850735	0.892997	0.875374	0.852863	0.814424	0.84578	1	0.903051	0.0568289
2350	30	480	0.00192	112.116	7.76817	17.9345	3.7723	0.953125	0.927083	0.952083	0.928125	0.894792	0.917708	0.910417	0.910417	0.908333	0.898958	0.866667	0.865625	0.889583	0.846875	0.860417	0.910417	0.860417	0.854167	0.825	0.857292	1	0.91566	0.0532903
2354	34	451	0.001804	112.074	7.77391	17.9154	3.77544	0.952328	0.926829	0.954545	0.929047	0.896896	0.920177	0.912417	0.9102	0.905765	0.899113	0.863636	0.868071	0.890244	0.844789	0.86031	0.907982	0.859202	0.851441	0.82816	0.858093	1	0.916099	0.0537564
2354	22	17531	0.070124	98.3615	8.07685	12.1991	2.97389	0.946324	0.937682	0.92556	0.910017	0.894786	0.89935	0.905824	0.902202	0.844247	0.864298	0.857909	0.858422	0.881809	0.855285	0.842508	0.877246	0.827876	0.850237	0.800268	0.865353	1	0.903325	0.0551685
2356	24	16437	0.065748	98.2982	8.5032	12.2022	3.14271	0.946949	0.938462	0.926659	0.910993	0.895753	0.900043	0.90637	0.902111	0.845258	0.865334	0.858307	0.858642	0.881974	0.854688	0.842185	0.877867	0.827888	0.850155	0.800116	0.865669	1	0.903978	0.0549291
2356	24	16437	0.065748	98.2982	8.5032	12.2022	3.14271	0.946949	0.938462	0.926659	0.910993	0.895753	0.900043	0.90637	0.902111	0.845258	0.865334	0.858307	0.858642	0.881974	0.854688	0.842185	0.877867	0.827888	0.850155	0.800116	0.865669	1	0.903978	0.0549291
2361	29	14091	0.056364	125.455	9.35683	25.1449	5.5926	0.94752	0.939607	0.927081	0.911255	0.897559	0.90093	0.90643	0.904017	0.845753	0.864382	0.860159	0.858243	0.882336	0.855333	0.842027	0.877759	0.82684	0.851111	0.799553	0.865801	1	0.90463	0.0547886
2362	30	542	0.002168	111.383	7.85674	17.5949	3.72597	0.965867	0.95941	0.946494	0.933579	0.902214	0.921587	0.917897	0.924354	0.855166	0.873616	0.863469	0.853321	0.892066	0.869004	0.864391	0.881919	0.828413	0.844096	0.795203	0.853321	1	0.919059	0.0493129
2366	34	521	0.002084	111.385	7.85709	17.5961	3.72959	0.965451	0.959693	0.946257	0.935701	0.898273	0.922265	0.918426	0.924184	0.855086	0.87524	0.863724	0.852207	0.890595	0.872361	0.864683	0.881958	0.827255	0.84357	0.799424	0.853167	1	0.919054	0.0495916
2366	22	23446	0.093784	96.1091	8.05567	11.3932	2.84444	0.953233	0.936578	0.913653	0.919411	0.89222	0.904205	0.915807	0.899087	0.872068	0.900601	0.851126	0.851041	0.866374	0.852128	0.878487	0.867909	0.832466	0.85537	0.829246	0.817389	1	0.906587	0.0557055
2368	24	22028	0.088112	96.0494	8.45691	11.3963	2.99397	0.954149	0.937761	0.914768	0.92017	0.892954	0.904962	0.916311	0.900036	0.872685	0.900309	0.852302	0.851598	0.866987	0.852506	0.879199	0.868713	0.832713	0.856001	0.829195	0.818277	1	0.907389	0.0553931
2368	24	22028	0.088112	96.0494	8.45691	11.3963	2.99397	0.954149	0.937761	0.914768	0.92017	0.892954	0.904962	0.916311	0.900036	0.872685	0.900309	0.852302	0.851598	0.866987	0.852506	0.879199	0.868713	0.832713	0.856001	0.829195	0.818277	1	0.907389	0.0553931
2373	29	18891	0.075564	123.481	9.27534	23.9871	5.39277	0.954873	0.938542	0.915833	0.921682	0.894235	0.905775	0.91668	0.900667	0.874543	0.900746	0.853449	0.851622	0.868218	0.852602	0.87899	0.86835	0.832089	0.855407	0.829972	0.818326	1	0.908216	0.0552881
2374	30	980	0.00392	109.993	8.05739	16.9666	3.73162	0.973469	0.946939	0.936224	0.937245	0.912245	0.92398	0.926531	0.902041	0.876531	0.920918	0.863265	0.845918	0.877041	0.862755	0.884694	0.870918	0.836224	0.847449	0.829082	0.813265	1	0.920533	0.0503384
2378	34	903	0.003612	110.003	8.09334	16.9734	3.7439	0.973976	0.946844	0.941307	0.939092	0.916944	0.924695	0.927464	0.903101	0.87763	0.920819	0.863234	0.842193	0.874862	0.86268	0.883721	0.870432	0.837763	0.842746	0.828904	0.816168	1	0.921706	0.0498561
2378	22	24268	0.097072	95.8937	8.1156	11.3219	2.86702	0.950552	0.931226	0.912045	0.896613	0.899703	0.901846	0.90539	0.886064	0.871271	0.902258	0.884642	0.874526	0.852398	0.82685	0.836843	0.880316	0.849864	0.864492	0.804331	0.833464	1	0.902953	0.0562144
2380	24	22743	0.090972	95.7879	8.49206	11.3077	3.00129	0.951304	0.932045	0.912808	0.897463	0.900739	0.902388	0.905685	0.886602	0.871719	0.902871	0.884558	0.875324	0.852372	0.827002	0.837313	0.879941	0.850679	0.864508	0.805105	0.833773	1	0.903584	0.0560718
2380	24	22743	0.090972	95.7879	8.49206	11.3077	3.00129	0.951304	0.932045	0.912808	0.897463	0.900739	0.902388	0.905685	0.886602	0.871719	0.902871	0.884558	0.875324	0.852372	0.827002	0.837313	0.879941	0.850679	0.864508	0.805105	0.833773	1	0.903584	0.0560718
2385	29	19506	0.078024	124.369	9.34489	24.5068	5.5156	0.952322	0.933072	0.913437	0.898595	0.901953	0.903389	0.906772	0.886881	0.870912	0.904158	0.884523	0.875577	0.853096	0.826592	0.837076	0.881267	0.850636	0.864401	0.804368	0.833385	1	0.904315	0.0557923
2386	30	767	0.003068	111.666	7.91133	17.7313	3.78433	0.95502	0.945893	0.920469	0.91721	0.926988	0.911995	0.917862	0.898957	0.891134	0.90678	0.904172	0.888527	0.867014	0.844198	0.844198	0.88266	0.85854	0.874185	0.801173	0.852021	1	0.91592	0.0524195
2390	34	716	0.002864	111.603	7.88888	17.7004	3.77285	0.953212	0.946229	0.920391	0.916201	0.928073	0.911313	0.919693	0.899441	0.890363	0.906425	0.906425	0.888966	0.865223	0.844274	0.849162	0.886173	0.857542	0.875698	0.803073	0.85405	1	0.915948	0.0524062
2390	22	18574	0.074296	98.3429	7.88585	12.1814	2.91616	0.952137	0.938758	0.906025	0.901233	0.88387	0.903467	0.901018	0.903871	0.881151	0.883924	0.846371	0.873667	0.907774	0.854528	0.860289	0.848525	0.840422	0.869307	0.819613	0.848686	1	0.903927	0.055088
2392	24	17509	0.070036	98.3139	8.37225	12.2003	3.11201	0.95291	0.939717	0.907191	0.902307	0.884459	0.904249	0.90205	0.904506	0.881775	0.884345	0.846907	0.874779	0.907276	0.854189	0.860986	0.848506	0.840996	0.86941	0.819636	0.849049	1	0.904681	0.0548915
2392	24	17509	0.070036	98.3139	8.37225	12.2003	3.11201	0.95291	0.939717	0.907191	0.902307	0.884459	0.904249	0.90205	0.904506	0.881775	0.884345	0.846907	0.874779	0.907276	0.854189	0.860986	0.848506	0.840996	0.86941	0.819636	0.849049	1	0.904681	0.0548915
2397	29	15025	0.0601	126.106	9.31478	25.5293	5.67456	0.954243	0.940566	0.909052	0.905125	0.884859	0.903461	0.902196	0.905957	0.881664	0.886755	0.848486	0.873744	0.908419	0.854043	0.861131	0.849318	0.840832	0.869418	0.819601	0.849584	1	0.905661	0.0544656
2398	30	462	0.001848	113.324	7.77776	18.5125	3.83622	0.971861	0.955628	0.942641	0.92316	0.884199	0.924242	0.929654	0.916667	0.887446	0.91342	0.87013	0.883117	0.906926	0.854978	0.874459	0.850649	0.849567	0.872294	0.849567	0.848485	1	0.921968	0.0471315
2402	34	429	0.001716	113.287	7.80233	18.4966	3.85004	0.972028	0.955711	0.946387	0.925408	0.888112	0.928904	0.928904	0.917249	0.889277	0.912587	0.867133	0.884615	0.904429	0.853147	0.875291	0.851981	0.847319	0.874126	0.851981	0.844988	1	0.923158	0.0464831
2402	22	16262	0.065048	99.0248	7.98478	12.438	2.98758	0.952035	0.933557	0.917138	0.914125	0.887222	0.906377	0.923995	0.903517	0.855368	0.881872	0.86121	0.88427	0.864777	0.838642	0.835199	0.872033	0.870957	0.85875	0.822008	0.868343	1	0.906072	0.0552542
2404	24	15314	0.061256	98.9306	8.38628	12.4278	3.15121	0.952723	0.93519	0.917951	0.914784	0.887946	0.907176	0.924546	0.904173	0.85683	0.881905	0.861793	0.88406	0.865417	0.838579	0.835575	0.872437	0.871262	0.859508	0.822124	0.868225	1	0.906828	0.0551019
