# Supplementary material for: IBSEM: An Individual-Based Atlantic Salmon Population Model
Source: PLoS One. 2015 Sep 18;10(9):e0138444. doi: 10.1371/journal.pone.0138444 (PMC4575158; doi:10.1371/journal.pone.0138444)
Supplement: S1 Minimal dataset — (ZIP) [file pone.0138444.s003.zip › temp/scenario 1/wild - 8/runFiles/results/smolts.txt]

month	fry	parr1	parr2	averageLengthFry	stDevLengthFry	averageLengthParr1	stDevLengthParr1	averageLengthParr2	stDevLengthParr2	averageWeightFry	stDevWeightFry	averageWeightParr1	stDevWeightParr1	averageWeightParr2	stDevWeightParr2	month	averageAge	popSize	density	averageLength	stDevLength	averageWeight	stDevWeight	allele_0_0_Frequency	allele_0_1_Frequency	allele_0_2_Frequency	allele_0_3_Frequency	allele_0_4_Frequency	allele_0_5_Frequency	allele_0_6_Frequency	allele_0_7_Frequency	allele_0_8_Frequency	allele_0_9_Frequency	allele_0_10_Frequency	allele_0_11_Frequency	allele_0_12_Frequency	allele_0_13_Frequency	allele_0_14_Frequency	allele_0_15_Frequency	allele_0_16_Frequency	allele_0_17_Frequency	allele_0_18_Frequency	allele_0_19_Frequency	allele_0_20_Frequency	genotypicValueAverage	genotypicValueStDev
22	1	20200	6851	94.5757	0	108.114	7.10016	130.308	8.88084	10.6369	0	16.0661	3.17819	28.0905	5.84727	22	21	27052	0.108208	113.735	12.2794	19.1111	6.59904	0.903556	0.902244	0.90265	0.898769	0.901283	0.898122	0.900229	0.901819	0.901061	0.900081	0.901523	0.899989	0.900229	0.896995	0.901172	0.899287	0.900654	0.899804	0.901375	0.896403	1	0.901099	0.0600583
26	0	17909	6094	0	0	119.239	8.21885	141.298	10.0272	0	0	21.5538	4.4812	35.8158	7.71239	26	25	24003	0.096012	124.84	12.9652	25.1747	8.28338	0.905449	0.903991	0.90397	0.900137	0.902762	0.898367	0.901179	0.902304	0.900908	0.900762	0.901283	0.900408	0.900367	0.896409	0.901908	0.899013	0.900971	0.900262	0.901346	0.89693	1	0.902123	0.0597538
28	0	16846	5733	0	0	125.643	9.1912	147.646	11.1743	0	0	25.2434	5.56867	40.923	9.38419	28	27	22579	0.090316	131.23	13.6545	29.2246	9.59528	0.907082	0.905399	0.904889	0.901634	0.903295	0.899176	0.902144	0.903583	0.901346	0.900948	0.901457	0.900549	0.900859	0.896851	0.901435	0.899686	0.901036	0.899818	0.900859	0.89736	1	0.903055	0.0593219
34	3	24703	13768	91.7349	1.64583	109.424	7.32972	127.737	9.13789	9.72011	0.526002	16.663	3.37272	26.5025	5.70643	34	22	38474	0.153896	115.976	11.8949	20.1835	6.41963	0.898867	0.904936	0.900491	0.90643	0.906131	0.910966	0.895345	0.900283	0.895618	0.893279	0.8958	0.904325	0.893655	0.905235	0.896826	0.894786	0.892824	0.887469	0.895709	0.888236	1	0.901073	0.0636561
38	1	21850	12250	104.233	0	117.68	8.30461	135.757	10.1461	14.2212	0	20.7367	4.42129	31.8324	7.16172	38	26	34101	0.136404	124.173	12.506	24.7224	7.70009	0.900619	0.90663	0.901323	0.906982	0.907275	0.912055	0.895853	0.900912	0.89578	0.893727	0.896455	0.904358	0.893977	0.904548	0.897144	0.89578	0.892921	0.888273	0.89581	0.888273	1	0.901989	0.0632898
40	1	20548	11601	104.838	0	123.917	9.22821	141.873	11.1561	14.4691	0	24.2357	5.4518	36.3747	8.64137	40	28	32150	0.1286	130.395	13.1801	28.6156	8.94049	0.902644	0.907729	0.902815	0.908009	0.908025	0.912675	0.897061	0.901742	0.896314	0.893608	0.897045	0.904681	0.894292	0.904588	0.897309	0.895832	0.89297	0.888616	0.896019	0.887978	1	0.902964	0.0629626
46	0	17619	13529	0	0	109.469	7.47266	126.304	9.155	0	0	16.6919	3.43919	25.6346	5.59657	46	23	31148	0.124592	116.781	11.7315	20.5761	6.32007	0.926705	0.89399	0.889624	0.897778	0.895049	0.887697	0.925356	0.889158	0.87614	0.904392	0.906286	0.905435	0.89598	0.896157	0.913927	0.912916	0.918582	0.882095	0.904183	0.881036	1	0.901193	0.0589152
50	0	15537	12015	0	0	123.206	8.61288	139.766	10.3707	0	0	23.7763	5.01619	34.716	7.77261	50	27	27552	0.110208	130.428	12.4971	28.547	8.3645	0.929261	0.894926	0.890425	0.899172	0.896178	0.887885	0.926739	0.889536	0.877105	0.904726	0.906794	0.905143	0.895743	0.896541	0.91418	0.913854	0.9185	0.883003	0.903492	0.880571	1	0.902193	0.058564
52	0	14647	11319	0	0	130.395	9.60556	146.705	11.406	0	0	28.2097	6.27238	40.1854	9.41132	52	29	25966	0.103864	137.505	13.1975	33.4301	9.80144	0.930293	0.896326	0.891782	0.900062	0.897173	0.888778	0.927251	0.890722	0.877378	0.904933	0.907629	0.905915	0.895536	0.896846	0.914215	0.914484	0.91822	0.883579	0.903894	0.880575	1	0.903072	0.0583761
58	3	16433	9844	91.048	0.298896	107.655	7.02678	128.351	9.66202	9.49554	0.0932756	15.8608	3.12647	26.9284	6.12183	58	22	26280	0.10512	115.406	12.8937	20.0058	6.98979	0.91368	0.899715	0.893379	0.901142	0.889631	0.89511	0.915354	0.911872	0.889878	0.896766	0.907173	0.893798	0.904699	0.90137	0.919768	0.907553	0.909912	0.903862	0.899981	0.891248	1	0.901914	0.0596293
62	3	14500	8766	103.582	3.13098	120.28	8.16137	141.089	10.7469	13.9952	1.25267	22.1111	4.52678	35.7371	8.21121	62	26	23269	0.093076	128.117	13.6657	27.2433	9.04345	0.914865	0.900855	0.894452	0.901951	0.890176	0.895161	0.91594	0.912824	0.890283	0.897804	0.907645	0.894452	0.904637	0.901328	0.920388	0.907624	0.910589	0.903778	0.900404	0.891508	1	0.902671	0.0592871
64	3	13594	8238	113.405	4.24811	129.838	9.34957	150.692	11.9123	18.3706	1.99711	27.8322	6.06862	43.5626	10.3981	64	28	21835	0.08734	137.704	14.4986	33.7657	11.0401	0.916213	0.902702	0.895558	0.902519	0.890634	0.89629	0.916487	0.913236	0.891367	0.898237	0.908427	0.894619	0.904877	0.901809	0.921021	0.908335	0.91145	0.904053	0.900916	0.892146	1	0.903601	0.0589907
70	12	25396	12609	94.7434	3.33819	111.666	7.7263	128.188	9.12266	10.733	1.14868	17.7196	3.70781	26.7793	5.76988	70	22	38017	0.152068	117.141	11.3199	20.7222	6.20066	0.917629	0.910606	0.895783	0.899926	0.887524	0.887656	0.914893	0.912145	0.880067	0.8931	0.894666	0.904385	0.893548	0.898335	0.904845	0.900794	0.896665	0.902228	0.901768	0.890115	1	0.901739	0.0610696
74	9	22322	11230	108.299	3.79395	121.999	8.76857	138.39	10.1602	16.0019	1.72474	23.1066	5.02812	33.6937	7.49097	74	26	33561	0.134244	127.48	12.0663	26.6473	7.78306	0.918521	0.911728	0.897649	0.901046	0.888069	0.888487	0.915959	0.912577	0.881216	0.894178	0.895131	0.904368	0.893835	0.899035	0.905351	0.90124	0.896845	0.902193	0.901925	0.890334	1	0.902655	0.0606178
76	7	21031	10622	116.655	4.37411	128.743	9.71787	145.034	11.1803	19.9899	2.29167	27.1776	6.20793	38.8229	9.06974	76	28	31660	0.12664	134.206	12.8026	31.0831	9.1355	0.919852	0.912587	0.898895	0.901674	0.889498	0.88915	0.91633	0.913076	0.881901	0.894757	0.895641	0.904217	0.893983	0.899621	0.904912	0.901642	0.897505	0.902148	0.9018	0.89073	1	0.903451	0.0603005
82	5	25929	8775	93.9138	5.40682	112.38	7.88863	130.729	9.58071	10.5213	1.94095	18.0675	3.83635	28.4208	6.26561	82	21	34709	0.138836	117.016	11.5487	20.6839	6.41736	0.884238	0.868492	0.892852	0.898657	0.900977	0.895848	0.897548	0.892665	0.899248	0.878043	0.910369	0.908929	0.90115	0.88346	0.887407	0.906638	0.888934	0.886053	0.903743	0.882667	1	0.890946	0.0655341
86	4	22922	7802	113.18	7.4934	123.613	9.00831	141.752	10.6675	18.428	3.82198	24.0423	5.30685	36.2259	8.18631	86	25	30728	0.122912	128.217	12.3203	27.135	8.13353	0.886114	0.870167	0.894054	0.899798	0.901263	0.896397	0.898545	0.892476	0.899684	0.879149	0.910749	0.908748	0.900986	0.88408	0.887578	0.907332	0.889189	0.886407	0.903996	0.883461	1	0.891889	0.0650837
88	4	21516	7360	117.087	7.06424	128.137	9.97755	146.169	11.6751	20.3463	3.71827	26.8263	6.3319	39.7869	9.55054	88	27	28880	0.11552	132.731	13.065	30.1284	9.22104	0.888521	0.871676	0.895343	0.901385	0.902424	0.897299	0.899273	0.893265	0.899983	0.880194	0.911115	0.909574	0.901229	0.884211	0.887985	0.9076	0.888539	0.886375	0.904276	0.883258	1	0.89306	0.064663
94	16	25724	8135	92.4133	2.01358	111.764	7.69138	131.971	9.42952	9.94103	0.672248	17.7634	3.69861	29.2126	6.29358	94	20	33875	0.1355	116.608	11.8765	20.5092	6.62339	0.908797	0.90124	0.892443	0.891247	0.879439	0.904103	0.894199	0.885609	0.880177	0.879616	0.900369	0.895601	0.883764	0.87724	0.899631	0.887705	0.890199	0.890376	0.890391	0.875351	1	0.893983	0.0633137
98	13	22766	7263	106.607	5.06604	123.375	8.8294	143.556	10.662	15.3133	2.22409	23.8908	5.17957	37.6049	8.41996	98	24	30042	0.120168	128.247	12.7053	27.2027	8.48561	0.910459	0.90267	0.894032	0.892933	0.8806	0.9049	0.894614	0.886875	0.880534	0.879835	0.900589	0.895962	0.884512	0.877422	0.899641	0.88789	0.89082	0.891385	0.890254	0.876356	1	0.895068	0.0628863
100	12	21395	6833	114.802	5.34958	130.572	9.85471	150.767	11.7598	19.0987	2.62446	28.3479	6.49358	43.6058	10.2618	100	26	28240	0.11296	135.452	13.4915	32.0358	10.0097	0.912411	0.903718	0.895202	0.89421	0.881746	0.905471	0.895733	0.887978	0.881144	0.880542	0.901381	0.896725	0.885234	0.877939	0.89961	0.888527	0.890652	0.891608	0.890598	0.876948	1	0.896136	0.0624174
106	1	23651	9002	90.8312	0	111.169	7.78096	129.733	9.25959	9.42787	0	17.4907	3.69772	27.7563	5.95606	106	21	32654	0.130616	116.286	11.6756	20.3205	6.38193	0.919459	0.902814	0.88222	0.886553	0.878958	0.90015	0.903595	0.875482	0.886813	0.900135	0.904361	0.888773	0.882495	0.881638	0.913533	0.897991	0.904989	0.892816	0.890917	0.878836	1	0.895663	0.064804
110	1	20973	8078	103.474	0	123.42	8.91788	141.83	10.4367	13.9142	0	23.9237	5.22236	36.2596	8.0362	110	25	29052	0.116208	128.538	12.4803	27.3534	8.25826	0.921055	0.905136	0.883743	0.887684	0.880972	0.900489	0.904241	0.875826	0.886927	0.900936	0.904516	0.889681	0.88271	0.882401	0.913379	0.897632	0.90486	0.893037	0.891729	0.879027	1	0.896792	0.0641795
112	1	19719	7604	112.554	0	132.295	10.0535	150.525	11.5202	17.8883	0	29.4857	6.77518	43.3688	10.0257	112	27	27324	0.109296	137.367	13.2909	33.3488	9.99091	0.922815	0.906364	0.885302	0.888431	0.882008	0.901332	0.90523	0.876738	0.887754	0.901643	0.904974	0.889969	0.883198	0.882411	0.913592	0.898057	0.905212	0.893098	0.891744	0.879154	1	0.897808	0.0638452
118	1	19330	9477	91.5339	0	108.461	7.22104	128.757	9.44656	9.64738	0	16.2261	3.25667	27.1604	6.00427	118	22	28808	0.115232	115.137	12.4617	19.8229	6.73589	0.93205	0.886143	0.886125	0.897806	0.898882	0.876701	0.923771	0.88892	0.878766	0.90947	0.892617	0.893346	0.875451	0.89338	0.914486	0.919085	0.890326	0.877048	0.897598	0.88984	1	0.898697	0.0633622
122	1	17105	8448	99.656	0	118.364	8.28912	138.577	10.4844	12.4363	0	21.0942	4.45456	33.8622	7.71479	122	26	25554	0.102216	125.046	13.1441	25.3149	8.30912	0.933142	0.887043	0.888589	0.898333	0.899566	0.87859	0.924982	0.889469	0.879099	0.909603	0.89258	0.893813	0.87546	0.894028	0.915493	0.91921	0.891367	0.877593	0.897785	0.889763	1	0.899661	0.0628694
124	1	16099	7973	110.306	0	124.997	9.28665	145.065	11.529	16.8423	0	24.8698	5.57846	38.8895	9.34959	124	28	24073	0.096292	131.642	13.8174	29.5128	9.65952	0.9342	0.888007	0.889399	0.899826	0.900615	0.880219	0.925788	0.889877	0.880198	0.910356	0.893158	0.893761	0.875254	0.894758	0.915715	0.919246	0.891829	0.878141	0.898372	0.890147	1	0.900562	0.062517
130	1	20826	13057	91.2833	0	109.338	7.30725	127.481	9.18519	9.56872	0	16.6228	3.35248	26.3501	5.71965	130	22	33884	0.135536	116.329	11.9715	20.371	6.4752	0.92678	0.892102	0.885861	0.894434	0.901178	0.870101	0.929465	0.907818	0.894036	0.895629	0.885905	0.885462	0.899968	0.894729	0.906475	0.911891	0.890951	0.887587	0.891188	0.888635	1	0.899499	0.0629957
134	1	18497	11641	106.447	0	122.396	8.52916	140.312	10.3262	15.1425	0	23.3106	4.90113	35.1125	7.77368	134	26	30139	0.120556	129.315	12.7255	27.8687	8.43248	0.928017	0.892846	0.887621	0.89565	0.903066	0.870152	0.929842	0.909055	0.894638	0.896778	0.885812	0.885978	0.900577	0.895584	0.90655	0.911825	0.892017	0.888002	0.89132	0.888517	1	0.900454	0.0626101
136	1	17370	11003	116.754	0	130.794	9.60189	148.482	11.46	19.9565	0	28.4656	6.30951	41.6462	9.69513	136	28	28374	0.113496	137.653	13.4782	33.5766	10.103	0.929442	0.894587	0.888719	0.896366	0.903785	0.870233	0.930429	0.909829	0.89538	0.897107	0.885758	0.886956	0.900419	0.895838	0.906534	0.912596	0.892172	0.888119	0.890921	0.888437	1	0.90129	0.0622551
142	4	23812	12024	92.6464	1.5094	110.4	7.53796	128.589	9.47359	10.0098	0.491639	17.1199	3.53576	27.0589	6.0253	142	22	35840	0.14336	116.5	11.9028	20.4536	6.52068	0.901409	0.871931	0.886984	0.909361	0.892299	0.874972	0.890499	0.901674	0.885128	0.876925	0.889579	0.898465	0.900112	0.890876	0.897224	0.891699	0.881236	0.870187	0.881069	0.884501	1	0.890102	0.0670284
146	3	20935	10744	106.46	2.37158	122.425	8.69845	140.327	10.6159	15.1706	1.02393	23.3406	5.01763	35.1557	8.01645	146	26	31682	0.126728	128.494	12.6524	27.3465	8.35035	0.902626	0.873887	0.888849	0.910391	0.893315	0.875544	0.891768	0.902137	0.886197	0.877864	0.890364	0.898933	0.900259	0.890474	0.89775	0.891831	0.881936	0.869958	0.881273	0.884919	1	0.891187	0.0666529
148	3	19644	10126	111.75	1.60459	129.211	9.70854	147.018	11.6628	17.5202	0.751931	27.4699	6.25639	40.4712	9.68229	148	28	29773	0.119092	135.265	13.4041	31.8907	9.78086	0.90441	0.875659	0.890152	0.910976	0.894082	0.876885	0.892806	0.902899	0.886995	0.878917	0.890975	0.899238	0.901421	0.890622	0.89776	0.892319	0.882091	0.87	0.881184	0.8854	1	0.892272	0.0661696
154	2	25365	11016	92.4645	1.77828	110.589	7.57615	129.268	9.26234	9.95422	0.571247	17.209	3.56181	27.4646	5.95285	154	21	36383	0.145532	116.244	11.8187	20.3138	6.46396	0.887695	0.883806	0.893013	0.909601	0.899349	0.912116	0.895624	0.909793	0.886376	0.877786	0.898084	0.90185	0.886994	0.90064	0.899321	0.898194	0.888354	0.882129	0.870723	0.869967	1	0.894619	0.0651186
158	1	22367	9793	108.673	0	122.169	8.70209	140.801	10.4452	16.1084	0	23.1967	4.993	35.4895	7.95324	158	25	32161	0.128644	127.842	12.6261	26.9396	8.28278	0.88996	0.885778	0.894422	0.910793	0.900159	0.912922	0.896847	0.910559	0.88699	0.87774	0.899257	0.902739	0.887519	0.901325	0.899863	0.897764	0.888312	0.881471	0.871024	0.871086	1	0.895821	0.0648081
160	1	21016	9266	116.654	0	130.008	9.73014	148.503	11.587	19.9055	0	27.9753	6.33237	41.6798	9.81227	160	27	30283	0.121132	135.667	13.3954	32.1684	9.85779	0.891556	0.887164	0.895783	0.911931	0.901067	0.913797	0.897764	0.911535	0.887561	0.878381	0.899316	0.902932	0.887891	0.90181	0.900307	0.898326	0.888568	0.881485	0.870753	0.871463	1	0.896819	0.0644744
166	0	18773	10562	0	0	107.504	7.1903	126.431	9.31476	0	0	15.8046	3.2002	25.7254	5.72607	166	22	29335	0.11734	114.319	12.1189	19.3766	6.40601	0.888171	0.870019	0.900085	0.901551	0.885376	0.905045	0.90571	0.918408	0.886484	0.868809	0.898858	0.89896	0.88016	0.904466	0.900307	0.885052	0.893046	0.884728	0.875797	0.878302	1	0.891943	0.0658546
170	0	16676	9356	0	0	120.397	8.36891	138.967	10.4269	0	0	22.1908	4.67288	34.1389	7.732	170	26	26032	0.104128	127.071	12.7802	26.485	8.26693	0.890039	0.872177	0.900449	0.902178	0.886198	0.905712	0.905943	0.918658	0.886524	0.869949	0.900008	0.899047	0.880512	0.905251	0.90043	0.884738	0.893132	0.885756	0.876671	0.878611	1	0.892858	0.065592
172	0	15664	8822	0	0	125.728	9.3878	144.051	11.3623	0	0	25.3115	5.72205	38.0729	9.06793	172	28	24486	0.097944	132.33	13.4267	29.9093	9.38644	0.89204	0.873417	0.901311	0.902822	0.886874	0.906457	0.906722	0.919076	0.886935	0.870497	0.900188	0.899004	0.880483	0.905681	0.9008	0.884526	0.892918	0.886262	0.876868	0.878849	1	0.893698	0.0653327
178	0	15451	14946	0	0	105.955	6.77217	125.566	9.18071	0	0	15.1166	2.92116	25.1967	5.54978	178	24	30397	0.121588	115.598	12.6838	20.0729	6.699	0.908116	0.876896	0.898806	0.899562	0.889726	0.890203	0.90759	0.911258	0.872783	0.893345	0.8904	0.880432	0.880038	0.897161	0.892095	0.895319	0.884594	0.885285	0.884857	0.882094	1	0.893878	0.0639443
182	0	13678	13235	0	0	118.21	7.96984	137.705	10.3741	0	0	20.9902	4.28619	33.2254	7.54785	182	28	26913	0.107652	127.797	13.4239	27.0071	8.64688	0.909133	0.87885	0.900253	0.900624	0.891205	0.89061	0.908743	0.9114	0.87337	0.893472	0.890666	0.879909	0.880634	0.896723	0.892227	0.895478	0.885613	0.886226	0.884963	0.881507	1	0.894809	0.0636064
184	0	12854	12463	0	0	124.432	9.02244	143.827	11.3759	0	0	24.5173	5.38126	37.9002	9.06772	184	30	25317	0.101268	133.98	14.1086	31.1054	9.9972	0.910831	0.880495	0.901568	0.901963	0.892049	0.891753	0.909922	0.912075	0.873899	0.893747	0.89118	0.879607	0.881404	0.896492	0.892029	0.895702	0.885334	0.886657	0.885077	0.882115	1	0.895848	0.063173
190	4	22107	15801	92.4878	1.15764	109.215	7.32421	125.698	9.16966	9.95545	0.37306	16.569	3.36108	25.2753	5.60594	190	23	37912	0.151648	116.083	11.5074	20.1969	6.17416	0.911018	0.892765	0.895614	0.905413	0.906916	0.874459	0.915568	0.895126	0.886922	0.904911	0.865992	0.889731	0.881845	0.895178	0.905544	0.906507	0.875804	0.878917	0.872178	0.884548	1	0.897097	0.0628737
194	4	19502	14094	107.662	3.16976	123.182	8.49834	139.505	10.3093	15.7053	1.38563	23.7539	4.95681	34.5184	7.7256	194	27	33600	0.1344	130.027	12.306	28.2683	8.21769	0.912366	0.895134	0.897024	0.90631	0.907961	0.87561	0.916443	0.89564	0.887723	0.905268	0.866488	0.889881	0.881949	0.894583	0.905268	0.906339	0.876443	0.879196	0.87256	0.884449	1	0.898139	0.0624546
196	4	18285	13309	113.994	2.53808	130.92	9.57555	147.167	11.4297	18.6076	1.21228	28.5445	6.30872	40.5641	9.55498	196	29	31598	0.126392	137.761	13.1338	33.6058	9.83523	0.91376	0.896417	0.898395	0.908064	0.908554	0.876116	0.91721	0.896338	0.887904	0.90607	0.86659	0.890135	0.882224	0.894471	0.905611	0.906323	0.87697	0.879359	0.872587	0.884344	1	0.89905	0.0620951
202	3	21538	11976	90.6755	0.513315	109.804	7.50774	127.93	9.42066	9.38055	0.158511	16.8459	3.47963	26.6471	5.94589	202	22	33517	0.134068	116.279	11.9766	20.3473	6.51785	0.905048	0.875973	0.890086	0.900454	0.894412	0.876734	0.90654	0.9002	0.883238	0.885521	0.85667	0.913402	0.883238	0.897261	0.900662	0.903004	0.885028	0.87575	0.877286	0.886401	1	0.891463	0.066174
206	2	19034	10648	104.906	0.462115	120.402	8.62623	138.266	10.4738	14.4983	0.190747	22.2128	4.81471	33.6384	7.70626	206	26	29684	0.118736	126.809	12.6692	26.3107	8.13667	0.9066	0.877931	0.891608	0.902186	0.895348	0.877594	0.907071	0.900637	0.884264	0.886302	0.857314	0.913522	0.883961	0.897925	0.900199	0.902995	0.885747	0.876112	0.878369	0.886488	1	0.892601	0.0655621
208	1	17850	10061	115.782	0	128.997	9.71172	146.609	11.5797	19.4649	0	27.3359	6.24181	40.1307	9.59739	208	28	27912	0.111648	135.345	13.4229	31.9476	9.79083	0.907943	0.879407	0.89329	0.903196	0.89603	0.878547	0.90762	0.901476	0.885264	0.886196	0.858018	0.913747	0.883688	0.897696	0.900294	0.903447	0.885658	0.8762	0.878386	0.88668	1	0.893526	0.0652307
214	0	19331	11784	0	0	108.681	7.28185	128.118	9.36554	0	0	16.3274	3.30004	26.7569	5.89844	214	22	31115	0.12446	116.042	12.4521	20.2773	6.74805	0.886791	0.881681	0.896047	0.915202	0.891242	0.889716	0.886502	0.917467	0.849237	0.873196	0.876233	0.899743	0.887482	0.893669	0.882436	0.913161	0.883529	0.868327	0.879656	0.879126	1	0.889868	0.0666806
218	0	17124	10381	0	0	117.786	8.34375	137.011	10.4644	0	0	20.7952	4.44673	32.7427	7.52387	218	26	27505	0.11002	125.042	13.0964	25.3044	8.19858	0.888929	0.88293	0.896619	0.91567	0.892129	0.891329	0.888257	0.918469	0.850609	0.874205	0.876513	0.899927	0.887311	0.894201	0.882567	0.913579	0.883385	0.868824	0.880404	0.879222	1	0.890925	0.0663574
220	0	16054	9745	0	0	120.21	9.1511	139.421	11.2876	0	0	22.1502	5.09402	34.5666	8.43947	220	28	25799	0.103196	127.467	13.6743	26.8402	8.90437	0.89112	0.884763	0.89831	0.91647	0.892825	0.892399	0.888755	0.919008	0.850866	0.874666	0.876856	0.90081	0.887709	0.89517	0.882573	0.913873	0.883387	0.869433	0.880364	0.879705	1	0.892033	0.0658471
226	6	21956	11755	91.7461	1.70417	109.947	7.47926	128.152	9.37614	9.72437	0.552309	16.9091	3.47047	26.7789	5.90949	226	22	33717	0.134868	116.291	11.9347	20.3488	6.49291	0.889032	0.879349	0.883975	0.914361	0.908103	0.900273	0.890233	0.920129	0.871178	0.878296	0.883471	0.89532	0.879927	0.898686	0.89747	0.918127	0.879972	0.873402	0.876946	0.881603	1	0.892507	0.0662446
230	5	19378	10416	105.32	4.23769	118.996	8.4858	137.119	10.4528	14.7405	1.84761	21.4438	4.60907	32.8186	7.55661	230	26	29799	0.119196	125.329	12.6395	25.4187	7.9504	0.891355	0.881238	0.886204	0.915031	0.909896	0.900584	0.891121	0.920769	0.872412	0.87857	0.883889	0.895634	0.8806	0.899091	0.897899	0.917581	0.880516	0.872882	0.877546	0.881305	1	0.893758	0.0658085
232	3	18214	9781	115.725	5.78818	128.411	9.57436	146.472	11.6084	19.5806	2.91989	26.958	6.07025	40.0225	9.57333	232	28	27998	0.111992	134.719	13.4494	31.5212	9.73648	0.893225	0.882813	0.888492	0.915923	0.910886	0.900689	0.891867	0.921227	0.873116	0.879366	0.883992	0.895707	0.881099	0.899118	0.898403	0.91778	0.880813	0.873384	0.878241	0.881492	1	0.894828	0.0654534
238	3	23891	11114	93.1485	1.74406	110.842	7.65246	129.19	9.32358	10.1752	0.567532	17.3306	3.61633	27.4199	5.95296	238	21	35008	0.140032	116.665	11.8554	20.5331	6.49928	0.910935	0.874714	0.884212	0.903936	0.89828	0.888525	0.894496	0.91322	0.884469	0.897995	0.888711	0.899094	0.876642	0.897581	0.899437	0.890982	0.877157	0.8732	0.882513	0.88167	1	0.893622	0.0644459
242	2	21189	9837	111.152	2.87481	125.916	8.89667	143.987	10.5105	17.2653	1.33141	25.3812	5.42355	37.9216	8.33202	242	25	31028	0.124112	131.644	12.6413	29.3564	8.72674	0.911789	0.876273	0.886071	0.905021	0.898801	0.888794	0.895965	0.913675	0.884798	0.898624	0.889149	0.89893	0.876869	0.897447	0.899607	0.891453	0.877659	0.873147	0.882139	0.882042	1	0.894486	0.0640982
244	2	19946	9338	121.144	6.02282	135.183	9.99364	153.214	11.7345	22.4463	3.31158	31.4221	7.03205	45.7244	10.5479	244	27	29286	0.117144	140.931	13.5116	35.9818	10.658	0.913423	0.878389	0.886908	0.905945	0.899508	0.889794	0.896947	0.914311	0.885252	0.898655	0.889435	0.899696	0.87716	0.897818	0.899542	0.891638	0.877911	0.873404	0.882094	0.881735	1	0.895459	0.0636829
250	11	25707	10392	92.7698	1.65654	111.096	7.68368	130.388	9.48968	10.0512	0.536381	17.4502	3.64325	28.1942	6.18208	250	21	36110	0.14444	116.642	12.0167	20.54	6.6437	0.892163	0.878607	0.897411	0.891983	0.900415	0.878953	0.898394	0.893284	0.886763	0.903545	0.875284	0.878316	0.873082	0.904085	0.906494	0.894683	0.88668	0.864137	0.885406	0.872611	1	0.889892	0.0636977
254	11	22716	9239	106.365	3.70269	123.287	8.77893	142.384	10.6566	15.1626	1.62613	23.8364	5.1312	36.7046	8.27586	254	25	31966	0.127864	128.801	12.7554	27.5526	8.51952	0.893621	0.879575	0.898595	0.892933	0.90102	0.879606	0.899456	0.893778	0.886504	0.904367	0.876541	0.878527	0.873475	0.903945	0.905978	0.89431	0.886567	0.86409	0.884862	0.873131	1	0.890684	0.0635849
256	11	21294	8686	112.896	3.22753	128.756	9.7629	147.719	11.6951	18.0951	1.57242	27.1897	6.23454	41.0471	9.78917	256	27	29991	0.119964	134.242	13.4697	31.1998	9.74255	0.894685	0.880764	0.899503	0.894368	0.902021	0.880147	0.900303	0.894668	0.887466	0.904971	0.87753	0.87823	0.873795	0.903788	0.906605	0.895235	0.886849	0.863876	0.885032	0.873445	1	0.891562	0.0634337
262	6	26457	10906	91.7337	1.67014	111.424	7.70756	130.097	9.34621	9.72003	0.535256	17.6048	3.67315	27.995	6.04029	262	21	37369	0.149476	116.87	11.82	20.6358	6.52147	0.898285	0.886336	0.902152	0.888504	0.899101	0.883018	0.908801	0.901456	0.880757	0.906661	0.872006	0.902486	0.883928	0.903797	0.885413	0.888557	0.884838	0.863189	0.885641	0.885774	1	0.893459	0.0621175
266	5	23431	9750	106.966	3.51685	124.737	8.87421	143.309	10.4881	15.413	1.4539	24.6827	5.30331	37.394	8.24744	266	25	33186	0.132744	130.191	12.6317	28.4159	8.56678	0.900199	0.888206	0.903107	0.889713	0.899822	0.883716	0.909269	0.90267	0.881049	0.907657	0.872506	0.902715	0.883867	0.90386	0.885253	0.888989	0.88578	0.863467	0.885675	0.885584	1	0.89448	0.061829
268	5	22015	9177	113.37	3.28301	130.842	9.82117	149.357	11.4102	18.3237	1.57852	28.5169	6.46335	42.3681	9.75864	268	27	31197	0.124788	136.285	13.3276	32.5898	9.86704	0.902314	0.889557	0.90435	0.890935	0.900455	0.885309	0.909655	0.903228	0.881126	0.907876	0.872327	0.902427	0.884236	0.904286	0.885277	0.8889	0.886239	0.86348	0.886015	0.885309	1	0.895444	0.0614168
274	1	21044	10485	91.2247	0	109.585	7.56704	128.77	9.3382	9.55038	0	16.7504	3.49994	27.1587	5.93451	274	22	31530	0.12612	115.964	12.2035	20.2113	6.62841	0.889248	0.879083	0.900904	0.905281	0.890533	0.872201	0.904408	0.912797	0.873422	0.893134	0.864605	0.900317	0.894592	0.921028	0.873279	0.902014	0.883777	0.850444	0.866223	0.885522	1	0.890647	0.0662202
278	1	18683	9318	105.475	0	118.581	8.57671	137.607	10.3673	14.7334	0	21.2307	4.64554	33.1554	7.54632	278	26	28002	0.112008	124.912	12.8542	25.1985	8.05759	0.891579	0.880848	0.901936	0.906292	0.891008	0.873348	0.904935	0.913524	0.873991	0.893561	0.86476	0.900364	0.894222	0.921309	0.872991	0.902507	0.88358	0.850868	0.866831	0.885865	1	0.891662	0.0658665
280	1	17525	8817	117.04	0	127.729	9.62835	146.489	11.3444	20.1032	0	26.5417	6.04642	40.0036	9.35844	280	28	26343	0.105372	134.007	13.5325	31.0472	9.69495	0.893482	0.882853	0.902612	0.906996	0.891945	0.874673	0.905402	0.913696	0.875014	0.893976	0.86486	0.900941	0.894982	0.921535	0.873401	0.901966	0.883404	0.851498	0.866758	0.88627	1	0.892647	0.0653741
286	1	18195	11400	92.1182	0	107.671	7.1445	127.328	9.42534	9.83251	0	15.8744	3.18154	26.2779	5.8803	286	22	29596	0.118384	115.242	12.5347	19.8815	6.72131	0.894952	0.882569	0.884984	0.896574	0.895459	0.89355	0.894158	0.918908	0.86363	0.886437	0.879899	0.90225	0.884258	0.921476	0.884393	0.884072	0.87206	0.862431	0.869019	0.89578	1	0.890602	0.0635145
290	1	16067	10126	112.861	0	121.128	8.27643	140.597	10.5569	18.0345	0	22.5841	4.66004	35.35	8.01104	290	26	26194	0.104776	128.654	13.2287	27.5189	8.76227	0.896923	0.883676	0.886653	0.898049	0.896064	0.894365	0.89532	0.919256	0.864587	0.886997	0.879973	0.901886	0.885069	0.922215	0.885145	0.884687	0.873234	0.863118	0.868176	0.896274	1	0.891675	0.0630614
292	1	15086	9543	118.589	0	128.047	9.3162	147.471	11.6261	20.9085	0	26.7092	5.87829	40.8358	9.73158	292	28	24630	0.09852	135.572	13.9673	32.1824	10.2579	0.898417	0.88516	0.887657	0.898985	0.89661	0.894965	0.895554	0.919509	0.86555	0.88713	0.879557	0.902314	0.885445	0.92229	0.885201	0.884978	0.873508	0.863642	0.869184	0.895757	1	0.892467	0.0628734
298	5	23184	13495	90.9936	0.55714	109.372	7.36436	127.152	9.26613	9.47935	0.173149	16.642	3.38698	26.1565	5.75353	298	22	36684	0.146736	115.91	11.8088	20.1411	6.36338	0.903882	0.868976	0.887908	0.881938	0.894436	0.89952	0.882142	0.905858	0.877849	0.896808	0.875327	0.903909	0.865146	0.908039	0.888126	0.892242	0.883573	0.863074	0.875654	0.890266	1	0.888639	0.0677244
302	5	20479	11942	111.118	2.05055	127.577	8.82297	145.082	10.5968	17.2327	0.948504	26.378	5.51103	38.7914	8.56985	302	26	32426	0.129704	134.021	12.7233	30.9482	9.06118	0.905986	0.870675	0.888084	0.883257	0.895362	0.900204	0.883427	0.906341	0.878816	0.89786	0.875871	0.904429	0.865525	0.907883	0.888623	0.892339	0.883242	0.864707	0.876658	0.890998	1	0.889689	0.0672303
304	4	19220	11246	118.762	4.53391	134.053	9.98742	151.312	11.7806	21.09	2.38181	30.6512	6.90362	44.077	10.3989	304	28	30470	0.12188	140.421	13.5488	35.6052	10.5817	0.907122	0.872645	0.889088	0.884608	0.896423	0.901411	0.884099	0.906908	0.879357	0.897949	0.876485	0.904693	0.865819	0.908139	0.888874	0.892058	0.883738	0.864752	0.87678	0.890991	1	0.890653	0.0670176
310	0	19816	12192	0	0	108.123	7.23285	126.224	9.15969	0	0	16.0778	3.25565	25.5868	5.59617	310	22	32008	0.128032	115.017	11.9	19.6998	6.30982	0.913803	0.872016	0.906242	0.898119	0.898619	0.897057	0.905539	0.902634	0.893886	0.889949	0.875953	0.888887	0.86908	0.907929	0.891996	0.900994	0.890824	0.870532	0.871626	0.888575	1	0.895846	0.0635361
314	0	17563	10886	0	0	120.201	8.33071	138.254	10.3415	0	0	22.0806	4.63174	33.6147	7.587	314	26	28449	0.113796	127.109	12.6791	26.4941	8.16682	0.915164	0.874038	0.906658	0.899592	0.899083	0.898608	0.90657	0.903406	0.894829	0.889961	0.87641	0.890646	0.869328	0.908679	0.892052	0.900787	0.890875	0.870347	0.871577	0.889205	1	0.896858	0.0632415
316	0	16511	10262	0	0	128.742	9.39883	146.634	11.3632	0	0	27.1478	5.9987	40.1226	9.36956	316	28	26773	0.107092	135.6	13.4031	32.121	9.77928	0.916166	0.87592	0.907874	0.900721	0.900198	0.899432	0.907183	0.903298	0.896108	0.88974	0.877134	0.891066	0.869944	0.908807	0.892597	0.900553	0.890954	0.870635	0.872166	0.889086	1	0.897774	0.0629585
322	1	19074	13510	93.7931	0	107.216	6.9173	126.681	9.31326	10.3762	0	15.6639	3.05605	25.876	5.75515	322	23	32585	0.13034	115.286	12.4878	19.8978	6.67182	0.911263	0.886727	0.877566	0.894629	0.899432	0.907703	0.914163	0.910879	0.886589	0.903698	0.869158	0.884072	0.871137	0.906153	0.875127	0.894768	0.894369	0.868436	0.879469	0.881019	1	0.895121	0.0637023
326	1	16768	11995	109.523	0	121.063	8.14095	140.394	10.4722	16.4876	0	22.5385	4.585	35.1902	7.92556	326	27	28764	0.115056	129.124	13.2375	27.8143	8.79584	0.91239	0.887881	0.879711	0.895477	0.900866	0.908757	0.91512	0.911469	0.886786	0.904394	0.870185	0.884178	0.871749	0.906411	0.875643	0.895633	0.893913	0.868603	0.878824	0.881779	1	0.896131	0.0634579
328	1	15743	11361	130.674	0	132.076	9.41219	151.226	11.7054	27.9386	0	29.2802	6.30432	43.9922	10.285	328	29	27105	0.10842	140.103	14.0773	35.4467	10.9599	0.91389	0.888803	0.881277	0.89644	0.902324	0.90915	0.915864	0.912046	0.887382	0.904538	0.870817	0.884117	0.872533	0.906641	0.876683	0.896108	0.89371	0.869083	0.878712	0.88183	1	0.897048	0.0629698
334	1	21387	14998	90.9717	0	109.547	7.40166	125.883	9.04961	9.47148	0	16.7229	3.41301	25.3739	5.51378	334	23	36386	0.145544	116.28	11.4294	20.2886	6.12485	0.895963	0.896238	0.887484	0.881355	0.892046	0.898629	0.896471	0.91887	0.864398	0.89812	0.861471	0.898313	0.869235	0.909718	0.864659	0.882221	0.891194	0.843264	0.886206	0.872396	1	0.890315	0.0630733
338	1	18866	13313	103.543	0	122.321	8.53156	138.344	10.2669	13.942	0	23.2684	4.90167	33.6715	7.5401	338	27	32180	0.12872	128.949	12.189	27.5719	7.99134	0.897436	0.89753	0.888968	0.882194	0.892418	0.899192	0.896955	0.919624	0.865367	0.898229	0.862213	0.898337	0.870028	0.910053	0.863891	0.883064	0.891392	0.844453	0.886762	0.87197	1	0.891185	0.062887
340	1	17712	12565	111.271	0	131.325	9.65479	147.174	11.3678	17.2861	0	28.8133	6.40604	40.5605	9.44108	340	29	30278	0.121112	137.901	13.0062	33.6878	9.7214	0.899498	0.899168	0.889871	0.882803	0.893124	0.900109	0.897863	0.92009	0.866107	0.898821	0.86259	0.898672	0.870236	0.910265	0.864357	0.883694	0.891175	0.845086	0.887658	0.871524	1	0.892161	0.0624251
346	3	22048	12004	93.1133	1.62112	108.801	7.28435	128.442	9.3271	10.1623	0.521622	16.3815	3.31669	26.9547	5.91942	346	22	34055	0.13622	115.723	12.3736	20.1079	6.70794	0.887227	0.880987	0.885758	0.895654	0.889723	0.883189	0.895977	0.922126	0.875965	0.897563	0.860799	0.900558	0.891719	0.914212	0.872236	0.885641	0.890163	0.849288	0.878549	0.876259	1	0.888511	0.0638644
350	3	19403	10685	108.103	2.94979	121.447	8.54615	140.931	10.5038	15.8926	1.30477	22.7814	4.84868	35.5925	8.01374	350	26	30091	0.120364	128.364	13.1622	27.3298	8.69244	0.888737	0.882839	0.88686	0.895799	0.890183	0.883221	0.897511	0.923532	0.87694	0.89791	0.861154	0.901449	0.892144	0.91436	0.87257	0.884799	0.89025	0.848426	0.879549	0.876225	1	0.889403	0.0634344
352	3	18200	10057	114.064	4.32019	129.418	9.66281	148.935	11.6596	18.6941	2.14311	27.5952	6.22456	42.0481	9.94466	352	28	28260	0.11304	136.362	13.9957	32.7377	10.3946	0.89034	0.884855	0.888199	0.896886	0.891755	0.884112	0.898779	0.924204	0.877282	0.898567	0.861323	0.902247	0.892551	0.914101	0.8727	0.885386	0.890481	0.849275	0.879636	0.87592	1	0.890532	0.0630227
358	4	24161	13356	92.5778	2.32524	109.946	7.46587	128.138	9.26899	9.99858	0.766336	16.9078	3.47212	26.7614	5.85958	358	22	37521	0.150084	116.42	11.9334	20.4145	6.50031	0.890515	0.878775	0.894886	0.888343	0.888849	0.888622	0.905053	0.916154	0.873218	0.90524	0.86902	0.894153	0.869606	0.925708	0.877762	0.888716	0.889369	0.86381	0.871752	0.864622	1	0.889662	0.0651668
362	4	21265	11842	116.186	4.11012	128.873	8.87894	146.767	10.7501	19.7406	2.0153	27.1835	5.66902	40.1561	8.87408	362	26	33111	0.132444	135.271	12.8673	31.8222	9.35316	0.891954	0.880055	0.896726	0.88981	0.889463	0.889463	0.9055	0.916991	0.873788	0.905515	0.86956	0.894521	0.870255	0.925765	0.878198	0.888406	0.889221	0.864048	0.872399	0.864758	1	0.890641	0.064821
364	4	19964	11148	125.102	6.75055	134.429	9.96057	152.282	11.8474	24.7388	3.85433	30.9036	6.932	44.9238	10.5387	364	28	31116	0.124464	140.824	13.6842	35.9258	10.7624	0.893817	0.881058	0.897561	0.891005	0.890587	0.89041	0.906158	0.917824	0.87447	0.905981	0.870195	0.894379	0.870613	0.926051	0.878857	0.888835	0.889366	0.864475	0.872429	0.864796	1	0.891586	0.0644401
370	3	23130	11870	91.2986	0.832119	110.675	7.71227	128.612	9.32433	9.57585	0.258962	17.2571	3.62432	27.0601	5.92778	370	22	35003	0.140012	116.756	11.8723	20.5807	6.49176	0.912865	0.866197	0.894952	0.892652	0.877882	0.893295	0.898094	0.896623	0.862955	0.89888	0.866111	0.903265	0.857469	0.922092	0.877982	0.903637	0.877496	0.866154	0.869197	0.874225	1	0.889043	0.0660356
374	3	20489	10545	106.162	2.10491	123.182	8.82683	140.943	10.5803	15.0395	0.902175	23.7798	5.1436	35.6097	8.06994	374	26	31037	0.124148	129.214	12.6602	27.7982	8.42608	0.914554	0.868286	0.896478	0.894626	0.880014	0.894175	0.898959	0.897268	0.864355	0.899217	0.866901	0.903599	0.858137	0.922415	0.878435	0.90405	0.878	0.865725	0.869672	0.87436	1	0.890377	0.0656832
376	2	19147	9916	116.718	2.57914	129.995	9.8113	147.655	11.6035	19.9673	1.31617	27.9747	6.37124	40.983	9.71795	376	28	29065	0.11626	136.019	13.3965	32.4122	9.84909	0.916016	0.870618	0.89797	0.895837	0.881662	0.894925	0.899794	0.897351	0.864545	0.899002	0.867194	0.904129	0.858971	0.922364	0.878669	0.90461	0.878634	0.86587	0.869431	0.874643	1	0.891466	0.0652503
382	0	19060	10044	0	0	107.708	7.16192	127.692	9.50424	0	0	15.8916	3.19403	26.5084	5.98826	382	22	29104	0.116416	114.604	12.451	19.5555	6.67317	0.897987	0.87122	0.885153	0.898193	0.895049	0.889225	0.907281	0.897883	0.861892	0.90369	0.872062	0.895667	0.876821	0.909978	0.859693	0.896629	0.899773	0.85782	0.862716	0.887713	1	0.888809	0.0664091
386	0	16787	8887	0	0	118.226	8.26438	137.971	10.5651	0	0	21.0195	4.43426	33.437	7.76304	386	26	25674	0.102696	125.061	13.0973	25.3178	8.28346	0.8991	0.873393	0.886656	0.900386	0.895828	0.890668	0.907767	0.89801	0.862604	0.903521	0.872887	0.896471	0.876762	0.911389	0.859741	0.89688	0.90023	0.857521	0.862643	0.888292	1	0.889927	0.0660725
388	0	15773	8403	0	0	127.407	9.33487	147.054	11.7248	0	0	26.3184	5.83632	40.5093	9.78547	388	28	24176	0.096704	134.236	13.8624	31.2508	10.0584	0.900645	0.875414	0.888216	0.90199	0.896985	0.891276	0.908939	0.899032	0.862715	0.903996	0.87378	0.89775	0.877895	0.911276	0.859613	0.89744	0.900252	0.857607	0.863005	0.888402	1	0.89111	0.0656509
394	7	21460	14943	92.3625	2.90324	108.983	7.29811	127.064	9.26077	9.94015	0.980303	16.4631	3.33121	26.103	5.75418	394	22	36410	0.14564	116.4	12.0749	20.4182	6.52944	0.902595	0.894136	0.897789	0.896539	0.891541	0.894466	0.914502	0.900398	0.875515	0.897968	0.840731	0.901387	0.884853	0.898187	0.845455	0.889344	0.900055	0.850659	0.855658	0.878797	1	0.893111	0.0651027
398	6	19017	13197	106.864	4.08958	118.287	8.34609	136.356	10.3461	15.3883	1.8396	21.0579	4.49473	32.2703	7.39165	398	26	32220	0.12888	125.686	12.805	25.6494	8.04492	0.90374	0.896151	0.898759	0.8982	0.892908	0.895453	0.915208	0.900667	0.876241	0.897952	0.84162	0.90135	0.885646	0.898448	0.845329	0.888827	0.900093	0.850838	0.856006	0.879283	1	0.894112	0.0647561
400	5	17835	12467	118.427	5.08525	125.538	9.37403	143.504	11.3299	20.9384	2.78519	25.1975	5.68857	37.644	8.99381	400	29	30307	0.121228	132.927	13.5166	30.3168	9.4784	0.906078	0.897449	0.899858	0.899941	0.894183	0.896427	0.915828	0.900831	0.877174	0.898357	0.842495	0.901805	0.886264	0.898868	0.845547	0.889052	0.900617	0.851437	0.855957	0.879879	1	0.895263	0.0641805
406	0	21135	11787	0	0	109.527	7.41085	126.785	9.2897	0	0	16.7146	3.42264	25.9362	5.73437	406	22	32922	0.131688	115.706	11.6023	20.0162	6.23209	0.896483	0.878501	0.889253	0.887461	0.880779	0.884242	0.909088	0.905094	0.88415	0.901889	0.857041	0.886125	0.888904	0.917441	0.878273	0.898381	0.889086	0.846425	0.874689	0.859835	1	0.888506	0.0671547
410	0	18600	10468	0	0	121.889	8.54971	138.767	10.4021	0	0	23.0278	4.8829	33.9909	7.6878	410	26	29068	0.116272	127.967	12.3037	26.9759	8.01473	0.898514	0.879558	0.890945	0.888967	0.881932	0.885647	0.909591	0.905446	0.884443	0.902195	0.857145	0.88668	0.888898	0.917332	0.877959	0.898583	0.889363	0.846567	0.875034	0.85976	1	0.889547	0.0667671
412	0	17491	9878	0	0	128.896	9.57486	145.484	11.4028	0	0	27.2599	6.1263	39.2058	9.27877	412	28	27369	0.109476	134.883	12.9994	31.5714	9.3795	0.900453	0.881216	0.892305	0.890058	0.882897	0.886569	0.910318	0.906098	0.885126	0.903102	0.857905	0.88708	0.889784	0.91737	0.878183	0.898334	0.889547	0.847072	0.875534	0.859586	1	0.890643	0.0661973
418	5	22641	12068	91.7055	1.07978	109.063	7.25132	128.925	9.46361	9.70552	0.343218	16.4961	3.31098	27.2677	6.06101	418	22	34714	0.138856	115.965	12.4489	20.2398	6.8006	0.894581	0.870787	0.884715	0.882411	0.880077	0.899536	0.904333	0.903641	0.881561	0.904865	0.878478	0.88761	0.864766	0.919859	0.868828	0.912326	0.877168	0.853503	0.870917	0.865559	1	0.887121	0.0671233
422	5	20042	10733	104.768	2.35652	120.396	8.36203	140.111	10.5873	14.4619	0.95591	22.1891	4.64887	34.9938	8.01108	422	26	30780	0.12312	127.268	13.1515	26.6529	8.5854	0.89628	0.873392	0.885218	0.883739	0.8814	0.899675	0.905296	0.904808	0.881969	0.90489	0.878103	0.887898	0.865156	0.920647	0.868811	0.912849	0.876689	0.853444	0.87141	0.866813	1	0.888167	0.0668051
424	5	18747	10113	114.648	1.94347	127.831	9.4671	147.517	11.6373	18.917	0.953867	26.5896	5.94327	40.8765	9.78617	424	28	28865	0.11546	134.726	13.926	31.5937	10.1477	0.898164	0.874693	0.886004	0.886194	0.882765	0.900728	0.906444	0.905543	0.882591	0.90556	0.878798	0.887823	0.865321	0.921254	0.868422	0.912957	0.876581	0.853508	0.872129	0.867573	1	0.889309	0.066513
430	0	24746	12335	0	0	111.38	7.76928	128.356	9.16956	0	0	17.5884	3.71108	26.8867	5.78957	430	22	37081	0.148324	117.027	11.499	20.6814	6.28762	0.889054	0.873709	0.888406	0.89682	0.88575	0.894205	0.893989	0.901486	0.87023	0.885467	0.853442	0.886033	0.86903	0.927524	0.870608	0.902012	0.877902	0.847671	0.856692	0.86698	1	0.885637	0.0660608
434	0	21737	10918	0	0	124.877	9.00494	141.577	10.3732	0	0	24.7759	5.41448	36.062	7.9733	434	26	32655	0.13062	130.46	12.3298	28.5493	8.31375	0.891288	0.874736	0.889603	0.897565	0.885852	0.895452	0.894243	0.9017	0.870908	0.885852	0.85428	0.886679	0.869101	0.927515	0.870939	0.901807	0.878518	0.848048	0.857173	0.867095	1	0.886527	0.0659406
436	0	20349	10301	0	0	134.701	10.1722	151.202	11.5997	0	0	31.1105	7.11136	43.9571	10.1731	436	28	30650	0.1226	140.247	13.2163	35.4281	10.2558	0.893295	0.877325	0.890653	0.898825	0.886998	0.89602	0.894323	0.902104	0.872072	0.886199	0.854421	0.887145	0.869511	0.928042	0.871664	0.90217	0.879299	0.848662	0.858287	0.867162	1	0.887688	0.0656277
442	1	22778	10114	90.1486	0	109.852	7.51393	130.04	9.32062	9.2178	0	16.868	3.48627	27.9566	6.02012	442	21	32893	0.131572	116.059	12.3537	20.2773	6.76356	0.911288	0.872617	0.897364	0.879214	0.883075	0.890995	0.903597	0.892789	0.866263	0.880887	0.872617	0.902821	0.890037	0.911744	0.85579	0.89934	0.894324	0.854361	0.87248	0.872602	1	0.888896	0.0652198
446	1	20033	8935	98.5849	0	119.38	8.56871	139.515	10.4855	12.0412	0	21.6557	4.69775	34.5441	7.8284	446	25	28969	0.115876	125.59	13.0836	25.6306	8.34271	0.913252	0.874487	0.898236	0.881425	0.88536	0.892316	0.90457	0.89349	0.867427	0.881787	0.873158	0.903535	0.890124	0.911802	0.856174	0.899789	0.894767	0.854137	0.872709	0.87333	1	0.890243	0.0647992
448	1	18754	8417	102.112	0	123.258	9.40667	143.387	11.3011	13.3743	0	23.8725	5.50804	37.5495	8.91816	448	27	27172	0.108688	129.493	13.6855	28.1088	9.25093	0.915244	0.875865	0.899308	0.883041	0.887108	0.893254	0.905344	0.894358	0.868596	0.882177	0.873362	0.904221	0.890236	0.912263	0.856304	0.899842	0.894137	0.854096	0.872847	0.874043	1	0.891379	0.0643927
454	0	18478	12438	0	0	107.679	7.15885	126.062	9.19666	0	0	15.8787	3.18925	25.4939	5.63112	454	22	30916	0.123664	115.075	12.0797	19.747	6.40836	0.898532	0.892887	0.90086	0.896025	0.901313	0.899583	0.910419	0.908704	0.858116	0.890332	0.8701	0.901071	0.883572	0.906666	0.864471	0.879868	0.902348	0.850951	0.868369	0.869485	1	0.89428	0.0633183
458	0	16344	11046	0	0	121.039	8.31952	139.377	10.3799	0	0	22.5384	4.67618	34.4327	7.76283	458	26	27390	0.10956	128.435	12.8716	27.3352	8.44961	0.900821	0.893702	0.901899	0.896878	0.902118	0.899671	0.910716	0.909237	0.858562	0.891073	0.870847	0.901479	0.884027	0.907156	0.864695	0.879938	0.902829	0.850785	0.868492	0.869843	1	0.895146	0.0629237
460	0	15374	10449	0	0	126.087	9.26169	144.326	11.3453	0	0	25.5139	5.65662	38.2859	9.11229	460	28	25823	0.103292	133.467	13.5386	30.682	9.58887	0.9022	0.895403	0.902839	0.898114	0.902393	0.900573	0.910951	0.909732	0.859641	0.891473	0.871839	0.902064	0.883631	0.908086	0.86512	0.879971	0.903032	0.850347	0.868586	0.869825	1	0.896033	0.06273
466	0	19892	14739	0	0	107.738	6.99058	126.321	9.21795	0	0	15.8949	3.10846	25.6507	5.66072	466	23	34631	0.138524	115.647	12.1924	20.047	6.51577	0.886532	0.893867	0.901288	0.905359	0.895441	0.891975	0.905114	0.912073	0.859504	0.895787	0.86655	0.889896	0.865568	0.903771	0.879227	0.879645	0.90058	0.86245	0.856501	0.859375	1	0.89193	0.0648393
470	0	17580	13054	0	0	118.256	8.13883	136.574	10.3295	0	0	21.026	4.36446	32.4217	7.41261	470	27	30634	0.122536	126.062	12.8663	25.882	8.13034	0.887755	0.895247	0.902674	0.906607	0.896798	0.893207	0.905138	0.913185	0.859747	0.896618	0.867712	0.889061	0.866015	0.90362	0.879333	0.879937	0.900731	0.862359	0.857299	0.859878	1	0.892887	0.0644427
472	0	16522	12296	0	0	127.144	9.21361	145.261	11.4272	0	0	26.147	5.71645	39.0317	9.25567	472	29	28818	0.115272	134.874	13.5897	31.6446	9.79279	0.889392	0.89713	0.903827	0.908078	0.898032	0.89366	0.906257	0.913613	0.859671	0.896835	0.868294	0.888906	0.86649	0.903324	0.879554	0.880457	0.901017	0.862499	0.857832	0.860452	1	0.893899	0.0640683
478	4	24164	14578	90.8866	0.592375	110.105	7.47792	127.333	9.21155	9.44625	0.184576	16.9812	3.48573	26.2629	5.76507	478	22	38746	0.154984	116.585	11.6842	20.4726	6.34915	0.898841	0.892841	0.884762	0.898209	0.868386	0.890956	0.906481	0.911591	0.879252	0.902416	0.865947	0.885769	0.877987	0.911952	0.875123	0.899603	0.893253	0.85805	0.862218	0.856346	1	0.890528	0.0649732
482	4	21398	12875	103.474	1.92853	123.628	8.66162	140.688	10.434	13.9284	0.772232	24.0222	5.08907	35.404	7.95374	482	26	34277	0.137108	130.033	12.4924	28.2962	8.38654	0.901465	0.894142	0.886002	0.899393	0.870307	0.891531	0.907474	0.911077	0.88027	0.902661	0.866135	0.886119	0.878344	0.912201	0.875368	0.900225	0.892858	0.857587	0.862284	0.856989	1	0.891643	0.0646108
484	4	20119	12083	110.696	1.92977	130.241	9.65768	147.239	11.4213	17.0359	0.875245	28.1169	6.30577	40.6211	9.5447	484	28	32206	0.128824	136.616	13.2292	32.8068	9.78264	0.902922	0.895904	0.887133	0.900003	0.872011	0.892489	0.908123	0.911864	0.881187	0.903388	0.866997	0.886263	0.879153	0.912501	0.875272	0.900826	0.893514	0.857837	0.862075	0.856983	1	0.892685	0.0642598
490	5	25355	12205	91.706	1.35801	110.577	7.59329	129.334	9.24148	9.708	0.434243	17.2046	3.5685	27.5035	5.91622	490	22	37565	0.15026	116.669	11.9965	20.5498	6.57618	0.888939	0.884906	0.884693	0.90989	0.87692	0.877319	0.892067	0.919633	0.85951	0.898456	0.860508	0.88653	0.887648	0.906881	0.864475	0.903128	0.876441	0.845321	0.866818	0.85167	1	0.886905	0.0651209
494	5	22373	10813	112.283	2.30527	125.484	8.84999	144.006	10.5244	17.7823	1.09859	25.1201	5.35008	37.9381	8.35157	494	26	33191	0.132764	131.516	12.8173	29.2948	8.83871	0.891145	0.887168	0.885978	0.91106	0.878265	0.878461	0.892908	0.920566	0.860881	0.8994	0.861182	0.887319	0.888253	0.907415	0.865069	0.903573	0.876247	0.845576	0.867253	0.852596	1	0.888244	0.0645863
496	4	20958	10232	119.844	2.75034	134.013	9.95307	152.265	11.6466	21.6097	1.48359	30.6213	6.87594	44.881	10.3242	496	28	31194	0.124776	139.998	13.5839	35.2975	10.5626	0.892672	0.888697	0.887735	0.911473	0.879624	0.87924	0.893249	0.920914	0.860823	0.899452	0.861929	0.887943	0.888152	0.90753	0.86499	0.903812	0.87621	0.845659	0.867699	0.852985	1	0.889144	0.0644541
502	0	22889	10966	0	0	110.176	7.55746	129.02	9.20344	0	0	17.0185	3.53675	27.3032	5.87033	502	21	33855	0.13542	116.28	11.9924	20.3499	6.54087	0.887254	0.8808	0.90096	0.89396	0.880741	0.887476	0.8965	0.907532	0.878275	0.874332	0.857377	0.904829	0.884729	0.898922	0.879146	0.902939	0.878083	0.863226	0.87829	0.86389	1	0.887863	0.0665238
506	0	20210	9719	0	0	124.714	8.82602	143.414	10.414	0	0	24.6661	5.30524	37.4674	8.20777	506	25	29929	0.119716	130.787	12.8258	28.8231	8.76453	0.889605	0.882355	0.902052	0.895269	0.882088	0.888469	0.896956	0.907264	0.878796	0.875472	0.857747	0.905526	0.884811	0.899746	0.879598	0.902352	0.877995	0.863159	0.879114	0.863794	1	0.888957	0.0661459
508	0	18987	9181	0	0	133.592	9.94712	152.168	11.651	0	0	30.3382	6.88125	44.7976	10.315	508	27	28168	0.112672	139.646	13.6658	35.0511	10.6081	0.892023	0.88384	0.903579	0.89662	0.882597	0.889289	0.89694	0.908069	0.879917	0.876189	0.858101	0.906046	0.885615	0.900454	0.879988	0.901963	0.877947	0.863586	0.879455	0.863657	1	0.890074	0.0658177
514	12	25756	11127	92.3708	2.93104	110.969	7.6266	130.183	9.54326	9.94344	0.995521	17.3878	3.60456	28.0681	6.18855	514	21	36895	0.14758	116.758	12.0837	20.6064	6.68436	0.888427	0.876162	0.905461	0.881271	0.891571	0.901287	0.902168	0.910882	0.853734	0.8723	0.858924	0.898089	0.877178	0.909893	0.855509	0.88348	0.895772	0.844234	0.881732	0.859696	1	0.887127	0.0669042
518	9	22728	9814	110.85	4.70874	126.098	8.94288	145.104	10.7793	17.1828	2.15882	25.4932	5.45254	38.8286	8.66373	518	25	32551	0.130204	131.824	12.9254	29.5115	8.99323	0.890203	0.877561	0.906685	0.882999	0.892016	0.901831	0.903352	0.910802	0.85363	0.872631	0.860281	0.898498	0.877362	0.910295	0.855964	0.884044	0.895518	0.845059	0.881617	0.859574	1	0.888096	0.0665943
520	9	21292	9201	119.431	5.81479	133.369	10.0223	152.143	11.9111	21.5042	3.07102	30.1948	6.84573	44.8109	10.5702	520	27	30502	0.122008	139.028	13.685	34.6012	10.5578	0.891679	0.879959	0.908039	0.884827	0.89304	0.902974	0.903482	0.911416	0.854485	0.872582	0.861468	0.899007	0.877516	0.910547	0.856239	0.884401	0.895925	0.84483	0.881844	0.859649	1	0.889248	0.0662378
526	0	22907	10076	0	0	109.783	7.54244	128.542	9.30534	0	0	16.8386	3.49371	27.0143	5.89953	526	21	32983	0.131932	115.514	11.8584	19.9472	6.40924	0.901025	0.891323	0.896522	0.904754	0.890701	0.888124	0.914047	0.917533	0.865719	0.890732	0.850408	0.887033	0.877649	0.905709	0.86584	0.879226	0.893521	0.856138	0.869812	0.853758	1	0.892801	0.0622223
530	0	20287	8934	0	0	120.053	8.62767	138.664	10.3354	0	0	22.0231	4.78465	33.9097	7.63436	530	25	29221	0.116884	125.743	12.5643	25.6573	7.98149	0.902142	0.892372	0.897505	0.90577	0.89126	0.888779	0.915335	0.917114	0.866278	0.890781	0.851494	0.887136	0.877725	0.906779	0.866141	0.878974	0.893399	0.856114	0.869666	0.854368	1	0.893537	0.0619074
532	0	19104	8410	0	0	129.985	9.74426	148.53	11.5222	0	0	27.9621	6.34118	41.6938	9.77646	532	27	27514	0.110056	135.654	13.3976	32.1594	9.85661	0.903376	0.893709	0.898252	0.907102	0.891364	0.890165	0.915952	0.917769	0.866577	0.890946	0.852493	0.887203	0.87759	0.90732	0.866214	0.879116	0.89389	0.855783	0.870102	0.854165	1	0.894338	0.0615914
538	4	22207	12076	93.4482	0.871055	108.589	7.18407	128.711	9.51803	10.2653	0.285856	16.2809	3.2497	27.1384	6.0303	538	22	34287	0.137148	115.674	12.5605	20.1042	6.823	0.906233	0.897396	0.887581	0.907997	0.883921	0.888471	0.908522	0.921968	0.861653	0.897862	0.850993	0.881748	0.876484	0.90266	0.877417	0.874121	0.882856	0.849491	0.867807	0.863855	1	0.892886	0.0637651
542	4	19606	10687	108.747	3.7018	120.662	8.29246	140.525	10.5964	16.1967	1.64226	22.329	4.63476	35.3005	8.01592	542	26	30297	0.121188	127.667	13.1999	26.9038	8.65998	0.908489	0.898934	0.888306	0.908836	0.88489	0.889824	0.909413	0.922501	0.862891	0.898587	0.852461	0.882068	0.876588	0.902961	0.878453	0.873981	0.88286	0.849523	0.867578	0.864013	1	0.893984	0.0632159
544	4	18418	10074	113.591	4.18433	127.213	9.35119	147.001	11.6581	18.4595	2.06455	26.2012	5.81614	40.4567	9.67265	544	28	28496	0.113984	134.206	13.9325	31.2397	10.07	0.90997	0.901284	0.889827	0.910005	0.885879	0.890283	0.909514	0.923235	0.863648	0.899477	0.853453	0.882562	0.876895	0.903197	0.87865	0.874544	0.883352	0.8504	0.86828	0.863595	1	0.895085	0.0627221
550	3	24722	13865	94.3389	1.91393	110.631	7.6174	127.672	9.16717	10.5704	0.63108	17.2314	3.59206	26.4655	5.73642	550	22	38590	0.15436	116.753	11.5867	20.5486	6.30277	0.906932	0.884996	0.888494	0.911583	0.879075	0.89001	0.896217	0.91788	0.858059	0.889699	0.84404	0.882534	0.873361	0.895932	0.863967	0.887419	0.8851	0.844066	0.868567	0.859834	1	0.889647	0.0653648
554	3	21844	12341	109.253	4.02247	126.093	8.93681	142.788	10.4416	16.4321	1.77073	25.4902	5.46985	36.9889	8.16108	554	26	34188	0.136752	132.118	12.4388	29.6401	8.58323	0.908623	0.887168	0.890371	0.912045	0.880119	0.890678	0.89663	0.917705	0.859424	0.889903	0.845531	0.883322	0.873347	0.89625	0.864207	0.887358	0.884726	0.844551	0.868433	0.860799	1	0.890718	0.0649593
556	3	20380	11656	118.744	5.08968	132.473	9.94809	149.126	11.5634	21.1033	2.61473	29.5928	6.72963	42.1957	9.91103	556	28	32039	0.128156	138.53	13.2598	34.177	10.0658	0.910125	0.889385	0.892209	0.912965	0.881082	0.891507	0.896798	0.918303	0.860607	0.89054	0.846546	0.883813	0.873872	0.896142	0.865461	0.88784	0.884469	0.84419	0.868957	0.860857	1	0.891841	0.0646033
562	0	23426	11153	0	0	109.232	7.37784	128.387	9.32283	0	0	16.5799	3.3837	26.92	5.89867	562	21	34579	0.138316	115.411	12.045	19.915	6.50704	0.886405	0.870413	0.878062	0.897741	0.895645	0.893404	0.893519	0.925114	0.857139	0.893259	0.85938	0.882197	0.873724	0.901154	0.867376	0.905738	0.889803	0.82647	0.872191	0.85471	1	0.885052	0.0677544
566	0	20638	9916	0	0	125.04	8.6979	143.783	10.5217	0	0	24.8461	5.22934	37.7651	8.34472	566	25	30554	0.122216	131.123	12.8078	29.0388	8.81232	0.888918	0.873372	0.880098	0.899162	0.896577	0.894646	0.894286	0.925623	0.857727	0.893827	0.859511	0.882339	0.873568	0.90124	0.867955	0.905626	0.890096	0.826308	0.873126	0.8547	1	0.886454	0.0671251
568	0	19304	9385	0	0	130.975	9.72384	149.599	11.561	0	0	28.5935	6.42019	42.5907	9.94036	568	28	28689	0.114756	137.067	13.5534	33.1724	10.158	0.890916	0.87497	0.881836	0.900676	0.897801	0.895413	0.895239	0.926331	0.858569	0.894385	0.859545	0.882411	0.873837	0.901565	0.868085	0.905922	0.889714	0.826589	0.87429	0.855101	1	0.887619	0.0667021
574	2	20459	12853	92.6151	1.20452	108.106	7.1204	127.807	9.36755	9.99677	0.388163	16.0636	3.1873	26.5656	5.86692	574	22	33314	0.133256	115.706	12.5296	20.115	6.75714	0.887285	0.88847	0.889056	0.885484	0.897506	0.884823	0.903044	0.916311	0.865312	0.882617	0.866663	0.8959	0.876884	0.902954	0.87034	0.885153	0.888455	0.845936	0.876403	0.857297	1	0.887877	0.066301
578	2	18144	11422	106.399	4.10387	116.649	8.12274	136.235	10.4328	15.1889	1.74299	20.191	4.23194	32.1952	7.42656	578	26	29568	0.118272	124.215	13.1718	24.8278	8.15247	0.889661	0.889999	0.89076	0.886042	0.899401	0.885383	0.903206	0.916075	0.86646	0.883726	0.867543	0.896848	0.876928	0.903206	0.871161	0.886414	0.889357	0.846151	0.875896	0.857566	1	0.889045	0.0658164
580	2	17020	10765	116.838	1.87227	124.548	9.18228	144.074	11.5119	20.0149	0.957321	24.5977	5.4624	38.109	9.18075	580	28	27787	0.111148	132.112	13.91	29.8318	9.70874	0.892342	0.89164	0.891874	0.886908	0.900799	0.886746	0.903876	0.917443	0.867006	0.884676	0.8685	0.896894	0.877299	0.903444	0.871163	0.886692	0.888599	0.846637	0.876039	0.858333	1	0.890278	0.0652607
586	3	22026	15108	93.0533	1.44744	109.314	7.40059	126.921	9.22384	10.141	0.476015	16.6177	3.3928	26.013	5.70581	586	22	37137	0.148548	116.476	11.9143	20.4394	6.43277	0.888319	0.888104	0.905283	0.894256	0.897609	0.888507	0.90294	0.905445	0.860018	0.893287	0.864179	0.884711	0.873374	0.895939	0.869174	0.878464	0.894189	0.856693	0.869833	0.836322	1	0.889641	0.0645997
590	3	19488	13394	111.096	1.34491	123.695	8.60529	141.016	10.3972	17.2126	0.627154	24.0559	5.04417	35.6438	7.93154	590	26	32885	0.13154	130.748	12.6636	28.775	8.55143	0.890497	0.8896	0.906629	0.895013	0.898191	0.889555	0.904029	0.905641	0.860848	0.893705	0.864923	0.885708	0.874624	0.895378	0.868694	0.879018	0.894678	0.856424	0.869591	0.836871	1	0.89069	0.0641452
592	3	18316	12611	119.307	2.01505	130.512	9.67297	147.787	11.4735	21.3068	1.08156	28.2907	6.32436	41.0764	9.67109	592	28	30930	0.12372	137.554	13.4604	33.5031	10.0652	0.892515	0.891174	0.907517	0.896282	0.899127	0.890204	0.904866	0.906272	0.861267	0.894374	0.865179	0.886292	0.875461	0.895328	0.869318	0.879874	0.895231	0.856191	0.870158	0.837633	1	0.891731	0.0637319
598	5	24849	12020	93.4471	2.46142	110.54	7.58608	129.171	9.42645	10.2834	0.807521	17.1875	3.56771	27.4177	6.01461	598	22	36874	0.147496	116.611	12.0034	20.5213	6.58617	0.901991	0.89978	0.889055	0.892228	0.894289	0.890614	0.909733	0.909421	0.872227	0.886478	0.854776	0.887848	0.866857	0.893367	0.875793	0.887604	0.882153	0.845528	0.86721	0.848647	1	0.891555	0.0636386
602	5	21983	10663	106.617	3.92199	120.82	8.6492	139.312	10.4886	15.2761	1.68515	22.4432	4.85775	34.3961	7.80221	602	26	32651	0.130604	126.857	12.7106	26.3456	8.1979	0.904276	0.900753	0.890432	0.893633	0.894796	0.89178	0.909896	0.909727	0.871826	0.886849	0.855043	0.888855	0.866773	0.894291	0.876037	0.888181	0.882347	0.845579	0.866865	0.847876	1	0.892498	0.0632771
604	4	20626	10039	113.854	3.5738	128.116	9.6567	146.588	11.5607	18.5673	1.79877	26.7834	6.10819	40.1102	9.53657	604	28	30669	0.122676	134.161	13.4775	31.1446	9.69468	0.905801	0.90254	0.89191	0.894894	0.895872	0.89253	0.910447	0.910529	0.873276	0.886987	0.855489	0.889775	0.867032	0.894552	0.876357	0.888193	0.882112	0.845936	0.867358	0.847566	1	0.893568	0.0628037
610	2	25597	10802	92.656	0.544355	110.878	7.68719	129.736	9.50437	10.006	0.175567	17.3495	3.63925	27.7814	6.16826	610	21	36401	0.145604	116.473	11.9417	20.4448	6.58178	0.915428	0.901047	0.886899	0.895305	0.8908	0.88455	0.894247	0.908972	0.848177	0.881844	0.857174	0.869509	0.867861	0.899536	0.883932	0.889921	0.886651	0.839977	0.867229	0.859221	1	0.890836	0.0640654
614	2	22691	9546	108.264	3.80276	123.002	8.77268	141.591	10.5377	15.9861	1.67171	23.6736	5.11098	36.0908	8.10656	614	25	32239	0.128956	128.506	12.6131	27.3499	8.36591	0.916468	0.902153	0.887853	0.89584	0.89277	0.885372	0.895329	0.909954	0.84877	0.881991	0.858665	0.869413	0.868234	0.899299	0.884333	0.89018	0.887217	0.840783	0.867753	0.859239	1	0.891727	0.0636886
616	2	21299	9037	118.101	1.92649	129.111	9.76087	147.649	11.5385	20.6688	1.00632	27.4125	6.28922	40.9702	9.65193	616	27	30338	0.121352	134.633	13.358	31.4506	9.69377	0.917875	0.903372	0.888984	0.896664	0.893599	0.886034	0.896038	0.910772	0.849034	0.882771	0.859318	0.870492	0.868976	0.899664	0.884666	0.890649	0.887418	0.841387	0.867559	0.859088	1	0.892623	0.063304
622	21	27978	11598	92.4338	1.84315	112.293	7.76248	131.251	9.51324	9.94524	0.600202	18.0176	3.75686	28.7512	6.26944	622	21	39597	0.158388	117.835	11.9936	21.1572	6.73854	0.910713	0.892214	0.896204	0.896293	0.884461	0.881443	0.882024	0.910801	0.838965	0.885042	0.85951	0.878248	0.867629	0.894197	0.874283	0.88883	0.888742	0.835051	0.86898	0.864358	1	0.888536	0.0632708
626	21	24595	10241	107.781	4.36344	125.243	8.90096	144.088	10.7033	15.7931	1.9232	24.9825	5.36228	38.0221	8.49108	626	25	34857	0.139428	130.769	12.7887	28.808	8.76615	0.912127	0.894498	0.897452	0.897825	0.885059	0.88242	0.883481	0.911151	0.839616	0.885475	0.860846	0.878575	0.868577	0.894297	0.874516	0.88909	0.88876	0.834782	0.868893	0.864446	1	0.889659	0.0629078
628	21	23084	9649	116.821	5.8413	132.352	9.93428	150.985	11.7351	20.1399	3.02805	29.5114	6.68397	43.7888	10.2479	628	27	32754	0.131016	137.831	13.5114	33.7114	10.2419	0.913232	0.89615	0.898837	0.899325	0.885877	0.883159	0.88464	0.911644	0.840447	0.885556	0.86136	0.878793	0.8691	0.894517	0.874901	0.889479	0.889494	0.834951	0.868703	0.864062	1	0.890631	0.062567
634	4	26891	9576	92.543	2.00181	112.8	8.02457	131.23	9.3576	9.98241	0.645665	18.2771	3.92439	28.7231	6.15515	634	21	36471	0.145884	117.637	11.6748	21.019	6.51488	0.899208	0.879356	0.888322	0.887527	0.893463	0.898316	0.901387	0.905637	0.86019	0.87645	0.844877	0.879987	0.872954	0.911409	0.882249	0.879795	0.899194	0.851471	0.861863	0.848482	1	0.887129	0.0662354
638	3	23731	8469	105.31	6.16299	123.765	9.16423	142.077	10.4648	14.8155	2.66811	24.1428	5.40614	36.4495	8.0853	638	25	32203	0.128812	128.579	12.4794	27.3784	8.25227	0.900397	0.880741	0.888675	0.889312	0.894948	0.898907	0.901671	0.90622	0.861535	0.87672	0.845309	0.881114	0.874158	0.911732	0.882216	0.879654	0.899404	0.851101	0.862668	0.848989	1	0.888049	0.065868
640	3	22228	7988	112.913	5.71337	128.469	10.0942	146.74	11.3957	18.1975	2.80804	27.0433	6.42931	40.2121	9.41444	640	27	30219	0.120876	133.297	13.1998	30.5234	9.35799	0.902048	0.882706	0.890284	0.890284	0.895529	0.899815	0.901966	0.906698	0.86214	0.877081	0.845925	0.881482	0.874715	0.911397	0.882607	0.879496	0.899186	0.850971	0.863199	0.84925	1	0.889042	0.0655243
646	1	24081	8642	90.4763	0	109.838	7.5305	130.358	9.56205	9.31826	0	16.8633	3.50815	28.1824	6.24838	646	21	32724	0.130896	115.257	12.1543	19.8523	6.6536	0.913443	0.87801	0.89167	0.888354	0.88377	0.883969	0.914482	0.896376	0.865664	0.884091	0.848322	0.888736	0.876956	0.900089	0.874435	0.877491	0.885711	0.855336	0.86571	0.847451	1	0.888488	0.0652481
650	1	21150	7654	106.287	0	120.802	8.64027	141.231	10.7068	15.0749	0	22.4331	4.86235	35.8402	8.23904	650	25	28805	0.11522	126.23	12.9118	25.9953	8.39474	0.914702	0.88042	0.89271	0.8887	0.885055	0.885315	0.914459	0.897014	0.866082	0.88528	0.848256	0.889221	0.878077	0.90033	0.874761	0.878268	0.886218	0.856778	0.866846	0.847717	1	0.889512	0.0649966
652	0	19789	7203	0	0	129.88	9.70393	150.102	11.7713	0	0	27.892	6.31777	43.0425	10.1987	652	27	26992	0.107968	135.277	13.6387	31.935	10.0959	0.916346	0.881835	0.894339	0.890097	0.886485	0.885892	0.915086	0.897933	0.866831	0.885874	0.848826	0.889764	0.878649	0.900767	0.875019	0.878594	0.88617	0.856402	0.867016	0.848085	1	0.890601	0.0646645
658	4	24233	12411	92.5847	0.819083	109.907	7.45223	128.373	9.19478	9.98429	0.263652	16.8894	3.46018	26.8994	5.81005	658	22	36648	0.146592	116.159	11.907	20.2786	6.46536	0.900868	0.883855	0.890526	0.895219	0.898576	0.888725	0.913692	0.897634	0.869884	0.880539	0.867633	0.892191	0.870511	0.908808	0.872899	0.880962	0.88998	0.860238	0.860866	0.838845	1	0.890262	0.0634237
662	4	21420	11022	106.068	1.4246	122.864	8.61889	141.146	10.3702	14.9904	0.601083	23.5826	5.00989	35.7381	7.91041	662	26	32446	0.129784	129.072	12.673	27.7108	8.42535	0.902083	0.886149	0.892128	0.897152	0.898894	0.889909	0.913795	0.897969	0.870061	0.88148	0.867996	0.89256	0.870046	0.908972	0.872897	0.881418	0.890295	0.860306	0.861354	0.839025	1	0.891292	0.0630212
664	4	20149	10360	114.755	7.7702	131.533	9.67204	149.672	11.4599	19.2102	3.7989	28.9503	6.43336	42.6391	9.83741	664	28	30513	0.122052	137.69	13.4246	33.5968	10.1111	0.904369	0.887704	0.893767	0.897896	0.899748	0.89062	0.914627	0.898584	0.871088	0.882607	0.868105	0.893242	0.870662	0.908826	0.873333	0.881428	0.890768	0.860109	0.862075	0.839151	1	0.892412	0.0626157
670	0	21874	12144	0	0	108.797	7.29998	127.298	9.18341	0	0	16.3806	3.32486	26.2382	5.71592	670	22	34018	0.136072	115.402	11.9557	19.8996	6.40916	0.897275	0.884458	0.894541	0.9048	0.892939	0.894982	0.906696	0.894688	0.858487	0.873346	0.857605	0.870377	0.859604	0.906123	0.876168	0.88534	0.882988	0.862308	0.869216	0.841687	1	0.888679	0.063763
674	0	19240	10743	0	0	119.456	8.34809	137.778	10.3467	0	0	21.6798	4.58587	33.2748	7.53896	674	26	29983	0.119932	126.021	12.6594	25.8343	8.04803	0.898759	0.886486	0.895274	0.906047	0.89339	0.895307	0.907948	0.894657	0.858903	0.873845	0.857486	0.870827	0.860571	0.90658	0.876597	0.886069	0.883351	0.863072	0.868959	0.842311	1	0.889595	0.063563
676	0	18041	10138	0	0	127.82	9.41914	145.99	11.3827	0	0	26.5793	5.93033	39.6074	9.32156	676	28	28179	0.112716	134.357	13.3963	31.2664	9.63704	0.900121	0.888374	0.896998	0.907005	0.894336	0.895844	0.908886	0.896093	0.859505	0.874375	0.858565	0.87111	0.860818	0.906952	0.877178	0.886281	0.883672	0.86293	0.86946	0.842312	1	0.890677	0.063279
682	2	21316	12897	94.6586	1.15255	108.382	7.17722	127.872	9.32541	10.6695	0.387871	16.1888	3.2327	26.6023	5.85417	682	22	34215	0.13686	115.728	12.414	20.1137	6.7008	0.909382	0.891846	0.899021	0.897223	0.874865	0.902937	0.901374	0.910054	0.842496	0.875742	0.859594	0.877086	0.850738	0.908827	0.883735	0.890151	0.878796	0.860208	0.870072	0.832091	1	0.89027	0.0624039
686	1	18884	11434	116.274	0	123.745	8.43063	143.065	10.5857	19.7126	0	24.0716	4.95897	37.2178	8.30669	686	26	30319	0.121276	131.031	13.199	29.0292	9.0519	0.911145	0.893648	0.900228	0.898677	0.876249	0.905373	0.901943	0.910584	0.842673	0.876332	0.859956	0.877717	0.850952	0.908968	0.883868	0.890201	0.879383	0.860418	0.870395	0.832679	1	0.891453	0.0618858
688	1	17678	10784	120.456	0	129.419	9.50436	148.7	11.6036	21.9069	0	27.5813	6.12305	41.8445	9.83707	688	28	28463	0.113852	136.724	13.9502	32.9851	10.384	0.912307	0.895355	0.901715	0.899554	0.87735	0.906124	0.901855	0.911482	0.844113	0.877051	0.860907	0.877508	0.851087	0.909602	0.883972	0.890226	0.879756	0.860995	0.870463	0.832519	1	0.89241	0.0616075
694	6	24820	13483	93.5271	2.4885	110.179	7.50781	127.521	9.31801	10.3102	0.822147	17.0168	3.50515	26.3866	5.83977	694	22	38309	0.153236	116.28	11.6511	20.3135	6.32464	0.899005	0.885575	0.898066	0.878149	0.881634	0.882208	0.901237	0.899645	0.845049	0.867485	0.846746	0.871362	0.857644	0.907894	0.889439	0.882051	0.879728	0.838445	0.864275	0.852633	1	0.883861	0.0676633
698	6	21898	11954	113.108	2.4061	126.402	8.87376	143.355	10.5572	18.1771	1.1744	25.6699	5.45037	37.4386	8.34028	698	26	33858	0.135432	132.385	12.4896	29.8237	8.68496	0.900496	0.887914	0.899891	0.879881	0.882406	0.883336	0.901707	0.900245	0.846063	0.867579	0.84816	0.871256	0.857478	0.907924	0.889878	0.882583	0.880206	0.838812	0.863946	0.851926	1	0.88504	0.0670452
700	6	20455	11274	123.896	5.73351	136.01	10.104	152.73	11.8312	23.9828	3.4472	32.0052	7.20729	45.3132	10.6214	700	28	31735	0.12694	141.948	13.4023	36.7314	10.6842	0.9026	0.889916	0.901386	0.881613	0.88352	0.88415	0.903183	0.900583	0.847077	0.8683	0.849094	0.87112	0.857854	0.90824	0.890247	0.882795	0.880889	0.839704	0.863526	0.85152	1	0.886313	0.0665275
706	9	26121	12302	91.3915	0.64595	111.365	7.70638	130.198	9.35016	9.60405	0.203157	17.5774	3.68433	28.0599	6.06109	706	21	38432	0.153728	117.389	12.0702	20.931	6.70277	0.909216	0.872021	0.884211	0.886683	0.899797	0.882988	0.897976	0.890703	0.849552	0.865099	0.855394	0.875208	0.863252	0.89942	0.886683	0.890417	0.885031	0.86147	0.863538	0.84496	1	0.884603	0.0671364
710	8	23023	10876	104.173	3.23713	120.327	8.74686	138.953	10.4207	14.2369	1.26392	22.1816	4.88338	34.1279	7.71554	710	25	33907	0.135628	126.298	12.7466	26.0116	8.14925	0.911243	0.872961	0.885879	0.887899	0.900537	0.883062	0.899829	0.891143	0.851019	0.86519	0.85531	0.875719	0.863922	0.899962	0.886941	0.890804	0.885156	0.861902	0.864187	0.844575	1	0.885639	0.0667357
712	7	21586	10209	108.846	4.16975	125.907	9.6746	144.492	11.3786	16.2554	1.84734	25.4436	5.91487	38.4197	9.14676	712	27	31802	0.127208	131.869	13.4348	29.6072	9.34564	0.912223	0.875134	0.887711	0.889472	0.901626	0.884457	0.901154	0.891846	0.851597	0.866251	0.855952	0.876407	0.864883	0.900022	0.887428	0.890762	0.88529	0.861597	0.864207	0.844318	1	0.886837	0.0663627
718	1	26676	10289	91.1304	0	111.59	7.82656	130.558	9.35747	9.52094	0	17.6904	3.75122	28.2911	6.10664	718	21	36966	0.147864	116.869	11.8687	20.6407	6.56577	0.900327	0.888032	0.891738	0.89443	0.899665	0.879903	0.910715	0.895729	0.875791	0.864281	0.844884	0.88365	0.888519	0.919805	0.887735	0.867229	0.887383	0.864294	0.880836	0.844492	1	0.889604	0.0646371
722	1	23533	9099	107.491	0	124.341	8.98937	143.24	10.5763	15.5905	0	24.4617	5.34876	37.3514	8.32865	722	25	32633	0.130532	129.61	12.7002	28.0554	8.56657	0.901817	0.889682	0.893068	0.895336	0.900499	0.881071	0.911363	0.89745	0.876367	0.864401	0.84482	0.883048	0.889406	0.920081	0.887644	0.868477	0.887062	0.865014	0.881608	0.844222	1	0.8906	0.0642044
724	1	22082	8597	111.755	0	130.784	9.99183	149.677	11.668	17.5117	0	28.4971	6.58978	42.6712	10.069	724	27	30680	0.12272	136.078	13.4914	32.4685	10.0097	0.903194	0.891069	0.894345	0.896496	0.90119	0.881437	0.912288	0.898419	0.877053	0.864863	0.845095	0.883719	0.889912	0.920192	0.888022	0.869329	0.887337	0.865368	0.881763	0.844834	1	0.891534	0.063835
730	1	21541	9943	90.1436	0	108.676	7.33805	128.393	9.29834	9.21628	0	16.3289	3.33193	26.9208	5.87014	730	21	31485	0.12594	114.902	12.1719	19.6736	6.53613	0.904764	0.892473	0.879848	0.89703	0.895839	0.892631	0.906972	0.886692	0.87745	0.87213	0.856154	0.863919	0.871145	0.918469	0.889709	0.868128	0.875877	0.87043	0.88558	0.845164	1	0.889408	0.0659503
734	1	19034	8820	102.122	0	122.604	8.53066	142.153	10.4545	13.3784	0	23.4283	4.92457	36.5062	8.08617	734	25	27855	0.11142	128.794	12.9247	27.5689	8.61913	0.906336	0.893807	0.881188	0.897379	0.897182	0.893197	0.90797	0.886681	0.877329	0.873093	0.856776	0.864351	0.871316	0.919225	0.89054	0.868354	0.87636	0.869395	0.886232	0.845234	1	0.890295	0.0656754
736	1	17851	8285	110.746	0	129.299	9.59964	148.784	11.5195	17.0435	0	27.515	6.1808	41.9038	9.78101	736	27	26137	0.104548	135.475	13.6828	32.0756	10.0623	0.908348	0.894919	0.88281	0.898707	0.898267	0.89446	0.909305	0.887229	0.877893	0.873972	0.857176	0.865	0.871887	0.919348	0.8905	0.868788	0.876497	0.870069	0.886177	0.845105	1	0.891433	0.0652308
742	2	19532	13386	90.1615	3.82068e-005	107.756	7.01051	126.57	9.17519	9.22176	1.16721e-005	15.9038	3.11912	25.7963	5.63413	742	22	32920	0.13168	115.405	12.1997	19.9259	6.50366	0.905377	0.907108	0.889626	0.895702	0.890705	0.900349	0.900714	0.889976	0.841768	0.871643	0.851656	0.858293	0.855802	0.903736	0.873846	0.886361	0.879055	0.8714	0.868439	0.827142	1	0.889349	0.0643134
746	1	17274	11782	102.523	0	121.192	8.22039	139.812	10.3765	13.5355	0	22.6152	4.63823	34.7502	7.77755	746	26	29057	0.116228	128.741	12.9398	27.5354	8.53355	0.907527	0.909161	0.891042	0.896462	0.891093	0.900953	0.901332	0.890904	0.842017	0.871047	0.851998	0.859036	0.855749	0.904412	0.873783	0.886568	0.879599	0.872698	0.869326	0.827322	1	0.890374	0.0639286
748	1	16229	11094	111.569	0	127.05	9.19563	145.546	11.3907	17.4247	0	26.089	5.72101	39.2538	9.27833	748	28	27324	0.109296	134.559	13.6171	31.4338	9.80798	0.909146	0.9105	0.891853	0.897709	0.892219	0.901899	0.901826	0.891615	0.842611	0.8722	0.852748	0.859629	0.855933	0.904315	0.874103	0.88715	0.880398	0.873115	0.869218	0.82788	1	0.891354	0.0636945
754	5	26758	13718	91.7958	1.1315	110.579	7.49507	128.453	9.36897	9.73447	0.359235	17.1992	3.51404	26.9646	5.9263	754	22	40481	0.161924	116.634	11.7697	20.5075	6.43756	0.910328	0.902213	0.891418	0.894494	0.886861	0.896062	0.891035	0.890393	0.840901	0.866925	0.846372	0.870421	0.855932	0.908858	0.884057	0.893716	0.880005	0.832909	0.868901	0.82451	1	0.88829	0.0640362
758	5	23641	12113	110.545	2.83467	127.469	8.80578	145.253	10.6198	16.9845	1.31415	26.3102	5.4852	38.9281	8.57091	758	26	35759	0.143036	133.491	12.664	30.5831	8.97004	0.912386	0.903549	0.892684	0.895788	0.887916	0.897285	0.892111	0.891734	0.84183	0.867222	0.847423	0.871081	0.855868	0.909701	0.885092	0.894502	0.879681	0.832616	0.868914	0.824618	1	0.889467	0.0637286
760	5	22179	11410	113.818	5.23988	132.862	9.80316	150.592	11.6545	18.6121	2.60491	29.8355	6.64539	43.4432	10.1419	760	28	33594	0.134376	138.881	13.4232	34.4556	10.2789	0.913898	0.905608	0.894431	0.89702	0.888864	0.898271	0.893061	0.892659	0.842397	0.868295	0.847726	0.871867	0.85612	0.909924	0.885322	0.894505	0.880366	0.833318	0.869277	0.825103	1	0.890639	0.063322
766	0	23692	11358	0	0	110.185	7.67388	128.226	9.18521	0	0	17.0299	3.58986	26.8079	5.79606	766	21	35050	0.1402	116.031	11.7661	20.1984	6.3671	0.912097	0.888074	0.897789	0.903295	0.880514	0.884807	0.880542	0.889872	0.856262	0.866419	0.845478	0.862211	0.841783	0.913552	0.886833	0.875863	0.861484	0.847432	0.878017	0.823267	1	0.886265	0.0644402
770	0	20861	10080	0	0	120.503	8.70427	138.237	10.2821	0	0	22.2738	4.86488	33.5965	7.53899	770	25	30941	0.123764	126.28	12.4342	25.9625	7.91408	0.913917	0.889225	0.898969	0.904415	0.881904	0.886251	0.881242	0.890485	0.856792	0.867102	0.846062	0.86345	0.842377	0.914434	0.887334	0.876103	0.861834	0.847322	0.878511	0.824068	1	0.887358	0.0642294
772	0	19527	9514	0	0	125.862	9.64418	143.499	11.2319	0	0	25.4141	5.89061	37.6275	8.883	772	28	29041	0.116164	131.64	13.1297	29.4152	9.05764	0.915809	0.890551	0.900606	0.905857	0.882872	0.886815	0.882063	0.891602	0.856427	0.868083	0.846751	0.863796	0.843583	0.914621	0.888038	0.876674	0.862608	0.847629	0.878155	0.824507	1	0.888461	0.0638466
778	0	16495	11901	0	0	106.207	7.00854	126.761	9.30105	0	0	15.2364	3.04062	25.9224	5.72263	778	23	28396	0.113584	114.821	12.9477	19.715	6.84807	0.907346	0.870193	0.892291	0.901412	0.895513	0.878081	0.880106	0.9043	0.860544	0.873327	0.856142	0.874278	0.861072	0.91402	0.874947	0.875546	0.885706	0.860597	0.887783	0.819711	1	0.885932	0.0652144
782	0	14510	10503	0	0	120.226	8.24443	140.506	10.5039	0	0	22.088	4.57847	35.2754	7.93014	782	27	25013	0.100052	128.742	13.6358	27.6254	8.99599	0.909227	0.872466	0.893036	0.90295	0.896594	0.879203	0.880082	0.90427	0.861872	0.874265	0.857414	0.874685	0.860513	0.914504	0.875045	0.875485	0.886279	0.861192	0.888358	0.819894	1	0.887047	0.0648831
784	0	13614	9883	0	0	125.182	9.25827	145.381	11.495	0	0	24.9771	5.58987	39.1343	9.29488	784	29	23497	0.093988	133.678	14.306	30.9317	10.163	0.910861	0.874154	0.894369	0.903647	0.897221	0.879942	0.881496	0.905116	0.862685	0.875133	0.858301	0.875601	0.861004	0.914202	0.875495	0.875431	0.88656	0.860812	0.888624	0.820615	1	0.888084	0.0645354
790	0	17432	16846	0	0	106.516	6.90171	124.102	9.10506	0	0	15.3623	3.01217	24.3326	5.40428	790	24	34278	0.137112	115.159	11.9272	19.7708	6.25126	0.908148	0.877181	0.89254	0.895618	0.900957	0.889317	0.881513	0.889273	0.865088	0.868881	0.864199	0.879179	0.863309	0.915806	0.882111	0.872805	0.899192	0.856657	0.886254	0.833173	1	0.88779	0.0657026
794	0	15368	14890	0	0	119.056	8.06643	136.408	10.1969	0	0	21.4451	4.39819	32.2917	7.29323	794	28	30258	0.121032	127.595	12.6282	26.7828	8.08734	0.910139	0.878363	0.893549	0.896193	0.901778	0.890013	0.883287	0.890013	0.86549	0.869307	0.864201	0.880362	0.864069	0.916915	0.88256	0.872926	0.900159	0.8566	0.887088	0.833515	1	0.888794	0.0652008
796	0	14447	14031	0	0	123.71	8.95364	140.938	11.1661	0	0	24.0933	5.28172	35.6738	8.5452	796	30	28478	0.113912	132.198	13.2774	29.799	9.14597	0.911879	0.879574	0.894726	0.897131	0.902749	0.891109	0.884121	0.890442	0.865791	0.870268	0.865142	0.881171	0.864351	0.916971	0.882681	0.873499	0.901046	0.856872	0.887018	0.833222	1	0.889778	0.0649186
802	2	22120	16521	90.3987	0.152137	108.885	7.25988	126.062	9.27791	9.2945	0.0467207	16.417	3.30638	25.5014	5.69653	802	23	38643	0.154572	116.228	11.7992	20.3005	6.35097	0.911355	0.894703	0.882256	0.896644	0.886383	0.893396	0.888013	0.870028	0.86845	0.874169	0.85489	0.878866	0.859599	0.903721	0.882178	0.871076	0.876925	0.857672	0.889359	0.837849	1	0.887414	0.063879
806	2	19448	14668	102.005	5.41032	118.349	8.26138	135.429	10.2406	13.4439	2.11411	21.0841	4.44589	31.6164	7.23322	806	27	34118	0.136472	125.691	12.4708	25.6117	7.80739	0.913008	0.896623	0.883449	0.897312	0.88701	0.894381	0.8889	0.870889	0.869028	0.874875	0.856176	0.879829	0.859678	0.904185	0.882716	0.871153	0.877645	0.858227	0.889574	0.837534	1	0.888466	0.0636289
808	2	18216	13758	104.78	7.2908	127.485	9.31483	144.413	11.4084	14.653	3.00696	26.3641	5.82337	38.3621	9.17028	808	29	31976	0.127904	134.767	13.2565	31.5256	9.5292	0.914514	0.897923	0.885305	0.898658	0.887775	0.895156	0.889839	0.871654	0.869261	0.875438	0.857002	0.880285	0.859926	0.904475	0.882584	0.87145	0.87783	0.858284	0.889949	0.837128	1	0.889478	0.0632707
814	0	19741	12787	0	0	108.336	7.37052	126.81	9.34871	0	0	16.1798	3.32324	25.9571	5.79326	814	22	32528	0.130112	115.598	12.1964	20.0234	6.53472	0.914597	0.906634	0.888742	0.906988	0.875354	0.883946	0.88991	0.895075	0.853419	0.864455	0.8485	0.888404	0.883685	0.903222	0.867729	0.880657	0.881379	0.840153	0.866284	0.838047	1	0.890044	0.0632992
818	0	17381	11369	0	0	117.607	8.40263	136.012	10.3293	0	0	20.706	4.47208	32.0293	7.36135	818	26	28750	0.115	124.885	12.8786	25.1837	8.01077	0.91647	0.907965	0.890052	0.909165	0.877357	0.884191	0.889809	0.896435	0.854887	0.864765	0.849461	0.889357	0.884122	0.90367	0.867617	0.88127	0.881913	0.840174	0.867287	0.838243	1	0.891255	0.0627045
820	0	16311	10698	0	0	124.038	9.33345	142.443	11.3682	0	0	24.3151	5.53904	36.834	8.89607	820	28	27009	0.108036	131.328	13.5951	29.2737	9.34683	0.917657	0.909327	0.891203	0.910049	0.8788	0.885112	0.890814	0.896572	0.856011	0.865341	0.849476	0.889833	0.884316	0.903884	0.867322	0.881262	0.882169	0.840683	0.866896	0.838461	1	0.892152	0.0624585
826	1	18698	14244	90.4707	0	108.002	7.08443	127.198	9.3764	9.31654	0	16.016	3.16617	26.1941	5.82101	826	23	32943	0.131772	116.302	12.5279	20.4166	6.76526	0.933537	0.909146	0.899599	0.911741	0.863021	0.889719	0.8826	0.905534	0.860168	0.852655	0.838418	0.881826	0.855918	0.906202	0.856601	0.887184	0.87788	0.855144	0.856889	0.815758	1	0.892738	0.0619166
830	1	16550	12568	111.626	0	121.399	8.28065	140.45	10.5406	17.4512	0	22.7344	4.67239	35.2383	7.9748	830	27	29119	0.116476	129.621	13.2652	28.131	8.84398	0.93463	0.910282	0.900649	0.912445	0.86368	0.891634	0.882997	0.905697	0.860761	0.853017	0.839916	0.882328	0.856709	0.907002	0.857052	0.888011	0.878722	0.854545	0.856571	0.815739	1	0.8936	0.0615644
832	1	15496	11882	119.104	0	128.032	9.321	146.967	11.5987	21.1807	0	26.7002	5.85532	40.4224	9.64062	832	29	27379	0.109516	136.249	13.987	32.6552	10.2955	0.936356	0.911794	0.902188	0.913291	0.865426	0.892344	0.883798	0.906114	0.861408	0.852898	0.840699	0.882885	0.857683	0.907137	0.857318	0.888564	0.878922	0.855108	0.85719	0.816374	1	0.894674	0.0611643
838	0	21152	13238	0	0	109.892	7.50402	126.773	9.28879	0	0	16.886	3.49323	25.9289	5.74374	838	22	34390	0.13756	116.39	11.6324	20.367	6.29012	0.927319	0.877043	0.893007	0.897397	0.893065	0.892062	0.888092	0.880474	0.864132	0.855016	0.860584	0.883876	0.865019	0.915135	0.878031	0.889503	0.872288	0.866676	0.859654	0.818087	1	0.88932	0.0631448
842	0	18690	11734	0	0	122.322	8.62929	138.928	10.4211	0	0	23.2775	4.98032	34.1101	7.7285	842	26	30424	0.121696	128.727	12.3679	27.4554	8.12876	0.928346	0.878648	0.894195	0.898452	0.893423	0.893324	0.889643	0.88136	0.864186	0.855969	0.860669	0.884006	0.865846	0.914936	0.878418	0.889577	0.871943	0.866816	0.859634	0.818515	1	0.890224	0.0628003
844	0	17529	11057	0	0	129.166	9.65591	145.622	11.4552	0	0	27.4368	6.22001	39.3232	9.36699	844	28	28586	0.114344	135.531	13.121	32.0344	9.54844	0.930263	0.880641	0.895631	0.899409	0.894476	0.894476	0.890576	0.88211	0.865144	0.856783	0.861471	0.884839	0.867068	0.915046	0.878612	0.890261	0.872857	0.866893	0.860264	0.817603	1	0.891441	0.0623284
850	0	19287	10415	0	0	108.08	7.09653	127.463	9.29136	0	0	16.0509	3.17546	26.3487	5.80625	850	22	29702	0.118808	114.877	12.1868	19.6618	6.52035	0.902515	0.892347	0.883139	0.903155	0.897414	0.875177	0.884099	0.876406	0.841442	0.863006	0.874386	0.896741	0.868292	0.915679	0.887162	0.880126	0.884621	0.858107	0.877096	0.824288	1	0.886331	0.0634212
854	0	16953	9270	0	0	121.591	8.24144	140.799	10.4652	0	0	22.8376	4.66057	35.4897	7.95155	854	26	26223	0.104892	128.381	12.9209	27.3102	8.54267	0.904073	0.89351	0.884777	0.903901	0.899096	0.877169	0.884529	0.876635	0.842733	0.862983	0.875091	0.897552	0.869447	0.915818	0.887713	0.881612	0.884758	0.859341	0.876959	0.824353	1	0.887445	0.0632169
856	0	15889	8695	0	0	129.616	9.32842	148.644	11.6255	0	0	27.6887	5.99804	41.8013	9.8671	856	28	24584	0.098336	136.346	13.6678	32.6801	10.1595	0.905609	0.895684	0.885454	0.904979	0.900342	0.878397	0.885535	0.877319	0.843638	0.863631	0.875834	0.89786	0.869631	0.91588	0.887589	0.881468	0.885576	0.859644	0.87742	0.824927	1	0.888522	0.0627727
862	6	21141	13379	92.0926	1.07498	108.386	7.13572	127.498	9.2661	9.82831	0.343832	16.1884	3.22622	26.3679	5.79429	862	22	34526	0.138104	115.789	12.2976	20.1319	6.63274	0.910372	0.90119	0.89269	0.903638	0.891502	0.892805	0.889561	0.874182	0.850287	0.866448	0.85899	0.88484	0.865724	0.915832	0.871633	0.869808	0.887809	0.861452	0.895166	0.834979	1	0.890172	0.0619625
866	6	18612	11825	104.312	3.15284	118.764	8.22858	137.672	10.3369	14.2921	1.29343	21.3011	4.45358	33.1985	7.529	866	26	30443	0.121772	126.106	12.9584	25.921	8.23362	0.91195	0.903098	0.893818	0.904297	0.893375	0.893785	0.890467	0.874914	0.85059	0.866685	0.858752	0.884489	0.866242	0.91627	0.872286	0.870791	0.887905	0.861791	0.895263	0.835775	1	0.891204	0.061702
868	6	17442	11173	114.765	3.08326	127.607	9.26584	146.52	11.4352	18.9991	1.51312	26.4348	5.80548	40.0397	9.43872	868	28	28621	0.114484	134.988	13.732	31.7443	9.96974	0.912774	0.904144	0.895217	0.905209	0.895077	0.894431	0.891583	0.87607	0.850861	0.867475	0.85853	0.8847	0.867178	0.916914	0.872978	0.870934	0.888526	0.861675	0.895688	0.836099	1	0.892107	0.0613258
874	0	21095	13356	0	0	109.632	7.5598	126.706	9.13162	0	0	16.7714	3.49433	25.8746	5.62939	874	22	34451	0.137804	116.251	11.6842	20.3005	6.27964	0.931032	0.904879	0.893051	0.909291	0.873008	0.892383	0.884009	0.882863	0.852007	0.86414	0.821529	0.866201	0.870642	0.913965	0.872065	0.875214	0.877783	0.861209	0.889219	0.84089	1	0.891096	0.061463
878	0	18706	11871	0	0	126.762	8.86017	143.629	10.3475	0	0	25.8859	5.47845	37.626	8.17614	878	26	30577	0.122308	133.31	12.5364	30.4438	8.7778	0.931534	0.906662	0.894185	0.910079	0.874285	0.89309	0.885126	0.883295	0.852422	0.86431	0.821745	0.865798	0.870802	0.914985	0.872322	0.875053	0.878193	0.861497	0.88977	0.841024	1	0.891895	0.0610769
880	0	17551	11192	0	0	132.992	9.90011	149.747	11.3948	0	0	29.932	6.75605	42.6938	9.79991	880	28	28743	0.114972	139.516	13.31	34.9012	10.1975	0.932366	0.90836	0.895644	0.910778	0.875587	0.893939	0.886181	0.884389	0.853199	0.864854	0.822879	0.866037	0.871499	0.915023	0.873204	0.8759	0.87877	0.862245	0.889712	0.841596	1	0.892903	0.0606375
886	0	18785	12024	0	0	107.63	7.08358	127.69	9.28007	0	0	15.8529	3.15088	26.4857	5.78423	886	22	30809	0.123236	115.459	12.6477	20.0026	6.78336	0.933997	0.901165	0.890292	0.899153	0.870427	0.886267	0.879321	0.895647	0.847431	0.853225	0.841118	0.882064	0.85858	0.899981	0.864423	0.89357	0.878802	0.851229	0.870281	0.835113	1	0.889257	0.0607988
890	0	16628	10721	0	0	118.715	8.15195	138.67	10.3933	0	0	21.2697	4.41332	33.9198	7.66713	890	26	27349	0.109396	126.537	13.3288	26.2286	8.54552	0.935391	0.902428	0.891568	0.900691	0.870672	0.886925	0.87952	0.895901	0.848422	0.854876	0.842353	0.882683	0.858167	0.899868	0.864529	0.892958	0.879612	0.85164	0.871165	0.835552	1	0.890165	0.0605179
892	0	15645	10065	0	0	123.496	9.11856	143.299	11.2904	0	0	23.984	5.35518	37.4799	8.8894	892	28	25710	0.10284	131.248	13.9257	29.2674	9.58001	0.936698	0.903948	0.892299	0.901828	0.871937	0.887456	0.879988	0.896674	0.848697	0.854726	0.842785	0.882789	0.859471	0.899883	0.864839	0.892979	0.879638	0.8514	0.870712	0.836037	1	0.890999	0.0602293
898	0	21802	14493	0	0	109.12	7.2634	126.734	9.17773	0	0	16.5224	3.31552	25.8954	5.65797	898	22	36295	0.14518	116.153	11.8212	20.2651	6.36072	0.939386	0.908431	0.887478	0.902466	0.886679	0.890467	0.892768	0.888897	0.856041	0.854773	0.852583	0.886527	0.851508	0.910167	0.868811	0.894834	0.871869	0.856027	0.850847	0.822827	1	0.893767	0.0588842
902	0	19270	12819	0	0	121.927	8.44376	139.478	10.3597	0	0	23.0406	4.82094	34.5037	7.73739	902	26	32089	0.128356	128.938	12.6329	27.62	8.33042	0.940057	0.910047	0.888716	0.904064	0.887126	0.891365	0.893157	0.889417	0.856664	0.855527	0.852239	0.887033	0.852551	0.910701	0.869878	0.894808	0.87156	0.856103	0.850042	0.822899	1	0.894605	0.0586277
904	0	18036	12096	0	0	127.877	9.41932	145.344	11.4455	0	0	26.6142	5.92511	39.1005	9.31227	904	28	30132	0.120528	134.889	13.3791	31.6266	9.65855	0.940827	0.91144	0.890216	0.904686	0.888225	0.892108	0.894448	0.889636	0.85693	0.856316	0.852897	0.887595	0.85298	0.911307	0.870702	0.894929	0.87193	0.856183	0.850408	0.823045	1	0.895472	0.0583166
910	6	24970	11980	91.5372	1.41718	111.364	7.61427	128.847	9.38327	9.65534	0.454287	17.571	3.63003	27.2115	5.98786	910	21	36956	0.147824	117.028	11.6094	20.6948	6.39577	0.916211	0.882347	0.890478	0.892778	0.892277	0.88324	0.862999	0.894226	0.859576	0.853217	0.85499	0.862675	0.868614	0.918931	0.899218	0.876502	0.867775	0.867883	0.857466	0.822586	1	0.885457	0.0642857
914	4	22045	10554	103.139	2.70551	121.608	8.7158	138.74	10.425	13.8085	1.10913	22.8842	4.95947	33.9738	7.69961	914	25	32603	0.130412	127.151	12.2829	26.4729	7.92235	0.918244	0.884382	0.891942	0.893675	0.892725	0.884351	0.863924	0.89481	0.860258	0.853618	0.855381	0.86331	0.869122	0.919133	0.899564	0.876131	0.86788	0.867804	0.857774	0.823421	1	0.886556	0.0639189
916	3	20634	9931	111.4	4.40885	126.731	9.67689	143.696	11.3815	17.4274	2.10152	25.9386	5.98996	37.7992	9.04371	916	28	30568	0.122272	132.241	12.9796	29.7911	9.03658	0.919605	0.885779	0.893271	0.894514	0.894056	0.885501	0.864482	0.89597	0.861048	0.854717	0.856026	0.863779	0.869373	0.918837	0.899634	0.876505	0.867836	0.868621	0.85794	0.82377	1	0.887565	0.063665
922	14	26893	9544	92.2222	2.01393	111.827	7.79699	130.954	9.46227	9.87978	0.663632	17.7996	3.7513	28.5552	6.23716	922	21	36451	0.145804	116.827	11.7995	20.6127	6.555	0.910236	0.891786	0.899907	0.879359	0.881649	0.87405	0.869414	0.898933	0.848454	0.859675	0.835642	0.886382	0.871951	0.903898	0.888234	0.879455	0.878165	0.864777	0.862116	0.851636	1	0.884473	0.0620129
926	11	23718	8500	108.993	5.0068	126.592	9.03455	145.538	10.7968	16.3516	2.20314	25.7978	5.57017	39.1765	8.80011	926	25	32229	0.128916	131.583	12.6764	29.3231	8.83565	0.91185	0.893233	0.901502	0.880217	0.883226	0.874787	0.870567	0.900214	0.849499	0.860343	0.836529	0.886748	0.871839	0.904884	0.889649	0.879767	0.877796	0.86492	0.862344	0.851873	1	0.885618	0.0617789
928	11	22152	8031	121.372	8.2056	137.263	10.2235	156.163	12.0483	22.7122	4.53342	32.8959	7.40835	48.4171	11.3171	928	27	30194	0.120776	142.284	13.609	37.0205	11.02	0.913327	0.894383	0.902845	0.881483	0.884381	0.876267	0.871001	0.900742	0.849904	0.860966	0.837683	0.887362	0.87211	0.90518	0.8891	0.880109	0.878337	0.86499	0.862754	0.852305	1	0.886613	0.0615671
934	4	27325	8919	92.5059	1.3917	111.855	7.76078	131.057	9.40364	9.96329	0.44003	17.8105	3.7331	28.6158	6.1705	934	20	36248	0.144992	116.578	11.6459	20.4683	6.44553	0.910367	0.906036	0.884449	0.894615	0.892698	0.905098	0.888008	0.878821	0.840102	0.852006	0.852433	0.861275	0.865262	0.903305	0.85722	0.882476	0.874848	0.862792	0.859896	0.856558	1	0.887604	0.0623677
938	4	24115	7873	111.561	2.12301	125.916	8.97643	145.072	10.5633	17.4399	0.999388	25.3879	5.47069	38.7783	8.4792	938	24	31992	0.127968	130.629	12.5028	28.6822	8.57518	0.912119	0.907024	0.886128	0.896177	0.892739	0.905601	0.88855	0.880204	0.841601	0.853229	0.852932	0.861418	0.865326	0.903398	0.85798	0.883361	0.875031	0.862403	0.859621	0.856183	1	0.888611	0.0620715
940	4	22606	7499	118.682	5.32283	134.843	10.109	153.983	11.6637	21.0825	2.81646	31.2006	7.06887	46.3946	10.551	940	27	30109	0.120436	139.608	13.3859	34.9835	10.4137	0.914378	0.908217	0.887392	0.896775	0.89362	0.906174	0.889551	0.880584	0.84219	0.853731	0.852768	0.862101	0.865422	0.903467	0.858099	0.883241	0.875336	0.862167	0.860158	0.85677	1	0.88955	0.0617628
946	3	23382	9589	92.7969	1.27726	110.469	7.54239	130.261	9.37773	10.0561	0.410552	17.1521	3.54366	28.103	6.09361	946	21	32974	0.131896	116.223	12.114	20.336	6.66663	0.916859	0.910308	0.902408	0.909171	0.893613	0.912022	0.897525	0.895054	0.856205	0.873613	0.845863	0.843862	0.861042	0.92253	0.862665	0.873188	0.872293	0.879845	0.861254	0.841997	1	0.895489	0.0595097
950	3	20729	8536	112.047	3.87059	124.374	8.68029	144.229	10.6279	17.7106	1.78201	24.4552	5.16406	38.1251	8.50851	950	25	29268	0.117072	130.163	12.953	28.4413	8.86657	0.91858	0.912242	0.903905	0.910841	0.89398	0.912755	0.898695	0.895141	0.857182	0.873736	0.845975	0.844011	0.862102	0.922663	0.862563	0.873838	0.872403	0.880791	0.861829	0.841636	1	0.896566	0.0590963
952	3	19496	8037	114.081	3.69096	128.466	9.57633	148.275	11.7515	18.6807	1.8222	26.9921	6.09297	41.5128	9.957	952	27	27536	0.110144	134.246	13.6522	31.2294	9.94063	0.919269	0.913096	0.904797	0.912224	0.895228	0.913441	0.898587	0.895791	0.858331	0.874455	0.846492	0.844349	0.861509	0.923173	0.863288	0.873838	0.872331	0.881446	0.861599	0.841862	1	0.897296	0.0588062
958	2	20595	10755	91.1182	0.287657	108.81	7.26869	127.673	9.22821	9.51742	0.0897413	16.3844	3.30653	26.4712	5.7664	958	22	31352	0.125408	115.28	12.0058	19.8442	6.44389	0.93061	0.880151	0.899193	0.893611	0.895621	0.892351	0.87559	0.887423	0.862465	0.859546	0.851493	0.864809	0.855017	0.918394	0.858462	0.880247	0.869083	0.868142	0.862194	0.8199	1	0.88896	0.0646714
962	2	18172	9585	108.537	1.56517	119.749	8.3524	138.297	10.3431	16.0582	0.69128	21.8379	4.60516	33.6462	7.59258	962	26	27759	0.111036	126.153	12.665	25.9148	8.08184	0.932238	0.881948	0.900249	0.895097	0.896538	0.892305	0.877427	0.887838	0.863125	0.859757	0.852336	0.864873	0.855434	0.918891	0.858785	0.880453	0.869808	0.867899	0.861973	0.81941	1	0.889976	0.0641317
964	2	17024	9012	126.431	4.3182	130.275	9.52518	148.495	11.484	25.4027	2.58351	28.1262	6.22579	41.6591	9.71024	964	28	26038	0.104152	136.581	13.42	32.8098	9.97132	0.933443	0.884208	0.901087	0.896094	0.897458	0.89379	0.878524	0.888912	0.863469	0.8608	0.852696	0.865043	0.856729	0.918657	0.859244	0.880905	0.870132	0.868308	0.863027	0.81913	1	0.89105	0.0637874
970	2	19244	12440	91.6688	0.465617	107.893	7.1138	127.21	9.17779	9.69065	0.14701	15.97	3.18509	26.1838	5.67309	970	22	31686	0.126744	115.476	12.3621	19.9795	6.60904	0.924651	0.901786	0.885565	0.904185	0.885296	0.88143	0.875181	0.888768	0.855567	0.859749	0.862163	0.871237	0.872625	0.898946	0.861011	0.889147	0.867055	0.868349	0.868443	0.814461	1	0.88921	0.0643718
974	2	17027	10971	118.047	1.87842	125.424	8.47885	144.565	10.5317	20.6397	0.980316	25.0545	5.11933	38.3758	8.40797	974	26	28000	0.112	132.923	13.2098	30.2738	9.26978	0.925875	0.903339	0.886464	0.905375	0.886304	0.882911	0.87575	0.889482	0.855893	0.860357	0.86225	0.871482	0.873036	0.898875	0.861643	0.888929	0.867429	0.869	0.869	0.814821	1	0.890133	0.0640057
976	1	15992	10321	127.456	0	133.702	9.62808	152.79	11.7856	25.9333	0	30.3798	6.61888	45.3587	10.5392	976	28	26314	0.105256	141.188	14.0599	36.2547	11.1211	0.927662	0.904633	0.88755	0.906514	0.8866	0.883674	0.876378	0.890857	0.857053	0.861044	0.863457	0.871703	0.87385	0.899369	0.861823	0.888956	0.868568	0.868701	0.869062	0.815269	1	0.89114	0.0636777
982	0	23076	13383	0	0	109.276	7.37444	126.767	9.21044	0	0	16.5994	3.38682	25.9189	5.70616	982	22	36459	0.145836	115.697	11.6891	20.0203	6.27618	0.917195	0.892509	0.892276	0.886462	0.89	0.878946	0.879193	0.905949	0.854782	0.848282	0.858005	0.869922	0.869442	0.895952	0.875943	0.877246	0.878357	0.856798	0.85219	0.825269	1	0.886596	0.0642885
986	0	20433	11900	0	0	120.136	8.49782	137.328	10.3215	0	0	22.058	4.71733	32.9521	7.48947	986	26	32333	0.129332	126.463	12.3931	26.0675	7.89375	0.918968	0.894009	0.893499	0.88736	0.890499	0.879659	0.88071	0.906767	0.855828	0.848236	0.858225	0.869762	0.869901	0.89588	0.876226	0.877818	0.878421	0.857452	0.85187	0.826045	1	0.887567	0.0638417
988	0	19107	11225	0	0	125.325	9.44614	142.46	11.3015	0	0	25.0779	5.71873	36.8383	8.83377	988	28	30332	0.121328	131.666	13.1117	29.4301	9.04	0.920233	0.895869	0.895226	0.88822	0.891352	0.881248	0.881726	0.907012	0.85601	0.848922	0.858219	0.870121	0.869758	0.896199	0.876253	0.877967	0.878379	0.85751	0.852037	0.826322	1	0.888561	0.0635458
994	3	23827	12624	91.1031	0.226364	110.109	7.4903	128.654	9.36488	9.51257	0.0705128	16.984	3.49646	27.0899	5.9815	994	22	36454	0.145816	116.53	12.0392	20.483	6.59616	0.911409	0.894785	0.888462	0.902233	0.895073	0.878943	0.874595	0.901561	0.853267	0.848933	0.859	0.864487	0.87535	0.901204	0.886103	0.882907	0.879533	0.843186	0.847479	0.855544	1	0.887434	0.0629727
998	3	21029	11220	102.319	3.10225	119.59	8.49945	138.102	10.4392	13.4921	1.22152	21.7632	4.68099	33.517	7.67759	998	26	32252	0.129008	126.029	12.7596	25.8514	8.13309	0.913432	0.896348	0.890441	0.902642	0.895557	0.880488	0.874845	0.90196	0.853668	0.849234	0.85942	0.86483	0.874969	0.901122	0.886658	0.882844	0.878969	0.844025	0.848661	0.855048	1	0.888422	0.0625491
1000	3	19675	10564	106.047	1.00874	124.509	9.42389	142.959	11.3696	14.9775	0.427631	24.5967	5.62901	37.2287	8.96284	1000	28	30242	0.120968	130.952	13.4297	29.0083	9.2175	0.914903	0.898039	0.892038	0.903644	0.896832	0.880762	0.876149	0.902652	0.85497	0.849299	0.860409	0.865452	0.876116	0.901577	0.886896	0.883242	0.879737	0.844141	0.849134	0.855598	1	0.889532	0.0622417
1006	4	23130	11266	91.4304	1.63236	110.466	7.48229	129.242	9.35131	9.62398	0.519203	17.1468	3.51787	27.4552	5.97419	1006	22	34400	0.1376	116.613	11.9998	20.5219	6.58986	0.918169	0.909288	0.903387	0.893474	0.894201	0.900654	0.883547	0.900422	0.869738	0.859244	0.863968	0.87298	0.873372	0.902369	0.866206	0.882747	0.876744	0.845203	0.867108	0.851904	1	0.894251	0.060382
1010	4	20466	9964	110.943	2.64966	125.155	8.6306	143.886	10.5917	17.1632	1.19265	24.9084	5.19124	37.8521	8.37921	1010	26	30434	0.121736	131.286	12.8111	29.1451	8.83288	0.91981	0.910988	0.904613	0.894953	0.895183	0.901147	0.884208	0.90072	0.870425	0.859959	0.86428	0.873464	0.874055	0.902001	0.865808	0.882664	0.877045	0.845272	0.866169	0.851449	1	0.895219	0.0600503
1012	3	19259	9371	128.319	3.56621	134.894	9.76861	153.629	11.6997	26.522	2.19794	31.2013	6.83135	46.0858	10.5389	1012	28	28633	0.114532	141.025	13.6484	36.0722	10.7947	0.921122	0.911902	0.905546	0.896343	0.896378	0.901896	0.884661	0.901687	0.870761	0.860231	0.864841	0.874009	0.873992	0.902071	0.86561	0.882915	0.877449	0.845947	0.867129	0.852164	1	0.896071	0.0596504
1018	12	25672	10233	92.0844	1.99417	111.517	7.70538	130.723	9.36527	9.83553	0.653768	17.6481	3.68872	28.3974	6.11695	1018	21	35917	0.143668	116.982	11.9492	20.7081	6.63048	0.920817	0.900103	0.906117	0.894562	0.89821	0.911282	0.882298	0.881699	0.863574	0.849737	0.851199	0.872191	0.874962	0.915889	0.868516	0.876034	0.866178	0.856322	0.862697	0.838517	1	0.892917	0.0633622
1022	10	22738	9083	108.098	2.91364	123.809	8.85435	142.858	10.4878	15.8892	1.28499	24.1422	5.22333	37.0468	8.17691	1022	25	31831	0.127324	129.24	12.709	27.822	8.51873	0.922183	0.902061	0.907543	0.896123	0.899155	0.912145	0.882976	0.88208	0.864692	0.850979	0.851434	0.872687	0.874965	0.915805	0.869231	0.876111	0.866608	0.856979	0.863199	0.838522	1	0.89401	0.0629879
1024	8	21340	8552	118.527	4.94311	133.138	9.99005	152.013	11.6144	20.9825	2.53245	30.038	6.81635	44.6584	10.2865	1024	27	29900	0.1196	138.533	13.5155	34.2173	10.3499	0.923696	0.903829	0.909114	0.897207	0.900753	0.912508	0.883729	0.882926	0.865301	0.851355	0.851739	0.872559	0.875619	0.915836	0.86995	0.876823	0.866806	0.857308	0.86311	0.838428	1	0.895061	0.0624587
1030	1	25027	9663	90.8588	0	111.513	7.7534	130.121	9.2493	9.43642	0	17.6493	3.70857	28.0027	6.02055	1030	21	34691	0.138764	116.695	11.6964	20.5329	6.44694	0.928296	0.898893	0.909126	0.890721	0.889539	0.905653	0.883687	0.894454	0.862616	0.860338	0.865513	0.874564	0.870975	0.919518	0.860454	0.893733	0.870399	0.866738	0.863019	0.841328	1	0.894684	0.0629044
1034	1	22064	8563	103.635	0	123.064	8.85905	141.546	10.3433	13.979	0	23.7157	5.15773	36.0359	7.95639	1034	25	30628	0.122512	128.231	12.4606	27.1598	8.2122	0.929313	0.900124	0.910768	0.891864	0.889774	0.906883	0.884387	0.895602	0.863115	0.861597	0.866609	0.875686	0.870462	0.919698	0.860863	0.893447	0.870527	0.866984	0.863132	0.840816	1	0.895611	0.0625978
1036	1	20729	8079	107.879	0	128.851	9.80723	147.182	11.4052	15.7592	0	27.2535	6.26649	40.5717	9.47758	1036	27	28809	0.115236	133.991	13.1723	30.988	9.44696	0.930543	0.901541	0.911868	0.893141	0.891162	0.908518	0.885244	0.896334	0.863758	0.862543	0.866639	0.876445	0.870978	0.919869	0.861068	0.893228	0.870527	0.86709	0.863428	0.8413	1	0.896634	0.0623867
1042	2	22846	9599	91.9258	0.540533	110.474	7.57896	130.066	9.43846	9.77229	0.171615	17.1565	3.55926	27.9841	6.11485	1042	21	32447	0.129788	116.269	12.1158	20.3592	6.66411	0.922104	0.897125	0.891839	0.89244	0.900129	0.878217	0.876106	0.90033	0.862129	0.872731	0.854008	0.888094	0.857028	0.912303	0.881299	0.907619	0.869048	0.866398	0.864718	0.815407	1	0.890968	0.0668309
1046	2	20116	8586	108.781	6.94184	122.069	8.72486	141.361	10.6077	16.3513	3.08355	23.1425	4.99502	35.9254	8.11768	1046	25	28704	0.114816	127.839	12.8475	26.9657	8.45347	0.923599	0.899038	0.893395	0.89383	0.901634	0.879912	0.876829	0.901164	0.863904	0.872892	0.854341	0.888064	0.857232	0.912138	0.882177	0.907243	0.868433	0.866796	0.865681	0.815723	1	0.892166	0.0664073
1048	2	18869	8101	113.812	6.74379	129.772	9.81107	148.894	11.6677	18.6849	3.27655	27.8333	6.36938	42.0138	9.89484	1048	27	26972	0.107888	135.514	13.6051	32.0917	10.0028	0.924978	0.900675	0.894409	0.895095	0.902121	0.88045	0.878763	0.901528	0.864878	0.873165	0.855331	0.888811	0.857982	0.912261	0.882489	0.907515	0.869383	0.867362	0.86612	0.815902	1	0.893176	0.066089
1054	7	24680	10068	93.3385	2.3339	111.505	7.67386	130.481	9.40944	10.2457	0.771048	17.6405	3.66268	28.2459	6.12991	1054	21	34755	0.13902	116.998	11.9023	20.7113	6.60115	0.919292	0.891929	0.899871	0.888894	0.903381	0.905942	0.882578	0.90505	0.850942	0.861286	0.858898	0.884923	0.851503	0.896662	0.882708	0.891843	0.859977	0.843864	0.844094	0.832758	1	0.891279	0.0617545
1058	7	21814	8959	109.654	6.28458	124.938	8.83224	143.757	10.6312	16.7077	2.84994	24.7971	5.2896	37.7574	8.41757	1058	25	30780	0.12312	130.412	12.7028	28.5676	8.66855	0.920452	0.893047	0.900991	0.889669	0.904435	0.905962	0.883203	0.904938	0.851283	0.862216	0.859909	0.88577	0.852079	0.897044	0.883674	0.892333	0.859795	0.844412	0.843957	0.832083	1	0.892053	0.0616269
1060	6	20453	8466	118.892	8.32043	132.804	9.94699	151.521	11.7866	21.3727	4.35495	29.811	6.72928	44.256	10.3907	1060	27	28925	0.1157	138.279	13.5364	34.0371	10.3369	0.921296	0.894399	0.901988	0.890389	0.90548	0.906482	0.883976	0.90548	0.852256	0.862576	0.860605	0.885981	0.852411	0.897978	0.884529	0.892844	0.859965	0.84522	0.843751	0.832273	1	0.892864	0.0614785
1066	3	24495	8949	91.9201	1.04779	111.493	7.75762	130.827	9.37395	9.77326	0.331161	17.6403	3.70296	28.4644	6.12751	1066	21	33447	0.133788	116.664	11.8696	20.5357	6.56183	0.903982	0.897749	0.89576	0.900514	0.893907	0.90162	0.877059	0.890349	0.855368	0.840793	0.8593	0.874174	0.871917	0.894654	0.861781	0.887793	0.862768	0.838595	0.842602	0.834918	1	0.887386	0.0648677
1070	3	21630	7914	114.357	1.45188	128.212	9.12699	147.166	10.6367	18.7668	0.707402	26.7943	5.76441	40.4654	8.80355	1070	25	29547	0.118188	133.287	12.7189	30.4552	9.04143	0.9051	0.899161	0.896487	0.901411	0.894744	0.90263	0.877568	0.891884	0.856026	0.841168	0.859529	0.874031	0.872559	0.894592	0.862321	0.888161	0.863641	0.838698	0.843774	0.835601	1	0.888244	0.0645038
1072	2	20264	7460	128.107	0.797592	137.133	10.3315	155.809	11.8013	26.334	0.48966	32.8158	7.4867	48.0595	10.9993	1072	27	27726	0.110904	142.158	13.5682	36.9169	10.919	0.906369	0.901032	0.897713	0.902835	0.895405	0.903502	0.877552	0.893169	0.857048	0.841719	0.859879	0.874937	0.872755	0.894684	0.863053	0.88857	0.863233	0.838401	0.844208	0.835966	1	0.889238	0.0641224
1078	0	23418	9862	0	0	110.121	7.54792	129.985	9.41952	0	0	16.9924	3.51265	27.9305	6.08738	1078	21	33280	0.13312	116.007	12.1926	20.2337	6.67913	0.915084	0.896109	0.8939	0.889318	0.904507	0.906791	0.881445	0.879657	0.861328	0.855799	0.856716	0.859255	0.864844	0.912124	0.869066	0.868074	0.868555	0.845793	0.87497	0.816737	1	0.889154	0.0654623
1082	0	20728	8761	0	0	117.089	8.51805	136.848	10.4125	0	0	20.4463	4.49259	32.6221	7.48003	1082	25	29489	0.117956	122.959	12.8349	24.0637	7.8593	0.917003	0.898115	0.894978	0.890739	0.904744	0.907847	0.881498	0.879972	0.862508	0.856743	0.857506	0.859846	0.865017	0.912459	0.870189	0.867832	0.868578	0.84557	0.875225	0.816559	1	0.890206	0.064994
1084	0	19471	8230	0	0	122.828	9.47208	142.515	11.374	0	0	23.6332	5.51326	36.8885	8.87709	1084	27	27701	0.110804	128.677	13.5069	27.5713	9.02609	0.918595	0.899462	0.896249	0.891881	0.904913	0.90892	0.882513	0.88078	0.864175	0.857442	0.857857	0.860023	0.865077	0.913577	0.870348	0.867821	0.868597	0.84589	0.875311	0.816216	1	0.891191	0.0646068
1090	1	22616	10847	92.9597	0	109.836	7.44553	128.37	9.42469	10.1032	0	16.8568	3.45442	26.9184	5.97006	1090	21	33464	0.133856	115.843	11.8962	20.118	6.46513	0.91458	0.890106	0.904046	0.885967	0.899295	0.922977	0.861642	0.881978	0.872759	0.86998	0.858146	0.872878	0.860522	0.918405	0.867813	0.873431	0.865931	0.85583	0.860761	0.830011	1	0.890364	0.0640026
1094	1	19940	9655	114.135	0	123.682	8.6455	141.871	10.5874	18.6494	0	24.0517	5.06932	36.308	8.19619	1094	25	29596	0.118384	129.615	12.6354	28.0498	8.49998	0.916509	0.892469	0.905663	0.887519	0.900578	0.923841	0.862853	0.883717	0.87353	0.870202	0.858309	0.873074	0.860623	0.918435	0.868124	0.873378	0.866435	0.855572	0.861873	0.830028	1	0.891666	0.0634732
1096	1	18690	9108	116.232	0	130.455	9.71883	148.635	11.6167	19.6916	0	28.259	6.34869	41.7942	9.90762	1096	27	27799	0.111196	136.411	13.4365	32.6933	9.98114	0.918145	0.893521	0.906435	0.888701	0.901273	0.924206	0.864114	0.88469	0.874672	0.871039	0.859419	0.873844	0.860355	0.918576	0.868359	0.873557	0.867136	0.855534	0.862567	0.830587	1	0.892604	0.0631686
1102	8	26121	11585	92.3885	1.80155	111.676	7.63482	130.471	9.31241	9.93019	0.590134	17.7182	3.65925	28.2309	6.05856	1102	21	37714	0.150856	117.445	11.9298	20.9458	6.64027	0.932015	0.889855	0.905645	0.880296	0.899083	0.905433	0.870658	0.907607	0.860741	0.875126	0.864546	0.879832	0.881397	0.927136	0.871865	0.897505	0.872501	0.868033	0.847749	0.827968	1	0.894437	0.0640115
1106	8	23089	10300	108.708	2.25406	123.786	8.79057	142.445	10.5121	16.1441	0.990975	24.1235	5.17703	36.7345	8.16944	1106	25	33397	0.133588	129.537	12.7225	28.0109	8.54778	0.932958	0.891487	0.907147	0.881816	0.899692	0.906459	0.871665	0.90812	0.861694	0.875528	0.864718	0.880798	0.881786	0.928182	0.87192	0.898045	0.872698	0.868102	0.848549	0.828023	1	0.895435	0.0637616
1108	7	21633	9714	117.859	4.80995	130.696	9.79377	149.332	11.562	20.6284	2.55792	28.4208	6.442	42.3671	9.89158	1108	27	31354	0.125416	136.467	13.4884	32.7399	10.0283	0.934107	0.893953	0.909039	0.883109	0.900443	0.907125	0.873078	0.908433	0.862681	0.876379	0.865504	0.881371	0.881993	0.928366	0.871835	0.898019	0.873286	0.868932	0.848983	0.828762	1	0.8966	0.0632062
1114	0	24753	10020	0	0	110.733	7.74237	129.406	9.32578	0	0	17.286	3.65143	27.5566	5.98977	1114	21	34773	0.139092	116.114	11.8007	20.2455	6.43943	0.910146	0.892747	0.902813	0.888894	0.900109	0.896471	0.88504	0.903445	0.847482	0.865125	0.859676	0.877851	0.879777	0.905832	0.874055	0.897909	0.869468	0.84974	0.843657	0.815719	1	0.890185	0.0643603
1118	0	21829	8881	0	0	123.054	8.84343	141.464	10.5271	0	0	23.7082	5.14655	35.9939	8.08387	1118	25	30710	0.12284	128.378	12.5423	27.2611	8.29169	0.912504	0.894188	0.903419	0.889482	0.901807	0.8979	0.885607	0.904266	0.848242	0.867047	0.860697	0.878118	0.879958	0.90578	0.874406	0.898323	0.869717	0.849902	0.843097	0.815988	1	0.89131	0.0638931
1120	0	20488	8403	0	0	130.3	9.87724	148.572	11.5587	0	0	28.1751	6.45825	41.7333	9.79196	1120	27	28891	0.115564	135.614	13.3008	32.1185	9.76632	0.913676	0.895798	0.904918	0.891194	0.902582	0.898532	0.886435	0.905143	0.849036	0.868056	0.861566	0.87818	0.880413	0.906684	0.874494	0.898861	0.86996	0.85049	0.843446	0.816431	1	0.892369	0.0635985
1126	2	22452	10615	94.3587	2.21786	108.823	7.2559	129.449	9.39249	10.5815	0.741789	16.3894	3.30658	27.5897	6.02837	1126	21	33069	0.132276	115.443	12.5227	19.9843	6.81435	0.918065	0.894645	0.884605	0.896474	0.904094	0.897956	0.875699	0.904956	0.856527	0.849829	0.852929	0.876425	0.865705	0.8928	0.880311	0.89153	0.857676	0.851901	0.837763	0.826348	1	0.889119	0.0637893
1130	2	19792	9416	110.244	5.87605	122.876	8.4914	143.393	10.6081	16.9557	2.67928	23.5792	4.93362	37.4727	8.35331	1130	25	29210	0.11684	129.489	13.3084	28.0574	9.00886	0.92001	0.896114	0.886015	0.898254	0.905392	0.89911	0.876789	0.905854	0.856847	0.850445	0.853595	0.876224	0.867306	0.892931	0.880743	0.89204	0.858233	0.851866	0.838617	0.82684	1	0.890335	0.0633189
1132	2	18492	8903	117.255	2.04013	130.549	9.55606	151.05	11.7391	20.232	1.05059	28.304	6.26936	43.8447	10.2627	1132	27	27397	0.109588	137.21	14.094	33.3536	10.6651	0.921159	0.898274	0.888291	0.898985	0.90665	0.900245	0.877395	0.906687	0.857046	0.851462	0.85367	0.876738	0.867047	0.893364	0.881173	0.892506	0.858452	0.852758	0.839417	0.827864	1	0.891462	0.0629511
1138	6	23042	13636	91.8072	1.43611	110.359	7.57094	127.862	9.21404	9.74076	0.45881	17.1033	3.54819	26.586	5.78161	1138	22	36684	0.146736	116.862	11.7984	20.627	6.43049	0.909824	0.889816	0.902001	0.888575	0.910997	0.912346	0.863006	0.8937	0.856504	0.86197	0.862038	0.879811	0.87838	0.900815	0.877085	0.872151	0.861861	0.841947	0.848204	0.823806	1	0.889664	0.0639834
1142	5	20338	12137	110.428	2.09146	125.741	8.83135	143.046	10.461	16.916	0.959724	25.2715	5.37461	37.1888	8.20276	1142	26	32480	0.12992	132.205	12.6445	29.7235	8.74597	0.911546	0.891487	0.903171	0.889147	0.911361	0.913023	0.863639	0.893596	0.856496	0.861638	0.861807	0.880049	0.878541	0.9	0.877863	0.872506	0.862069	0.842426	0.848722	0.82303	1	0.890416	0.0637225
1144	5	19146	11414	116.475	3.57059	133.342	9.94467	150.599	11.6068	19.8702	1.84721	30.1701	6.81905	43.443	10.1025	1144	28	30565	0.12226	139.784	13.4916	35.1249	10.4161	0.913365	0.892361	0.904842	0.890168	0.912678	0.913496	0.863864	0.89398	0.857909	0.861819	0.862375	0.880337	0.878717	0.899787	0.878554	0.873581	0.862277	0.842712	0.848618	0.823867	1	0.891378	0.063379
1150	1	23004	10577	91.1285	0	109.763	7.45118	128.733	9.55774	9.52035	0	16.8238	3.45489	27.1563	6.10113	1150	21	33582	0.134328	115.737	12.0193	20.0779	6.55275	0.90477	0.879415	0.909356	0.897088	0.898443	0.913451	0.884879	0.885906	0.861786	0.871434	0.84651	0.876645	0.863335	0.917962	0.882869	0.865315	0.848207	0.842862	0.872581	0.810672	1	0.88912	0.0648492
1154	1	20343	9380	107.237	0	125.335	8.67507	144.015	10.8025	15.4809	0	25.018	5.24282	37.9784	8.63226	1154	25	29724	0.118896	131.229	12.7951	29.1076	8.86634	0.905951	0.881375	0.910729	0.898584	0.898432	0.913437	0.885143	0.88664	0.862535	0.872174	0.847228	0.876699	0.863662	0.918147	0.883377	0.865126	0.849162	0.843107	0.872376	0.810338	1	0.889996	0.0645842
1156	1	19107	8837	108.267	0	132.259	9.71349	150.737	11.9544	15.9291	0	29.4289	6.54776	43.6069	10.4699	1156	27	27945	0.11178	138.101	13.5485	33.9119	10.366	0.907998	0.882949	0.91188	0.899785	0.900036	0.913831	0.885972	0.887583	0.863589	0.872893	0.848112	0.877026	0.86375	0.918572	0.883074	0.865038	0.849347	0.843496	0.872768	0.810932	1	0.891118	0.0641205
1162	0	22180	11972	0	0	108.394	7.19064	127.083	9.06004	0	0	16.1949	3.24692	26.0967	5.61259	1162	22	34152	0.136608	114.945	11.9112	19.666	6.34125	0.917164	0.888294	0.902334	0.886639	0.906638	0.90797	0.875512	0.897502	0.872379	0.864576	0.840361	0.881383	0.860828	0.918336	0.877987	0.887415	0.864459	0.847637	0.865279	0.817185	1	0.891229	0.0638257
1166	0	19527	10616	0	0	124.066	8.47175	142.531	10.3337	0	0	24.2596	5.00815	36.7807	8.06923	1166	26	30143	0.120572	130.569	12.7236	28.6694	8.65731	0.919053	0.889361	0.903361	0.887801	0.908088	0.908967	0.876091	0.898583	0.873171	0.865209	0.841124	0.882195	0.86151	0.918654	0.87906	0.888565	0.864347	0.847941	0.866005	0.817769	1	0.892317	0.0635808
1168	0	18359	9954	0	0	129.181	9.43551	147.433	11.3313	0	0	27.4254	6.04806	40.7677	9.47812	1168	28	28313	0.113252	135.598	13.3721	32.1161	9.79208	0.921202	0.891428	0.904655	0.889256	0.909229	0.909441	0.876647	0.899216	0.873486	0.865292	0.841327	0.882792	0.861954	0.918836	0.879419	0.889115	0.864055	0.84802	0.866069	0.818317	1	0.893432	0.063049
1174	1	16304	14151	90.6333	0	106.26	6.91804	125.16	8.97558	9.36663	0	15.2537	3.00337	24.939	5.37749	1174	23	30456	0.121824	115.041	12.3261	19.7537	6.44994	0.915682	0.901809	0.89255	0.894684	0.897688	0.894536	0.870584	0.903861	0.863015	0.878874	0.843216	0.87697	0.875197	0.92325	0.87152	0.898296	0.873096	0.837766	0.856087	0.820512	1	0.89133	0.0640431
1178	0	14375	12547	0	0	117.98	8.11651	136.663	10.0814	0	0	20.8799	4.33872	32.4574	7.19422	1178	27	26922	0.107688	126.687	13.0157	26.2756	8.21754	0.916741	0.902793	0.894287	0.895773	0.898893	0.895253	0.871443	0.903945	0.864182	0.878928	0.842805	0.877962	0.874749	0.92313	0.872038	0.898986	0.872911	0.838385	0.856549	0.820519	1	0.892186	0.0635996
1180	0	13424	11855	0	0	127.301	9.25923	145.782	11.2085	0	0	26.2476	5.78622	39.4189	9.11526	1180	29	25279	0.101116	135.968	13.766	32.4245	9.99741	0.918272	0.904229	0.894933	0.896436	0.899521	0.896673	0.872186	0.904684	0.86471	0.879327	0.843566	0.878278	0.874936	0.923355	0.87187	0.899343	0.872147	0.839036	0.856877	0.81985	1	0.893033	0.0633046
1186	2	17196	15677	91.7661	0.776664	106.625	6.88759	124.696	9.14645	9.72275	0.245738	15.4079	3.01486	24.6822	5.49651	1186	23	32875	0.1315	115.242	12.0915	19.8302	6.37365	0.912122	0.908684	0.891894	0.895133	0.889551	0.889856	0.872365	0.901977	0.860943	0.876867	0.850875	0.870555	0.873627	0.919909	0.868837	0.897856	0.861278	0.837354	0.852304	0.806586	1	0.890099	0.0642007
1190	2	15106	13847	106.21	1.75457	118.138	8.04621	136.038	10.2753	15.0545	0.742291	20.958	4.32081	32.0422	7.33617	1190	27	28955	0.11582	126.697	12.8157	26.2583	8.13271	0.913745	0.910689	0.893628	0.896805	0.890675	0.890934	0.873338	0.902038	0.861993	0.877085	0.851114	0.871041	0.873873	0.920653	0.868779	0.89779	0.861216	0.837576	0.853065	0.805888	1	0.89126	0.063574
1192	2	14164	13066	109.272	4.70577	124.916	9.09879	142.732	11.2926	16.4651	2.10756	24.8068	5.46386	37.0456	8.8797	1192	29	27232	0.108928	133.463	13.5464	30.6784	9.52672	0.914953	0.91196	0.894995	0.897602	0.892259	0.891543	0.875018	0.902541	0.862533	0.877626	0.851921	0.87142	0.874651	0.921269	0.868978	0.897676	0.861615	0.837397	0.852582	0.805578	1	0.892226	0.0630903
1198	1	22358	16232	93.5064	0	109.678	7.41294	125.921	9.19128	10.2817	0	16.7827	3.42325	25.4095	5.61549	1198	23	38591	0.154364	116.51	11.4754	20.4111	6.17993	0.906377	0.896686	0.894094	0.898875	0.904006	0.902542	0.873014	0.893058	0.859332	0.865344	0.853943	0.886645	0.878987	0.903773	0.876357	0.881695	0.858957	0.836983	0.861704	0.819466	1	0.889844	0.065594
1202	1	19701	14456	110.632	0	120.345	8.51724	136.364	10.2495	16.9914	0	22.1729	4.73788	32.2667	7.33671	1202	27	34158	0.136632	127.124	12.2045	26.4445	7.78456	0.908674	0.898164	0.895676	0.899745	0.904649	0.903624	0.874583	0.893612	0.860823	0.866269	0.854075	0.887274	0.879062	0.904737	0.876705	0.881668	0.859242	0.838544	0.861336	0.819969	1	0.891042	0.0651231
1204	1	18468	13656	122.996	0	128.664	9.61349	144.501	11.3079	23.3157	0	27.1187	6.12192	38.4182	9.09907	1204	29	32125	0.1285	135.396	12.9915	31.9219	9.37787	0.910553	0.899611	0.897401	0.901167	0.905556	0.904405	0.876187	0.894615	0.861899	0.866708	0.854817	0.887907	0.879268	0.905152	0.876903	0.881665	0.859829	0.839206	0.861385	0.820125	1	0.892235	0.0646034
1210	1	22097	11790	95.5716	0	109.779	7.49462	129.047	9.28593	10.975	0	16.8335	3.46977	27.3273	5.93374	1210	22	33888	0.135552	116.482	12.2827	20.4843	6.71452	0.915811	0.891673	0.893679	0.890433	0.903122	0.907253	0.875811	0.891496	0.859773	0.843868	0.867328	0.878925	0.87649	0.905778	0.881551	0.868803	0.869423	0.845004	0.859508	0.818756	1	0.889604	0.0642756
1214	1	19494	10481	106.577	0	121.793	8.62156	140.854	10.4347	15.198	0	22.9797	4.92072	35.5268	7.92558	1214	26	29976	0.119904	128.457	13.0016	27.3665	8.57392	0.917367	0.893014	0.8956	0.892614	0.903906	0.908043	0.876718	0.892714	0.860689	0.844976	0.867444	0.87882	0.876668	0.905758	0.881872	0.868728	0.868995	0.84566	0.858754	0.819572	1	0.890742	0.0638187
1216	1	18347	9876	109.444	0	126.391	9.58914	145.275	11.4789	16.452	0	25.7263	5.91086	39.0495	9.3056	1216	28	28224	0.112896	132.999	13.6754	30.3879	9.6642	0.918208	0.894646	0.89741	0.894133	0.904372	0.908075	0.877781	0.893406	0.861129	0.846159	0.868109	0.879269	0.87686	0.905736	0.881856	0.868516	0.868498	0.846124	0.858985	0.820454	1	0.891656	0.0635864
1222	2	22665	11572	91.0249	0.249431	109.349	7.35046	128.261	9.23279	9.48825	0.0776572	16.6304	3.37412	26.8331	5.80598	1222	22	34239	0.136956	115.739	12.0265	20.0783	6.49819	0.927218	0.889088	0.906598	0.882094	0.911169	0.892506	0.89217	0.905678	0.886956	0.843205	0.847644	0.877362	0.8581	0.920748	0.869199	0.872163	0.86254	0.84414	0.857838	0.810333	1	0.892897	0.0605905
1226	0	20068	10186	0	0	119.392	8.38252	138.295	10.2766	0	0	21.6475	4.58545	33.6362	7.5049	1226	26	30254	0.121016	125.756	12.7265	25.6839	8.06281	0.92872	0.890279	0.90788	0.884114	0.911714	0.89365	0.892593	0.90669	0.888246	0.844103	0.848665	0.877983	0.859324	0.920424	0.869703	0.872381	0.863572	0.844285	0.857473	0.810653	1	0.893988	0.0602763
1228	0	18854	9573	0	0	126.754	9.40183	145.691	11.3871	0	0	25.9274	5.8022	39.3681	9.26603	1228	28	28427	0.113708	133.131	13.5051	30.4537	9.57035	0.930506	0.892092	0.908819	0.885092	0.912724	0.894062	0.893306	0.906867	0.888328	0.84425	0.848876	0.878285	0.859904	0.920445	0.86942	0.872604	0.863545	0.844479	0.857547	0.811377	1	0.894879	0.0600171
1234	2	22803	12383	90.5084	0.339162	108.792	7.31985	127.609	9.28404	9.32853	0.104407	16.3791	3.3327	26.4368	5.8012	1234	22	35188	0.140752	115.412	12.0766	19.9181	6.48976	0.914232	0.881579	0.898247	0.892165	0.910694	0.898517	0.880584	0.916747	0.878282	0.855078	0.836635	0.872002	0.864982	0.932378	0.857863	0.891838	0.858233	0.859924	0.859796	0.808159	1	0.890527	0.0626233
1238	2	20123	10983	110.842	1.67332	122.056	8.49935	140.656	10.3498	17.0991	0.770553	23.117	4.8602	35.3704	7.85766	1238	26	31108	0.124432	128.622	12.7901	27.4428	8.44865	0.915954	0.883712	0.899897	0.892423	0.910907	0.899817	0.881429	0.917561	0.879709	0.855809	0.837936	0.872123	0.866192	0.932975	0.857979	0.89252	0.858284	0.86055	0.859538	0.807799	1	0.891645	0.0623457
1240	2	18885	10338	117.27	2.79387	128.23	9.53104	146.704	11.4147	20.2553	1.43921	26.8419	6.02863	40.1859	9.46316	1240	28	29225	0.1169	134.764	13.5212	31.5618	9.79168	0.916972	0.8858	0.900342	0.893139	0.911377	0.900411	0.882156	0.91805	0.879863	0.856595	0.838956	0.872541	0.866758	0.933088	0.858871	0.892951	0.858905	0.860753	0.859726	0.807904	1	0.892454	0.0621048
1246	10	24091	14155	92.9011	1.80643	109.916	7.37867	128.121	9.3559	10.0955	0.591305	16.8891	3.42619	26.7584	5.90662	1246	22	38256	0.153024	116.648	12.0026	20.539	6.55981	0.918353	0.902028	0.899022	0.909112	0.893298	0.9008	0.86708	0.908655	0.861904	0.86393	0.857735	0.863263	0.86274	0.915255	0.87006	0.892631	0.864531	0.841397	0.864609	0.819963	1	0.892815	0.06191
1250	9	21258	12559	107.22	2.828	122.382	8.53905	140.477	10.5505	15.5058	1.23949	23.3033	4.91293	35.26	8.00349	1250	26	33826	0.135304	129.096	12.7947	27.7405	8.5064	0.919766	0.903743	0.900343	0.910143	0.894283	0.900993	0.868104	0.909759	0.862428	0.864335	0.858127	0.86432	0.86367	0.915553	0.869908	0.89211	0.864749	0.841645	0.864409	0.819946	1	0.893791	0.0615492
1252	9	19945	11843	115.866	4.54376	129.213	9.55179	147.205	11.6015	19.5964	2.31719	27.4565	6.14712	40.6161	9.66807	1252	28	31797	0.127188	135.911	13.5326	32.3557	9.9516	0.921329	0.905416	0.902176	0.911312	0.894518	0.901594	0.868651	0.910275	0.863824	0.864405	0.858682	0.864972	0.864122	0.915762	0.870695	0.892584	0.864783	0.842186	0.864924	0.820266	1	0.894811	0.0610736
1258	0	24692	12407	0	0	110.228	7.61877	127.994	9.21595	0	0	17.0461	3.56038	26.6673	5.79874	1258	22	37099	0.148396	116.169	11.7171	20.2637	6.34717	0.911184	0.902437	0.901089	0.908259	0.892073	0.89811	0.865023	0.909405	0.85319	0.87284	0.844039	0.869862	0.869282	0.908394	0.883636	0.895685	0.878123	0.822637	0.851775	0.828459	1	0.891501	0.0638788
1262	0	21784	11014	0	0	125.816	8.94395	143.293	10.4251	0	0	25.3251	5.43808	37.3757	8.22014	1262	26	32798	0.131192	131.685	12.5603	29.3718	8.64424	0.912556	0.903546	0.902037	0.909278	0.893012	0.899445	0.866531	0.909781	0.853573	0.87327	0.845234	0.871486	0.86987	0.908211	0.883545	0.896533	0.87824	0.822078	0.851729	0.828862	1	0.892455	0.0635089
1264	0	20424	10390	0	0	132.659	9.94201	149.977	11.4961	0	0	29.7147	6.72936	42.9016	9.94057	1264	28	30814	0.123256	138.498	13.3084	34.1611	10.1093	0.913919	0.904897	0.902853	0.91043	0.894171	0.899997	0.867187	0.910382	0.854109	0.874002	0.846726	0.87186	0.870238	0.908353	0.883754	0.896735	0.878335	0.822435	0.852453	0.82886	1	0.893365	0.0631944
1270	0	19757	12115	0	0	108.226	7.14336	127.867	9.34057	0	0	16.1181	3.21483	26.6007	5.87453	1270	22	31872	0.127488	115.692	12.4776	20.1027	6.73914	0.913215	0.894814	0.908431	0.896304	0.906548	0.907285	0.885621	0.893527	0.861838	0.867831	0.852363	0.875973	0.863093	0.904964	0.880742	0.883126	0.872317	0.847797	0.874121	0.809221	1	0.893166	0.0621898
1274	0	17461	10768	0	0	119.883	8.22973	139.307	10.4329	0	0	21.901	4.54823	34.387	7.77951	1274	26	28229	0.112916	127.292	13.1314	26.6638	8.52438	0.915371	0.896826	0.909437	0.897924	0.907046	0.907684	0.886323	0.893992	0.862624	0.867636	0.852333	0.876227	0.86273	0.905062	0.88069	0.883258	0.873446	0.848046	0.874296	0.810727	1	0.89419	0.0618365
1276	0	16337	10181	0	0	128.527	9.29062	147.853	11.4996	0	0	27.0042	5.90556	41.1319	9.64381	1276	28	26518	0.106072	135.947	13.8667	32.4282	10.2177	0.916717	0.898673	0.910438	0.898578	0.907949	0.908326	0.887793	0.895203	0.863564	0.868222	0.852364	0.876933	0.863678	0.905517	0.881194	0.883777	0.873256	0.848103	0.874349	0.812542	1	0.895205	0.0615732
1282	2	23330	13696	91.73	0.709625	109.487	7.31595	127.463	9.11008	9.71097	0.22435	16.6907	3.36892	26.3327	5.68061	1282	22	37028	0.148112	116.135	11.8223	20.2567	6.38436	0.913255	0.892905	0.902479	0.891109	0.896794	0.893148	0.8999	0.899644	0.875824	0.869639	0.845414	0.882076	0.865386	0.913484	0.868532	0.872866	0.851612	0.855582	0.862726	0.811021	1	0.891403	0.0650412
1286	1	20680	12184	104.548	0	117.576	8.29855	135.381	10.097	14.3499	0	20.6822	4.41177	31.5682	7.10237	1286	26	32865	0.13146	124.176	12.4539	24.7178	7.65485	0.91494	0.894371	0.903925	0.891845	0.897611	0.893914	0.900852	0.900837	0.876845	0.870227	0.845976	0.883493	0.866454	0.914301	0.868857	0.872478	0.851422	0.854906	0.862711	0.810878	1	0.892454	0.0646758
1288	1	19432	11485	113.239	0	124.462	9.32629	142.189	11.0415	18.2152	0	24.5608	5.56884	36.6008	8.58469	1288	28	30918	0.123672	131.047	13.1655	29.0331	8.98419	0.916586	0.896484	0.905443	0.892102	0.898554	0.894851	0.901578	0.901869	0.877676	0.870577	0.846449	0.88442	0.867246	0.914581	0.86972	0.873262	0.852028	0.854955	0.863025	0.811032	1	0.893545	0.0640613
1294	0	22174	12644	0	0	109.649	7.52135	128.376	9.28606	0	0	16.7765	3.47624	26.9094	5.85281	1294	22	34818	0.139272	116.45	12.184	20.4562	6.6243	0.912416	0.900253	0.888247	0.887573	0.899865	0.897122	0.873499	0.913579	0.865687	0.859168	0.831352	0.874174	0.877764	0.913938	0.869593	0.884571	0.856942	0.849891	0.846128	0.803105	1	0.888751	0.0667754
1298	0	19562	11259	0	0	123.213	8.71384	141.651	10.4853	0	0	23.789	5.09237	36.1296	8.04429	1298	26	30821	0.123284	129.949	12.9296	28.297	8.68375	0.914263	0.902648	0.890302	0.888404	0.900928	0.898705	0.874631	0.91402	0.866666	0.859219	0.832192	0.87515	0.878459	0.914798	0.869618	0.88563	0.857548	0.850605	0.846339	0.80291	1	0.890078	0.0662154
1300	0	18393	10590	0	0	129.246	9.70381	147.507	11.5912	0	0	27.4911	6.24689	40.8603	9.68542	1300	28	28983	0.115932	135.918	13.6444	32.3761	10.0243	0.915399	0.904289	0.891419	0.889608	0.901977	0.899941	0.875824	0.914605	0.867267	0.860194	0.832816	0.876221	0.878981	0.914864	0.869837	0.886761	0.857054	0.850533	0.84691	0.802902	1	0.891105	0.0657939
1306	1	19758	11840	92.1037	0	108.034	7.2661	127.145	9.45197	9.82789	0	16.0405	3.25847	26.1694	5.88532	1306	22	31599	0.126396	115.194	12.332	19.8356	6.60737	0.916801	0.901674	0.887655	0.890139	0.90343	0.907814	0.866863	0.914697	0.853666	0.864141	0.837115	0.884395	0.851435	0.905931	0.881088	0.89824	0.860518	0.840723	0.856404	0.808981	1	0.890278	0.0626077
1310	1	17544	10489	101.931	0	115.578	8.21997	134.512	10.4857	13.3037	0	19.6543	4.22268	31.0139	7.31044	1310	26	28034	0.112136	122.661	12.9378	23.9043	7.83419	0.917511	0.902814	0.889277	0.891935	0.903795	0.908736	0.868338	0.914479	0.854231	0.863469	0.838375	0.884604	0.850628	0.906025	0.881305	0.898873	0.861507	0.841014	0.855836	0.809303	1	0.891097	0.062419
1312	1	16404	9906	111.2	0	121.169	9.13671	140.096	11.4503	17.2533	0	22.6751	5.17046	35.0829	8.67998	1312	28	26311	0.105244	128.295	13.6203	27.3464	9.00981	0.918703	0.903595	0.890711	0.893144	0.904603	0.909905	0.868439	0.91496	0.854871	0.863764	0.84001	0.885314	0.851317	0.906788	0.881399	0.898845	0.861902	0.841701	0.855631	0.809243	1	0.891973	0.0621616
1318	11	24203	13897	92.0713	1.88329	110.261	7.42878	128.292	9.43167	9.8298	0.607308	17.0494	3.47198	26.871	5.96566	1318	22	38111	0.152444	116.831	11.9572	20.6287	6.55831	0.913962	0.897746	0.896592	0.9108	0.900252	0.902666	0.876204	0.927147	0.857941	0.866915	0.857456	0.871782	0.864422	0.900514	0.883144	0.884915	0.85495	0.837986	0.857561	0.812967	1	0.893429	0.0621291
1322	10	21348	12242	105.83	4.16147	122.594	8.5797	140.585	10.5619	14.9508	1.79684	23.4259	4.94729	35.3414	8.01387	1322	26	33600	0.1344	129.144	12.7489	27.7647	8.47798	0.915521	0.899271	0.898884	0.912202	0.901429	0.903199	0.87628	0.927396	0.859048	0.866935	0.857946	0.871399	0.864286	0.901414	0.883824	0.884732	0.854732	0.837812	0.858244	0.811979	1	0.894452	0.0617201
1324	9	20025	11519	113.122	5.6046	129.317	9.6087	147.256	11.6204	18.2929	2.77872	27.5268	6.18288	40.6596	9.66905	1324	28	31553	0.126212	135.861	13.5142	32.3185	9.92076	0.916712	0.900548	0.900453	0.913067	0.902941	0.903924	0.877999	0.9282	0.8593	0.867572	0.858603	0.871375	0.864292	0.901768	0.884005	0.88494	0.85499	0.837923	0.858793	0.812252	1	0.895437	0.0613594
1330	11	29049	11692	93.2711	1.78731	113.619	8.06783	131.159	9.33208	10.2158	0.583526	18.6755	4.00503	28.6756	6.1603	1330	21	40752	0.163008	118.646	11.597	21.5423	6.54321	0.923906	0.897612	0.907931	0.905477	0.903612	0.91874	0.874718	0.921255	0.869503	0.859688	0.856608	0.866853	0.886006	0.885687	0.86527	0.864338	0.864007	0.839272	0.874779	0.803605	1	0.896466	0.0595468
1334	9	25769	10425	110.362	2.77409	126.349	9.13273	143.907	10.4978	16.8992	1.27978	25.6598	5.60102	37.859	8.35027	1334	25	36203	0.144812	131.401	12.4266	29.1705	8.5415	0.924937	0.898461	0.909275	0.906955	0.904386	0.919841	0.875922	0.921526	0.870922	0.861407	0.857622	0.867511	0.88628	0.885838	0.865467	0.864003	0.864583	0.838977	0.874693	0.80427	1	0.897429	0.0591724
1336	8	24212	9874	116.266	2.49658	133.211	10.1388	150.764	11.608	19.7354	1.21507	30.1012	6.92189	43.5836	10.148	1336	27	34094	0.136376	138.29	13.2485	34.0034	10.0644	0.925808	0.900041	0.911128	0.907711	0.90491	0.920118	0.87687	0.92201	0.87206	0.862102	0.858846	0.867968	0.886388	0.88586	0.86527	0.864683	0.865079	0.839224	0.874582	0.80391	1	0.898315	0.058811
1342	1	25735	7768	100.44	0	111.933	7.87448	131.668	9.57388	12.7307	0	17.855	3.79424	29.0288	6.39889	1342	20	33504	0.134016	116.508	11.7578	20.4455	6.54133	0.919323	0.90228	0.901027	0.888133	0.910205	0.898788	0.881104	0.909682	0.848988	0.867986	0.848481	0.866732	0.865882	0.898908	0.872717	0.870045	0.866598	0.857718	0.869374	0.811903	1	0.892361	0.0622323
1346	1	22637	6920	120.553	0	124.665	9.0397	144.27	10.7256	21.9597	0	24.6543	5.39766	38.1689	8.62204	1346	24	29558	0.118232	129.255	12.5871	27.8182	8.51275	0.920648	0.903732	0.902531	0.889438	0.910684	0.899553	0.882265	0.91021	0.849871	0.868428	0.84933	0.868039	0.867092	0.898928	0.872995	0.871202	0.866635	0.858194	0.870103	0.812267	1	0.8934	0.0617995
1348	1	21278	6525	129.378	0	129.375	9.9831	148.987	11.6987	27.1188	0	27.5987	6.43601	42.0984	10.0449	1348	26	27804	0.111216	133.977	13.3219	31.0015	9.65084	0.921792	0.90514	0.903521	0.890537	0.911326	0.900032	0.88329	0.910481	0.850273	0.868382	0.85004	0.868814	0.867861	0.899061	0.873004	0.871637	0.866386	0.85842	0.870342	0.812599	1	0.894209	0.0614239
1354	2	22592	9393	91.1589	0.570571	109.742	7.36313	129.857	9.30765	9.53093	0.178162	16.8088	3.39884	27.8389	5.99082	1354	21	31987	0.127948	115.648	12.1527	20.0473	6.6287	0.919327	0.910229	0.885829	0.893425	0.909979	0.882734	0.87731	0.91162	0.861225	0.880201	0.828305	0.87645	0.85591	0.902679	0.876106	0.873167	0.857598	0.846922	0.870213	0.804811	1	0.891221	0.0611952
1358	2	19974	8318	107.792	2.94413	123.133	8.49153	143.159	10.5493	15.7562	1.28287	23.7254	4.94203	37.2855	8.25976	1358	25	28294	0.113176	129.02	12.9186	27.7113	8.68747	0.920513	0.910918	0.887255	0.89473	0.911236	0.883933	0.878738	0.912119	0.86225	0.881229	0.827755	0.876847	0.85633	0.902559	0.876476	0.873896	0.857461	0.846646	0.870096	0.805047	1	0.892152	0.060976
1360	2	18764	7844	117.518	6.31799	131.445	9.60016	151.299	11.6835	20.524	3.27078	28.8858	6.37246	44.0506	10.2422	1360	27	26610	0.10644	137.296	13.6821	33.3554	10.3623	0.922135	0.912138	0.888219	0.895396	0.912439	0.884367	0.879594	0.912552	0.863003	0.881567	0.827678	0.87717	0.85729	0.902443	0.877114	0.874371	0.858023	0.847595	0.870331	0.804961	1	0.893023	0.0607249
1366	2	21693	11943	92.3421	0.255774	109.156	7.30626	127.892	9.18006	9.90429	0.081938	16.5412	3.35135	26.6013	5.74238	1366	22	33638	0.134552	115.807	12.0319	20.1126	6.49086	0.919823	0.913446	0.892711	0.904542	0.905955	0.8983	0.871931	0.916538	0.868333	0.872941	0.841756	0.887449	0.873209	0.905018	0.878188	0.888504	0.877846	0.858627	0.868987	0.826	1	0.896272	0.0603368
1370	1	19102	10601	100.231	0	123.004	8.45974	141.725	10.35	12.6517	0	23.6496	4.91694	36.1711	7.96041	1370	26	29704	0.118816	129.685	12.8345	28.118	8.61139	0.921374	0.915634	0.894021	0.905232	0.907538	0.898482	0.872744	0.917267	0.868671	0.873738	0.84194	0.888433	0.873569	0.905501	0.878249	0.888584	0.877744	0.860036	0.869159	0.825663	1	0.897322	0.0599632
1372	1	17909	9993	103.929	0	128.873	9.4829	147.604	11.3997	14.0979	0	27.2371	6.05603	40.9156	9.54444	1372	28	27903	0.111612	135.58	13.5992	32.1354	9.95916	0.923682	0.916801	0.895119	0.906695	0.908755	0.899258	0.873078	0.917894	0.869602	0.874763	0.842598	0.888686	0.874046	0.906318	0.879368	0.888112	0.877934	0.860803	0.869315	0.825288	1	0.898427	0.0594363
1378	6	26172	12456	92.4131	1.55572	110.559	7.45764	129.207	9.091	9.93519	0.503712	17.1879	3.49723	27.4097	5.78821	1378	21	38634	0.154536	116.569	11.848	20.4824	6.47526	0.925778	0.917974	0.901796	0.903789	0.897836	0.900476	0.881439	0.911115	0.874541	0.864679	0.858984	0.877517	0.861456	0.909406	0.874981	0.893048	0.877	0.848773	0.87102	0.82219	1	0.898346	0.0601903
1382	5	23191	11094	106.659	3.279	121.017	8.48292	139.783	10.2291	15.2759	1.43106	22.5383	4.76673	34.7121	7.61588	1382	25	34290	0.13716	127.086	12.6356	26.4759	8.15992	0.927224	0.918941	0.902275	0.90471	0.898527	0.901152	0.882429	0.911476	0.874818	0.864931	0.859522	0.878609	0.862176	0.910032	0.875022	0.893322	0.876845	0.84949	0.871304	0.822864	1	0.899118	0.0599833
1384	3	21874	10469	109.364	0.962081	126.142	9.35721	144.939	11.1903	16.4199	0.432217	25.5556	5.72154	38.7475	8.98262	1384	27	32346	0.129384	132.225	13.3091	29.8244	9.29315	0.928384	0.919604	0.903497	0.90546	0.899555	0.90209	0.883355	0.912138	0.875626	0.865779	0.859813	0.878625	0.862688	0.910097	0.875301	0.893588	0.877481	0.850182	0.871205	0.822853	1	0.899927	0.0598291
1390	2	27529	12042	92.0919	0.378422	111.747	7.77031	130.129	9.31754	9.8246	0.120577	17.7606	3.73892	28.0131	6.04401	1390	21	39573	0.158292	117.34	11.8314	20.88	6.56501	0.931708	0.89527	0.918214	0.908549	0.890948	0.914765	0.883519	0.910343	0.866222	0.874106	0.856493	0.86861	0.864984	0.898226	0.869949	0.88434	0.875736	0.862356	0.863164	0.808405	1	0.898329	0.0598987
1394	2	24334	10689	107.263	0.787779	124.316	8.86554	142.536	10.3808	15.4947	0.339851	24.4363	5.26786	36.7894	8.0747	1394	25	35025	0.1401	129.875	12.5664	28.2058	8.45837	0.933219	0.89666	0.919458	0.909822	0.891991	0.915032	0.884797	0.910435	0.866681	0.874989	0.857131	0.869408	0.86601	0.898858	0.870478	0.884982	0.876759	0.862969	0.863597	0.808822	1	0.899346	0.059321
1396	2	22885	10149	110.39	3.68422	129.291	9.81861	147.547	11.3516	16.9364	1.68335	27.5302	6.31948	40.8627	9.48283	1396	27	33036	0.132144	134.898	13.3167	31.6255	9.65063	0.933875	0.897733	0.920617	0.910719	0.892996	0.916273	0.885716	0.911339	0.867357	0.875666	0.857595	0.870232	0.866252	0.899034	0.870914	0.884626	0.876937	0.863104	0.863513	0.80883	1	0.900164	0.0589781
1402	0	20970	10194	0	0	109.445	7.4968	128.874	9.33637	0	0	16.6829	3.45146	27.2232	5.92045	1402	21	31164	0.124656	115.801	12.2236	20.1307	6.62837	0.924978	0.911613	0.896146	0.908468	0.901569	0.91564	0.873363	0.924817	0.864684	0.879942	0.841901	0.883824	0.873572	0.899259	0.876925	0.892552	0.871567	0.863577	0.864555	0.820225	1	0.898711	0.0613089
1406	0	18567	9052	0	0	123.115	8.67467	142.439	10.5057	0	0	23.7298	5.05985	36.7294	8.15362	1406	25	27619	0.110476	129.449	13.0014	27.9904	8.73117	0.926554	0.913248	0.897498	0.910261	0.90273	0.916308	0.87505	0.925866	0.86493	0.880626	0.84221	0.883432	0.873945	0.899906	0.878363	0.892936	0.87132	0.864025	0.864839	0.820124	1	0.899851	0.0607795
1408	0	17459	8520	0	0	129.124	9.68731	148.452	11.5957	0	0	27.4126	6.20878	41.6387	9.8041	1408	27	25979	0.103916	135.463	13.7662	32.0782	10.1013	0.927788	0.913873	0.898149	0.911467	0.904288	0.916952	0.874937	0.926806	0.865449	0.881058	0.843701	0.883483	0.874726	0.900266	0.878613	0.893087	0.871377	0.864275	0.865526	0.81997	1	0.900638	0.0604036
1414	0	18432	11772	0	0	107.509	7.06962	127.324	9.38442	0	0	15.7995	3.13287	26.2719	5.83842	1414	22	30204	0.120816	115.232	12.5783	19.8811	6.73497	0.92203	0.897911	0.897927	0.88139	0.909201	0.883426	0.861525	0.900477	0.862336	0.873196	0.816349	0.888161	0.856195	0.898358	0.874536	0.88629	0.880032	0.847388	0.856509	0.799397	1	0.88866	0.065419
1418	0	16261	10419	0	0	122.187	8.31349	141.537	10.5186	0	0	23.1762	4.75053	36.0471	8.04541	1418	26	26680	0.10672	129.743	13.2078	28.2025	8.85785	0.922695	0.899644	0.900131	0.882777	0.911019	0.884708	0.862069	0.901424	0.864243	0.873707	0.816942	0.889055	0.857046	0.898932	0.873988	0.886488	0.88066	0.84672	0.856972	0.800037	1	0.889846	0.0649683
1420	0	15192	9813	0	0	130.165	9.40613	149.294	11.5232	0	0	28.0445	6.10369	42.3293	9.82101	1420	28	25005	0.10002	137.672	13.8964	33.6505	10.447	0.924355	0.9012	0.90166	0.883723	0.912438	0.885843	0.863407	0.902719	0.864927	0.874605	0.817477	0.889262	0.858248	0.89976	0.874365	0.886523	0.880204	0.847371	0.857768	0.80054	1	0.891034	0.0643629
1426	14	24085	14654	92.7199	1.86175	110.644	7.55503	127.903	9.28532	10.0376	0.61453	17.2332	3.55582	26.6185	5.8625	1426	22	38753	0.155012	117.164	11.7612	20.7796	6.45016	0.919903	0.906614	0.888189	0.877119	0.921477	0.895273	0.866307	0.897995	0.857185	0.870823	0.83071	0.881622	0.865972	0.901143	0.871016	0.871081	0.870668	0.863082	0.838851	0.796571	1	0.889778	0.062905
1430	11	21254	12984	111.424	4.11009	124.905	8.75546	142.127	10.4696	17.4274	1.91483	24.7717	5.25222	36.4889	8.13257	1430	26	34249	0.136996	131.43	12.6118	29.2114	8.63414	0.921224	0.907647	0.890274	0.877427	0.922377	0.896201	0.867631	0.89899	0.856959	0.870858	0.830856	0.881938	0.866419	0.901253	0.87115	0.871004	0.870785	0.86347	0.839061	0.796155	1	0.890647	0.0625781
1432	9	19994	12194	117.142	4.20501	131.851	9.77072	149.076	11.5737	20.2326	2.14214	29.1672	6.53823	42.1543	9.88281	1432	28	32197	0.128788	138.371	13.4143	34.0833	10.1622	0.92285	0.909526	0.891294	0.878389	0.923238	0.897242	0.86859	0.900022	0.858263	0.87092	0.831071	0.882769	0.867519	0.901419	0.872007	0.871059	0.871044	0.864289	0.839643	0.796052	1	0.891729	0.0621974
1438	4	25395	10030	91.8909	1.24707	111.506	7.78232	129.57	9.48636	9.76555	0.395269	17.6479	3.71888	27.6749	6.13837	1438	21	35429	0.141716	116.617	11.6268	20.4857	6.40296	0.911005	0.91164	0.89153	0.898882	0.907802	0.891177	0.879223	0.900802	0.853623	0.884544	0.84771	0.882836	0.870431	0.912939	0.891036	0.87259	0.864998	0.861342	0.851407	0.824127	1	0.892987	0.0621238
1442	4	22453	8851	107.881	4.65561	123.615	8.86184	141.522	10.6148	15.8474	2.03281	24.0309	5.19882	36.048	8.1801	1442	25	31308	0.125232	128.676	12.3795	27.4272	8.22196	0.912131	0.913425	0.892535	0.899578	0.908154	0.892184	0.880542	0.901207	0.854207	0.885588	0.847675	0.882458	0.870864	0.91392	0.891497	0.87262	0.863853	0.861441	0.850597	0.823943	1	0.893819	0.0617977
1444	3	21056	8364	112.196	8.39542	130.458	9.84237	148.337	11.6434	18.018	4.17371	28.2726	6.44235	41.5494	9.85252	1444	27	29423	0.117692	135.538	13.1514	32.0457	9.65305	0.913826	0.914812	0.894351	0.900486	0.909323	0.89306	0.880876	0.901608	0.854977	0.886262	0.847857	0.882303	0.871478	0.914183	0.891615	0.872192	0.86395	0.86169	0.850865	0.823794	1	0.894802	0.0613026
1450	1	20921	9670	92.7935	0	108.82	7.28211	128.927	9.40197	10.0494	0	16.3895	3.31236	27.2623	5.97833	1450	21	30592	0.122368	115.175	12.3133	19.8261	6.66029	0.910058	0.91403	0.903177	0.910483	0.894842	0.913539	0.884774	0.889563	0.852298	0.87044	0.847575	0.868789	0.864213	0.896117	0.891687	0.886098	0.863183	0.843047	0.845924	0.823075	1	0.894188	0.0622377
1454	1	18415	8585	107.763	0	118.728	8.29805	138.553	10.4933	15.7089	0	21.2872	4.49432	33.8463	7.73263	1454	25	27001	0.108004	125.031	12.9312	25.2802	8.18509	0.912281	0.915707	0.904485	0.911874	0.895578	0.914225	0.885393	0.889726	0.853413	0.87156	0.848228	0.86882	0.865172	0.896726	0.891486	0.886301	0.863135	0.843617	0.846561	0.823377	1	0.895313	0.0616581
1456	1	17296	8115	113.509	0	125.269	9.26147	144.936	11.4957	18.3452	0	25.0283	5.6	38.7835	9.30822	1456	27	25412	0.101648	131.549	13.5891	29.4206	9.49433	0.913663	0.91689	0.905694	0.912758	0.896309	0.914312	0.886333	0.889973	0.854616	0.871813	0.849343	0.868763	0.866087	0.896978	0.891685	0.886412	0.862585	0.843814	0.846903	0.823804	1	0.896145	0.0613472
1462	8	21859	12917	92.5335	1.99848	109.133	7.25191	128.211	9.31244	9.97936	0.652649	16.5278	3.3178	26.8104	5.89374	1462	22	34784	0.139136	116.214	12.2613	20.3447	6.67244	0.91509	0.907098	0.915263	0.919359	0.88305	0.913595	0.87707	0.901593	0.872643	0.878737	0.860856	0.870558	0.868143	0.906394	0.89327	0.879772	0.879672	0.842226	0.849385	0.807225	1	0.897454	0.0604927
1466	7	19271	11482	107.132	2.61891	121.176	8.35518	140.146	10.4952	15.463	1.12782	22.6167	4.70328	35.0088	7.92278	1466	26	30760	0.12304	128.254	13.0047	27.2407	8.55814	0.915914	0.908371	0.916905	0.920237	0.884086	0.914093	0.878186	0.902731	0.873358	0.879486	0.861687	0.871261	0.86923	0.906583	0.893336	0.879746	0.879763	0.84223	0.84922	0.806925	1	0.898373	0.0600989
1468	6	18126	10828	114.354	4.31536	128.857	9.38238	147.75	11.6351	18.8347	2.03386	27.2176	5.97439	41.0653	9.75934	1468	28	28960	0.11584	135.918	13.7609	32.3934	10.1428	0.917662	0.909565	0.917887	0.921323	0.884893	0.91452	0.879195	0.903367	0.874275	0.880283	0.861706	0.871892	0.868957	0.906405	0.89337	0.879765	0.880439	0.842559	0.849482	0.807579	1	0.899276	0.0597033
1474	0	22327	12613	0	0	109.193	7.34669	126.927	9.16121	0	0	16.56	3.36293	26.0107	5.66638	1474	22	34940	0.13976	115.594	11.719	19.9716	6.27856	0.922825	0.903463	0.904551	0.904651	0.903692	0.891729	0.866557	0.903835	0.85063	0.881382	0.844018	0.875859	0.864768	0.892988	0.8835	0.888437	0.883758	0.858858	0.849742	0.804966	1	0.893779	0.0612612
1478	0	19691	11218	0	0	124.83	8.57682	142.265	10.4059	0	0	24.7127	5.12203	36.5857	8.07092	1478	26	30909	0.123636	131.158	12.5078	29.0218	8.54102	0.92397	0.904688	0.905853	0.905384	0.904478	0.893478	0.867369	0.90485	0.850853	0.88217	0.844447	0.875425	0.86512	0.892895	0.88437	0.888851	0.884192	0.858682	0.849348	0.804571	1	0.894663	0.0610335
1480	0	18548	10589	0	0	132.606	9.63223	149.792	11.5188	0	0	29.6499	6.50403	42.7478	9.90734	1480	28	29137	0.116548	138.852	13.2519	34.4099	10.1138	0.925061	0.906253	0.90706	0.906133	0.905532	0.894104	0.868861	0.905412	0.851289	0.88228	0.84506	0.875365	0.865841	0.893606	0.884048	0.889436	0.884339	0.859406	0.849899	0.804493	1	0.89556	0.0607713
1486	2	21543	12692	93.2545	2.62292	108.046	7.11118	128.38	9.46214	10.2232	0.857058	16.0367	3.1849	26.9276	5.97763	1486	22	34237	0.136948	115.583	12.708	20.0737	6.8778	0.922131	0.901466	0.89745	0.876479	0.915136	0.898414	0.877399	0.887709	0.858895	0.873821	0.827818	0.862327	0.859567	0.88657	0.88508	0.877647	0.868286	0.857917	0.834054	0.804714	1	0.889619	0.0624461
1490	1	19009	11308	104.883	0	116.814	8.15007	137.105	10.5363	14.4877	0	20.2776	4.27212	32.8168	7.58155	1490	26	30318	0.121272	124.382	13.3924	24.9543	8.34603	0.923098	0.902698	0.898707	0.878752	0.916089	0.899977	0.878422	0.888053	0.85972	0.874415	0.828501	0.86198	0.86071	0.88647	0.885217	0.878406	0.86889	0.857824	0.834009	0.804802	1	0.890647	0.0621984
1492	1	17780	10623	115.652	0	123.796	9.15574	143.991	11.5438	19.3993	0	24.1596	5.39803	38.0469	9.17129	1492	28	28404	0.113616	131.348	14.0641	29.3532	9.73923	0.924694	0.904432	0.900084	0.879999	0.916438	0.900472	0.879084	0.888607	0.860055	0.874824	0.829513	0.862555	0.861358	0.886794	0.885615	0.87794	0.868997	0.8584	0.833914	0.804781	1	0.891605	0.0617745
1498	1	25484	14280	95.0776	0	110.453	7.53673	127.469	9.21956	10.8064	0	17.1441	3.53982	26.3458	5.76075	1498	22	39765	0.15906	116.563	11.5575	20.4484	6.27986	0.916183	0.910587	0.880938	0.892116	0.89824	0.879002	0.875179	0.889212	0.884421	0.866277	0.856042	0.868678	0.861386	0.882057	0.881655	0.87279	0.855589	0.855287	0.836112	0.813391	1	0.888458	0.0624013
1502	0	22432	12690	0	0	123.941	8.69371	140.706	10.3998	0	0	24.2052	5.13268	35.4136	7.90797	1502	26	35122	0.140488	129.999	12.3374	28.255	8.27112	0.917829	0.912106	0.882623	0.893443	0.898682	0.879577	0.876502	0.890012	0.885186	0.866309	0.85724	0.869298	0.861739	0.881755	0.882026	0.873028	0.857155	0.85502	0.8361	0.813607	1	0.889517	0.0620928
1504	0	21020	11979	0	0	131.067	9.69537	147.722	11.4695	0	0	28.6503	6.402	41.021	9.62304	1504	28	32999	0.131996	137.113	13.1061	33.141	9.75244	0.919558	0.913194	0.884436	0.89433	0.898755	0.880815	0.876875	0.890694	0.885497	0.866738	0.858041	0.869511	0.862329	0.882284	0.882587	0.873208	0.857662	0.85545	0.83598	0.814252	1	0.890453	0.0617867
1510	0	22014	12150	0	0	109.644	7.47126	128.016	9.22559	0	0	16.7711	3.45572	26.6815	5.79365	1510	22	34164	0.136656	116.178	11.9826	20.2956	6.49147	0.90209	0.924804	0.891362	0.899836	0.892592	0.898402	0.889635	0.906202	0.863892	0.887001	0.85653	0.89284	0.877825	0.886752	0.885889	0.875629	0.873536	0.865955	0.848452	0.80778	1	0.89429	0.0605171
1514	0	19508	10805	0	0	119.197	8.50539	137.53	10.3605	0	0	21.5526	4.65216	33.0995	7.52589	1514	26	30313	0.121252	125.732	12.7247	25.6685	8.04376	0.904068	0.926137	0.892802	0.901016	0.893775	0.899185	0.89102	0.906723	0.865124	0.887639	0.856283	0.893231	0.877726	0.886732	0.885132	0.875515	0.873239	0.866443	0.848943	0.807096	1	0.895337	0.0602422
1516	0	18340	10195	0	0	126.052	9.50298	144.377	11.3619	0	0	25.5146	5.80732	38.3274	9.10158	1516	28	28535	0.11414	132.599	13.464	30.0924	9.43243	0.90573	0.927195	0.893604	0.901787	0.894358	0.900158	0.891887	0.907307	0.865866	0.888207	0.85686	0.893674	0.87857	0.887559	0.885614	0.876327	0.873156	0.866725	0.848642	0.806956	1	0.896212	0.0600195
1522	1	19800	12013	90.0384	0	108.331	7.17473	127.486	9.20202	9.18421	0	16.1662	3.23363	26.3547	5.74315	1522	22	31814	0.127256	115.564	12.2582	20.0131	6.58499	0.921953	0.899541	0.896414	0.897105	0.870152	0.919438	0.88997	0.900201	0.864415	0.881452	0.824747	0.869554	0.874363	0.888791	0.890378	0.879471	0.874694	0.844172	0.865798	0.8156	1	0.89189	0.0620785
1526	1	17443	10710	108.145	0	123.274	8.43973	142.121	10.4057	15.8755	0	23.802	4.92514	36.4766	8.06772	1526	26	28154	0.112616	130.443	13.002	28.6232	8.81234	0.923403	0.901542	0.897705	0.898753	0.872292	0.920207	0.890957	0.900529	0.86462	0.882024	0.825495	0.870605	0.87524	0.8884	0.890957	0.879324	0.875346	0.845741	0.865881	0.815106	1	0.893079	0.0615395
1528	1	16380	10116	116.219	0	130.023	9.46834	148.668	11.4169	19.6849	0	27.9602	6.15596	41.7951	9.69224	1528	28	26497	0.105988	137.141	13.684	33.2417	10.2212	0.924746	0.903442	0.898951	0.899857	0.873589	0.92067	0.891629	0.901177	0.865494	0.882383	0.826622	0.870778	0.875571	0.888836	0.891308	0.879364	0.875307	0.846134	0.864777	0.814696	1	0.894072	0.0612998
1534	8	24641	12485	92.1165	2.13702	110.733	7.53556	128.859	9.28486	9.84773	0.69128	17.2729	3.54905	27.2096	5.90796	1534	22	37134	0.148536	116.823	11.8369	20.6122	6.49244	0.906366	0.889926	0.887098	0.904118	0.883893	0.906514	0.884486	0.907309	0.867628	0.870092	0.828594	0.867763	0.870227	0.877578	0.892093	0.877296	0.863292	0.848104	0.865999	0.801651	1	0.88751	0.0639133
1538	8	21806	11056	111.384	3.61964	125.444	8.7849	143.334	10.5335	17.3934	1.71843	25.0911	5.30979	37.4181	8.26809	1538	26	32870	0.13148	131.458	12.6513	29.2355	8.69759	0.908214	0.89171	0.888424	0.905248	0.884423	0.907514	0.884895	0.90791	0.868086	0.870718	0.829145	0.868543	0.870383	0.877396	0.892333	0.877685	0.863766	0.848023	0.866337	0.801491	1	0.888524	0.0633049
1540	7	20488	10426	122.977	2.38124	133.761	9.86429	151.402	11.6619	23.3311	1.34727	30.4423	6.78005	44.1364	10.2437	1540	28	30921	0.123684	139.707	13.4139	35.0581	10.3816	0.90998	0.894036	0.890236	0.906213	0.885741	0.908654	0.885854	0.908444	0.868859	0.871172	0.830002	0.868892	0.870816	0.877818	0.891983	0.877721	0.864154	0.848016	0.866498	0.801785	1	0.889745	0.0627231
1546	0	23766	9956	0	0	109.8	7.59112	128.512	9.36919	0	0	16.8493	3.52066	27.0018	5.95295	1546	21	33722	0.134888	115.325	11.806	19.8467	6.37532	0.905462	0.906204	0.888678	0.905032	0.913113	0.901711	0.888663	0.905759	0.863783	0.876134	0.860254	0.863057	0.859587	0.879604	0.890546	0.856162	0.863561	0.860729	0.840905	0.785719	1	0.892034	0.0611424
1550	0	21027	8788	0	0	124.296	8.74751	142.937	10.5532	0	0	24.4156	5.19706	37.1156	8.25538	1550	25	29815	0.11926	129.791	12.6104	28.1589	8.52431	0.907178	0.907161	0.890642	0.905953	0.913751	0.90213	0.889519	0.906004	0.864716	0.876757	0.860171	0.862552	0.860037	0.878954	0.890827	0.855693	0.863391	0.860859	0.840667	0.785645	1	0.892889	0.0607921
1552	0	19746	8277	0	0	131.208	9.78109	149.91	11.5934	0	0	28.7498	6.4798	42.8564	9.98972	1552	27	28023	0.112092	136.732	13.4128	32.9164	10.0239	0.908504	0.908004	0.891678	0.90779	0.914588	0.902455	0.890055	0.90688	0.865039	0.877458	0.860722	0.862916	0.860133	0.879296	0.891286	0.856083	0.863095	0.861417	0.840881	0.786193	1	0.893743	0.0604843
1558	14	24653	12865	92.2806	2.11783	110.199	7.39989	129.519	9.33821	9.89996	0.696577	17.0193	3.45096	27.628	5.98024	1558	22	37532	0.150128	116.815	12.2537	20.6531	6.74341	0.912088	0.910956	0.887456	0.878544	0.906733	0.887509	0.867713	0.889974	0.883792	0.880382	0.867433	0.874694	0.840403	0.880822	0.887016	0.870817	0.855297	0.854458	0.840243	0.797146	1	0.888681	0.0638214
1562	13	21602	11468	104.259	4.91857	121.458	8.51498	140.504	10.5064	14.3256	2.00069	22.7853	4.83172	35.2742	7.92594	1562	26	33083	0.132332	128.054	12.9605	27.1112	8.50902	0.914065	0.912629	0.888311	0.880528	0.908034	0.887873	0.868754	0.89079	0.884865	0.880377	0.86747	0.875283	0.840749	0.881117	0.888311	0.870538	0.856044	0.854865	0.840341	0.797449	1	0.889811	0.0633771
1564	12	20310	10848	110.252	5.53825	127.043	9.43366	145.928	11.5253	16.9441	2.56805	26.1056	5.86311	39.5746	9.39324	1564	28	31170	0.12468	133.609	13.6143	30.7896	9.71278	0.91548	0.913571	0.889605	0.881601	0.908903	0.888274	0.869859	0.89153	0.885627	0.880879	0.86811	0.875682	0.841258	0.881376	0.888739	0.871046	0.856481	0.854508	0.840167	0.797466	1	0.890698	0.0630475
1570	4	25932	11741	92.7737	2.36041	111.918	7.8408	129.654	9.27402	10.0623	0.775365	17.8451	3.76646	27.7085	5.98474	1570	21	37677	0.150708	117.443	11.6902	20.918	6.46577	0.927648	0.911365	0.896794	0.874685	0.890145	0.888964	0.883815	0.883072	0.883298	0.887239	0.855323	0.878547	0.857367	0.860445	0.878507	0.866736	0.876038	0.867466	0.86927	0.821098	1	0.891674	0.0621863
1574	4	22936	10426	104.666	2.9548	122.268	8.85782	139.997	10.348	14.4326	1.21693	23.2647	5.07686	34.8832	7.79786	1574	25	33366	0.133464	127.806	12.449	26.8941	8.10775	0.92894	0.912561	0.897291	0.876221	0.890907	0.889918	0.885033	0.884418	0.883969	0.88773	0.855901	0.879473	0.857684	0.861491	0.879683	0.866136	0.875787	0.867305	0.869972	0.82124	1	0.892619	0.0618313
1576	4	21544	9819	112.404	3.58264	130.938	9.91287	148.63	11.4665	17.8709	1.70409	28.588	6.53661	41.7693	9.73983	1576	27	31367	0.125468	136.474	13.2675	32.7129	9.81999	0.930484	0.914656	0.898253	0.877387	0.892196	0.890697	0.885835	0.885485	0.884799	0.888163	0.856888	0.880129	0.858275	0.861845	0.880272	0.866611	0.875889	0.867408	0.87015	0.820958	1	0.893728	0.0613502
1582	0	18712	9121	0	0	107.587	7.16496	127.774	9.30972	0	0	15.8388	3.17839	26.5403	5.82707	1582	21	27833	0.111332	114.202	12.3572	19.3457	6.56883	0.928053	0.899813	0.902184	0.889717	0.873639	0.893831	0.875939	0.902149	0.867927	0.878705	0.844016	0.875849	0.864549	0.858819	0.879693	0.876837	0.873621	0.849711	0.864855	0.799501	1	0.890192	0.0625577
1586	0	16553	8120	0	0	115.839	8.10137	135.932	10.2674	0	0	19.7776	4.17172	31.9668	7.28387	1586	26	24673	0.098692	122.452	12.9564	23.7891	7.87028	0.929518	0.901086	0.903092	0.891177	0.873749	0.895108	0.878045	0.903072	0.867649	0.878774	0.844405	0.876788	0.865035	0.858732	0.880821	0.877761	0.872776	0.849917	0.865582	0.799133	1	0.891141	0.0622997
1588	0	15547	7676	0	0	120.78	8.96454	140.706	11.2515	0	0	22.4459	5.01689	35.5107	8.569	1588	28	23223	0.092892	127.366	13.5466	26.7643	8.88201	0.930457	0.902446	0.904384	0.892908	0.875447	0.895944	0.87915	0.903199	0.868342	0.880183	0.845649	0.877234	0.8655	0.859816	0.881045	0.877643	0.873035	0.850428	0.865564	0.799122	1	0.892202	0.0620028
1594	1	18005	14341	90.0613	0	106.373	6.82288	125.896	9.35987	9.19118	0	15.2969	2.96522	25.4086	5.69498	1594	23	32347	0.129388	115.028	12.6028	19.7797	6.67156	0.920688	0.893019	0.893174	0.896992	0.890809	0.894627	0.892927	0.897564	0.870854	0.880746	0.83932	0.860884	0.871518	0.882709	0.879726	0.872925	0.865196	0.854314	0.858519	0.796596	1	0.890263	0.0615872
1598	0	15909	12690	0	0	117.196	7.90416	136.483	10.4015	0	0	20.4572	4.16835	32.3651	7.43711	1598	27	28599	0.114396	125.754	13.2129	25.741	8.31916	0.921885	0.894227	0.894245	0.897706	0.891989	0.89622	0.893458	0.898633	0.871726	0.88108	0.83982	0.861114	0.872338	0.883178	0.879681	0.872443	0.865083	0.854173	0.858981	0.79765	1	0.891171	0.06132
1600	0	14894	11899	0	0	123.536	8.88571	142.717	11.4076	0	0	23.9875	5.20713	37.0474	8.92406	1600	29	26793	0.107172	132.055	13.875	29.7875	9.62021	0.923599	0.895495	0.895514	0.899078	0.892957	0.897212	0.893368	0.898966	0.872131	0.881611	0.839996	0.862557	0.872523	0.883402	0.880193	0.872859	0.865021	0.854365	0.859851	0.797204	1	0.892122	0.0609985
1606	0	22761	16765	0	0	109.028	7.28864	125.328	9.02232	0	0	16.4826	3.32697	25.0424	5.43815	1606	23	39526	0.158104	115.942	11.4026	20.1132	6.06744	0.910768	0.896448	0.881483	0.904544	0.910325	0.899395	0.908921	0.89918	0.863217	0.887947	0.816893	0.857714	0.875095	0.877233	0.890983	0.872274	0.859295	0.855045	0.838208	0.811921	1	0.890752	0.0614028
1610	0	20125	14868	0	0	122.284	8.41767	138.428	10.1941	0	0	23.2389	4.82751	33.7244	7.49938	1610	27	34993	0.139972	129.143	12.1898	27.694	8.01028	0.911725	0.89768	0.88322	0.905881	0.910854	0.899951	0.909696	0.899323	0.864144	0.888435	0.817378	0.857557	0.874846	0.877161	0.890821	0.872232	0.859929	0.855114	0.839239	0.812491	1	0.89158	0.0610212
1612	0	18842	14043	0	0	130.655	9.54836	146.67	11.3036	0	0	28.3711	6.26419	40.1443	9.34304	1612	29	32885	0.13154	137.494	13.0213	33.3987	9.67853	0.913167	0.898601	0.885541	0.906705	0.911783	0.901034	0.910187	0.89962	0.864756	0.888931	0.818352	0.857808	0.87511	0.877513	0.891136	0.872145	0.860468	0.856196	0.839334	0.812954	1	0.892558	0.0607229
1618	1	20552	12790	91.6443	0	108.257	7.27078	127.473	9.39498	9.6822	0	16.1391	3.27193	26.3639	5.86268	1618	22	33343	0.133372	115.628	12.4003	20.061	6.67125	0.915724	0.911856	0.893966	0.902303	0.900654	0.89719	0.895405	0.890847	0.867124	0.886783	0.832694	0.883604	0.865744	0.873422	0.867738	0.878805	0.84466	0.847854	0.819947	0.816588	1	0.892739	0.0614359
1622	1	18181	11318	113.389	0	121.12	8.40313	140.204	10.5332	18.2874	0	22.5892	4.73079	35.0562	7.94551	1622	26	29500	0.118	128.442	13.1232	27.3721	8.6469	0.917237	0.912712	0.896	0.903712	0.901881	0.898017	0.895017	0.891593	0.867949	0.887085	0.833424	0.883356	0.865814	0.874356	0.868051	0.879254	0.843712	0.848661	0.820593	0.816441	1	0.893693	0.0611619
1624	1	17103	10675	128.887	0	129.87	9.56996	148.839	11.6468	26.8124	0	27.8721	6.20373	41.9669	9.93357	1624	28	27779	0.111116	137.159	13.9161	33.2885	10.4221	0.918806	0.914072	0.897099	0.904496	0.902984	0.898826	0.895839	0.892365	0.868912	0.887811	0.834191	0.883671	0.865816	0.87442	0.868426	0.879405	0.844019	0.849653	0.821484	0.8163	1	0.894658	0.060909
1630	7	22661	14061	90.8916	0.364028	109.144	7.25274	127.582	9.31662	9.44706	0.113789	16.5326	3.30832	26.4234	5.81694	1630	22	36729	0.146916	116.2	12.0879	20.3178	6.54523	0.925304	0.922922	0.898309	0.900991	0.886085	0.903251	0.891639	0.901059	0.876528	0.900201	0.830583	0.881824	0.85653	0.864657	0.869803	0.870007	0.857742	0.84986	0.846266	0.810436	1	0.896141	0.0601016
1634	5	20082	12496	106.913	3.84472	121.242	8.40019	139.583	10.3877	15.4004	1.6365	22.6564	4.73118	34.5835	7.76705	1634	26	32583	0.130332	128.274	12.8246	27.2295	8.40145	0.926357	0.923795	0.899135	0.901835	0.887579	0.903508	0.891984	0.901835	0.877467	0.901191	0.830372	0.88316	0.856658	0.865052	0.869441	0.870132	0.858193	0.849415	0.845932	0.81073	1	0.896889	0.0598471
1636	5	18824	11767	112.927	2.81002	128.825	9.46499	147.088	11.436	18.099	1.33796	27.2055	6.03812	40.5	9.51149	1636	28	30596	0.122384	135.847	13.5807	32.317	9.95417	0.92736	0.925121	0.900641	0.90301	0.888335	0.904988	0.892649	0.902307	0.878219	0.90149	0.831367	0.883531	0.85722	0.865522	0.869787	0.870179	0.858037	0.850242	0.845895	0.810907	1	0.89783	0.0596494
1642	0	21442	13310	0	0	109.51	7.45855	126.963	9.22326	0	0	16.7097	3.43896	26.0382	5.71191	1642	22	34752	0.139008	116.194	11.7851	20.2825	6.35269	0.924033	0.907415	0.895704	0.892021	0.893013	0.899747	0.894452	0.89933	0.859749	0.877949	0.832974	0.875734	0.879633	0.851289	0.877532	0.867979	0.876525	0.863404	0.848095	0.812011	1	0.892415	0.0645266
1646	0	18897	11834	0	0	123.238	8.68854	140.406	10.4039	0	0	23.8013	5.07736	35.1908	7.85814	1646	26	30731	0.122924	129.849	12.5655	28.1872	8.38739	0.925629	0.908106	0.897644	0.893398	0.893398	0.90002	0.894569	0.900231	0.860239	0.879161	0.833979	0.876525	0.879633	0.851144	0.876965	0.868602	0.8769	0.86429	0.848004	0.812827	1	0.893319	0.0640407
1648	0	17684	11169	0	0	126.539	9.60687	143.602	11.2875	0	0	25.8166	5.92887	37.7141	8.92237	1648	28	28853	0.115412	133.144	13.2273	30.4221	9.27061	0.926871	0.909836	0.899057	0.894898	0.8945	0.901587	0.895539	0.901119	0.861436	0.879874	0.835459	0.876893	0.879926	0.851749	0.877448	0.868696	0.877604	0.864728	0.848387	0.812914	1	0.894501	0.0635369
1654	3	21148	11728	91.222	0.744747	109.877	7.43976	128.955	9.32352	9.55142	0.233981	16.8749	3.45369	27.2735	5.94593	1654	22	32879	0.131516	116.68	12.255	20.5834	6.71604	0.914535	0.909502	0.891131	0.885824	0.889519	0.883451	0.8918	0.893975	0.858998	0.85255	0.836948	0.874631	0.886751	0.861142	0.877855	0.871058	0.865522	0.853326	0.843684	0.810152	1	0.887579	0.0638632
1658	2	18665	10454	106.659	3.13509	121.089	8.55014	140.036	10.5019	15.2721	1.33775	22.5836	4.81775	34.9284	7.89541	1658	26	29121	0.116484	127.89	13.0034	27.0147	8.5048	0.915748	0.910769	0.892414	0.887349	0.891092	0.88486	0.891779	0.894149	0.859294	0.85392	0.836802	0.875262	0.887384	0.862058	0.878747	0.871004	0.86611	0.854109	0.843446	0.809965	1	0.888571	0.0635902
1660	2	17537	9872	110.467	1.04463	125.981	9.457	144.819	11.4529	16.9202	0.477801	25.4683	5.78094	38.6852	9.21873	1660	28	27411	0.109644	132.764	13.648	30.2277	9.60492	0.917114	0.91217	0.894002	0.88946	0.892415	0.886068	0.892251	0.894458	0.86002	0.854876	0.837967	0.876072	0.887107	0.86261	0.879848	0.87153	0.866021	0.854602	0.843749	0.809857	1	0.88972	0.0632484
1666	0	22757	10539	0	0	109.538	7.42681	127.972	9.21329	0	0	16.7205	3.42945	26.6536	5.78842	1666	21	33296	0.133184	115.373	11.7508	19.8645	6.3237	0.921282	0.90667	0.889191	0.899297	0.909088	0.882313	0.904628	0.902421	0.865524	0.873018	0.829769	0.871997	0.860344	0.876757	0.880496	0.876487	0.851123	0.848721	0.832788	0.811254	1	0.892184	0.0619448
1670	0	20175	9370	0	0	120.224	8.49062	138.616	10.3029	0	0	22.1055	4.72503	33.8719	7.60526	1670	25	29545	0.11818	126.057	12.496	25.8371	7.97319	0.922694	0.90836	0.890388	0.90088	0.91012	0.883551	0.904197	0.903131	0.864867	0.87382	0.829904	0.87255	0.860704	0.876917	0.880775	0.877069	0.851261	0.848942	0.832561	0.811694	1	0.893115	0.0616446
1672	0	18945	8834	0	0	125.639	9.38632	144.172	11.2689	0	0	25.2583	5.71211	38.1562	9.01123	1672	27	27779	0.111116	131.533	13.2275	29.36	9.17358	0.923935	0.910256	0.891735	0.901832	0.911012	0.884715	0.904244	0.903722	0.865708	0.874258	0.830573	0.873214	0.861586	0.877767	0.881151	0.876723	0.850949	0.849041	0.832751	0.811728	1	0.894091	0.0612913
1678	6	22842	12640	92.1026	2.5078	108.813	7.27562	128.36	9.2612	9.84949	0.836322	16.3858	3.31112	26.8971	5.83221	1678	22	35488	0.141952	115.772	12.3422	20.1286	6.67261	0.92272	0.910928	0.896528	0.912985	0.902333	0.889132	0.90556	0.89829	0.86935	0.875155	0.839439	0.866138	0.874112	0.87152	0.881072	0.868857	0.858473	0.852683	0.826744	0.843088	1	0.895653	0.0597218
1682	6	20181	11176	108.697	4.40703	122.301	8.44423	141.692	10.4915	16.1981	2.00392	23.2508	4.85691	36.1617	8.07307	1682	26	31363	0.125452	129.208	13.0929	27.8502	8.75553	0.923811	0.91211	0.89722	0.913895	0.903756	0.891098	0.905621	0.899308	0.869863	0.876144	0.839046	0.866563	0.873689	0.871552	0.88166	0.868938	0.85899	0.853777	0.827233	0.843143	1	0.896515	0.0593985
1684	5	18990	10576	120.051	6.66824	129.952	9.44247	149.273	11.5358	21.8864	3.62204	27.9125	6.12973	42.3146	9.88048	1684	28	29571	0.118284	136.86	13.8081	33.0624	10.3303	0.925079	0.913632	0.898701	0.914562	0.904535	0.891972	0.905989	0.900342	0.870836	0.876906	0.839437	0.86666	0.873998	0.871462	0.881506	0.869044	0.858933	0.854181	0.827432	0.843157	1	0.897412	0.0590963
1690	1	23253	13817	91.3428	0	109.552	7.39395	127.058	9.03014	9.58736	0	16.7248	3.4129	26.0792	5.60041	1690	22	37071	0.148284	116.076	11.677	20.2111	6.28153	0.929338	0.91233	0.888862	0.906113	0.878247	0.889563	0.907124	0.905492	0.862588	0.900407	0.84674	0.874498	0.870262	0.856815	0.884033	0.878207	0.852607	0.847374	0.848278	0.81905	1	0.894682	0.0604419
1694	1	20568	12273	105.082	0	120.752	8.46911	138.102	10.1435	14.5703	0	22.3922	4.7452	33.4855	7.43542	1694	26	32842	0.131368	127.236	12.4032	26.5375	7.97295	0.930379	0.913921	0.89046	0.90742	0.879499	0.890384	0.907283	0.905243	0.863239	0.900524	0.847391	0.87481	0.870349	0.856677	0.883899	0.877931	0.852491	0.848	0.847908	0.819164	1	0.895544	0.0600646
1696	1	19337	11587	112.599	0	122.533	9.28362	139.885	11.0156	17.9098	0	23.4495	5.36967	34.8758	8.30256	1696	28	30925	0.1237	129.034	13.035	27.7305	8.62839	0.931803	0.915376	0.891819	0.907939	0.880049	0.890897	0.907955	0.905804	0.863832	0.900647	0.848472	0.87502	0.870542	0.857041	0.884398	0.878205	0.852692	0.848424	0.848213	0.82	1	0.896396	0.0598203
1702	2	23294	12827	90.304	0.0670674	109.673	7.31068	128.76	9.29759	9.26538	0.0205533	16.7745	3.37192	27.1491	5.91073	1702	22	36123	0.144492	116.45	12.1909	20.458	6.66269	0.928134	0.910223	0.910223	0.894126	0.898583	0.895039	0.90758	0.892534	0.871052	0.895219	0.839645	0.876671	0.86092	0.855964	0.863605	0.868436	0.862622	0.846081	0.852379	0.831672	1	0.896327	0.0614843
1706	2	20562	11419	104.64	1.68444	120.575	8.37983	139.621	10.4156	14.3987	0.691831	22.2878	4.669	34.6142	7.77329	1706	26	31983	0.127932	127.374	12.9301	26.6882	8.39499	0.929494	0.911484	0.911281	0.895741	0.899259	0.896226	0.907576	0.893897	0.871182	0.896257	0.840196	0.877372	0.861379	0.856877	0.864006	0.868821	0.862505	0.846543	0.852578	0.831958	1	0.897292	0.0610576
1708	2	19333	10812	113.449	1.96875	126.164	9.39084	145.194	11.4036	18.3328	0.949484	25.5714	5.74381	38.9758	9.24186	1708	28	30147	0.120588	132.988	13.657	30.3783	9.6502	0.929993	0.91296	0.912363	0.896905	0.900521	0.897237	0.908482	0.89518	0.872674	0.896839	0.840747	0.877716	0.861628	0.856802	0.86463	0.868776	0.862955	0.847282	0.85297	0.832322	1	0.898221	0.0608407
1714	0	20207	11130	0	0	108.533	7.33777	126.796	9.0281	0	0	16.2652	3.31713	25.9204	5.57195	1714	22	31337	0.125348	115.02	11.8347	19.6944	6.28273	0.9282	0.923988	0.901586	0.893943	0.903086	0.896751	0.906484	0.896273	0.858905	0.860117	0.847497	0.873073	0.874844	0.863181	0.877349	0.873121	0.878881	0.863261	0.839902	0.833535	1	0.897123	0.0601188
1718	0	17803	9859	0	0	124.169	8.59342	142.234	10.2932	0	0	24.3287	5.08004	36.5506	7.99614	1718	26	27662	0.110648	130.607	12.6551	28.6847	8.5826	0.929416	0.925909	0.902972	0.895109	0.90458	0.897567	0.907292	0.897242	0.859826	0.860567	0.847643	0.873147	0.875262	0.863513	0.877142	0.873509	0.879004	0.863658	0.840106	0.834466	1	0.898178	0.0596515
1720	0	16760	9307	0	0	133.031	9.76465	150.939	11.4683	0	0	29.9441	6.6391	43.7147	10.0359	1720	28	26067	0.104268	139.425	13.4864	34.8608	10.3843	0.93112	0.927034	0.904861	0.895922	0.90582	0.89807	0.907699	0.897687	0.860763	0.860916	0.848391	0.873595	0.875494	0.864234	0.877009	0.873998	0.879675	0.86435	0.840622	0.834005	1	0.899168	0.0590753
1726	10	21357	12560	94.1002	2.53707	108.792	7.1371	128.569	9.37819	10.5007	0.857627	16.3684	3.23776	27.0371	5.93481	1726	22	33927	0.135708	116.109	12.4878	20.3163	6.79711	0.93405	0.914861	0.895879	0.89137	0.897442	0.893065	0.893949	0.885755	0.852492	0.862808	0.831963	0.871061	0.879889	0.876809	0.865623	0.886521	0.867628	0.851755	0.83298	0.815781	1	0.89313	0.0616581
1730	9	18881	11142	107.985	5.19896	120.507	8.31976	140.031	10.4865	15.9146	2.30326	22.2466	4.63997	34.9228	7.88346	1730	26	30032	0.120128	127.747	13.1673	26.9476	8.60942	0.934803	0.916073	0.897376	0.892864	0.898325	0.894762	0.894546	0.887021	0.854522	0.862979	0.831996	0.872403	0.879645	0.877081	0.865976	0.886821	0.867724	0.851991	0.832495	0.814947	1	0.894123	0.0612024
1732	8	17687	10508	117.732	7.9944	128.936	9.37828	148.278	11.548	20.7406	4.17822	27.2667	5.99322	41.4878	9.73559	1732	28	28203	0.112812	136.139	13.8706	32.5634	10.2544	0.935752	0.917722	0.898628	0.894142	0.899301	0.896039	0.895543	0.887813	0.855015	0.864181	0.832748	0.872833	0.880208	0.877158	0.866007	0.887512	0.868684	0.851594	0.832536	0.815232	1	0.895134	0.0607542
1738	11	26598	11823	92.5129	1.92489	112.603	7.94712	129.421	9.30847	9.97178	0.635257	18.1777	3.87317	27.5643	5.98358	1738	21	38432	0.153728	117.771	11.4361	21.063	6.34006	0.937799	0.915097	0.901345	0.889454	0.907603	0.883847	0.903323	0.901358	0.854119	0.878044	0.834136	0.871266	0.884718	0.878305	0.862094	0.882429	0.867923	0.843698	0.840159	0.829816	1	0.896513	0.0592205
1742	10	23587	10499	109.739	3.20961	127.795	9.15804	144.533	10.4957	16.6267	1.43476	26.5402	5.74283	38.3472	8.38975	1742	25	34096	0.136384	132.944	12.3207	30.173	8.61673	0.93879	0.9165	0.902496	0.890236	0.908772	0.884473	0.903698	0.902511	0.854719	0.879194	0.833939	0.871583	0.884987	0.878549	0.862169	0.883197	0.867433	0.843633	0.840832	0.830288	1	0.897354	0.0588625
1744	9	22150	9883	114.502	5.05758	132.7	10.1216	149.403	11.5833	18.9379	2.50431	29.7597	6.85984	42.4285	9.91333	1744	27	32042	0.128168	137.846	13.1098	33.6642	9.85569	0.93986	0.917655	0.903798	0.891673	0.9099	0.885213	0.903985	0.903283	0.855955	0.879642	0.834982	0.871809	0.88526	0.878472	0.861838	0.883965	0.868157	0.84383	0.841817	0.829692	1	0.89827	0.0585965
1750	2	24682	9009	91.4773	0.796598	111.52	7.75603	131.167	9.49048	9.63174	0.250471	17.6533	3.7125	28.6957	6.27128	1750	21	33693	0.134772	116.773	11.9917	20.6054	6.67121	0.931855	0.922061	0.907236	0.905292	0.902873	0.878565	0.914775	0.896625	0.872614	0.879545	0.822515	0.864052	0.879248	0.847031	0.891624	0.873772	0.856291	0.843454	0.828228	0.849939	1	0.898132	0.0594009
1754	2	21832	7966	105.643	0.345803	123.503	8.85861	143.027	10.5733	14.8042	0.144735	23.9664	5.19943	37.1868	8.29301	1754	25	29800	0.1192	128.721	12.7306	27.4998	8.5107	0.932534	0.922785	0.9075	0.906493	0.903708	0.879849	0.915352	0.897466	0.873221	0.880403	0.823473	0.864094	0.878725	0.847752	0.89203	0.875067	0.856426	0.843943	0.827836	0.85047	1	0.898827	0.0591129
1756	2	20531	7517	117.546	2.05308	132.91	9.96105	152.275	11.6739	20.3825	1.06247	29.8833	6.77013	44.8938	10.3674	1756	27	28050	0.1122	138.098	13.518	33.9052	10.323	0.933654	0.923512	0.909055	0.90861	0.904439	0.880873	0.915758	0.898021	0.874011	0.880713	0.824207	0.864474	0.879216	0.848342	0.892121	0.875169	0.857148	0.844866	0.827736	0.850749	1	0.899762	0.0587577
1762	1	20814	9401	90.4374	0	108.862	7.33293	128.168	9.41565	9.30631	0	16.4113	3.34434	26.7935	5.98807	1762	21	30216	0.120864	114.868	12.0218	19.6413	6.47811	0.91799	0.903379	0.899639	0.896628	0.880328	0.888552	0.902254	0.899739	0.871856	0.884382	0.843262	0.872187	0.86153	0.864128	0.874636	0.864906	0.863979	0.842981	0.839142	0.828419	1	0.890964	0.0640857
1766	1	18416	8355	103.93	0	120.059	8.42692	139.194	10.4679	14.0981	0	22.0111	4.67368	34.309	7.82261	1766	25	26772	0.107088	126.03	12.7149	25.8487	8.16066	0.919823	0.904527	0.901165	0.89758	0.880827	0.88996	0.903799	0.900269	0.872236	0.885272	0.844166	0.87274	0.862973	0.86456	0.874552	0.864112	0.864093	0.844352	0.839198	0.828365	1	0.892032	0.063658
1768	1	17209	7882	109.636	0	128.61	9.53295	147.498	11.5565	16.5386	0	27.0777	6.07158	40.8499	9.7115	1768	27	25092	0.100368	134.542	13.4597	31.4034	9.78682	0.921628	0.905647	0.902339	0.899051	0.881815	0.890523	0.904452	0.900705	0.872768	0.8859	0.844871	0.873147	0.863682	0.864459	0.87498	0.86402	0.86412	0.84515	0.840626	0.828332	1	0.893009	0.0634729
1774	1	21240	12346	94.5852	0	108.302	7.07921	127.901	9.2776	10.6401	0	16.1477	3.18625	26.6155	5.814	1774	22	33587	0.134348	115.506	12.3547	19.9953	6.65731	0.920192	0.911141	0.913047	0.889228	0.888707	0.884583	0.904487	0.895138	0.869414	0.878778	0.850463	0.886578	0.86139	0.877825	0.881844	0.857088	0.881457	0.855658	0.821225	0.826138	1	0.894119	0.0636751
1778	1	18697	10964	103.654	0	119.522	8.18341	139.083	10.4677	13.9868	0	21.7027	4.48948	34.227	7.75108	1778	26	29662	0.118648	126.752	13.1106	26.3318	8.45368	0.920892	0.911756	0.913998	0.890769	0.890247	0.886437	0.905485	0.896484	0.870171	0.879593	0.851982	0.887078	0.862433	0.878295	0.881363	0.856972	0.882206	0.855859	0.82132	0.826057	1	0.895093	0.0633083
1780	1	17543	10325	118.444	0	129.15	9.33972	148.63	11.5986	20.8319	0	27.3977	5.99825	41.786	9.80469	1780	28	27869	0.111476	136.367	13.9019	32.7281	10.3223	0.922136	0.913075	0.9146	0.892246	0.891223	0.886792	0.906958	0.897413	0.870842	0.879867	0.852991	0.887294	0.86302	0.878503	0.881714	0.857207	0.882324	0.855825	0.821827	0.826456	1	0.896001	0.0628631
1786	3	26051	14556	91.9347	2.01428	110.158	7.48735	127.903	9.07648	9.78811	0.649217	17.0055	3.48601	26.5987	5.68456	1786	22	40610	0.16244	116.517	11.745	20.4435	6.36777	0.932763	0.924821	0.893327	0.887651	0.903484	0.885521	0.906058	0.900726	0.868308	0.862977	0.837515	0.865366	0.878429	0.861426	0.868407	0.859665	0.873443	0.857757	0.812817	0.833403	1	0.895129	0.0606614
1790	3	23085	12947	110.944	3.0566	122.865	8.59145	140.353	10.2291	17.1734	1.41852	23.5804	4.97713	35.1324	7.69056	1790	26	36035	0.14414	129.147	12.4625	27.7304	8.23696	0.933856	0.925753	0.894353	0.887901	0.903843	0.886485	0.907132	0.900472	0.868461	0.863979	0.837033	0.865589	0.879478	0.86169	0.8681	0.860538	0.873359	0.857971	0.813293	0.8338	1	0.895772	0.0603772
1792	3	21639	12242	113.296	4.56488	128.369	9.53983	145.83	11.3281	18.3298	2.15344	26.9284	6.04769	39.4718	9.22095	1792	28	33884	0.135536	134.676	13.2242	31.4594	9.50777	0.93525	0.926042	0.895585	0.889505	0.905663	0.887203	0.908172	0.901163	0.869186	0.864848	0.838449	0.86625	0.879958	0.862147	0.868242	0.86079	0.873628	0.85775	0.813747	0.833801	1	0.896753	0.0601053
1798	1	23876	12497	91.1074	0	109.629	7.43972	128.254	9.22636	9.51374	0	16.7626	3.43509	26.8289	5.83816	1798	22	36374	0.145496	116.028	11.9925	20.2209	6.50472	0.939009	0.909276	0.875859	0.884547	0.898458	0.887365	0.914224	0.898306	0.853797	0.866319	0.840463	0.864037	0.871598	0.867804	0.85656	0.869687	0.853068	0.845329	0.826497	0.835611	1	0.891177	0.0619225
1802	1	21139	11094	98.7507	0	118.182	8.42527	136.733	10.1778	12.1018	0	21.0083	4.51806	32.5173	7.32028	1802	26	32234	0.128936	124.566	12.6452	24.9691	7.85698	0.940467	0.911088	0.877474	0.885245	0.898973	0.888549	0.915462	0.899314	0.853741	0.8666	0.841208	0.864724	0.871704	0.868477	0.856673	0.870401	0.853447	0.845319	0.827201	0.836089	1	0.892206	0.0617321
1804	1	19873	10483	103.169	0	125.516	9.38637	143.869	11.1856	13.7922	0	25.185	5.68383	37.9093	8.90032	1804	28	30357	0.121428	131.853	13.3064	29.5786	9.22577	0.941447	0.912656	0.878858	0.886352	0.899743	0.888955	0.915983	0.899661	0.855108	0.867675	0.842475	0.865253	0.872105	0.869058	0.856903	0.870195	0.853823	0.845752	0.828392	0.837418	1	0.893154	0.0613417
1810	3	22300	13018	90.5432	0.267572	109.075	7.21523	128.103	9.21349	9.33909	0.0825674	16.4994	3.29868	26.7344	5.79508	1810	22	35321	0.141284	116.086	12.1849	20.271	6.6057	0.931811	0.915787	0.886852	0.885705	0.893109	0.882195	0.900796	0.890632	0.860296	0.859347	0.839614	0.874267	0.879986	0.873446	0.857408	0.878698	0.859644	0.827015	0.824623	0.855794	1	0.891051	0.0608744
1814	2	19674	11583	103.805	0.678792	121.665	8.3616	140.489	10.2903	14.0495	0.274375	22.8882	4.75123	35.2404	7.78864	1814	26	31259	0.125036	128.639	12.8814	27.4647	8.50202	0.932883	0.916616	0.88824	0.886833	0.893631	0.882786	0.901244	0.891519	0.861144	0.85948	0.840302	0.874868	0.880834	0.873956	0.858521	0.879763	0.860056	0.827666	0.824818	0.855929	1	0.89189	0.0606471
1816	2	18471	10937	111.933	4.13985	129.58	9.43955	148.346	11.2782	17.6666	1.94459	27.6769	6.09064	41.511	9.5261	1816	28	29410	0.11764	136.558	13.6223	32.8208	10.0878	0.934002	0.918225	0.88934	0.88764	0.894713	0.883033	0.901513	0.892316	0.86219	0.859912	0.840105	0.875927	0.881588	0.874617	0.859147	0.880109	0.859623	0.82829	0.824583	0.855542	1	0.892743	0.060325
1822	14	26146	12018	91.8146	1.42254	111.381	7.56985	129.865	9.41163	9.74297	0.451287	17.5758	3.60747	27.8543	6.09631	1822	21	38178	0.152712	117.192	11.8764	20.8085	6.59097	0.927786	0.918343	0.88885	0.871601	0.898122	0.884266	0.908534	0.883951	0.871405	0.880389	0.861425	0.884475	0.880324	0.873972	0.866441	0.87574	0.856423	0.828946	0.830387	0.858728	1	0.892835	0.0614622
1826	13	23131	10629	108.396	4.59484	123.633	8.70245	142.083	10.5414	16.0714	2.03892	24.0284	5.11469	36.4627	8.1513	1826	25	33773	0.135092	129.434	12.6658	27.9386	8.49843	0.928848	0.919418	0.890312	0.873272	0.899121	0.885397	0.908951	0.884627	0.872206	0.880985	0.861827	0.885367	0.880674	0.874041	0.866994	0.875389	0.856231	0.829686	0.830516	0.858422	1	0.893775	0.06118
1828	13	21725	10039	116.534	5.73104	130.02	9.73786	148.484	11.5455	19.9881	2.98076	27.9839	6.34763	41.6584	9.76669	1828	27	31777	0.127108	135.848	13.445	32.3007	9.90715	0.930421	0.920351	0.891541	0.874437	0.899928	0.886427	0.90973	0.885342	0.873132	0.88177	0.86281	0.885593	0.880322	0.87406	0.867514	0.875555	0.855808	0.830286	0.830915	0.858734	1	0.894706	0.0607614
1834	0	23177	9380	0	0	110.007	7.63877	128.548	9.26117	0	0	16.9466	3.56034	27.0137	5.84926	1834	21	32557	0.130228	115.349	11.6943	19.8471	6.29821	0.921169	0.92699	0.900835	0.892036	0.870381	0.877062	0.912123	0.901281	0.860475	0.861535	0.839313	0.890469	0.863885	0.87525	0.88537	0.880748	0.868891	0.842492	0.833047	0.854716	1	0.893145	0.0640162
1838	0	20483	8329	0	0	122.376	8.72407	140.741	10.3955	0	0	23.3153	5.03302	35.4385	7.87832	1838	25	28812	0.115248	127.685	12.4362	26.8199	8.13364	0.922411	0.928797	0.90228	0.892493	0.872588	0.878488	0.913144	0.902003	0.86103	0.862436	0.83965	0.890219	0.865473	0.875781	0.886054	0.881143	0.869412	0.842809	0.834114	0.854713	1	0.89428	0.0635687
1840	0	19293	7885	0	0	129.401	9.73824	147.781	11.4777	0	0	27.5921	6.29059	41.0702	9.61365	1840	27	27178	0.108712	134.733	13.2332	31.5024	9.60823	0.924075	0.929612	0.903856	0.894326	0.873924	0.878836	0.913919	0.902991	0.861377	0.862867	0.840496	0.890904	0.866326	0.875616	0.886268	0.880878	0.869012	0.843256	0.83391	0.855839	1	0.895301	0.0632386
1846	1	19466	11893	93.6751	0	107.792	7.01529	127.998	9.41723	10.3372	0	15.9201	3.13792	26.6874	5.91346	1846	22	31360	0.12544	115.454	12.6613	20.0033	6.83148	0.925367	0.916103	0.905309	0.885427	0.898756	0.874857	0.904959	0.897545	0.870536	0.868064	0.840992	0.873198	0.88074	0.864206	0.882573	0.87331	0.86376	0.855166	0.832366	0.8408	1	0.893992	0.0614675
1850	1	17222	10558	106.754	0	119.736	8.1271	139.796	10.5121	15.2735	0	21.8141	4.47723	34.753	7.87301	1850	26	27781	0.111124	127.359	13.3329	26.7312	8.68516	0.927252	0.917174	0.906231	0.886217	0.900058	0.875202	0.905259	0.89851	0.871081	0.869137	0.840754	0.872845	0.880566	0.864656	0.8826	0.873961	0.863918	0.855225	0.832385	0.840628	1	0.894838	0.061085
1852	0	16149	9981	0	0	124.008	9.10305	144.05	11.4454	0	0	24.2777	5.38419	38.0816	9.12474	1852	28	26130	0.10452	131.663	14.0027	29.5504	9.73153	0.928722	0.918006	0.907826	0.8876	0.90132	0.87656	0.905702	0.899311	0.872216	0.870264	0.840605	0.873555	0.880597	0.864849	0.882549	0.873804	0.864791	0.854784	0.832549	0.841007	1	0.895845	0.0607599
1858	0	19364	13452	0	0	108.405	7.22352	125.641	8.91794	0	0	16.2017	3.26668	25.2188	5.39943	1858	23	32816	0.131264	115.47	11.6298	19.898	6.15752	0.937134	0.915072	0.898297	0.887905	0.916215	0.888332	0.900049	0.894259	0.87046	0.873766	0.840672	0.88143	0.861988	0.857844	0.87887	0.870277	0.859306	0.848748	0.829428	0.83665	1	0.896471	0.0602911
1862	0	17172	11956	0	0	122.048	8.41648	139.154	10.066	0	0	23.1067	4.82118	34.236	7.45074	1862	27	29128	0.116512	129.07	12.4161	27.6749	8.15239	0.93786	0.916283	0.899547	0.889059	0.916369	0.889659	0.900972	0.894655	0.871395	0.874399	0.841544	0.881695	0.863774	0.85883	0.879463	0.871	0.858984	0.849526	0.829614	0.837081	1	0.897351	0.0599889
1864	0	16117	11266	0	0	127.288	9.38002	144.456	11.078	0	0	26.2498	5.85617	38.3543	8.85724	1864	29	27383	0.109532	134.351	13.1777	31.2299	9.37775	0.938612	0.917759	0.900906	0.890753	0.917394	0.890425	0.901088	0.894862	0.872366	0.875543	0.842822	0.882792	0.864076	0.859858	0.87956	0.87127	0.859164	0.849907	0.830515	0.837618	1	0.89832	0.0596733
1870	1	20370	13060	92.2958	0	108.146	7.07097	127.287	9.31662	9.88923	0	16.0785	3.17056	26.2435	5.80049	1870	22	33431	0.133724	115.623	12.3126	20.0493	6.62326	0.934612	0.923903	0.891613	0.894768	0.89236	0.883103	0.904849	0.901065	0.862089	0.871422	0.836888	0.896249	0.866352	0.860683	0.872618	0.866202	0.851022	0.827047	0.830098	0.841973	1	0.895003	0.0599303
1874	1	18011	11531	112.344	0	119.916	8.22947	138.796	10.4185	17.7889	0	21.9186	4.54389	34.0137	7.70866	1874	26	29543	0.118172	127.285	12.98	26.6393	8.40211	0.935128	0.925515	0.893105	0.895136	0.89302	0.883695	0.905781	0.901923	0.863369	0.872372	0.837728	0.897235	0.866534	0.861676	0.873506	0.866144	0.851149	0.827167	0.830027	0.843042	1	0.895872	0.0597087
1876	1	16866	10892	117.381	0	127.63	9.29219	146.429	11.4138	20.2786	0	26.4505	5.81043	39.9635	9.40216	1876	28	27759	0.111036	135.006	13.7058	31.7525	9.93673	0.936615	0.927015	0.894214	0.896394	0.893656	0.884704	0.906193	0.90223	0.863684	0.873032	0.837908	0.897421	0.866872	0.861973	0.874149	0.866548	0.851688	0.827209	0.829731	0.843492	1	0.896769	0.0593065
1882	5	24245	13861	92.115	1.27236	109.968	7.39692	127.474	9.28515	9.83708	0.410357	16.9138	3.43262	26.3554	5.8262	1882	22	38111	0.152444	116.333	11.7113	20.3468	6.36274	0.930217	0.921256	0.899294	0.891593	0.893627	0.888169	0.914395	0.889586	0.847052	0.873488	0.832384	0.88767	0.854911	0.866876	0.848626	0.874629	0.848312	0.827058	0.83943	0.852247	1	0.893715	0.0608138
1886	4	21361	12330	106.504	4.55784	120.523	8.47107	137.89	10.3351	15.2502	1.99601	22.2663	4.71861	33.3536	7.57334	1886	26	33695	0.13478	126.876	12.4341	26.3227	7.97739	0.93177	0.922258	0.90046	0.892773	0.894747	0.888544	0.914616	0.890088	0.849176	0.873839	0.832408	0.88893	0.855824	0.867443	0.849725	0.875338	0.84885	0.826948	0.839472	0.852218	1	0.894675	0.0604117
1888	2	20034	11593	117.004	3.58246	128.784	9.52015	146.03	11.3549	20.1407	1.83737	27.1845	6.0675	39.6367	9.34349	1888	28	31629	0.126516	135.104	13.1812	31.7482	9.55647	0.932688	0.922919	0.901451	0.894148	0.895428	0.889421	0.91492	0.891065	0.850201	0.874593	0.833286	0.889152	0.856398	0.867416	0.850153	0.875368	0.849094	0.826725	0.839989	0.852825	1	0.895454	0.0602165
1894	3	22746	12157	91.3414	0.81731	110.55	7.62969	128.965	9.24159	9.58919	0.25707	17.1944	3.58045	27.2725	5.89709	1894	22	34906	0.139624	116.962	12.0295	20.7037	6.59765	0.929811	0.92878	0.914972	0.893571	0.895877	0.889962	0.908039	0.887441	0.837449	0.871168	0.840486	0.89678	0.876311	0.860454	0.854982	0.88068	0.851601	0.85491	0.842563	0.862158	1	0.897388	0.0600606
1898	2	20167	10793	104.044	0.368406	120.975	8.72213	139.397	10.3365	14.1448	0.149592	22.5342	4.90791	34.4419	7.71005	1898	26	30962	0.123848	127.396	12.802	26.6845	8.28362	0.931045	0.929704	0.916737	0.894823	0.895824	0.891286	0.908355	0.8872	0.838189	0.87194	0.841435	0.897374	0.876671	0.861992	0.855048	0.880176	0.852061	0.85542	0.842937	0.86267	1	0.898252	0.0597557
1900	2	18987	10182	111.606	0.925999	129.959	9.759	148.347	11.4099	17.4456	0.432258	27.9462	6.33387	41.5278	9.63588	1900	28	29171	0.116684	136.376	13.5756	32.6861	10.0223	0.932039	0.931165	0.918258	0.89589	0.896678	0.892273	0.908694	0.887954	0.838967	0.87215	0.842498	0.897912	0.87719	0.862175	0.854873	0.880241	0.851839	0.85621	0.843029	0.862895	1	0.899158	0.0593725
1906	0	20804	10661	0	0	109.018	7.36437	128.607	9.33219	0	0	16.4829	3.36582	27.0575	5.92579	1906	22	31465	0.12586	115.655	12.3018	20.0658	6.66623	0.931702	0.912156	0.903528	0.896949	0.905339	0.875052	0.911266	0.901208	0.843572	0.857763	0.847879	0.885365	0.888495	0.853345	0.861846	0.877769	0.844764	0.855363	0.835436	0.849007	1	0.894907	0.0622146
1910	0	18370	9424	0	0	123.903	8.56991	143.194	10.3994	0	0	24.1729	5.04287	37.2957	8.15374	1910	26	27794	0.111176	130.444	12.9851	28.6224	8.82849	0.932665	0.913704	0.90417	0.897964	0.906131	0.87652	0.911708	0.901723	0.844319	0.858279	0.848726	0.885767	0.889059	0.854159	0.861679	0.878481	0.845254	0.85594	0.83635	0.849608	1	0.895784	0.061812
1912	0	17225	8887	0	0	130.957	9.59323	150.076	11.5693	0	0	28.5693	6.3032	42.9944	10.0108	1912	28	26112	0.104448	137.464	13.7233	33.4788	10.3457	0.934187	0.915575	0.905369	0.898725	0.907054	0.87724	0.912129	0.90175	0.845244	0.85993	0.849131	0.887293	0.889208	0.854301	0.8615	0.879691	0.845741	0.856292	0.836914	0.850394	1	0.896799	0.0613569
1918	0	18422	12586	0	0	107.614	7.13774	126.292	9.19935	0	0	15.8492	3.17954	25.6315	5.62788	1918	22	31008	0.124032	115.195	12.1964	19.8198	6.47595	0.930002	0.917537	0.907475	0.888851	0.917521	0.869518	0.907879	0.8988	0.856166	0.8626	0.855473	0.88711	0.887303	0.845798	0.863906	0.887013	0.848442	0.832559	0.827754	0.845749	1	0.895995	0.0606727
1922	0	16243	11180	0	0	121.925	8.30517	140.528	10.3411	0	0	23.0295	4.75	35.2747	7.82571	1922	26	27423	0.109692	129.51	12.9623	28.0217	8.63367	0.931007	0.919028	0.908362	0.890293	0.918955	0.871312	0.908653	0.899737	0.857364	0.863618	0.855395	0.887485	0.886737	0.845987	0.864767	0.887686	0.848503	0.832914	0.828392	0.845659	1	0.897022	0.0603358
1924	0	15305	10473	0	0	129.86	9.32259	148.412	11.4759	0	0	27.8435	6.05432	41.5896	9.68561	1924	28	25778	0.103112	137.397	13.716	33.4282	10.2691	0.932287	0.920514	0.909206	0.891283	0.91935	0.871693	0.909399	0.900904	0.858232	0.864109	0.856156	0.887773	0.887074	0.845896	0.865544	0.88752	0.848883	0.833094	0.828517	0.845585	1	0.897859	0.0600383
1930	1	17096	14106	91.1052	0	106.512	6.86487	125.15	9.23734	9.51305	0	15.3584	2.99088	24.9563	5.58307	1930	23	31203	0.124812	114.937	12.266	19.6972	6.46636	0.940967	0.929414	0.907733	0.891949	0.913598	0.880204	0.906003	0.90134	0.86309	0.870445	0.847499	0.876919	0.865446	0.851489	0.875909	0.878137	0.84024	0.824152	0.817566	0.844198	1	0.899266	0.0593062
1934	1	15083	12517	98.3655	0	117.152	7.92123	135.803	10.3049	11.9614	0	20.4355	4.17361	31.8818	7.3244	1934	27	27601	0.110404	125.609	12.9879	25.626	8.144	0.942031	0.930292	0.909043	0.893591	0.914061	0.881925	0.906507	0.90129	0.863646	0.871689	0.848864	0.877649	0.865548	0.852034	0.876671	0.878302	0.840803	0.82439	0.81843	0.844988	1	0.900205	0.0587609
1936	1	14188	11777	107.592	0	123.474	8.85085	141.972	11.2411	15.6342	0	23.9492	5.1896	36.4607	8.7476	1936	29	25966	0.103864	131.863	13.5993	29.6235	9.39283	0.942579	0.931353	0.910055	0.894689	0.914658	0.883059	0.906975	0.901737	0.864169	0.871678	0.848648	0.878071	0.866498	0.852384	0.877205	0.877956	0.841215	0.824963	0.818282	0.845644	1	0.900887	0.058494
1942	2	19995	17040	90.2572	0.0965709	107.861	7.13154	125.365	9.08474	9.25107	0.0295644	15.9566	3.18262	25.0693	5.48053	1942	23	37037	0.148148	115.913	11.8983	20.1488	6.31829	0.93898	0.921646	0.902948	0.898534	0.909982	0.897238	0.911129	0.888706	0.856427	0.872668	0.836177	0.874841	0.858088	0.852175	0.865256	0.883009	0.836501	0.826849	0.822367	0.860869	1	0.897888	0.0605752
1946	1	17639	15203	107.082	0	119.749	8.27022	136.998	10.1848	15.4141	0	21.8314	4.55703	32.7044	7.34153	1946	27	32843	0.131372	127.733	12.5989	26.8643	8.09309	0.94052	0.922921	0.903876	0.899339	0.911062	0.897893	0.912158	0.88984	0.857108	0.874128	0.837119	0.875559	0.858828	0.852145	0.86606	0.883156	0.836723	0.827406	0.823707	0.861904	1	0.898904	0.0601584
1948	1	16618	14300	116.604	0	127.236	9.3272	144.347	11.1606	19.8801	0	26.2134	5.81423	38.2796	8.93274	1948	29	30919	0.123676	135.15	13.3104	31.7938	9.55356	0.941476	0.923769	0.904783	0.901016	0.912432	0.8988	0.91337	0.890941	0.858048	0.874495	0.837786	0.875287	0.858986	0.85268	0.866377	0.883454	0.836719	0.827614	0.823604	0.862221	1	0.899807	0.0598777
1954	9	25599	14525	94.0247	2.7096	110.155	7.4274	128.115	9.55875	10.4788	0.913578	17.0009	3.45719	26.7733	6.04442	1954	22	40133	0.160532	116.652	11.952	20.5363	6.55137	0.930768	0.929634	0.894463	0.894314	0.911121	0.897192	0.912479	0.893766	0.846971	0.884671	0.841838	0.88421	0.872013	0.859106	0.85411	0.894526	0.852727	0.8346	0.833616	0.872536	1	0.898266	0.0589147
1958	7	22664	12927	112.515	6.41308	126.484	8.72523	144.332	10.7659	18.0419	3.05372	25.7064	5.35085	38.2214	8.6165	1958	26	35598	0.142392	132.962	12.8186	30.2495	9.02438	0.932496	0.930403	0.896427	0.895121	0.911273	0.898225	0.913127	0.893828	0.847477	0.885401	0.842028	0.884685	0.872114	0.859486	0.854795	0.894404	0.853039	0.834808	0.833937	0.872296	1	0.899129	0.0585806
1960	6	21326	12140	120.771	8.50841	136.092	9.92781	153.876	11.8835	22.4063	4.78506	32.0437	7.05984	46.3311	10.8109	1960	28	33472	0.133888	142.54	13.6823	37.2239	11.0167	0.933751	0.93142	0.897347	0.896316	0.912106	0.898617	0.913674	0.894613	0.848321	0.886024	0.842196	0.884799	0.872177	0.859913	0.85464	0.894404	0.853728	0.834533	0.835176	0.8727	1	0.899919	0.0583361
1966	0	25008	11495	0	0	110.732	7.66452	128.671	9.27003	0	0	17.2808	3.61317	27.0916	5.89713	1966	21	36503	0.146012	116.381	11.6932	20.3703	6.37656	0.93306	0.919993	0.907775	0.886092	0.908473	0.889708	0.915117	0.89568	0.842807	0.871065	0.854916	0.870887	0.876681	0.851122	0.848958	0.891256	0.859546	0.854711	0.832301	0.877846	1	0.897095	0.0613424
1970	0	22067	10232	0	0	119.905	8.71585	137.785	10.3223	0	0	21.9499	4.82053	33.277	7.51818	1970	25	32299	0.129196	125.569	12.4437	25.5382	7.84545	0.934719	0.921669	0.908496	0.887272	0.909626	0.890322	0.916143	0.896839	0.843463	0.872597	0.855924	0.872148	0.877334	0.850955	0.849314	0.892226	0.860197	0.854098	0.833075	0.87738	1	0.898189	0.0607502
1972	0	20784	9692	0	0	127.245	9.70862	145.02	11.4342	0	0	26.2539	6.0617	38.8419	9.24647	1972	27	30476	0.121904	132.898	13.2053	30.2571	9.30674	0.935868	0.923071	0.909568	0.888552	0.910192	0.891423	0.916935	0.897493	0.844172	0.873228	0.857084	0.872293	0.877641	0.851506	0.849685	0.892981	0.860743	0.853705	0.832901	0.878462	1	0.899118	0.06037
1978	2	21255	11408	91.533	0.416062	108.438	7.21767	128.2	9.32903	9.6477	0.130977	16.2159	3.26156	26.8046	5.87657	1978	22	32665	0.13066	115.339	12.3728	19.9135	6.66858	0.925547	0.908373	0.912506	0.893785	0.918751	0.869953	0.922164	0.908924	0.850099	0.863447	0.857906	0.877376	0.880315	0.844405	0.870519	0.87081	0.84736	0.847589	0.829251	0.868131	1	0.896295	0.0606854
1982	1	18803	10124	110.179	0	121.439	8.34193	141.09	10.5014	16.7842	0	22.7612	4.72325	35.7109	8.01025	1982	26	28928	0.115712	128.316	13.103	27.293	8.6665	0.927199	0.909655	0.913717	0.895136	0.919749	0.871526	0.922981	0.909257	0.850422	0.864802	0.858113	0.877644	0.880479	0.844925	0.870195	0.871422	0.847328	0.84852	0.829525	0.868726	1	0.897329	0.0601744
1984	1	17587	9557	117.96	0	130.064	9.37316	149.608	11.5592	20.5789	0	27.9775	6.07986	42.5981	9.92633	1984	28	27145	0.10858	136.945	13.8241	33.1247	10.3637	0.928587	0.910536	0.91527	0.896979	0.920114	0.872297	0.923632	0.909707	0.85163	0.865297	0.858556	0.878523	0.880715	0.845865	0.870068	0.871947	0.847799	0.849033	0.829692	0.868392	1	0.898282	0.0598109
1990	3	23466	14406	91.067	0.37392	109.335	7.29628	127.943	9.22536	9.50163	0.116377	16.6211	3.35448	26.6363	5.77861	1990	22	37875	0.1515	116.411	12.1246	20.4299	6.58189	0.937914	0.913017	0.91163	0.905479	0.924832	0.86899	0.91064	0.899406	0.872238	0.877875	0.852079	0.873017	0.861135	0.856422	0.868977	0.876251	0.821941	0.830627	0.823182	0.855314	1	0.899294	0.0599478
1994	3	20795	12780	101.508	2.47315	119.201	8.37011	137.831	10.2903	13.1624	0.949969	21.5445	4.57666	33.306	7.49758	1994	26	33578	0.134312	126.29	12.8671	26.0203	8.18483	0.938963	0.91423	0.912175	0.905757	0.925085	0.870391	0.910671	0.900098	0.873057	0.879311	0.853207	0.873503	0.861427	0.856632	0.869096	0.875707	0.822354	0.83108	0.823739	0.855932	1	0.900008	0.059722
1996	3	19515	12132	105.448	2.66257	123.141	9.22174	141.83	11.2248	14.7501	1.09715	23.79	5.38983	36.3498	8.67139	1996	28	31650	0.1266	130.303	13.5404	28.6035	9.16736	0.94	0.915608	0.913286	0.906777	0.925845	0.871374	0.911406	0.90079	0.874107	0.879968	0.853712	0.873918	0.861943	0.856872	0.869605	0.875719	0.822291	0.83169	0.823855	0.855671	1	0.90089	0.0593862
2002	1	24499	12379	92.447	0	109.797	7.43435	127.831	9.23168	9.93772	0	16.8383	3.4384	26.5692	5.80493	2002	22	36879	0.147516	115.85	11.7414	20.1044	6.34687	0.938271	0.928794	0.917473	0.908335	0.918056	0.892025	0.900553	0.896025	0.871526	0.874644	0.846254	0.868909	0.857385	0.857792	0.861873	0.89292	0.834567	0.832411	0.817389	0.855026	1	0.90225	0.0590943
2006	1	21681	10985	107.563	0	119.021	8.47476	136.915	10.2381	15.622	0	21.4563	4.61699	32.6516	7.37353	2006	26	32667	0.130668	125.038	12.4255	25.2208	7.7722	0.939694	0.930205	0.918695	0.90919	0.918373	0.893011	0.900083	0.896899	0.872149	0.876068	0.846527	0.869455	0.857195	0.858221	0.862415	0.892965	0.834267	0.833027	0.817706	0.855098	1	0.903087	0.0587012
2008	1	20358	10382	113.522	0	125.451	9.47972	143.252	11.1442	18.3518	0	25.155	5.74553	37.4274	8.81123	2008	28	30741	0.122964	131.462	13.128	29.2995	9.04275	0.94104	0.931329	0.919895	0.91025	0.919407	0.893546	0.901272	0.897173	0.872678	0.876598	0.847126	0.870466	0.857422	0.858495	0.863277	0.893514	0.83496	0.833122	0.817508	0.855193	1	0.903996	0.0583081
2014	0	22387	12981	0	0	108.265	7.09771	128.198	9.30759	0	0	16.1327	3.19413	26.8015	5.86947	2014	22	35368	0.141472	115.581	12.4895	20.0484	6.74872	0.937387	0.928297	0.896078	0.904914	0.912378	0.902793	0.903684	0.901366	0.858573	0.874053	0.842697	0.868511	0.861485	0.856919	0.859633	0.874618	0.845722	0.836363	0.818028	0.85665	1	0.899413	0.0593107
2018	0	19848	11534	0	0	120.12	8.20091	139.824	10.4032	0	0	22.0273	4.5464	34.7616	7.80711	2018	26	31382	0.125528	127.362	13.1361	26.7076	8.55393	0.938611	0.929641	0.89725	0.905551	0.913278	0.903273	0.904308	0.902253	0.85992	0.874403	0.843079	0.868954	0.861975	0.856494	0.860222	0.874227	0.845963	0.836292	0.817953	0.857466	1	0.900251	0.0590579
2020	0	18632	10899	0	0	126.709	9.19826	146.33	11.4555	0	0	25.8825	5.68046	39.8889	9.42276	2020	28	29531	0.118124	133.95	13.8369	31.0518	9.94029	0.939674	0.930988	0.898175	0.906742	0.914751	0.904067	0.905184	0.903424	0.860689	0.87481	0.84352	0.870001	0.862924	0.856811	0.860672	0.874014	0.846449	0.836341	0.81748	0.857861	1	0.901208	0.0586886
2026	0	22683	15257	0	0	108.702	7.23436	126.593	9.22382	0	0	16.334	3.28124	25.8152	5.69834	2026	22	37940	0.15176	115.897	11.9359	20.1467	6.41149	0.936808	0.917435	0.902517	0.884093	0.89631	0.900685	0.911465	0.908909	0.860266	0.864602	0.842857	0.875329	0.874341	0.862612	0.856958	0.875857	0.859067	0.832934	0.820374	0.858935	1	0.896618	0.0590522
2030	0	20019	13541	0	0	121.098	8.35672	138.771	10.3317	0	0	22.5739	4.70572	33.9867	7.66191	2030	26	33560	0.13424	128.229	12.645	27.1788	8.26108	0.938275	0.918772	0.903159	0.885355	0.89705	0.901609	0.911949	0.909684	0.860876	0.865063	0.844443	0.875358	0.874732	0.862753	0.857449	0.875417	0.859446	0.833164	0.820933	0.859774	1	0.897513	0.0585446
2032	0	18844	12778	0	0	129.085	9.37369	146.553	11.4079	0	0	27.3598	6.00846	40.0632	9.44351	2032	28	31622	0.126488	136.144	13.3573	32.4931	9.81881	0.939314	0.919866	0.903912	0.886487	0.898061	0.902647	0.912197	0.910015	0.861694	0.865853	0.845819	0.875245	0.874755	0.86356	0.8582	0.875435	0.859639	0.833549	0.820979	0.85967	1	0.898322	0.0583307
2038	0	21638	14247	0	0	108.713	7.13766	127.018	9.1668	0	0	16.3334	3.23985	26.0666	5.6753	2038	22	35885	0.14354	115.981	12.0123	20.1977	6.46496	0.938428	0.916567	0.912972	0.898523	0.909475	0.885718	0.899791	0.908569	0.856402	0.863745	0.827059	0.881162	0.871464	0.862603	0.844517	0.888352	0.845186	0.839432	0.826069	0.864735	1	0.897879	0.0581692
2042	0	19118	12673	0	0	120.852	8.266	139.117	10.2741	0	0	22.4316	4.63669	34.2306	7.59927	2042	26	31791	0.127164	128.133	12.7727	27.1351	8.32606	0.939448	0.917508	0.914252	0.89928	0.909235	0.887358	0.90101	0.909015	0.857491	0.86504	0.82808	0.881995	0.872244	0.862477	0.845113	0.888286	0.846277	0.83942	0.826665	0.864663	1	0.898746	0.0578876
2044	0	17905	11925	0	0	126.763	9.17132	144.981	11.3056	0	0	25.9124	5.66207	38.7949	9.09585	2044	28	29830	0.11932	134.046	13.4622	31.0624	9.59895	0.940295	0.91879	0.915957	0.900369	0.910208	0.888719	0.901995	0.909387	0.858498	0.864784	0.829115	0.882283	0.873031	0.863393	0.845927	0.888434	0.846229	0.840127	0.826349	0.864884	1	0.899707	0.057493
2050	2	19637	13832	92.8273	0.15069	108.392	7.21884	126.594	9.27392	10.0604	0.0487791	16.1957	3.25637	25.8198	5.73412	2050	23	33471	0.133884	115.913	12.1026	20.1725	6.50177	0.930313	0.902229	0.912223	0.893953	0.919527	0.878776	0.903962	0.905157	0.859102	0.864539	0.837098	0.874503	0.85471	0.862642	0.8499	0.88738	0.843178	0.853605	0.801335	0.859027	1	0.894583	0.061875
2054	2	17391	12270	103.755	5.00271	122.213	8.46636	140.072	10.3139	14.1242	2.02171	23.2024	4.84989	34.9353	7.79223	2054	27	29663	0.118652	129.599	12.784	28.0551	8.50334	0.931969	0.904443	0.913326	0.895307	0.920305	0.879479	0.904157	0.906112	0.859471	0.864983	0.838199	0.875704	0.855308	0.863567	0.850487	0.886593	0.843273	0.853926	0.801082	0.859269	1	0.895663	0.0613925
2056	1	16241	11606	104.805	0	129.492	9.50795	147.285	11.4388	14.4557	0	27.6274	6.12948	40.6608	9.55949	2056	29	27848	0.111392	136.906	13.5737	33.0587	10.0647	0.933083	0.905774	0.914572	0.896258	0.921054	0.880135	0.904912	0.907282	0.860008	0.864892	0.838283	0.876059	0.855537	0.863958	0.850456	0.886976	0.843544	0.854873	0.801673	0.859092	1	0.8965	0.0609658
2062	0	18329	12381	0	0	107.996	7.17622	127.096	9.26528	0	0	16.0185	3.2184	26.1222	5.74841	2062	22	30710	0.12284	115.696	12.3744	20.0919	6.63839	0.934598	0.916526	0.900521	0.897786	0.908059	0.874699	0.911755	0.885884	0.865337	0.862472	0.837577	0.854119	0.852605	0.855682	0.856496	0.879144	0.827678	0.828818	0.796679	0.84987	1	0.893194	0.0628937
2066	0	16170	10978	0	0	126.404	8.556	145.302	10.6347	0	0	25.6449	5.25715	38.9695	8.60778	2066	26	27148	0.108592	134.046	13.2422	31.033	9.44385	0.935999	0.9169	0.901337	0.899698	0.909459	0.875774	0.912019	0.88664	0.866178	0.862715	0.838091	0.856269	0.85277	0.855238	0.857945	0.879107	0.827243	0.82903	0.796652	0.851112	1	0.894106	0.0627577
2068	0	15172	10305	0	0	133.841	9.62159	152.555	11.7923	0	0	30.4726	6.63406	45.1539	10.5143	2068	28	25477	0.101908	141.41	13.9906	36.411	11.0835	0.937375	0.918417	0.902716	0.90095	0.910527	0.877203	0.912647	0.887526	0.866213	0.864603	0.83856	0.856537	0.852926	0.855831	0.858676	0.879597	0.827747	0.829631	0.796562	0.851729	1	0.895185	0.0622869
2074	10	23927	13189	92.7215	1.78016	110.416	7.47573	128.463	9.34313	10.0371	0.579994	17.1231	3.50016	26.9682	5.90845	2074	22	37126	0.148504	116.822	11.9069	20.6187	6.52113	0.94489	0.926292	0.904878	0.881996	0.909188	0.893646	0.918117	0.88601	0.87366	0.852826	0.84721	0.854684	0.859007	0.87937	0.863707	0.890468	0.847169	0.830766	0.817661	0.858926	1	0.898571	0.0581557
2078	7	21100	11757	105.297	3.15313	120.348	8.49247	138.416	10.3502	14.6982	1.2943	22.1733	4.73315	33.7319	7.60192	2078	26	32864	0.131456	126.809	12.6382	26.3067	8.11046	0.946005	0.927778	0.906524	0.883216	0.909841	0.895052	0.91798	0.887491	0.873387	0.853563	0.847797	0.855206	0.859192	0.879869	0.863894	0.890975	0.847051	0.830742	0.817582	0.858721	1	0.899504	0.0577499
2080	7	19856	11078	112.36	5.35693	127.85	9.47711	146.075	11.4709	17.9167	2.57502	26.6027	5.96139	39.6857	9.39769	2080	28	30941	0.123764	134.372	13.4608	31.285	9.68531	0.94685	0.928978	0.907825	0.884134	0.910976	0.89627	0.918732	0.888045	0.873711	0.85419	0.848744	0.855564	0.859701	0.880207	0.863999	0.891245	0.847242	0.830209	0.817928	0.859523	1	0.900367	0.0573452
2086	0	24426	10474	0	0	111.155	7.80544	129.273	9.1595	0	0	17.4857	3.70172	27.4576	5.8455	2086	21	34900	0.1396	116.593	11.6948	20.4784	6.38216	0.945272	0.920544	0.905673	0.883926	0.892178	0.902607	0.910587	0.913596	0.863467	0.86967	0.859112	0.864885	0.871963	0.880272	0.852607	0.891017	0.845315	0.856819	0.79616	0.850989	1	0.89939	0.0580793
2090	0	21630	9273	0	0	125.074	8.96049	143.132	10.3831	0	0	24.8874	5.38111	37.2457	8.117	2090	25	30903	0.123612	130.493	12.5314	28.5957	8.49203	0.946284	0.921998	0.906935	0.884736	0.892713	0.903456	0.91174	0.913908	0.863767	0.870126	0.859561	0.865013	0.872019	0.880788	0.852571	0.890803	0.845727	0.857263	0.796007	0.850613	1	0.900184	0.0578602
2092	0	20342	8762	0	0	132.06	9.98462	150.123	11.5568	0	0	29.3242	6.69122	43.0314	9.95247	2092	27	29104	0.116416	137.498	13.3622	33.4509	10.0324	0.94731	0.923481	0.908054	0.886236	0.89376	0.904085	0.912125	0.913964	0.864366	0.870842	0.860071	0.865465	0.872664	0.880927	0.852993	0.891441	0.846104	0.857408	0.796093	0.851275	1	0.901069	0.0576371
2098	0	19955	10036	0	0	107.862	7.16617	127.747	9.53975	0	0	15.9595	3.20534	26.5449	5.99368	2098	22	29991	0.119964	114.516	12.3556	19.5018	6.61862	0.94385	0.912757	0.905788	0.894635	0.903104	0.89987	0.91249	0.89937	0.845404	0.880097	0.868894	0.867644	0.86721	0.865726	0.847988	0.878697	0.85424	0.844703	0.812444	0.857974	1	0.89879	0.0583957
2102	0	17637	8895	0	0	118.492	8.21364	138.222	10.5199	0	0	21.1561	4.43535	33.6113	7.72712	2102	26	26532	0.106128	125.106	12.9887	25.3318	8.22601	0.945047	0.913595	0.907376	0.895824	0.904153	0.899631	0.912521	0.899423	0.846054	0.880861	0.869252	0.867877	0.867217	0.866218	0.848598	0.879202	0.853799	0.844998	0.812736	0.858737	1	0.899539	0.0580732
2104	0	16614	8404	0	0	123.426	9.1095	143.018	11.3672	0	0	23.943	5.33177	37.2736	8.96178	2104	28	25018	0.100072	130.007	13.5697	28.421	9.24656	0.945499	0.914621	0.908606	0.896794	0.904569	0.900012	0.913462	0.900052	0.84709	0.881365	0.869734	0.867835	0.868275	0.866736	0.848729	0.879247	0.853845	0.845271	0.812635	0.859221	1	0.900233	0.0578491
2110	1	19351	14487	91.3545	0	107.802	7.07099	126.112	9.14448	9.59104	0	15.9274	3.15448	25.5189	5.59114	2110	23	33839	0.135356	115.64	12.1034	20.0335	6.44985	0.943704	0.917935	0.90904	0.890304	0.909099	0.901534	0.910946	0.893496	0.836505	0.863929	0.844573	0.859171	0.860398	0.851813	0.848282	0.871066	0.858551	0.848932	0.825453	0.848902	1	0.897122	0.0633028
2114	1	17064	12835	101.159	0	120.112	8.26835	138.198	10.2951	13.005	0	22.0279	4.58686	33.5696	7.55334	2114	27	29900	0.1196	127.875	12.8324	26.9821	8.31504	0.944732	0.919666	0.910167	0.891572	0.909783	0.902726	0.911388	0.895117	0.838595	0.865033	0.844916	0.859666	0.86005	0.852408	0.848829	0.870452	0.859448	0.848679	0.824866	0.848545	1	0.898143	0.0628878
2116	1	15999	12126	104.528	0	124.614	9.28967	142.7	11.1187	14.3419	0	24.6462	5.56561	36.9998	8.72228	2116	29	28126	0.112504	132.411	13.5143	29.9719	9.37317	0.945922	0.921052	0.911345	0.892128	0.910634	0.903648	0.912128	0.89563	0.840183	0.865907	0.845374	0.859934	0.860289	0.852645	0.848414	0.870813	0.859632	0.848859	0.825766	0.848397	1	0.899022	0.0623526
2122	5	22554	13890	93.0864	2.55585	109.126	7.29321	126.865	9.24589	10.1673	0.860573	16.527	3.33864	25.9813	5.7312	2122	22	36449	0.145796	115.884	11.8229	20.129	6.36465	0.946775	0.922604	0.89735	0.875634	0.917872	0.887967	0.917391	0.887061	0.853768	0.856594	0.835085	0.854399	0.860709	0.817389	0.839365	0.877939	0.863439	0.847979	0.805098	0.849831	1	0.894477	0.0609517
2126	5	19917	12364	105.237	3.34962	121.498	8.39004	139.023	10.3776	14.6789	1.42869	22.7976	4.7546	34.1742	7.71088	2126	26	32286	0.129144	128.207	12.5426	27.153	8.2049	0.947624	0.923217	0.898625	0.877145	0.918726	0.888791	0.918231	0.88797	0.853807	0.856161	0.835192	0.855154	0.861333	0.817552	0.839296	0.878508	0.863238	0.848433	0.80507	0.849873	1	0.895219	0.0607472
2128	5	18676	11715	114.294	5.78146	129.97	9.4513	147.392	11.4929	18.8679	2.76915	27.9246	6.13025	40.755	9.61643	2128	28	30396	0.121584	136.682	13.3331	32.8681	9.88708	0.948151	0.92476	0.900266	0.87857	0.919085	0.889443	0.91892	0.888423	0.855063	0.857514	0.835949	0.856198	0.861281	0.818118	0.839321	0.87829	0.863321	0.848944	0.804909	0.84998	1	0.896116	0.060483
2134	2	21705	12367	92.4104	0.742628	109.398	7.34221	127.472	9.27013	9.92785	0.238257	16.6521	3.37102	26.3524	5.80046	2134	22	34074	0.136296	115.957	11.8781	20.1724	6.41965	0.941935	0.910518	0.90098	0.871339	0.907628	0.880994	0.914671	0.8893	0.859776	0.856812	0.841595	0.86117	0.85486	0.819085	0.837149	0.875213	0.850619	0.829327	0.811366	0.856313	1	0.891102	0.0613854
2138	2	19210	10975	106.56	1.47687	120.18	8.43347	138.099	10.321	15.1993	0.628879	22.0768	4.66746	33.502	7.58468	2138	26	30187	0.120748	126.694	12.582	26.2302	8.06159	0.94274	0.911883	0.902259	0.872048	0.908653	0.882333	0.915527	0.889886	0.859658	0.857174	0.842581	0.861033	0.856445	0.817736	0.837927	0.874996	0.85078	0.830639	0.811608	0.855633	1	0.891926	0.0610484
2140	2	17997	10359	105.824	0.907728	122.121	9.27291	140.025	11.1905	14.8826	0.381226	23.2162	5.3132	34.9998	8.48562	2140	28	28358	0.113432	128.66	13.2164	27.5201	8.74202	0.944072	0.913146	0.903696	0.873193	0.908809	0.883684	0.915526	0.890525	0.860092	0.858206	0.843219	0.861715	0.856548	0.818746	0.838247	0.875203	0.851153	0.830894	0.811958	0.855702	1	0.892825	0.0607424
2146	10	24764	11506	92.293	1.41597	110.342	7.48792	129.412	9.50066	9.89527	0.458752	17.0905	3.51068	27.5761	6.11481	2146	21	36280	0.14512	116.385	12.0747	20.4139	6.64151	0.937831	0.894184	0.901681	0.871251	0.909826	0.89355	0.912583	0.895383	0.850717	0.864857	0.854644	0.873649	0.866276	0.843674	0.863492	0.890794	0.867255	0.841538	0.830623	0.856822	1	0.892484	0.062793
2150	8	21916	10231	112.194	3.26386	126.24	8.78046	145.233	10.7622	17.7624	1.53513	25.5648	5.38278	38.9301	8.71555	2150	25	32155	0.12862	132.279	12.9521	29.8154	9.09406	0.939278	0.894962	0.903125	0.872975	0.910869	0.894355	0.912517	0.896455	0.851734	0.866428	0.855528	0.874794	0.867221	0.844223	0.864236	0.890872	0.867688	0.84158	0.830337	0.856523	1	0.893518	0.0623353
2152	7	20565	9636	120.435	7.31025	132.925	9.83683	151.792	11.8388	22.1336	3.92974	29.8808	6.68388	44.4973	10.4891	2152	27	30208	0.120832	138.94	13.711	34.5415	10.5808	0.940363	0.896286	0.904297	0.87356	0.91201	0.894962	0.913235	0.897362	0.85186	0.867188	0.856429	0.874768	0.868197	0.844478	0.864423	0.891122	0.867485	0.84226	0.831137	0.856826	1	0.894364	0.0620764
2158	1	24365	11081	90.3422	0	111.055	7.71131	129.274	9.16574	9.27706	0	17.4334	3.66092	27.4593	5.88012	2158	21	35447	0.141788	116.75	11.7678	20.5673	6.45168	0.943592	0.906663	0.91847	0.885547	0.901698	0.908328	0.925438	0.880159	0.851271	0.892487	0.854148	0.868099	0.869975	0.866632	0.867887	0.878791	0.866632	0.831481	0.822467	0.848619	1	0.899507	0.0593266
2162	1	21667	9805	101.043	0	119.906	8.68718	138.065	10.2198	12.9605	0	21.9482	4.80454	33.4672	7.49892	2162	25	31473	0.125892	125.563	12.4594	25.5365	7.86599	0.944317	0.907858	0.919312	0.886633	0.902424	0.909319	0.924999	0.881359	0.851587	0.892702	0.855686	0.868904	0.870302	0.867442	0.868967	0.878213	0.867092	0.832078	0.821577	0.848314	1	0.900252	0.0591395
2164	1	20360	9212	111.817	0	129.11	9.72806	147.233	11.2919	17.5407	0	27.408	6.23699	40.6006	9.44032	2164	27	29573	0.118292	134.755	13.2412	31.5172	9.58516	0.944882	0.909799	0.920468	0.887752	0.903341	0.909969	0.925168	0.882224	0.852044	0.89367	0.85644	0.869391	0.870608	0.867903	0.869476	0.878555	0.867717	0.831705	0.821577	0.849001	1	0.901119	0.0588109
2170	0	22844	9505	0	0	109.789	7.44211	129.507	9.37184	0	0	16.8351	3.44676	27.623	5.98577	2170	21	32349	0.129396	115.583	12.066	20.0049	6.56241	0.933105	0.90434	0.917277	0.872175	0.90315	0.881681	0.911821	0.894572	0.862438	0.880815	0.869919	0.852113	0.856781	0.872191	0.845528	0.86927	0.873427	0.844153	0.824307	0.858744	1	0.894199	0.0632898
2174	0	20064	8440	0	0	123.59	8.67479	142.83	10.4173	0	0	24.0013	5.08732	37.017	8.07401	2174	25	28504	0.114016	129.287	12.7381	27.8553	8.534	0.93429	0.906189	0.918748	0.874035	0.903347	0.883139	0.913065	0.89512	0.863212	0.882122	0.87058	0.853161	0.857757	0.872895	0.846302	0.870071	0.873702	0.843759	0.824411	0.857932	1	0.895352	0.062716
2176	0	18812	7972	0	0	132.621	9.80751	151.771	11.519	0	0	29.6767	6.6399	44.4352	10.12	2176	27	26784	0.107136	138.321	13.5541	34.0694	10.3432	0.935652	0.907295	0.919691	0.875056	0.904066	0.884259	0.913437	0.895665	0.863986	0.882915	0.871322	0.853159	0.857788	0.873171	0.847745	0.870314	0.875056	0.845057	0.824391	0.857508	1	0.896228	0.0624223
2182	1	23620	11121	90.6949	0	109.766	7.38087	128.703	9.32326	9.38568	0	16.8209	3.41909	27.1157	5.90623	2182	21	34742	0.138968	115.827	11.9552	20.1161	6.49482	0.945901	0.920716	0.904928	0.877267	0.906784	0.890781	0.919579	0.90677	0.847404	0.862198	0.857579	0.858816	0.869912	0.859104	0.841115	0.862314	0.858615	0.869783	0.824103	0.879282	1	0.897828	0.060105
2186	1	20864	9812	107.784	0	122.96	8.55632	141.734	10.4852	15.7177	0	23.6317	4.96757	36.1926	8.06298	2186	25	30677	0.122708	128.964	12.7143	27.6491	8.47967	0.947746	0.92201	0.905711	0.878117	0.907422	0.892248	0.920168	0.907113	0.848942	0.862813	0.858281	0.859569	0.870571	0.859373	0.84208	0.862454	0.858917	0.86899	0.825097	0.87934	1	0.898813	0.0596247
2188	0	19597	9247	0	0	132.698	9.69702	151.423	11.5765	0	0	29.7169	6.56533	44.144	10.1753	2188	27	28844	0.115376	138.701	13.5359	34.342	10.3833	0.94862	0.92371	0.906896	0.879455	0.908369	0.893236	0.920833	0.907988	0.850246	0.86349	0.858705	0.86037	0.870909	0.859919	0.843191	0.862467	0.859087	0.868881	0.82551	0.880287	1	0.899811	0.0592214
2194	2	22203	12500	93.7195	2.97933	109.757	7.35254	128.069	9.165	10.3829	0.983256	16.8153	3.40504	26.7094	5.77687	2194	22	34705	0.13882	116.352	11.9223	20.3786	6.48089	0.949978	0.913327	0.915747	0.889353	0.894957	0.913658	0.926797	0.906354	0.868261	0.864558	0.834894	0.865985	0.871632	0.840311	0.845339	0.891918	0.858968	0.841147	0.818571	0.867987	1	0.901019	0.0588784
2198	2	19662	11108	107.725	1.65968	119.311	8.38669	137.475	10.2771	15.7033	0.722172	21.6049	4.59485	33.0515	7.44805	2198	26	30772	0.123088	125.867	12.6171	25.7365	7.98397	0.950751	0.913964	0.916807	0.890712	0.896139	0.915183	0.927662	0.90662	0.868793	0.865267	0.835435	0.865478	0.872043	0.840228	0.844973	0.89172	0.860344	0.840472	0.818455	0.868306	1	0.901785	0.0586922
2200	2	18510	10487	114.008	0.970882	125.436	9.34181	143.475	11.2445	18.5913	0.472795	25.1341	5.65315	37.6107	8.87421	2200	28	28999	0.115996	131.959	13.288	29.6456	9.20984	0.951688	0.915618	0.917911	0.8926	0.896962	0.916394	0.92886	0.906928	0.86984	0.865892	0.835632	0.865944	0.872927	0.840839	0.84515	0.891841	0.860581	0.840581	0.818701	0.868513	1	0.902802	0.058298
2206	4	22596	11642	90.7148	0.407356	109.367	7.29659	128.559	9.33611	9.39238	0.12596	16.6352	3.3469	27.0273	5.90765	2206	22	34242	0.136968	115.89	12.1446	20.1676	6.59574	0.936233	0.89929	0.914564	0.887288	0.893128	0.898808	0.918623	0.903817	0.865268	0.874963	0.839189	0.872014	0.851834	0.848578	0.844577	0.885053	0.867663	0.829829	0.82152	0.844372	1	0.89508	0.0617745
2210	4	19915	10350	110.8	2.09212	124.619	8.58772	143.512	10.5224	17.0862	0.943321	24.5903	5.11216	37.555	8.30148	2210	26	30269	0.121076	131.077	12.913	29.0224	8.86545	0.937758	0.900839	0.915739	0.888037	0.893951	0.900344	0.91901	0.903928	0.866398	0.875582	0.840167	0.8718	0.852027	0.849879	0.844643	0.884783	0.867406	0.829892	0.821286	0.844593	1	0.896023	0.0614576
2212	4	18734	9800	119.494	5.09031	131.516	9.63657	150.336	11.5189	21.5034	2.69639	28.9358	6.40296	43.2078	10.0009	2212	28	28538	0.114152	137.977	13.6539	33.8358	10.354	0.938801	0.902481	0.91662	0.888955	0.894789	0.901062	0.919598	0.905109	0.866932	0.875675	0.840861	0.871785	0.852635	0.849709	0.845329	0.884978	0.867598	0.830139	0.820853	0.844663	1	0.896855	0.0610667
2218	0	18463	12098	0	0	107.707	7.25382	126.495	9.10103	0	0	15.8966	3.23262	25.745	5.59151	2218	22	30561	0.122244	115.145	12.2065	19.7952	6.47192	0.932087	0.910278	0.919325	0.891267	0.896028	0.901018	0.914892	0.888829	0.866382	0.872681	0.856958	0.873499	0.847191	0.850299	0.852901	0.887504	0.855028	0.826167	0.807876	0.846013	1	0.896508	0.0600736
2222	0	16325	10713	0	0	120.358	8.34084	139.139	10.293	0	0	22.1668	4.63764	34.2496	7.65374	2222	26	27038	0.108152	127.799	12.9756	26.9543	8.43343	0.932502	0.911902	0.921111	0.892059	0.897866	0.901121	0.915637	0.889896	0.866891	0.873289	0.857386	0.873585	0.846457	0.850544	0.853447	0.887399	0.854575	0.827798	0.807955	0.846753	1	0.897374	0.0597273
2224	0	15402	10124	0	0	127.411	9.41555	146.083	11.3972	0	0	26.3277	5.86506	39.684	9.36785	2224	28	25526	0.102104	134.817	13.7275	31.625	9.91224	0.933205	0.913147	0.921923	0.893442	0.898182	0.902021	0.916399	0.890504	0.868056	0.873443	0.858223	0.874285	0.846588	0.851681	0.853385	0.887722	0.855148	0.828214	0.808274	0.847273	1	0.898171	0.0594482
2230	5	21915	14335	92.4494	2.33774	108.13	7.05941	127.251	9.42204	9.95752	0.773743	16.0708	3.16938	26.2314	5.88753	2230	22	36255	0.14502	115.688	12.357	20.0874	6.66854	0.935967	0.916287	0.918563	0.882182	0.89007	0.890305	0.910219	0.896594	0.854655	0.882678	0.865439	0.869397	0.856406	0.85522	0.860902	0.873204	0.866446	0.845897	0.824893	0.844187	1	0.896605	0.0602035
2234	3	19389	12731	111.765	5.25004	122.767	8.30071	141.839	10.6137	17.632	2.52995	23.5025	4.79927	36.2868	8.21675	2234	26	32123	0.128492	130.324	13.1639	28.5686	8.93151	0.937615	0.917007	0.919886	0.883697	0.891838	0.891199	0.911496	0.896959	0.85501	0.883152	0.866466	0.870186	0.857392	0.855571	0.861454	0.872615	0.867431	0.845344	0.825499	0.844769	1	0.897661	0.0597116
2236	3	18266	12017	116.152	4.56398	128.706	9.29519	147.645	11.6487	19.7421	2.37138	27.1156	5.91938	40.9816	9.78962	2236	28	30286	0.121144	136.219	13.8505	32.6167	10.2563	0.938965	0.917767	0.920326	0.885475	0.893003	0.89226	0.911989	0.897065	0.855643	0.883511	0.866886	0.870666	0.858119	0.856237	0.862296	0.872697	0.867397	0.845292	0.825926	0.844615	1	0.898489	0.0593921
2242	0	19756	14600	0	0	107.601	7.15227	124.202	8.81395	0	0	15.8444	3.18792	24.3664	5.24012	2242	23	34356	0.137424	114.656	11.3922	19.4659	5.93805	0.935906	0.91802	0.908808	0.885013	0.880952	0.887662	0.911733	0.896583	0.849852	0.883441	0.862135	0.85218	0.852311	0.860039	0.865002	0.871071	0.863153	0.849866	0.833552	0.847639	1	0.894575	0.0607259
2246	0	17417	13032	0	0	119.67	8.23848	136.139	9.84314	0	0	21.7865	4.53832	32.0677	7.01473	2246	27	30449	0.121796	126.718	12.1117	26.1868	7.66284	0.937765	0.919439	0.910079	0.886055	0.882295	0.888551	0.912493	0.897008	0.8508	0.88333	0.862344	0.852672	0.853049	0.860997	0.865447	0.870078	0.863083	0.849749	0.83451	0.848189	1	0.895599	0.0603107
2248	0	16375	12254	0	0	125.769	9.24475	142.093	10.8521	0	0	25.3235	5.63719	36.5067	8.45386	2248	29	28629	0.114516	132.756	12.8268	30.1102	8.90979	0.938803	0.920395	0.910947	0.88702	0.883126	0.889168	0.913357	0.897359	0.852248	0.883859	0.862412	0.85251	0.853331	0.861382	0.865434	0.870516	0.863233	0.850484	0.835132	0.848667	1	0.89636	0.0600144
2254	0	13813	14885	0	0	104.487	6.55316	124.931	9.30552	0	0	14.493	2.74614	24.8327	5.59071	2254	24	28698	0.114792	115.09	13.0355	19.856	6.82141	0.940484	0.924054	0.90752	0.887135	0.888895	0.898024	0.918287	0.892013	0.852795	0.883285	0.855513	0.857481	0.865374	0.845059	0.858962	0.878929	0.849798	0.850112	0.840006	0.853945	1	0.897595	0.0597128
2258	0	12245	13212	0	0	116.76	7.74534	137.069	10.3533	0	0	20.2217	4.04707	32.7725	7.47641	2258	28	25457	0.101828	127.3	13.6914	26.7355	8.72994	0.94094	0.925168	0.909377	0.889264	0.889853	0.897788	0.918942	0.892741	0.853498	0.883667	0.856051	0.857583	0.865224	0.845111	0.859764	0.879385	0.851023	0.850198	0.839632	0.853753	1	0.898437	0.0594386
2260	0	11490	12417	0	0	121.466	8.76239	141.755	11.3267	0	0	22.8092	4.97427	36.3064	8.77993	2260	30	23907	0.095628	132.004	14.3627	29.8195	9.86942	0.942046	0.925587	0.910403	0.890639	0.890492	0.898691	0.919187	0.893692	0.854018	0.884406	0.857134	0.858556	0.865165	0.845526	0.860292	0.879617	0.851905	0.850128	0.840549	0.854624	1	0.899231	0.0591367
2266	1	19000	17693	91.3363	0	107.402	7.01565	123.237	8.99104	9.58533	0	15.75	3.1088	23.8256	5.27808	2266	23	36694	0.146776	115.037	11.2732	19.6437	5.89254	0.937783	0.910639	0.907028	0.885417	0.888333	0.904167	0.917384	0.897408	0.864474	0.882215	0.846215	0.860917	0.859541	0.830667	0.852374	0.88723	0.84368	0.857593	0.829918	0.839919	1	0.895517	0.0615437
2270	1	16774	15657	110.429	0	121.244	8.22645	136.785	10.079	16.8983	0	22.6445	4.63165	32.5438	7.2677	2270	27	32432	0.129728	128.746	12.0148	27.4233	7.81452	0.939057	0.912756	0.90901	0.886794	0.888798	0.905032	0.917581	0.897462	0.865426	0.883186	0.846109	0.861109	0.860292	0.830276	0.852491	0.887626	0.843688	0.856885	0.829536	0.839665	1	0.896512	0.0611902
2272	1	15756	14828	121.554	0	128.344	9.30776	143.741	11.1421	22.509	0	26.892	5.88415	37.8054	8.88045	2272	30	30585	0.12234	135.809	12.8075	32.1828	9.26392	0.940608	0.914092	0.910397	0.888426	0.889701	0.905754	0.91813	0.897793	0.866274	0.883767	0.846281	0.860912	0.860732	0.830897	0.853376	0.887788	0.843355	0.85712	0.829443	0.840069	1	0.897486	0.0608485
2278	1	20609	14610	94.0127	0	108.494	7.1985	126.232	9.42626	10.4489	0	16.2396	3.25964	25.616	5.79671	2278	23	35220	0.14088	115.852	11.9822	20.129	6.44205	0.941709	0.899077	0.92253	0.891894	0.884469	0.905579	0.897658	0.903819	0.862166	0.856374	0.847132	0.848793	0.862493	0.855892	0.845415	0.880906	0.853407	0.852981	0.807794	0.842362	1	0.894722	0.0612168
2282	1	18274	12951	115.154	0	121.102	8.36421	138.767	10.601	19.1509	0	22.5766	4.71982	34.0132	7.86458	2282	27	31226	0.124904	128.428	12.7789	27.3198	8.39281	0.943012	0.900051	0.923205	0.892878	0.885656	0.906552	0.898066	0.903798	0.862775	0.857154	0.848956	0.849244	0.862438	0.855441	0.846186	0.881637	0.853215	0.852735	0.808173	0.841927	1	0.895525	0.0608989
2284	1	17206	12174	127.318	0	127.88	9.36991	145.523	11.6048	25.8496	0	26.6111	5.89577	39.2624	9.44969	2284	29	29381	0.117524	135.19	13.5187	31.8531	9.80794	0.944182	0.901399	0.923947	0.89449	0.886525	0.907168	0.898693	0.90453	0.863602	0.856642	0.849699	0.84929	0.86282	0.855927	0.846687	0.882628	0.853817	0.852966	0.808175	0.842109	1	0.896384	0.0604618
2290	4	23662	12610	94.2243	3.1871	109.776	7.33358	128.155	9.30076	10.5552	1.07545	16.8225	3.39662	26.7743	5.86974	2290	22	36276	0.145104	116.163	11.9081	20.2812	6.47852	0.93249	0.907542	0.917356	0.901698	0.903683	0.902856	0.903917	0.899741	0.862857	0.865049	0.835814	0.858626	0.858791	0.847502	0.84476	0.87172	0.847627	0.842279	0.821742	0.81893	1	0.895902	0.0601216
2294	3	21001	11221	107.928	3.79734	124.611	8.53159	142.801	10.5265	15.8389	1.6949	24.5815	5.08359	37.0087	8.23878	2294	26	32225	0.1289	130.944	12.6948	28.9079	8.6915	0.933701	0.909247	0.918526	0.902917	0.904469	0.903569	0.90495	0.900528	0.863786	0.865555	0.835904	0.858371	0.85955	0.846439	0.844313	0.871389	0.848565	0.843072	0.82211	0.819085	1	0.896816	0.0597409
2296	2	19722	10604	111.861	0.314147	129.674	9.52367	147.68	11.5097	17.5615	0.147306	27.7436	6.14543	40.9922	9.63387	2296	28	30328	0.121312	135.968	13.3815	32.3752	9.84562	0.934664	0.910677	0.920123	0.903917	0.905978	0.90423	0.9055	0.901939	0.864828	0.865801	0.836125	0.858464	0.860129	0.846511	0.844747	0.871241	0.848918	0.844104	0.822029	0.81982	1	0.897785	0.059457
2302	3	22130	11771	92.4874	1.6705	110.948	7.59508	129.35	9.2244	9.96036	0.543506	17.3761	3.59895	27.5121	5.91837	2302	22	33904	0.135616	117.335	11.9999	20.8945	6.62647	0.931542	0.940685	0.917325	0.890632	0.906589	0.883259	0.919965	0.883259	0.877758	0.906766	0.847599	0.859323	0.85484	0.839282	0.843986	0.880604	0.846095	0.849841	0.799611	0.826318	1	0.90031	0.0572357
2306	3	19687	10435	105.86	1.19514	120.067	8.63652	138.377	10.3186	14.9005	0.500299	22.0311	4.79116	33.7016	7.60295	2306	26	30125	0.1205	126.408	12.7112	26.0729	8.11613	0.932631	0.941494	0.918672	0.891519	0.907336	0.883402	0.921046	0.883618	0.878822	0.90712	0.848432	0.859718	0.855237	0.839784	0.844647	0.880448	0.846373	0.850041	0.8	0.825593	1	0.901086	0.0568517
2308	2	18585	9821	112.459	4.1221	126.522	9.59122	144.781	11.3251	17.9145	1.95436	25.8047	5.90705	38.641	9.16167	2308	28	28408	0.113632	132.833	13.415	30.2419	9.44063	0.933469	0.943079	0.919794	0.892953	0.908723	0.884469	0.921959	0.883748	0.879647	0.907755	0.848476	0.860075	0.855094	0.840098	0.844815	0.880509	0.846628	0.850359	0.799863	0.826299	1	0.902002	0.0564365
2314	1	21610	9595	91.5441	0	109.949	7.48786	129.356	9.39345	9.6506	0	16.9105	3.47776	27.5313	6.04682	2314	21	31206	0.124824	115.915	12.0901	20.1759	6.60608	0.931472	0.934452	0.895917	0.893835	0.878982	0.894748	0.917596	0.880952	0.854948	0.898705	0.860379	0.851968	0.876466	0.843315	0.863712	0.872925	0.830113	0.863488	0.809011	0.83516	1	0.895655	0.0600172
2318	1	19145	8577	106.006	0	120.823	8.58712	140.036	10.4972	14.9562	0	22.4402	4.8142	34.9286	7.91478	2318	25	27723	0.110892	126.767	12.8023	26.3036	8.28935	0.932691	0.935198	0.897342	0.894564	0.881488	0.89552	0.918822	0.881344	0.854904	0.899578	0.861162	0.851766	0.87734	0.843559	0.864318	0.873571	0.829221	0.863525	0.809238	0.833874	1	0.896578	0.0596224
2320	1	17984	8131	107.623	0	128.025	9.573	147.175	11.5278	15.6478	0	26.7188	6.03445	40.5818	9.58989	2320	27	26116	0.104464	133.986	13.5327	31.0345	9.74281	0.933642	0.936227	0.898721	0.895332	0.882333	0.896539	0.919111	0.881758	0.855682	0.899659	0.861311	0.852294	0.877872	0.843831	0.8647	0.873583	0.829568	0.863513	0.809255	0.834086	1	0.897335	0.0593545
2326	0	20891	10715	0	0	108.274	7.27915	128.01	9.27946	0	0	16.1472	3.28014	26.6829	5.8406	2326	22	31606	0.126424	114.965	12.3083	19.719	6.59926	0.940628	0.920869	0.899007	0.891002	0.892157	0.890606	0.915111	0.894925	0.841486	0.870357	0.859394	0.848874	0.88556	0.828482	0.84832	0.866782	0.834921	0.875546	0.832975	0.830333	1	0.894842	0.0597589
2330	0	18526	9550	0	0	113.322	8.07792	132.997	10.1578	0	0	18.532	3.99199	29.9605	6.9154	2330	26	28076	0.112304	120.014	12.8467	22.4194	7.48984	0.941658	0.92255	0.899131	0.892114	0.89288	0.892185	0.915622	0.895676	0.842499	0.8711	0.860415	0.849943	0.886184	0.828822	0.848127	0.86736	0.835375	0.876282	0.832384	0.83014	1	0.89573	0.0594286
2332	0	17399	9032	0	0	117.785	8.94214	137.456	11.109	0	0	20.8404	4.78592	33.1307	8.10849	2332	28	26431	0.105724	124.507	13.4854	25.0402	8.45717	0.942643	0.92365	0.900212	0.893345	0.893988	0.893477	0.916367	0.896674	0.842779	0.872006	0.861224	0.851273	0.886308	0.829556	0.848965	0.867447	0.835402	0.876679	0.832678	0.830105	1	0.896673	0.0590816
2338	4	23505	13652	91.9541	1.09805	109.3	7.42968	127.886	9.28493	9.78441	0.347478	16.6133	3.41097	26.6068	5.82644	2338	22	37161	0.148644	116.126	12.1213	20.2839	6.56139	0.93181	0.90817	0.908372	0.884973	0.891566	0.899693	0.899882	0.900985	0.867401	0.862194	0.855157	0.855278	0.872447	0.830723	0.845497	0.88527	0.861616	0.855494	0.820349	0.841003	1	0.893317	0.061101
2342	3	20859	12157	106.425	2.07367	121.451	8.52503	139.935	10.4461	15.1502	0.877544	22.7818	4.83409	34.8482	7.85808	2342	26	33019	0.132076	128.255	12.8689	27.2237	8.4486	0.932902	0.909779	0.909825	0.886308	0.892713	0.900042	0.900239	0.902011	0.868167	0.862761	0.855598	0.856219	0.872755	0.832051	0.845574	0.88599	0.862004	0.856567	0.820906	0.840637	1	0.894317	0.0607088
2344	3	19593	11488	109.86	3.07783	126.835	9.4814	145.247	11.4246	16.6783	1.37687	25.9841	5.88138	39.0205	9.27026	2344	28	31084	0.124336	133.638	13.5623	30.8012	9.65286	0.934323	0.910967	0.910822	0.887498	0.893643	0.900849	0.900672	0.902957	0.868566	0.863901	0.856164	0.857049	0.873504	0.832245	0.844775	0.886437	0.862019	0.856952	0.821178	0.841028	1	0.895228	0.0602676
2350	0	21818	12627	0	0	109.488	7.58736	127.287	9.22718	0	0	16.7076	3.49644	26.2354	5.73133	2350	22	34445	0.13778	116.013	11.8846	20.2003	6.39252	0.92967	0.921179	0.911772	0.894048	0.886849	0.895398	0.897605	0.895123	0.855988	0.858165	0.856235	0.858862	0.875352	0.845594	0.84063	0.881274	0.843069	0.849688	0.806677	0.857207	1	0.894149	0.0595688
2354	0	19324	11233	0	0	120.191	8.68254	137.833	10.3216	0	0	22.1022	4.82246	33.3113	7.51752	2354	26	30557	0.122228	126.676	12.6173	26.2227	8.04304	0.931325	0.922751	0.91313	0.89531	0.888094	0.896554	0.898436	0.896227	0.856792	0.859558	0.855516	0.85923	0.874448	0.845911	0.839415	0.881435	0.843129	0.850231	0.807376	0.857627	1	0.8952	0.0590424
2356	0	18176	10578	0	0	126.81	9.64536	144.295	11.3135	0	0	25.9836	5.96541	38.257	9.03928	2356	28	28754	0.115016	133.243	13.3037	30.4987	9.35858	0.932027	0.924132	0.915194	0.896414	0.889094	0.897353	0.899144	0.896606	0.857202	0.860402	0.855707	0.859741	0.875391	0.84663	0.839535	0.88153	0.8435	0.850403	0.807088	0.85835	1	0.896124	0.0586399
2362	0	17081	12302	0	0	106.562	6.94352	126.419	9.28919	0	0	15.3841	3.02531	25.7155	5.6938	2362	23	29383	0.117532	114.876	12.6539	19.7096	6.69867	0.941803	0.926845	0.905081	0.904928	0.882943	0.893612	0.904162	0.892863	0.854338	0.883657	0.848654	0.850117	0.871303	0.849777	0.859119	0.869329	0.827792	0.849335	0.812443	0.83145	1	0.896939	0.0589118
2366	0	15161	10955	0	0	119.016	8.05158	138.874	10.3626	0	0	21.4226	4.37212	34.0641	7.66763	2366	27	26116	0.104464	127.346	13.368	26.7254	8.64145	0.942258	0.92832	0.905403	0.906552	0.884458	0.894394	0.905709	0.893246	0.855223	0.884496	0.848943	0.850456	0.87209	0.850877	0.859243	0.869792	0.828017	0.849192	0.811552	0.832612	1	0.89781	0.0584844
2368	0	14265	10361	0	0	126.142	9.07101	146.002	11.4769	0	0	25.5303	5.53579	39.6283	9.40856	2368	29	24626	0.098504	134.497	14.1141	31.4618	10.1703	0.943434	0.929302	0.9064	0.907577	0.886055	0.895192	0.906115	0.894278	0.856777	0.884573	0.849976	0.851458	0.873041	0.851275	0.859214	0.870198	0.82819	0.849204	0.81217	0.832778	1	0.898752	0.058105
2374	0	16232	15647	0	0	106.232	6.92332	124.249	9.16643	0	0	15.2423	3.00006	24.423	5.44639	2374	24	31879	0.127516	115.076	12.115	19.7484	6.34085	0.942172	0.924543	0.903667	0.896735	0.888767	0.895997	0.904294	0.886618	0.865068	0.89926	0.86455	0.859673	0.856363	0.835378	0.851234	0.871734	0.83715	0.858183	0.816243	0.827457	1	0.897423	0.0589003
2378	0	14343	13872	0	0	121.203	8.12512	138.912	10.3306	0	0	22.6141	4.56734	34.0887	7.66869	2378	28	28215	0.11286	129.909	12.8222	28.2556	8.51034	0.942726	0.92527	0.904607	0.898175	0.890023	0.897111	0.904838	0.886957	0.864434	0.899699	0.864522	0.859383	0.856849	0.835673	0.851728	0.872674	0.836984	0.85855	0.816197	0.827663	1	0.898085	0.0587101
2380	0	13429	13077	0	0	128.385	9.19884	146.03	11.3931	0	0	26.9074	5.81391	39.6414	9.35588	2380	30	26506	0.106024	137.09	13.5918	33.1898	10.042	0.943409	0.926356	0.906002	0.899947	0.891477	0.898117	0.905286	0.888403	0.865446	0.90023	0.865389	0.859786	0.857598	0.83649	0.852279	0.872406	0.837226	0.858391	0.816268	0.828454	1	0.899081	0.0582707
2386	5	19950	16933	90.962	0.510207	108.505	7.17536	125.843	9.30587	9.46935	0.159845	16.2429	3.23995	25.3725	5.67078	2386	23	36888	0.147552	116.461	11.9301	20.4328	6.41484	0.942407	0.928066	0.896958	0.888243	0.885423	0.89849	0.893963	0.890412	0.87275	0.88663	0.85643	0.874634	0.881574	0.838186	0.846969	0.855509	0.843689	0.867206	0.812107	0.842184	1	0.896494	0.0584059
2390	5	17582	14965	109.45	3.78247	120.237	8.28135	137.512	10.4072	16.5134	1.73531	22.0964	4.59639	33.0918	7.55754	2390	27	32552	0.130208	128.177	12.6888	27.1504	8.22872	0.943736	0.928791	0.898854	0.889208	0.886581	0.899453	0.89506	0.891405	0.873341	0.886781	0.857474	0.874493	0.88182	0.838674	0.847198	0.855477	0.843804	0.867259	0.812623	0.842007	1	0.89744	0.0580855
2392	5	16516	14091	119.34	2.68116	126.581	9.26792	143.864	11.3956	21.3382	1.45535	25.8117	5.71416	37.9309	9.06699	2392	29	30612	0.122448	134.536	13.4293	31.3896	9.58946	0.944646	0.929668	0.900268	0.890272	0.887364	0.900203	0.895825	0.892117	0.87384	0.887348	0.858177	0.874592	0.882056	0.83905	0.847445	0.856233	0.844146	0.867209	0.812802	0.841843	1	0.898237	0.057881
2398	0	21967	12651	0	0	109.929	7.52217	127.412	9.35845	0	0	16.9039	3.50607	26.3239	5.87425	2398	22	34618	0.138472	116.318	11.7809	20.3464	6.40221	0.942963	0.92592	0.902854	0.901583	0.877795	0.895777	0.909859	0.898059	0.856505	0.879759	0.847753	0.878401	0.875975	0.838263	0.841715	0.865186	0.858585	0.859972	0.817277	0.859842	1	0.897811	0.0586626
2402	0	19498	11176	0	0	123.401	8.68624	140.83	10.4771	0	0	23.8941	5.08701	35.5144	7.9896	2402	26	30674	0.122696	129.751	12.5821	28.1279	8.42495	0.943715	0.927414	0.904545	0.902735	0.87835	0.896557	0.911472	0.898725	0.857648	0.880029	0.848422	0.878366	0.87628	0.839229	0.842766	0.865733	0.859099	0.859881	0.817174	0.859148	1	0.898765	0.0583321
2404	0	18363	10542	0	0	127.991	9.58511	145.355	11.4778	0	0	26.6991	6.05316	39.1127	9.33777	2404	28	28905	0.11562	134.323	13.2767	31.2265	9.52797	0.945079	0.92823	0.906124	0.903494	0.879156	0.897302	0.911815	0.899083	0.857758	0.879882	0.848729	0.879346	0.876457	0.839405	0.843072	0.865819	0.859696	0.860682	0.816987	0.859073	1	0.899532	0.0580672
