# Supplementary material for: IBSEM: An Individual-Based Atlantic Salmon Population Model
Source: PLoS One. 2015 Sep 18;10(9):e0138444. doi: 10.1371/journal.pone.0138444 (PMC4575158; doi:10.1371/journal.pone.0138444)
Supplement: S1 Minimal dataset — (ZIP) [file pone.0138444.s003.zip › temp/scenario 1/wild - 8/runFiles/results/spawners.txt]

month	parr0	parr1	parr2	averageLenghtFry	averageLenghtParr1	averageLenghtParr2	adults	0SW	1SW	2SW	3SW	averageLenght0+	averageLenght1+	averageLenght2+	averageLenght3+	eggDensity	mortality	viableEggWeight
21	240	8102	3882	65.7904	106.745	129.891	112	0	3	75	34	0	590.729	866.739	1021.82	0	0	130.696
22	125	5770	2689	65.883	106.72	129.894	2	0	0	1	1	0	0	874.92	1019.08	2.7784	0.481588	136.443
33	197	9975	7100	68.9997	108.252	127.496	276	0	270	2	4	0	617.81	807.834	1055.12	0	0	136.443
34	108	7782	5428	69.3603	108.162	127.498	16	0	15	0	1	0	629.501	0	998.882	3.32886	0.566828	112.774
45	133	7562	6954	64.8959	109.091	126.785	343	0	132	211	0	0	587.062	795.922	0	0	0	112.774
46	68	6165	5692	64.6433	109.049	126.647	26	0	14	12	0	0	590.348	799.632	0	5.73147	0.632594	122.243
57	216	6310	5142	67.8397	105.518	127.771	348	0	188	124	36	0	578.927	753.647	988.524	0	0	122.243
58	112	5336	3487	67.5367	105.506	127.61	21	0	13	7	1	0	575.252	786.382	1052.07	5.34042	0.624962	121.919
69	238	9786	6542	67.787	109.677	127.221	347	0	182	148	17	0	579.923	754.073	964.171	0	0	121.919
70	127	6938	5595	68.2697	109.676	127.158	16	0	7	9	0	0	573.884	738.594	0	5.54814	0.633565	121.004
81	207	10227	4996	66.4906	111.068	129.844	365	0	184	162	19	0	593.91	766.673	928.495	0	0	121.004
82	117	8635	3531	66.5133	111.046	129.9	19	0	9	10	0	0	575.009	771.445	0	5.54276	0.634573	120.17
93	253	9448	4685	68.4345	109.91	130.922	334	0	178	125	31	0	559.637	762.645	976.853	0	0	120.17
94	121	8060	3419	68.6176	109.95	130.815	22	0	12	6	4	0	545.654	778.839	1003.04	5.27393	0.623223	121.782
105	190	9857	4934	66.6291	110.681	129.803	351	0	174	153	24	0	582.835	750.91	989.352	0	0	121.782
106	94	7689	3833	66.512	110.726	129.805	12	0	6	5	1	0	582.353	770.493	901.213	5.41858	0.624249	123.049
117	141	7349	5073	65.1721	106.242	128.001	371	0	217	135	19	0	660.294	803.4	988.021	0	0	123.049
118	79	5534	3543	65.44	106.251	127.909	19	0	11	8	0	0	650.978	799.218	0	6.5787	0.65078	123.572
129	206	8568	6619	67.2432	108.086	127.212	425	0	201	203	21	0	617.615	852	969.169	0	0	123.572
130	114	6415	5603	66.864	108.006	127.309	22	0	8	13	1	0	628.615	869.702	1032.03	7.82571	0.664729	126.975
141	202	8567	6152	66.3223	107.927	127.34	338	0	138	163	37	0	581.082	810.604	1044.75	0	0	126.975
142	107	6374	4894	66.3154	107.935	127.3	15	0	7	8	0	0	593.871	833.039	0	6.45649	0.634157	129.435
153	194	9863	5916	66.669	108.908	128.425	366	0	211	128	27	0	596.533	760.766	986.254	0	0	129.435
154	113	7284	4814	66.4369	108.786	128.243	19	0	12	5	2	0	596.83	732.154	1043.08	5.30732	0.624124	121.91
165	142	7333	5636	62.5744	106.055	126.258	409	0	200	193	16	0	573.493	777.008	1004.32	0	0	121.91
166	72	6344	4211	62.4804	106.013	126.166	17	0	7	10	0	0	568.6	756.342	0	6.46897	0.65261	122.792
177	189	6150	7534	65.6882	103.636	125.339	375	0	176	169	30	0	586.078	764.476	990.199	0	0	122.792
178	94	4830	6441	65.8933	103.729	125.292	19	0	10	8	1	0	583.843	748.303	978.193	6.09025	0.641191	123.545
189	210	7993	8108	66.9793	107.105	124.935	323	0	154	149	20	0	611.119	773.726	938.22	0	0	123.545
190	106	6133	6295	67.0061	107.028	124.906	16	0	10	4	2	0	615.068	754.189	989.767	5.15713	0.620994	120.885
201	192	9421	6491	66.0405	108.984	127.798	329	0	183	125	21	0	599.864	816.79	959.077	0	0	120.885
202	91	6981	4737	66.5346	108.866	127.856	25	0	13	10	2	0	602.481	850.818	943.501	4.86492	0.605076	123.627
213	223	7922	5966	66.6838	107.794	128.168	420	0	258	136	26	0	615.898	789.193	988.232	0	0	123.627
214	103	6554	4840	66.6014	107.889	128.151	29	0	21	8	0	0	621.274	791.488	0	6.71774	0.65967	121.83
225	228	8512	6429	67.8751	108.377	127.626	469	0	198	252	19	0	629.641	820.988	1047.44	0	0	121.83
226	110	6950	4433	67.7117	108.387	127.645	24	0	8	14	2	0	597.079	827.253	1145.72	8.86483	0.68295	125.517
237	224	9877	5880	67.4027	109.899	128.892	341	0	118	185	38	0	598.208	804.236	1036.91	0	0	125.517
238	113	6926	4683	67.4625	109.736	128.857	14	0	7	5	2	0	595.474	837.802	1188.26	7.1583	0.646437	129.44
249	281	10949	5551	69.0464	110.196	130.063	354	0	220	110	24	0	590.804	787.564	1005.4	0	0	129.44
250	156	7962	4238	68.7523	110.172	130.122	15	0	8	7	0	0	573.892	813.969	0	5.61015	0.633713	122.134
261	257	10760	5677	68.6179	110.637	129.821	419	0	255	150	14	0	605.313	788.412	1010.3	0	0	122.134
262	132	8900	4558	68.4853	110.603	129.868	17	0	12	4	1	0	601.205	784.241	1175.42	6.1397	0.65019	120.422
273	184	8801	5387	65.4145	108.919	128.669	415	0	199	196	20	0	618.976	800.973	990.448	0	0	120.422
274	98	6962	4522	65.2197	108.882	128.694	19	0	9	10	0	0	611.868	769.429	0	7.44073	0.66611	124.439
285	199	7543	5987	65.9044	106.114	127.342	455	0	260	159	36	0	610.624	803.992	987.411	0	0	124.439
286	107	5280	4500	66.1287	106.088	127.367	20	0	14	4	2	0	621.918	805.645	986.048	7.09895	0.662548	123.727
297	195	8387	6972	66.2227	107.071	126.077	399	0	165	208	26	0	580.771	813.429	989.585	0	0	123.727
298	97	7210	5156	66.2137	107.016	126.125	24	0	10	14	0	0	591.521	825.522	0	7.17484	0.659238	125.096
309	159	8111	6757	63.1682	106.774	126.248	362	0	204	122	36	0	635.277	768.252	987.752	0	0	125.096
310	85	5928	5156	63.2754	106.634	126.156	15	0	10	4	1	0	648.474	731.234	841.587	6.14131	0.645382	122.328
321	203	7038	7162	65.7804	104.17	125.652	498	0	292	189	17	0	593.346	819.967	958.239	0	0	122.328
322	101	5283	4969	65.9634	104.171	125.804	31	0	18	13	0	0	579.601	835.566	0	7.49502	0.675512	121.609
333	169	8226	7680	65.1512	107.811	125.147	432	0	210	192	30	0	594.978	780.195	999.652	0	0	121.609
334	75	6082	6232	65.4405	107.789	125.139	17	0	7	10	0	0	596.379	795.907	0	7.66327	0.672259	123.663
345	209	8896	6120	67.2841	107.8	128.414	414	0	260	125	29	0	614.823	774.093	949.525	0	0	123.663
346	114	7575	5283	67.3878	107.752	128.358	25	0	14	9	2	0	612.936	737.432	841.195	6.27904	0.652741	120.801
357	193	8443	6829	66.2658	107.211	126.843	486	0	244	216	26	0	575.633	795.449	934.884	0	0	120.801
358	98	6167	5580	65.7584	107.175	126.835	24	0	8	15	1	0	574.645	830.253	1143.43	7.79222	0.675723	123
369	259	10252	6235	67.9458	110.797	128.964	390	0	200	161	29	0	592.456	766.892	1007.62	0	0	123
370	139	7691	5236	67.8455	110.787	128.849	20	0	7	10	3	0	569.958	723.409	973.884	6.39513	0.6466	124.242
381	177	7841	5186	64.8056	106.052	127.366	482	0	288	171	23	0	594.072	782.561	941.932	0	0	124.242
382	82	5864	3652	64.715	105.981	127.336	25	0	16	9	0	0	611.116	792.097	0	6.67767	0.66535	119.762
393	260	8256	7380	67.124	106.807	125.992	485	0	210	248	27	0	609.997	786.986	965.334	0	0	119.762
394	121	5962	5957	66.8278	106.852	126.016	22	0	12	9	1	0	608.738	746.804	992.52	7.86947	0.675949	123.237
405	167	8765	6533	64.6997	108.332	126.346	387	0	179	181	27	0	626.844	812.049	988.813	0	0	123.237
406	91	5973	4443	64.6225	108.293	126.413	22	0	8	12	2	0	630.135	790.586	809.457	6.71312	0.653117	124.602
417	221	8252	6092	68.1202	106.66	127.777	404	0	219	164	21	0	595.022	821.98	978.164	0	0	124.602
418	94	6513	4981	69.0259	106.577	127.731	18	0	9	8	1	0	594.939	838.707	1174.05	7.08523	0.65987	124.793
429	217	10356	6986	67.8524	110.49	128.145	372	0	198	147	27	0	607.664	786.93	1017.3	0	0	124.793
430	99	8108	5024	67.7811	110.348	128.239	24	0	13	8	3	0	624.382	783.624	1033.44	6.46451	0.647957	124.346
441	241	9853	5376	68.3509	109.266	130.153	445	0	222	196	27	0	612.724	802.519	990.661	0	0	124.346
442	129	7930	4259	68.4007	109.205	130.065	25	0	15	7	3	0	608.352	797.559	989.958	8.00021	0.678111	123.507
453	143	6994	6066	63.1078	105.405	125.567	466	0	241	198	27	0	607.099	818.086	1036.71	0	0	123.507
454	86	5055	5243	63.451	105.363	125.543	35	0	17	18	0	0	606.926	805.05	0	8.6414	0.681531	125.586
465	194	7455	7441	66.4639	105.357	125.568	412	0	161	222	29	0	597.262	798	1004.17	0	0	125.586
466	109	5085	6096	66.1073	105.251	125.517	20	0	5	13	2	0	594.082	783.344	952.116	8.02238	0.67119	126.231
477	236	9606	7471	66.791	108.499	126.532	353	0	176	139	38	0	631.686	796.274	1030.71	0	0	126.231
478	136	6480	6146	66.8247	108.525	126.495	18	0	10	8	0	0	609.564	810.686	0	6.55361	0.64189	127.533
489	233	10356	6274	68.0075	109.535	128.942	398	0	212	161	25	0	624.08	815.282	1027.06	0	0	127.533
490	115	8247	5204	68.1118	109.478	128.869	16	0	6	9	1	0	641.008	839.274	973.526	7.62651	0.666382	125.688
501	173	8990	5816	64.7625	108.446	128.466	485	0	256	202	27	0	596.101	806.495	1033.86	0	0	125.688
502	73	6530	4416	65.2859	108.399	128.364	29	0	15	11	3	0	585.322	809.14	1038.46	7.80275	0.674494	123.958
513	307	10333	5898	68.8513	109.801	129.566	516	0	276	201	39	0	617.216	796.692	989.914	0	0	123.958
514	149	8290	4448	68.7972	109.749	129.531	29	0	13	13	3	0	625.002	801.747	1065.9	8.33488	0.683659	123.618
525	194	10073	5615	66.4631	109.326	128.627	520	0	221	268	31	0	578.671	801.429	1016.73	0	0	123.618
526	92	7307	4106	66.2556	109.248	128.521	31	0	12	18	1	0	582.891	786.649	1217.95	8.4421	0.679735	125.498
537	267	8897	6166	68.2406	107.269	128.434	536	0	289	200	47	0	617.789	775.473	1012.11	0	0	125.498
538	131	6932	4669	68.3844	107.227	128.384	29	0	17	10	2	0	628.187	755.67	1059.47	9.01958	0.687099	125.377
549	204	9407	7009	66.1423	108.532	126.684	465	0	221	207	37	0	618.683	820.372	990.289	0	0	125.377
550	118	6620	5837	66.4732	108.453	126.664	32	0	16	11	5	0	618.951	801.373	954.826	8.37826	0.675315	126.376
561	166	9067	5815	64.9029	107.892	127.87	418	0	210	176	32	0	583.351	803.263	1002.64	0	0	126.376
562	88	7721	4777	65.1411	107.872	127.875	31	0	17	13	1	0	585.589	788.617	914.552	6.68691	0.654134	124.012
573	243	9065	6933	67.5785	107.144	127.981	520	0	337	159	24	0	623.79	768.454	996.236	0	0	124.012
574	144	6639	5348	67.3861	107.074	127.91	29	0	20	7	2	0	618.336	785.262	952.933	8.14408	0.686752	121.451
585	213	8598	7411	66.9062	107.801	126.531	466	0	215	229	22	0	628.723	840.166	941.163	0	0	121.451
586	108	7233	6365	66.8663	107.822	126.482	35	0	17	14	4	0	614.4	850.975	893.737	8.53841	0.67877	125.471
597	283	10357	6641	68.5437	109.664	129.097	440	0	196	198	46	0	573.927	793.757	1022.1	0	0	125.471
598	156	7913	4837	68.2187	109.67	129.169	24	0	12	11	1	0	576.672	765.57	933.038	7.79016	0.664108	128.122
609	246	10466	5916	68.9183	110.117	129.808	411	0	240	137	34	0	610.44	784.857	996.727	0	0	128.122
610	132	8192	4055	69.284	110.078	129.908	21	0	12	7	2	0	606.324	770.42	1031.26	6.57842	0.653162	123.524
621	273	10755	5787	69.0846	110.563	130.209	460	0	231	211	18	0	622.159	801.227	986.89	0	0	123.524
622	142	8641	5010	68.9859	110.534	130.29	25	0	11	13	1	0	641.398	785.466	818.319	8.30274	0.683651	123.249
633	311	11676	5140	67.9032	112.711	131.108	436	0	214	189	33	0	599.824	809.611	969.073	0	0	123.249
634	145	9138	4401	67.4252	112.64	131.132	24	0	7	14	3	0	565.829	799.3	978.228	7.79416	0.67466	123.807
645	198	9148	4362	66.0194	108.059	129.677	483	0	264	177	42	0	611.698	798.026	1025.21	0	0	123.807
646	122	7609	3719	65.9116	108.041	129.603	31	0	14	13	4	0	604.971	812.74	1056.35	8.85292	0.684526	125.654
657	172	8642	6506	65.1547	107.176	127.346	485	0	233	222	30	0	617.894	804.24	1012.81	0	0	125.654
658	92	6947	5347	64.7866	107.121	127.321	23	0	11	12	0	0	619.076	801.422	0	8.23881	0.674074	126.115
669	164	8365	6428	63.6804	106.618	126.496	461	0	234	190	37	0	609.182	817.617	1008.88	0	0	126.115
670	83	6144	5567	63.3675	106.563	126.469	20	0	6	13	1	0	595.412	867.65	999.96	8.46029	0.681052	125.38
681	247	8711	7095	67.8306	106.974	127.502	481	0	278	175	28	0	633.998	807.978	1055.42	0	0	125.38
682	131	6162	4908	67.6364	106.895	127.5	26	0	20	5	1	0	642.202	818.319	962.1	7.68184	0.671862	124.111
693	217	9484	6963	66.6056	108.56	126.749	444	0	192	217	35	0	597.332	820.36	987.236	0	0	124.111
694	116	8213	5363	66.5725	108.511	126.808	29	0	11	17	1	0	604.51	822.603	871.915	8.43645	0.676388	126.386
705	269	10454	6663	68.9408	110.181	129.667	435	0	226	165	44	0	622.049	790.384	1013.01	0	0	126.386
706	112	7894	5538	68.5364	110.118	129.611	22	0	12	9	1	0	622.752	833.811	997.497	7.80882	0.669095	125.799
717	250	11104	5392	67.0993	110.649	130.118	491	0	292	180	19	0	571.652	801.483	986.936	0	0	125.799
718	138	8423	4513	67.4961	110.649	130.1	25	0	19	6	0	0	573.296	784.722	0	7.1928	0.672097	121.459
729	146	8330	5242	64.4178	107.004	127.723	476	0	183	257	36	0	634.595	786.121	1027.68	0	0	121.459
730	69	6798	4038	64.466	106.93	127.777	27	0	10	14	3	0	634.463	793.033	988.356	8.69598	0.68015	125.993
741	203	7611	7041	65.5073	105.592	126.197	464	0	251	165	48	0	630.063	825.771	1022.72	0	0	125.993
742	110	5650	5538	65.665	105.564	126.105	31	0	13	12	6	0	641.545	844.836	1000.46	8.64994	0.676799	127.306
753	309	10297	7449	68.7561	108.929	127.902	438	0	183	229	26	0	592.596	820.497	1051.41	0	0	127.306
754	183	8875	5287	68.8742	108.932	127.919	21	0	12	8	1	0	604.269	824.998	1182.35	8.36484	0.674075	127.212
765	185	10254	6165	65.8553	109.557	128.3	419	0	213	168	38	0	617.943	791.428	1016.87	0	0	127.212
766	96	7441	4984	65.5629	109.592	128.279	16	0	11	4	1	0	632.77	779.904	1066.23	7.5474	0.666513	125.589
777	170	7394	5916	65.9498	105.28	127.232	501	0	301	177	23	0	594.014	792.423	991.941	0	0	125.589
778	100	5794	4986	65.6731	105.231	127.158	22	0	12	9	1	0	585.312	791.486	891.518	7.8817	0.681775	121.999
789	167	6953	8349	65.5649	104.33	123.721	429	0	146	249	34	0	565.805	768.937	966.899	0	0	121.999
790	79	4965	6682	65.6783	104.371	123.615	30	0	11	19	0	0	580.462	738.319	0	7.02753	0.662067	123.415
801	233	8439	8270	66.9318	107.286	125.715	345	0	171	130	44	0	595.949	758.297	940.715	0	0	123.415
802	134	6507	7068	66.5248	107.286	125.679	15	0	8	5	2	0	622.52	728.97	860.194	5.66204	0.632192	123.268
813	184	8702	6816	65.6983	107.806	127.263	335	0	189	132	14	0	593.465	796.221	969.591	0	0	123.268
814	98	6817	5280	65.9195	107.813	127.399	17	0	8	9	0	0	589.544	791.763	0	4.99014	0.615632	121.149
825	220	7633	7112	67.3379	106.47	127.251	432	0	269	136	27	0	639.012	785.63	995.501	0	0	121.149
826	112	5427	5738	67.3539	106.323	127.228	27	0	21	3	3	0	632.138	719.595	1072.27	6.60949	0.660747	120.888
837	182	7717	6662	64.7215	107.5	125.589	437	0	181	239	17	0	588.614	820.247	1007.57	0	0	120.888
838	91	5657	5182	64.863	107.588	125.513	21	0	9	11	1	0	602.202	813.468	919.645	7.48441	0.665612	125.15
849	178	7909	5778	64.1563	106.609	127.158	382	0	232	113	37	0	605.673	786.711	1018.11	0	0	125.15
850	88	6059	4199	64.5896	106.539	127.137	16	0	11	3	2	0	620.232	769.345	1086.78	5.96027	0.636645	125.043
861	239	7727	6965	66.9066	105.806	126.543	432	0	224	197	11	0	620.866	805.151	1046.8	0	0	125.043
862	112	5866	5314	67.1295	105.77	126.567	27	0	14	11	2	0	610.947	801.111	1031.8	7.17987	0.664095	123.914
873	196	9165	7059	66.1345	108.904	126.896	408	0	201	184	23	0	607.784	807.4	1002.95	0	0	123.914
874	92	6538	5523	65.7236	108.875	126.978	25	0	7	16	2	0	585.402	818.646	921.071	6.7706	0.652295	125.531
885	213	7863	5936	66.5163	106.446	127.757	374	0	204	131	39	0	587.959	787.2	992.368	0	0	125.531
886	114	6004	4972	66.3853	106.388	127.698	26	0	14	8	4	0	591.079	777.426	985.58	6.10019	0.638789	125.351
897	220	8558	7273	67.4117	107.274	126.333	464	0	273	160	31	0	608.988	783.855	965.671	0	0	125.351
898	95	6517	5681	66.8671	107.241	126.269	33	0	19	13	1	0	592.286	794.039	1022.13	7.3272	0.672309	121.924
909	246	9613	6564	66.8186	109.609	127.866	437	0	184	214	39	0	610.489	805.378	998.514	0	0	121.924
910	129	8257	4607	66.8156	109.551	127.783	19	0	11	7	1	0	624.995	837.476	1017.61	7.7254	0.665463	126.702
921	207	10005	5467	67.3601	109.811	129.779	361	0	184	142	35	0	604.24	800.93	1040.19	0	0	126.702
922	103	8259	4063	67.4416	109.783	129.807	24	0	14	7	3	0	584.821	798.019	1088.58	6.36528	0.64414	125.7
933	221	10727	5112	67.1121	110.358	130.353	426	0	207	197	22	0	577.776	765.044	1016.88	0	0	125.7
934	100	9135	3591	66.9106	110.327	130.375	19	0	11	8	0	0	580.198	735.292	0	6.676	0.659624	122.402
945	190	9490	5377	66.239	109.163	129.528	488	0	309	154	25	0	599.316	770.908	960.526	0	0	122.402
946	103	6617	4163	66.6004	109.08	129.633	23	0	16	5	2	0	600.33	772.412	957.109	6.89818	0.671799	119.238
957	159	8152	5405	64.44	107.226	127.372	543	0	270	245	28	0	581.815	789.974	949.927	0	0	119.238
958	79	6586	4351	64.5556	107.173	127.359	33	0	18	12	3	0	592.438	805.88	890.781	8.79379	0.692793	122.628
969	203	7766	6798	65.557	106.355	126.933	426	0	189	199	38	0	614.08	762.513	1001.58	0	0	122.628
970	93	5349	5074	66.0793	106.397	126.87	24	0	17	6	1	0	618.175	774.385	948.062	7.36121	0.662613	125.754
981	183	8372	6922	64.6984	106.788	125.887	402	0	235	146	21	0	593.56	786.352	942.101	0	0	125.754
982	85	6529	5038	65.1015	106.685	125.921	14	0	9	5	0	0	609.594	778.618	0	5.9929	0.648329	120.329
993	177	9227	6756	66.118	108.135	127.778	422	0	230	177	15	0	588.053	784.69	972.375	0	0	120.329
994	96	6750	5183	66.03	108.184	127.751	11	0	8	2	1	0	589.054	864.067	880.772	6.71755	0.66459	120.616
1005	196	8883	5929	66.2101	108.687	128.36	406	0	173	212	21	0	555.394	755.69	974.348	0	0	120.616
1006	95	6209	4728	66.255	108.739	128.395	24	0	10	12	2	0	544.584	767.618	907.435	6.4586	0.656956	121.344
1017	227	9931	5462	68.2634	109.849	129.418	364	0	189	138	37	0	586.667	731.452	939.099	0	0	121.344
1018	105	7987	4063	67.6711	109.776	129.548	15	0	8	5	2	0	584.007	721.076	898.558	5.59789	0.637724	120.742
1029	181	10056	5333	65.9644	110.101	129.355	438	0	284	141	13	0	585.338	756.131	922.885	0	0	120.742
1030	81	7565	4254	65.3871	110.105	129.34	27	0	16	11	0	0	606.409	733.779	0	5.92838	0.653316	118.164
1041	196	8576	5245	66.4559	108.369	128.962	464	0	230	210	24	0	556.809	764.047	935.932	0	0	118.164
1042	83	5872	3959	66.5466	108.357	128.847	22	0	10	11	1	0	570.552	778.543	861.559	6.3532	0.656339	120.672
1053	272	9939	5420	68.4654	110.44	129.951	404	0	180	198	26	0	590.555	767.395	948.55	0	0	120.672
1054	134	7245	4117	67.9474	110.463	129.869	20	0	8	11	1	0	589.487	781.954	901.09	6.64439	0.658275	121.917
1065	238	10357	4957	67.6159	110.719	130.34	387	0	197	164	26	0	598.094	785.441	943.842	0	0	121.917
1066	101	7845	3667	68.3117	110.757	130.344	18	0	11	7	0	0	614.057	798.13	0	6.21836	0.648626	122.67
1077	265	9969	5048	67.7007	109.78	130.036	430	0	255	150	25	0	607.465	780.534	962.552	0	0	122.67
1078	114	8353	4125	67.2791	109.703	129.992	23	0	13	8	2	0	601.441	814.308	1009.42	6.53024	0.659642	120.878
1089	170	7896	5872	65.1705	107.048	127.21	510	0	300	186	24	0	630.187	807.843	1009.18	0	0	120.878
1090	92	6510	4046	64.846	106.955	127.196	23	0	12	9	2	0	623.149	775.286	958.859	8.01783	0.681077	122.814
1101	304	10176	6375	68.9847	110.013	129.43	454	0	156	267	31	0	585.288	832.903	1018.7	0	0	122.814
1102	157	8062	4970	69.1236	109.962	129.445	30	0	11	19	0	0	600.017	821.269	0	8.4334	0.672487	127.801
1113	203	10198	5262	65.9759	109.897	129.158	389	0	249	104	36	0	603.671	780.216	1022.93	0	0	127.801
1114	106	7853	4510	65.9096	109.795	129.047	23	0	16	7	0	0	617.894	763.058	0	6.09942	0.641933	124.22
1125	216	8964	5882	67.1469	107.232	129.061	453	0	259	182	12	0	600.851	805.537	960.837	0	0	124.22
1126	99	6808	4054	66.7145	107.303	129.114	19	0	12	7	0	0	605.862	813.672	0	6.82174	0.665708	120.958
1137	225	9477	6933	66.906	109.299	127.361	492	0	244	215	33	0	635.985	799.324	1020.29	0	0	120.958
1138	107	7128	5768	67.1542	109.333	127.357	21	0	12	8	1	0	633.716	816.667	920.113	9.31568	0.688856	126.141
1149	161	8246	5623	64.9854	107.122	127.538	460	0	212	211	37	0	573.542	804.14	981.152	0	0	126.141
1150	83	7041	4102	64.1395	107.095	127.538	15	0	5	8	2	0	552.968	786.373	1021.9	7.7848	0.673573	124.548
1161	158	8007	6219	63.9928	105.861	126.243	474	0	291	148	35	0	590.743	767.917	1010.92	0	0	124.548
1162	87	6295	5330	63.7847	105.858	126.301	26	0	16	9	1	0	601.578	753.951	1005.86	7.13233	0.668458	122.737
1173	145	7149	7341	63.4983	105.278	125.393	474	0	255	195	24	0	575.499	769.917	920.396	0	0	122.737
1174	79	5174	5969	63.6322	105.113	125.424	19	0	10	8	1	0	574.304	789.481	976.404	6.66489	0.667405	119.238
1185	165	6009	7938	64.8093	103.392	123.854	450	0	225	191	34	0	615.734	773.633	959.912	0	0	119.238
1186	78	4357	5604	64.5464	103.474	123.843	25	0	10	13	2	0	608.323	772.074	929.786	6.98426	0.666159	121.688
1197	207	8666	8087	66.9774	107.993	125.42	409	0	194	185	30	0	623.175	795.927	982.214	0	0	121.688
1198	103	6828	6750	67.267	107.989	125.427	21	0	11	9	1	0	614.897	788.918	1008.62	7.26153	0.662932	124.761
1209	219	9580	6314	67.6107	108.877	128.87	440	0	219	187	34	0	655.037	852.807	1021.67	0	0	124.761
1210	112	6597	5013	67.4672	108.847	128.914	20	0	10	8	2	0	661.363	882.92	1084.34	9.85752	0.688338	127.757
1221	247	9122	5912	66.1745	108.161	127.881	441	0	247	165	29	0	621.951	840.801	1034.44	0	0	127.757
1222	121	7209	4780	65.8216	108.076	127.854	20	0	8	9	3	0	620.271	844.791	1095.4	7.97524	0.671144	126.545
1233	203	9202	6568	66.5458	107.832	127.577	412	0	149	224	39	0	575.132	809.612	1066.81	0	0	126.545
1234	111	7518	5021	66.8884	107.803	127.64	20	0	8	12	0	0	589.846	816.064	0	8.17748	0.662498	130.845
1245	224	8885	7307	67.0433	107.644	127.242	408	0	233	141	34	0	647.137	763.403	985.448	0	0	130.845
1246	105	6850	5783	66.7817	107.607	127.224	22	0	15	7	0	0	638.917	802.538	0	6.44086	0.654046	121.881
1257	179	9759	6435	66.0561	109.289	127.66	389	0	186	183	20	0	572.813	827.766	953.939	0	0	121.881
1258	92	7958	5508	66.599	109.265	127.696	17	0	9	8	0	0	606.697	851.698	0	7.11727	0.657518	126.031
1269	179	7408	6286	65.5125	105.859	127.16	464	0	272	166	26	0	620.157	767.26	1013.42	0	0	126.031
1270	100	5290	5099	65.9795	105.813	127.097	23	0	12	10	1	0	617.511	762.251	1112.07	7.63632	0.677208	122.467
1281	223	8966	6846	66.9069	107.785	127.065	517	0	267	231	19	0	576.99	788.702	943.332	0	0	122.467
1282	98	7789	5703	66.8335	107.841	126.981	30	0	17	12	1	0	576.989	771.383	909.726	7.96792	0.682393	122.269
1293	229	9851	6650	67.725	109.544	128.859	439	0	194	205	40	0	621.764	774.03	977.747	0	0	122.269
1294	104	7250	5722	67.3783	109.525	128.889	23	0	14	8	1	0	627.185	756.43	932.439	7.54574	0.670439	124.3
1305	179	8170	5984	66.0033	106.894	127.183	386	0	197	165	24	0	592.184	809.901	966.998	0	0	124.3
1306	100	5817	4441	66.2221	106.835	127.138	20	0	14	6	0	0	593.57	815.862	0	6.61588	0.656277	123.048
1317	238	9174	7248	68.3477	108.059	127.377	443	0	256	157	30	0	593.377	779.169	998.684	0	0	123.048
1318	138	6364	5273	68.248	108.082	127.323	22	0	12	6	4	0	578.68	780.879	1064.51	6.74036	0.657584	123.899
1329	261	11791	6046	69.1102	112.262	130.216	361	0	148	187	26	0	606.338	795.944	984.425	0	0	123.899
1330	127	9468	5095	69.011	112.218	130.17	12	0	5	7	0	0	583.583	772.863	0	5.98457	0.636497	125.182
1341	168	10160	4150	65.9474	110.247	130.627	414	0	280	116	18	0	607.788	797.452	979.321	0	0	125.182
1342	88	7187	3492	65.6761	110.244	130.621	16	0	13	3	0	0	609.107	804.283	0	5.83668	0.646637	119.18
1353	190	8885	4932	65.2682	108.367	129.34	531	0	303	218	10	0	607.368	793.413	976.826	0	0	119.18
1354	119	7663	4195	65.2158	108.321	129.39	25	0	10	13	2	0	598.324	785.457	1026.86	8.20698	0.688062	121.272
1365	179	7490	6216	63.8362	106.38	126.848	405	0	152	222	31	0	567.889	800.291	1004.92	0	0	121.272
1366	101	5899	5229	63.8846	106.412	126.749	15	0	8	7	0	0	568.014	829.163	0	7.22023	0.659147	126.506
1377	273	10170	6548	68.8915	109.155	128.715	412	0	244	137	31	0	610.109	772.882	988.524	0	0	126.506
1378	132	8627	5469	69.0915	109.164	128.728	18	0	9	7	2	0	599.601	773.725	972.249	6.1381	0.649053	121.833
1389	194	10491	6133	67.2431	110.019	129.304	369	0	197	150	22	0	600.909	795.904	984.383	0	0	121.833
1390	98	9039	5378	67.006	109.92	129.268	27	0	19	8	0	0	601.847	774.097	0	6.39345	0.650262	123.576
1401	200	9221	5479	65.2393	108.813	128.9	374	0	171	175	28	0	572.015	776.559	976.631	0	0	123.576
1402	103	6517	4648	65.1833	108.827	128.87	16	0	3	10	3	0	563.134	756.529	966.192	5.68588	0.634406	122.447
1413	210	7495	6003	66.8935	106.052	127.273	455	0	275	149	31	0	598.04	763.284	984.87	0	0	122.447
1414	117	5990	4451	66.2635	106.062	127.206	33	0	24	8	1	0	586.47	764.177	986.519	6.14275	0.652781	120.869
1425	247	8767	7178	67.986	108.471	126.894	434	0	177	230	27	0	585.277	780.396	943.479	0	0	120.869
1426	129	7457	6161	67.4044	108.431	126.875	28	0	11	16	1	0	583.158	771.809	788.018	6.50342	0.654728	122.271
1437	154	9640	5699	65.6302	109.794	128.425	433	0	229	162	42	0	614.109	775.144	957.839	0	0	122.271
1438	67	7754	4091	65.6333	109.737	128.486	19	0	11	8	0	0	619.42	785.114	0	6.48986	0.65249	123.394
1449	160	8259	5043	64.9629	107.06	128.61	489	0	269	197	23	0	623.418	811.451	998.775	0	0	123.394
1450	84	5970	4199	65.0214	107.042	128.647	24	0	13	10	1	0	612.955	849.098	1041.76	7.79334	0.675772	123.596
1461	219	8167	6509	66.2269	106.676	127.222	538	0	221	287	30	0	636.667	826.724	1033.12	0	0	123.596
1462	102	5581	5551	66.4769	106.598	127.24	23	0	11	8	4	0	641.253	819.786	1011.22	10.9096	0.699666	126.635
1473	174	8865	6199	64.3714	107.796	126.614	423	0	159	230	34	0	597.621	825.448	1061.91	0	0	126.635
1474	94	7327	5407	64.7791	107.759	126.589	15	0	7	6	2	0	605.344	857.266	1031.33	8.4391	0.672557	128.213
1485	291	9560	7048	68.7422	107.324	128.618	388	0	254	98	36	0	593.336	768.423	1009.54	0	0	128.213
1486	133	6779	4983	68.8639	107.273	128.611	25	0	17	6	2	0	596.163	776.133	928.701	5.68366	0.636027	122.328
1497	212	9729	7386	67.4185	108.824	126.818	440	0	231	192	17	0	587.734	771.063	946.675	0	0	122.328
1498	96	7806	5257	67.8417	108.742	126.769	24	0	13	9	2	0	582.965	818.978	906.104	6.73934	0.663955	120.896
1509	159	8615	6186	64.9851	108.208	127.743	403	0	167	209	27	0	593.612	783.841	992.471	0	0	120.896
1510	81	7235	5299	64.8165	108.119	127.703	23	0	8	14	1	0	599.4	777.987	924.881	6.92339	0.658835	124.187
1521	178	7291	6137	64.8424	105.603	126.702	467	0	271	159	37	0	631.57	799.165	979.685	0	0	124.187
1522	105	5054	5304	64.9186	105.622	126.666	22	0	14	7	1	0	623.685	748.253	1075.72	8.44374	0.684327	123.901
1533	293	10312	6900	69.4202	110.088	128.815	416	0	143	251	22	0	565.034	802.982	962.169	0	0	123.901
1534	149	7952	4776	70.0146	110.024	128.762	20	0	6	13	1	0	570.714	829.361	931.088	7.46365	0.665539	125.354
1545	186	9442	5344	65.6109	108.356	127.983	375	0	208	126	41	0	594.517	753.29	983.168	0	0	125.354
1546	99	7581	3752	66.0353	108.279	127.966	14	0	5	8	1	0	611.195	706.343	831.592	6.19864	0.640797	125.798
1557	254	9239	6539	68.479	108.366	128.722	521	0	299	203	19	0	618.782	786.065	917.945	0	0	125.798
1558	142	7831	5555	68.2985	108.362	128.7	23	0	13	10	0	0	637.813	782.671	0	8.1865	0.688946	120.833
1569	212	10471	6154	66.7627	110.811	129.153	508	0	227	258	23	0	570.227	790.714	960.32	0	0	120.833
1570	98	8055	5167	67.3411	110.759	129.079	34	0	16	16	2	0	564.673	803.22	977.388	8.34407	0.686499	122.608
1581	178	8573	4907	64.0764	107.027	128.345	426	0	198	186	42	0	607.824	785.75	1052.01	0	0	122.608
1582	77	6231	3672	64.244	107.081	128.187	23	0	9	10	4	0	608.258	753.552	1048.42	7.7339	0.666319	127.016
1593	196	6951	7402	66.1674	104.077	125.688	454	0	240	186	28	0	628.946	813.082	1012.24	0	0	127.016
1594	112	5961	5133	65.7298	104.058	125.673	29	0	13	14	2	0	600.449	806.424	1072.39	7.86677	0.674473	124.402
1605	209	9077	8624	66.088	108.064	125.389	403	0	132	242	29	0	598.66	823.744	992.49	0	0	124.402
1606	97	7696	7111	66.0957	108.062	125.364	13	0	5	7	1	0	601.899	833.818	1055.83	8.07467	0.671314	126.713
1617	223	7890	6912	66.1061	106.563	127.123	315	0	159	118	38	0	601.889	787.992	1051.73	0	0	126.713
1618	125	5706	4895	66.0974	106.404	127.069	20	0	11	5	4	0	619.198	776.132	1075.89	5.38282	0.619315	126.326
1629	229	9601	7241	68.3907	108.404	127.573	390	0	229	140	21	0	575.767	787.469	1032.24	0	0	126.326
1630	111	6913	5724	68.4142	108.453	127.533	20	0	13	7	0	0	565.177	756.604	0	5.2493	0.625197	122.216
1641	141	8122	6580	64.4219	107.824	126.511	459	0	248	186	25	0	627.077	773.239	957.329	0	0	122.216
1642	67	6984	5410	64.4352	107.797	126.486	23	0	11	10	2	0	630.825	781.12	876.896	7.40509	0.675094	121.608
1653	238	8473	6203	67.5551	108.29	128.652	498	0	230	222	46	0	595.011	809.618	967.421	0	0	121.608
1654	107	6142	5020	67.8353	108.295	128.594	23	0	8	12	3	0	595.086	801.28	928.172	8.3821	0.679564	125.326
1665	170	9197	5542	65.0288	108.156	127.524	422	0	172	206	44	0	601.661	788.5	1015.44	0	0	125.326
1666	76	7389	4337	64.9921	108.107	127.501	15	0	10	3	2	0	599.086	813.445	1015.74	7.48753	0.663913	126.369
1677	199	8652	6408	66.5977	106.747	127.855	368	0	183	164	21	0	640.595	815.416	1025.35	0	0	126.369
1678	106	6830	5259	67.0512	106.683	127.887	15	0	9	6	0	0	644.511	775.829	0	7.34178	0.662599	125.764
1689	155	8321	7067	64.3915	107.199	125.916	361	0	178	165	18	0	622.705	849.696	1058.55	0	0	125.764
1690	79	6455	6161	64.4341	107.081	125.841	22	0	12	8	2	0	618.304	847.722	1016.4	6.20916	0.63855	126.2
1701	185	8684	6530	66.0681	107.403	127.943	411	0	244	145	22	0	605.793	803.851	1060.32	0	0	126.2
1702	81	6333	5704	65.7781	107.464	127.97	16	0	11	3	2	0	600.522	856.893	1016.31	6.54506	0.652851	124.207
1713	171	8474	6371	64.3752	107.55	126.792	392	0	162	203	27	0	578.892	777.375	1026.49	0	0	124.207
1714	71	6570	4344	63.569	107.487	126.807	22	0	9	11	2	0	581.963	754.262	1017.05	6.47913	0.648148	125.196
1725	251	8195	6789	68.7956	106.949	128.026	340	0	196	114	30	0	608.817	778.998	989.322	0	0	125.196
1726	124	5902	4663	68.8279	106.956	127.927	9	0	7	1	1	0	598.299	845.218	1059.04	5.66309	0.634791	122.616
1737	261	11241	6533	69.1457	111.87	128.914	420	0	226	182	12	0	610.619	796.41	1043.94	0	0	122.616
1738	126	8105	4468	69.2649	111.902	128.764	23	0	10	13	0	0	608.548	802.581	0	6.51783	0.655466	122.479
1749	243	9872	4615	67.5967	110.369	130.528	422	0	219	176	27	0	636.793	807.362	982.238	0	0	122.479
1750	106	7716	3925	68.1225	110.37	130.565	22	0	9	9	4	0	657.17	798.532	1026.03	7.61919	0.671821	124.161
1761	122	7592	4985	62.3172	106.344	127.095	528	0	271	219	38	0	610.846	816.407	1027.35	0	0	124.161
1762	53	5680	3917	62.5348	106.242	127.085	23	0	12	10	1	0	624.95	790.835	1102.5	10.2116	0.696643	126.616
1773	260	8022	6635	66.5215	106.173	127.187	479	0	206	238	35	0	594.83	797.468	1032.94	0	0	126.616
1774	107	6511	5154	66.0736	106.145	127.184	23	0	12	10	1	0	618.656	813.373	1034.74	9.04875	0.688027	125.647
1785	252	10313	7348	67.995	108.584	127.362	426	0	187	193	46	0	607.739	785.281	991.462	0	0	125.647
1786	129	8394	6391	67.818	108.543	127.31	20	0	8	10	2	0	631.262	837.564	987.415	7.71908	0.670199	125.571
1797	206	9282	6597	65.2811	108.018	127.739	409	0	226	155	28	0	642.238	811.596	1016.34	0	0	125.571
1798	105	7046	5265	65.3215	107.942	127.686	19	0	12	6	1	0	656.943	810.194	1001.48	7.4706	0.668341	124.57
1809	179	8343	6616	65.6941	106.662	127.192	464	0	235	202	27	0	575.771	821.836	995.336	0	0	124.57
1810	103	5856	5602	65.5766	106.699	127.189	18	0	12	6	0	0	591.153	784.011	0	7.90268	0.674171	125.161
1821	291	10431	6765	68.5455	109.742	128.938	394	0	188	176	30	0	582.03	759.07	1020.08	0	0	125.161
1822	166	7216	4622	68.1082	109.767	128.981	23	0	11	10	2	0	584.386	755.304	996.407	6.3992	0.651415	123.6
1833	185	9699	5159	64.7685	109.198	128.257	376	0	225	121	30	0	571.079	755.487	927.094	0	0	123.6
1834	96	7034	3776	64.7262	109.156	128.223	20	0	12	5	3	0	557.078	748.664	878.208	5.1871	0.629832	119.671
1845	165	7310	6148	65.1682	105.743	127.343	441	0	249	173	19	0	610.602	765.313	981.093	0	0	119.671
1846	86	6060	4631	65.2315	105.664	127.35	16	0	8	7	1	0	606.838	760.171	845.007	6.91958	0.670198	120.132
1857	145	7652	7176	64.1448	106.668	125.223	406	0	188	195	23	0	581.971	791.828	959.099	0	0	120.132
1858	69	6019	5196	63.9883	106.689	125.194	20	0	7	10	3	0	593.675	808.27	949.43	7.3912	0.672558	122.737
1869	205	7812	6871	66.3866	106.516	127.143	329	0	158	134	37	0	564.581	754.27	1005.84	0	0	122.737
1870	108	6668	5591	66.5606	106.572	127.111	12	0	3	5	4	0	555.71	772.482	1073.75	5.3031	0.619846	125.166
1881	175	8620	7257	65.7707	107.392	126.226	371	0	208	140	23	0	613.084	761.676	997.384	0	0	125.166
1882	75	7494	5598	65.3147	107.351	126.269	14	0	11	3	0	0	617.875	738.745	0	6.28046	0.64715	124.617
1893	239	9686	6587	67.2159	109.882	128.919	367	0	186	163	18	0	571.592	793.268	914.798	0	0	124.617
1894	101	7422	5445	67.5446	109.802	128.803	19	0	8	11	0	0	585.412	762.8	0	6.06388	0.645894	122.405
1905	182	8393	5432	66.7424	107.479	128.383	455	0	259	171	25	0	623.855	765.651	954.87	0	0	122.405
1906	105	6854	4420	66.9985	107.457	128.419	31	0	16	13	2	0	634.964	785.476	924.275	7.24168	0.674756	120.727
1917	166	7576	6551	65.4209	106.29	126.46	451	0	218	205	28	0	584.896	805.866	954.188	0	0	120.727
1918	73	5676	5106	65.9157	106.426	126.349	23	0	13	10	0	0	573.11	790.054	0	7.65128	0.676355	122.982
1929	163	6614	6981	63.7407	104.161	124.927	460	0	228	204	28	0	622.404	785.45	998.184	0	0	122.982
1930	77	4859	5431	64.0034	104.12	124.883	26	0	12	13	1	0	629.962	749.396	879.317	8.41145	0.684328	124.379
1941	200	8297	8326	66.993	106.864	125.586	445	0	220	196	29	0	617.286	814.397	950.751	0	0	124.379
1942	108	6397	7270	66.95	106.808	125.599	20	0	10	9	1	0	625.733	813.122	1025.19	7.17381	0.663376	124.667
1953	256	9386	7520	67.7984	108.269	127.389	389	0	163	198	28	0	625.621	834.34	1014.82	0	0	124.667
1954	137	7867	5811	67.6098	108.253	127.301	15	0	6	9	0	0	624.244	836.738	0	7.3754	0.655696	128.589
1965	208	10029	6525	65.2657	109.392	128.13	430	0	268	142	20	0	630.828	827.019	1032.41	0	0	128.589
1966	103	8237	4707	65.3885	109.392	128.049	17	0	11	4	2	0	625.34	858.469	1091.89	7.67297	0.672781	124.502
1977	172	8231	6075	65.236	106.687	127.802	580	0	341	218	21	0	616.694	823.675	1029.38	0	0	124.502
1978	88	6767	4821	65.2757	106.753	127.757	32	0	18	12	2	0	622.25	827.053	1177.61	9.79493	0.702115	123.302
1989	225	8860	7315	66.33	107.066	127.209	569	0	231	312	26	0	634.203	817.768	1045.66	0	0	123.302
1990	101	6796	6265	66.0095	107.063	127.288	20	0	7	13	0	0	647.916	856.324	0	10.9928	0.702249	126.435
2001	205	9848	6757	65.3045	108.411	127.385	458	0	237	187	34	0	625.693	823.677	1024.36	0	0	126.435
2002	102	6833	5136	65.4422	108.321	127.388	21	0	12	6	3	0	639.601	795.017	1066.67	8.94674	0.686025	126.08
2013	220	8887	6572	65.9476	106.455	127.664	389	0	154	201	34	0	572.013	803.449	1002.52	0	0	126.08
2014	111	6200	5508	65.725	106.45	127.674	22	0	10	10	2	0	567.094	810.677	1060.5	7.00596	0.658538	125.57
2025	182	8807	7606	65.6286	107.101	126.229	372	0	201	143	28	0	597.263	750.596	996.733	0	0	125.57
2026	87	7437	6482	65.7366	107.033	126.216	16	0	8	5	3	0	585.416	766.721	1004.33	5.61159	0.634264	122.322
2037	181	8033	7332	64.8172	106.584	126.498	340	0	173	146	21	0	566.112	784.482	951.405	0	0	122.322
2038	100	6787	6024	64.9608	106.555	126.475	9	0	3	5	1	0	584.863	796.903	855.611	5.36332	0.6289	121.694
2049	165	7870	7103	65.0157	106.863	126.376	363	0	205	143	15	0	617.46	769.871	1038.06	0	0	121.694
2050	86	6698	5952	64.9156	106.848	126.423	11	0	8	3	0	0	624.169	776.675	0	5.82732	0.640982	121.97
2061	172	7396	6799	66.5405	106.468	126.757	424	0	220	183	21	0	605.027	804.252	959.266	0	0	121.97
2062	74	5207	4709	67.1513	106.399	126.793	33	0	14	19	0	0	611.153	799.059	0	6.53701	0.657322	122.471
2073	261	9255	6715	68.8593	108.913	127.859	438	0	205	192	41	0	571.506	784.722	977.799	0	0	122.471
2074	114	7984	5316	69.2551	108.892	127.782	32	0	14	14	4	0	561.803	784.858	964.964	6.97631	0.658485	125.133
2085	250	10766	5878	68.0225	110.898	129.516	455	0	251	168	36	0	606.316	756.6	972.504	0	0	125.133
2086	132	8240	4249	67.9283	110.921	129.352	22	0	9	12	1	0	599.236	748.043	898.69	6.69723	0.659572	122.773
2097	128	7235	5187	63.1389	105.54	126.991	428	0	203	197	28	0	584.635	789.689	936.592	0	0	122.773
2098	61	6290	3620	63.3715	105.51	127.03	24	0	12	12	0	0	571.916	784.353	0	7.53129	0.67271	123.027
2109	221	7720	7625	66.0377	106.218	125.682	438	0	253	162	23	0	595.905	777.768	989.013	0	0	123.027
2110	93	5727	5942	66.0588	106.093	125.649	23	0	16	6	1	0	603.465	807.591	967.413	6.23785	0.656645	120.231
2121	212	8697	7247	66.5589	107.362	126.374	418	0	171	212	35	0	639.684	793.117	966.609	0	0	120.231
2122	111	6659	5462	66.8589	107.334	126.381	24	0	11	13	0	0	650.898	808.201	0	7.75103	0.671601	124.798
2133	171	8227	6812	65.3874	107.48	126.76	351	0	185	124	42	0	598.711	824.464	997.922	0	0	124.798
2134	95	6181	4872	65.2451	107.448	126.736	26	0	11	12	3	0	576.89	798.032	1092.14	6.28986	0.63926	127.139
2145	233	9152	6283	66.653	107.957	128.185	393	0	217	145	31	0	599.365	794.979	1043.92	0	0	127.139
2146	109	6327	4448	66.3595	107.863	128.198	17	0	10	5	2	0	601.352	746.563	1070.41	6.63217	0.647517	128.114
2157	197	10140	5871	67.0218	109.951	128.624	365	0	155	186	24	0	611.203	803.872	1021.55	0	0	128.114
2158	87	7244	4541	67.4065	109.984	128.673	15	0	8	7	0	0	605.638	842.092	0	6.96604	0.657149	125.348
2169	237	9134	5190	66.4581	108.592	129.147	405	0	255	126	24	0	601.204	786.713	1007.9	0	0	125.348
2170	123	7599	3486	66.3828	108.578	129.338	24	0	14	8	2	0	599.2	761.157	1110.46	6.26607	0.652359	122.362
2181	191	8761	6190	65.6498	107.771	127.779	444	0	203	218	23	0	554.285	777.489	976.314	0	0	122.362
2182	94	7124	4137	65.7454	107.67	127.888	23	0	13	8	2	0	563.093	779.976	841.001	7.40052	0.674041	122.607
2193	188	8589	6374	64.6955	107.79	127.391	408	0	242	139	27	0	621.005	753.985	1002.5	0	0	122.607
2194	92	6216	5494	64.3221	107.769	127.353	15	0	8	5	2	0	625.086	740.94	1032.08	6.6359	0.660175	121.995
2205	191	8964	6106	66.8108	108.083	128.339	483	0	299	163	21	0	658.185	830.262	975.131	0	0	121.995
2206	88	6812	4886	66.6031	108.072	128.266	11	0	4	4	3	0	636.382	889.082	939.711	8.55222	0.689996	122.458
2217	175	7961	6316	64.8897	106.818	126.479	464	0	205	236	23	0	599.891	833.029	1003.06	0	0	122.458
2218	95	5717	4809	64.6649	106.784	126.375	27	0	14	12	1	0	607.971	816.41	926.108	8.8494	0.681676	126.556
2229	224	7912	7115	67.1127	105.561	126.379	451	0	241	170	40	0	596.05	793.034	1039.8	0	0	126.556
2230	113	6611	5676	67.0096	105.511	126.416	24	0	12	10	2	0	607.587	795.573	953.115	7.6278	0.666899	126.963
2241	94	7565	7493	60.5023	105.448	123.736	404	0	190	190	24	0	600.392	797.457	984.599	0	0	126.963
2242	47	5846	6335	61.5902	105.415	123.727	22	0	8	11	3	0	591.719	808.059	1041.8	6.66134	0.656839	123.464
2253	164	5648	7850	65.0886	102.07	124.682	401	0	224	138	39	0	595.19	785.854	982.366	0	0	123.464
2254	93	4091	5500	65.2269	102.045	124.717	22	0	13	9	0	0	583.168	765.159	0	6.51014	0.656263	122.927
2265	192	7312	9125	65.948	105.377	122.842	419	0	170	219	30	0	546.248	760.994	966.16	0	0	122.927
2266	92	6268	6330	65.7179	105.275	122.879	15	0	6	8	1	0	540.741	730.191	902.797	6.89452	0.662762	122.963
2277	162	7284	7838	64.0291	105.769	125.312	280	0	139	116	25	0	608.531	742.492	1008.12	0	0	122.963
2278	63	4967	5596	63.7579	105.81	125.275	16	0	8	8	0	0	613.309	763.351	0	4.31708	0.592345	122.129
2289	181	8802	6793	66.4721	107.593	127.316	382	0	230	123	29	0	592.9	789.912	972.976	0	0	122.129
2290	98	6757	4893	66.3123	107.548	127.352	23	0	11	10	2	0	612.038	816.738	980.981	5.66355	0.636372	122.049
2301	204	8633	6206	66.5139	109.361	128.43	456	0	224	210	22	0	616.829	780.24	994.251	0	0	122.049
2302	93	5980	5060	67.2018	109.325	128.439	29	0	19	10	0	0	623.969	774.215	0	7.77016	0.677693	123.63
2313	190	8910	4901	65.8532	108.72	128.972	462	0	230	198	34	0	582.064	803.787	962.235	0	0	123.63
2314	77	6047	4040	64.9724	108.624	128.89	20	0	11	9	0	0	589.046	818.166	0	8.40491	0.684285	124.216
2325	220	8808	5568	66.8876	107.395	128.018	422	0	209	185	28	0	619.462	783.283	1015.06	0	0	124.216
2326	112	7218	4323	66.9365	107.315	127.981	21	0	8	9	4	0	631.47	805.203	1004.45	7.11736	0.662089	124.729
2337	255	9356	7441	68.6807	108.423	128.101	390	0	183	181	26	0	613.022	809.859	1022.2	0	0	124.729
2338	144	7548	5351	68.5088	108.35	128.143	24	0	7	17	0	0	616.222	803.238	0	6.74222	0.653781	124.972
2349	207	9465	6656	66.0486	109.152	127.508	314	0	112	169	33	0	608.334	809.284	1008.27	0	0	124.972
2350	106	6655	4972	65.3042	109.219	127.544	23	0	9	14	0	0	602.025	792.556	0	6.92069	0.644636	129.154
2361	173	6976	5983	65.0226	104.982	126.375	334	0	209	95	30	0	590.07	790.552	1001.39	0	0	129.154
2362	91	5657	4990	65.2771	104.994	126.279	28	0	20	5	3	0	583.75	768.882	909.449	5.40994	0.622607	125.136
2373	170	7152	7984	66.1233	105.128	124.778	389	0	205	168	16	0	580.658	750.392	1015.38	0	0	125.136
2374	83	4962	6019	66.02	105.036	124.846	24	0	12	7	5	0	591.13	764.224	1018.09	5.8491	0.645788	120.647
2385	214	7625	8222	67.1516	106.685	125.554	391	0	200	168	23	0	613.416	787.097	1039.44	0	0	120.647
2386	112	6214	6736	67.4654	106.583	125.609	20	0	8	12	0	0	622.138	784.395	0	6.93267	0.659769	124.432
2397	191	8880	6853	65.7877	108.566	126.962	410	0	254	118	38	0	608.015	816.121	979.332	0	0	124.432
2398	108	6508	5175	65.4171	108.447	126.964	30	0	23	5	2	0	598.03	813.054	957.527	7.02191	0.661053	124.776
