# Supplementary material for: IBSEM: An Individual-Based Atlantic Salmon Population Model
Source: PLoS One. 2015 Sep 18;10(9):e0138444. doi: 10.1371/journal.pone.0138444 (PMC4575158; doi:10.1371/journal.pone.0138444)
Supplement: S1 Minimal dataset — (ZIP) [file pone.0138444.s003.zip › temp/scenario 1/wild - 9/runFiles/results/adult.txt]

month	sw0	sw1	sw2	sw3	averageLengthSw0	stDevLengthSw0	averageLengthSw1	stDevLengthSw1	averageLengthSw2	stDevLengthSw2	averageLengthSw3	stDevLengthSw3	averageWeightSw0	stDevWeightSw0	averageWeightSw1	stDevWeightSw1	averageWeightSw2	stDevWeightSw2	averageWeightSw3	stDevWeightSw3	month	averageAge	popSize	density	averageLength	stDevLength	averageWeight	stDevWeight	allele_0_0_Frequency	allele_0_1_Frequency	allele_0_2_Frequency	allele_0_3_Frequency	allele_0_4_Frequency	allele_0_5_Frequency	allele_0_6_Frequency	allele_0_7_Frequency	allele_0_8_Frequency	allele_0_9_Frequency	allele_0_10_Frequency	allele_0_11_Frequency	allele_0_12_Frequency	allele_0_13_Frequency	allele_0_14_Frequency	allele_0_15_Frequency	allele_0_16_Frequency	allele_0_17_Frequency	allele_0_18_Frequency	allele_0_19_Frequency	allele_0_20_Frequency
16	28558	4	90	37	143.32	14.962	489.055	13.4353	731.722	65.1739	899.255	104.869	38.0188	12.0723	1442.61	120.042	4908.56	1293.44	9240.16	3311.68	16	0	28689	0.114756	146.189	45.6279	65.3619	450.218	0.901478	0.900729	0.897487	0.900293	0.900763	0.902123	0.898567	0.899021	0.900415	0.898428	0.900816	0.900345	0.900049	0.897365	0.899962	0.900938	0.90038	0.902227	0.901338	0.901495	1
21	1840	4	78	35	381.788	20.3609	591.306	7.32777	858.983	71.3595	1021.01	108.363	692.846	110.536	2538.92	93.2439	7899.36	1909.21	13404.7	4195.53	21	6	1957	0.007828	412.668	127.761	1211.19	2273.72	0.904957	0.907001	0.893715	0.909044	0.893459	0.89908	0.907001	0.902657	0.897036	0.893715	0.901635	0.893459	0.899336	0.89908	0.894992	0.910577	0.898058	0.907256	0.908022	0.907001	1
22	1684	2	11	1	417.141	25.2005	649.876	10.4161	866.652	82.6962	831.683	0	904.77	163.143	3367.44	161.099	8165.34	2331.22	7029.78	0	22	6	1698	0.006792	420.571	46.2221	958.313	655.369	0.905477	0.907244	0.891932	0.911661	0.892521	0.900766	0.909011	0.900471	0.899882	0.896349	0.901943	0.890754	0.900471	0.900177	0.89576	0.910483	0.89841	0.904299	0.908422	0.907244	1
26	1192	2	9	1	529.691	32.053	733.968	15.1392	905.253	103.23	884.057	0	1846.75	332.863	4845.76	298.204	9407.02	3224.35	8436.47	0	26	10	1204	0.004816	533.132	48.0968	1913.72	813.226	0.912791	0.909884	0.893688	0.917359	0.888704	0.901163	0.91196	0.902409	0.906561	0.894934	0.905316	0.896179	0.90407	0.894103	0.895764	0.912791	0.900748	0.901578	0.906977	0.905731	1
28	0	1063	2	10	0	0	544.02	36.669	747.228	2.09925	926.256	88.5627	0	0	2005.22	403.966	5105.64	42.8417	9958.6	2767.23	28	12	1075	0.0043	547.954	53.1322	2084.98	912.445	0.912558	0.913488	0.897209	0.915814	0.887442	0.90093	0.915814	0.902326	0.907907	0.893953	0.906512	0.895814	0.902791	0.891628	0.89814	0.913023	0.89907	0.902326	0.906512	0.905116	1
28	25029	1063	2	10	134.845	13.9178	544.02	36.669	747.228	2.09925	926.256	88.5627	31.6789	10.3106	2005.22	403.966	5105.64	42.8417	9958.6	2767.23	28	0	26104	0.104416	151.857	83.908	116.237	448.174	0.902256	0.899881	0.900073	0.901299	0.899422	0.899096	0.901184	0.90195	0.897717	0.899977	0.901778	0.901414	0.900207	0.901337	0.900149	0.900398	0.90105	0.899096	0.900743	0.898904	1
33	1111	811	1	10	351.64	20.271	648.781	44.0478	814.7	0	1049.98	106.716	542.684	93.7567	3394.04	697.979	6609.66	0	14537.7	4446.11	33	10	1933	0.007732	480.159	155.787	1814.52	1771.3	0.912054	0.907915	0.905329	0.907139	0.893171	0.901707	0.908174	0.899638	0.908691	0.898603	0.903001	0.898603	0.903259	0.899638	0.899897	0.90507	0.899638	0.900414	0.904035	0.90507	1
34	989	490	0	0	391.91	23.6295	671.181	49.5043	0	0	0	0	750.926	135.851	3765.38	840.202	0	0	0	0	34	9	1479	0.005916	484.434	135.881	1749.63	1503.11	0.913455	0.905003	0.908046	0.904665	0.894523	0.904665	0.909736	0.894523	0.908722	0.901961	0.901285	0.898242	0.901623	0.899932	0.902637	0.902975	0.898918	0.900947	0.907708	0.903651	1
38	677	427	0	0	476.872	28.5984	713.559	55.4144	0	0	0	0	1349.16	241.205	4529.03	1072.59	0	0	0	0	38	14	1104	0.004416	568.417	122.377	2579.06	1696.73	0.918931	0.911685	0.906703	0.904438	0.891757	0.911232	0.915761	0.894475	0.911232	0.903533	0.90625	0.896286	0.900362	0.899909	0.901268	0.908514	0.898098	0.906703	0.905797	0.899457	1
40	0	599	398	0	0	0	489.252	32.4317	727.368	59.0687	0	0	0	0	1459.87	286.685	4803.82	1187.9	0	0	40	16	997	0.003988	584.308	124.994	2794.77	1815.09	0.919258	0.912738	0.911735	0.905717	0.892177	0.912237	0.916249	0.89318	0.909729	0.903711	0.908726	0.897693	0.899198	0.897693	0.901204	0.909228	0.900201	0.905216	0.904714	0.899699	1
40	33235	599	398	0	134.736	13.0076	489.252	32.4317	727.368	59.0687	0	0	31.4717	9.35812	1459.87	286.685	4803.82	1187.9	0	0	40	0	34232	0.136928	147.83	79.589	111.952	558.527	0.896544	0.895536	0.899553	0.902007	0.897654	0.905863	0.896632	0.896968	0.897172	0.895858	0.903833	0.89891	0.89374	0.899611	0.903321	0.894587	0.901773	0.903497	0.888949	0.900196	1
45	1457	442	323	0	350.291	18.7009	592.468	39.3458	834.178	67.8277	0	0	535.741	85.6237	2586.11	510.715	7233.13	1782.35	0	0	45	10	2222	0.008888	468.805	181.284	1917.16	2442.69	0.908866	0.898965	0.907066	0.906391	0.898515	0.907066	0.900765	0.900765	0.90144	0.90054	0.909766	0.901215	0.899415	0.898515	0.907291	0.90144	0.90369	0.900315	0.89514	0.89739	1
46	1296	262	63	0	396.983	23.3195	615.094	44.4295	840.439	77.8362	0	0	779.891	136.771	2899.1	615.058	7441	2150.72	0	0	46	8	1621	0.006484	449.471	116.474	1381.3	1531.18	0.904072	0.899445	0.909315	0.902838	0.899445	0.909932	0.89636	0.903146	0.899136	0.896669	0.910549	0.903455	0.900062	0.898828	0.905922	0.898519	0.902221	0.898519	0.891117	0.900987	1
50	896	217	58	0	517.106	29.0581	677.584	48.4998	903.905	87.8659	0	0	1716.23	288.395	3869.98	833.359	9272.93	2845.64	0	0	50	13	1171	0.004684	566.002	106.096	2489.63	1919.17	0.909906	0.898804	0.911187	0.897096	0.897096	0.908625	0.900939	0.90222	0.903501	0.897523	0.91076	0.903501	0.898377	0.896243	0.901366	0.89667	0.90222	0.903074	0.886422	0.901366	1
52	0	796	202	56	0	0	533.73	33.6053	691.871	54.2676	928.353	87.5207	0	0	1890.85	357.005	4131.35	976.886	10024.9	2952.96	52	15	1054	0.004216	585.004	110.734	2752.41	2116.01	0.91129	0.904175	0.913188	0.898482	0.896584	0.913662	0.903226	0.899431	0.906546	0.896584	0.914611	0.904175	0.90038	0.895161	0.900854	0.894687	0.901328	0.9037	0.883776	0.903226	1
52	27060	796	202	56	139.832	13.2996	533.73	33.6053	691.871	54.2676	928.353	87.5207	35.1327	10.2475	1890.85	357.005	4131.35	976.886	10024.9	2952.96	52	0	28114	0.112456	156.522	88.2109	137.004	659.089	0.91097	0.888721	0.896937	0.908017	0.916216	0.88712	0.907893	0.904211	0.88945	0.908444	0.905403	0.91522	0.900245	0.886818	0.905652	0.893185	0.894963	0.907377	0.884381	0.900192	1
57	1514	590	173	51	354.794	18.4951	640.55	39.2924	795.977	59.0203	1037.68	86.5562	556.368	87.5468	3258.66	594.256	6267.22	1397.97	13900.1	3624.72	57	10	2328	0.009312	474.96	178.807	1957.94	2595.8	0.910438	0.898625	0.90421	0.908935	0.907002	0.901203	0.910868	0.905713	0.898625	0.901203	0.907861	0.904424	0.894115	0.892397	0.899055	0.897552	0.890464	0.899055	0.882947	0.89884	1
58	1373	360	37	1	392.01	22.8762	660.888	45.1882	816.796	72.9	958.69	0	750.975	131.093	3587.12	727.795	6820.6	1901.89	10747.1	0	58	8	1771	0.007084	455.861	124.507	1459.95	1468.03	0.911914	0.895822	0.902597	0.91135	0.904856	0.894975	0.914737	0.908244	0.899492	0.899492	0.907397	0.904291	0.894128	0.892434	0.89808	0.895822	0.888481	0.898645	0.884246	0.896104	1
62	950	311	34	1	488.805	28.0208	711.038	51.2972	869.557	75.9441	1002.33	0	1451.19	247.761	4469.68	948.057	8214.68	2233.67	12275.4	0	62	13	1296	0.005184	552.519	114.704	2361.32	1743.61	0.908951	0.896219	0.907407	0.912809	0.903935	0.902392	0.918596	0.908951	0.903935	0.89892	0.909336	0.902006	0.894676	0.897762	0.899306	0.900077	0.890046	0.89892	0.890046	0.895062	1
64	0	814	292	30	0	0	512.87	32.998	734.934	54.9659	905.586	86.6054	0	0	1679.35	319.267	4939.2	1090.15	9315.53	2774.09	64	15	1136	0.004544	580.321	118.125	2718.93	1942.27	0.910651	0.901849	0.909331	0.915933	0.912412	0.902289	0.919454	0.911092	0.903169	0.899208	0.911092	0.901849	0.897447	0.899208	0.896567	0.898768	0.888204	0.897007	0.886004	0.898327	1
64	25826	814	292	30	132.457	14.1705	512.87	32.998	734.934	54.9659	905.586	86.6054	30.0986	10.0006	1679.35	319.267	4939.2	1090.15	9315.53	2774.09	64	0	26962	0.107848	151.327	94.2092	143.388	671.433	0.914268	0.904606	0.896002	0.91399	0.895464	0.886321	0.912247	0.911746	0.902455	0.894908	0.898802	0.911041	0.899729	0.885116	0.897226	0.900193	0.895687	0.909131	0.8894	0.900601	1
69	995	599	244	24	338.938	18.998	613.131	37.2046	833.308	63.3498	1019.71	93.9983	485.954	81.7707	2858.84	516.793	7192.1	1621.34	13255.8	3884.43	69	12	1862	0.007448	500.703	193.122	2292.68	2677.8	0.917025	0.896348	0.908969	0.915414	0.915414	0.890172	0.918099	0.912997	0.900376	0.913802	0.904404	0.910311	0.89957	0.893931	0.894737	0.896617	0.895542	0.906284	0.884533	0.902256	1
70	882	370	53	1	366.947	22.4931	628.448	45.1806	851.884	70.2409	905.119	0	617.132	113.431	3091.17	671.317	7704.55	1876.81	9051.13	0	70	10	1306	0.005224	461.124	146.251	1612.13	1765.32	0.918453	0.890123	0.907351	0.912328	0.91807	0.886677	0.917305	0.918836	0.895865	0.912711	0.902374	0.913093	0.902757	0.890123	0.888208	0.898545	0.897397	0.912328	0.883231	0.901225	1
74	574	310	40	1	466.627	27.8166	674.984	51.0659	898.372	81.4874	990.276	0	1264.26	224.859	3832.76	880.876	9067.81	2450.39	11839.7	0	74	15	925	0.0037	555.691	128.9	2473.94	2013.19	0.921622	0.885405	0.904324	0.910811	0.921081	0.888649	0.916757	0.923784	0.903784	0.908649	0.904865	0.909189	0.901081	0.88973	0.897297	0.901081	0.897838	0.910811	0.881081	0.895135	1
76	0	495	282	40	0	0	488.928	31.2629	695.614	58.399	933.308	86.4023	0	0	1455.72	277.182	4209.55	1065.26	10170.8	2748.75	76	17	817	0.003268	582.026	133.72	2832.93	2290.77	0.920441	0.889841	0.911873	0.911261	0.921665	0.890453	0.917993	0.924725	0.906365	0.906977	0.903305	0.911261	0.908813	0.888005	0.894125	0.900245	0.904529	0.914933	0.881885	0.892289	1
76	28674	495	282	40	132.544	13.0455	488.928	31.2629	695.614	58.399	933.308	86.4023	29.9996	9.11229	1455.72	277.182	4209.55	1065.26	10170.8	2748.75	76	0	29491	0.117964	144.996	78.1205	107.65	597.56	0.918484	0.911159	0.89412	0.913092	0.888797	0.895917	0.916127	0.901021	0.910295	0.888101	0.896324	0.897647	0.893629	0.884999	0.90626	0.910617	0.906141	0.900834	0.910023	0.898545	1
81	1125	362	232	37	358.373	18.9543	600.133	39.3693	810.684	67.4439	1043.85	90.2865	573.436	91.5404	2686.42	520.663	6647.3	1664.02	14163.1	3561.67	81	11	1756	0.007024	482.414	186.857	2097.84	2838.38	0.929954	0.914863	0.905182	0.91885	0.905182	0.898349	0.922551	0.914579	0.911731	0.894647	0.905752	0.897494	0.90205	0.88639	0.890945	0.906321	0.901196	0.910308	0.897494	0.897779	1
82	1008	218	42	2	385.178	23.7977	612.419	43.81	822.93	69.5949	993.596	21.6782	713.441	132.705	2861.02	611.323	6954.63	1698.83	11975.6	779.432	82	8	1270	0.00508	439.62	117.304	1306.22	1450.09	0.93189	0.923228	0.903937	0.919291	0.901969	0.898819	0.925197	0.911417	0.912598	0.888976	0.908268	0.898031	0.901969	0.885039	0.888976	0.91378	0.900787	0.903543	0.899606	0.89685	1
86	658	185	38	2	445.39	27.9427	644.6	49.5936	859.871	75.1159	1024.16	15.7053	1101.34	208.242	3341.61	762.48	7940.3	2013.5	13100.5	599.666	86	13	883	0.003532	506.275	118.743	1892.2	1759.09	0.937712	0.924122	0.905436	0.917894	0.912231	0.896376	0.931484	0.907701	0.917327	0.884485	0.907701	0.898075	0.898075	0.885617	0.881653	0.913364	0.897508	0.903737	0.898641	0.902039	1
88	0	577	174	37	0	0	456.328	32.8703	650.581	54.9319	880.691	86.136	0	0	1188.49	258.451	3447.13	858.93	8576.67	2450.03	88	15	788	0.003152	519.147	121.027	2034.13	1862.27	0.938452	0.925761	0.910533	0.92132	0.91434	0.899112	0.931472	0.906726	0.918147	0.882614	0.909264	0.900381	0.899112	0.885787	0.883249	0.919416	0.897208	0.904822	0.895939	0.902919	1
88	29507	577	174	37	135.744	14.1183	456.328	32.8703	650.581	54.9319	880.691	86.136	32.323	10.3838	1188.49	258.451	3447.13	858.93	8576.67	2450.03	88	0	30295	0.12118	145.716	65.5686	84.3918	437.987	0.91898	0.910447	0.913699	0.900941	0.902624	0.902674	0.912708	0.891005	0.903994	0.8966	0.914969	0.902839	0.889586	0.886087	0.90614	0.906173	0.892078	0.905199	0.903284	0.879155	1
93	1423	385	143	31	358.533	19.4051	566.054	36.5624	763.5	62.397	989.501	91.0157	574.413	93.0909	2255.45	446.567	5553.05	1355.18	12103.8	3130.19	93	9	1982	0.007928	437.93	145.125	1440.48	1999.25	0.922553	0.913724	0.906912	0.908426	0.90666	0.908174	0.925076	0.904642	0.907669	0.893794	0.911453	0.905146	0.889253	0.886478	0.904894	0.915237	0.896821	0.899344	0.901867	0.891019	1
94	1277	225	23	1	387.01	23.566	576.362	38.5444	768.559	58.4388	956.597	0	723.38	132.045	2382.32	479.819	5650.73	1364.28	10677.2	0	94	8	1526	0.006104	421.053	85.2622	1048.77	898.525	0.923657	0.913827	0.906619	0.911206	0.910223	0.909567	0.926606	0.901376	0.911206	0.899083	0.910223	0.901704	0.887287	0.884338	0.904325	0.915793	0.895806	0.903342	0.902031	0.887942	1
98	887	178	22	1	488.025	28.2495	624.574	42.8435	816.21	60.2971	1023.63	0	1444.63	252.919	3030.55	631.216	6755.58	1545.45	13071.2	0	98	12	1088	0.004352	517.493	75.1537	1822.17	1062.62	0.925092	0.920496	0.913603	0.908088	0.914522	0.914063	0.929688	0.893382	0.917279	0.897518	0.911305	0.899816	0.891544	0.882813	0.90579	0.920496	0.89614	0.910386	0.905331	0.890165	1
100	0	758	161	23	0	0	510.968	32.2951	651.631	49.5156	847.172	75.9427	0	0	1660.28	318.158	3450.58	795.148	7608.25	2119.97	100	14	942	0.003768	543.218	80.626	2111.49	1227.71	0.929936	0.91879	0.917197	0.909766	0.919851	0.917197	0.930467	0.893312	0.915074	0.897558	0.91189	0.899682	0.89172	0.884289	0.908174	0.921975	0.893843	0.913482	0.90552	0.893312	1
100	33981	758	161	23	134.8	12.9591	510.968	32.2951	651.631	49.5156	847.172	75.9427	31.5087	9.33087	1660.28	318.158	3450.58	795.148	7608.25	2119.97	100	0	34923	0.139692	145.816	68.6785	87.6134	392.798	0.909243	0.916073	0.907869	0.91225	0.89809	0.900252	0.914326	0.895413	0.917876	0.899078	0.910603	0.906666	0.895427	0.881468	0.899107	0.887223	0.886235	0.899851	0.882112	0.894869	1
105	1454	539	135	19	340.722	18.0842	611.629	39.3044	753.924	54.6641	956.505	95.079	493.161	78.7326	2841.88	552.777	5325.9	1176.11	10994	3429.23	105	9	2147	0.008588	440.163	153.311	1479.61	1768.66	0.914998	0.913135	0.919422	0.908943	0.909408	0.902655	0.913833	0.889613	0.91919	0.89497	0.910107	0.906614	0.897764	0.889148	0.904285	0.901956	0.88612	0.903819	0.891709	0.889381	1
106	1299	321	27	2	383.771	22.4663	632.195	44.2523	755.257	63.8552	866.89	79.4545	704.856	123.383	3144.04	665.491	5385.44	1448.8	8154.88	2184.16	106	8	1649	0.006596	438.799	111.272	1265.35	1186.76	0.911461	0.913887	0.920255	0.912978	0.909036	0.899636	0.911765	0.892056	0.922984	0.896907	0.90752	0.904184	0.899636	0.88963	0.907216	0.89903	0.88963	0.901152	0.890237	0.891753	1
110	903	261	24	2	455.188	27.4734	669.197	47.8705	796.987	67.4642	880.015	44.0035	1174.25	212.277	3728.75	811.069	6324.37	1714.49	8383.53	1243.89	110	13	1190	0.00476	509.734	104.403	1850.51	1355.19	0.911345	0.918487	0.92521	0.917227	0.912185	0.904202	0.916807	0.901261	0.928992	0.89916	0.905042	0.898319	0.902941	0.882773	0.906303	0.897899	0.890336	0.904622	0.896218	0.894118	1
112	0	779	244	23	0	0	477.65	32.5461	692.364	52.9642	820.184	63.3843	0	0	1359.93	277.222	4136.69	963.296	6863.32	1586.63	112	15	1046	0.004184	535.268	107.452	2128.67	1484.13	0.909656	0.919216	0.92304	0.92065	0.910612	0.906788	0.914436	0.899618	0.93021	0.895793	0.906788	0.897706	0.905354	0.883843	0.904876	0.898184	0.892447	0.909656	0.899618	0.888145	1
112	28937	779	244	23	136.765	13.5554	477.65	32.5461	692.364	52.9642	820.184	63.3843	32.9599	10.1588	1359.93	277.222	4136.69	963.296	6863.32	1586.63	112	0	29983	0.119932	150.667	76.987	106.072	474.151	0.915419	0.886903	0.909782	0.905113	0.920722	0.897125	0.917753	0.905963	0.910399	0.902812	0.895274	0.897359	0.908898	0.895024	0.876363	0.886302	0.89364	0.914735	0.87006	0.89916	1
117	1362	545	198	22	373.596	19.6697	593.517	37.4312	809.167	59.4607	952.255	67.6739	649.249	102.643	2596.69	495.511	6580.59	1448.37	10690.5	2235.69	117	10	2127	0.008508	476.478	154.646	1804.24	2066.93	0.915844	0.898449	0.913728	0.913728	0.913493	0.907381	0.917489	0.90268	0.914669	0.897273	0.896333	0.897743	0.911378	0.892337	0.8874	0.891396	0.893042	0.905501	0.877762	0.900799	1
118	1245	307	29	0	417.364	24.5917	614.644	43.2752	837.576	77.294	0	0	905.745	159.522	2890.97	616.344	7361.9	2033.11	0	0	118	8	1581	0.006324	463.379	98.1241	1409.66	1202.31	0.91556	0.895319	0.913662	0.91303	0.914927	0.901328	0.917774	0.901645	0.911448	0.90291	0.895003	0.901961	0.910816	0.892789	0.883934	0.883618	0.890892	0.904807	0.868121	0.90038	1
122	882	257	26	0	501.64	29.8817	654.756	47.3671	875.849	87.3427	0	0	1569.22	278.986	3494.75	768.522	8450.18	2584.43	0	0	122	13	1165	0.00466	543.769	88.676	2147.56	1370.55	0.922747	0.900429	0.912446	0.905579	0.912876	0.895708	0.919313	0.900429	0.909013	0.902146	0.893133	0.905579	0.913305	0.897425	0.890129	0.87897	0.892275	0.908584	0.867811	0.902146	1
124	0	780	240	25	0	0	519.673	34.9207	675.456	53.1405	897.162	98.3633	0	0	1748.77	351.406	3846.04	920.098	9133.55	3023.89	124	15	1045	0.00418	564.482	93.6219	2407.11	1544.93	0.926316	0.904306	0.916268	0.910048	0.912919	0.900478	0.921531	0.903828	0.910048	0.900957	0.894258	0.907656	0.911005	0.898086	0.890909	0.878469	0.891866	0.908134	0.869856	0.900957	1
124	27829	780	240	25	132.789	13.5382	519.673	34.9207	675.456	53.1405	897.162	98.3633	30.2302	9.55109	1748.77	351.406	3846.04	920.098	9133.55	3023.89	124	0	28874	0.115496	148.413	83.6325	116.254	532.483	0.92772	0.893555	0.92585	0.91191	0.917815	0.907321	0.921764	0.912828	0.906629	0.889849	0.895408	0.907997	0.907391	0.897416	0.876186	0.901815	0.888966	0.900914	0.875961	0.899875	1
129	1108	578	201	22	349.339	19.0401	625.47	40.9324	786.386	59.1271	989.092	108.259	531.598	86.9157	3039.4	588.419	6047.68	1391.18	12228.8	4262.25	129	11	1909	0.007636	486.335	174.263	2006.5	2243.15	0.92483	0.898638	0.921949	0.91252	0.921949	0.903876	0.920377	0.908329	0.906757	0.897067	0.88659	0.911734	0.906496	0.891828	0.87847	0.88528	0.891304	0.908591	0.865113	0.902043	1
130	991	341	31	0	385.175	23.6962	645.983	45.6159	807.124	55.7379	0	0	713.36	132.289	3354.02	707.722	6518.01	1302.05	0	0	130	9	1363	0.005452	460.022	128.314	1506.03	1434.97	0.929934	0.895451	0.923331	0.910492	0.923698	0.904622	0.920763	0.910858	0.90609	0.900954	0.883346	0.910492	0.905356	0.891416	0.875275	0.88518	0.895084	0.909758	0.862803	0.899853	1
134	667	292	28	0	492.761	29.1635	700.615	50.916	856.218	60.6636	0	0	1487.51	262.5	4278.15	931.288	7781.42	1618.17	0	0	134	14	987	0.003948	564.565	113.223	2491.66	1672.38	0.931611	0.89311	0.922999	0.912867	0.921479	0.900709	0.926039	0.909321	0.907295	0.897163	0.885005	0.906788	0.908308	0.892097	0.871327	0.890578	0.899189	0.906282	0.863222	0.895643	1
136	0	585	277	26	0	0	522.277	34.2707	732.173	58.2737	883.234	66.6687	0	0	1773.91	344.593	4894.96	1168.25	8557.14	1986.27	136	16	888	0.003552	598.32	117.21	2946.09	1905.58	0.932995	0.896959	0.92455	0.916104	0.921171	0.900901	0.925113	0.908221	0.907095	0.898086	0.881757	0.904842	0.909347	0.89527	0.871622	0.890203	0.896396	0.907095	0.867117	0.894707	1
136	28195	585	277	26	133.596	13.3572	522.277	34.2707	732.173	58.2737	883.234	66.6687	30.7471	9.56802	1773.91	344.593	4894.96	1168.25	8557.14	1986.27	136	0	29083	0.116332	147.786	83.5783	119.762	602.119	0.936664	0.909311	0.933913	0.904549	0.917512	0.906217	0.935237	0.900939	0.908589	0.879277	0.905907	0.913214	0.900818	0.885552	0.889179	0.915208	0.885827	0.909243	0.89989	0.897552	1
141	1249	430	236	24	327.954	18.2755	618.372	41.7809	823.997	61.5557	978.448	85.4532	440.368	73.8566	2940.05	590.497	6951.07	1554.69	11680.1	2986.84	141	11	1939	0.007756	460.784	193.391	1926.26	2527.09	0.933729	0.909747	0.930634	0.909489	0.917483	0.902785	0.933729	0.900722	0.909489	0.88164	0.890665	0.903816	0.905621	0.891697	0.882156	0.898401	0.888087	0.901753	0.886539	0.892212	1
142	1125	238	44	0	378.223	22.7234	638.834	45.4016	847.384	79.9796	0	0	675.232	122.158	3244.96	687.794	7632.69	2230.75	0	0	142	8	1407	0.005628	436.978	126.022	1327.49	1566.18	0.936745	0.910448	0.93248	0.906894	0.916489	0.902985	0.935679	0.897299	0.914357	0.87882	0.894812	0.905117	0.906894	0.891613	0.883085	0.900498	0.889481	0.901564	0.886994	0.893746	1
146	745	198	40	0	513.771	28.9984	705.781	54.7343	905.113	90.3451	0	0	1683.52	283.813	4382.13	1002.17	9319.76	2792.25	0	0	146	13	983	0.003932	568.371	110.678	2537.82	1921.06	0.938962	0.904883	0.935402	0.904883	0.918108	0.903866	0.939471	0.888606	0.916582	0.871821	0.89471	0.896745	0.907935	0.894201	0.883011	0.901831	0.89115	0.901322	0.893184	0.898779	1
148	0	654	188	37	0	0	541.503	34.608	735.722	60.3389	922.884	89.1088	0	0	1974.93	375.186	4972.01	1227.54	9854.95	2737.79	148	15	879	0.003516	599.096	113.479	2947.64	2081.18	0.941411	0.907281	0.935154	0.910125	0.914676	0.90785	0.943117	0.890216	0.918089	0.873151	0.897611	0.89818	0.908987	0.897042	0.889647	0.903868	0.890785	0.901593	0.893629	0.897042	1
148	30149	654	188	37	135.44	13.08	541.503	34.608	735.722	60.3389	922.884	89.1088	31.9677	9.57591	1974.93	375.186	4972.01	1227.54	9854.95	2737.79	148	0	31028	0.124112	148.575	80.3035	114.567	597.328	0.924181	0.915544	0.925052	0.913739	0.909614	0.913981	0.929225	0.906584	0.912676	0.870423	0.888681	0.891598	0.911161	0.890663	0.889696	0.914851	0.898866	0.926421	0.910822	0.893145	1
153	1372	500	167	33	369.132	19.7565	656.871	41.0323	856.38	67.9241	1042.09	110.264	626.515	100.244	3514.52	656.392	7815.98	1877.03	14243.9	4393.9	153	10	2072	0.008288	488.557	182.469	2119.76	2757.59	0.936293	0.911438	0.927124	0.911197	0.914334	0.912886	0.935569	0.895512	0.909025	0.872587	0.895753	0.897442	0.903958	0.881033	0.89334	0.912645	0.891168	0.910714	0.89334	0.891892	1
154	1243	298	33	0	402.653	23.9583	671.801	47.6216	897.308	68.0066	0	0	813.863	144.944	3771.01	800.499	8973.94	2176.26	0	0	154	8	1574	0.006296	463.981	126.741	1544.81	1659.69	0.936468	0.912961	0.925032	0.907243	0.913914	0.91709	0.933291	0.891995	0.907243	0.872618	0.898348	0.893901	0.901525	0.882783	0.894854	0.916773	0.887548	0.910419	0.896442	0.890724	1
158	841	256	30	0	502.492	29.5675	717.942	54.5778	931.012	71.9475	0	0	1576.83	278.45	4609.04	1060.28	10023.1	2367.13	0	0	158	13	1127	0.004508	562.839	115.14	2490.43	1901.37	0.934339	0.915262	0.925466	0.910825	0.918367	0.917924	0.933008	0.893966	0.910825	0.880657	0.902396	0.891304	0.902839	0.888642	0.898846	0.913487	0.88465	0.9126	0.896185	0.882875	1
160	0	745	237	30	0	0	522.316	34.7625	739.682	62.5765	947.677	81.5026	0	0	1775.03	353.088	5059.2	1305.21	10610.3	2693.04	160	15	1012	0.004048	585.83	119.992	2806.06	2117.25	0.936759	0.91749	0.925395	0.911561	0.922925	0.915514	0.935277	0.892292	0.910079	0.880435	0.902668	0.893775	0.907115	0.893281	0.897233	0.914032	0.882905	0.916008	0.897727	0.886364	1
160	27261	745	237	30	133.536	13.6222	522.316	34.7625	739.682	62.5765	947.677	81.5026	30.7442	9.79545	1775.03	353.088	5059.2	1305.21	10610.3	2693.04	160	0	28273	0.113092	149.726	88.0598	130.084	652.975	0.914565	0.910975	0.908039	0.921303	0.913062	0.896987	0.91292	0.909613	0.917819	0.88367	0.90116	0.915449	0.904945	0.888427	0.897093	0.892848	0.885686	0.913982	0.89872	0.879302	1
165	1143	548	202	28	335.872	18.9115	621.132	42.3182	843.604	71.104	1049.11	85.1609	472.973	79.452	2980.19	609.005	7491.81	1960.22	14341.5	3420.65	165	11	1921	0.007684	481.034	194.999	2128.4	2778.61	0.922176	0.914888	0.925299	0.915409	0.920614	0.905778	0.925039	0.90786	0.911765	0.880791	0.900312	0.901874	0.912285	0.893024	0.902915	0.90786	0.8886	0.919313	0.9076	0.884175	1
166	1015	327	45	4	368.929	22.8029	639.018	47.5616	843.371	61.3159	1095.4	127.703	627.243	115.776	3252.6	730.541	7444.08	1609.02	16630.8	5172.38	166	9	1391	0.005564	449.86	143.103	1510.97	1837.14	0.918404	0.913731	0.92739	0.916247	0.916247	0.906183	0.918763	0.910137	0.910496	0.883178	0.901869	0.899353	0.913012	0.890367	0.906183	0.906542	0.891086	0.921639	0.914091	0.886053	1
170	658	274	42	4	457.977	27.9651	684.095	52.212	886.02	70.2101	1157.79	134.092	1196.17	218.578	3990.34	916.948	8651.47	2054.64	19626.9	6418.52	170	14	978	0.003912	542.571	136.436	2374.54	2278.71	0.92638	0.921268	0.921268	0.921268	0.914622	0.916155	0.920245	0.914622	0.914622	0.888548	0.903885	0.896728	0.9182	0.893661	0.911043	0.911554	0.891616	0.925869	0.914622	0.888037	1
172	0	576	260	44	0	0	480.947	32.8298	708.795	59.1401	936.672	115.508	0	0	1388.28	285.232	4451.18	1121.02	10505.1	4557.5	172	16	880	0.00352	571.052	141.456	2749.07	2557.14	0.925	0.927841	0.924432	0.920455	0.914773	0.919318	0.921591	0.913636	0.916477	0.888636	0.902841	0.895455	0.915909	0.891477	0.910795	0.915341	0.893182	0.923864	0.915909	0.889773	1
172	28087	576	260	44	138.17	13.8315	480.947	32.8298	708.795	59.1401	936.672	115.508	34.0003	10.5331	1388.28	285.232	4451.18	1121.02	10505.1	4557.5	172	0	28967	0.115868	151.321	79.4553	116.482	644.902	0.921048	0.906342	0.91549	0.920634	0.910433	0.893914	0.914126	0.901422	0.908378	0.896296	0.892291	0.903977	0.899455	0.884524	0.896399	0.879501	0.888891	0.906238	0.886146	0.885577	1
177	1427	388	217	42	361.312	19.4255	589.647	39.2849	823.709	64.051	1050.77	116.703	587.754	95.0531	2549.58	499.138	6953.74	1638.24	14668.3	5333	177	10	2074	0.008296	466.37	178.793	1905.97	2854.29	0.917068	0.917551	0.921167	0.919961	0.919961	0.895853	0.915863	0.906943	0.918756	0.893684	0.894648	0.907666	0.900193	0.889344	0.903086	0.885728	0.891755	0.914899	0.894166	0.882112	1
178	1287	241	47	2	389.035	23.9448	603.55	45.1772	843.275	68.4534	947.716	73.1128	734.91	135.18	2742.92	613.248	7470.17	1807.83	10567.2	2397.35	178	8	1577	0.006308	436.064	110.87	1254.98	1413.29	0.915346	0.91915	0.917882	0.916614	0.915346	0.889981	0.915346	0.908687	0.921053	0.897907	0.896005	0.909004	0.900444	0.892517	0.900127	0.88142	0.889664	0.912809	0.893786	0.881103	1
182	910	207	40	2	458.95	28.4745	633.837	48.9765	868.121	74.0942	936	104.224	1204.21	223.955	3178.17	729.075	8162.2	2026.48	10373.2	3341.05	182	13	1159	0.004636	505.13	103.798	1812.73	1561.06	0.915444	0.915444	0.92321	0.917601	0.92321	0.893011	0.92019	0.910699	0.918033	0.896031	0.903365	0.910267	0.905522	0.889129	0.903796	0.882657	0.887403	0.912856	0.892148	0.883952	1
184	0	787	187	39	0	0	483.429	32.8618	661.93	53.2057	895.21	87.2594	0	0	1409.6	287.381	3623.06	870.361	9005.6	2594.13	184	15	1013	0.004052	532.234	108.087	2110.65	1759.95	0.919052	0.919546	0.922507	0.920533	0.924975	0.896347	0.923495	0.910168	0.919546	0.898815	0.905232	0.911649	0.911649	0.887957	0.903258	0.883514	0.889931	0.915104	0.895854	0.885982	1
184	30591	787	187	39	139	13.405	483.429	32.8618	661.93	53.2057	895.21	87.2594	34.5384	10.2361	1409.6	287.381	3623.06	870.361	9005.6	2594.13	184	0	31604	0.126416	151.604	73.1161	101.084	482.815	0.920184	0.90642	0.927462	0.914868	0.909916	0.902497	0.925547	0.904885	0.917067	0.881803	0.883765	0.899934	0.903019	0.871298	0.890061	0.884097	0.898652	0.907274	0.870254	0.895108	1
189	1556	558	151	34	365.78	19.6206	593.145	38.3556	779.859	58.632	1016.43	91.1267	609.696	97.7848	2593.39	507.343	5897.97	1312.83	13107.2	3595.52	189	10	2299	0.009196	457.784	150.237	1623.33	2108.95	0.92649	0.910396	0.925402	0.921705	0.910613	0.900391	0.921923	0.910178	0.914528	0.883428	0.889952	0.896477	0.904741	0.873858	0.898217	0.885167	0.897782	0.910396	0.881905	0.898217	1
190	1425	325	25	1	389.63	23.4339	604.719	42.8333	768.571	54.8096	1059.9	0	737.895	132.413	2754.48	599.263	5639.06	1265.43	14503.6	0	190	8	1776	0.007104	434.702	97.6086	1183.66	1045.29	0.927928	0.908221	0.924268	0.922297	0.910191	0.898649	0.923423	0.906813	0.916667	0.882601	0.888795	0.894426	0.903716	0.866273	0.895552	0.884009	0.900338	0.909628	0.873592	0.898086	1
194	993	268	22	1	484.832	29.6561	649.545	48.9565	817.854	74.4383	1083.2	0	1418.14	258.447	3416.97	787.403	6855.83	2022.66	15477	0	194	12	1284	0.005136	525.383	86.4451	1939.46	1214.03	0.928349	0.905763	0.92134	0.920561	0.910826	0.898364	0.922897	0.911215	0.922118	0.883178	0.891745	0.893692	0.906153	0.866822	0.899922	0.886293	0.90771	0.913551	0.876558	0.893302	1
196	0	861	247	21	0	0	505.376	33.9959	669.815	53.1534	850.959	91.4848	0	0	1608.98	322.066	3752.18	907.23	7793.15	2667.4	196	15	1129	0.004516	547.78	89.4107	2192.89	1329.22	0.935341	0.90744	0.926041	0.921612	0.916298	0.899911	0.922941	0.910097	0.923384	0.883968	0.896811	0.896811	0.90744	0.868468	0.899026	0.886625	0.90744	0.912755	0.875996	0.895483	1
196	29119	861	247	21	131.554	13.6859	505.376	33.9959	669.815	53.1534	850.959	91.4848	29.4346	9.47839	1608.98	322.066	3752.18	907.23	7793.15	2667.4	196	0	30248	0.120992	147.09	81.8757	110.185	483.956	0.930012	0.908639	0.923764	0.906738	0.924607	0.901481	0.926805	0.89477	0.916375	0.879678	0.901299	0.891166	0.902787	0.886621	0.895679	0.899812	0.875033	0.917218	0.884273	0.890257	1
201	1133	598	215	17	351.592	18.8301	613.96	39.8567	777.188	59.3284	968.554	108.465	541.728	86.5216	2874.89	555.754	5841.67	1353.21	11504.9	4091.57	201	11	1963	0.007852	483.475	166.997	1927.92	2073.2	0.930209	0.914671	0.916454	0.914671	0.924605	0.910087	0.928171	0.901681	0.921803	0.874682	0.899389	0.895059	0.903719	0.877738	0.894294	0.888181	0.895059	0.913143	0.874172	0.899643	1
202	1017	348	30	1	382.92	23.5782	631.191	46.3396	789.351	64.2936	864.405	0	700.936	128.409	3133.39	682.655	6132.79	1481.14	7888.61	0	202	9	1396	0.005584	453.889	122.776	1429.19	1338.29	0.929799	0.913324	0.918338	0.916547	0.926934	0.918338	0.930874	0.899713	0.920845	0.877149	0.897206	0.893983	0.898639	0.87894	0.888252	0.892192	0.892908	0.913682	0.870344	0.901146	1
206	711	300	27	1	465.222	29.4754	672.914	53.4561	837.913	71.8866	904.495	0	1254.62	236.796	3803.98	904.576	7343.74	1809.55	9032.51	0	206	14	1039	0.004156	535.299	113.549	2156.44	1563.57	0.935515	0.914822	0.917709	0.915303	0.931665	0.918191	0.935515	0.90231	0.921559	0.883542	0.897498	0.899423	0.899423	0.884023	0.881617	0.894129	0.892204	0.912416	0.871992	0.906641	1
208	0	628	278	28	0	0	484.481	33.5999	695.049	58.5477	849.878	76.8692	0	0	1419.5	291.856	4199.53	1053.62	7680.04	2010.3	208	16	934	0.003736	558.109	117.197	2434.64	1718.63	0.940043	0.917559	0.9197	0.918094	0.932548	0.921306	0.937901	0.903105	0.922912	0.885974	0.899893	0.899358	0.897216	0.883298	0.883298	0.896681	0.892398	0.913812	0.873126	0.905782	1
208	30098	628	278	28	137.108	13.4486	484.481	33.5999	695.049	58.5477	849.878	76.8692	33.185	10.0369	1419.5	291.856	4199.53	1053.62	7680.04	2010.3	208	0	31032	0.124128	149.779	75.9138	105.464	507.295	0.932666	0.926592	0.926898	0.918552	0.922499	0.905597	0.927124	0.89224	0.917488	0.875113	0.903052	0.886134	0.896945	0.893368	0.901408	0.90708	0.876031	0.914701	0.895656	0.887213	1
213	1454	451	224	23	338.539	18.3135	582.012	39.2594	798.844	62.8316	934.998	88.8778	483.942	78.8492	2453.17	492.45	6347.14	1478.52	10240.4	2891.54	213	10	2152	0.008608	443.852	168.031	1611.21	2123.56	0.934944	0.923792	0.926115	0.91868	0.927509	0.91171	0.925186	0.901487	0.929368	0.878717	0.907993	0.889173	0.901255	0.894981	0.896143	0.899396	0.884294	0.922398	0.887779	0.887779	1
214	1304	273	36	1	372.28	22.5752	596.602	43.7085	805.895	67.7455	1157.86	0	644.165	117.558	2648.16	592.479	6533.54	1661.62	18886.5	0	214	8	1614	0.006456	420.381	107.755	1125.8	1248.71	0.936803	0.923792	0.928748	0.917596	0.927509	0.907993	0.921623	0.899628	0.930297	0.877323	0.910161	0.88259	0.904585	0.89715	0.899009	0.901487	0.881351	0.923482	0.888476	0.88197	1
218	882	221	31	0	443.165	27.581	631.596	48.4245	838.088	73.1213	0	0	1084.76	202.363	3144.39	736.03	7353.03	1818.91	0	0	218	12	1134	0.004536	490.683	100.598	1657.51	1341.88	0.939153	0.92769	0.931217	0.924162	0.931658	0.907848	0.924162	0.899471	0.932099	0.883157	0.913139	0.885802	0.912257	0.899471	0.902116	0.906085	0.887125	0.922399	0.887566	0.883598	1
220	0	766	208	31	0	0	461.836	32.1633	655.239	52.7545	861.337	91.7677	0	0	1230.57	256.089	3515.86	880.712	8067.66	2510.53	220	15	1005	0.00402	514.187	107.462	1914.44	1568.45	0.944776	0.929851	0.931841	0.926368	0.933831	0.91194	0.924378	0.900995	0.931841	0.886567	0.91393	0.887562	0.911443	0.899005	0.906468	0.908458	0.886567	0.925373	0.889055	0.88806	1
220	29537	766	208	31	131.228	13.5843	461.836	32.1633	655.239	52.7545	861.337	91.7677	29.2096	9.4061	1230.57	256.089	3515.86	880.712	8067.66	2510.53	220	0	30542	0.122168	143.83	72.2876	91.2441	440.608	0.92453	0.925218	0.925643	0.920405	0.927231	0.899908	0.924579	0.908634	0.914118	0.883112	0.908601	0.891248	0.897469	0.890233	0.901938	0.895488	0.883095	0.920847	0.921649	0.894653	1
225	1162	522	171	28	352.575	19.1818	572.683	38.0226	767.623	59.5776	958.714	95.5666	546.421	89.1253	2336.73	467.03	5633.17	1342.07	11067.3	3316.68	225	11	1883	0.007532	460.298	154.982	1661.11	2008.54	0.936537	0.923792	0.93282	0.926447	0.925651	0.906001	0.918481	0.901753	0.92034	0.878917	0.90547	0.89299	0.90547	0.894583	0.906267	0.901487	0.887945	0.919278	0.90308	0.889272	1
226	1047	292	31	3	379.778	22.8266	587.084	44.7563	791.459	65.9531	908.242	85.7251	683.562	123.518	2527.06	580.052	6188.24	1563.44	9384.02	2514.93	226	9	1373	0.005492	434.316	107.424	1218.92	1199.13	0.935907	0.922797	0.934086	0.926803	0.927895	0.907866	0.91697	0.902039	0.918791	0.882739	0.904588	0.895484	0.902039	0.891843	0.906773	0.89949	0.887837	0.916242	0.910779	0.890022	1
230	689	240	25	3	448.475	28.3506	617.137	46.9673	828.896	74.4988	927.189	88.3438	1124.48	214.032	2933.41	677.441	7128.41	1956.23	9983.74	2632.62	230	13	957	0.003828	502.211	100.233	1762.74	1367.74	0.942529	0.92581	0.942006	0.928945	0.929467	0.914838	0.915361	0.909613	0.920585	0.892894	0.903866	0.896029	0.902299	0.890805	0.903344	0.901254	0.891327	0.915361	0.909091	0.893939	1
232	0	585	231	27	0	0	465.024	32.4685	634.256	50.7978	842.954	78.5933	0	0	1256.23	263.015	3189.04	775.179	7509.26	2138.96	232	16	843	0.003372	523.501	103.147	1986.14	1449.98	0.942467	0.927639	0.943654	0.931791	0.930012	0.91637	0.914591	0.910439	0.920522	0.894425	0.903915	0.894425	0.902728	0.893238	0.905101	0.899763	0.88968	0.918743	0.905101	0.893832	1
232	28184	585	231	27	136.174	13.2158	465.024	32.4685	634.256	50.7978	842.954	78.5933	32.4966	9.75916	1256.23	263.015	3189.04	775.179	7509.26	2138.96	232	0	29027	0.116108	147.423	68.6219	89.2341	410.825	0.927481	0.921694	0.917646	0.915699	0.923692	0.878217	0.918266	0.908378	0.91191	0.887174	0.903521	0.896734	0.90433	0.8777	0.893375	0.889706	0.892703	0.919403	0.897337	0.885073	1
237	1332	436	205	25	351.51	19.4273	569.069	38.4282	741.918	55.6326	955.523	92.3273	541.668	90.2162	2294	466.839	5081.96	1157.99	10935.5	3080.09	237	10	1998	0.007992	446.6	149.96	1519.96	1867.92	0.935185	0.922422	0.922673	0.924174	0.924424	0.892643	0.919419	0.911161	0.916416	0.89039	0.898899	0.89965	0.896146	0.877127	0.899399	0.892392	0.892643	0.921922	0.900651	0.882132	1
238	1188	262	28	0	395.613	24.3164	589.1	44.9013	754.564	70.5885	0	0	772.653	143.175	2553.09	586.633	5393.18	1482.9	0	0	238	8	1478	0.005912	436.712	91.188	1175.8	960.725	0.936739	0.92456	0.917794	0.92659	0.925237	0.887348	0.920839	0.913058	0.914073	0.891069	0.89479	0.900203	0.89276	0.878214	0.899526	0.896143	0.89682	0.925237	0.903586	0.879905	1
242	829	222	24	0	482.007	30.1858	629.958	48.9498	808.978	72.6007	0	0	1394.44	264.887	3121.31	729.819	6626.85	1756.32	0	0	242	13	1075	0.0043	519.86	82.3986	1867.87	1111.71	0.94	0.925581	0.915349	0.925581	0.928837	0.890698	0.923721	0.914419	0.917209	0.885116	0.894884	0.89814	0.892093	0.874419	0.902326	0.895349	0.891628	0.926047	0.902326	0.88093	1
244	0	730	202	23	0	0	510.108	33.9485	659.081	52.3127	843.09	89.5871	0	0	1654	330.724	3575.22	855.952	7565.45	2314.09	244	15	955	0.00382	549.638	86.3426	2202.74	1299.53	0.942408	0.929319	0.91623	0.925131	0.930366	0.891099	0.929319	0.915183	0.918325	0.886911	0.896335	0.903665	0.887958	0.872251	0.899476	0.891099	0.89267	0.929319	0.906806	0.879058	1
244	26536	730	202	23	134.222	13.7595	510.108	33.9485	659.081	52.3127	843.09	89.5871	31.2254	9.91602	1654	330.724	3575.22	855.952	7565.45	2314.09	244	0	27491	0.109964	148.653	78.9198	106.661	465.704	0.940872	0.918391	0.912953	0.916264	0.922356	0.898567	0.933233	0.904896	0.920228	0.884908	0.89613	0.894911	0.901313	0.878578	0.882743	0.88569	0.898585	0.917318	0.888127	0.891201	1
249	1189	557	168	22	362.633	20.3215	622.075	40.1731	773.672	56.4937	959.194	88.5211	594.638	100.331	2989.54	577.573	5754.76	1279.37	11032.3	2878.81	249	10	1936	0.007744	479.724	159.513	1850.06	1990.24	0.940341	0.93156	0.920455	0.915806	0.922004	0.899019	0.930269	0.908316	0.918905	0.891787	0.893337	0.896436	0.901343	0.879907	0.893079	0.891012	0.896178	0.916322	0.897469	0.882748	1
250	1068	317	27	1	399.75	24.3514	638.893	43.8899	791.961	62.8968	1006.66	0	796.865	145.727	3242.81	669.81	6188.34	1498.03	12434.6	0	250	9	1413	0.005652	461.325	114.869	1456.86	1310.52	0.938429	0.934536	0.918613	0.915074	0.923567	0.901982	0.93489	0.905874	0.915074	0.894904	0.891012	0.893135	0.907997	0.883581	0.88535	0.891366	0.900566	0.918967	0.893135	0.88535	1
254	761	273	24	1	517.849	31.001	698.272	48.3653	849.179	62.8615	1099.01	0	1725.84	312.417	4229.83	890.632	7603.64	1728.58	16161.6	0	254	13	1059	0.004236	572.418	98	2518.18	1520.07	0.938149	0.932956	0.919263	0.918791	0.932011	0.90085	0.936733	0.904627	0.917847	0.892351	0.893296	0.89424	0.906988	0.881492	0.88763	0.890463	0.898961	0.923513	0.893296	0.890463	1
256	0	669	252	24	0	0	536.097	35.7671	717.245	55.7173	872.719	72.2355	0	0	1918.86	388.854	4599.29	1089.98	8287.3	2228.88	256	15	945	0.00378	592.952	101.301	2795.38	1651.57	0.943386	0.934921	0.922751	0.920635	0.934392	0.901058	0.935979	0.912169	0.922751	0.893651	0.891534	0.891005	0.911111	0.880423	0.891005	0.891005	0.903175	0.926984	0.89418	0.889418	1
256	32304	669	252	24	137.114	13.2565	536.097	35.7671	717.245	55.7173	872.719	72.2355	33.1635	9.91097	1918.86	388.854	4599.29	1089.98	8287.3	2228.88	256	0	33249	0.132996	150.069	78.742	111.671	536.947	0.944464	0.922855	0.915035	0.930344	0.923562	0.905381	0.933412	0.90723	0.93099	0.864161	0.893726	0.889786	0.900042	0.897892	0.889786	0.890703	0.895335	0.924915	0.882237	0.897982	1
261	1598	507	221	21	369.291	19.5455	649.322	41.8466	832.257	63.2212	979.901	74.3446	627.209	99.566	3397.97	666.541	7166.47	1682.35	11670.8	2710.38	261	10	2347	0.009388	478.841	171.818	1940.32	2342.43	0.947806	0.928419	0.918833	0.927567	0.930976	0.90882	0.934384	0.905837	0.925011	0.874308	0.888581	0.896464	0.903494	0.890925	0.889859	0.894333	0.900937	0.920963	0.889859	0.896251	1
262	1453	305	30	1	395.543	23.8312	661.124	46.1473	863.986	77.5576	936.931	0	771.879	138.829	3593.41	762.77	8067.55	2219.59	10034.9	0	262	8	1789	0.007156	448.979	118.061	1380.43	1457.71	0.948295	0.931247	0.920067	0.930688	0.932364	0.9128	0.938513	0.906372	0.924539	0.872275	0.886529	0.898826	0.906093	0.896311	0.88597	0.893795	0.899385	0.919508	0.888765	0.898826	1
266	976	248	26	1	489.395	29.1946	703.661	52.9283	926.715	87.5202	1027.52	0	1457.61	259.111	4338.83	981.412	9971.59	2881.39	13220	0	266	12	1251	0.005004	541.391	109.469	2215.14	1762.06	0.95044	0.933653	0.92526	0.932854	0.932854	0.910072	0.940847	0.909273	0.928857	0.873301	0.886491	0.901279	0.909273	0.90048	0.884093	0.898881	0.898881	0.921263	0.888489	0.902078	1
268	0	882	237	27	0	0	503.938	34.532	717.446	58.9708	935.596	93.7549	0	0	1596.13	324.921	4612.4	1136.7	10293.7	3153.72	268	15	1146	0.004584	558.263	112.74	2424.83	1886.75	0.953316	0.935428	0.927138	0.932373	0.933246	0.914921	0.941972	0.910558	0.930628	0.877836	0.885689	0.902269	0.90925	0.899651	0.88089	0.90096	0.897906	0.923211	0.887871	0.907068	1
268	29443	882	237	27	140.058	13.4574	503.938	34.532	717.446	58.9708	935.596	93.7549	35.3245	10.5032	1596.13	324.921	4612.4	1136.7	10293.7	3153.72	268	0	30589	0.122356	155.726	83.4108	124.846	582.556	0.943215	0.930678	0.931773	0.924826	0.92731	0.91868	0.920772	0.913433	0.923044	0.881935	0.915999	0.90508	0.899212	0.901975	0.888326	0.886806	0.885514	0.919089	0.900977	0.896401	1
273	1683	667	209	25	338.848	18.5743	601.729	42.2464	817.101	64.1576	1047.15	95.7663	485.383	80.4071	2712.88	567.696	6790.07	1587.35	14338.2	3964.37	273	10	2584	0.010336	452.24	171.585	1704.32	2304.31	0.94969	0.928019	0.927051	0.923955	0.932082	0.917957	0.932663	0.91428	0.923568	0.880998	0.904992	0.905186	0.897639	0.898026	0.882159	0.894156	0.89106	0.925116	0.898413	0.897446	1
274	1496	375	43	1	374.512	22.6617	621.338	46.9899	820.86	71.66	1198.07	0	655.734	119.13	2992.56	676.799	6914.24	1839.9	20913.7	0	274	8	1915	0.00766	433.299	119.377	1264.45	1403.36	0.950653	0.925065	0.925587	0.924021	0.931332	0.915405	0.931854	0.91671	0.924804	0.878068	0.907311	0.9047	0.894256	0.896345	0.886162	0.886423	0.889556	0.92376	0.900783	0.89295	1
278	1024	303	37	1	462.004	27.9734	665.545	52.2572	865.474	68.3389	1190.68	0	1227.64	222.464	3679.3	863.626	8065.33	1926.17	20530.6	0	278	13	1365	0.00546	518.656	110.037	1971.34	1620.09	0.952381	0.928571	0.927473	0.928205	0.933333	0.914286	0.930403	0.917216	0.922711	0.87619	0.907326	0.903663	0.896703	0.900733	0.883883	0.888278	0.886447	0.921978	0.907326	0.897802	1
280	0	881	285	37	0	0	477.467	31.5367	681.672	55.9246	892.213	87.9007	0	0	1357.25	267.52	3958.56	970.177	8929.06	2862.49	280	15	1203	0.004812	538.601	114.626	2206.4	1781.24	0.954697	0.929343	0.929759	0.9335	0.934746	0.914796	0.931421	0.916874	0.918121	0.878637	0.907315	0.906068	0.902743	0.901081	0.886118	0.894846	0.887365	0.925187	0.911056	0.901912	1
280	26740	881	285	37	137.19	13.8802	477.467	31.5367	681.672	55.9246	892.213	87.9007	33.309	10.5192	1357.25	267.52	3958.56	970.177	8929.06	2862.49	280	0	27943	0.111772	154.472	85.9556	126.865	575.547	0.937677	0.922056	0.933329	0.924793	0.927155	0.909423	0.919604	0.907777	0.927263	0.886483	0.894177	0.901567	0.896933	0.886036	0.908474	0.897541	0.880059	0.911427	0.892495	0.883227	1
285	1338	621	239	32	343.453	19.4702	578.634	38.7937	784.506	61.7993	985.504	87.5275	505.658	86.3136	2410.52	481.677	6013.87	1428.16	11950.1	3391.17	285	11	2230	0.00892	465.429	168.684	1790.68	2223.3	0.945516	0.926457	0.93565	0.928924	0.933408	0.917713	0.9287	0.915695	0.928251	0.883857	0.906054	0.91009	0.90157	0.890359	0.895067	0.895067	0.876457	0.922422	0.902691	0.899552	1
286	1180	382	46	3	378.949	24.0509	594.778	43.4055	814.043	60.6341	964.109	54.3047	679.954	129.989	2623.41	570.881	6703.01	1505.39	11033.6	1900.83	286	9	1611	0.006444	443.64	117.833	1332.05	1366.36	0.943513	0.928305	0.936065	0.926443	0.934513	0.92396	0.929857	0.918994	0.927685	0.886096	0.908752	0.911235	0.900993	0.88951	0.898821	0.8982	0.873371	0.920857	0.90689	0.899441	1
290	771	318	42	2	461.425	29.0684	635.423	46.8321	853.887	62.1123	1004.65	38.8152	1224.15	231.728	3196.93	697.436	7724.35	1652.39	12415.2	1427.07	290	14	1133	0.004532	525.768	109.198	2038.57	1579.33	0.944837	0.927626	0.939541	0.930715	0.936011	0.9188	0.935128	0.916152	0.929391	0.890997	0.911297	0.913063	0.901147	0.894528	0.902913	0.897176	0.875552	0.923654	0.911297	0.896293	1
292	0	666	288	40	0	0	483.884	34.0208	656.081	51.482	880.565	69.5796	0	0	1414.88	297.229	3524.7	809.173	8491.63	1981.75	292	16	994	0.003976	549.739	111.017	2310.96	1705.59	0.946177	0.93159	0.940141	0.932093	0.938129	0.919014	0.938632	0.91499	0.931087	0.88833	0.911972	0.913481	0.901911	0.894869	0.898893	0.896881	0.877264	0.924044	0.90996	0.898893	1
292	32949	666	288	40	136.55	13.3833	483.884	34.0208	656.081	51.482	880.565	69.5796	32.7835	9.95051	1414.88	297.229	3524.7	809.173	8491.63	1981.75	292	0	33943	0.135772	148.65	73.4027	99.4984	482.517	0.940135	0.928925	0.92153	0.927864	0.928807	0.894352	0.927894	0.904767	0.923917	0.882774	0.891229	0.890095	0.893616	0.876322	0.905754	0.889624	0.889756	0.92125	0.893041	0.889963	1
297	1600	491	233	33	358.841	19.3099	593.383	40.8947	764.77	56.4336	993.131	79.5246	575.836	93.1221	2600.64	532.929	5560.07	1208.08	12167.3	2817.98	297	10	2357	0.009428	456.708	157.506	1652.64	2086.16	0.937208	0.932754	0.935723	0.930632	0.929996	0.904752	0.931481	0.910267	0.929147	0.879932	0.896691	0.893084	0.895418	0.88566	0.909207	0.903903	0.885448	0.915359	0.902843	0.896903	1
298	1464	298	47	3	390.591	23.0027	609.013	42.0078	774.886	65.4113	1036.74	13.9452	743.027	130.974	2810.69	576.313	5811.49	1458.12	13584.9	540.941	298	8	1812	0.007248	437.551	104.842	1235.8	1234.41	0.93543	0.937086	0.930464	0.931015	0.929912	0.902594	0.932947	0.913355	0.932119	0.882174	0.89404	0.891832	0.891556	0.88383	0.914735	0.903974	0.88383	0.915011	0.90287	0.89266	1
302	991	242	43	2	494.175	28.7871	662.483	48.2445	828.208	65.4697	1045.62	32.0682	1499.87	263.761	3619.76	786.273	7071.1	1650.66	13966.6	1276.23	302	13	1278	0.005112	538.148	94.2853	2108.25	1426.05	0.942097	0.944053	0.925665	0.933099	0.930751	0.901017	0.928795	0.917449	0.932707	0.876369	0.890454	0.892019	0.890454	0.88302	0.913928	0.902582	0.881847	0.911972	0.900235	0.892801	1
304	0	866	223	43	0	0	515.845	34.6603	685.292	55.5325	856.676	84.5244	0	0	1710.65	346.825	4019.73	971.354	7905.36	2417.62	304	15	1132	0.004528	562.173	98.593	2400.84	1591.1	0.943463	0.946113	0.927562	0.937721	0.930654	0.901943	0.931537	0.915194	0.934187	0.878092	0.892668	0.89311	0.890459	0.8803	0.909452	0.904594	0.883834	0.913428	0.901502	0.896201	1
304	33114	866	223	43	133.679	13.2262	515.845	34.6603	685.292	55.5325	856.676	84.5244	30.785	9.46398	1710.65	346.825	4019.73	971.354	7905.36	2417.62	304	0	34246	0.136984	147.843	79.7431	109.127	513.134	0.93919	0.939132	0.930547	0.919523	0.93243	0.915552	0.925115	0.912983	0.918253	0.882074	0.880643	0.897419	0.893929	0.896616	0.873912	0.891316	0.892396	0.931627	0.887666	0.911596	1
309	1302	637	189	39	352.105	19.8443	625.066	41.4205	790.927	64.8608	960.375	91.0294	544.604	92.3503	3034.68	602.617	6171.36	1516.25	11097.5	3286.96	309	11	2167	0.008668	481.564	172.781	1957.25	2258.21	0.947623	0.939317	0.92778	0.931011	0.932164	0.908399	0.928242	0.920397	0.926165	0.888325	0.893401	0.894555	0.893632	0.888786	0.89317	0.896401	0.883018	0.921089	0.896401	0.911629	1
310	1158	369	32	2	376.199	23.5746	637.525	48.8782	786.158	79.8639	1037.8	45.0089	665.111	125.056	3233.15	746.399	6125.25	1865.08	13695.2	1765.29	310	9	1561	0.006244	447.225	127.338	1400.79	1437.01	0.94811	0.936259	0.926329	0.931454	0.934978	0.907751	0.927611	0.914158	0.927931	0.887252	0.899423	0.898783	0.893338	0.891095	0.892697	0.890775	0.882127	0.921204	0.892056	0.909994	1
314	784	319	30	2	478.571	29.5772	688.584	55.4407	834.901	90.7921	1136.37	47.2527	1364.53	254.572	4076.98	989.813	7361.96	2368.73	17950.4	2219.3	314	14	1135	0.00454	548.175	115.586	2314.63	1754.35	0.95022	0.937885	0.92511	0.930396	0.936123	0.90793	0.928194	0.914537	0.927313	0.886344	0.909692	0.9	0.895154	0.890749	0.893392	0.893392	0.880176	0.918943	0.894273	0.909251	1
316	0	691	292	29	0	0	500.162	33.846	709.231	58.5185	884.53	119.272	0	0	1560.24	318.207	4457.03	1098.6	8924.47	3970.22	316	16	1012	0.004048	571.501	118.044	2607.1	1936.09	0.952569	0.938735	0.923419	0.930336	0.936265	0.905138	0.92836	0.91749	0.93083	0.88587	0.908103	0.902668	0.896739	0.88834	0.895257	0.895751	0.882411	0.91502	0.892787	0.907609	1
316	28123	691	292	29	134.167	13.1376	500.162	33.846	709.231	58.5185	884.53	119.272	31.1041	9.50234	1560.24	318.207	4457.03	1098.6	8924.47	3970.22	316	0	29135	0.11654	149.357	84.0433	120.581	593.949	0.950266	0.924421	0.922018	0.933276	0.919633	0.912528	0.920989	0.9075	0.91711	0.861198	0.878291	0.906247	0.91052	0.886048	0.869212	0.882564	0.886614	0.916887	0.889772	0.91088	1
321	1146	499	242	23	327.628	18.4853	593.094	40.5158	806.212	64.2818	998.548	117.744	439.169	74.7706	2596.31	531.514	6527.71	1573.96	12666.1	5209.36	321	11	1910	0.00764	465.699	187.383	1921.4	2496.72	0.952094	0.936126	0.925131	0.932461	0.934031	0.91623	0.922513	0.907853	0.92199	0.879843	0.892147	0.910209	0.903927	0.888743	0.881152	0.894241	0.886649	0.923298	0.887173	0.914921	1
322	1009	291	34	1	369.484	22.4735	616.459	45.2934	819.299	58.8914	1065.59	0	629.846	114.502	2919.98	632.711	6824.67	1454.41	14737.7	0	322	9	1335	0.00534	435.296	124.089	1297.38	1405.39	0.948315	0.933333	0.925094	0.93633	0.938577	0.915356	0.921723	0.908614	0.923596	0.88427	0.88764	0.913109	0.906367	0.887266	0.875281	0.889139	0.88839	0.929588	0.88427	0.916105	1
326	669	250	34	0	447.385	27.5813	652.185	51.6317	864.357	70.4159	0	0	1115.66	205.719	3463.74	805.102	8043.44	1976.66	0	0	326	14	953	0.003812	515.986	117.94	1978.79	1659.15	0.949108	0.935992	0.926023	0.937041	0.941763	0.913431	0.921301	0.908185	0.928122	0.882476	0.895068	0.916579	0.901889	0.885624	0.878279	0.890346	0.878804	0.932844	0.882476	0.909234	1
328	0	576	236	34	0	0	461.729	30.4497	666.617	55.3091	877.587	65.9201	0	0	1227.92	242.546	3704.5	907.356	8390.63	1830.98	328	16	846	0.003384	535.597	121.916	2206.65	1794.27	0.950355	0.938534	0.926123	0.93617	0.944444	0.911348	0.920804	0.911939	0.929078	0.88357	0.894799	0.919031	0.897163	0.880615	0.878842	0.891253	0.880024	0.932624	0.880615	0.908392	1
328	27324	576	236	34	134.507	14.1153	461.729	30.4497	666.617	55.3091	877.587	65.9201	31.4685	10.1799	1227.92	242.546	3704.5	907.356	8390.63	1830.98	328	0	28170	0.11268	146.552	72.9787	96.7935	484.368	0.945971	0.915318	0.923447	0.932961	0.937984	0.909656	0.919862	0.905147	0.910721	0.862602	0.891569	0.897018	0.903301	0.88667	0.881541	0.891764	0.888995	0.914608	0.900639	0.913561	1
333	1234	387	189	29	322.941	19.4799	554.447	35.6371	758.075	58.9706	980.994	69.9676	421.223	76.1388	2119.71	409.995	5426.05	1262.57	11686	2506	333	10	1839	0.007356	426.757	166.569	1470.65	2093.62	0.950517	0.926319	0.917618	0.93801	0.934747	0.915443	0.919793	0.907558	0.921153	0.870854	0.896955	0.89913	0.90484	0.87466	0.876563	0.898314	0.880642	0.924144	0.887711	0.914356	1
334	1073	238	28	3	351.105	23.131	565.688	40.6188	764.048	68.3566	993.605	52.9708	541.857	107.587	2257.65	496.244	5585.55	1457.66	12061.1	1976.15	334	8	1342	0.005368	399.213	105.625	977.134	1125.18	0.950447	0.925484	0.921013	0.936289	0.929955	0.918033	0.920268	0.910209	0.918405	0.867362	0.89456	0.89456	0.907973	0.873323	0.875559	0.901267	0.877794	0.920268	0.886736	0.917288	1
338	679	189	25	3	414.793	26.7905	597.24	47.0367	796.604	74.3796	1048.85	70.3799	891.047	173.71	2663.41	649.353	6338.88	1685.09	14247.2	2945.01	338	13	896	0.003584	466.054	104.828	1461.63	1408.01	0.952009	0.93471	0.923549	0.939732	0.930804	0.914063	0.917969	0.90904	0.916853	0.863839	0.895647	0.897879	0.904576	0.87221	0.875558	0.904018	0.876116	0.921875	0.87779	0.910156	1
340	0	565	172	28	0	0	425.999	30.3118	609.008	49.4086	838.498	109.745	0	0	967.365	204.427	2826.19	700.456	7579.82	3168.73	340	15	765	0.00306	482.244	110.738	1627.32	1565.37	0.952288	0.938562	0.924183	0.943791	0.93268	0.915033	0.921569	0.91634	0.915686	0.864706	0.895425	0.899346	0.901307	0.868627	0.875817	0.906536	0.879085	0.921569	0.880392	0.906536	1
340	31763	565	172	28	133.825	13.1333	425.999	30.3118	609.008	49.4086	838.498	109.745	30.8694	9.36181	967.365	204.427	2826.19	700.456	7579.82	3168.73	340	0	32528	0.130112	142.019	56.9623	68.4151	340.946	0.949198	0.934549	0.94122	0.939375	0.928477	0.915949	0.92797	0.918716	0.916118	0.872003	0.892108	0.8926	0.894983	0.88825	0.894875	0.901008	0.884607	0.910785	0.909186	0.916395	1
345	1427	377	132	25	334.338	18.5196	523.122	35.7812	710.424	57.2439	942.311	127.405	466.422	77.7157	1784.42	360.245	4475.61	1085.15	10770.7	4456.38	345	9	1961	0.007844	403.698	131.137	1121.04	1644.02	0.950025	0.928863	0.938042	0.940337	0.927078	0.917899	0.924018	0.918664	0.917134	0.871239	0.891127	0.895716	0.900306	0.879398	0.894442	0.898776	0.890107	0.913055	0.901071	0.903621	1
346	1275	238	19	2	364.581	21.851	537.482	39.302	722.329	67.3218	1007.47	19.0999	605.031	109.031	1938.62	421.149	4731.86	1257.57	12477.5	705.881	346	8	1534	0.006136	396.676	80.1579	878.531	808.381	0.954042	0.929922	0.943286	0.941004	0.92764	0.919166	0.923729	0.917862	0.91395	0.875489	0.888527	0.893416	0.900261	0.882334	0.895046	0.900587	0.894394	0.912321	0.905476	0.90352	1
350	834	187	18	2	431.843	26.5372	571.917	41.6268	767.245	67.5737	1001.8	40.1745	1003.77	184.191	2333.4	505.937	5650.18	1398.6	12314.4	1468.79	350	12	1041	0.004164	463.9	77.6126	1344.69	965.176	0.959654	0.935159	0.950528	0.944284	0.927474	0.92171	0.926993	0.918348	0.913545	0.870797	0.893852	0.894813	0.902017	0.881364	0.889049	0.905379	0.896254	0.910183	0.904899	0.904899	1
352	0	736	172	18	0	0	457.44	30.5712	595.474	48.708	814.516	97.1436	0	0	1194.61	240.731	2643.15	644.322	6886.02	2467.43	352	14	926	0.003704	490.02	79.5174	1574.3	1056.76	0.962743	0.935745	0.953024	0.946544	0.928186	0.923326	0.929266	0.918467	0.914687	0.87095	0.895788	0.898488	0.902808	0.87905	0.890929	0.907127	0.903348	0.913607	0.903348	0.904428	1
352	32045	736	172	18	137.667	13.5196	457.44	30.5712	595.474	48.708	814.516	97.1436	33.5944	10.2141	1194.61	240.731	2643.15	644.322	6886.02	2467.43	352	0	32971	0.131884	147.563	61.1896	76.8656	310.26	0.952489	0.943253	0.931834	0.92827	0.916502	0.907767	0.931	0.912059	0.904492	0.871296	0.89926	0.900337	0.8832	0.881441	0.902293	0.888523	0.874647	0.897031	0.901944	0.904522	1
357	1612	519	135	13	355.79	19.3184	563.854	37.0048	707.834	56.2468	955.979	102.675	561.422	91.6213	2230.08	439.99	4424.7	1056.11	11016.3	3349.97	357	9	2279	0.009116	427.45	122.242	1229.91	1369.28	0.951514	0.939667	0.937692	0.93484	0.927161	0.915753	0.930891	0.909609	0.910706	0.868144	0.897982	0.897762	0.893155	0.876481	0.897762	0.893594	0.885257	0.901931	0.896446	0.90215	1
358	1449	316	21	0	388.865	23.9759	578.631	38.9038	730.972	56.5518	0	0	733.993	136.026	2410.75	487.098	4866.01	1122.7	0	0	358	8	1786	0.007144	426.463	84.2959	1079.25	806.728	0.951288	0.944849	0.93561	0.93533	0.926932	0.916293	0.932251	0.908175	0.909854	0.867581	0.902016	0.898656	0.898656	0.879619	0.895857	0.895017	0.880459	0.902016	0.898376	0.904535	1
362	996	253	19	0	486.358	29.1942	625.336	45.3355	783.175	61.5099	0	0	1430.96	257.284	3046.36	663.019	5981.61	1362.93	0	0	362	12	1268	0.005072	518.535	72.628	1821.46	919.789	0.954259	0.946372	0.940063	0.931388	0.926656	0.914826	0.932571	0.909306	0.914432	0.869085	0.899448	0.898265	0.900631	0.874606	0.897082	0.897476	0.88959	0.905363	0.899448	0.902997	1
364	0	876	237	18	0	0	513.076	34.6153	654.73	50.1899	821.217	62.3504	0	0	1683.51	340.917	3500.7	803.921	6884.39	1538.21	364	14	1131	0.004524	547.663	77.7008	2147.07	1081.98	0.958002	0.94695	0.941202	0.935897	0.925729	0.913793	0.932803	0.909814	0.915119	0.869142	0.900531	0.899646	0.905393	0.875332	0.900973	0.896994	0.889036	0.904067	0.899646	0.906278	1
364	27599	876	237	18	132.785	13.205	513.076	34.6153	654.73	50.1899	821.217	62.3504	30.1829	9.3273	1683.51	340.917	3500.7	803.921	6884.39	1538.21	364	0	28730	0.11492	149.117	83.1527	113.517	464.364	0.955291	0.942934	0.912426	0.928159	0.939123	0.907101	0.918726	0.918778	0.926436	0.88009	0.903394	0.916359	0.896763	0.879586	0.913749	0.887365	0.88961	0.927219	0.877776	0.890254	1
369	1200	651	190	14	337.323	19.2601	615.113	39.4706	755.567	55.6278	935.589	61.909	479.241	82.4258	2890.31	556.734	5362.73	1183.59	10123	2040.9	369	11	2055	0.00822	468.069	164.272	1760.25	1816.37	0.955231	0.944769	0.926034	0.93236	0.924818	0.911679	0.93017	0.916788	0.922141	0.867397	0.894891	0.909002	0.898783	0.879562	0.909976	0.896107	0.892214	0.913625	0.891727	0.903406	1
370	1079	405	30	2	364.507	22.4191	627.257	46.0662	786.87	63.0487	996.469	40.3547	604.996	111.357	3075.64	678.906	6072.21	1470.56	12121	1459.84	370	9	1516	0.006064	443.893	131.164	1388.41	1400.35	0.954156	0.94558	0.923153	0.932718	0.923483	0.914908	0.932718	0.918865	0.92843	0.873351	0.89248	0.911939	0.89281	0.885224	0.909631	0.89215	0.89347	0.911609	0.889512	0.901715	1
374	728	333	29	1	443.278	26.2598	667.114	50.1323	823.498	67.8461	1000.36	0	1084.41	192.061	3699.73	835.885	6965.21	1798.05	12203.4	0	374	14	1091	0.004364	522.215	120.575	2049.18	1585.35	0.955545	0.949129	0.92484	0.931256	0.919798	0.911549	0.936297	0.917049	0.930797	0.872136	0.893676	0.911091	0.892301	0.882218	0.909258	0.891384	0.894134	0.910174	0.892759	0.898717	1
376	0	627	311	26	0	0	468.329	29.8527	692.723	55.6157	848.788	86.2025	0	0	1279.99	242.988	4150.38	1015.43	7707.81	2568.69	376	16	964	0.003856	550.983	122.861	2379.38	1764.3	0.95695	0.950207	0.928423	0.932054	0.92583	0.911826	0.934647	0.920643	0.928942	0.874481	0.892116	0.908714	0.891598	0.881224	0.91027	0.895228	0.895228	0.909751	0.892116	0.897822	1
376	26378	627	311	26	137.984	13.9434	468.329	29.8527	692.723	55.6157	848.788	86.2025	33.8842	10.6433	1279.99	242.988	4150.38	1015.43	7707.81	2568.69	376	0	27342	0.109368	152.545	80.7556	116.58	544.959	0.94225	0.939489	0.91407	0.934149	0.932613	0.900282	0.915185	0.913028	0.918569	0.87393	0.906901	0.925883	0.893296	0.857179	0.886457	0.897173	0.873382	0.920214	0.851803	0.901708	1
381	1356	444	255	24	354.5	19.5711	573.963	36.6924	801.471	66.8607	954.734	97.2585	555.526	92.1125	2350.09	450.139	6425.17	1626.87	10949.7	3510.14	381	10	2079	0.008316	463.121	168.362	1778.71	2276.02	0.947811	0.949495	0.912939	0.938432	0.9329	0.905483	0.925685	0.920394	0.930495	0.876623	0.904281	0.920154	0.898509	0.873016	0.905724	0.898268	0.893218	0.917989	0.877345	0.896825	1
382	1210	245	46	3	395.232	23.4298	593.833	40.6006	830.743	64.0384	950.742	34.5523	769.823	137.028	2606.1	536.129	7131.99	1725.05	10524.6	1166.39	382	8	1504	0.006016	442.012	107.198	1283	1367.26	0.945479	0.947141	0.90891	0.937168	0.934508	0.903923	0.922872	0.92121	0.931848	0.878657	0.909907	0.928191	0.897606	0.868019	0.901596	0.901263	0.89129	0.92121	0.873005	0.895612	1
386	830	190	43	3	463.259	28.5733	628.719	45.7796	860.025	60.2056	990.397	47.7441	1238.14	229.398	3096.25	675.688	7883.38	1660.46	11926.3	1747.54	386	13	1066	0.004264	510.238	104.721	1867.46	1601.33	0.944653	0.949812	0.908068	0.940432	0.935272	0.900094	0.923077	0.918386	0.929644	0.885553	0.910882	0.929174	0.895403	0.871951	0.895403	0.899625	0.896341	0.916041	0.873827	0.898687	1
388	0	726	180	43	0	0	485.845	32.4722	650.523	50.6012	890.948	76.365	0	0	1430.14	288.78	3435.74	801.971	8824.03	2291.85	388	15	949	0.003796	535.436	108.06	2145.58	1775.39	0.947313	0.952582	0.909378	0.940991	0.937829	0.902002	0.920969	0.923604	0.93098	0.890938	0.907271	0.931507	0.898841	0.874605	0.894626	0.900421	0.896207	0.914647	0.875132	0.901475	1
388	24225	726	180	43	133.571	13.3889	485.845	32.4722	650.523	50.6012	890.948	76.365	30.7324	9.52748	1430.14	288.78	3435.74	801.971	8824.03	2291.85	388	0	25174	0.100696	148.72	80.4437	110.457	530.245	0.953384	0.921427	0.930166	0.936125	0.923234	0.906292	0.928021	0.906491	0.922062	0.858823	0.903253	0.902419	0.891078	0.858862	0.874096	0.8908	0.893521	0.902598	0.877791	0.894812	1
393	997	526	148	39	354.397	19.5111	593.42	39.0093	760.93	56.4336	995.256	84.2269	555.021	91.8357	2597.93	510.421	5478.74	1225.54	12273.5	3060.59	393	11	1710	0.00684	477.723	164.812	1876.83	2279.34	0.950292	0.941813	0.925439	0.934795	0.929825	0.904386	0.92193	0.920468	0.92807	0.879825	0.900292	0.916959	0.900877	0.862865	0.878363	0.884211	0.890351	0.916374	0.870175	0.904971	1
394	919	289	24	4	389.475	23.6377	611.793	43.8568	764.434	53.0486	972.579	48.5635	737.179	134.261	2852.47	610.869	5542.92	1147.67	11300.7	1600.37	394	9	1236	0.004944	450.625	112.138	1359.27	1266.21	0.951052	0.93932	0.930016	0.934466	0.930825	0.907767	0.918285	0.92233	0.925566	0.875	0.90089	0.912217	0.899272	0.861246	0.875405	0.885113	0.889968	0.918285	0.867314	0.904531	1
398	647	241	20	4	474.094	28.6826	658.237	48.3151	796.038	56.0659	1006.6	37.2117	1326.1	240.992	3551.87	779.644	6257.02	1254.02	12482.5	1375.32	398	13	912	0.003648	532.151	101.893	2071.34	1441.34	0.955592	0.94682	0.929825	0.936952	0.936952	0.908443	0.918311	0.920504	0.932018	0.873355	0.905154	0.917215	0.898026	0.86568	0.878289	0.880482	0.887061	0.914474	0.872259	0.905154	1
400	0	578	224	23	0	0	492	33.903	676.904	51.7296	851.219	92.3015	0	0	1486.07	304.965	3866.67	894.624	7804.48	2699.04	400	15	825	0.0033	552.219	104.993	2308.59	1568.68	0.958182	0.948485	0.933939	0.94	0.938788	0.912121	0.917576	0.920606	0.932121	0.878788	0.906667	0.913333	0.894545	0.866061	0.881212	0.880606	0.889697	0.915758	0.870303	0.905455	1
400	24764	578	224	23	136.35	14.1024	492	33.903	676.904	51.7296	851.219	92.3015	32.7453	10.4851	1486.07	304.965	3866.67	894.624	7804.48	2699.04	400	0	25589	0.102356	149.758	77.0972	106.12	490.965	0.961546	0.932315	0.939017	0.92995	0.925534	0.918363	0.920591	0.912501	0.915999	0.848314	0.897358	0.902888	0.901677	0.852945	0.892727	0.90494	0.885478	0.910919	0.898081	0.902693	1
405	1159	427	183	21	346.633	19.3253	592.667	39.7442	779.023	56.443	953.844	97.698	519.609	87.1233	2589.35	516.056	5872.61	1279.49	10930.2	3747	405	10	1790	0.00716	456.653	163.803	1682.74	2066.53	0.962849	0.935196	0.937709	0.935196	0.93324	0.917598	0.926536	0.919553	0.922905	0.854469	0.903911	0.905028	0.896369	0.857263	0.881564	0.893575	0.900279	0.910335	0.893017	0.901955	1
406	1057	267	27	1	368.416	22.7955	603.287	43.8958	778.555	64.6427	1090.07	0	624.674	116.166	2736.64	585.364	5890.22	1456.81	15772.2	0	406	8	1352	0.005408	423.524	111.678	1158.12	1200.13	0.960429	0.930104	0.934541	0.934541	0.932692	0.91753	0.925666	0.91753	0.917899	0.85392	0.900148	0.901257	0.893861	0.856509	0.884615	0.889793	0.901997	0.906805	0.900148	0.900888	1
410	706	222	24	1	457.25	27.318	646.294	48.3125	825.652	67.7863	1187.5	0	1189.94	211.921	3364.71	750.307	7015.18	1666.1	20367.3	0	410	13	953	0.003812	511.332	102.908	1863.37	1457.07	0.964323	0.933893	0.943337	0.938615	0.931794	0.92235	0.923924	0.919727	0.920252	0.854669	0.898216	0.89979	0.89192	0.859391	0.897167	0.88405	0.894544	0.913956	0.902413	0.898741	1
412	0	620	208	25	0	0	485.704	32.4137	677.594	56.1641	862.801	102.646	0	0	1428.77	284.128	3889.74	959.397	8189.68	3307.25	412	15	853	0.003412	543.548	107.899	2227.01	1668.23	0.965416	0.935522	0.942556	0.940211	0.933763	0.923798	0.923798	0.919109	0.923212	0.854045	0.897421	0.906213	0.890387	0.861079	0.898593	0.885111	0.890387	0.916764	0.898007	0.895662	1
412	27803	620	208	25	139.326	13.2973	485.704	32.4137	677.594	56.1641	862.801	102.646	34.7607	10.1703	1428.77	284.128	3889.74	959.397	8189.68	3307.25	412	0	28656	0.114624	151.359	72.3678	100.017	470.895	0.945858	0.944846	0.933522	0.926054	0.929613	0.915777	0.926089	0.91309	0.914346	0.863851	0.893582	0.90105	0.904488	0.880112	0.889796	0.903109	0.884771	0.902254	0.899567	0.894298	1
417	1507	428	174	21	355.585	18.7761	593.99	37.6701	785.063	65.9407	971.4	108.995	560.191	88.7799	2603.09	493.82	6041.08	1507.53	11611.2	4317.67	417	9	2130	0.00852	444.645	152.652	1527.38	1996.3	0.956338	0.94507	0.943192	0.925822	0.929343	0.926526	0.919014	0.922535	0.909859	0.855634	0.893427	0.911268	0.902582	0.874178	0.896009	0.899296	0.878169	0.906808	0.896009	0.892019	1
418	1366	234	34	1	389.606	22.8145	611.909	44.0932	816.301	69.6725	847.732	0	737.361	129.414	2854.51	615.471	6794.68	1801.39	7442.8	0	418	8	1635	0.00654	430.575	100.613	1170.43	1174.79	0.955046	0.948624	0.943731	0.924771	0.930581	0.929052	0.92263	0.924159	0.910092	0.850459	0.89052	0.912232	0.907951	0.875229	0.896024	0.902446	0.879817	0.907034	0.89419	0.888991	1
422	940	198	31	0	470.065	27.9191	651.534	51.5917	857.719	71.8468	0	0	1292.2	229.447	3453.4	804.092	7869.54	1990.89	0	0	422	12	1169	0.004676	511.081	95.3673	1832.67	1379.56	0.957228	0.951668	0.948246	0.928144	0.933276	0.931565	0.923439	0.925577	0.906758	0.85201	0.886655	0.913174	0.908469	0.873396	0.895637	0.902908	0.882806	0.907613	0.894354	0.888366	1
424	0	833	187	30	0	0	491.39	33.7443	673.054	55.4551	879.761	77.4057	0	0	1480.46	303.537	3811.19	925.938	8506.59	2241.67	424	14	1050	0.0042	534.84	99.606	2096.3	1538.85	0.95619	0.952857	0.948095	0.930476	0.931429	0.931429	0.923333	0.927619	0.910952	0.855238	0.887143	0.914286	0.910952	0.872381	0.897619	0.900952	0.886667	0.91	0.895238	0.890476	1
424	27869	833	187	30	136.825	13.7549	491.39	33.7443	673.054	55.4551	879.761	77.4057	33.0279	10.2274	1480.46	303.537	3811.19	925.938	8506.59	2241.67	424	0	28919	0.115676	151.276	78.0098	107.942	484.805	0.945555	0.944587	0.924461	0.926069	0.923009	0.899564	0.921505	0.921937	0.921315	0.890245	0.897369	0.908659	0.891957	0.876413	0.876465	0.888551	0.895363	0.885318	0.90323	0.891473	1
429	1358	617	161	27	355.59	19.9295	597.467	38.8652	779.456	64.6442	988.412	85.9401	560.786	93.4675	2650.58	519.44	5909.72	1445.14	12042.7	3277.98	429	10	2163	0.008652	464.035	156.152	1698.37	2024.59	0.953999	0.948682	0.933657	0.922561	0.926029	0.913546	0.924873	0.928803	0.912159	0.876098	0.893666	0.911697	0.901063	0.877716	0.882571	0.898521	0.89436	0.889968	0.897134	0.893666	1
430	1235	353	26	3	393.71	24.4188	615.768	43.5357	798.257	73.4408	1024.66	82.6066	761.743	141.6	2907.12	619.789	6370.34	1579.2	13367.7	3339.96	430	9	1617	0.006468	449.862	109.317	1343.66	1275.44	0.953927	0.950835	0.932591	0.922696	0.923006	0.912492	0.924861	0.927644	0.912492	0.880334	0.895485	0.910946	0.89765	0.875696	0.87415	0.900433	0.890847	0.884354	0.898887	0.890538	1
434	860	301	24	3	485.636	30.2389	658.551	49.5197	846.646	83.0839	1087.49	62.5537	1425.77	265.347	3559.74	802.285	7618.01	1966.2	15815.2	2734.43	434	13	1188	0.004752	538.26	98.9267	2127.88	1506.44	0.955387	0.953704	0.931818	0.925084	0.924242	0.9133	0.920034	0.925926	0.907407	0.876263	0.894781	0.9133	0.901936	0.877104	0.872896	0.903199	0.888047	0.884259	0.893939	0.88931	1
436	0	760	281	26	0	0	506.984	34.5227	678.403	55.2589	900.496	111.831	0	0	1624.88	330.552	3901.08	952.034	9324.03	3490.83	436	15	1067	0.004268	561.717	102.342	2411.94	1674.18	0.958294	0.955483	0.93299	0.927366	0.925961	0.915651	0.9194	0.925961	0.910497	0.874883	0.890815	0.910497	0.897844	0.882849	0.871603	0.900656	0.884255	0.883786	0.893627	0.887535	1
436	31396	760	281	26	136.943	13.5359	506.984	34.5227	678.403	55.2589	900.496	111.831	33.0797	10.0463	1624.88	330.552	3901.08	952.034	9324.03	3490.83	436	0	32463	0.129852	150.905	79.1015	111.268	521.641	0.953147	0.95156	0.926177	0.932585	0.934525	0.89354	0.925916	0.921772	0.93337	0.8916	0.913209	0.926224	0.888411	0.858162	0.882466	0.887718	0.889243	0.888288	0.881819	0.906956	1
441	1560	548	238	23	369.027	19.3773	620.803	42.854	797.527	60.6041	1022.23	125.765	625.783	98.1204	2976.43	609.731	6308.51	1430.89	13596.8	4759.91	441	10	2369	0.009476	476.659	163.898	1866.38	2266.03	0.959266	0.953145	0.929928	0.929506	0.932883	0.900802	0.924441	0.92423	0.927396	0.886028	0.900802	0.914099	0.885184	0.872098	0.878852	0.890882	0.886239	0.882651	0.896159	0.897636	1
442	1448	318	27	2	399.579	24.3242	636.937	48.5227	804.605	63.2906	925.488	48.1257	795.824	144.749	3223.54	739.462	6486.14	1554.57	9750.85	1503.75	442	8	1795	0.00718	448.307	106.487	1321.49	1223.46	0.960167	0.952368	0.927855	0.930919	0.93454	0.892758	0.927577	0.922841	0.930084	0.889972	0.905292	0.919499	0.87688	0.872981	0.875487	0.885515	0.887187	0.878552	0.895543	0.901114	1
446	983	275	26	2	475.117	29.9341	674.227	53.1949	849.007	70.4132	913.1	55.333	1335.84	251.032	3825.23	903.365	7630.36	1924.77	9392.85	1683.8	446	13	1286	0.005144	525.935	102.053	2007.97	1441.33	0.96112	0.954899	0.931182	0.932737	0.938569	0.898911	0.926516	0.926128	0.929627	0.888025	0.904355	0.921073	0.87675	0.870918	0.874028	0.883359	0.888802	0.881026	0.895023	0.897745	1
448	0	862	259	27	0	0	488.47	34.7589	687.725	58.7683	864.982	73.8308	0	0	1455.83	309.586	4071.3	1038.13	8076.39	2071.88	448	15	1148	0.004592	542.279	105.88	2201.61	1560.16	0.959059	0.958188	0.932927	0.93162	0.938589	0.900697	0.922474	0.927265	0.929007	0.886324	0.905923	0.919861	0.882404	0.86716	0.871516	0.88284	0.888937	0.880226	0.896777	0.897213	1
448	30494	862	259	27	138.542	13.2742	488.47	34.7589	687.725	58.7683	864.982	73.8308	34.1895	10.1367	1455.83	309.586	4071.3	1038.13	8076.39	2071.88	448	0	31642	0.126568	153.19	79.2205	112.825	502.657	0.961586	0.944804	0.925431	0.931104	0.932368	0.907986	0.91802	0.907291	0.922192	0.889056	0.908476	0.913548	0.884442	0.869351	0.897841	0.878958	0.870315	0.898774	0.894602	0.908128	1
453	1579	614	223	25	344.527	18.9421	590.001	40.0541	788.952	66.5327	957.311	86.3385	510.097	83.7736	2555.67	520.382	6132.29	1548.68	10961.5	2999.04	453	10	2441	0.009764	453.15	162.371	1645.29	2038.17	0.961696	0.951045	0.937935	0.924621	0.938345	0.911307	0.923392	0.920524	0.930971	0.892462	0.909668	0.916633	0.886727	0.867063	0.886727	0.887546	0.884883	0.894306	0.895739	0.904957	1
454	1422	352	31	2	384.108	22.6846	611.66	43.7121	816.38	67.7805	967.789	16.6273	706.837	125.107	2850.29	605.283	6789.12	1767.61	11064.4	567.341	454	8	1807	0.007228	436.496	108.541	1240.19	1225.38	0.965966	0.949364	0.939402	0.924737	0.939956	0.911455	0.922524	0.91948	0.933038	0.894577	0.913946	0.91782	0.889596	0.862756	0.893193	0.887382	0.885999	0.899557	0.900111	0.906198	1
458	947	306	30	2	478.714	28.9767	657.263	48.5909	864.743	72.4523	1022.65	39.545	1365.08	247.581	3537.03	783.042	8067.7	2200.72	13091.7	1506.13	458	13	1285	0.00514	531.091	100.468	2057.02	1488.36	0.964591	0.956809	0.942023	0.927626	0.943969	0.91751	0.920233	0.919844	0.933074	0.891051	0.91284	0.917121	0.884047	0.8607	0.894553	0.885214	0.88716	0.901167	0.898833	0.906226	1
460	0	840	287	32	0	0	505.819	33.285	683.959	55.5827	903.426	77.6902	0	0	1612.35	319.037	3996.98	972.71	9202.79	2507.27	460	15	1159	0.004636	560.909	104.512	2412.42	1685.35	0.966782	0.959016	0.943917	0.927524	0.946506	0.92019	0.922778	0.919327	0.936583	0.89258	0.912856	0.919327	0.884383	0.858499	0.893443	0.886109	0.88654	0.904228	0.899482	0.906385	1
460	25464	840	287	32	134.628	13.4274	505.819	33.285	683.959	55.5827	903.426	77.6902	31.4589	9.80991	1612.35	319.037	3996.98	972.71	9202.79	2507.27	460	0	26623	0.106492	153.186	90.633	135.111	599.828	0.956034	0.937009	0.936859	0.932746	0.922886	0.920576	0.917853	0.905871	0.920539	0.863426	0.895823	0.91128	0.899561	0.861041	0.902303	0.893757	0.887259	0.914923	0.885212	0.900932	1
465	1123	611	244	29	350.787	19.5441	610.657	38.7926	793.633	60.9503	1007.18	88.7824	538.416	90.0288	2827.59	542.102	6219.55	1434.74	12747.2	3540.96	465	12	2007	0.008028	493.223	177.697	2102.41	2398.39	0.957897	0.951669	0.940708	0.927005	0.931739	0.921774	0.922272	0.913303	0.927005	0.881415	0.907573	0.914051	0.890135	0.861983	0.904833	0.892377	0.883657	0.90857	0.897857	0.904584	1
466	1027	343	40	2	391.879	23.2037	627.949	46.8474	816.219	62.4449	1149.24	88.4956	750.458	133.307	3087.46	695.742	6763.38	1589.96	18794.4	4256.19	466	9	1412	0.005648	462.318	124.642	1514.05	1567.42	0.958569	0.949008	0.94228	0.929887	0.933074	0.920326	0.918909	0.914306	0.925283	0.883144	0.905807	0.917493	0.887748	0.860482	0.902975	0.893414	0.885623	0.911473	0.896955	0.905453	1
470	734	284	36	2	499.582	28.8357	680.417	53.6802	873.436	70.6048	1234.53	84.7953	1549.12	268.704	3931.33	938.58	8296.75	2047.12	23193.3	4699.77	470	14	1056	0.004224	562.353	110.357	2460.82	1899.01	0.95786	0.953125	0.943655	0.930398	0.936553	0.916667	0.921875	0.911932	0.927557	0.881629	0.907197	0.914299	0.886837	0.858428	0.900568	0.892992	0.887784	0.917614	0.900568	0.903409	1
472	0	661	271	36	0	0	515.317	32.8229	696.512	56.5432	918.112	112.577	0	0	1703.08	325.543	4220.6	1050.65	9891.29	4254.26	472	16	968	0.003872	581.024	114.061	2712.41	2074.51	0.958678	0.956095	0.947314	0.931818	0.93905	0.918905	0.921488	0.917355	0.930269	0.882748	0.907025	0.916322	0.887397	0.860021	0.899277	0.888946	0.886364	0.922004	0.899277	0.902376	1
472	27570	661	271	36	135.013	13.7626	515.317	32.8229	696.512	56.5432	918.112	112.577	31.7683	10.0679	1703.08	325.543	4220.6	1050.65	9891.29	4254.26	472	0	28538	0.114152	150.142	84.5157	122.695	617.695	0.961472	0.94467	0.937189	0.934228	0.924539	0.931565	0.91669	0.914482	0.913992	0.853651	0.884277	0.909226	0.905004	0.853178	0.898416	0.909489	0.883699	0.899292	0.888552	0.893055	1
477	1191	502	227	32	349.746	19.059	622.726	39.282	801.188	61.4231	1020.11	120.636	533.439	86.6898	2997.18	563.858	6397.76	1474.85	13502.9	5488.54	477	11	1952	0.007808	483.437	183.449	2061.63	2610.67	0.959016	0.949539	0.938525	0.933145	0.9375	0.926998	0.921875	0.917777	0.917264	0.864498	0.896004	0.919314	0.897285	0.859887	0.899334	0.907787	0.8896	0.914191	0.881916	0.898822	1
478	1060	288	39	3	372.767	23.0843	633.981	46.9492	821.989	63.4162	987.872	64.0388	646.972	119.78	3175.81	698.394	6907.68	1576.23	11899.6	2233.31	478	9	1390	0.00556	440.821	130.267	1370.88	1538.34	0.960432	0.945683	0.936691	0.932014	0.933094	0.929496	0.922662	0.913669	0.915468	0.86259	0.886691	0.921942	0.9	0.860791	0.906115	0.913669	0.892806	0.911511	0.879496	0.898561	1
482	684	232	37	3	468.897	28.2711	683.453	52.2367	875.456	71.6118	1047.1	39.5529	1283.06	232.623	3979.23	912.721	8356.65	2032.67	14045.7	1537.32	482	13	956	0.003824	538.515	123.323	2251.18	1919.04	0.966527	0.946653	0.941423	0.928347	0.934623	0.932008	0.926778	0.910042	0.916318	0.868201	0.889121	0.924686	0.906381	0.866109	0.911611	0.919979	0.892259	0.914226	0.890167	0.904812	1
484	0	591	218	40	0	0	491.914	32.9436	707.056	54.949	905.989	94.4849	0	0	1484.29	302.828	4406.68	1034.93	9375.17	3025.15	484	16	849	0.003396	566.665	127.776	2606.45	2153.44	0.966431	0.949352	0.944641	0.928151	0.936985	0.933451	0.926973	0.908127	0.916961	0.871614	0.886337	0.92285	0.90636	0.866313	0.916372	0.921084	0.892815	0.912839	0.890459	0.902827	1
484	30853	591	218	40	134.184	13.2168	491.914	32.9436	707.056	54.949	905.989	94.4849	31.1237	9.45348	1484.29	302.828	4406.68	1034.93	9375.17	3025.15	484	0	31702	0.126808	145.767	74.0415	100.093	545.104	0.950997	0.953173	0.937875	0.919343	0.920731	0.91704	0.916125	0.909911	0.910148	0.868052	0.896111	0.914595	0.898776	0.869551	0.87157	0.901347	0.874345	0.878777	0.889345	0.892089	1
489	1363	418	187	35	354.052	19.0644	600.328	37.7269	813.994	57.3446	1018.21	102.62	553.191	89.3263	2686.42	506.799	6689.2	1380.73	13259.7	4113.54	489	10	2003	0.008012	459.993	172.995	1793.26	2506.17	0.96006	0.949576	0.946331	0.924363	0.924114	0.931103	0.919371	0.914378	0.918372	0.864204	0.890664	0.909636	0.905392	0.858213	0.888667	0.910634	0.876935	0.892661	0.880429	0.901897	1
490	1227	232	32	2	392.894	23.1254	617.132	42.1259	849.522	63.8657	1138.65	25.369	756.179	132.982	2923.34	594.721	7614.27	1649.79	17992.2	1195.76	490	8	1493	0.005972	438.525	108.393	1263.02	1417.29	0.961152	0.948091	0.948761	0.928332	0.922304	0.932016	0.918285	0.911922	0.921299	0.862358	0.895512	0.908573	0.904555	0.853315	0.881112	0.911253	0.874414	0.885466	0.882451	0.898526	1
494	847	194	25	2	483.877	28.6278	661.384	46.5122	894.448	66.1057	1169.32	20.6719	1408.77	246.276	3598.16	757.769	8876.05	1879.92	19468.3	1027.15	494	12	1068	0.004272	527.015	99.1683	2015.08	1629.79	0.962079	0.945225	0.951311	0.934457	0.922285	0.93633	0.921816	0.907303	0.922753	0.857678	0.895131	0.914794	0.906367	0.848315	0.879682	0.916199	0.867978	0.884363	0.878277	0.900281	1
496	0	743	179	25	0	0	501.249	33.3762	680.662	52.0665	920.871	99.4652	0	0	1569.6	309.907	3930.65	885.824	9873.63	3548.82	496	14	947	0.003788	546.239	101.766	2235.1	1728.39	0.964097	0.948258	0.950898	0.936114	0.921331	0.93717	0.922386	0.913411	0.926082	0.858501	0.898627	0.918691	0.904963	0.848997	0.881204	0.918163	0.872228	0.88754	0.885956	0.904435	1
496	30851	743	179	25	134.243	13.5014	501.249	33.3762	680.662	52.0665	920.871	99.4652	31.2037	9.73317	1569.6	309.907	3930.65	885.824	9873.63	3548.82	496	0	31798	0.127192	146.513	73.4161	96.8396	478.965	0.960328	0.962089	0.940578	0.918328	0.929351	0.910859	0.925011	0.910183	0.924146	0.871596	0.904098	0.91067	0.879301	0.862539	0.872964	0.884851	0.880181	0.887116	0.892478	0.902887	1
501	1378	555	147	21	361.678	19.557	613.118	41.4708	793.531	56.5967	1036.98	100.997	589.592	95.7422	2866.08	573.927	6201.85	1307.98	13983.9	4503.76	501	10	2101	0.008404	465.064	157.004	1717.5	2123.5	0.958353	0.957163	0.947406	0.92575	0.930509	0.916468	0.927178	0.918848	0.921942	0.862922	0.905997	0.915516	0.892908	0.856973	0.872918	0.896954	0.880295	0.890052	0.89505	0.898858	1
502	1235	344	17	3	392.948	23.911	627.011	45.4453	809.038	58.254	1009.73	16.6096	757.041	138.976	3070.74	665.182	6573.13	1409.25	12558.2	616.998	502	8	1599	0.006396	448.884	110.156	1338.77	1251.44	0.960913	0.9606	0.949656	0.92464	0.934959	0.914947	0.93277	0.921201	0.923702	0.861789	0.905253	0.918386	0.894309	0.858349	0.872108	0.898061	0.877736	0.889931	0.898374	0.897749	1
506	863	282	15	2	461.647	28.4835	661.621	50.2052	843.233	75.0867	1043.44	69.9419	1225.31	226.15	3610.6	819.193	7497.93	1979.04	14025.9	2775.24	506	13	1162	0.004648	516.105	102.454	1907.19	1403.71	0.963425	0.960843	0.953528	0.92599	0.936317	0.916523	0.927711	0.922547	0.921687	0.856713	0.905336	0.918244	0.895869	0.862737	0.873494	0.898021	0.876076	0.885542	0.899742	0.898451	1
508	0	758	258	17	0	0	479.976	34.1781	680.342	54.2617	901.114	107.022	0	0	1381.58	295.95	3931.27	934.513	9316.72	3546.01	508	15	1033	0.004132	536.949	107.148	2148.97	1600.1	0.965634	0.96273	0.953533	0.927396	0.935624	0.917715	0.928364	0.92788	0.924976	0.862052	0.907551	0.918199	0.896902	0.864956	0.875605	0.899806	0.879477	0.882865	0.899806	0.89787	1
508	27215	758	258	17	136.544	13.4702	479.976	34.1781	680.342	54.2617	901.114	107.022	32.7903	9.98985	1381.58	295.95	3931.27	934.513	9316.72	3546.01	508	0	28248	0.112992	151.186	79.0136	110.177	501.498	0.958263	0.954351	0.934349	0.924773	0.929358	0.910418	0.922101	0.925304	0.931323	0.874133	0.898878	0.917322	0.873141	0.85491	0.883231	0.880469	0.881018	0.90017	0.894311	0.88454	1
513	1363	547	199	15	353.719	18.6764	585.576	40.6767	793.915	59.6268	1018.23	117.161	551.454	87.1703	2500.52	526.066	6221.49	1404.21	13377.3	4641.03	513	10	2124	0.008496	459.365	158.229	1675.21	2074.21	0.9621	0.960217	0.93903	0.926789	0.92726	0.916431	0.921375	0.921139	0.928908	0.867467	0.902072	0.915019	0.886064	0.864642	0.883239	0.897834	0.880414	0.895951	0.894303	0.893362	1
514	1235	318	24	0	384.555	22.445	597.41	43.2908	796.058	65.4583	0	0	709.116	123.414	2657.69	576.747	6292.56	1556.9	0	0	514	8	1577	0.006308	433.739	100.656	1187.02	1061.88	0.959734	0.964172	0.936271	0.92676	0.928028	0.917565	0.917565	0.919784	0.928979	0.868104	0.901712	0.916931	0.874762	0.868421	0.883957	0.892834	0.878567	0.901078	0.893469	0.893469	1
518	830	258	21	0	470.375	28.0178	641.217	49.5346	845.844	68.6542	0	0	1294.8	229.313	3290.42	771.805	7537.73	1801.52	0	0	518	13	1109	0.004436	517.23	92.2597	1877.28	1250.85	0.961226	0.964833	0.934175	0.929216	0.928314	0.920198	0.916592	0.924707	0.931019	0.867899	0.895401	0.918395	0.876014	0.862489	0.881876	0.889991	0.882777	0.89991	0.891794	0.892245	1
520	0	722	238	21	0	0	497.851	34.0348	667.749	55.4389	876.213	68.5276	0	0	1539.17	314.056	3724.16	938.236	8363.46	1916.16	520	15	981	0.003924	547.17	96.6123	2215.35	1436.22	0.963303	0.965341	0.93578	0.927625	0.927625	0.920999	0.916412	0.925076	0.932212	0.865443	0.897554	0.91896	0.872069	0.865443	0.883282	0.896024	0.885831	0.90316	0.891947	0.892457	1
520	31074	722	238	21	137.452	13.7194	497.851	34.0348	667.749	55.4389	876.213	68.5276	33.4682	10.2919	1539.17	314.056	3724.16	938.236	8363.46	1916.16	520	0	32055	0.12822	149.991	73.8124	100.242	452.176	0.958353	0.946576	0.940742	0.919607	0.934722	0.906364	0.922259	0.918016	0.923772	0.881937	0.88671	0.920761	0.889362	0.859164	0.904024	0.896678	0.891234	0.909406	0.898596	0.900468	1
525	1501	541	198	17	361.925	19.2825	608.404	41.4642	781.865	59.1654	1005.55	89.8021	590.641	94.3268	2801.49	571.549	5945.11	1346.29	12684.2	3258.85	525	10	2257	0.009028	462.694	155.003	1681.4	1980.37	0.959459	0.950598	0.941072	0.929109	0.933319	0.92047	0.917147	0.924236	0.924014	0.870846	0.895658	0.918476	0.879043	0.857333	0.893221	0.897209	0.88879	0.906513	0.892778	0.892335	1
526	1371	311	32	0	399.208	23.6672	627.643	49.0715	780.098	72.1563	0	0	793.184	141.18	3087.67	719.272	5954.09	1641.55	0	0	526	8	1714	0.006856	447.768	103.928	1305.87	1161.81	0.957993	0.946908	0.940198	0.933781	0.935531	0.92182	0.91832	0.924446	0.923862	0.87252	0.896733	0.916861	0.882439	0.857935	0.896733	0.897316	0.887981	0.908693	0.888273	0.891482	1
530	941	252	32	0	495.885	28.7587	674.117	52.7439	829.098	84.6299	0	0	1515.24	262.281	3821.96	884.885	7180.33	2151.98	0	0	530	13	1225	0.0049	541.255	93.6566	2137.75	1371.25	0.962449	0.951837	0.946122	0.931837	0.932653	0.923265	0.92	0.925714	0.925306	0.877551	0.904082	0.918367	0.886939	0.862857	0.893878	0.896327	0.889388	0.907755	0.884082	0.895102	1
532	0	846	236	31	0	0	511.108	33.9886	688.48	54.3155	846.304	95.4408	0	0	1663.65	331.51	4071.32	939.75	7685.88	2562.32	532	15	1113	0.004452	558.054	96.7151	2341.9	1494.3	0.96451	0.95283	0.946541	0.930818	0.931716	0.925427	0.921833	0.926774	0.928122	0.876909	0.903863	0.919137	0.885894	0.863881	0.894879	0.900719	0.887691	0.911051	0.883648	0.897125	1
532	32105	846	236	31	134.455	13.0236	511.108	33.9886	688.48	54.3155	846.304	95.4408	31.2812	9.32559	1663.65	331.51	4071.32	939.75	7685.88	2562.32	532	0	33218	0.132872	148.648	79.2974	108.701	497.79	0.968481	0.935457	0.944097	0.930715	0.925808	0.913797	0.922166	0.907746	0.915723	0.874827	0.905353	0.923716	0.895253	0.860256	0.902463	0.902568	0.896261	0.892167	0.891595	0.907385	1
537	1423	629	208	25	367.677	18.9024	625.951	40.3307	806.76	62.1722	967.049	112.561	618.765	95.2057	3045.44	590.392	6532.19	1488.68	11471.6	3866.63	537	10	2285	0.00914	485.3	164.827	1943.79	2191.81	0.967177	0.949672	0.947702	0.92954	0.928884	0.916849	0.927352	0.9186	0.915536	0.881619	0.904595	0.924289	0.892779	0.859081	0.898906	0.907221	0.898031	0.898249	0.893435	0.907659	1
538	1283	389	33	0	414.643	23.8801	646.844	45.3428	827.888	63.15	0	0	887.816	152.874	3366.9	714.742	7055.16	1636.68	0	0	538	9	1705	0.00682	475.618	113.42	1572.79	1362.04	0.969501	0.948387	0.947507	0.928739	0.931085	0.91349	0.929326	0.917302	0.914663	0.887977	0.905572	0.927566	0.889443	0.856012	0.900293	0.909384	0.904692	0.899413	0.895015	0.908504	1
542	932	331	30	0	538.408	30.9168	705.556	50.5102	894.294	55.7527	0	0	1936.95	331.592	4367.03	940.499	8831.35	1590.76	0	0	542	13	1293	0.005172	589.454	94.3355	2719	1538.63	0.970611	0.948569	0.952049	0.930008	0.931941	0.909513	0.930781	0.92034	0.91454	0.885924	0.902166	0.925754	0.894818	0.859242	0.904099	0.906419	0.899845	0.901005	0.899845	0.909899	1
544	0	843	313	30	0	0	562.887	36.085	731.99	57.1968	921.221	57.6254	0	0	2217.3	422.361	4888.26	1150.96	9650.94	1769.28	544	15	1186	0.004744	616.579	98.9184	3110.23	1743.22	0.970489	0.950675	0.953626	0.932968	0.934233	0.910624	0.932125	0.921164	0.917791	0.884907	0.899663	0.923693	0.895868	0.860877	0.903879	0.907673	0.900084	0.900927	0.897976	0.911046	1
544	23964	843	313	30	130.89	13.6224	562.887	36.085	731.99	57.1968	921.221	57.6254	28.9968	9.43537	2217.3	422.361	4888.26	1150.96	9650.94	1769.28	544	0	25150	0.1006	153.794	106.008	174.299	754.972	0.958072	0.946004	0.948131	0.926203	0.923976	0.916521	0.925746	0.914612	0.922247	0.847913	0.898986	0.919503	0.907296	0.838569	0.887495	0.911451	0.869205	0.88833	0.892147	0.891332	1
549	896	654	258	24	340.527	19.2343	666.012	43.7842	840.515	66.5122	1035.91	74.8091	492.848	82.8309	3667.14	720.157	7390.49	1757.65	13754.1	2919.23	549	13	1832	0.007328	536.244	206.438	2771.15	2854.08	0.969159	0.946507	0.950873	0.931496	0.930677	0.909662	0.926856	0.918941	0.923581	0.880459	0.903111	0.927129	0.899836	0.854258	0.895197	0.908843	0.884279	0.89929	0.886736	0.907478	1
550	807	397	50	1	384.766	23.9232	690.593	51.521	865.151	68.9138	1190.64	0	711.237	131.695	4101.67	928.147	8060.51	2008.58	20528.7	0	550	10	1255	0.00502	501.291	164.673	2092.34	2153.61	0.969721	0.948606	0.951793	0.92988	0.923506	0.911952	0.930279	0.924303	0.920319	0.879681	0.901594	0.9251	0.901594	0.849004	0.895219	0.914343	0.878088	0.898406	0.885657	0.905976	1
554	537	336	45	1	463.191	28.2477	727.892	56.9655	898.272	76.1508	1267.72	0	1237.22	222.879	4807.7	1155.14	9042.29	2479.29	24759.2	0	554	15	919	0.003676	582.149	152.893	2950.42	2475.65	0.97062	0.949946	0.949402	0.931447	0.926551	0.911861	0.929271	0.924918	0.92111	0.884113	0.899891	0.92383	0.900435	0.84494	0.901523	0.914581	0.873232	0.901523	0.88901	0.904244	1
556	0	478	317	46	0	0	492.574	33.1114	760.13	64.8142	927.861	96.303	0	0	1490.26	298.559	5489.94	1413.4	10070.5	3438.62	556	17	841	0.003364	617.234	156.591	3467.18	2756.61	0.972057	0.951249	0.950654	0.934007	0.9239	0.914388	0.93044	0.934007	0.920927	0.884067	0.898335	0.923306	0.897146	0.848395	0.900119	0.911415	0.876932	0.897741	0.888823	0.908442	1
556	25160	478	317	46	141.825	14.0559	492.574	33.1114	760.13	64.8142	927.861	96.303	36.7334	11.1613	1490.26	298.559	5489.94	1413.4	10070.5	3438.62	556	0	26001	0.104004	157.202	89.7676	147.691	783.727	0.961136	0.956982	0.952156	0.925157	0.923176	0.91958	0.917695	0.918792	0.915542	0.855544	0.895562	0.922272	0.897331	0.851275	0.872563	0.901215	0.882101	0.888408	0.892523	0.887697	1
561	1470	345	274	39	337.304	19.3973	587.877	38.6922	858.184	70.9705	1035.04	89.1388	479.214	82.3531	2526.15	496.178	7878.08	1977.12	13816.2	3791.79	561	10	2128	0.008512	457.783	202.034	2008.17	3075.97	0.964286	0.955122	0.958177	0.931861	0.922697	0.920818	0.929041	0.924342	0.915648	0.861607	0.894737	0.917293	0.899671	0.847509	0.879934	0.910009	0.881109	0.900141	0.895442	0.883694	1
562	1319	200	42	2	375.175	22.9155	609.6	43.3207	862.865	81.7791	993.37	22.3792	659.336	120.556	2821.21	595.344	8065.51	2620.17	11968.6	804.28	562	8	1563	0.006252	419.068	113.354	1149.45	1496.11	0.962892	0.957134	0.959053	0.934101	0.923864	0.922905	0.928023	0.923864	0.916827	0.859245	0.894434	0.919066	0.896993	0.849648	0.8746	0.90659	0.879399	0.898912	0.895393	0.877479	1
566	900	166	37	2	501.732	28.8652	675.201	48.7469	924.09	92.8765	1058.21	21.9862	1568.98	269.435	3830.33	825.026	9930.31	3385.99	14453.4	895.913	566	12	1105	0.00442	542.941	103.35	2211.99	1882.26	0.959729	0.955204	0.956109	0.937104	0.915837	0.921267	0.928054	0.928054	0.919005	0.855204	0.89638	0.920362	0.89638	0.851131	0.875113	0.905882	0.880995	0.903167	0.892308	0.873756	1
568	0	797	150	38	0	0	525.368	34.0844	699.06	55.5221	943.158	105.74	0	0	1805.03	350.367	4262.42	1002.94	10631.5	3994.96	568	14	985	0.00394	567.936	106.568	2519.77	2069.43	0.958883	0.954822	0.954315	0.939086	0.915736	0.922335	0.929949	0.925888	0.922335	0.858376	0.894924	0.92132	0.896954	0.850254	0.875635	0.902538	0.881218	0.902538	0.895939	0.877157	1
568	29451	797	150	38	135.922	13.3032	525.368	34.0844	699.06	55.5221	943.158	105.74	32.329	9.67194	1805.03	350.367	4262.42	1002.94	10631.5	3994.96	568	0	30436	0.121744	149.904	79.8963	112.83	576.582	0.961707	0.954758	0.941106	0.920259	0.911634	0.920949	0.910879	0.921737	0.914854	0.863993	0.902057	0.917006	0.894763	0.857406	0.87592	0.900168	0.877973	0.89427	0.895338	0.88645	1
573	1430	568	129	33	358.159	18.7597	637.085	40.1483	812.644	64.9626	1053.91	107.741	572.31	89.809	3208.45	610.073	6684.76	1599.34	14709.7	4703.67	573	10	2160	0.00864	469.278	170.085	1846.55	2466.28	0.961806	0.958333	0.948843	0.933102	0.924769	0.919676	0.924769	0.933333	0.923843	0.858102	0.90625	0.91875	0.890278	0.853704	0.875694	0.90162	0.878241	0.897454	0.892361	0.884954	1
574	1302	325	28	1	394.635	23.2815	654.467	46.4091	823.388	74.6856	1028.14	0	766.264	135.008	3487.84	742.114	6987.08	1816.46	13243.9	0	574	8	1656	0.006624	453.261	118.771	1413.11	1400.64	0.96256	0.958333	0.949879	0.930254	0.927536	0.919384	0.923611	0.937198	0.924819	0.855374	0.909118	0.91878	0.888889	0.855676	0.874094	0.904589	0.881341	0.896135	0.89221	0.886171	1
578	882	279	26	1	465.413	28.4274	691.409	51.6474	867.745	71.1975	1062.88	0	1255.14	229.922	4116.01	919.147	8139.4	1975.57	14625.8	0	578	13	1188	0.004752	527.796	115.254	2088.93	1654.6	0.965909	0.958754	0.950337	0.931818	0.929714	0.915825	0.929714	0.940236	0.926768	0.848906	0.911195	0.916667	0.893939	0.856061	0.871633	0.903199	0.881734	0.89436	0.894781	0.887205	1
580	0	760	264	25	0	0	487.252	31.9602	714.477	60.0492	896.029	82.6921	0	0	1441.81	284.079	4559.68	1148	9005.62	2497.03	580	15	1049	0.004196	554.179	119.614	2406.74	1848.68	0.969018	0.959962	0.952812	0.9347	0.932316	0.915157	0.927073	0.942326	0.926597	0.849857	0.912297	0.917541	0.894662	0.8551	0.871306	0.903718	0.883699	0.894185	0.895615	0.889418	1
580	33384	760	264	25	135.768	13.4505	487.252	31.9602	714.477	60.0492	896.029	82.6921	32.2437	9.83161	1441.81	284.079	4559.68	1148	9005.62	2497.03	580	0	34433	0.137732	148.515	76.0411	104.583	520.333	0.964612	0.948276	0.940827	0.926088	0.92163	0.909346	0.910653	0.916345	0.921471	0.876209	0.902506	0.924244	0.894941	0.8633	0.881538	0.905948	0.882264	0.894186	0.88238	0.894258	1
585	1489	545	221	20	376.466	19.259	604.845	38.9402	831.856	64.1528	1022.55	98.2864	663.952	101.776	2748.83	532.114	7157.9	1621.64	13390.6	3888.07	585	10	2275	0.0091	481.094	162.646	1906.13	2341.32	0.968132	0.952088	0.941099	0.932308	0.920879	0.92022	0.918901	0.929451	0.919341	0.861538	0.904615	0.927253	0.903077	0.86022	0.886813	0.905934	0.883956	0.895165	0.889451	0.891429	1
586	1356	321	38	1	400.271	23.5217	615.952	45.4948	845.822	68.5864	1037.82	0	799.352	140.378	2913.57	646.175	7537.63	1827.58	13619.7	0	586	8	1716	0.006864	450.855	108.188	1351.53	1341.69	0.970571	0.953963	0.937354	0.936189	0.922203	0.920746	0.920746	0.929487	0.91958	0.865676	0.900058	0.925991	0.903846	0.858974	0.887821	0.907634	0.884033	0.893648	0.886655	0.895396	1
590	952	257	36	1	501.479	29.594	665.412	49.0589	893.176	74.2389	1119.28	0	1567.4	275.118	3669.23	807.26	8876.86	2159.29	17068.4	0	590	13	1246	0.004984	547.105	97.5977	2224.55	1594.62	0.97191	0.957063	0.937801	0.936597	0.928571	0.922953	0.92817	0.932584	0.921348	0.863162	0.900482	0.920144	0.901685	0.857945	0.888844	0.910112	0.888042	0.890449	0.884831	0.894462	1
592	0	848	244	37	0	0	519.116	34.4698	685.543	55.7037	912.36	89.3322	0	0	1742.57	342.495	4024.68	980.355	9534.66	2821.91	592	15	1129	0.004516	567.972	102.429	2491.15	1764.03	0.971656	0.95837	0.93667	0.937998	0.929141	0.928255	0.930027	0.933127	0.920726	0.863596	0.900797	0.920726	0.902126	0.857396	0.890168	0.910983	0.887954	0.891497	0.882197	0.894597	1
592	32425	848	244	37	138.66	13.2247	519.116	34.4698	685.543	55.7037	912.36	89.3322	34.2658	10.0424	1742.57	342.495	4024.68	980.355	9534.66	2821.91	592	0	33554	0.134216	153.105	80.7147	116.933	548.7	0.969676	0.937966	0.943017	0.923884	0.918758	0.90414	0.923705	0.930068	0.902471	0.890967	0.903067	0.925314	0.897315	0.852685	0.895631	0.919264	0.88672	0.890788	0.889492	0.89949	1
597	1775	637	212	35	340.821	18.3474	618.39	39.2107	788.481	62.4697	1003.31	87.4526	493.706	79.8733	2935.64	554.99	6106.69	1456.59	12589.7	3281.57	597	10	2659	0.010636	451.728	170.048	1685.44	2198.88	0.969914	0.947913	0.945656	0.925348	0.925348	0.910305	0.921963	0.93381	0.914818	0.883039	0.907672	0.9261	0.911057	0.856149	0.887552	0.922527	0.894885	0.891313	0.887552	0.88868	1
598	1580	366	46	0	372.164	22.4732	628.989	45.6098	805.814	70.8151	0	0	643.48	115.701	3099.74	669.313	6543.62	1715.74	0	0	598	8	1992	0.007968	429.366	118.694	1231.03	1314.57	0.970382	0.94754	0.94503	0.924699	0.922942	0.908133	0.920181	0.928464	0.911647	0.889056	0.911396	0.926456	0.915663	0.858183	0.893323	0.925703	0.898343	0.891315	0.886797	0.886797	1
602	1071	315	44	0	446.09	26.9964	667.045	50.1324	838.175	75.8738	0	0	1105.6	200.677	3698.56	832.335	7370.6	2001.19	0	0	602	13	1430	0.00572	506.826	114.334	1869.54	1552.78	0.971678	0.948951	0.941958	0.924476	0.924476	0.906993	0.920979	0.923776	0.904895	0.884615	0.907692	0.928671	0.918182	0.855245	0.897203	0.923077	0.896853	0.894755	0.886014	0.884965	1
604	0	938	293	43	0	0	458.704	31.4626	680.828	56.1859	855.957	83.2454	0	0	1205.3	247.498	3945.34	987.981	7878.2	2350.37	604	15	1274	0.005096	523.197	119.176	2060.69	1718.7	0.972527	0.951334	0.94584	0.924647	0.927002	0.906986	0.921115	0.925432	0.908163	0.888148	0.908948	0.929356	0.918367	0.856358	0.896389	0.919545	0.896389	0.895604	0.88697	0.8854	1
604	26921	938	293	43	137.895	14.1275	458.704	31.4626	680.828	56.1859	855.957	83.2454	33.8449	10.6895	1205.3	247.498	3945.34	987.981	7878.2	2350.37	604	0	28195	0.11278	155.305	85.0724	125.428	557.513	0.969729	0.946249	0.93834	0.934102	0.919968	0.913282	0.93396	0.928462	0.907359	0.883738	0.902412	0.925129	0.904699	0.846657	0.903529	0.906987	0.877549	0.902571	0.891506	0.877691	1
609	1410	657	247	40	342.232	19.4645	556.412	36.9757	780.512	62.9115	964.96	84.1898	500.332	85.2906	2143.98	427.449	5928.51	1458.17	11206.2	2900.83	609	11	2354	0.009416	458.579	164.79	1710.56	2179.47	0.974511	0.948598	0.945412	0.928207	0.920348	0.910578	0.930544	0.927145	0.90633	0.890187	0.903356	0.926508	0.915038	0.850042	0.900595	0.912065	0.882965	0.892099	0.888488	0.887213	1
610	1269	355	43	2	364.452	23.0256	564.952	42.0817	793.182	55.874	896.995	1.07111	605.085	113.913	2251.22	500.729	6192.7	1340.1	8810.68	31.4244	610	9	1669	0.006676	418.783	107.399	1109.01	1147.59	0.973936	0.945476	0.946375	0.928101	0.918814	0.909826	0.933493	0.930797	0.90743	0.892151	0.902337	0.9284	0.917316	0.852307	0.902337	0.910126	0.874775	0.893948	0.895147	0.885261	1
614	815	293	40	2	419.114	27.168	590.209	47.0274	822.491	67.7471	909.903	48.9668	919.101	177.39	2571.49	615.168	6939.5	1781.15	9273.8	1479.36	614	13	1150	0.0046	477.59	106.62	1564.04	1376.47	0.976522	0.946522	0.946087	0.928696	0.923478	0.911304	0.935217	0.936522	0.912174	0.892174	0.901304	0.92913	0.917391	0.860435	0.89913	0.914348	0.876522	0.901739	0.890435	0.885217	1
616	0	703	271	42	0	0	436.969	30.2832	609.412	51.493	847.614	76.8721	0	0	1042.88	214.444	2835.97	714.839	7626.04	2205.48	616	16	1016	0.004064	499.94	111.907	1793.3	1566.9	0.977362	0.945866	0.947835	0.927657	0.925689	0.912402	0.936516	0.938484	0.911909	0.892224	0.900098	0.931102	0.917323	0.863189	0.900098	0.917323	0.876476	0.906004	0.889764	0.881398	1
616	31593	703	271	42	135.182	13.5649	436.969	30.2832	609.412	51.493	847.614	76.8721	31.8544	9.85137	1042.88	214.444	2835.97	714.839	7626.04	2205.48	616	0	32609	0.130436	146.547	67.7104	86.7357	412.612	0.961406	0.948204	0.942179	0.936797	0.923978	0.918504	0.925803	0.927305	0.923503	0.858797	0.908277	0.923809	0.905931	0.85803	0.891579	0.89969	0.878914	0.897283	0.895014	0.871477	1
621	1479	487	219	38	352.948	18.6727	542.727	34.2139	716.254	59.2333	958.875	76.8499	547.896	87.1695	1987.58	368.999	4590.75	1141.75	10961.4	2731.63	621	10	2223	0.008892	440.673	142.859	1439.59	1847.62	0.963563	0.955466	0.946694	0.937472	0.922627	0.919928	0.932299	0.934323	0.917904	0.874944	0.904633	0.926001	0.911156	0.852901	0.898785	0.911831	0.875394	0.901709	0.890688	0.869996	1
622	1334	280	38	1	390.529	23.0211	561.735	40.9741	719.422	50.8401	932.615	0	742.718	132.42	2211.6	477.842	4625.64	940.466	9897.44	0	622	8	1653	0.006612	427.418	83.9058	1086.33	847.272	0.961887	0.956443	0.944344	0.942831	0.92075	0.91591	0.932547	0.93043	0.916818	0.868421	0.907441	0.928615	0.908348	0.852995	0.901694	0.913793	0.873563	0.901089	0.893829	0.869026	1
626	920	226	36	1	440.439	27.6999	586.699	45.1171	747.748	53.8425	935.32	0	1065.22	201.367	2522.51	567.85	5193.52	1054.12	9983.43	0	626	13	1183	0.004732	478.151	82.5788	1476.79	974.236	0.96492	0.955199	0.949281	0.945055	0.920541	0.915469	0.938292	0.928571	0.917582	0.876585	0.907861	0.929839	0.909129	0.86306	0.901944	0.912088	0.873626	0.903212	0.894759	0.87574	1
628	0	795	210	34	0	0	464.179	31.4746	610.229	49.2063	779.93	68.0047	0	0	1248.44	255.159	2842	680.919	5932.87	1527.11	628	15	1039	0.004156	504.031	85.9322	1723.81	1106.89	0.966314	0.959577	0.949471	0.943215	0.921078	0.912897	0.940808	0.928778	0.918672	0.877767	0.909047	0.928778	0.909047	0.864774	0.904716	0.913378	0.875361	0.904716	0.896535	0.877767	1
628	28001	795	210	34	135.731	13.2548	464.179	31.4746	610.229	49.2063	779.93	68.0047	32.1917	9.68619	1248.44	255.159	2842	680.919	5932.87	1527.11	628	0	29040	0.11616	148.908	71.5059	92.715	377.685	0.958867	0.953202	0.94876	0.929012	0.91584	0.906887	0.932627	0.944645	0.923709	0.860055	0.90551	0.921866	0.896178	0.858867	0.877686	0.900413	0.893423	0.896608	0.880785	0.898037	1
633	1332	550	166	29	357.555	18.9325	570.515	37.1534	726.239	57.2256	886.943	76.1875	569.535	90.2232	2309.24	451.484	4775.86	1131.64	8705.07	2196.08	633	10	2077	0.008308	450.806	137.944	1479.99	1593.62	0.960279	0.953298	0.946558	0.936928	0.92104	0.906115	0.932114	0.932595	0.922966	0.862783	0.909485	0.928984	0.905633	0.866635	0.889263	0.903226	0.89143	0.896967	0.891189	0.886134	1
634	1217	332	32	2	385.64	22.708	585.27	43.6634	760.524	57.7237	803.249	28.1357	715.236	125.613	2502.09	564.375	5474.01	1245.16	6359.12	663.155	634	9	1583	0.006332	435.614	98.9275	1193.32	1024.66	0.958307	0.951674	0.9482	0.93367	0.921984	0.905875	0.934934	0.92988	0.925774	0.857549	0.908402	0.926721	0.907454	0.865445	0.885028	0.899242	0.89482	0.89482	0.89103	0.885028	1
638	839	268	27	2	477.346	29.0572	629.994	48.7141	800.655	65.0084	848.737	49.7609	1353.62	246.693	3121.19	720.263	6397.03	1508.5	7545.35	1309.45	638	13	1136	0.004544	521.696	86.8659	1901.39	1154.78	0.957306	0.952025	0.952025	0.93618	0.920775	0.901849	0.935299	0.932218	0.933099	0.853433	0.908011	0.928257	0.909331	0.869278	0.882482	0.902729	0.896567	0.897887	0.898327	0.885563	1
640	0	740	250	27	0	0	499.442	32.7186	651.209	51.0181	823.583	75.5694	0	0	1552.18	304.515	3447.37	808.107	6997.14	1869.21	640	15	1017	0.004068	545.355	88.9596	2162.61	1272.07	0.959685	0.955261	0.954277	0.939528	0.920846	0.90708	0.936087	0.933628	0.930678	0.854474	0.908555	0.927237	0.912488	0.869715	0.879548	0.906096	0.894789	0.894789	0.898722	0.887906	1
640	22012	740	250	27	134.084	14.2521	499.442	32.7186	651.209	51.0181	823.583	75.5694	31.1966	10.0967	1552.18	304.515	3447.37	808.107	6997.14	1869.21	640	0	23029	0.092116	152.247	87.6551	125.324	513.15	0.965869	0.957792	0.941118	0.92922	0.916822	0.904685	0.924052	0.932042	0.916171	0.869903	0.898671	0.916041	0.90056	0.860567	0.881953	0.909505	0.894915	0.893569	0.871901	0.890204	1
645	931	552	209	23	350.914	19.3032	605.276	38.7962	757.878	55.3551	931.222	90.2878	538.858	88.0042	2754.43	533.695	5410.72	1191.66	10130.7	2968.94	645	12	1715	0.00686	490.162	165.239	1974.33	2008.21	0.958892	0.957726	0.945773	0.929155	0.922157	0.907289	0.940525	0.938484	0.925948	0.86414	0.902915	0.925948	0.901458	0.860933	0.880466	0.906997	0.89621	0.894169	0.884548	0.889796	1
646	850	324	39	1	396.694	24.0971	625.573	42.9956	765.961	60.049	768.386	0	778.718	139.856	3045.11	631.556	5599.4	1368.19	5549.57	0	646	10	1214	0.004856	469.948	118.849	1542.38	1316.54	0.960461	0.963344	0.945634	0.918863	0.925865	0.906507	0.942339	0.936985	0.924629	0.865321	0.899094	0.928336	0.896623	0.855848	0.877265	0.90486	0.902801	0.896623	0.881796	0.894975	1
650	615	271	37	1	470.369	29.9025	658.876	48.2912	804.698	67.9486	848.673	0	1296.59	243.35	3562.14	786.949	6507.26	1707.8	7467.5	0	650	14	924	0.003696	539.453	108.371	2176.38	1482.43	0.958874	0.964827	0.942641	0.920455	0.925325	0.908009	0.941558	0.931818	0.924784	0.865801	0.899351	0.927489	0.895022	0.858225	0.87987	0.898268	0.905303	0.899351	0.882576	0.895563	1
652	0	545	248	36	0	0	492.69	34.4877	684.061	49.3424	832.615	67.8397	0	0	1493	312.531	3982.25	855.482	7193.07	1762.1	652	16	829	0.003316	564.701	111.796	2485.2	1642.6	0.962606	0.963812	0.949337	0.923402	0.930639	0.905911	0.943305	0.939083	0.927021	0.866104	0.904704	0.930036	0.897467	0.859469	0.879976	0.896864	0.903498	0.896261	0.879373	0.895054	1
652	29829	545	248	36	136.527	13.3796	492.69	34.4877	684.061	49.3424	832.615	67.8397	32.7616	9.78372	1493	312.531	3982.25	855.482	7193.07	1762.1	652	0	30658	0.122632	148.105	73.0442	99.0762	480.922	0.968573	0.952949	0.933541	0.920771	0.918276	0.912943	0.917379	0.923266	0.912209	0.873426	0.898803	0.919858	0.914753	0.866625	0.888528	0.909567	0.887468	0.890029	0.868876	0.872855	1
657	1356	404	204	35	342.93	18.3228	592.184	39.4225	791.227	57.9443	947.075	71.9801	502.818	80.3783	2582.63	514.559	6153.51	1343.06	10540.4	2368.07	657	10	1999	0.007996	449.631	170.428	1675.56	2204.91	0.967734	0.957979	0.934467	0.926213	0.926463	0.909955	0.91996	0.930215	0.918709	0.872436	0.902451	0.918709	0.905703	0.866433	0.894197	0.911956	0.898949	0.886193	0.868184	0.87969	1
658	1227	235	34	1	379.889	22.6516	608.098	47.1185	804.2	66.4029	921.262	0	684.04	122.348	2808.53	654.466	6486.71	1573.99	9541.9	0	658	8	1497	0.005988	425.712	105.97	1155.25	1199.76	0.967936	0.957248	0.931864	0.925852	0.92819	0.907148	0.91817	0.930194	0.920174	0.874415	0.899132	0.914162	0.906146	0.865731	0.89646	0.922178	0.894456	0.884436	0.867401	0.877088	1
662	824	187	30	1	451.811	26.7952	644.63	51.027	837.911	74.1685	996.331	0	1147.99	203.899	3345.69	795.896	7356.79	1982.7	12057.3	0	662	12	1042	0.004168	498.053	101.508	1731.62	1417.73	0.971689	0.957294	0.933301	0.922745	0.928983	0.902591	0.920345	0.933781	0.923225	0.87476	0.900192	0.916507	0.903071	0.862284	0.897793	0.920345	0.892035	0.880038	0.862764	0.87476	1
664	0	723	177	30	0	0	470.036	31.3243	663.567	58.3413	850.928	79.1763	0	0	1295.47	259.871	3663.75	974.625	7720.68	2134.23	664	15	930	0.00372	519.156	104.921	1953.47	1531.81	0.974194	0.960215	0.932796	0.924731	0.927419	0.907527	0.923118	0.932796	0.922043	0.879032	0.904839	0.917742	0.902151	0.859677	0.896237	0.924731	0.892473	0.88172	0.862366	0.874194	1
664	31861	723	177	30	137.8	13.1868	470.036	31.3243	663.567	58.3413	850.928	79.1763	33.6422	9.92619	1295.47	259.871	3663.75	974.625	7720.68	2134.23	664	0	32791	0.131164	148.616	66.999	88.0914	410.138	0.962276	0.955552	0.942271	0.935455	0.921381	0.908359	0.928746	0.933198	0.919597	0.887515	0.90752	0.93178	0.904059	0.870468	0.883291	0.914336	0.882239	0.89857	0.87306	0.88227	1
669	1639	488	141	28	348.92	18.5652	574.325	37.5371	769.625	62.8561	961.626	85.644	529.484	84.9635	2355.94	468.087	5687.21	1398.33	11099	2860.73	669	9	2296	0.009184	430.136	143.275	1363.32	1811.46	0.968423	0.950348	0.944251	0.933798	0.921167	0.908319	0.926394	0.93162	0.921167	0.882622	0.904399	0.932056	0.912021	0.869774	0.884582	0.916376	0.891986	0.890244	0.874129	0.877831	1
670	1467	268	21	1	386.548	23.2875	588.32	44.3254	782.915	61.8235	835.628	0	720.633	129.868	2541.96	575.466	5976.49	1361.62	7129.85	0	670	8	1757	0.007028	422.318	87.8699	1064.91	909.813	0.96955	0.948776	0.943369	0.93597	0.92288	0.91292	0.923164	0.927433	0.922311	0.889585	0.904667	0.934548	0.915481	0.873648	0.887877	0.918896	0.894422	0.889869	0.871656	0.877348	1
674	968	222	17	1	500.841	29.401	645.795	49.8241	831.623	57.4382	903.08	0	1561.29	273.344	3360.48	771.636	7124.27	1315.64	8990.36	0	674	12	1208	0.004832	532.468	75.6982	1976.37	1047.59	0.968543	0.951159	0.946192	0.932533	0.920116	0.911424	0.924669	0.927152	0.921772	0.897765	0.90356	0.932533	0.912666	0.872103	0.890315	0.918046	0.895281	0.888659	0.870447	0.881623	1
676	0	873	204	16	0	0	521.181	33.19	665.708	54.3266	848.72	64.1055	0	0	1761.61	336.367	3687.23	896.688	7593.49	1635.32	676	14	1093	0.004372	552.951	77.1401	2206.39	1127.7	0.970723	0.954254	0.946478	0.933669	0.922232	0.913541	0.928179	0.929094	0.924062	0.897987	0.907136	0.933211	0.915828	0.872827	0.889296	0.921775	0.900274	0.890668	0.87237	0.882891	1
676	26978	873	204	16	134.24	13.4529	521.181	33.19	665.708	54.3266	848.72	64.1055	31.1967	9.74227	1761.61	336.367	3687.23	896.688	7593.49	1635.32	676	0	28071	0.112284	150.544	83.4638	115.892	476.091	0.958088	0.947223	0.948185	0.945816	0.923088	0.904065	0.935628	0.932208	0.919009	0.869563	0.908981	0.928146	0.910299	0.87024	0.889851	0.915536	0.874479	0.900769	0.885077	0.890189	1
681	1140	660	170	15	333.484	18.6539	618.665	40.2507	765.467	57.1479	952.29	68.4967	462.951	77.8955	2941.41	572.764	5577.99	1251.2	10696.2	2290.1	681	11	1985	0.00794	469.977	168.344	1802.42	1888.54	0.966499	0.954408	0.950126	0.943577	0.926448	0.907809	0.925441	0.933501	0.918892	0.890932	0.912091	0.928212	0.912594	0.867254	0.891184	0.914358	0.884131	0.891436	0.878589	0.883375	1
682	1021	380	29	0	358.727	21.8812	630.876	45.3357	753.854	61.214	0	0	576.696	105.929	3126.87	676.176	5344.12	1270.3	0	0	682	9	1430	0.00572	439.059	131.752	1351.05	1323.52	0.963986	0.952448	0.951399	0.945804	0.924825	0.907692	0.928671	0.931469	0.920979	0.892308	0.917483	0.922378	0.91014	0.873427	0.891608	0.909091	0.877972	0.89021	0.884615	0.885315	1
686	676	324	25	0	445.335	26.9268	672.825	52.4926	790.774	74.6449	0	0	1100.01	200.033	3800.09	891.821	6206.49	1726.57	0	0	686	14	1025	0.0041	525.67	119.585	2078.04	1527.89	0.965854	0.956585	0.953659	0.94439	0.919512	0.907317	0.929756	0.933171	0.92439	0.890732	0.918537	0.921463	0.916585	0.877073	0.889268	0.906829	0.883902	0.899512	0.885366	0.890244	1
688	0	591	301	24	0	0	473.954	30.8439	702.463	57.5967	815.891	70.1412	0	0	1327.19	260.345	4330.41	1071.64	6784.58	1737.57	688	16	916	0.003664	558.002	122.436	2457.04	1722.72	0.968341	0.956878	0.956332	0.943231	0.919214	0.91321	0.929585	0.93286	0.925218	0.89738	0.920852	0.924127	0.918668	0.877729	0.890284	0.905022	0.884279	0.901747	0.889738	0.890284	1
688	24894	591	301	24	133.126	13.6915	473.954	30.8439	702.463	57.5967	815.891	70.1412	30.4738	9.64629	1327.19	260.345	4330.41	1071.64	6784.58	1737.57	688	0	25810	0.10324	148.204	83.0188	116.593	554.052	0.961294	0.952654	0.946435	0.935626	0.919275	0.909279	0.932332	0.927644	0.922317	0.859473	0.909589	0.928981	0.907555	0.86203	0.886052	0.901569	0.879698	0.899806	0.882468	0.887602	1
693	995	418	253	19	359.727	19.1018	584.64	36.3408	819.224	66.8002	935.958	71.1015	579.973	93.0874	2481.57	469.455	6853.18	1684.53	10177.3	2383.08	693	11	1685	0.00674	491.012	178.967	2101.84	2465.42	0.959347	0.953412	0.948961	0.94095	0.918101	0.905341	0.939466	0.936202	0.924036	0.866766	0.908309	0.927893	0.91454	0.869436	0.88457	0.895549	0.880712	0.902077	0.885757	0.891988	1
694	912	255	36	0	392.936	23.5026	600.746	43.7675	843.663	75.7033	0	0	756.678	135.735	2703.04	607.188	7512.86	2016.97	0	0	694	9	1203	0.004812	450.474	113.662	1371.43	1415.95	0.955943	0.954697	0.948047	0.941397	0.9202	0.899834	0.944722	0.939318	0.924356	0.860349	0.906484	0.929759	0.911887	0.865337	0.887365	0.895262	0.873234	0.900665	0.881962	0.890274	1
698	636	212	34	0	464.353	27.2988	634.527	46.8998	876.828	78.7096	0	0	1245.59	218.616	3184.52	732.961	8430.77	2291.49	0	0	698	13	882	0.003528	521.157	107.691	1988.62	1645.51	0.956349	0.952948	0.953515	0.940476	0.921202	0.901361	0.943878	0.933673	0.921769	0.85941	0.910998	0.928571	0.909297	0.864512	0.892857	0.893991	0.873016	0.906463	0.880952	0.890023	1
700	0	556	202	34	0	0	482.774	30.242	650.187	52.1619	886.352	73.5175	0	0	1401.04	264.059	3434.85	856.349	8675.87	2140.79	700	16	792	0.003168	542.798	110.025	2232.07	1751.87	0.958965	0.953283	0.956439	0.943813	0.921086	0.905303	0.941288	0.941288	0.924242	0.858586	0.911616	0.930556	0.905934	0.866162	0.897727	0.897096	0.879419	0.907828	0.876894	0.890783	1
700	29539	556	202	34	134.433	13.6037	482.774	30.242	650.187	52.1619	886.352	73.5175	31.3456	9.77031	1401.04	264.059	3434.85	856.349	8675.87	2140.79	700	0	30331	0.121324	145.096	68.8266	88.8107	450.993	0.96014	0.961623	0.953167	0.929874	0.918087	0.897069	0.937852	0.93594	0.928357	0.871996	0.900119	0.92234	0.90002	0.845669	0.886881	0.91179	0.88342	0.8897	0.871369	0.893047	1
705	1283	398	165	31	373.457	19.6946	599.157	36.3528	769.547	58.4037	1007.65	86.4438	648.547	102.898	2668.69	487.1	5671.12	1338.23	12747	3371.34	705	10	1877	0.007508	466.607	153.385	1718.23	2181.47	0.965104	0.962174	0.954182	0.934736	0.915024	0.909164	0.936068	0.936068	0.92195	0.864411	0.902238	0.92488	0.902504	0.856153	0.890517	0.906766	0.881193	0.893447	0.872936	0.887054	1
706	1177	240	32	1	404.988	24.3363	613.768	43.011	785.847	58.398	1058.4	0	828.219	149.419	2878.4	614.791	6033.24	1387.65	14442.4	0	706	8	1450	0.0058	448.401	98.4274	1291.82	1153.12	0.967931	0.963448	0.956552	0.933448	0.912759	0.909655	0.934828	0.937931	0.922759	0.864483	0.905172	0.924138	0.901379	0.858621	0.89	0.908966	0.882414	0.892759	0.869655	0.883793	1
710	826	205	30	0	487.204	29.1232	656.676	49.5507	826.858	72.7385	0	0	1438.23	254.821	3530.4	817.839	7069.12	1909.12	0	0	710	12	1061	0.004244	529.552	91.116	2001.68	1306.76	0.968897	0.965598	0.959472	0.933082	0.913761	0.918473	0.934025	0.940622	0.919416	0.868992	0.911876	0.929312	0.899623	0.857681	0.893497	0.913289	0.887842	0.895853	0.871348	0.884072	1
712	0	747	196	30	0	0	498.696	33.6873	669.905	54.6656	830.886	81.1251	0	0	1546.42	308.892	3758.14	957.508	7210.11	2156.47	712	15	973	0.003892	543.426	94.7752	2166.57	1411.08	0.969168	0.966084	0.961459	0.937307	0.915211	0.919322	0.935252	0.939363	0.920349	0.870504	0.913155	0.928571	0.899281	0.859712	0.897225	0.912127	0.887975	0.896197	0.873587	0.881809	1
712	29848	747	196	30	132.629	12.7258	498.696	33.6873	669.905	54.6656	830.886	81.1251	30.0153	8.90209	1546.42	308.892	3758.14	957.508	7210.11	2156.47	712	0	30821	0.123284	145.598	74.8311	97.465	449.996	0.971286	0.961358	0.94288	0.921482	0.923202	0.901788	0.927241	0.936488	0.917913	0.886003	0.905551	0.926122	0.905259	0.846566	0.892005	0.924954	0.888696	0.878232	0.85896	0.886279	1
717	1242	544	163	25	349.692	18.4388	604.02	39.4101	777.643	66.0035	961.91	91.7223	532.902	84.3585	2738.44	531.671	5876.95	1572.8	11155.4	3395.52	717	10	1974	0.007896	462.871	161.226	1716.52	2039.49	0.970871	0.966312	0.955167	0.93617	0.921479	0.909574	0.934904	0.940476	0.922239	0.880446	0.909321	0.922239	0.901976	0.849797	0.89311	0.924519	0.890324	0.885512	0.865755	0.89387	1
718	1131	326	26	1	378.943	22.5646	615.992	45.0389	792.02	83.2973	937.334	0	678.942	121.147	2912.89	627.783	6285.23	2291.19	10047.8	0	718	9	1484	0.005936	438.631	113.738	1274.23	1241.57	0.971024	0.969677	0.956536	0.937332	0.921159	0.911051	0.936321	0.943733	0.926213	0.885108	0.90903	0.916779	0.899596	0.851752	0.891509	0.926887	0.891846	0.882749	0.864892	0.894879	1
722	777	282	25	1	473.826	28.4008	659.737	51.2798	851.894	98.2671	996.681	0	1323.61	239.289	3582.9	831.787	7864.06	3063.61	12069.9	0	722	13	1085	0.00434	531.339	103.462	2071.43	1515.46	0.974654	0.969124	0.960829	0.938249	0.920276	0.91659	0.934562	0.941014	0.923041	0.885714	0.91106	0.919355	0.903687	0.850691	0.89447	0.925806	0.890323	0.886175	0.872811	0.894009	1
724	0	699	266	25	0	0	490.071	31.9013	676.437	56.891	867.743	108.395	0	0	1466.56	285.347	3872.24	970.399	8360.58	3362.14	724	15	990	0.00396	549.683	106.138	2287.03	1636.44	0.973232	0.968687	0.958586	0.938889	0.922222	0.920707	0.935354	0.940909	0.923232	0.888889	0.911111	0.922222	0.903535	0.855051	0.900505	0.924747	0.890404	0.886869	0.874747	0.890909	1
724	21265	699	266	25	130.634	14.0317	490.071	31.9013	676.437	56.891	867.743	108.395	28.8833	9.55785	1466.56	285.347	3872.24	970.399	8360.58	3362.14	724	0	22255	0.08902	149.275	90.2957	129.336	579.62	0.96639	0.954684	0.945428	0.935161	0.924983	0.909122	0.928106	0.931229	0.919569	0.886228	0.906763	0.917344	0.910739	0.869108	0.885262	0.923815	0.891373	0.884363	0.874343	0.88506	1
729	772	514	215	23	335.659	19.7316	588.379	38.1579	779.814	65.6297	963.752	113.759	472.487	83.6566	2531.72	492.749	5921.9	1485.36	11380.8	4303.42	729	12	1524	0.006096	493.032	179.024	2100.41	2332.68	0.973753	0.969816	0.950787	0.932743	0.9229	0.912073	0.938648	0.935039	0.919948	0.886811	0.899934	0.925525	0.904199	0.864173	0.898622	0.919291	0.889108	0.879921	0.872047	0.89206	1
730	693	318	32	0	357.574	23.4256	595.758	42.7741	811.042	61.7398	0	0	572.143	113.006	2635.17	571.619	6633.59	1497.81	0	0	730	10	1043	0.004172	444.106	130.986	1387.11	1391.99	0.973154	0.971237	0.949185	0.927133	0.928571	0.911314	0.939597	0.933365	0.918984	0.88255	0.89837	0.927133	0.905081	0.861457	0.891659	0.919942	0.887824	0.870086	0.870566	0.895014	1
734	437	273	28	0	418.59	27.0022	630.519	47.1102	836.341	73.2107	0	0	915.58	177.344	3125.23	693.701	7310.46	1888.04	0	0	734	15	738	0.002952	512.836	125.736	1975.6	1601.86	0.974255	0.972222	0.949864	0.928862	0.932249	0.910569	0.949864	0.928862	0.918699	0.885501	0.891599	0.924797	0.912602	0.860434	0.887534	0.915312	0.886179	0.880081	0.865854	0.892954	1
736	0	381	257	27	0	0	434.295	28.8739	649.315	50.6655	853.956	77.2246	0	0	1022.8	202.171	3416.98	797.562	7791.55	2076.16	736	17	665	0.00266	534.431	129.239	2222.89	1754.85	0.974436	0.974436	0.954135	0.930075	0.933083	0.910526	0.949624	0.933083	0.919549	0.88797	0.895489	0.924812	0.915038	0.864662	0.890977	0.91203	0.887218	0.886466	0.863158	0.893233	1
736	27533	381	257	27	136.238	13.7287	434.295	28.8739	649.315	50.6655	853.956	77.2246	32.6083	10.0284	1022.8	202.171	3416.98	797.562	7791.55	2076.16	736	0	28198	0.112792	145.629	65.0313	84.2622	428.009	0.966682	0.955493	0.950582	0.941592	0.917352	0.903185	0.934942	0.943755	0.92542	0.880293	0.901482	0.920792	0.910029	0.877846	0.894301	0.908859	0.885577	0.889726	0.882137	0.883875	1
741	1328	269	205	24	329.073	17.9129	525.245	34.575	747.23	55.6566	941.336	76.4122	444.666	71.8541	1804.37	352.776	5189.99	1165.2	10374.5	2458.37	741	9	1826	0.007304	412.965	154.993	1308.23	1898.57	0.969058	0.961391	0.950164	0.939485	0.917579	0.912651	0.937021	0.934556	0.920591	0.891019	0.903888	0.918675	0.912103	0.869934	0.887459	0.911829	0.891566	0.898686	0.882804	0.89184	1
742	1181	149	33	0	361.25	21.8025	543.423	38.9474	777.051	62.0409	0	0	588.74	105.807	2002.16	429.584	5848.78	1444.23	0	0	742	7	1363	0.005452	391.232	87.0965	870.604	942.971	0.968085	0.959648	0.946075	0.937638	0.918929	0.914894	0.933969	0.93507	0.923698	0.89325	0.904989	0.925165	0.912326	0.87234	0.885913	0.907924	0.893984	0.89912	0.884446	0.891416	1
746	777	125	27	0	445.509	27.412	582.29	46.2972	822.885	75.2533	0	0	1101.68	202.308	2469.5	585.274	6979.57	1898	0	0	746	12	929	0.003716	474.881	82.9164	1456.56	1146.72	0.96986	0.958019	0.94887	0.935953	0.922497	0.907966	0.935953	0.937567	0.919806	0.896125	0.89774	0.920883	0.904198	0.872443	0.884284	0.907966	0.903122	0.899892	0.890743	0.896125	1
748	0	678	118	27	0	0	466.262	31.5342	603.089	48.0602	840.123	83.5819	0	0	1265.12	256.132	2743.1	668.727	7460.41	2264.87	748	14	823	0.003292	498.145	87.3657	1680.28	1298.64	0.970231	0.964156	0.947752	0.941677	0.924058	0.909478	0.936817	0.934994	0.918591	0.893682	0.893682	0.920413	0.900972	0.872418	0.881531	0.911908	0.900972	0.903402	0.890644	0.899757	1
748	32874	678	118	27	138.176	13.1509	466.262	31.5342	603.089	48.0602	840.123	83.5819	33.9056	9.88709	1265.12	256.132	2743.1	668.727	7460.41	2264.87	748	0	33697	0.134788	146.968	58.6736	74.1158	325.375	0.962519	0.95096	0.954655	0.927976	0.909903	0.910066	0.931285	0.936463	0.925438	0.878253	0.903671	0.927204	0.906564	0.863712	0.903612	0.904784	0.882156	0.885346	0.87352	0.880672	1
753	1807	500	94	25	372.445	19.1154	580.61	36.1315	710.83	57.5263	967.125	92.5422	643.032	99.199	2430.73	449.934	4483.98	1092.53	11332.5	3218.41	753	8	2426	0.009704	434.588	117.932	1270.46	1488.69	0.97094	0.958574	0.949505	0.941055	0.914262	0.913232	0.93075	0.935697	0.924979	0.891179	0.902721	0.922506	0.905812	0.870775	0.906224	0.906224	0.879843	0.891179	0.883347	0.880874	1
754	1673	286	19	1	404.367	23.1995	596.739	40.7899	724.18	43.6408	966.043	0	823.665	142.439	2644.23	536.804	4699.96	862.933	10995.2	0	754	7	1979	0.007916	435.523	78.947	1129.12	805.092	0.970945	0.958818	0.950985	0.942648	0.914351	0.915109	0.932542	0.936079	0.924709	0.89338	0.905508	0.920162	0.904497	0.871147	0.90955	0.907782	0.878979	0.894644	0.884285	0.881506	1
758	1170	248	16	0	500.067	28.32	643.679	45.181	771.631	50.1513	0	0	1553.05	264.423	3317.77	692.426	5691.19	1140.26	0	0	758	12	1434	0.005736	527.934	68.1805	1904.42	872.162	0.97106	0.957462	0.950139	0.949791	0.908996	0.921199	0.934449	0.937936	0.925384	0.897141	0.904463	0.920851	0.904463	0.875872	0.911088	0.908647	0.884937	0.899582	0.880753	0.886332	1
760	0	1064	226	16	0	0	515.527	32.2006	659.799	51.5542	784.518	58.887	0	0	1704.39	320.123	3584.39	827.693	6003.7	1338.31	760	14	1306	0.005224	543.789	70.9702	2082.39	958.733	0.973583	0.957121	0.953292	0.948698	0.909265	0.92075	0.938744	0.939893	0.924962	0.899311	0.905819	0.919602	0.903522	0.874043	0.912711	0.909648	0.883614	0.899311	0.878254	0.888974	1
760	29541	1064	226	16	139.86	13.7467	515.527	32.2006	659.799	51.5542	784.518	58.887	35.22	10.7123	1704.39	320.123	3584.39	827.693	6003.7	1338.31	760	0	30847	0.123388	156.962	83.7231	121.893	457.108	0.964956	0.954582	0.947321	0.927983	0.907138	0.919506	0.933559	0.934175	0.928356	0.886213	0.902211	0.916815	0.901044	0.868869	0.909618	0.899099	0.884478	0.891772	0.874072	0.885062	1
765	1637	803	177	14	343.667	19.3156	615.915	39.3476	762.853	59.5265	882.646	62.8112	506.507	85.1604	2901.31	558.504	5528.81	1263.89	8525.6	1941.61	765	10	2631	0.010524	457.827	154.661	1617.96	1667.75	0.971494	0.958761	0.95534	0.933485	0.912961	0.918852	0.931205	0.934816	0.925124	0.888826	0.905929	0.917902	0.902889	0.86203	0.912011	0.900228	0.883124	0.895857	0.879894	0.885975	1
766	1465	498	23	0	368.23	22.4538	629.04	43.6956	776.543	51.4019	0	0	623.525	113.892	3096.48	638.425	5800.92	1096.92	0	0	766	9	1986	0.007944	438.358	122.274	1303.59	1227.66	0.972054	0.960725	0.957452	0.930514	0.916163	0.91717	0.93001	0.934038	0.925227	0.886455	0.906344	0.926485	0.903827	0.855992	0.912135	0.903323	0.881168	0.894763	0.880413	0.884693	1
770	993	427	18	0	420.754	26.1563	653.431	49.7453	796.018	46.6306	0	0	928.974	172.743	3478.98	787.63	6229.4	1055.61	0	0	770	13	1438	0.005752	494.542	116.741	1752.52	1350.21	0.973574	0.9621	0.955494	0.932893	0.912031	0.923157	0.929416	0.935675	0.928025	0.891168	0.902295	0.927677	0.902295	0.858484	0.913074	0.906815	0.884562	0.897079	0.880737	0.883866	1
772	0	866	400	18	0	0	440.228	30.3153	672.696	55.8596	818.233	55.5243	0	0	1066.12	218.779	3806.58	938.157	6786.93	1358.41	772	16	1284	0.005136	517.947	120.138	2000.05	1502.84	0.974299	0.96067	0.955997	0.932243	0.911994	0.924455	0.929907	0.936137	0.927181	0.89486	0.903427	0.927181	0.905374	0.859034	0.91433	0.910826	0.884346	0.897975	0.880062	0.885514	1
772	28413	866	400	18	134.987	13.4266	440.228	30.3153	672.696	55.8596	818.233	55.5243	31.7008	9.7297	1066.12	218.779	3806.58	938.157	6786.93	1358.41	772	0	29697	0.118788	151.545	82.8456	116.806	507.951	0.97099	0.965754	0.956006	0.928814	0.917231	0.919066	0.943361	0.936307	0.915497	0.874667	0.903441	0.908644	0.913308	0.849648	0.895393	0.915294	0.86832	0.891471	0.88551	0.888524	1
777	1232	610	341	16	372.017	19.7477	555.704	35.2075	790.195	66.1358	930.082	75.6946	641.177	102.353	2133.32	405.309	6159.34	1545.11	10010.7	2414.69	777	12	2199	0.008796	491.879	160.183	1978.97	2157	0.972715	0.962938	0.954752	0.929513	0.914052	0.919054	0.937244	0.937926	0.916326	0.886085	0.906776	0.912233	0.911323	0.860618	0.911096	0.909959	0.875853	0.895634	0.877672	0.888358	1
778	1134	349	54	0	421.33	24.8466	580.606	41.845	814.75	63.7323	0	0	931.739	165.541	2440.24	528.069	6732.05	1604.7	0	0	778	9	1537	0.006148	471.318	98.4647	1478.05	1254.7	0.971373	0.966168	0.953481	0.927456	0.917697	0.919649	0.939167	0.942095	0.907612	0.87866	0.905986	0.907287	0.911516	0.858165	0.908588	0.908588	0.875732	0.893624	0.87378	0.888419	1
782	805	291	48	0	528.279	30.5463	633.573	47.8606	868.269	70.0292	0	0	1830.42	318.514	3171.93	717.966	8149.89	1993.47	0	0	782	14	1144	0.004576	569.328	86.1989	2436.82	1461.14	0.972028	0.965035	0.956294	0.926573	0.91958	0.918706	0.942745	0.940997	0.909091	0.878497	0.903846	0.909091	0.90778	0.857955	0.91958	0.909965	0.875	0.899038	0.875874	0.888112	1
784	0	735	269	44	0	0	540.171	34.5413	645.484	53.3332	883.793	71.4521	0	0	1960.56	376.669	3364.49	836.248	8593.74	2108.74	784	16	1048	0.004192	581.629	88.6938	2599.41	1552.67	0.974237	0.969466	0.95563	0.927004	0.923664	0.91937	0.943225	0.940363	0.909828	0.880248	0.905057	0.906489	0.90792	0.85687	0.920324	0.908397	0.876431	0.898378	0.875	0.886927	1
784	23512	735	269	44	133.539	13.6713	540.171	34.5413	645.484	53.3332	883.793	71.4521	30.7503	9.74409	1960.56	376.669	3364.49	836.248	8593.74	2108.74	784	0	24560	0.09824	152.659	93.3633	140.358	610.321	0.97158	0.961319	0.958082	0.927484	0.91702	0.907533	0.935546	0.93976	0.913701	0.885016	0.892549	0.92502	0.897923	0.854764	0.886401	0.908734	0.875387	0.891714	0.874857	0.890289	1
789	970	583	218	38	340.925	19.0622	641.135	40.488	747.209	59.1152	987.776	81.8209	494.483	82.7841	3269.79	617.403	5200.41	1238.6	11993	3065.32	789	12	1809	0.007236	500.224	183.4	2197.55	2353.03	0.977336	0.966833	0.960475	0.928966	0.923162	0.915423	0.941128	0.94168	0.914041	0.873134	0.898286	0.920122	0.902985	0.856551	0.906855	0.913765	0.866224	0.888889	0.873964	0.882255	1
790	872	332	38	5	374.409	23.333	653.969	43.1975	744.61	53.1508	1015.53	53.2431	655.611	122.127	3472.98	682.456	5129.06	1104.28	12868.8	2007.13	790	10	1247	0.004988	462.69	140.76	1591	1622.96	0.976744	0.968725	0.965116	0.929431	0.925421	0.912991	0.937851	0.940658	0.918605	0.874499	0.894948	0.921812	0.896151	0.860465	0.905774	0.914194	0.866881	0.881716	0.869286	0.8749	1
794	598	281	34	5	465.86	27.7455	700.405	48.9817	786.356	54.9501	1038.45	72.0914	1258.02	222.859	4269.49	896.015	6033.2	1285.53	13845	3086.1	794	14	918	0.003672	552.643	127.569	2425.25	1874.09	0.982026	0.974401	0.965142	0.928649	0.924837	0.917756	0.936275	0.943355	0.915577	0.87146	0.90305	0.924292	0.900871	0.866013	0.904139	0.918301	0.873638	0.889434	0.872004	0.868192	1
796	0	523	268	38	0	0	490.346	32.2379	727.55	53.4961	845.508	104.009	0	0	1469.33	286.053	4790.2	1054.09	7732.46	3228.53	796	17	829	0.003316	583.31	131.932	2829.99	2097.74	0.983112	0.973462	0.967431	0.92883	0.927624	0.91918	0.936671	0.943908	0.920386	0.870929	0.901086	0.926417	0.902292	0.870326	0.907117	0.91918	0.876357	0.88842	0.873945	0.869723	1
796	26236	523	268	38	135.272	14.0099	490.346	32.2379	727.55	53.4961	845.508	104.009	31.9798	10.2202	1469.33	286.053	4790.2	1054.09	7732.46	3228.53	796	0	27065	0.10826	148.995	81.7538	117.683	606.087	0.96756	0.953076	0.95097	0.940883	0.908831	0.909736	0.939941	0.938112	0.914484	0.89455	0.892185	0.911084	0.889839	0.861334	0.897026	0.895936	0.890301	0.8971	0.888454	0.892887	1
801	1240	369	232	35	342.946	19.1508	591.831	39.2898	828.329	60.3498	957.751	108.009	503.279	84.0033	2577.77	508.152	7055.91	1572.85	11132	4025.11	801	11	1876	0.007504	463.397	187.289	1919.96	2630.72	0.972281	0.961887	0.962154	0.938166	0.912047	0.91338	0.941098	0.938966	0.914446	0.885928	0.891791	0.923774	0.894456	0.863806	0.892324	0.900053	0.890725	0.901119	0.881397	0.887793	1
802	1142	207	46	2	379.222	22.3705	607.333	44.2954	848.298	60.4414	940.462	109.693	680.285	119.247	2792.39	613.655	7572.17	1699.53	10557.9	3551.15	802	8	1397	0.005588	429.271	117.212	1234.32	1496.1	0.970293	0.959198	0.960988	0.937366	0.907659	0.911954	0.942734	0.939155	0.917681	0.885827	0.886543	0.924839	0.89549	0.858626	0.886543	0.896922	0.890838	0.899427	0.8801	0.896564	1
806	769	174	44	2	465.098	27.2579	650.115	48.3744	884.037	70.1656	978.915	71.2402	1251.49	219.104	3424.22	770.334	8595.3	2085.84	11618.4	2490.69	806	13	989	0.003956	517.326	113.383	1981.44	1806.18	0.975228	0.960566	0.960061	0.936299	0.908999	0.911527	0.940344	0.938322	0.92366	0.886249	0.88726	0.929727	0.898888	0.85996	0.880688	0.893832	0.897371	0.901416	0.881193	0.899899	1
808	0	685	163	45	0	0	491.004	31.6531	674.174	55.7663	912.116	82.6593	0	0	1474.55	283.566	3831.43	955.088	9488.18	2564.39	808	15	893	0.003572	545.658	117.276	2308.57	2028.3	0.975364	0.960246	0.962486	0.93785	0.911534	0.912094	0.93953	0.941769	0.928331	0.888018	0.884099	0.931131	0.900896	0.858343	0.882419	0.894177	0.898096	0.902576	0.881299	0.898096	1
808	30362	685	163	45	135.645	13.1914	491.004	31.6531	674.174	55.7663	912.116	82.6593	32.1226	9.60046	1474.55	283.566	3831.43	955.088	9488.18	2564.39	808	0	31255	0.12502	147.36	72.3045	97.1641	511.337	0.976724	0.954887	0.955831	0.936186	0.904847	0.915693	0.934283	0.936394	0.929323	0.897536	0.900656	0.910702	0.903072	0.867333	0.91155	0.91235	0.886482	0.896849	0.88493	0.896561	1
813	1387	512	138	41	353.449	18.5346	598.38	36.8965	786.295	64.0378	1017.42	82.6382	550.136	86.5573	2659.25	490.222	6062.4	1482.16	13086.4	3150.7	813	10	2078	0.008312	455.643	162.634	1683.22	2310.15	0.978104	0.952117	0.954764	0.942493	0.905679	0.913859	0.937921	0.938162	0.927334	0.89846	0.896295	0.919153	0.906882	0.855871	0.900385	0.903272	0.892685	0.903513	0.878489	0.897979	1
814	1272	310	23	3	380.043	22.7129	608.82	43.3852	804.651	55.3684	1061.86	20.447	684.903	122.753	2810.88	602.371	6458.21	1300.67	14600.2	841.399	814	8	1608	0.006432	431.494	108.188	1203.3	1244.19	0.976679	0.951182	0.952114	0.945274	0.902052	0.918221	0.935634	0.940609	0.923818	0.90143	0.902052	0.918843	0.906095	0.856032	0.898321	0.909204	0.895522	0.904229	0.877488	0.897388	1
818	894	254	18	3	462.674	27.9378	649.586	47.6352	840.774	50.8911	1099.73	55.0266	1232.92	224.258	3414.29	754.222	7341.07	1338.02	16314.9	2493.59	818	13	1169	0.004676	510.743	98.2886	1839.65	1424.64	0.978186	0.954662	0.953379	0.947391	0.905475	0.920873	0.940547	0.940975	0.9213	0.903764	0.904619	0.920873	0.901625	0.853293	0.897776	0.909752	0.900342	0.902481	0.874679	0.896065	1
820	0	780	233	21	0	0	481.475	31.6744	666.914	53.8739	904.274	106.898	0	0	1391.45	274.601	3706	898.441	9424.31	3901.6	820	15	1034	0.004136	531.848	102.395	2076.15	1611.46	0.978723	0.959865	0.95648	0.949226	0.90764	0.925048	0.939555	0.94294	0.924565	0.905222	0.903772	0.922147	0.900387	0.858317	0.897485	0.907157	0.898936	0.906673	0.872824	0.897969	1
820	33361	780	233	21	139.575	13.7613	481.475	31.6744	666.914	53.8739	904.274	106.898	35.0116	10.6682	1391.45	274.601	3706	898.441	9424.31	3901.6	820	0	34395	0.13758	151.367	70.6101	96.3733	446.832	0.976363	0.961869	0.953147	0.930164	0.911353	0.921878	0.939657	0.931371	0.920017	0.885187	0.889461	0.924349	0.910379	0.855081	0.910888	0.913243	0.877148	0.893546	0.879023	0.893851	1
825	1843	573	179	18	365.613	19.1878	590.583	39.6598	778.972	59.7731	1030.67	137.785	608.659	96.1671	2562.4	513.602	5882.43	1351.54	14100.5	6692.13	825	9	2613	0.010452	447.845	141.663	1491.3	1927.48	0.976081	0.963452	0.956372	0.940873	0.91217	0.928817	0.935706	0.940299	0.925182	0.893226	0.899158	0.924416	0.907386	0.864524	0.917528	0.91083	0.891695	0.899541	0.878109	0.89667	1
826	1675	340	38	0	417.428	24.1966	615.856	43.2633	799.844	71.583	0	0	905.876	157.678	2907.72	612.919	6405.83	1727.45	0	0	826	8	2053	0.008212	457.368	92.276	1339.21	1083.29	0.979786	0.967365	0.955918	0.939844	0.911349	0.930833	0.936678	0.941062	0.926693	0.890161	0.90112	0.92377	0.911349	0.865563	0.920117	0.914515	0.886264	0.897224	0.875548	0.896249	1
830	1196	270	34	0	515.727	30.1112	666.164	47.1424	851.086	72.2153	0	0	1703.88	298.731	3677.15	783.64	7694.88	2045.58	0	0	830	12	1500	0.006	550.407	81.6169	2194.87	1244.95	0.979667	0.968333	0.959	0.942	0.916	0.936	0.936333	0.943333	0.926	0.888333	0.901333	0.921667	0.908667	0.865667	0.920667	0.910667	0.888	0.898667	0.877333	0.901	1
832	0	1060	251	32	0	0	528.544	34.7409	680.309	55.2637	854.722	80.5363	0	0	1838.41	361.773	3933.58	962.685	7834.61	2402.86	832	14	1343	0.005372	564.68	84.9227	2372.86	1343.71	0.978779	0.967982	0.962025	0.945644	0.916977	0.936337	0.937081	0.944155	0.926657	0.89315	0.903202	0.924423	0.907297	0.86411	0.921072	0.911392	0.888682	0.901713	0.872673	0.902829	1
832	29140	1060	251	32	141.389	13.2411	528.544	34.7409	680.309	55.2637	854.722	80.5363	36.2851	10.4361	1838.41	361.773	3933.58	962.685	7834.61	2402.86	832	0	30483	0.121932	160.038	89.6187	139.229	556.408	0.96152	0.963865	0.955811	0.920792	0.916052	0.917216	0.929469	0.921973	0.92171	0.881212	0.892957	0.91761	0.888249	0.869813	0.91054	0.901453	0.881967	0.900125	0.877604	0.875832	1
837	1678	820	205	29	341.695	19.0932	625.157	40.8596	778.774	64.4377	950.471	88.4432	497.825	83.4241	3034.95	595.007	5894.77	1483.14	10750.6	3220.13	837	10	2732	0.010928	466.034	167.467	1773.13	1998.18	0.970717	0.967606	0.957357	0.930271	0.918924	0.927526	0.935761	0.931186	0.923133	0.88287	0.899341	0.918558	0.899707	0.866947	0.914348	0.906845	0.889641	0.90172	0.877379	0.885615	1
838	1489	499	31	1	376.894	22.8974	641.049	45.9684	781.183	66.3928	1045.83	0	668.307	120.772	3279.64	704.821	5954.14	1459	13936.1	0	838	9	2020	0.00808	448.684	125.656	1401.07	1352.64	0.97203	0.966584	0.956683	0.925248	0.918564	0.926238	0.937624	0.92896	0.922772	0.883416	0.894802	0.921287	0.896535	0.870792	0.914356	0.907178	0.883168	0.9	0.880693	0.882178	1
842	976	420	29	1	487.761	28.1667	693.484	52.4549	835.316	73.7172	1111.34	0	1442.17	249.094	4154.81	942.01	7285.68	1870.25	16709	0	842	14	1426	0.005704	555.858	109.641	2370.67	1593.11	0.97195	0.967041	0.960379	0.92777	0.917251	0.927419	0.93899	0.931978	0.920407	0.884292	0.890252	0.923212	0.894811	0.869215	0.919004	0.907083	0.882188	0.902525	0.876227	0.884292	1
844	0	865	395	30	0	0	506.063	33.2417	712.7	56.0475	863.992	86.3978	0	0	1614.54	316.019	4514.43	1066.1	8115.91	2569.95	844	16	1290	0.00516	577.66	113.156	2653.68	1745.48	0.970543	0.967442	0.96124	0.93062	0.921318	0.928682	0.939535	0.932946	0.922481	0.885271	0.895349	0.924031	0.894574	0.870155	0.91938	0.910465	0.882171	0.90155	0.878295	0.880233	1
844	24176	865	395	30	134.899	14.2233	506.063	33.2417	712.7	56.0475	863.992	86.3978	31.7569	10.4285	1614.54	316.019	4514.43	1066.1	8115.91	2569.95	844	0	25466	0.101864	157.328	101.331	164.573	696.44	0.966151	0.959927	0.960221	0.919756	0.922014	0.912766	0.939095	0.939311	0.925685	0.880429	0.900946	0.932793	0.90825	0.86372	0.90719	0.898963	0.874519	0.900024	0.888047	0.877543	1
849	1078	626	345	28	380.218	20.3933	626.874	40.9024	833.168	63.5862	993.898	97.1454	684.444	110.271	3059.75	597.012	7190.07	1651.11	12314.9	3782.03	849	13	2077	0.008308	538.07	184.646	2637.76	2738.26	0.96726	0.961964	0.962446	0.921281	0.922003	0.921762	0.933317	0.933799	0.923688	0.884449	0.8948	0.92441	0.895282	0.875542	0.916225	0.905633	0.878671	0.901541	0.882041	0.875542	1
850	989	367	54	1	405.918	24.9728	639.129	43.7678	840.947	70.808	988.087	0	834.332	153.938	3246.1	667.616	7421.68	1955.15	11761.7	0	850	10	1411	0.005644	483.637	129.291	1721.48	1658.32	0.965273	0.962792	0.961729	0.911056	0.922041	0.920269	0.931963	0.933026	0.926293	0.885542	0.896527	0.929483	0.896527	0.878809	0.915308	0.901488	0.880581	0.89759	0.885897	0.866761	1
854	674	322	48	1	510.555	30.2958	689.59	50.5338	887.993	83.2681	983.922	0	1653.87	293.721	4081.45	902.71	8775.79	2561.91	11614.3	0	854	14	1045	0.00418	583.511	114.059	2738.55	1916.32	0.964593	0.962679	0.96555	0.915311	0.92201	0.921053	0.932057	0.930622	0.927273	0.884211	0.888995	0.92823	0.894737	0.879426	0.923445	0.907177	0.882775	0.898565	0.880861	0.866986	1
856	0	603	306	47	0	0	517.331	35.3817	697.094	55.9646	902.173	95.7529	0	0	1726.2	354.954	4229.3	1042.42	9267.99	3040.12	856	17	956	0.003824	593.79	118.413	2898.18	2076.04	0.965481	0.962866	0.964958	0.918933	0.922594	0.918933	0.9341	0.932531	0.927301	0.881799	0.887029	0.931485	0.896967	0.878138	0.924163	0.90272	0.882845	0.898536	0.878138	0.866632	1
856	29945	603	306	47	133.425	13.1837	517.331	35.3817	697.094	55.9646	902.173	95.7529	30.6044	9.26846	1726.2	354.954	4229.3	1042.42	9267.99	3040.12	856	0	30901	0.123604	147.668	83.4035	119.32	616.402	0.962347	0.950034	0.956069	0.921394	0.905197	0.910731	0.944727	0.941005	0.92518	0.877658	0.885667	0.943028	0.897026	0.860005	0.900165	0.891978	0.88502	0.905068	0.889518	0.888855	1
861	1325	438	259	41	354.619	18.4924	626.651	42.0759	807.967	62.184	1008.1	109.842	555.535	86.3841	3058.85	619.234	6561.92	1527.75	12935.9	4400.96	861	11	2063	0.008252	482.278	187.15	2087.14	2706.33	0.965584	0.957586	0.962191	0.924624	0.922928	0.90984	0.943529	0.938197	0.930683	0.880514	0.891905	0.938197	0.898449	0.859186	0.915172	0.892147	0.881968	0.907659	0.88221	0.883665	1
862	1197	259	50	3	387.391	22.9631	644.851	46.4187	826.238	75.4342	1066.35	117.496	725.085	128.307	3338.4	718.479	7064.95	1945.58	15294.6	4722.31	862	8	1509	0.006036	447.472	126.764	1412.66	1650.65	0.964215	0.955268	0.961895	0.923459	0.920146	0.910205	0.94334	0.941352	0.927767	0.877071	0.890656	0.937707	0.895295	0.858184	0.911862	0.890325	0.879059	0.906892	0.883698	0.886017	1
866	792	219	45	3	477.81	27.7748	690.063	49.8673	869.585	82.0245	1126.81	139.327	1356.25	235.907	4087.41	865.335	8244.13	2334.69	18209.4	6640.83	866	13	1059	0.004236	540.19	120.718	2261.48	2024.04	0.964117	0.957035	0.963645	0.923985	0.918791	0.912653	0.945703	0.942398	0.934372	0.87441	0.884797	0.941926	0.895184	0.857413	0.910293	0.890463	0.868744	0.907932	0.881964	0.881964	1
868	0	707	204	42	0	0	488.708	32.0122	701.97	54.6116	898.758	115.917	0	0	1454.61	282.984	4312.3	989.676	9321.49	4133.54	868	15	953	0.003812	552.431	122.785	2413.03	2139.88	0.964848	0.959077	0.966946	0.924974	0.917104	0.912382	0.948059	0.942812	0.931794	0.874607	0.8851	0.942288	0.896118	0.860441	0.912382	0.891396	0.870409	0.905037	0.883001	0.882476	1
868	28092	707	204	42	132.773	13.5771	488.708	32.0122	701.97	54.6116	898.758	115.917	30.2242	9.57354	1454.61	282.984	4312.3	989.676	9321.49	4133.54	868	0	29045	0.11618	146.542	79.1317	108.407	574.905	0.965708	0.954966	0.956998	0.935049	0.909847	0.921088	0.926063	0.938871	0.924841	0.879842	0.897642	0.924101	0.895318	0.86607	0.913686	0.902444	0.892718	0.915493	0.868721	0.888983	1
873	1136	520	166	40	337.055	18.4919	589.595	39.1819	803.461	60.859	1004.28	126.636	477.745	78.5413	2548.9	504.361	6448.91	1444.64	12955.1	5572.87	873	11	1862	0.007448	463.496	179.145	1856.53	2597.71	0.965897	0.951128	0.966702	0.930988	0.912728	0.911117	0.938507	0.939044	0.930988	0.873792	0.890172	0.936359	0.894468	0.86493	0.911386	0.8942	0.879699	0.914876	0.879162	0.887487	1
874	1024	303	28	0	368.997	22.6207	605.792	42.147	804.418	63.0762	0	0	627.475	114.714	2767.26	573.787	6480.96	1557.61	0	0	874	9	1355	0.00542	430.946	116.124	1226.92	1227.29	0.971218	0.947232	0.966421	0.930996	0.913653	0.914022	0.94059	0.938745	0.928782	0.876384	0.89631	0.937269	0.896679	0.861624	0.911808	0.897786	0.884502	0.920295	0.879336	0.895203	1
878	679	247	24	0	488.955	27.8518	666.205	48.5971	862.285	72.7872	0	0	1452.34	245.867	3681.21	806.804	7996.23	1986.27	0	0	878	13	950	0.0038	544.472	99.5484	2197.16	1459.74	0.972632	0.945263	0.965789	0.937368	0.913158	0.923684	0.937368	0.945263	0.930526	0.877895	0.894737	0.934737	0.898947	0.864211	0.912632	0.896842	0.885263	0.921053	0.878421	0.893684	1
880	0	604	225	24	0	0	516.135	33.4324	694.12	52.9883	889.563	77.3257	0	0	1711.81	329.612	4167.62	958.516	8787.24	2266.29	880	15	853	0.003412	573.59	103.338	2558.66	1657.1	0.97714	0.950762	0.967175	0.937866	0.915592	0.924385	0.93728	0.946073	0.932005	0.882767	0.89449	0.938453	0.900352	0.871043	0.913834	0.895662	0.885111	0.923212	0.881008	0.89449	1
880	30642	604	225	24	134.946	13.7461	516.135	33.4324	694.12	52.9883	889.563	77.3257	31.7175	9.97798	1711.81	329.612	4167.62	958.516	8787.24	2266.29	880	0	31495	0.12598	146.826	74.4517	100.156	492.672	0.972885	0.95766	0.957771	0.930751	0.906191	0.926639	0.923734	0.938355	0.920352	0.87371	0.896444	0.916304	0.903032	0.865471	0.914812	0.910176	0.881505	0.903794	0.861756	0.896714	1
885	1376	447	192	23	368.567	19.139	631.605	38.8932	806.701	60.2706	1023.88	79.7103	623.346	96.9075	3124.87	571.499	6524.23	1454.74	13313.2	2963.58	885	10	2038	0.008152	474.932	166.692	1871.15	2299.94	0.976938	0.963935	0.96001	0.93474	0.915604	0.928361	0.925908	0.944553	0.927625	0.872915	0.900147	0.922718	0.904809	0.871443	0.9237	0.907753	0.89156	0.914132	0.861138	0.893032	1
886	1258	254	37	1	397.487	23.6058	645.901	44.9155	800.579	53.3772	1107.61	0	783.029	138.705	3350.97	683.896	6355.8	1247.55	16542.1	0	886	8	1550	0.0062	448.276	112.195	1347.03	1339.21	0.977419	0.964839	0.959355	0.937742	0.915484	0.929355	0.923548	0.943226	0.927097	0.867419	0.902581	0.91871	0.905806	0.86871	0.921935	0.910323	0.896452	0.915484	0.855484	0.890968	1
890	876	214	34	1	456.636	28.2238	674.201	51.235	834.989	62.5875	1120.68	0	1186.05	219.21	3819.54	861.672	7232.07	1605.76	17131.9	0	890	13	1125	0.0045	510.046	110.035	1883.9	1555.51	0.976889	0.967556	0.961778	0.934222	0.919111	0.931111	0.928889	0.948	0.929333	0.862222	0.902667	0.924444	0.907111	0.867556	0.922667	0.904	0.895111	0.917333	0.858222	0.887111	1
892	0	762	195	35	0	0	481.367	33.4126	699.629	53.0958	864.599	87.9509	0	0	1392.51	289.277	4265.84	954.706	8142.31	2671.75	892	15	992	0.003968	537.793	114.223	2195.48	1755.25	0.977823	0.967742	0.959173	0.936996	0.917339	0.928931	0.928427	0.947581	0.92994	0.861895	0.902722	0.922379	0.909274	0.86996	0.926915	0.903226	0.896673	0.917339	0.855847	0.886089	1
892	30268	762	195	35	131.623	13.3212	481.367	33.4126	699.629	53.0958	864.599	87.9509	29.4281	9.14242	1392.51	289.277	4265.84	954.706	8142.31	2671.75	892	0	31260	0.12504	144.513	75.1995	98.1653	491.949	0.968826	0.955054	0.963436	0.928679	0.909437	0.915579	0.933621	0.934869	0.918042	0.880294	0.896225	0.926983	0.908845	0.858205	0.924024	0.895042	0.878279	0.89333	0.870873	0.879143	1
897	1193	539	160	33	340.503	18.1395	583.035	38.4555	803.288	63.2067	958.459	99.912	492.244	78.7583	2464.78	490.566	6453.12	1493.9	11095.1	3735.19	897	10	1925	0.0077	457.471	168.099	1721.77	2225.79	0.971688	0.955065	0.961818	0.929351	0.912208	0.920779	0.930909	0.945714	0.910649	0.872987	0.896104	0.922078	0.909091	0.862597	0.923117	0.902078	0.878961	0.910909	0.859221	0.887792	1
898	1065	328	29	1	376.319	22.719	600.317	43.3892	815.535	63.973	1027.81	0	665.184	120.005	2696.58	597.014	6752.29	1615.18	13231.1	0	898	9	1423	0.005692	437.359	113.898	1266.3	1265.7	0.970485	0.955376	0.963809	0.927969	0.914266	0.921996	0.934294	0.946592	0.903725	0.873858	0.895643	0.917077	0.913212	0.864722	0.924104	0.901616	0.883696	0.90759	0.859803	0.885805	1
902	714	273	28	1	467.439	28.2868	647.056	47.1313	859.682	76.0069	1103.52	0	1271.25	229.878	3374.36	758.909	7945.33	2235.15	16360.5	0	902	13	1016	0.004064	527.138	105.174	2035.14	1544.73	0.973425	0.957677	0.965059	0.931102	0.915846	0.924213	0.931594	0.949803	0.901083	0.872539	0.895669	0.91437	0.910433	0.864173	0.927657	0.903543	0.883858	0.908957	0.852854	0.887795	1
904	0	623	263	28	0	0	487.128	32.421	667.305	53.7361	890.769	94.7092	0	0	1441.22	286.222	3712.28	909.827	8928.47	3071.78	904	16	914	0.003656	551.339	109.689	2324.08	1733.53	0.978118	0.960066	0.967724	0.936543	0.914114	0.929431	0.932166	0.949125	0.905361	0.87035	0.897155	0.917943	0.911379	0.865427	0.925602	0.904267	0.881838	0.912473	0.853392	0.891685	1
904	30280	623	263	28	133.987	13.5556	487.128	32.421	667.305	53.7361	890.769	94.7092	31.0363	9.70926	1441.22	286.222	3712.28	909.827	8928.47	3071.78	904	0	31194	0.124776	146.215	74.0608	98.2236	487.536	0.96408	0.95544	0.962589	0.933	0.918686	0.914631	0.930788	0.929842	0.92162	0.875056	0.87972	0.937744	0.886469	0.855148	0.914006	0.883664	0.880939	0.887158	0.862554	0.867218	1
909	1293	465	225	27	352.388	18.7518	594.988	37.2599	776.681	60.2466	998.402	116.864	545.356	87.2725	2615.45	492.786	5833.31	1366.31	12645	4853.6	909	10	2010	0.00804	464.685	167.033	1778.73	2270.11	0.967662	0.959701	0.970398	0.937065	0.918408	0.920896	0.933582	0.93607	0.913184	0.876866	0.894527	0.928856	0.895025	0.864179	0.927612	0.898756	0.883333	0.900498	0.865174	0.879353	1
910	1168	247	40	2	390.644	23.5858	614.053	39.6113	794.788	71.6881	946.78	9.54808	743.723	134.76	2875.96	562.135	6289.88	1773.98	10356.4	311.869	910	8	1457	0.005828	440.376	108.396	1270.65	1272.42	0.965683	0.961565	0.968771	0.937543	0.923473	0.916266	0.931366	0.934454	0.913178	0.884695	0.887097	0.933425	0.897392	0.863075	0.926561	0.896362	0.887097	0.893274	0.868566	0.876458	1
914	830	210	38	2	472.739	28.9413	656.875	46.6639	833.206	75.3083	1010.32	40.9008	1315.14	241.423	3526.81	766.104	7241.45	1994.15	12631.2	1520.75	914	13	1080	0.00432	522.222	102.572	1974.66	1513.98	0.967593	0.963426	0.967593	0.931944	0.925	0.915741	0.934259	0.933796	0.913426	0.882407	0.885185	0.931481	0.901852	0.854167	0.929167	0.892593	0.891667	0.894444	0.868519	0.87037	1
916	0	730	198	39	0	0	488.673	33.639	677.407	52.7273	851.303	83.9971	0	0	1456.34	304.059	3877.81	917.679	7757.85	2362.57	916	15	967	0.003868	541.943	107.086	2206.3	1645.3	0.966908	0.964323	0.967942	0.933299	0.925026	0.918304	0.935367	0.936401	0.916236	0.881593	0.888831	0.932782	0.907446	0.851603	0.928645	0.896587	0.895036	0.897622	0.870217	0.872802	1
916	29031	730	198	39	136.877	13.6381	488.673	33.639	677.407	52.7273	851.303	83.9971	33.0477	10.1266	1456.34	304.059	3877.81	917.679	7757.85	2362.57	916	0	29998	0.119992	149.935	75.2881	103.103	484.46	0.965764	0.952397	0.962714	0.931712	0.919978	0.912528	0.927662	0.935579	0.928995	0.892476	0.891126	0.930845	0.892826	0.865424	0.914244	0.883942	0.880159	0.89476	0.875608	0.884942	1
921	1439	534	156	36	351.143	18.8942	592.788	38.4338	787.332	62.3202	965.265	91.0597	539.723	87.4711	2588.91	509.851	6080.54	1477.29	11264.1	3327.83	921	10	2165	0.00866	452.386	158.594	1622.73	2097.14	0.967898	0.957275	0.961894	0.937875	0.91963	0.91224	0.926559	0.933718	0.922402	0.891455	0.885681	0.928868	0.890993	0.854965	0.912471	0.888453	0.886143	0.890993	0.871594	0.874134	1
922	1304	319	25	0	384.509	23.4997	608.701	42.4308	816.45	74.4334	0	0	709.587	131.189	2807.32	585.81	6819.67	1958.96	0	0	922	8	1648	0.006592	434.458	104.566	1208.33	1143.52	0.968143	0.958131	0.961165	0.937803	0.917172	0.907767	0.927184	0.930825	0.92415	0.890777	0.887136	0.929612	0.887743	0.856796	0.912621	0.883192	0.885619	0.888653	0.874697	0.874393	1
926	895	278	22	0	462.09	28.803	643.885	45.2981	851.798	70.611	0	0	1229.14	230.781	3321.47	709.815	7705.16	1933.33	0	0	926	13	1195	0.00478	511.556	96.0625	1835.12	1284.23	0.969874	0.957322	0.962343	0.945188	0.916736	0.907531	0.92887	0.931799	0.921339	0.888703	0.888285	0.935146	0.887029	0.854393	0.917573	0.879498	0.894142	0.886192	0.874477	0.874059	1
928	0	780	259	20	0	0	482.512	33.5965	665.813	50.5033	885.001	67.8472	0	0	1402.6	294.333	3679.66	850.122	8610.77	1942.81	928	15	1059	0.004236	534.943	100.349	2095.63	1442.54	0.973088	0.956563	0.966006	0.948064	0.917375	0.905571	0.929651	0.929178	0.924929	0.892823	0.888574	0.937677	0.888574	0.855052	0.916431	0.880076	0.895184	0.88763	0.873466	0.870633	1
928	28602	780	259	20	132.757	13.6551	482.512	33.5965	665.813	50.5033	885.001	67.8472	30.2245	9.63546	1402.6	294.333	3679.66	850.122	8610.77	1942.81	928	0	29661	0.118644	147.116	78.1557	103.967	470.377	0.975995	0.957217	0.964415	0.929874	0.912983	0.910253	0.924767	0.940292	0.934274	0.885304	0.897964	0.936246	0.890867	0.867604	0.915124	0.892704	0.88581	0.911163	0.881123	0.89321	1
933	1183	538	214	18	353.351	19.6185	591.056	40.233	771.497	58.3485	997.746	74.6933	550.219	91.5717	2569.64	529.854	5713.16	1320.71	12306.6	2601.38	933	11	1953	0.007812	470.59	160.965	1780.6	2034.74	0.969534	0.953405	0.965438	0.935996	0.920635	0.904762	0.93062	0.931388	0.93446	0.891193	0.894521	0.937788	0.888889	0.856631	0.916795	0.888121	0.890169	0.900666	0.88172	0.883513	1
934	1070	344	38	1	387.537	23.7831	607.927	45.2712	777.96	47.9794	916.426	0	726.448	133.581	2802.44	628.472	5823.34	1050.34	9393.06	0	934	9	1453	0.005812	450.289	112.705	1357.21	1220.28	0.970062	0.950791	0.965244	0.936683	0.921886	0.905024	0.927736	0.931177	0.934618	0.891604	0.891259	0.936339	0.886098	0.850998	0.914315	0.897109	0.885409	0.901927	0.87956	0.883345	1
938	733	282	32	1	469.218	28.4327	650.42	49.6766	824.462	44.164	976.194	0	1285.76	230.878	3431.87	783.986	6907.24	1092.06	11343.9	0	938	13	1048	0.004192	529.308	103.015	2044.49	1401.5	0.974237	0.952767	0.968034	0.947042	0.925573	0.906011	0.93416	0.933206	0.933683	0.892653	0.890267	0.937023	0.88979	0.852576	0.91126	0.900763	0.883111	0.898855	0.877863	0.885973	1
940	0	646	262	32	0	0	493.005	33.3839	675.89	57.381	850.623	62.8636	0	0	1494.43	300.747	3864.77	987.937	7641.03	1692.74	940	16	940	0.00376	556.153	107.269	2364.35	1589.7	0.975	0.953191	0.969149	0.951596	0.930851	0.906915	0.933511	0.930851	0.934574	0.892021	0.890426	0.938298	0.892021	0.849468	0.911702	0.901064	0.881383	0.896277	0.877128	0.888298	1
940	28596	646	262	32	136.713	13.2766	493.005	33.3839	675.89	57.381	850.623	62.8636	32.8825	9.84913	1494.43	300.747	3864.77	987.937	7641.03	1692.74	940	0	29536	0.118144	150.062	77.1864	107.083	498.007	0.979229	0.953243	0.961014	0.919488	0.91055	0.924634	0.92675	0.943611	0.921875	0.863895	0.91033	0.917287	0.907909	0.876794	0.917067	0.904049	0.873019	0.913343	0.863759	0.887646	1
945	1387	466	219	32	328.709	18.2161	586.555	38.8128	776.117	62.0516	950.381	71.8227	443.357	73.7896	2509.56	494.525	5826.52	1381.69	10649	2395.89	945	10	2104	0.008416	441.842	172.253	1616.52	2124.47	0.978612	0.958888	0.96174	0.933222	0.914686	0.916825	0.927757	0.937738	0.925618	0.872148	0.899952	0.930608	0.901378	0.866683	0.918489	0.903279	0.874287	0.907082	0.867395	0.887595	1
946	1255	279	41	1	355.749	22.0963	597.83	44.1307	791.038	65.292	966.633	0	562.737	104.98	2664.96	594.605	6176.49	1572.47	11015.3	0	946	8	1576	0.006304	410.316	115.791	1087.57	1237.65	0.980013	0.961612	0.961612	0.929569	0.910533	0.920368	0.927348	0.940038	0.926713	0.873096	0.904188	0.928934	0.901967	0.872779	0.923858	0.903236	0.873414	0.914023	0.867069	0.89118	1
950	834	235	37	1	451.905	27.421	649.742	51.4798	837.439	71.6967	973.822	0	1149.28	209.389	3425.61	810.734	7334.55	1962.37	11261.8	0	950	13	1107	0.004428	507.26	108.441	1848.38	1511.16	0.980126	0.95935	0.95935	0.926829	0.910117	0.915537	0.928184	0.934056	0.931346	0.873532	0.900181	0.931346	0.899729	0.876694	0.922313	0.903342	0.869467	0.914634	0.86495	0.892502	1
952	0	734	222	35	0	0	471.844	32.7637	672.19	57.9445	864.096	78.5772	0	0	1311.87	274.102	3804.36	987.028	8076.17	2264.71	952	15	991	0.003964	530.578	112.878	2109.13	1681.4	0.98335	0.960646	0.960646	0.929364	0.913724	0.923814	0.930373	0.936428	0.929869	0.875378	0.902624	0.929869	0.900101	0.874874	0.924823	0.902119	0.870838	0.917255	0.863269	0.891524	1
952	25867	734	222	35	138.704	13.6665	471.844	32.7637	672.19	57.9445	864.096	78.5772	34.3605	10.4029	1311.87	274.102	3804.36	987.028	8076.17	2264.71	952	0	26858	0.107432	153.163	78.1483	110.915	507.336	0.969655	0.952714	0.955991	0.925478	0.916189	0.920582	0.926931	0.945472	0.913359	0.869778	0.891559	0.901798	0.905671	0.865813	0.913005	0.896828	0.876219	0.903157	0.858794	0.882642	1
957	1404	541	193	29	368.28	19.5935	583.248	37.8318	783.063	65.4573	975.803	102.623	622.15	99.2553	2466.46	484.722	5994.74	1511.01	11707.1	3779.85	957	10	2167	0.008668	467.02	152.243	1709.43	2083.69	0.977388	0.954545	0.962621	0.924781	0.916936	0.926396	0.926396	0.941394	0.919705	0.880249	0.898708	0.913706	0.904015	0.87725	0.920397	0.902861	0.868713	0.909552	0.859945	0.887863	1
958	1284	318	37	3	393.682	23.5916	596.654	44.5272	767.367	72.6218	926.92	36.4161	761.001	136.504	2650.44	605.106	5676	1631.13	9762.11	1109.82	958	8	1642	0.006568	442.385	101.06	1254.12	1135.02	0.979598	0.953106	0.962241	0.923569	0.91687	0.927832	0.922351	0.942753	0.918392	0.880938	0.900426	0.913825	0.904994	0.881242	0.917479	0.904385	0.866931	0.913216	0.862363	0.890987	1
962	891	269	34	3	477.509	28.5333	637.253	49.4618	805.49	75.1007	967.021	35.7923	1354.47	242.742	3230.62	763.504	6555.39	1848.35	11072.9	1188.36	962	13	1197	0.004788	523.951	92.4828	1948.18	1311.11	0.982038	0.95071	0.962824	0.926065	0.916876	0.930242	0.92147	0.938179	0.92147	0.887636	0.899749	0.916458	0.903091	0.88137	0.918964	0.903091	0.866332	0.908939	0.861738	0.890142	1
964	0	798	259	36	0	0	503.18	32.3611	663.64	53.9573	841.66	89.8517	0	0	1586.37	303.417	3652.94	897.501	7533.45	2420.87	964	15	1093	0.004372	552.352	95.7981	2271.95	1469.01	0.981702	0.953339	0.963861	0.930924	0.919488	0.932754	0.919945	0.938243	0.920403	0.888381	0.902104	0.915371	0.902562	0.877859	0.91903	0.901647	0.86505	0.907594	0.860018	0.889753	1
964	29015	798	259	36	137.15	13.698	503.18	32.3611	663.64	53.9573	841.66	89.8517	33.2481	10.1716	1586.37	303.417	3652.94	897.501	7533.45	2420.87	964	0	30108	0.120432	152.223	80.9018	114.519	503.763	0.965424	0.953301	0.96197	0.935499	0.903232	0.90456	0.928673	0.939269	0.917945	0.887073	0.880746	0.918377	0.899462	0.863574	0.910555	0.884831	0.888701	0.888236	0.874601	0.883237	1
969	1457	583	220	34	331.462	17.4778	599.653	37.5587	763.015	60.5105	941.148	100.755	454.148	71.8661	2677.08	498.977	5537.58	1370.37	10519	3365.75	969	10	2294	0.009176	450.043	169.239	1655.77	2050.88	0.977768	0.959241	0.963601	0.937663	0.917611	0.911944	0.92197	0.941587	0.918265	0.88884	0.883609	0.916303	0.903662	0.874019	0.916085	0.891674	0.88143	0.88884	0.86966	0.886443	1
970	1309	341	39	3	368.786	21.3036	617.199	44.3394	779.147	77.4702	955.107	34.357	625.635	108.078	2928.51	624.818	5961.41	1976.33	10668.6	1158.49	970	9	1692	0.006768	429.349	118.943	1230.54	1310.75	0.97695	0.959515	0.967199	0.940012	0.923463	0.904255	0.927305	0.943262	0.920804	0.889775	0.880319	0.914598	0.90721	0.873227	0.919031	0.890071	0.88948	0.888298	0.871158	0.885638	1
974	866	282	28	3	459.907	26.3869	659.708	52.3583	838.624	84.9448	1027.09	23.2452	1209.74	208.291	3585.11	849.573	7436.15	2554.36	13223.5	893.639	974	13	1179	0.004716	518.134	108.271	1956.34	1562.57	0.97922	0.962256	0.967769	0.942324	0.919423	0.909245	0.927481	0.94402	0.921544	0.891009	0.883376	0.908821	0.908821	0.875318	0.920271	0.89525	0.886768	0.890585	0.866836	0.882103	1
976	0	758	259	31	0	0	475.865	31.5587	675.806	55.9072	866.22	101.946	0	0	1343.83	266.122	3858.79	946.388	8278.63	3235.59	976	15	1048	0.004192	536.825	111.674	2170.51	1698.4	0.980439	0.960401	0.97042	0.944656	0.917939	0.909828	0.927481	0.943225	0.925573	0.896947	0.883588	0.908397	0.914122	0.870706	0.919847	0.896469	0.884065	0.891221	0.869752	0.883111	1
976	30935	758	259	31	138.513	13.418	475.865	31.5587	675.806	55.9072	866.22	101.946	34.1875	10.215	1343.83	266.122	3858.79	946.388	8278.63	3235.59	976	0	31983	0.127932	151.564	74.9071	104.189	489.148	0.963825	0.952225	0.966185	0.945518	0.915565	0.891395	0.933777	0.930854	0.928134	0.883829	0.871557	0.93989	0.893428	0.846669	0.908342	0.890067	0.884517	0.875715	0.870947	0.866617	1
981	1596	533	221	24	376.435	19.3367	592.901	39.3023	795.505	64.6266	1001.27	120.675	663.82	101.676	2591.6	509.828	6276.23	1527.11	12786.3	5092.42	981	10	2374	0.009496	470.363	152.078	1741.66	2152.94	0.968829	0.953243	0.969671	0.939553	0.918281	0.901853	0.930286	0.938711	0.930708	0.891955	0.878265	0.929444	0.90059	0.86289	0.905013	0.894693	0.892165	0.88711	0.872157	0.879107	1
982	1470	290	41	3	409.846	24.2047	606.377	44.8908	813.621	64.8009	1028.17	108.137	857.932	151.878	2780.53	616.857	6706.93	1560.81	13672.1	3970.97	982	8	1804	0.007216	451.644	98.5863	1321.24	1261.62	0.968958	0.952882	0.967849	0.938193	0.916574	0.898004	0.930155	0.937084	0.930432	0.889412	0.873614	0.937084	0.900499	0.859479	0.899945	0.894401	0.891353	0.884978	0.875831	0.877494	1
986	1029	242	33	3	480.801	29.5796	637.522	47.4478	837.654	69.4824	1035.81	97.1814	1383.4	253.899	3229.97	728.102	7328.71	1818.92	13896.2	3861.49	986	12	1307	0.005228	520.103	90.4136	1904.14	1370.65	0.969778	0.957154	0.967865	0.938409	0.913925	0.904744	0.923871	0.938026	0.925019	0.887529	0.879112	0.936113	0.907422	0.86534	0.89671	0.894032	0.89824	0.883321	0.867253	0.884851	1
988	0	900	226	32	0	0	507.204	34.1021	661.84	53.5225	867.691	90.2751	0	0	1626.43	326.802	3622.67	884.738	8240.37	2712.81	988	15	1158	0.004632	547.345	91.2945	2198.8	1448.47	0.971503	0.957686	0.968912	0.939983	0.915803	0.908031	0.927029	0.936528	0.927461	0.885147	0.881261	0.936097	0.908031	0.864421	0.895941	0.893782	0.898532	0.88342	0.86658	0.881693	1
988	28012	900	226	32	134.128	13.594	507.204	34.1021	661.84	53.5225	867.691	90.2751	31.1376	9.75475	1626.43	326.802	3622.67	884.738	8240.37	2712.81	988	0	29170	0.11668	150.532	83.7715	117.19	512.356	0.966627	0.950137	0.963901	0.941464	0.921957	0.908056	0.942269	0.922455	0.928848	0.875094	0.888876	0.928917	0.888687	0.85096	0.913456	0.887796	0.871872	0.887916	0.868632	0.877031	1
993	1221	668	186	27	349.062	19.453	612.13	39.964	773.964	65.2024	989.25	86.8788	530.564	89.5749	2849.79	555.073	5791.29	1483.79	12080.1	3407.27	993	11	2102	0.008408	478.484	166.382	1881.46	2119.73	0.966936	0.958611	0.964795	0.941246	0.92079	0.90628	0.934586	0.926974	0.929353	0.887012	0.886537	0.928164	0.893435	0.857992	0.907707	0.892245	0.883206	0.886775	0.866556	0.872265	1
994	1110	412	33	2	385.505	22.5482	625.965	44.2772	784.937	54.4815	932.063	6.22044	714.423	126.336	3053.25	647.629	5999.03	1239.82	9881.26	196.948	994	9	1557	0.006228	458.301	121.286	1457.08	1323.16	0.966281	0.958253	0.967245	0.941233	0.922608	0.903661	0.934811	0.92325	0.934168	0.885999	0.883751	0.928388	0.886641	0.860629	0.903661	0.894348	0.882466	0.890495	0.861914	0.871227	1
998	754	357	29	2	476.127	27.7572	668.466	53.164	825.835	68.1285	897.837	36.0892	1342.09	233.403	3729.83	897.927	7023.79	1770.66	8877.73	1061.32	998	14	1142	0.004568	545.873	107.841	2246	1501.35	0.964536	0.961033	0.968476	0.942644	0.918126	0.906305	0.931261	0.923818	0.934326	0.887916	0.881349	0.931261	0.878722	0.863835	0.899299	0.900175	0.887916	0.891856	0.863835	0.875657	1
1000	0	660	339	29	0	0	500.336	33.8898	691.438	58.9793	860.162	85.7776	0	0	1561.86	316.833	4137.29	1063.78	8005.01	2428.94	1000	16	1028	0.004112	573.506	111.507	2592.91	1702.76	0.965467	0.959144	0.970331	0.946498	0.919261	0.903696	0.931907	0.924125	0.935311	0.891051	0.879864	0.931907	0.877918	0.863813	0.903696	0.900292	0.88716	0.892996	0.862354	0.878405	1
1000	24519	660	339	29	137.396	14.0012	500.336	33.8898	691.438	58.9793	860.162	85.7776	33.468	10.4658	1561.86	316.833	4137.29	1063.78	8005.01	2428.94	1000	0	25547	0.102188	154.945	89.6311	136.459	608.085	0.969409	0.943027	0.945571	0.930931	0.913688	0.920167	0.929365	0.924336	0.924394	0.880475	0.89852	0.924414	0.890966	0.863878	0.910518	0.88527	0.867577	0.893549	0.869535	0.884761	1
1005	1233	495	275	27	361.338	19.048	609.636	39.4885	804.29	65.5596	973.544	79.1061	587.692	93.417	2814.88	552.376	6486.2	1573.1	11474.6	2851.32	1005	11	2030	0.00812	490.032	176.923	2074.64	2410.67	0.970197	0.952217	0.961823	0.942118	0.917488	0.915271	0.940148	0.926355	0.931773	0.885468	0.888916	0.926847	0.889409	0.858621	0.91133	0.896798	0.874631	0.89532	0.869704	0.879803	1
1006	1114	322	44	3	396.856	23.8685	623.199	47.9065	832.259	69.6042	1020.7	114.288	779.558	141.516	3021.54	712.917	7191.04	1797.34	13454.2	4699.87	1006	9	1483	0.005932	460.181	120.921	1482.22	1551.83	0.970668	0.950775	0.957519	0.938301	0.920769	0.920432	0.938301	0.925489	0.930883	0.881659	0.893459	0.927512	0.88503	0.854012	0.913688	0.896156	0.870196	0.893796	0.871881	0.877613	1
1010	781	281	41	3	489.166	30.188	668.943	54.3999	872.6	80.7334	1056.29	109.736	1456.75	274.134	3741.07	927.018	8321.77	2328.9	14827.5	4799.2	1010	14	1106	0.004424	550.594	111.491	2327.88	1825.88	0.972423	0.951175	0.962929	0.940778	0.925407	0.917722	0.938065	0.928119	0.930832	0.883816	0.89783	0.929024	0.880651	0.857595	0.911392	0.903707	0.869801	0.891953	0.870705	0.879747	1
1012	0	708	259	42	0	0	512.214	35.7536	690.589	58.2498	917.948	100.899	0	0	1676.75	355.2	4120.65	1066.49	9784.44	3375.12	1012	16	1009	0.004036	574.89	115.252	2641.56	2047.72	0.973736	0.953915	0.964321	0.943013	0.924182	0.91774	0.940535	0.928147	0.931615	0.892468	0.89445	0.928147	0.884044	0.856293	0.907334	0.904361	0.869177	0.889495	0.87116	0.877602	1
1012	28128	708	259	42	131.5	13.4	512.214	35.7536	690.589	58.2498	917.948	100.899	29.3576	9.16097	1676.75	355.2	4120.65	1066.49	9784.44	3375.12	1012	0	29137	0.116548	146.855	84.8855	119.817	611.067	0.969008	0.950784	0.951728	0.925473	0.919381	0.927412	0.917459	0.928459	0.926828	0.887017	0.895597	0.912843	0.898308	0.878968	0.91842	0.886896	0.878865	0.900213	0.866115	0.887566	1
1017	1087	525	220	39	350.947	18.6692	619.32	40.1624	798.653	65.2989	1035.2	92.7184	538.709	85.6992	2950.69	582.492	6352.57	1562.81	13837.6	3632.7	1017	11	1871	0.007484	493.158	186.144	2176.33	2696.92	0.973811	0.951363	0.94682	0.925174	0.925708	0.9217	0.930786	0.929717	0.92651	0.883218	0.902993	0.912614	0.885623	0.866114	0.913683	0.885088	0.86852	0.895778	0.870925	0.88295	1
1018	982	297	28	2	385.53	23.3411	633.356	42.6487	818.186	61.9496	1008.86	8.74045	715.065	130.184	3158.21	655.202	6808.97	1548.78	12518.7	323.884	1018	9	1309	0.005236	451.967	122.567	1417.78	1424.53	0.975172	0.950344	0.944614	0.923606	0.92437	0.927426	0.92628	0.930099	0.927044	0.875477	0.91673	0.906799	0.88961	0.867074	0.917876	0.878151	0.868602	0.89725	0.871658	0.885027	1
1022	692	252	27	2	481.724	29.3784	677.058	48.6957	863.715	71.7359	1108.18	10.4619	1391.13	255.858	3862.13	862.347	8031.62	1996.63	16572.1	467.187	1022	13	973	0.003892	544.202	110.477	2246.58	1702.1	0.976362	0.95221	0.945015	0.926002	0.929085	0.930113	0.921377	0.930113	0.929085	0.878212	0.921377	0.913155	0.887461	0.863823	0.920349	0.887461	0.86742	0.896711	0.868448	0.879239	1
1024	0	615	230	27	0	0	508.339	33.6137	703.746	53.9743	909.366	97.8239	0	0	1636.65	324.878	4343.66	1018.79	9505.26	3345.95	1024	15	872	0.003488	572.297	113.234	2594.29	1904.65	0.978784	0.953555	0.943807	0.926032	0.927752	0.934633	0.919725	0.932339	0.931766	0.882454	0.924312	0.915711	0.889908	0.861239	0.919151	0.892775	0.865252	0.892775	0.872706	0.87844	1
1024	34410	615	230	27	137.031	13.16	508.339	33.6137	703.746	53.9743	909.366	97.8239	33.0902	9.77262	1636.65	324.878	4343.66	1018.79	9505.26	3345.95	1024	0	35282	0.141128	147.789	71.081	96.3907	497.866	0.973499	0.959016	0.958534	0.931622	0.918868	0.923375	0.919605	0.936923	0.928235	0.898064	0.885976	0.908424	0.912094	0.874072	0.918613	0.892183	0.89737	0.890808	0.866986	0.8848	1
1029	1693	463	190	24	357.761	19.0329	614.893	38.7932	811.369	60.0681	1023.47	106.119	570.562	91.0239	2886.04	544.907	6636.37	1496.3	13495.6	4529.33	1029	9	2370	0.00948	451.101	161.69	1640.08	2235.2	0.970675	0.958861	0.961814	0.935232	0.92616	0.931013	0.917089	0.932489	0.928059	0.889451	0.903376	0.914979	0.902321	0.873207	0.918354	0.894726	0.89135	0.89346	0.866456	0.887342	1
1030	1572	287	33	2	397.951	23.403	633.074	44.7084	814.44	60.4213	968.909	12.4396	785.612	138.349	3157.83	668.351	6711.31	1483.5	11098.3	425.408	1030	8	1894	0.007576	441.439	103.314	1259.21	1214.35	0.970961	0.960929	0.963569	0.936642	0.924234	0.933738	0.912619	0.932946	0.926874	0.890444	0.902059	0.912619	0.905491	0.873812	0.92265	0.894139	0.891235	0.892819	0.864836	0.889124	1
1034	1109	239	31	2	488.27	29.2048	678.484	50.7016	855.001	77.9733	979.755	0.276216	1447.73	259.775	3890.49	868.274	7825.55	2175.61	11468	9.65679	1034	12	1381	0.005524	530.133	95.6256	2028.16	1430.1	0.97357	0.961984	0.966691	0.93845	0.925054	0.936278	0.9084	0.934106	0.925054	0.8874	0.901521	0.909124	0.906227	0.875815	0.92071	0.89609	0.889573	0.888487	0.865315	0.884504	1
1036	0	1009	219	32	0	0	507.368	34.1689	697.099	55.5994	877.891	90.4557	0	0	1628.09	328.404	4227.41	996.739	8522.58	2589.13	1036	14	1260	0.00504	549.756	98.1162	2254.98	1554.95	0.975	0.961905	0.969048	0.938095	0.926984	0.938492	0.910714	0.935317	0.927778	0.889683	0.903175	0.911905	0.906349	0.875397	0.919841	0.897222	0.890079	0.888492	0.863492	0.883333	1
1036	31231	1009	219	32	137.604	13.358	507.368	34.1689	697.099	55.5994	877.891	90.4557	33.5268	10.0658	1628.09	328.404	4227.41	996.739	8522.58	2589.13	1036	0	32491	0.129964	153.588	82.9269	119.675	527.08	0.964082	0.950956	0.958973	0.937983	0.918639	0.912222	0.925764	0.934859	0.920347	0.898834	0.878751	0.917008	0.898834	0.867379	0.91016	0.892986	0.900419	0.889108	0.864486	0.87752	1
1041	1630	747	186	26	347.328	18.7215	610.88	41.1934	802.312	62.0538	976.463	90.3846	522.412	84.677	2834.8	569.141	6426.62	1499.02	11638.9	3076.14	1041	10	2589	0.010356	462.376	163.466	1725.41	2048.28	0.970259	0.955195	0.964851	0.943414	0.922171	0.923136	0.917729	0.939552	0.925068	0.899382	0.88934	0.917149	0.901313	0.877173	0.909038	0.896678	0.897451	0.892623	0.862302	0.886056	1
1042	1462	440	34	2	383.771	22.7994	624.441	46.7436	811.264	79.2843	1045.8	0	705.074	125.434	3036.47	681.475	6711.4	1918.19	13935	0	1042	9	1938	0.007752	446.596	117.731	1353.42	1345.03	0.970588	0.954076	0.96517	0.94453	0.923891	0.917957	0.918473	0.937307	0.924149	0.899381	0.889319	0.919247	0.899639	0.879515	0.908411	0.897317	0.897833	0.895253	0.863777	0.887513	1
1046	992	373	30	2	474.328	28.1357	670.662	49.6121	856.427	84.6469	1106.77	9.69948	1327.51	237.011	3756.92	835.588	7894.14	2247.41	16508.5	432.041	1046	13	1397	0.005588	535.86	107.643	2138.92	1583.81	0.973515	0.956335	0.965641	0.947387	0.924123	0.922691	0.918397	0.935576	0.928418	0.896206	0.887616	0.923049	0.902649	0.873658	0.907659	0.896922	0.896206	0.895848	0.865426	0.891911	1
1048	0	880	350	31	0	0	493.664	33.3261	688.326	50.9446	900.692	110.75	0	0	1500.38	305.599	4060.27	900.624	9324.76	3480.77	1048	15	1261	0.005044	557.7	110.845	2403.25	1759.79	0.973434	0.959159	0.966693	0.94885	0.923473	0.925456	0.920698	0.936162	0.927439	0.894132	0.888977	0.923077	0.902062	0.876289	0.911182	0.896907	0.895718	0.894925	0.865583	0.891753	1
1048	31018	880	350	31	141.986	13.9465	493.664	33.3261	688.326	50.9446	900.692	110.75	36.8441	11.2538	1500.38	305.599	4060.27	900.624	9324.76	3480.77	1048	0	32279	0.129116	158.227	84.5837	129.289	575.603	0.963304	0.952647	0.963041	0.931767	0.915425	0.908269	0.920118	0.925989	0.92396	0.904427	0.873447	0.919499	0.876251	0.860219	0.896914	0.896248	0.882911	0.885715	0.862139	0.875755	1
1053	1860	657	302	29	363.103	19.9595	602.404	40.2842	798.756	57.9415	1016.21	107.492	596.735	99.0077	2718.48	549.14	6328.52	1383.48	13221.8	4316.43	1053	10	2848	0.011392	471.153	164.659	1822.55	2260.82	0.965414	0.955232	0.967872	0.941187	0.920295	0.917486	0.923279	0.935744	0.919593	0.897647	0.875527	0.920997	0.895892	0.864466	0.911692	0.896419	0.88448	0.894663	0.864115	0.871664	1
1054	1697	390	35	1	401.714	24.0638	623.393	44.2588	829.966	55.4581	909.863	0	808.34	146.337	3016.43	651.473	7079.37	1418.48	9193.57	0	1054	8	2123	0.008492	449.736	103.633	1321.31	1200.93	0.964908	0.954545	0.968205	0.939237	0.922751	0.918041	0.921102	0.937117	0.920396	0.900377	0.873528	0.920867	0.889543	0.861281	0.910033	0.897551	0.8813	0.896609	0.861281	0.86976	1
1058	1226	334	31	1	510.018	30.0939	677.369	50.0059	882.351	75.1536	978.188	0	1648.53	292.903	3870.24	869.969	8569.21	2183.05	11413.3	0	1058	13	1592	0.006368	552.672	90.6945	2255.54	1406.16	0.967023	0.956344	0.968907	0.940955	0.924937	0.917399	0.919912	0.935302	0.921168	0.904209	0.871859	0.922425	0.894472	0.861495	0.91049	0.899812	0.884422	0.896985	0.858982	0.864322	1
1060	0	1094	309	31	0	0	537.716	36.0082	704.525	52.9817	919.722	84.6603	0	0	1936.35	390.89	4354.63	980.162	9733.17	2649.48	1060	15	1434	0.005736	581.918	94.5811	2625.99	1604.38	0.969317	0.958159	0.969317	0.941423	0.928173	0.919456	0.91841	0.934449	0.921548	0.903766	0.872385	0.921897	0.895049	0.861576	0.914226	0.900976	0.882845	0.89749	0.858438	0.866109	1
1060	28760	1094	309	31	133.162	13.0999	537.716	36.0082	704.525	52.9817	919.722	84.6603	30.419	9.24984	1936.35	390.89	4354.63	980.162	9733.17	2649.48	1060	0	30194	0.120776	154.474	98.48	153.69	653.524	0.96241	0.945204	0.959942	0.938299	0.928032	0.927005	0.924886	0.930052	0.927635	0.892081	0.886004	0.918096	0.883189	0.875638	0.904186	0.908674	0.883719	0.891121	0.860336	0.857902	1
1065	1149	816	256	27	347.559	18.5709	644.967	42.7209	814.671	58.2669	1037.39	96.2609	523.37	83.9581	3332.41	660.512	6709.6	1438.67	13953.2	3903.73	1065	12	2248	0.008992	516.994	187.879	2408.81	2532.67	0.967527	0.949066	0.966192	0.94306	0.925044	0.919706	0.918149	0.929048	0.927269	0.900801	0.877224	0.916593	0.890125	0.874333	0.90169	0.898132	0.878781	0.886566	0.863657	0.873888	1
1066	1048	520	50	1	384.084	22.4524	661.778	48.2319	826.389	59.9781	1236.02	0	706.568	124.337	3608.26	781.221	7005.12	1521.4	22955.3	0	1066	10	1619	0.006476	487.461	147.498	1846.81	1792.38	0.966028	0.946572	0.964793	0.942866	0.924954	0.92063	0.915689	0.92866	0.92866	0.900865	0.876467	0.919395	0.890673	0.872452	0.896232	0.901791	0.879555	0.884805	0.864114	0.869364	1
1070	700	446	46	1	487.693	29.1286	713.336	54.8691	882.346	73.6265	1323.89	0	1442.59	259.208	4522.92	1047.88	8563.59	2209.63	28182.1	0	1070	15	1193	0.004772	587.967	131.922	2891.15	2154.45	0.96689	0.94803	0.96228	0.945096	0.92456	0.923722	0.913663	0.927075	0.930008	0.902766	0.880553	0.924141	0.892288	0.86798	0.898994	0.901928	0.881811	0.885583	0.859179	0.870914	1
1072	0	609	414	47	0	0	508.09	34.7593	731.875	60.2735	909.333	97.0188	0	0	1635.73	335.34	4895.74	1220.55	9503.37	3518.15	1072	17	1070	0.00428	612.301	134.519	3242.67	2330.84	0.96729	0.951402	0.964019	0.942991	0.927103	0.928972	0.912617	0.928505	0.930841	0.903738	0.88271	0.923364	0.895794	0.867757	0.898131	0.900467	0.884579	0.888785	0.858879	0.871495	1
1072	24526	609	414	47	130.183	13.8506	508.09	34.7593	731.875	60.2735	909.333	97.0188	28.5695	9.41014	1635.73	335.34	4895.74	1220.55	9503.37	3518.15	1072	0	25596	0.102384	150.337	101.246	162.93	800.618	0.970269	0.958744	0.955774	0.939268	0.926825	0.933583	0.917546	0.938213	0.93079	0.892464	0.900883	0.912037	0.888283	0.87373	0.910005	0.896917	0.889416	0.887092	0.857517	0.865272	1
1077	859	445	349	44	356.815	18.5524	618.922	41.5947	843.863	66.0932	1026.13	116.34	565.856	88.1111	2947.51	591.78	7476.31	1774.1	13699.1	5534.67	1077	14	1697	0.006788	543.066	213.549	2952.1	3409.37	0.969358	0.958751	0.963465	0.937537	0.928403	0.934296	0.917501	0.934296	0.930171	0.895109	0.897761	0.91485	0.890395	0.873895	0.90218	0.892163	0.883618	0.890689	0.851208	0.860931	1
1078	777	276	59	5	391.478	22.9333	633.328	45.808	847.188	73.7924	994.302	102.47	747.992	130.863	3163.79	682.677	7598.72	2069.08	12359.5	3652.7	1078	10	1117	0.004468	478.006	144.154	1758.75	1978.85	0.969561	0.961504	0.965533	0.935094	0.933303	0.935989	0.92256	0.929275	0.933751	0.894808	0.901074	0.912713	0.885407	0.880931	0.897493	0.883169	0.882274	0.889884	0.850492	0.863921	1
1082	550	243	54	5	495.865	29.6759	682.351	52.2815	903.013	85.4562	1056.11	102.548	1516.01	269.89	3960.51	912.07	9231.12	2715.81	14751.6	4227.66	1082	15	852	0.003408	578.146	131.795	2779.87	2400.88	0.971831	0.960681	0.966549	0.938967	0.933685	0.93838	0.922535	0.933685	0.937793	0.891432	0.896127	0.915493	0.890845	0.873826	0.900822	0.88439	0.887911	0.898474	0.850939	0.86385	1
1084	0	497	227	56	0	0	522.911	32.6962	709.973	56.1407	952.61	101.872	0	0	1778.32	331.071	4464.1	1069.62	10907.4	3602.59	1084	17	780	0.00312	608.201	136.048	3215.37	2711.49	0.973718	0.964103	0.966026	0.948077	0.934615	0.941026	0.919872	0.937179	0.936538	0.891667	0.895513	0.916026	0.891667	0.871795	0.900641	0.882051	0.891026	0.896795	0.85	0.860256	1
1084	31405	497	227	56	137.683	13.4458	522.911	32.6962	709.973	56.1407	952.61	101.872	33.5918	10.027	1778.32	331.071	4464.1	1069.62	10907.4	3602.59	1084	0	32185	0.12874	149.086	76.5522	110.702	646.281	0.972363	0.961007	0.953192	0.940702	0.916048	0.929377	0.918332	0.930791	0.921687	0.888364	0.89972	0.906789	0.906167	0.868432	0.911745	0.8936	0.893071	0.884045	0.863057	0.866087	1
1089	1605	379	197	45	376.133	19.2797	641.14	39.935	825.632	60.806	1080.18	118.764	662.223	101.829	3268.72	603.336	6989.12	1541.28	15904.9	5339.32	1089	9	2226	0.008904	475.267	176.588	1974.07	2920.83	0.974394	0.962489	0.960916	0.942273	0.923181	0.937556	0.920036	0.936658	0.922956	0.892857	0.90027	0.913297	0.89982	0.868823	0.90903	0.893756	0.882974	0.884097	0.863881	0.866352	1
1090	1463	212	43	2	397.916	23.5083	651.277	47.6331	831.306	67.08	1050.52	68.6909	785.469	138.577	3439.99	734.059	7155.41	1689.48	14302.9	2762.26	1090	8	1720	0.00688	440.737	110.168	1287.62	1416.41	0.975872	0.962791	0.960465	0.940988	0.922965	0.936337	0.922384	0.940698	0.925	0.893605	0.899709	0.911919	0.902616	0.868895	0.913372	0.893895	0.882558	0.87936	0.868895	0.86686	1
1094	1031	185	41	2	498.548	29.6229	703.387	49.6411	875.691	71.3978	1124.19	68.8465	1540.44	273.581	4324.65	892.8	8363.14	2058.16	17485.3	3167.05	1094	12	1259	0.005036	541.923	103.885	2197.07	1720.46	0.975377	0.962272	0.962669	0.942415	0.921763	0.936855	0.925338	0.942812	0.924543	0.893963	0.905083	0.9166	0.901112	0.870929	0.910643	0.893169	0.885624	0.878872	0.866561	0.863781	1
1096	0	903	179	40	0	0	516.132	34.2591	720.994	56.1485	906.253	96.3184	0	0	1712.83	337.824	4670.91	1070.03	9400.7	3305.25	1096	14	1122	0.004488	562.723	108.3	2458.83	1900.14	0.976381	0.963458	0.963904	0.945187	0.925134	0.937611	0.925134	0.943405	0.926471	0.893939	0.907754	0.915775	0.903298	0.872103	0.912656	0.894831	0.887255	0.877005	0.86943	0.865865	1
1096	32591	903	179	40	136.207	13.2151	516.132	34.2591	720.994	56.1485	906.253	96.3184	32.5179	9.72251	1712.83	337.824	4670.91	1070.03	9400.7	3305.25	1096	0	33713	0.134852	150.402	80.0751	113.268	556.469	0.965147	0.95739	0.95877	0.944784	0.910539	0.925266	0.922656	0.92798	0.925711	0.887225	0.884051	0.905229	0.906505	0.873921	0.919719	0.898496	0.880773	0.887061	0.851304	0.873788	1
1101	1662	655	160	32	361.91	19.8419	628.655	40.9857	832.361	60.1229	1025.4	106.766	590.848	96.4519	3085.75	602.323	7156.25	1545.77	13584.9	4951.89	1101	10	2509	0.010036	470.01	166.414	1826.57	2359.28	0.968115	0.956556	0.964129	0.946393	0.9167	0.932045	0.924671	0.93344	0.92487	0.889597	0.896373	0.905141	0.911917	0.863093	0.920686	0.898167	0.874651	0.882423	0.864089	0.870666	1
1102	1538	374	25	3	403.495	24.2967	650.667	44.5166	851.902	69.3451	1060.69	95.946	819.148	147.206	3424.07	697.759	7701.43	1871.04	14884.8	3813.46	1102	8	1940	0.00776	457.94	114.013	1431.77	1424.01	0.966495	0.955928	0.963918	0.946907	0.914175	0.931959	0.925773	0.931186	0.92268	0.888144	0.893557	0.907474	0.916495	0.866495	0.923196	0.901546	0.872165	0.88299	0.86366	0.871392	1
1106	1086	321	24	3	494.993	30.3398	696.119	52.9153	895.033	68.8464	1098.7	103.359	1508.87	276.944	4202.71	952.29	8907.45	2050.33	16565.2	4334.77	1106	13	1434	0.005736	547.973	105.426	2267.21	1676.45	0.966876	0.955718	0.964435	0.94735	0.921199	0.929916	0.92887	0.930265	0.926081	0.886681	0.894003	0.907601	0.914226	0.866457	0.924338	0.903766	0.86855	0.883543	0.862273	0.869596	1
1108	0	973	300	25	0	0	515.652	35.7374	718.107	57.1123	938.008	104.547	0	0	1710.14	355.781	4619.33	1100.61	10457.8	3904.31	1108	15	1298	0.005192	570.579	108.692	2551.01	1841.56	0.968413	0.956471	0.964946	0.949153	0.921803	0.933744	0.927966	0.932589	0.927966	0.886364	0.897149	0.90678	0.912943	0.868259	0.922958	0.905239	0.870185	0.881356	0.860169	0.8698	1
1108	34457	973	300	25	133.982	13.4675	515.652	35.7374	718.107	57.1123	938.008	104.547	31.0225	9.69017	1710.14	355.781	4619.33	1100.61	10457.8	3904.31	1108	0	35755	0.14302	149.832	85.2781	122.505	587.682	0.969389	0.949	0.961698	0.946147	0.922626	0.923745	0.912893	0.937533	0.918123	0.892225	0.879276	0.915844	0.904335	0.861376	0.912222	0.912614	0.880828	0.89628	0.852258	0.862649	1
1113	1502	685	263	19	322.526	18.9408	608.672	41.8876	809.241	63.1706	1026.42	101.397	419.382	74.2377	2805.89	576.653	6596.05	1554.91	13572.8	4364.85	1113	11	2469	0.009876	459.176	185.201	1840.66	2335.63	0.971648	0.954638	0.961523	0.949777	0.928514	0.927501	0.91778	0.939449	0.923248	0.898137	0.887606	0.91535	0.906237	0.86371	0.920616	0.90806	0.873633	0.885784	0.856217	0.87181	1
1114	1359	401	38	1	349.325	22.8237	623.905	47.4721	817.458	59.6535	914.248	0	533.559	104.146	3030.33	692.222	6782.85	1505.31	9326.56	0	1114	9	1799	0.007196	420.731	132.227	1226.98	1392.65	0.973319	0.953307	0.962757	0.94886	0.928016	0.925236	0.914119	0.941912	0.920789	0.903002	0.884658	0.90995	0.900222	0.862424	0.923013	0.910506	0.877988	0.887993	0.854641	0.869094	1
1118	858	352	36	1	424.666	26.4825	661.757	53.3334	855.349	67.9716	943.121	0	955.084	178.335	3620.28	860.614	7788.85	1889.24	10234.2	0	1118	14	1247	0.004988	504.441	128.424	1912.14	1685.35	0.972735	0.95429	0.960706	0.950281	0.930634	0.926624	0.919808	0.942261	0.917402	0.898156	0.88733	0.90818	0.902566	0.864074	0.919407	0.913392	0.877306	0.882919	0.854451	0.872093	1
1120	0	736	329	36	0	0	438.844	30.3239	675.126	54.9312	873.989	75.5565	0	0	1056.26	218.058	3844.49	922.074	8335.87	2217.51	1120	16	1101	0.004404	523.678	131.835	2127.46	1831.66	0.973206	0.957766	0.959582	0.951408	0.927793	0.923706	0.923706	0.940054	0.918256	0.896004	0.887375	0.905995	0.902816	0.867393	0.920527	0.915531	0.876022	0.886467	0.853769	0.870572	1
1120	32414	736	329	36	138.798	13.4887	438.844	30.3239	675.126	54.9312	873.989	75.5565	34.4048	10.3258	1056.26	218.058	3844.49	922.074	8335.87	2217.51	1120	0	33515	0.13406	151.442	73.8469	103.164	499.505	0.970789	0.952618	0.971177	0.943995	0.928405	0.935014	0.924959	0.920633	0.923049	0.89624	0.895629	0.922154	0.892123	0.868522	0.898478	0.902745	0.876607	0.89997	0.855885	0.864956	1
1125	1751	505	273	32	363.274	19.7436	550.263	34.6917	788.08	64.0212	984.826	78.7816	597.444	97.4348	2071.36	394.165	6102.38	1470.37	11872.6	3023.85	1125	10	2561	0.010244	453.196	154.567	1615.79	2142.92	0.973838	0.954119	0.965443	0.943967	0.92952	0.927372	0.922882	0.930301	0.919953	0.891449	0.88852	0.91351	0.900234	0.866654	0.899649	0.907653	0.878954	0.900039	0.861773	0.864506	1
1126	1601	282	48	2	407.467	23.8602	571.832	39.9901	803.687	80.151	977.471	61.6564	842.985	147.507	2329.63	488.333	6531.46	1858.78	11522.7	2148.38	1126	8	1933	0.007732	441.874	88.658	1212.17	1118.5	0.972323	0.957062	0.966632	0.942835	0.928091	0.928867	0.920848	0.927315	0.917744	0.891619	0.890067	0.917227	0.90119	0.868339	0.898603	0.903518	0.881273	0.904811	0.864459	0.866529	1
1130	1144	239	41	2	504.154	29.5473	619.209	44.8183	863.323	84.1863	1055.89	79.8497	1592.3	278.828	2957.86	639.838	8080.75	2318.07	14583.7	3245.19	1130	12	1426	0.005704	534.538	81.7389	2025.95	1368.17	0.970196	0.95582	0.968794	0.941795	0.928121	0.930926	0.917952	0.930575	0.920056	0.892356	0.893408	0.918654	0.900771	0.863604	0.897265	0.901823	0.880785	0.906732	0.868163	0.871318	1
1132	0	1026	225	41	0	0	518.858	34.1401	635.692	52.912	900.372	95.1603	0	0	1739.61	340.356	3214.95	791.567	9208.54	2962	1132	14	1292	0.005168	551.311	87.4266	2233.56	1544.3	0.972136	0.958978	0.970588	0.94195	0.928793	0.933824	0.918344	0.92918	0.92144	0.892415	0.893189	0.918731	0.901703	0.862616	0.897833	0.90209	0.883127	0.90596	0.868808	0.87113	1
1132	29905	1026	225	41	134.076	13.566	518.858	34.1401	635.692	52.912	900.372	95.1603	31.1009	9.81281	1739.61	340.356	3214.95	791.567	9208.54	2962	1132	0	31197	0.124788	151.355	86.0465	122.314	539.845	0.962817	0.95296	0.964099	0.935715	0.920473	0.922909	0.919624	0.935298	0.926307	0.893708	0.888643	0.900455	0.885822	0.867022	0.901753	0.902298	0.871157	0.881255	0.860147	0.861509	1
1137	1267	787	185	33	360.229	19.4444	629.662	38.9902	748.109	55.3769	1004.57	104.43	582.543	94.2601	3096.71	573.418	5206.94	1148.57	12759.7	4092.52	1137	11	2272	0.009088	494.501	162.922	2006.84	2127.32	0.96743	0.959507	0.972271	0.942562	0.925836	0.927377	0.921435	0.926717	0.922975	0.893266	0.883583	0.909771	0.895467	0.870379	0.901408	0.903829	0.87368	0.889525	0.869938	0.863776	1
1138	1151	492	34	2	397.905	23.7568	648.624	45.3568	744.951	46.5426	885.06	8.91946	785.569	139.467	3394.34	716.541	5117.41	930.682	8467.66	254.816	1138	10	1679	0.006716	478.982	124.907	1646.89	1372.62	0.966945	0.95682	0.972007	0.94193	0.926147	0.926444	0.923764	0.926444	0.925253	0.898154	0.887135	0.910066	0.896665	0.873734	0.898451	0.90411	0.870756	0.891007	0.865098	0.863014	1
1142	841	416	30	1	493.877	29.2329	694.363	51.261	788.096	53.4858	967.571	0	1497.62	265.602	4167.27	921.995	6066.53	1175.76	11047.2	0	1142	14	1288	0.005152	565.851	107.078	2473.7	1503	0.96972	0.960016	0.969332	0.94177	0.927795	0.92896	0.924689	0.923137	0.923913	0.901398	0.888587	0.913043	0.893245	0.868401	0.900233	0.901786	0.875388	0.894798	0.865683	0.869953	1
1144	0	737	395	29	0	0	523.264	34.0052	725.014	57.0694	829.726	61.9633	0	0	1783.61	347.59	4751.6	1123.99	7094.14	1496.25	1144	16	1161	0.004644	599.559	110.956	2926.04	1720.1	0.972868	0.96081	0.969854	0.942722	0.928079	0.929802	0.925495	0.925065	0.927218	0.906115	0.893196	0.912145	0.89578	0.867786	0.900086	0.903962	0.87683	0.894057	0.867356	0.871662	1
1144	32700	737	395	29	135.699	13.2721	523.264	34.0052	725.014	57.0694	829.726	61.9633	32.1738	9.75932	1783.61	347.59	4751.6	1123.99	7094.14	1496.25	1144	0	33861	0.135444	151.604	87.8449	131.396	615.492	0.968636	0.946177	0.962449	0.935147	0.930466	0.935678	0.927616	0.929816	0.921872	0.892694	0.892487	0.91917	0.896917	0.866808	0.914149	0.891202	0.868182	0.874708	0.859514	0.868049	1
1149	1518	547	343	24	347.18	18.8221	627.704	40.2782	827.034	64.7578	927.759	74.4591	521.789	84.6192	3070.65	592.559	7039.87	1677.36	9928.55	2277.46	1149	11	2432	0.009728	483.681	190.002	2107.19	2518.81	0.970806	0.956209	0.966077	0.937089	0.933799	0.933799	0.927015	0.929482	0.921669	0.901933	0.894942	0.915296	0.895765	0.861842	0.914885	0.890008	0.877673	0.877673	0.863692	0.873355	1
1150	1360	326	72	1	385.183	23.0915	645.57	47.5644	844.442	59.1577	969.455	0	712.984	128.048	3352.13	747.323	7464.85	1590.9	11111.6	0	1150	9	1759	0.007036	452.572	133.517	1484.39	1686.14	0.971291	0.956794	0.966458	0.934338	0.937749	0.932916	0.929505	0.932348	0.920978	0.903354	0.895679	0.911882	0.89369	0.860148	0.918988	0.886868	0.876919	0.870097	0.862422	0.874929	1
1154	949	279	66	1	483.704	27.9057	694.626	53.487	892.672	68.7832	1035.51	0	1406.62	242.725	4178.01	972.161	8839.7	2120.6	13529.5	0	1154	13	1295	0.00518	550.415	123.781	2391.89	2022.21	0.972973	0.960618	0.967568	0.935907	0.941313	0.937838	0.931274	0.929344	0.925483	0.90888	0.893436	0.911197	0.894595	0.859459	0.919305	0.887645	0.87529	0.87027	0.862934	0.877606	1
1156	0	837	262	67	0	0	512.134	33.0691	722.36	60.0772	916.849	72.3303	0	0	1672.36	321.884	4710.22	1197.61	9582.81	2373.7	1156	16	1166	0.004664	582.627	127.553	2809.51	2257.57	0.972127	0.961407	0.969125	0.936964	0.942967	0.939966	0.931389	0.928816	0.926244	0.910806	0.891081	0.912093	0.897084	0.863208	0.917238	0.88765	0.878645	0.871355	0.863208	0.879503	1
1156	30650	837	262	67	137.71	13.5852	512.134	33.0691	722.36	60.0772	916.849	72.3303	33.6346	10.2716	1672.36	321.884	4710.22	1197.61	9582.81	2373.7	1156	0	31816	0.127264	154.015	88.1065	135.366	677.442	0.972121	0.954928	0.959769	0.94476	0.933037	0.927081	0.920072	0.926924	0.918264	0.883989	0.884131	0.907279	0.902046	0.873491	0.910721	0.908867	0.865209	0.885121	0.856754	0.858357	1
1161	1598	646	227	61	358.103	19.8482	620.605	38.9224	832.233	64.4793	1031.6	79.5571	572.606	95.3216	2966.41	554.871	7169.48	1661.44	13615.4	3183.66	1161	11	2532	0.010128	483.809	184.447	2088.99	2781.8	0.975513	0.953791	0.965837	0.944115	0.934637	0.926145	0.921406	0.926935	0.921998	0.899289	0.887046	0.912717	0.901856	0.860782	0.919431	0.898302	0.875395	0.880529	0.860782	0.858807	1
1162	1451	398	37	4	394.768	24.25	640.069	45.933	835.165	55.4361	1086.85	49.7805	767.705	141.288	3264.66	697.769	7211.09	1423.86	15729.7	2078.79	1162	9	1890	0.00756	456.51	120.958	1451.32	1516.19	0.977249	0.951323	0.963757	0.946296	0.934392	0.924868	0.921693	0.928307	0.922487	0.89418	0.883333	0.911111	0.901323	0.858201	0.918519	0.90291	0.874603	0.880688	0.858995	0.851058	1
1166	1002	342	34	4	495.142	29.4893	687.855	49.4065	881.184	60.2028	1099.41	75.3374	1509.27	267.426	4048.05	865.25	8470.42	1709.81	16401.5	3182.3	1166	13	1382	0.005528	554.079	108.538	2351.9	1748.55	0.978654	0.949349	0.964544	0.945369	0.937771	0.928726	0.920767	0.92945	0.926194	0.889291	0.883864	0.914255	0.897974	0.8589	0.919682	0.900507	0.874457	0.879161	0.863603	0.85492	1
1168	0	875	321	38	0	0	504.494	33.6801	696.74	55.2173	922.144	91.879	0	0	1600.33	319.799	4220.09	996.977	9860.37	3182.54	1168	15	1234	0.004936	567.364	113.535	2536.17	1911.42	0.979741	0.949757	0.96718	0.946921	0.941653	0.931524	0.92423	0.929903	0.926661	0.894246	0.886143	0.91329	0.892626	0.85778	0.921394	0.899919	0.873177	0.877229	0.865478	0.853728	1
1168	30382	875	321	38	135.573	13.5091	504.494	33.6801	696.74	55.2173	922.144	91.879	32.1188	9.91497	1600.33	319.799	4220.09	996.977	9860.37	3182.54	1168	0	31616	0.126464	152.427	87.5871	129.854	614.717	0.971597	0.965223	0.96089	0.938512	0.926699	0.918238	0.909745	0.925323	0.918633	0.888474	0.879934	0.891764	0.900478	0.857936	0.9047	0.904558	0.875791	0.890435	0.865907	0.865448	1
1173	1433	655	272	34	368.415	19.5171	619.649	40.9362	812.892	60.0103	1043.07	105.789	622.781	98.6475	2956.62	587.174	6672.65	1486.98	14262.8	4694.86	1173	11	2394	0.009576	497.235	175.613	2142.41	2578.03	0.975564	0.961779	0.960317	0.944653	0.932122	0.925647	0.913534	0.929825	0.925856	0.892857	0.888889	0.899958	0.902256	0.86863	0.913534	0.905806	0.871554	0.879908	0.8632	0.854845	1
1174	1305	388	47	1	408.477	23.7978	641.25	46.7351	843.24	74.1105	1136.61	0	849.149	147.262	3284.3	715.941	7495.46	2018.97	17870	0	1174	9	1741	0.006964	472.508	120.175	1581.05	1544.45	0.977312	0.964675	0.959506	0.946295	0.935095	0.924756	0.90695	0.928777	0.926192	0.893452	0.890006	0.899483	0.906088	0.867318	0.91413	0.90695	0.871626	0.884549	0.865594	0.856692	1
1178	926	331	39	1	481.988	28.4035	675.793	52.1853	889.611	81.485	1164.76	0	1392.36	245.415	3849	895.049	8810.41	2406.98	19224.7	0	1178	13	1297	0.005188	544.231	111.971	2256.11	1765.1	0.979568	0.963763	0.962221	0.947957	0.941018	0.924056	0.910563	0.926754	0.924827	0.893601	0.890131	0.903624	0.906322	0.869314	0.915189	0.906322	0.871627	0.890902	0.870085	0.85505	1
1180	0	831	305	38	0	0	504.485	33.6485	700.794	59.023	929.303	91.333	0	0	1600.26	322.208	4304.54	1098.57	10075.7	2997.51	1180	15	1174	0.004696	569.236	116.778	2577.16	1987.09	0.978705	0.964225	0.96167	0.949744	0.940375	0.925894	0.912266	0.927598	0.923765	0.895656	0.890545	0.903322	0.903322	0.869676	0.916951	0.904174	0.870954	0.890119	0.86925	0.853066	1
1180	31863	831	305	38	134.437	13.5063	504.485	33.6485	700.794	59.023	929.303	91.333	31.338	9.80894	1600.26	322.208	4304.54	1098.57	10075.7	2997.51	1180	0	33037	0.132148	149.888	84.4978	121.806	602.111	0.968293	0.95328	0.965569	0.944002	0.924509	0.922133	0.914732	0.91785	0.922814	0.901989	0.886642	0.903351	0.907119	0.861943	0.898023	0.902761	0.87965	0.895239	0.865545	0.864455	1
1185	1407	612	264	34	336.911	18.8902	607.123	40.7818	801.231	66.8525	1034.11	86.8821	477.34	80.9839	2782.95	565.377	6419.29	1621.52	13756.1	3386.66	1185	11	2317	0.009268	471.419	184.843	1958.21	2525.41	0.971946	0.957488	0.965473	0.941735	0.932456	0.91994	0.906992	0.924903	0.917997	0.902676	0.884981	0.901381	0.907855	0.865343	0.904834	0.906992	0.879801	0.889944	0.853474	0.859732	1
1186	1268	383	37	1	388.114	23.5538	632.108	47.7189	804.617	75.9273	921.425	0	729.515	133.284	3149.87	706.656	6537.03	1841.36	9546.94	0	1186	9	1689	0.006756	452.882	119.719	1410.8	1360.13	0.972173	0.957963	0.965068	0.939313	0.933097	0.924512	0.904973	0.926288	0.917111	0.904973	0.884547	0.900237	0.910598	0.864121	0.900829	0.90971	0.883659	0.888099	0.851983	0.871226	1
1190	841	322	34	1	498.826	29.2125	686.032	53.6287	869.68	79.4453	897.681	0	1542.6	273.395	4027.1	931.474	8230.82	2178.76	8830.79	0	1190	13	1198	0.004792	560.001	106.135	2406.29	1627.09	0.970785	0.960768	0.972037	0.941569	0.937813	0.926962	0.90818	0.930718	0.919449	0.904424	0.891068	0.903589	0.913606	0.866444	0.902337	0.916945	0.889816	0.891068	0.854341	0.869783	1
1192	0	729	298	35	0	0	515.359	34.819	708.356	61.6919	896.314	86.918	0	0	1706.2	354.059	4450.6	1153.38	9034.74	2548.31	1192	16	1062	0.004248	582.069	113.726	2717.81	1879.74	0.969868	0.963277	0.971751	0.943032	0.938324	0.925612	0.911959	0.93032	0.923258	0.908663	0.893597	0.903013	0.916196	0.862524	0.90725	0.917608	0.891714	0.891714	0.856403	0.873352	1
1192	32069	729	298	35	136.44	13.4395	515.359	34.819	708.356	61.6919	896.314	86.918	32.7149	10.0078	1706.2	354.059	4450.6	1153.38	9034.74	2548.31	1192	0	33131	0.132524	150.725	82.1641	118.785	580.566	0.959902	0.960173	0.966934	0.944448	0.935559	0.931876	0.928134	0.920724	0.921629	0.923335	0.888714	0.911292	0.906387	0.848284	0.909843	0.89531	0.891793	0.880248	0.868944	0.871012	1
1197	1506	548	256	31	322.73	18.4337	607.32	41.3123	801.898	68.9973	1002.52	85.6043	419.936	71.9018	2786.7	579.335	6442.92	1644.84	12546.2	3095.87	1197	10	2341	0.009364	450.75	187.172	1793.19	2417.5	0.961128	0.960914	0.969885	0.945536	0.942546	0.931012	0.919052	0.922683	0.921615	0.913071	0.891927	0.910508	0.903033	0.853909	0.906664	0.9088	0.890218	0.886587	0.865442	0.8695	1
1198	1326	331	47	0	364.926	22.326	627.839	46.6445	804.933	76.2206	0	0	607.012	111.528	3085.75	708.411	6546.88	1883.41	0	0	1198	8	1704	0.006816	428.133	125.47	1252.34	1398.29	0.95892	0.963028	0.970951	0.947477	0.945129	0.935739	0.924883	0.921068	0.919014	0.914026	0.893779	0.909918	0.900235	0.848005	0.904636	0.908451	0.888204	0.883803	0.864143	0.867077	1
1202	878	280	41	0	442.477	27.5819	665.012	49.209	834.83	74.1465	0	0	1079.77	201.046	3663.61	835.421	7275.04	1873.27	0	0	1202	13	1199	0.004796	507.862	117.746	1895.01	1587.29	0.960801	0.960801	0.973728	0.954128	0.94412	0.938282	0.933278	0.922852	0.917431	0.913678	0.891993	0.913678	0.901585	0.854045	0.908257	0.909925	0.889491	0.886989	0.871143	0.87156	1
1204	0	775	265	38	0	0	456.659	31.5057	681.547	56.171	856.177	87.0312	0	0	1189.51	245.083	3957.81	1004.05	7902.69	2389.34	1204	15	1078	0.004312	526.026	122.489	2106.67	1767.36	0.963358	0.961503	0.977273	0.954545	0.944341	0.938776	0.934601	0.923006	0.91744	0.913729	0.890074	0.916512	0.903989	0.858998	0.905844	0.910482	0.884972	0.887755	0.872449	0.87384	1
1204	31323	775	265	38	136.679	13.7218	456.659	31.5057	681.547	56.171	856.177	87.0312	32.9231	10.2688	1189.51	245.083	3957.81	1004.05	7902.69	2389.34	1204	0	32401	0.129604	149.633	74.5446	101.918	492.283	0.961714	0.957023	0.964847	0.942193	0.934138	0.933829	0.929385	0.922194	0.919123	0.914077	0.895651	0.900358	0.897565	0.853662	0.90971	0.89238	0.887041	0.872365	0.874664	0.866871	1
1209	1549	542	227	34	362.807	20.0064	568.949	37.2127	792.839	63.1302	957.851	90.6244	595.309	98.6381	2290.54	446.196	6209.13	1489.43	11004.7	3085.55	1209	10	2352	0.009408	460.416	155.941	1678.25	2121.67	0.963435	0.958546	0.969175	0.947704	0.936437	0.936012	0.933036	0.925595	0.917092	0.916454	0.893495	0.910077	0.900935	0.849277	0.911352	0.907951	0.887117	0.877338	0.879252	0.870111	1
1210	1423	306	45	1	392.743	24.7077	583.989	45.2636	816.431	71.2548	992.247	0	756.408	142.378	2488.92	580.595	6804.75	1856.8	11910.2	0	1210	8	1775	0.0071	436.792	100.448	1214.7	1211.08	0.963099	0.960282	0.968732	0.946761	0.934648	0.938028	0.934366	0.927324	0.918873	0.917746	0.892676	0.910986	0.899155	0.848451	0.915775	0.907042	0.887606	0.874085	0.88169	0.870141	1
1214	1006	254	41	1	459.266	30.399	620.404	50.1279	849.091	69.9452	1067.2	0	1208.58	239.862	2986.16	720.03	7630.89	1941.91	14804.3	0	1214	13	1302	0.005208	503.444	97.6792	1768.04	1417.24	0.96275	0.960829	0.969278	0.947389	0.936252	0.94086	0.93318	0.926651	0.920507	0.916667	0.893625	0.915131	0.90169	0.846006	0.912058	0.913978	0.888249	0.873272	0.882873	0.871352	1
1216	0	885	233	41	0	0	484.706	33.8058	646.071	53.4243	870.59	74.3884	0	0	1421.76	297.095	3373.23	819.231	8236.73	2232.9	1216	15	1159	0.004636	530.797	100.1	2055.16	1544.69	0.965487	0.962036	0.969802	0.948663	0.939172	0.943054	0.933132	0.927955	0.916739	0.916739	0.893443	0.914582	0.902502	0.843831	0.910267	0.915876	0.892148	0.874461	0.883952	0.874029	1
1216	32430	885	233	41	136.617	13.546	484.706	33.8058	646.071	53.4243	870.59	74.3884	32.8535	10.0946	1421.76	297.095	3373.23	819.231	8236.73	2232.9	1216	0	33589	0.134356	150.218	75.4936	102.634	467.63	0.965733	0.938581	0.953169	0.946783	0.932418	0.92825	0.929158	0.919631	0.922966	0.896797	0.888952	0.907663	0.891319	0.867918	0.917652	0.896231	0.881687	0.883652	0.870791	0.841377	1
1221	1591	640	185	37	381.495	19.654	601.966	39.8829	770.865	62.0706	998.028	81.1127	690.88	106.996	2711.89	541.512	5710.61	1350.16	12360.5	3149.29	1221	10	2453	0.009812	477.682	147.149	1772.77	2054.41	0.969018	0.949653	0.964737	0.950876	0.935997	0.940073	0.934978	0.921932	0.921932	0.907664	0.891154	0.90583	0.891358	0.858948	0.909091	0.902161	0.88402	0.876682	0.879943	0.857114	1
1222	1460	366	31	0	424.717	24.4208	623.405	44.3266	784.193	65.8714	0	0	953.798	164.922	3016.63	647.045	6019.55	1437.55	0	0	1222	8	1857	0.007428	469.878	93.9515	1444.93	1079.01	0.969305	0.945342	0.965267	0.950727	0.932149	0.939418	0.936995	0.923533	0.922725	0.907916	0.893376	0.905223	0.890953	0.857027	0.909262	0.897684	0.88126	0.874798	0.879375	0.858374	1
1226	1048	310	27	0	497.62	29.3812	660.77	48.6798	831.767	75.1069	0	0	1531.7	271.297	3593.33	795.416	7199.98	1844.35	0	0	1226	13	1385	0.00554	540.651	87.0422	2103.65	1230.52	0.97148	0.945848	0.966065	0.953069	0.933213	0.937184	0.94296	0.927437	0.918773	0.907581	0.89639	0.908664	0.887365	0.85704	0.91444	0.900722	0.881588	0.874368	0.876534	0.854513	1
1228	0	947	291	27	0	0	523.464	34.2225	686.457	52.8953	852.671	82.073	0	0	1785.9	349.306	4032.91	933.96	7778.94	2134.84	1228	15	1265	0.00506	567.986	90.0367	2430.72	1378.98	0.971146	0.947036	0.964427	0.955731	0.933202	0.940316	0.941502	0.927668	0.921344	0.907115	0.894862	0.910277	0.892095	0.857312	0.915415	0.901581	0.883399	0.871542	0.877075	0.852569	1
1228	26938	947	291	27	133.514	13.3311	523.464	34.2225	686.457	52.8953	852.671	82.073	30.6873	9.49148	1785.9	349.306	4032.91	933.96	7778.94	2134.84	1228	0	28203	0.112812	153.002	92.8458	138.337	576.326	0.968638	0.948374	0.954544	0.94591	0.941726	0.917278	0.9054	0.930007	0.924529	0.902262	0.88331	0.909088	0.906978	0.869748	0.911782	0.900011	0.880527	0.886572	0.864873	0.863986	1
1233	1076	705	236	20	380.124	20.2146	645.058	40.396	809.17	57.9183	1012.97	76.9087	683.831	108.911	3329.24	622.078	6575.87	1436.82	12885.4	2893.16	1233	12	2037	0.008148	527.738	170.262	2401.83	2327.22	0.969563	0.946981	0.958517	0.950417	0.939126	0.92489	0.923417	0.925626	0.920226	0.906726	0.886352	0.906235	0.894207	0.853461	0.915562	0.906726	0.889053	0.877516	0.870889	0.85297	1
1234	996	428	38	0	416.845	24.4071	659.204	45.6559	828.933	66.648	0	0	902.277	158.36	3561.15	732.839	7095.15	1727.34	0	0	1234	10	1462	0.005848	498.506	126.776	1841.63	1560.75	0.968194	0.946648	0.955882	0.950068	0.944938	0.918263	0.917921	0.922709	0.922367	0.905609	0.884747	0.902531	0.892613	0.856019	0.915527	0.903215	0.888509	0.877223	0.869015	0.855335	1
1238	729	358	34	0	498.339	30.2593	698.468	51.5655	876.172	78.0308	0	0	1539.24	280.254	4241.09	931.794	8409.33	2287.71	0	0	1238	14	1121	0.004484	573.712	114.319	2610.47	1761.36	0.968332	0.94826	0.960749	0.952275	0.943354	0.922391	0.917484	0.921499	0.921499	0.904996	0.889384	0.896521	0.892507	0.859054	0.917038	0.903211	0.886262	0.875112	0.871989	0.859946	1
1240	0	659	342	32	0	0	522.225	34.5847	724.185	56.3644	904.662	92.0648	0	0	1773.86	350.051	4733.09	1093.68	9322.22	3005.44	1240	16	1033	0.004132	600.936	117.969	2987.41	1986.34	0.96999	0.948209	0.961278	0.954985	0.942885	0.92304	0.920136	0.92062	0.921588	0.908519	0.88819	0.901742	0.89303	0.855276	0.915779	0.907067	0.886254	0.874153	0.874637	0.8606	1
1240	21759	659	342	32	133.995	14.1455	522.225	34.5847	724.185	56.3644	904.662	92.0648	31.1193	9.9768	1773.86	350.051	4733.09	1093.68	9322.22	3005.44	1240	0	22792	0.091168	155.158	101.271	165.107	746.374	0.967094	0.95641	0.960644	0.948951	0.940045	0.922604	0.907336	0.92482	0.915365	0.907314	0.893954	0.90648	0.910034	0.860126	0.901259	0.901062	0.874101	0.87432	0.860697	0.868792	1
1245	948	500	278	29	349.513	18.4588	630.359	40.6386	834.079	63.4598	1016.99	106.033	532.106	84.4087	3109.91	599.735	7212.56	1640.8	13241.5	4313.33	1245	12	1755	0.00702	517.313	200.87	2534.75	2908.83	0.967521	0.955271	0.95698	0.953846	0.949003	0.925356	0.910826	0.926781	0.924501	0.919943	0.875214	0.902279	0.907407	0.852422	0.912821	0.9	0.883761	0.879487	0.872934	0.862963	1
1246	848	293	41	1	380.172	22.8163	643.216	45.0639	837.285	56.0182	1000.03	0	685.648	122.923	3310.69	700.783	7268.19	1478.24	12191.4	0	1246	9	1183	0.004732	461.688	137.999	1573.67	1655.27	0.97126	0.957312	0.957312	0.953508	0.949704	0.924345	0.905748	0.923922	0.930262	0.920118	0.868555	0.903212	0.912933	0.849535	0.910397	0.907016	0.880811	0.887997	0.871936	0.866019	1
1250	606	248	36	1	491.84	28.7968	696.915	51.5914	885.128	57.1765	1067.74	0	1478.89	257.887	4214.01	959.84	8573.26	1708.99	14826.5	0	1250	14	891	0.003564	565.457	119.77	2541.8	1898.84	0.973064	0.957351	0.953423	0.957351	0.952862	0.927048	0.90853	0.926487	0.929293	0.916386	0.876543	0.89899	0.91358	0.850168	0.915264	0.906285	0.877666	0.886083	0.873737	0.859708	1
1252	0	536	234	36	0	0	502.704	33.8015	708.702	60.2142	894.606	76.0338	0	0	1583.73	319.051	4453.54	1177.33	8932.75	2422.68	1252	16	806	0.003224	580.014	123.587	2745.15	2046.14	0.973325	0.957196	0.955335	0.959057	0.955335	0.926799	0.908189	0.929901	0.929901	0.913772	0.879032	0.901365	0.91067	0.849876	0.914392	0.905707	0.882754	0.888958	0.876551	0.860422	1
1252	27723	536	234	36	134.735	13.3202	502.704	33.8015	708.702	60.2142	894.606	76.0338	31.5092	9.48166	1583.73	319.051	4453.54	1177.33	8932.75	2422.68	1252	0	28529	0.114116	147.315	77.7643	108.175	566.158	0.960409	0.960058	0.959042	0.950261	0.934312	0.935522	0.91598	0.910565	0.909355	0.904851	0.899366	0.911792	0.902222	0.858302	0.897771	0.908917	0.878352	0.878282	0.871464	0.863139	1
1257	1218	404	199	29	370.661	18.8703	618.312	39.8978	827.962	71.7579	1021.37	78.9027	633.791	96.6677	2935.95	574.738	7093.73	1940.78	13219.2	3192.61	1257	10	1850	0.0074	484.134	175.736	2028.7	2612.79	0.965405	0.963784	0.959459	0.956757	0.938919	0.932973	0.914865	0.917838	0.911892	0.907838	0.898649	0.903243	0.907838	0.853243	0.900541	0.907027	0.882973	0.876486	0.865676	0.864595	1
1258	1118	222	36	0	400.47	23.947	633.694	45.4087	849.447	65.3959	0	0	800.831	143.386	3168.86	701.219	7622.38	1871.93	0	0	1258	8	1376	0.005504	449.844	111.903	1361.35	1412.69	0.964753	0.965843	0.959666	0.955305	0.9375	0.939317	0.916788	0.911701	0.909884	0.90516	0.90189	0.900436	0.911337	0.852471	0.893532	0.90734	0.877907	0.87173	0.863009	0.864826	1
1262	810	195	33	0	495.843	28.2564	679.579	48.0658	897.971	74.2169	0	0	1514.34	257.83	3902.71	828.442	9019.52	2255.99	0	0	1262	13	1038	0.004152	543.145	102.361	2201.63	1653.07	0.966763	0.968208	0.960019	0.953276	0.942678	0.942197	0.915222	0.90896	0.91185	0.910886	0.902697	0.894509	0.912331	0.853083	0.902216	0.912813	0.881503	0.864162	0.859827	0.865125	1
1264	0	711	180	32	0	0	515.868	32.635	698.245	53.6546	926.216	90.488	0	0	1708.18	320.702	4242.49	961.69	9969.41	2861.48	1264	15	923	0.003692	565.661	107.288	2488.82	1884.87	0.968039	0.969122	0.96208	0.952871	0.94312	0.947996	0.914951	0.909534	0.913868	0.910618	0.900867	0.894908	0.915493	0.856446	0.907909	0.911159	0.883532	0.866197	0.863489	0.867822	1
1264	29021	711	180	32	140.38	13.2549	515.868	32.635	698.245	53.6546	926.216	90.488	35.531	10.2551	1708.18	320.702	4242.49	961.69	9969.41	2861.48	1264	0	29944	0.119776	153.489	76.9949	111.152	537.971	0.957337	0.958539	0.95722	0.951459	0.929368	0.942943	0.920669	0.914457	0.915292	0.906509	0.890228	0.917012	0.897258	0.851907	0.904772	0.913522	0.880076	0.883366	0.873664	0.861558	1
1269	1606	537	150	28	370.161	18.5365	630.627	38.9248	816.026	60.494	1054.89	104.672	631.088	94.9129	3110.59	569.52	6750.65	1504.74	14713.4	4188.81	1269	9	2321	0.009284	467.499	160.257	1770.14	2318.81	0.965748	0.964024	0.960362	0.95433	0.937742	0.945498	0.916846	0.915338	0.914477	0.908014	0.902197	0.903059	0.90629	0.855235	0.908229	0.913184	0.88324	0.878285	0.880009	0.866006	1
1270	1479	326	23	2	399.57	22.9596	647.859	43.8571	797.933	54.7059	1238.12	44.9301	794.827	136.607	3379.12	680.526	6299.47	1338.24	23162	2501.84	1270	8	1830	0.00732	449.724	109.718	1348.83	1391.89	0.967213	0.963661	0.960109	0.954372	0.934699	0.944262	0.91776	0.915574	0.913388	0.908197	0.905738	0.910929	0.901639	0.85765	0.904918	0.912568	0.88224	0.879508	0.877049	0.86612	1
1274	1030	285	20	2	453.702	27.5535	674.822	50.7109	830.861	58.471	1276.34	48.3034	1162.99	211.154	3828.92	864.47	7113.93	1567.14	25372.9	2857.3	1274	12	1337	0.005348	507.709	108.782	1856.5	1638.03	0.970082	0.964099	0.959611	0.953628	0.937921	0.9454	0.919596	0.917352	0.918474	0.910995	0.912491	0.909873	0.903515	0.861257	0.903515	0.918474	0.884443	0.879207	0.880703	0.861631	1
1276	0	900	264	22	0	0	470.637	32.2663	694.524	56.8704	887.632	158.598	0	0	1301.45	269.803	4185.81	1038.91	9452.45	6754.97	1276	15	1186	0.004744	528.209	114.216	2094.7	1896.58	0.970067	0.962479	0.962057	0.952782	0.937605	0.945616	0.918634	0.920742	0.916105	0.910624	0.913575	0.910202	0.903457	0.86425	0.903879	0.922428	0.887858	0.88027	0.883642	0.859191	1
1276	30853	900	264	22	134.258	13.7242	470.637	32.2663	694.524	56.8704	887.632	158.598	31.2414	9.77811	1301.45	269.803	4185.81	1038.91	9452.45	6754.97	1276	0	32039	0.128156	148.841	78.7185	107.625	533.876	0.962358	0.94708	0.956241	0.954587	0.937685	0.927432	0.929757	0.918646	0.905755	0.906645	0.890821	0.902634	0.891195	0.851915	0.90844	0.896486	0.8796	0.869269	0.87548	0.865929	1
1281	1316	665	219	22	347.027	18.3169	576.123	36.8658	797.685	66.9047	995.973	154.015	520.871	82.4594	2376.65	454.887	6336.3	1607.2	12986.9	7670.41	1281	11	2222	0.008888	466.433	164.067	1772.86	2288.7	0.965572	0.955896	0.961296	0.95027	0.934743	0.938119	0.923942	0.919217	0.908416	0.908191	0.90009	0.90324	0.894689	0.856661	0.90099	0.910216	0.878263	0.875338	0.878713	0.866112	1
1282	1191	389	40	2	389.188	22.9271	594.266	40.3079	812.622	65.0178	956.242	42.0195	735.076	129.007	2611.2	532.514	6684.16	1589.28	10726.5	1400.71	1282	9	1622	0.006488	449.513	110.216	1344.05	1270.48	0.963625	0.955919	0.961467	0.95561	0.933107	0.936806	0.922626	0.921393	0.904439	0.908138	0.898582	0.901356	0.892109	0.850493	0.897657	0.904439	0.875154	0.871455	0.875462	0.871147	1
1286	823	332	36	2	495.53	29.1147	646.033	44.6527	866.226	78.7736	1034.84	2.15958	1512.38	264.251	3352.94	702.499	8133.8	2204.61	13503.7	84.1697	1286	14	1193	0.004772	549.504	96.7036	2244.5	1517.57	0.963956	0.955993	0.962699	0.958089	0.935876	0.939229	0.921626	0.925398	0.904862	0.906119	0.903604	0.899832	0.896899	0.853311	0.898575	0.905281	0.874267	0.873847	0.871752	0.865884	1
1288	0	744	310	38	0	0	510.219	34.9074	658.057	48.4844	885.942	90.335	0	0	1656.28	339.472	3549.27	778.008	8755.89	2727.35	1288	16	1092	0.004368	565.262	99.3415	2440.72	1632.52	0.967033	0.954212	0.964744	0.961538	0.936813	0.93956	0.922619	0.924908	0.906593	0.906136	0.904304	0.900183	0.896062	0.852106	0.899267	0.907509	0.875916	0.872253	0.872711	0.867674	1
1288	33505	744	310	38	134.65	13.0329	510.219	34.9074	658.057	48.4844	885.942	90.335	31.4147	9.31475	1656.28	339.472	3549.27	778.008	8755.89	2727.35	1288	0	34597	0.138388	148.242	78.3834	107.461	511.507	0.967208	0.954404	0.95845	0.959881	0.944836	0.918591	0.913779	0.917507	0.911567	0.909747	0.905714	0.901552	0.898517	0.86324	0.922204	0.894008	0.891768	0.875177	0.875191	0.858788	1
1293	1515	552	249	34	344.984	18.6866	610.789	39.603	760.029	55.0839	993.75	91.5928	511.992	83.3161	2830.69	547.608	5454.74	1165.56	12269.8	3460.63	1293	10	2350	0.0094	460.783	169.011	1750.47	2170.24	0.968085	0.95	0.96234	0.960426	0.946596	0.927447	0.922128	0.913617	0.911702	0.90383	0.904894	0.899362	0.901064	0.861277	0.911064	0.897234	0.88766	0.876596	0.867021	0.85617	1
1294	1355	303	45	2	387.939	22.7502	629.354	41.7118	778.487	55.8428	925.998	94.4135	728.002	127.861	3097.14	608.302	5857.92	1224.6	9988.02	2960.72	1294	8	1705	0.00682	441.781	112.414	1295.28	1264.68	0.968035	0.953959	0.960704	0.960117	0.948387	0.92346	0.921994	0.912023	0.915249	0.904692	0.90088	0.897361	0.897361	0.865982	0.912023	0.897947	0.886217	0.871554	0.860411	0.853959	1
1298	921	256	38	1	483.362	28.3687	676.477	49.0088	825.606	66.781	1021.9	0	1404.16	247.688	3852.52	840.707	7009.67	1627.74	13005.1	0	1298	13	1216	0.004864	535.156	101.597	2104.32	1463.71	0.967516	0.953536	0.962171	0.956003	0.945724	0.925576	0.92352	0.915296	0.909951	0.905839	0.900905	0.897615	0.898438	0.866365	0.912418	0.89227	0.880757	0.873766	0.863076	0.849507	1
1300	0	820	236	39	0	0	505.538	33.4039	704.189	55.5302	855.598	85.7177	0	0	1609.84	319.955	4355.92	1042.64	7878.17	2320.16	1300	15	1095	0.00438	560.82	107.589	2424.95	1692.04	0.968037	0.954795	0.966667	0.956621	0.945205	0.926027	0.926484	0.915525	0.912785	0.904566	0.904566	0.899087	0.896804	0.866667	0.914155	0.893151	0.878995	0.877169	0.860731	0.848858	1
1300	31420	820	236	39	133.319	13.404	505.538	33.4039	704.189	55.5302	855.598	85.7177	30.565	9.49024	1609.84	319.955	4355.92	1042.64	7878.17	2320.16	1300	0	32515	0.13006	147.716	80.6897	111.2	532.045	0.964432	0.953406	0.959696	0.961756	0.94521	0.943165	0.90815	0.914962	0.927664	0.909842	0.896448	0.882316	0.923189	0.852806	0.916777	0.908104	0.884776	0.885038	0.880793	0.868738	1
1305	1281	623	201	38	342.189	18.6078	607.709	40.1885	810.674	66.0492	963.835	96.718	499.737	81.766	2789.71	551.836	6641.87	1643.22	11243.7	3256.11	1305	11	2143	0.008572	474.343	178.103	1932.07	2364.74	0.963602	0.955203	0.964536	0.959636	0.941437	0.938637	0.910173	0.920905	0.922305	0.912506	0.903873	0.897807	0.90574	0.860476	0.919039	0.90154	0.885441	0.874942	0.876808	0.84951	1
1306	1164	368	26	1	377.296	22.4531	623.592	44.7941	842.623	72.0631	984.945	0	670.172	120.161	3020.31	655.38	7470.04	1953.08	11650.4	0	1306	9	1559	0.006236	443.584	121.283	1345.37	1368.25	0.961193	0.957024	0.962155	0.959589	0.93746	0.936177	0.908916	0.921745	0.924952	0.911482	0.904426	0.895446	0.910199	0.85728	0.921103	0.898974	0.889994	0.872996	0.883579	0.849583	1
1310	799	301	25	1	482.498	28.7244	675.412	51.9641	895.082	82.9826	1076.64	0	1397.1	250.749	3842.23	899.502	8982.45	2607.73	15198.6	0	1310	13	1126	0.004504	543.755	108.393	2231.39	1661.53	0.960036	0.96048	0.963588	0.960036	0.936945	0.936945	0.911634	0.924956	0.928064	0.910746	0.906306	0.896092	0.909858	0.85968	0.917407	0.901421	0.889432	0.875666	0.881883	0.855684	1
1312	0	711	285	26	0	0	502.065	34.1365	696.546	56.796	921.53	89.5224	0	0	1578.22	322.462	4221.49	1039.3	9819.96	2890.76	1312	15	1022	0.004088	566.97	112.806	2525	1834.72	0.962818	0.96184	0.966243	0.960372	0.937867	0.93591	0.912916	0.922701	0.925636	0.914384	0.904599	0.895793	0.912427	0.863992	0.917319	0.901174	0.889432	0.874755	0.881115	0.860568	1
1312	31070	711	285	26	138.749	13.4176	502.065	34.1365	696.546	56.796	921.53	89.5224	34.3592	10.2774	1578.22	322.462	4221.49	1039.3	9819.96	2890.76	1312	0	32092	0.128368	152.386	78.9511	113.676	546.408	0.964352	0.961751	0.95731	0.945999	0.938567	0.94469	0.917768	0.913654	0.923236	0.906332	0.900988	0.905039	0.913405	0.864281	0.90239	0.908092	0.887869	0.871121	0.877368	0.864888	1
1317	1670	540	248	23	360.167	19.0086	609.609	41.541	806.789	63.3794	1044.78	99.8754	582.022	92.0878	2818.01	571.828	6538.13	1554.25	14272.9	4078.63	1317	10	2481	0.009924	465.45	166.899	1790.99	2320.11	0.966546	0.962314	0.958283	0.958081	0.939339	0.939541	0.916566	0.91576	0.928255	0.906691	0.896614	0.889158	0.922007	0.864168	0.905079	0.906086	0.879484	0.877267	0.880089	0.857316	1
1318	1531	311	43	2	395.651	23.0526	627.904	44.1935	828.572	63.8994	1002.13	9.59274	771.975	134.374	3081.05	647.895	7075.2	1653.33	12271.3	350.769	1318	8	1887	0.007548	444.437	109.622	1308.36	1335.22	0.967144	0.960519	0.95628	0.95787	0.936407	0.941706	0.916269	0.915474	0.930578	0.90726	0.891892	0.887652	0.930048	0.862745	0.904346	0.909645	0.879173	0.878378	0.877318	0.857711	1
1322	1054	264	41	2	485.551	28.3473	674.736	51.0683	864.999	67.2043	1022.54	11.0911	1423.06	248.422	3828.35	870.018	8047.79	1911.17	13034.1	422.139	1322	13	1361	0.005444	534.468	102.836	2106.26	1574.99	0.968038	0.961793	0.95518	0.959589	0.935342	0.940852	0.915503	0.909993	0.929096	0.901543	0.895298	0.886113	0.927627	0.864438	0.908156	0.909993	0.880602	0.881337	0.876194	0.860029	1
1324	0	936	246	43	0	0	502.491	32.6226	692.452	57.7462	882.682	74.7681	0	0	1580.3	307.278	4151.21	1035.27	8576.89	2177.52	1324	15	1225	0.0049	553.984	106.526	2342.18	1708.51	0.968571	0.96449	0.960408	0.963265	0.937551	0.943673	0.918776	0.910612	0.92898	0.9	0.894286	0.881224	0.927755	0.862041	0.909388	0.907755	0.882041	0.884082	0.88	0.859184	1
1324	27331	936	246	43	137.372	13.4123	502.491	32.6226	692.452	57.7462	882.682	74.7681	33.3712	10.1681	1580.3	307.278	4151.21	1035.27	8576.89	2177.52	1324	0	28556	0.114224	155.244	88.2338	132.415	586.67	0.964246	0.958363	0.965331	0.955141	0.936511	0.950291	0.913521	0.91725	0.908653	0.898795	0.89743	0.896029	0.90249	0.846267	0.901649	0.915762	0.897132	0.879605	0.87036	0.861062	1
1329	1392	700	212	38	377.608	20.1347	622.25	40.1851	810.156	63.7989	1001.38	78.1904	670.44	107.526	2992.12	580.451	6620.24	1569.66	12464.2	2965.75	1329	11	2342	0.009368	500.005	165.373	2094.31	2349.1	0.967549	0.964347	0.964133	0.96456	0.938301	0.9462	0.918659	0.917378	0.920154	0.898164	0.904782	0.897523	0.912254	0.857173	0.901153	0.911187	0.896883	0.881512	0.872972	0.864005	1
1330	1275	429	32	2	411.794	23.8939	636.186	44.0467	813.484	75.2126	941.52	77.357	869.841	150.496	3202.69	670.312	6747.44	1859.46	10386.4	2504.33	1330	9	1738	0.006952	475.187	112.749	1564.84	1341.26	0.965478	0.963176	0.967204	0.964039	0.935846	0.95023	0.920311	0.916571	0.918297	0.894131	0.907652	0.897871	0.911968	0.855293	0.899885	0.907365	0.898159	0.881185	0.873418	0.862198	1
1334	905	374	26	2	498.387	29.9325	677.921	50.1564	868.583	67.1384	941.196	14.9152	1539.31	276.96	3879.88	870.999	8143.82	1826.38	10179.5	481.505	1334	13	1307	0.005228	557.803	100.745	2353.67	1491.07	0.969396	0.965187	0.9671	0.969013	0.938026	0.948738	0.919663	0.916603	0.916985	0.892502	0.905891	0.900918	0.910865	0.848125	0.894415	0.903979	0.893267	0.884086	0.87873	0.864575	1
1336	0	814	350	26	0	0	524.649	33.8805	704.486	54.247	906.524	77.5513	0	0	1797.44	346.867	4357.91	1024.3	9289.98	2337.77	1336	16	1190	0.00476	585.885	103.588	2714.22	1680.65	0.971008	0.965966	0.968908	0.969328	0.938235	0.948319	0.919328	0.919328	0.921429	0.892857	0.904622	0.902101	0.913866	0.851681	0.897479	0.902521	0.897899	0.881933	0.882353	0.865966	1
1336	25194	814	350	26	136.16	13.9543	524.649	33.8805	704.486	54.247	906.524	77.5513	32.5882	10.2611	1797.44	346.867	4357.91	1024.3	9289.98	2337.77	1336	0	26384	0.105536	156.444	96.8541	153.538	661.221	0.963633	0.956792	0.965074	0.952395	0.937746	0.9505	0.90553	0.914115	0.910021	0.898234	0.89397	0.896888	0.897931	0.853339	0.900072	0.90517	0.879965	0.875	0.86145	0.856314	1
1341	1194	639	299	24	349.527	19.3006	627.169	41.6262	813.084	62.9756	1012.06	84.4921	532.562	87.5595	3065.35	607.491	6688.44	1572.64	12893.5	3097.55	1341	12	2156	0.008624	503.477	187.569	2274.55	2527.14	0.969156	0.962199	0.970547	0.961271	0.939935	0.951763	0.91628	0.917672	0.91744	0.905148	0.904221	0.895872	0.901438	0.849722	0.906076	0.907931	0.891466	0.873377	0.872449	0.858998	1
1342	1066	364	57	2	387.54	22.478	645.086	47.6632	811.634	71.3031	899.688	62.3336	725.591	125.166	3344.59	731.052	6686.86	1794.4	9016.52	1842.56	1342	9	1489	0.005956	467.422	134.863	1605.17	1620.34	0.969107	0.959033	0.969107	0.959033	0.943922	0.95366	0.911014	0.923439	0.912357	0.903627	0.905977	0.897918	0.888852	0.84822	0.908328	0.906313	0.894224	0.865346	0.872733	0.860309	1
1346	740	313	52	2	455.542	27.3694	676.332	54.8305	847.128	88.447	907.953	63.3942	1176.84	210.207	3864.74	930.38	7671.52	2512.2	9268.19	1908.31	1346	14	1107	0.004428	537.181	128.128	2256.53	1885.22	0.969738	0.960253	0.969738	0.961156	0.942186	0.956188	0.911021	0.923668	0.915086	0.897471	0.906052	0.904697	0.893406	0.840108	0.915989	0.905149	0.892051	0.86495	0.878049	0.85682	1
1348	0	644	293	53	0	0	480.474	32.3822	701.938	61.0329	874.402	86.2869	0	0	1383.64	276.833	4331.01	1122.77	8402.41	2522.18	1348	16	990	0.00396	567.108	132.292	2631.69	2100.99	0.970202	0.963636	0.973232	0.960101	0.941919	0.955051	0.914646	0.922222	0.913636	0.89697	0.905051	0.907576	0.893434	0.837879	0.920707	0.9	0.896465	0.866667	0.881313	0.857576	1
1348	30249	644	293	53	138.799	13.7077	480.474	32.3822	701.938	61.0329	874.402	86.2869	34.4346	10.4197	1383.64	276.833	4331.01	1122.77	8402.41	2522.18	1348	0	31239	0.124956	152.373	79.7873	116.745	589.068	0.959634	0.955312	0.964019	0.952351	0.939595	0.938955	0.91461	0.906991	0.901789	0.900909	0.902494	0.899869	0.899581	0.87029	0.899293	0.887881	0.86813	0.871491	0.858542	0.848395	1
1353	1605	460	240	45	366.404	19.59	590.23	39.4258	815.266	65.5443	999.548	96.3583	612.774	97.944	2557.46	509.633	6750.77	1622.82	12514.5	3732.88	1353	10	2350	0.0094	468.182	169.951	1848.2	2523.35	0.969149	0.959787	0.967872	0.950426	0.94	0.948936	0.913617	0.914043	0.904894	0.901489	0.900851	0.905106	0.894681	0.860213	0.91	0.891277	0.871702	0.868511	0.862766	0.85383	1
1354	1457	264	28	2	398.751	24.0563	606.212	41.9362	839.971	69.543	1008.57	79.4347	790.758	142.802	2772.48	568.305	7387.41	1772.97	12735.2	2947.71	1354	8	1751	0.007004	437.782	96.6168	1208.67	1184.11	0.967733	0.959166	0.963164	0.946031	0.937464	0.952313	0.911765	0.914049	0.902056	0.90177	0.902342	0.908053	0.894917	0.862935	0.906054	0.890348	0.864649	0.868646	0.856082	0.850657	1
1358	988	218	24	2	499.791	30.5689	655.628	46.0375	877.211	76.3667	1051.06	63.9497	1552.92	285.14	3505.1	728.643	8428.99	2193.15	14300.9	2573.76	1358	12	1232	0.004928	535.613	86.7577	2053	1368.48	0.967938	0.959821	0.964692	0.946834	0.939935	0.956981	0.91112	0.917614	0.900568	0.900974	0.904627	0.912744	0.896916	0.863636	0.912338	0.886769	0.864448	0.863231	0.86039	0.847403	1
1360	0	888	205	25	0	0	518.867	36.0681	675.043	52.0655	922.651	92.9858	0	0	1742.37	364.547	3835.55	867.086	9875.87	2999.85	1360	14	1118	0.004472	556.533	91.7778	2308.05	1551.55	0.968247	0.960644	0.965564	0.945438	0.941413	0.958408	0.913685	0.919499	0.902504	0.90161	0.904741	0.911449	0.893113	0.863596	0.911896	0.885063	0.86449	0.859571	0.863596	0.847943	1
1360	28386	888	205	25	135.266	13.0817	518.867	36.0681	675.043	52.0655	922.651	92.9858	31.8433	9.40145	1742.37	364.547	3835.55	867.086	9875.87	2999.85	1360	0	29504	0.118016	151.229	83.3892	118.096	529.335	0.961022	0.955599	0.9627	0.957836	0.94133	0.929569	0.910944	0.908928	0.915876	0.906335	0.909656	0.891981	0.907284	0.873593	0.914825	0.892455	0.885422	0.873068	0.872339	0.85463	1
1365	1256	666	176	22	360.561	18.6555	631.423	40.7684	788.701	58.827	1058.94	87.6156	583.734	90.2504	3125.71	602.599	6098.61	1353.59	14756.4	3540.13	1365	11	2120	0.00848	488.444	167.536	1987.21	2251.8	0.960613	0.955425	0.965094	0.953774	0.942925	0.940094	0.913443	0.909198	0.906604	0.905425	0.909198	0.906132	0.902358	0.865566	0.914623	0.886792	0.876179	0.869104	0.862972	0.847877	1
1366	1141	375	28	1	397.537	22.7648	650.169	43.5471	816.917	49.8312	1005.17	0	782.749	133.79	3414.26	680.072	6737.45	1236.95	12379.5	0	1366	9	1545	0.00618	466.849	122.48	1536.89	1412.42	0.9589	0.956634	0.96343	0.956958	0.940777	0.93754	0.915858	0.909709	0.908414	0.902913	0.909061	0.899676	0.903883	0.868932	0.913269	0.886408	0.880259	0.87055	0.861165	0.847573	1
1370	815	310	28	1	502.943	29.6991	704.469	50.6935	874.838	52.0356	1104.38	0	1581.17	280.215	4347.22	925.019	8263.69	1537.76	16398.8	0	1370	13	1154	0.004616	566.624	109.1	2499.2	1681.96	0.958406	0.955806	0.964905	0.962738	0.943674	0.938475	0.916378	0.912478	0.907712	0.90078	0.906412	0.895147	0.904679	0.867418	0.916811	0.893414	0.877816	0.872184	0.860052	0.851386	1
1372	0	738	295	28	0	0	520.961	34.6647	726.534	57.3155	898.314	74.0231	0	0	1761.31	350.39	4781.25	1115.12	9034.89	2481.28	1372	15	1061	0.004244	588.077	113.565	2792.92	1860.46	0.961828	0.957116	0.965598	0.962771	0.94345	0.93968	0.916588	0.914703	0.909048	0.903393	0.908577	0.899623	0.900566	0.869463	0.917531	0.894439	0.877945	0.873704	0.860038	0.854854	1
1372	30094	738	295	28	138.715	14.1018	520.961	34.6647	726.534	57.3155	898.314	74.0231	34.4311	10.7317	1761.31	350.39	4781.25	1115.12	9034.89	2481.28	1372	0	31155	0.12462	154.018	85.2867	128.373	606.878	0.96649	0.964099	0.961483	0.960167	0.93298	0.940908	0.912646	0.911346	0.927379	0.907511	0.899326	0.886262	0.919339	0.862366	0.911764	0.896566	0.885283	0.888397	0.865816	0.855144	1
1377	1611	556	252	26	355.266	18.9301	627.857	40.6157	837.061	64.6842	1004.77	70.0164	558.779	89.6787	3073.36	590.75	7294	1693.93	12545.3	2686.8	1377	10	2445	0.00978	473.818	179.856	1952.25	2481.26	0.968098	0.961963	0.968712	0.96135	0.940491	0.945603	0.910838	0.911452	0.925562	0.909407	0.906748	0.894888	0.91411	0.868098	0.921063	0.900818	0.889162	0.880368	0.866871	0.85501	1
1378	1488	339	47	2	391.302	23.3623	643.905	46.574	867.755	75.3439	1020.26	0.699083	747.3	134.353	3324.28	718.391	8159.65	2120.38	12943.1	26.4892	1378	8	1876	0.007504	449.556	123.341	1411.68	1585.53	0.966151	0.961887	0.968017	0.961887	0.942697	0.946429	0.911514	0.912846	0.928038	0.911247	0.907516	0.891791	0.916844	0.871802	0.918977	0.905117	0.891791	0.882196	0.868603	0.854478	1
1382	1066	286	43	2	478.576	28.1281	687.679	52.0943	917.479	75.5842	1094.96	1.43675	1363.08	241.418	4052.13	925.038	9615.71	2364.67	15984.5	62.646	1382	13	1397	0.005588	535.777	116.138	2188.55	1895.55	0.963493	0.962777	0.966714	0.961704	0.944524	0.945956	0.916965	0.916965	0.92985	0.914102	0.913386	0.893701	0.915533	0.872942	0.919112	0.908017	0.889048	0.877595	0.865784	0.855047	1
1384	0	931	266	44	0	0	502.141	32.9346	713.155	57.9692	948.154	97.738	0	0	1577.48	312.829	4528.69	1107.22	10729.6	3370.72	1384	15	1241	0.004964	563.184	121.423	2534.54	2158.63	0.964545	0.964948	0.968574	0.963336	0.946011	0.945205	0.919017	0.917002	0.931507	0.916197	0.915391	0.899678	0.917808	0.874295	0.917002	0.910556	0.886785	0.877921	0.867043	0.857776	1
1384	37411	931	266	44	139.363	13.1442	502.141	32.9346	713.155	57.9692	948.154	97.738	34.7665	10.0662	1577.48	312.829	4528.69	1107.22	10729.6	3370.72	1384	0	38652	0.154608	152.97	78.8837	115.027	586.428	0.966354	0.961127	0.967078	0.963831	0.946381	0.944996	0.91677	0.909293	0.912605	0.889139	0.891674	0.898246	0.9017	0.8442	0.911984	0.896422	0.8965	0.877264	0.877924	0.860512	1
1389	2071	695	238	36	357.914	18.4509	608.223	39.6515	822.485	64.3099	1052.56	92.197	571	88.2373	2795.78	548.025	6923.83	1621.89	14526.9	3687.48	1389	10	3040	0.01216	459.736	166.082	1742.25	2380.5	0.96875	0.9625	0.962993	0.962007	0.945724	0.948355	0.920395	0.912993	0.916283	0.895395	0.89523	0.896546	0.910855	0.850493	0.914803	0.898849	0.891612	0.887171	0.874342	0.858059	1
1390	1877	416	53	0	391.775	23.1771	624.186	43.9417	832.608	63.9336	0	0	749.847	132.889	3027.04	643.276	7175.48	1587.68	0	0	1390	8	2346	0.009384	442.946	110.519	1298.81	1302.07	0.969949	0.962916	0.963768	0.962702	0.947357	0.948423	0.915601	0.910486	0.914962	0.893009	0.892157	0.897698	0.912404	0.849744	0.913043	0.900469	0.893436	0.887681	0.872975	0.855286	1
1394	1314	352	48	0	464.858	28.9398	661.455	48.8754	866.689	72.0093	0	0	1251.24	235.048	3605	810.206	8113.06	1961.16	0	0	1394	13	1714	0.006856	516.486	105.223	1926.79	1511.58	0.973746	0.964702	0.962077	0.960327	0.950117	0.947491	0.912777	0.914819	0.912194	0.893524	0.895858	0.894982	0.909277	0.857351	0.915694	0.898191	0.897316	0.887106	0.870187	0.854726	1
1396	0	1151	327	46	0	0	486.297	32.5738	684.267	55.8559	885.187	78.8316	0	0	1434.22	291.203	4003.23	988.301	8667.65	2272.71	1396	15	1524	0.006096	540.815	109.078	2203.77	1683.06	0.974738	0.965223	0.964567	0.961942	0.952428	0.949147	0.91601	0.915682	0.915682	0.895997	0.897966	0.900262	0.911417	0.858268	0.917979	0.894029	0.898622	0.887795	0.867782	0.856627	1
1396	28711	1151	327	46	137.02	13.2747	486.297	32.5738	684.267	55.8559	885.187	78.8316	33.1008	9.95145	1434.22	291.203	4003.23	988.301	8667.65	2272.71	1396	0	30235	0.12094	157.373	92.5817	142.514	606.964	0.960311	0.94207	0.965156	0.953117	0.945758	0.94761	0.89914	0.912585	0.899884	0.906449	0.901687	0.916851	0.890012	0.840582	0.915958	0.892872	0.887581	0.861088	0.875294	0.861022	1
1401	1397	818	281	39	366.818	20.4222	599.191	38.2039	796.349	60.5004	1008.19	84.5902	615.279	102.127	2672.15	511.812	6281.62	1460.05	12752.7	3201.74	1401	12	2535	0.01014	499.281	166.955	2093.83	2342.83	0.970809	0.956805	0.963708	0.954438	0.953846	0.948915	0.906114	0.915187	0.907495	0.905523	0.901381	0.909073	0.899803	0.851479	0.920513	0.891519	0.894675	0.872978	0.869625	0.860355	1
1402	1278	462	42	0	397.067	25.1042	613.847	44.8845	805.084	57.1384	0	0	781.651	147.914	2883.07	636.411	6475.49	1395.86	0	0	1402	9	1782	0.007128	462.886	113.253	1460.66	1270.65	0.968294	0.953704	0.963244	0.95202	0.955948	0.950337	0.90376	0.914141	0.898148	0.909091	0.900673	0.909652	0.893378	0.847643	0.918911	0.887205	0.893939	0.877385	0.870651	0.861953	1
1406	914	397	38	0	448.601	29.506	640.462	50.0422	823.304	67.3178	0	0	1126.49	221.89	3280.07	774.612	6955.37	1669.96	0	0	1406	14	1349	0.005396	515.619	108.403	1924.47	1404.88	0.969236	0.950704	0.962936	0.954411	0.958858	0.949963	0.908451	0.917346	0.900297	0.909192	0.903632	0.909192	0.895107	0.844329	0.919199	0.886212	0.893254	0.884729	0.871757	0.863232	1
1408	0	784	376	37	0	0	473.113	33.3896	666.441	54.717	850.298	72.8347	0	0	1323.05	280.198	3700.81	926.648	7673.65	1931.05	1408	16	1197	0.004788	545.5	112.84	2266.25	1602.92	0.970343	0.949457	0.964495	0.955305	0.959064	0.949039	0.910192	0.920635	0.901003	0.908521	0.90518	0.908939	0.893484	0.840852	0.92147	0.884294	0.893901	0.881788	0.871763	0.861738	1
1408	26746	784	376	37	131.635	13.8314	473.113	33.3896	666.441	54.717	850.298	72.8347	29.5101	9.66586	1323.05	280.198	3700.81	926.648	7673.65	1931.05	1408	0	27943	0.111772	149.364	88.0429	125.326	561.505	0.964213	0.950614	0.955105	0.948878	0.925921	0.944494	0.909476	0.904574	0.907329	0.897864	0.898239	0.89747	0.899957	0.836864	0.912751	0.889078	0.880328	0.880739	0.859589	0.85771	1
1413	1049	565	321	32	355.892	19.8031	580.422	39.3726	779.675	58.8053	960.791	96.63	562.145	93.6736	2433.77	499.781	5895.45	1358.51	11144.7	3352.88	1413	12	1967	0.007868	499.385	174.705	2142.27	2352.38	0.968734	0.948399	0.961362	0.95577	0.945602	0.949161	0.90849	0.912557	0.90366	0.90544	0.899339	0.909507	0.895526	0.837824	0.918658	0.8818	0.891205	0.881291	0.863752	0.857905	1
1414	942	317	54	0	392.713	23.3807	597.064	44.1482	799.423	68.3306	0	0	755.315	134.38	2654.82	587.605	6382.18	1626.96	0	0	1414	9	1313	0.005252	458.777	116.513	1445.33	1379.25	0.968774	0.948972	0.960777	0.954684	0.940594	0.942879	0.905179	0.913938	0.907845	0.902894	0.897563	0.909368	0.895278	0.832445	0.917746	0.88195	0.895659	0.876238	0.859863	0.865575	1
1418	660	268	46	0	451.052	28.2276	624.979	51.3157	821.405	76.4196	0	0	1143.6	214.839	3054.27	745.099	6947.93	1923.24	0	0	1418	14	974	0.003896	516.4	109.87	1943.46	1521.37	0.972279	0.950719	0.960986	0.953799	0.943532	0.943018	0.902464	0.911704	0.909138	0.901951	0.898357	0.915298	0.896817	0.837782	0.919405	0.887064	0.899384	0.87423	0.853183	0.86191	1
1420	0	577	244	45	0	0	472.311	32.2884	645.075	55.6933	845.927	84.005	0	0	1315.16	269.089	3364.5	879.151	7610.99	2196.04	1420	16	866	0.003464	540.402	113.85	2219.72	1715.04	0.975751	0.956697	0.962471	0.956697	0.943995	0.943995	0.909353	0.915127	0.910508	0.902425	0.900115	0.917436	0.900693	0.83545	0.922633	0.888568	0.899538	0.873557	0.855081	0.859122	1
1420	29919	577	244	45	134.248	13.4545	472.311	32.2884	645.075	55.6933	845.927	84.005	31.1981	9.59966	1315.16	269.089	3364.5	879.151	7610.99	2196.04	1420	0	30785	0.12314	145.674	71.0667	92.7625	462.36	0.955303	0.950138	0.957203	0.948741	0.933913	0.946971	0.923258	0.914065	0.910882	0.89222	0.899773	0.88829	0.894559	0.853451	0.90955	0.898246	0.876709	0.884148	0.873948	0.856099	1
1425	1336	398	205	36	339.565	17.9255	572.844	36.2816	746.316	62.4428	942.614	86.0727	488.126	77.1565	2335.81	438.366	5193.75	1330.76	10472.3	2887.75	1425	10	1975	0.0079	439.787	160.456	1530.89	2023.51	0.962025	0.953165	0.963797	0.950633	0.94	0.947848	0.920253	0.912152	0.915696	0.888608	0.898481	0.901013	0.895443	0.839747	0.911139	0.885823	0.893924	0.879747	0.862785	0.863291	1
1426	1213	239	44	0	369.648	21.9644	586.265	36.9538	768.409	70.9192	0	0	630.366	111.871	2502.79	465.822	5690.12	1547.01	0	0	1426	8	1496	0.005984	415.983	103.844	1078.32	1107.98	0.962233	0.952874	0.961898	0.950201	0.940508	0.950869	0.918783	0.908422	0.91611	0.88369	0.898396	0.896056	0.893048	0.84258	0.908757	0.879679	0.889706	0.878342	0.867981	0.862968	1
1430	814	193	37	0	477.95	28.3376	640.938	43.5816	826.004	84.0065	0	0	1358	241.907	3272.59	651.73	7098.52	2124.54	0	0	1430	13	1044	0.004176	520.417	92.8885	1915.39	1348.7	0.966954	0.954502	0.966475	0.954502	0.94205	0.951628	0.921935	0.91092	0.915709	0.886494	0.904693	0.90182	0.897989	0.840038	0.909962	0.880268	0.89272	0.886015	0.871169	0.866379	1
1432	0	716	181	35	0	0	500.003	32.4932	664.731	49.8199	854.184	91.3877	0	0	1557.07	302.323	3660.04	822.47	7871.71	2479.84	1432	15	932	0.003728	545.295	97.6534	2202.62	1540.17	0.970494	0.955472	0.965129	0.953863	0.939378	0.954399	0.921674	0.9147	0.915773	0.886803	0.903433	0.903433	0.897532	0.839592	0.915773	0.878755	0.891631	0.888412	0.874464	0.864807	1
1432	27820	716	181	35	136.104	13.6234	500.003	32.4932	664.731	49.8199	854.184	91.3877	32.5035	10.0561	1557.07	302.323	3660.04	822.47	7871.71	2479.84	1432	0	28752	0.115008	149.368	75.7645	102.848	474.022	0.960368	0.954664	0.958542	0.947951	0.945308	0.943865	0.898651	0.918562	0.923084	0.893207	0.904233	0.904285	0.901537	0.873783	0.916562	0.904076	0.885747	0.873661	0.86834	0.86074	1
1437	1334	506	155	31	350.188	18.4954	605.47	39.7806	769.873	55.605	962.833	101.126	535.186	85.3508	2758.51	535.835	5668.37	1226.82	11245.4	3556.94	1437	10	2026	0.008104	455.427	159.476	1647.06	2038.29	0.963228	0.952863	0.961747	0.951876	0.946693	0.94694	0.90844	0.916584	0.917572	0.884008	0.911155	0.896594	0.896594	0.860809	0.913376	0.887216	0.88228	0.88154	0.872655	0.863277	1
1438	1211	311	29	2	380.978	22.441	619.702	44.1745	770.146	51.2175	835.27	94.6123	689.733	121.558	2963.45	627.867	5660.73	1115.79	7391.83	2419.23	1438	8	1553	0.006212	436.636	110.691	1246.52	1168.68	0.963297	0.95235	0.958789	0.95235	0.948487	0.945267	0.909208	0.915003	0.918223	0.87991	0.909208	0.895686	0.900193	0.859948	0.915969	0.892788	0.881842	0.883451	0.870573	0.861558	1
1442	824	267	24	2	473.288	28.6143	666.406	48.7601	810.292	62.1629	903.621	125.789	1319.32	237.476	3684.83	807.769	6618.11	1561.83	9524.33	3768.49	1442	13	1117	0.004468	527.461	100.177	2013.3	1362.04	0.96598	0.953894	0.961056	0.953447	0.957923	0.943599	0.910027	0.91137	0.920322	0.881379	0.910474	0.897493	0.90376	0.857654	0.915846	0.891226	0.882722	0.894808	0.865264	0.861683	1
1444	0	729	256	25	0	0	492.745	32.908	685.902	52.705	823.92	68.1852	0	0	1491.54	296.498	4022.57	919.274	6976.46	1793.45	1444	15	1010	0.00404	549.901	102.496	2268.84	1456.52	0.966832	0.953465	0.962376	0.955941	0.957426	0.94505	0.913366	0.912376	0.921782	0.882178	0.910396	0.897525	0.90495	0.857426	0.915347	0.888614	0.883663	0.894554	0.865842	0.857921	1
1444	30296	729	256	25	133.678	13.4142	492.745	32.908	685.902	52.705	823.92	68.1852	30.8074	9.52874	1491.54	296.498	4022.57	919.274	6976.46	1793.45	1444	0	31306	0.125224	147.107	76.9539	103.011	474.248	0.96523	0.957021	0.959337	0.951607	0.949722	0.943557	0.899269	0.915895	0.91409	0.901696	0.899668	0.911726	0.903038	0.867469	0.917492	0.884591	0.884383	0.893056	0.863125	0.845972	1
1449	1330	530	225	21	343.747	18.1697	594.945	37.4197	792.454	61.3002	930.096	81.4493	506.322	80.502	2615.06	490.277	6193.36	1430.17	10046.7	2813.45	1449	10	2106	0.008424	460.749	167.802	1739.73	2079.14	0.968661	0.959877	0.959639	0.95133	0.953704	0.946581	0.909544	0.916667	0.92284	0.894349	0.900047	0.903134	0.908832	0.865859	0.919278	0.898148	0.886515	0.891975	0.864198	0.856838	1
1450	1194	315	42	0	379.592	22.025	611.175	41.31	794.433	59.6409	0	0	682.06	118.603	2839.11	573.694	6234.09	1430.38	0	0	1450	9	1551	0.006204	437.858	113.902	1270.49	1251.61	0.970664	0.959381	0.960348	0.952934	0.952289	0.950355	0.911992	0.919729	0.920052	0.900387	0.901354	0.905545	0.91167	0.868794	0.915538	0.903288	0.889104	0.889426	0.863314	0.862669	1
1454	805	263	40	0	459.282	27.6205	648.533	45.7376	829.926	62.4796	0	0	1206.02	218.779	3393.37	705.578	7102.7	1568.87	0	0	1454	13	1108	0.004432	517.584	106.083	1938.09	1448.04	0.972924	0.962094	0.961643	0.959386	0.954422	0.953971	0.917419	0.920126	0.920578	0.904332	0.898466	0.904783	0.91787	0.868682	0.92148	0.902076	0.890794	0.88944	0.865975	0.863718	1
1456	0	708	241	40	0	0	476.753	32.0045	668.169	49.0892	836.054	66.8737	0	0	1351.83	273.967	3713.95	796.358	7275.68	1694.36	1456	15	989	0.003956	537.929	109.127	2167.02	1561.66	0.974216	0.9636	0.961577	0.959555	0.955511	0.954499	0.915571	0.921638	0.921638	0.906977	0.900404	0.904954	0.920627	0.872093	0.921132	0.900404	0.889788	0.886754	0.867543	0.862487	1
1456	31780	708	241	40	136.908	13.3734	476.753	32.0045	668.169	49.0892	836.054	66.8737	33.0333	9.96028	1351.83	273.967	3713.95	796.358	7275.68	1694.36	1456	0	32769	0.131076	149.011	72.388	97.4392	454.966	0.960664	0.959581	0.960649	0.951051	0.947756	0.929201	0.915911	0.919955	0.91054	0.903064	0.892124	0.910052	0.893176	0.844029	0.924441	0.892093	0.892597	0.887027	0.858693	0.85027	1
1461	1507	520	206	32	348.157	18.534	579.533	37.5341	773.469	57.2183	951.965	80.1572	526.033	84.2392	2419.82	478.454	5750.97	1227.17	10743.7	2627.64	1461	10	2265	0.00906	448.489	157.376	1580.37	1990.34	0.975497	0.963135	0.959382	0.951876	0.954967	0.941943	0.911038	0.918764	0.919205	0.904415	0.893377	0.909051	0.903532	0.853422	0.926711	0.895585	0.891832	0.890728	0.859161	0.849448	1
1462	1381	292	37	1	379.592	22.5523	594.264	44.9769	798.223	58.1445	789.284	0	682.407	122.423	2620.11	608.094	6314.24	1285.29	6012.67	0	1462	8	1711	0.006844	425.52	102.333	1138	1116.53	0.975453	0.963179	0.958212	0.95149	0.954705	0.93571	0.908825	0.919053	0.917592	0.906487	0.888662	0.910286	0.898597	0.85301	0.925774	0.894798	0.892753	0.893922	0.857978	0.849211	1
1466	927	242	32	1	489.826	27.9603	647.636	49.369	850.744	69.7116	767.809	0	1460.19	250.482	3388.09	779.375	7669.63	1782.25	5537.12	0	1466	13	1202	0.004808	531.438	89.6523	2017.04	1316.73	0.974626	0.962978	0.957987	0.947587	0.958819	0.93802	0.91015	0.924293	0.927621	0.909318	0.888103	0.90807	0.90183	0.857737	0.923877	0.893095	0.891015	0.896007	0.860649	0.849002	1
1468	0	822	229	33	0	0	501.292	32.3909	660.498	55.0804	852.345	77.0243	0	0	1568.95	307.058	3604.98	902.725	7745.84	2003.67	1468	15	1084	0.004336	545.612	93.5901	2187.11	1421.62	0.974631	0.963561	0.958026	0.947417	0.960793	0.939114	0.910978	0.926199	0.930351	0.909133	0.889299	0.910055	0.90452	0.862085	0.926661	0.894834	0.891605	0.894834	0.861624	0.851015	1
1468	30827	822	229	33	138.261	13.4406	501.292	32.3909	660.498	55.0804	852.345	77.0243	34.0088	10.2052	1568.95	307.058	3604.98	902.725	7745.84	2003.67	1468	0	31911	0.127644	152.098	76.9241	107.149	469.98	0.964401	0.956504	0.965921	0.946962	0.946821	0.945207	0.912225	0.915828	0.902996	0.907132	0.889693	0.906224	0.892169	0.852715	0.916878	0.871659	0.884162	0.874996	0.867052	0.854329	1
1473	1580	604	190	29	335.186	18.5567	597.271	37.7732	758.464	61.5585	954.56	92.9523	469.955	78.0833	2646.17	504.16	5443.4	1338.45	10907.8	3130.12	1473	10	2403	0.009612	442.004	160.124	1536.16	1911.01	0.962547	0.954016	0.958801	0.941948	0.9536	0.940283	0.912401	0.917603	0.908448	0.909904	0.891178	0.908032	0.894923	0.856846	0.919268	0.889929	0.890137	0.880982	0.861631	0.856221	1
1474	1431	345	33	2	364.724	22.1824	609.28	41.7711	742.802	52.4139	1059.22	28.8976	605.923	110.37	2814.05	580.124	5089.95	1071.18	14507.7	1179.88	1474	8	1811	0.007244	418.969	111.178	1123.64	1156.21	0.960519	0.952236	0.961623	0.943125	0.951132	0.940364	0.914688	0.92159	0.905853	0.911651	0.893153	0.911099	0.892601	0.858918	0.918829	0.889564	0.889012	0.875483	0.860574	0.8545	1
1478	948	296	31	1	462.606	27.498	659.242	47.1656	788.487	58.2124	1165.79	0	1231.94	219.172	3565.36	767.823	6091.3	1324.37	19275.3	0	1478	13	1276	0.005104	516.689	100.858	1905.43	1361.38	0.960423	0.952194	0.964342	0.943574	0.95337	0.939655	0.912226	0.918887	0.905564	0.913401	0.898511	0.912226	0.894201	0.86442	0.92163	0.895376	0.894201	0.876959	0.857367	0.853448	1
1480	0	839	275	31	0	0	481.024	32.1596	677.708	51.4377	815.411	98.9145	0	0	1388.1	276.723	3879.49	896.489	6939.71	3155.64	1480	15	1145	0.00458	537.316	103.961	2136.77	1511.11	0.959825	0.950655	0.962009	0.946288	0.951965	0.939301	0.916594	0.921397	0.909607	0.916594	0.90131	0.91179	0.89214	0.865066	0.922707	0.89214	0.893013	0.876856	0.857642	0.855895	1
1480	27011	839	275	31	132.312	13.1304	481.024	32.1596	677.708	51.4377	815.411	98.9145	29.8619	9.29452	1388.1	276.723	3879.49	896.489	6939.71	3155.64	1480	0	28156	0.112624	148.782	83.6902	115.542	515.87	0.957043	0.960275	0.952213	0.956031	0.95168	0.949478	0.908847	0.897731	0.912008	0.882973	0.896399	0.891213	0.885175	0.845894	0.92229	0.885744	0.88791	0.890059	0.853957	0.844136	1
1485	1074	626	231	26	354.271	19.2285	589.486	37.1777	794.104	59.4007	935.492	106.5	554.306	91.2438	2544.23	479.116	6225.27	1414.42	10398.9	4269.24	1485	12	1957	0.007828	489.15	167.453	1991.02	2200.56	0.956311	0.959377	0.957588	0.9558	0.950179	0.945835	0.913132	0.905979	0.9093	0.908022	0.901124	0.901891	0.88835	0.856157	0.924119	0.87813	0.891415	0.88605	0.861523	0.849004	1
1486	974	362	35	1	388.439	24.1399	601.725	42.9242	799.107	64.2981	899.448	0	731.745	137.697	2714.01	572.495	6358.41	1499.6	8882.79	0	1486	9	1372	0.005488	455.563	113.996	1404.24	1264.07	0.952988	0.962464	0.954082	0.952988	0.949344	0.947157	0.91035	0.902332	0.907799	0.911079	0.90379	0.898324	0.882289	0.850583	0.92602	0.873178	0.887755	0.885933	0.862974	0.847668	1
1490	671	303	32	1	472.895	29.267	645.112	47.6632	846.379	78.1562	992.535	0	1316.78	245.383	3345.17	738.577	7595.62	2098.18	11920.6	0	1490	14	1007	0.004028	537.099	104.648	2137.17	1507.83	0.956306	0.96574	0.959285	0.955809	0.955809	0.945879	0.915591	0.903178	0.91708	0.909633	0.90715	0.905164	0.883317	0.846574	0.924528	0.869414	0.885303	0.881827	0.860973	0.846077	1
1492	0	590	277	31	0	0	487.817	34.649	659.432	50.1976	860.334	77.8271	0	0	1450	310.091	3575.37	811.587	7967.39	2139.91	1492	16	898	0.003592	553.614	106.401	2330.59	1583.89	0.959911	0.965479	0.963252	0.95657	0.959911	0.948218	0.914811	0.907016	0.917595	0.91147	0.906459	0.903675	0.88363	0.845212	0.927617	0.874722	0.88363	0.885301	0.860802	0.851893	1
1492	26439	590	277	31	134.544	13.8548	487.817	34.649	659.432	50.1976	860.334	77.8271	31.4597	10.0698	1450	310.091	3575.37	811.587	7967.39	2139.91	1492	0	27337	0.109348	148.311	78.3389	106.984	500.444	0.966273	0.952811	0.943136	0.958298	0.952555	0.958847	0.904177	0.911	0.913176	0.894301	0.896587	0.899623	0.905878	0.85302	0.925669	0.895709	0.875809	0.888576	0.868164	0.850294	1
1497	1164	423	222	28	354.433	19.4191	595.459	42.7522	770.071	57.8902	975.099	76.0977	555.14	91.3812	2631.24	570.033	5679.99	1280.83	11510.4	2659.92	1497	11	1837	0.007348	469.623	167.363	1819.51	2187.09	0.960533	0.959989	0.954001	0.964072	0.952096	0.954545	0.909363	0.910996	0.921611	0.898748	0.898748	0.896026	0.893032	0.850572	0.926511	0.8865	0.876157	0.897659	0.863636	0.856832	1
1498	1040	250	35	0	379.653	23.7067	608.184	49.0842	787.978	60.3913	0	0	683.462	127.836	2813.89	681.137	6087.53	1398.72	0	0	1498	8	1325	0.0053	433.558	111.106	1228.18	1217.83	0.959245	0.960755	0.947547	0.963019	0.950189	0.956604	0.906038	0.909434	0.924906	0.897736	0.899623	0.897736	0.889434	0.849811	0.928679	0.888302	0.874717	0.90566	0.864906	0.856226	1
1502	707	214	32	0	463.226	29.3688	650.278	54.1084	828.493	57.6	0	0	1238.67	235.878	3440.7	860.538	7048.54	1428.32	0	0	1502	13	953	0.003812	517.494	103.925	1928.23	1422.27	0.960651	0.963799	0.948583	0.962749	0.947534	0.957503	0.904512	0.91553	0.924449	0.897692	0.895068	0.895593	0.888248	0.848374	0.924449	0.890871	0.878804	0.903987	0.866737	0.856768	1
1504	0	620	200	30	0	0	489.976	32.5098	676.06	59.3837	848.009	67.8873	0	0	1466.4	289.907	3873.32	1025.64	7590.15	1745.46	1504	15	850	0.0034	546.397	106.075	2248.87	1578.21	0.961176	0.964118	0.949412	0.961765	0.948235	0.958235	0.907647	0.914706	0.925882	0.897647	0.898824	0.897059	0.887059	0.853529	0.924706	0.894118	0.878235	0.904706	0.864118	0.85	1
1504	27030	620	200	30	136.085	13.3942	489.976	32.5098	676.06	59.3837	848.009	67.8873	32.458	9.85494	1466.4	289.907	3873.32	1025.64	7590.15	1745.46	1504	0	27880	0.11152	148.595	74.1167	100.031	470.358	0.976596	0.958806	0.950771	0.945301	0.953676	0.952654	0.909397	0.924731	0.916912	0.903318	0.89826	0.89731	0.895373	0.858859	0.920373	0.889401	0.884272	0.887285	0.865943	0.872507	1
1509	1342	444	158	26	343.374	18.9779	589.831	38.3919	776.483	66.9381	951.248	77.3154	505.07	83.9125	2550.64	496.14	5852.34	1500.47	10702.7	2479.51	1509	10	1970	0.00788	441.68	157.997	1529.56	1970.08	0.970558	0.959645	0.953299	0.947208	0.959645	0.956599	0.90736	0.924619	0.914213	0.909137	0.898731	0.893147	0.899239	0.856345	0.920558	0.897462	0.883249	0.894162	0.872335	0.862944	1
1510	1211	259	29	2	385.325	22.7643	609.292	44.0406	782.043	65.5342	960.148	12.0491	713.561	126.841	2818.5	612.628	5968.51	1386.75	10801.1	404.684	1510	8	1501	0.006004	432.402	103.712	1191.74	1148.96	0.971686	0.961359	0.956696	0.94537	0.966023	0.956362	0.907062	0.927382	0.911726	0.907062	0.900733	0.893404	0.905063	0.857761	0.918721	0.897069	0.881079	0.888741	0.871752	0.860759	1
1514	810	229	26	1	478.637	29.0769	655.389	50.8451	826.602	71.0882	979.197	0	1364.56	250.559	3512.71	820.189	7050.92	1702.72	11448.5	0	1514	13	1066	0.004264	525.564	94.9653	1974.18	1329.15	0.973265	0.962477	0.954972	0.947936	0.963884	0.959193	0.909475	0.91651	0.90666	0.899625	0.907598	0.896811	0.909006	0.860694	0.919325	0.900094	0.876642	0.888837	0.871951	0.857411	1
1516	0	714	216	27	0	0	489.643	34.7255	665.629	56.0825	844.082	73.8163	0	0	1466.24	315.059	3690.9	935.984	7513.49	1928.9	1516	15	957	0.003828	539.364	99.1251	2138.97	1439.78	0.973354	0.964995	0.959248	0.949321	0.964472	0.960815	0.912748	0.914838	0.909091	0.900731	0.907524	0.898119	0.907001	0.862591	0.91954	0.903344	0.877743	0.888192	0.872518	0.858412	1
1516	27503	714	216	27	133.175	13.592	489.643	34.7255	665.629	56.0825	844.082	73.8163	30.4937	9.59781	1466.24	315.059	3690.9	935.984	7513.49	1928.9	1516	0	28460	0.11384	146.834	76.6181	101.394	462.881	0.969765	0.950211	0.959206	0.955622	0.94798	0.947365	0.90845	0.916339	0.917182	0.901616	0.895344	0.8948	0.890495	0.865144	0.914968	0.88656	0.900281	0.88772	0.859241	0.857959	1
1521	1182	514	178	23	356.938	18.9895	602.634	40.0174	776.934	64.7646	954.759	93.0471	566.66	90.8627	2721.25	552.599	5855.69	1503.96	10911.5	3054.62	1521	10	1897	0.007588	470.168	159.93	1772.16	2034.75	0.972061	0.959673	0.958355	0.951239	0.95203	0.957037	0.915129	0.916183	0.90854	0.902741	0.904323	0.907486	0.895625	0.858197	0.921982	0.891407	0.89457	0.884027	0.86505	0.862414	1
1522	1085	306	32	1	384.203	22.9459	616.183	43.7406	786.95	80.5224	1092.92	0	707.523	126.453	2913.42	628.132	6149.36	1992.54	15895.6	0	1522	9	1424	0.005696	443.601	113.982	1314.5	1300.34	0.975421	0.958216	0.960323	0.950843	0.952949	0.956461	0.915028	0.913975	0.907303	0.904846	0.89993	0.90625	0.89361	0.859199	0.924508	0.885885	0.897823	0.882725	0.863062	0.865169	1
1526	764	247	28	1	473.318	27.4878	661.478	50.3652	838.785	93.1279	1149.29	0	1318.49	228.618	3608.83	827.713	7480.93	2609.25	18472	0	1526	13	1040	0.00416	528.496	103.876	2044.85	1551.77	0.976442	0.959615	0.956731	0.952885	0.952885	0.960096	0.920673	0.913462	0.910096	0.905288	0.900962	0.907692	0.892308	0.867788	0.923077	0.883654	0.892788	0.882692	0.862019	0.864904	1
1528	0	689	234	28	0	0	486.536	31.3055	675	55.1819	877.055	106.49	0	0	1434.83	277.888	3843.54	942.146	8618.08	3571.54	1528	15	951	0.003804	544.407	108.046	2239	1717.57	0.976341	0.961094	0.957413	0.954784	0.95163	0.960568	0.923239	0.915352	0.908517	0.905363	0.901157	0.904837	0.891693	0.872766	0.925342	0.883807	0.88959	0.882755	0.860673	0.868559	1
1528	30422	689	234	28	137.233	13.4331	486.536	31.3055	675	55.1819	877.055	106.49	33.271	10.0213	1434.83	277.888	3843.54	942.146	8618.08	3571.54	1528	0	31373	0.125492	149.575	73.4989	100.133	482.213	0.95842	0.947248	0.956252	0.954866	0.948331	0.936697	0.911134	0.923469	0.915405	0.908664	0.893635	0.896456	0.892933	0.86082	0.919453	0.886367	0.887339	0.861282	0.865617	0.849504	1
1533	1501	507	193	25	337.358	18.5797	583.857	38.6608	772.638	58.056	968.445	122.755	479.06	78.8129	2475.44	494.947	5736.7	1296.22	11639.7	5239.95	1533	10	2226	0.008904	438.329	159.935	1514.96	2035.76	0.96496	0.950135	0.959793	0.956873	0.952606	0.94991	0.916442	0.92363	0.919362	0.909704	0.897799	0.898023	0.886343	0.867026	0.923405	0.889712	0.887466	0.880279	0.865004	0.84973	1
1534	1362	301	35	0	370.189	22.5177	599.66	43.7542	775.112	73.2667	0	0	633.432	114.482	2688.44	593.797	5846.98	1633.06	0	0	1534	8	1698	0.006792	419.213	105.676	1105.18	1101.96	0.963486	0.95053	0.958775	0.958481	0.952886	0.947291	0.915194	0.921967	0.920495	0.913722	0.901649	0.896938	0.88722	0.866608	0.924323	0.89311	0.890165	0.880742	0.861307	0.846879	1
1538	926	264	30	0	456.488	26.7149	640.781	49.824	824.74	83.5628	0	0	1183.55	208.032	3284.37	770.566	7063.19	2059.51	0	0	1538	13	1220	0.00488	505.423	97.6738	1782.73	1308.34	0.968033	0.95082	0.960246	0.955738	0.957377	0.954508	0.917623	0.919672	0.921311	0.915984	0.90041	0.895082	0.896311	0.867213	0.92418	0.895902	0.892623	0.881967	0.856557	0.84918	1
1540	0	822	244	28	0	0	467.717	30.753	651.116	54.5738	840.028	95.7407	0	0	1276.02	251.563	3454.79	863.671	7521.3	2487.41	1540	15	1094	0.004376	518.151	100.576	1921.8	1418.54	0.969835	0.952011	0.961152	0.954753	0.957495	0.95521	0.917733	0.920018	0.924132	0.917276	0.900823	0.896252	0.895338	0.865174	0.924589	0.896709	0.890311	0.880256	0.857404	0.852377	1
1540	30266	822	244	28	133.813	13.2837	467.717	30.753	651.116	54.5738	840.028	95.7407	30.8819	9.47781	1276.02	251.563	3454.79	863.671	7521.3	2487.41	1540	0	31360	0.12544	147.221	74.1383	96.847	436.655	0.956122	0.96089	0.955022	0.952997	0.944627	0.934582	0.906728	0.922401	0.916087	0.912133	0.894643	0.891247	0.886607	0.839206	0.928731	0.889876	0.892841	0.891598	0.856553	0.850941	1
1545	1296	602	202	21	344.014	18.4077	570.586	37.058	758.59	60.3059	932.115	78.8827	507.602	81.8229	2310.05	455.801	5441.44	1295.99	10092.6	2553.5	1545	11	2121	0.008484	453.628	152.817	1583.98	1810.82	0.962989	0.954503	0.956624	0.957567	0.952617	0.942716	0.907119	0.927393	0.916549	0.915606	0.901462	0.887082	0.888967	0.854078	0.925035	0.884724	0.891796	0.88496	0.856436	0.860207	1
1546	1167	325	39	1	377.543	22.8763	585.216	42.0497	770.259	66.6424	1005.39	0	671.743	122.776	2498.29	537.377	5712.98	1425.94	12387.7	0	1546	9	1532	0.006128	432.006	106.081	1195.21	1137.9	0.95953	0.95594	0.955614	0.957245	0.951697	0.943211	0.904047	0.930157	0.914164	0.912859	0.902089	0.891319	0.885117	0.848564	0.925587	0.881201	0.895561	0.883812	0.857376	0.857702	1
1550	771	271	34	1	480.409	30.1969	636.722	48.5736	828.153	68.8156	1018.24	0	1380.76	261.946	3220.33	733.991	7083.24	1756.59	12866.7	0	1550	13	1077	0.004308	531.219	95.1244	2034.33	1362.17	0.962396	0.954503	0.950789	0.956825	0.951718	0.945218	0.902507	0.930826	0.916435	0.910864	0.898793	0.889972	0.88533	0.852832	0.928041	0.885794	0.89415	0.883473	0.856082	0.849582	1
1552	0	674	250	33	0	0	505.555	34.5208	660.894	53.8035	861.905	76.6906	0	0	1611.46	333.366	3608.32	892.411	8001.42	2021.55	1552	15	957	0.003828	558.422	98.4165	2353.45	1525.23	0.96395	0.956113	0.952978	0.956113	0.952456	0.948798	0.906479	0.92999	0.92163	0.913271	0.900731	0.88976	0.886625	0.852665	0.928422	0.885057	0.893417	0.884535	0.858412	0.848485	1
1552	28490	674	250	33	133.679	13.3048	505.555	34.5208	660.894	53.8035	861.905	76.6906	30.796	9.5439	1611.46	333.366	3608.32	892.411	8001.42	2021.55	1552	0	29447	0.117788	147.483	78.4764	106.28	495.295	0.949978	0.96166	0.950606	0.948399	0.948433	0.952015	0.912589	0.908531	0.915934	0.891704	0.902978	0.896933	0.895456	0.854196	0.913319	0.902384	0.883503	0.881278	0.859239	0.855197	1
1557	1193	501	199	30	363.567	19.6803	618.596	41.7615	774.985	61.1394	968.316	88.523	598.856	97.7567	2943.28	596.767	5799.03	1385	11343	2932.62	1557	11	1923	0.007692	482.02	165.346	1915.4	2174.7	0.958398	0.957878	0.960738	0.952938	0.949818	0.953718	0.908216	0.917837	0.926937	0.897036	0.900156	0.898076	0.888976	0.859594	0.925377	0.899896	0.884555	0.882215	0.856734	0.854134	1
1558	1088	290	33	1	387.623	23.3657	630.934	44.0902	803.774	68.1396	1014.89	0	726.662	132.02	3125.3	663.856	6484.09	1632.69	12740.5	0	1558	9	1412	0.005648	447.765	117.457	1362.37	1349.34	0.958569	0.960694	0.959986	0.949717	0.949717	0.954674	0.910057	0.915014	0.927408	0.893059	0.900496	0.898017	0.883853	0.850921	0.924221	0.901912	0.882082	0.884915	0.857295	0.859065	1
1562	738	252	32	1	508.766	30.5381	686.005	49.4179	858.201	72.3428	1034.88	0	1637.07	296.473	4016.19	869.714	7882.67	1933.35	13504.7	0	1562	13	1023	0.004092	563.871	101.143	2430.09	1577.95	0.958456	0.959433	0.958944	0.946237	0.954057	0.954545	0.914956	0.914956	0.92913	0.891984	0.900782	0.894428	0.88172	0.847507	0.920332	0.903715	0.882209	0.886119	0.861193	0.86217	1
1564	0	653	238	30	0	0	528.052	34.9705	707.508	52.8551	886.068	76.7373	0	0	1833.56	359.006	4408.96	984.238	8681.57	2168.37	1564	15	921	0.003684	586.088	104.45	2722.15	1716.62	0.961455	0.961998	0.960369	0.946797	0.954397	0.952226	0.916395	0.921824	0.928882	0.893594	0.900109	0.893051	0.880565	0.847448	0.919653	0.903366	0.883822	0.882193	0.862649	0.864821	1
1564	29260	653	238	30	137.767	13.4741	528.052	34.9705	707.508	52.8551	886.068	76.7373	33.6617	10.2677	1833.56	359.006	4408.96	984.238	8681.57	2168.37	1564	0	30181	0.120724	151.448	80.3443	115.703	551.237	0.967562	0.961764	0.950913	0.954027	0.958534	0.951145	0.922932	0.915907	0.905769	0.898926	0.899258	0.892432	0.893675	0.855687	0.918541	0.883254	0.86195	0.868891	0.878334	0.858653	1
1569	1478	491	194	26	352.427	19.4663	635.453	42.34	817.333	58.1985	986.451	72.7728	545.891	90.8014	3188.07	627.27	6773.77	1420.78	11891.5	2547.32	1569	10	2189	0.008756	464.643	174.143	1825.24	2290.26	0.965509	0.962083	0.955688	0.94952	0.955231	0.949977	0.919826	0.912746	0.917085	0.898812	0.901782	0.885793	0.889904	0.857012	0.916857	0.89767	0.871174	0.879169	0.872088	0.862266	1
1570	1358	277	27	1	384.098	23.3526	652.78	46.9227	814.324	56.8276	1089.93	0	707.211	128.362	3462.23	738.343	6695.95	1394.58	15766.2	0	1570	8	1663	0.006652	436.261	116.072	1272.39	1341.39	0.965424	0.963319	0.956103	0.947384	0.958208	0.951594	0.919122	0.915213	0.916717	0.897174	0.90018	0.887252	0.892965	0.859892	0.918821	0.897775	0.871618	0.876729	0.874624	0.859892	1
1574	931	238	26	1	463.145	28.0724	690.296	52.0467	863.276	79.4415	1157.11	0	1236.74	223.956	4097.37	917.248	8056.47	2259.7	18849.9	0	1574	12	1196	0.004784	517.626	111.68	1968.97	1637.12	0.967809	0.965301	0.960284	0.947324	0.95694	0.951087	0.920151	0.91806	0.921823	0.899666	0.898411	0.895067	0.893395	0.85786	0.923913	0.892977	0.872492	0.870401	0.871237	0.854933	1
1576	0	818	230	27	0	0	486.643	32.5078	713.702	57.3159	894.795	99.1525	0	0	1437.09	287.189	4537.09	1102.12	9075.06	3275.5	1576	15	1075	0.0043	545.474	116.221	2292.18	1839.1	0.966512	0.965116	0.963256	0.946977	0.955814	0.950233	0.922791	0.918605	0.924186	0.899535	0.89907	0.895349	0.896279	0.85907	0.924186	0.894419	0.871628	0.870233	0.871163	0.855814	1
1576	28747	818	230	27	136.823	13.5929	486.643	32.5078	713.702	57.3159	894.795	99.1525	33.0067	10.2081	1437.09	287.189	4537.09	1102.12	9075.06	3275.5	1576	0	29822	0.119288	151.554	80.4223	114.444	547.147	0.964087	0.947941	0.95007	0.949903	0.953021	0.949651	0.927268	0.908608	0.913638	0.916119	0.89714	0.892328	0.877104	0.875679	0.91736	0.889779	0.879686	0.876266	0.858343	0.864077	1
1581	1413	604	207	22	353.299	19.749	591.055	38.9709	824.666	66.441	1016.23	104.757	550.057	92.5681	2567.34	507.203	6986.77	1693.84	13192.1	4010.4	1581	10	2246	0.008984	467.174	167.883	1809.61	2321.29	0.964381	0.960151	0.952805	0.948575	0.954809	0.947685	0.927649	0.912289	0.91496	0.90984	0.895815	0.892921	0.889804	0.869323	0.922084	0.890695	0.873776	0.869101	0.86309	0.862645	1
1582	1297	348	35	0	393.739	23.7411	606.451	41.9585	831.426	82.6364	0	0	761.442	137.908	2775.82	571.982	7231.5	2193.6	0	0	1582	8	1680	0.00672	446.919	107.133	1313.5	1261.18	0.964286	0.959226	0.950893	0.94881	0.953869	0.947917	0.932738	0.909821	0.910119	0.913393	0.897024	0.891369	0.888393	0.876488	0.925298	0.894643	0.875298	0.872619	0.861905	0.862798	1
1586	886	286	32	0	499.472	29.5575	656.454	47.3733	880.819	83.4769	0	0	1548.88	275.994	3521.4	762.227	8569.34	2482.21	0	0	1586	13	1204	0.004816	546.897	93.9735	2204.03	1470.64	0.965532	0.962209	0.952243	0.950581	0.954319	0.947674	0.936462	0.910299	0.91113	0.917774	0.89701	0.892442	0.890365	0.874169	0.925249	0.901163	0.877492	0.871262	0.858804	0.862542	1
1588	0	789	269	32	0	0	519.791	33.8757	674.703	52.898	892.005	87.3997	0	0	1748.68	345.356	3832.54	903.92	8915.38	2714.59	1588	15	1090	0.00436	568.949	96.5331	2473.35	1599.6	0.963761	0.96422	0.954128	0.950459	0.956881	0.94633	0.937156	0.909633	0.915138	0.916514	0.9	0.892202	0.890367	0.872018	0.924771	0.902294	0.879817	0.868349	0.862385	0.865138	1
1588	28497	789	269	32	131.947	13.317	519.791	33.8757	674.703	52.898	892.005	87.3997	29.6438	9.30797	1748.68	345.356	3832.54	903.92	8915.38	2714.59	1588	0	29587	0.118348	148.047	85.3837	119.671	553.392	0.96512	0.942475	0.947916	0.949978	0.944148	0.953476	0.910603	0.926674	0.920675	0.920303	0.901984	0.8947	0.891388	0.865448	0.926894	0.884527	0.896475	0.878815	0.865955	0.849833	1
1593	1120	593	219	30	333.535	18.6958	618.497	39.614	773.87	60.578	991.095	101.36	463.181	77.9438	2938.11	573.876	5772.4	1364.01	12248.7	4082.54	1593	11	1962	0.007848	478.868	181.428	1984.04	2318.19	0.967635	0.948267	0.947503	0.95107	0.948012	0.953109	0.929664	0.918451	0.91157	0.920999	0.901631	0.890928	0.888889	0.876911	0.926096	0.897299	0.88736	0.879205	0.857034	0.872069	1
1594	996	364	36	1	377.271	21.863	641.325	45.3652	794.308	78.391	1051.59	0	669.662	116.308	3282.65	702.502	6306.25	1869.49	14166.7	0	1594	9	1397	0.005588	457.302	132.684	1505.41	1502.65	0.970651	0.944882	0.944882	0.954545	0.944166	0.950608	0.931639	0.920544	0.914817	0.923765	0.899785	0.894417	0.889406	0.87151	0.935218	0.899069	0.887974	0.884395	0.853257	0.87151	1
1598	684	317	33	1	459.72	27.4013	681.887	49.8605	833.032	76.361	1050.63	0	1209.18	214.97	3946.54	871.814	7242.47	2031.77	14128.3	0	1598	14	1035	0.00414	540.239	121.895	2252.43	1709.81	0.968116	0.946377	0.949275	0.957971	0.948309	0.95314	0.930435	0.924638	0.915942	0.927053	0.898068	0.899517	0.896135	0.870531	0.933816	0.899517	0.882126	0.891304	0.857005	0.869565	1
1600	0	598	310	34	0	0	478.154	31.5632	698.019	54.9922	850.711	83.0093	0	0	1363.09	269.62	4242.77	1012.67	7737.45	2339.1	1600	16	942	0.003768	563.955	124.227	2540.83	1841.08	0.970807	0.94586	0.946921	0.95913	0.949575	0.951168	0.933652	0.928875	0.917197	0.92569	0.897558	0.900743	0.896497	0.871019	0.934183	0.900743	0.886412	0.890658	0.854034	0.869427	1
1600	29006	598	310	34	134.397	13.4803	478.154	31.5632	698.019	54.9922	850.711	83.0093	31.3054	9.72506	1363.09	269.62	4242.77	1012.67	7737.45	2339.1	1600	0	29948	0.119792	147.908	79.2646	110.241	546.415	0.968612	0.94973	0.953787	0.956391	0.947025	0.940196	0.919444	0.916605	0.919878	0.917307	0.904368	0.881244	0.880293	0.846033	0.92507	0.895051	0.889809	0.88869	0.875785	0.855583	1
1605	1308	425	256	31	348.283	19.0048	581.995	38.2963	805.573	64.1301	950.163	77.6598	526.818	86.1392	2451.51	485.774	6511.83	1563.56	10672.7	2623.98	1605	11	2020	0.00808	464.645	176.548	1845.97	2372.46	0.968564	0.947525	0.950743	0.958911	0.94901	0.949257	0.92104	0.925743	0.922772	0.921535	0.89505	0.889109	0.887376	0.855446	0.931436	0.893069	0.888119	0.889109	0.864604	0.870792	1
1606	1193	253	36	0	386.991	23.378	603.761	41.8094	820.453	76.2888	0	0	723.14	130.496	2739.35	569.407	6924.5	1942.04	0	0	1606	8	1482	0.005928	434.526	105.859	1217.98	1242.56	0.967949	0.948043	0.953441	0.962888	0.94973	0.950405	0.916667	0.925101	0.92139	0.916329	0.895412	0.885965	0.883941	0.853914	0.933536	0.8917	0.889001	0.892713	0.863698	0.869096	1
1610	816	221	33	0	491.904	28.8959	653.548	43.929	868.841	87.8866	0	0	1479.59	260.44	3468.1	705.117	8253.11	2460.56	0	0	1610	13	1070	0.00428	536.916	95.0061	2099.21	1479.5	0.966822	0.947664	0.953738	0.964019	0.953271	0.95	0.919159	0.925234	0.921495	0.923364	0.897196	0.887383	0.884112	0.849065	0.93271	0.894393	0.894393	0.887383	0.866355	0.869159	1
1612	0	732	206	32	0	0	510.307	33.2781	673.926	51.3332	882.652	95.099	0	0	1655.09	325.282	3815.91	896.537	8684.66	2724.08	1612	15	970	0.00388	557.338	98.6959	2345.89	1624.78	0.968041	0.950515	0.954124	0.964433	0.956186	0.949485	0.921649	0.926289	0.920103	0.925773	0.896392	0.886082	0.886598	0.851031	0.934021	0.896392	0.895876	0.886598	0.868557	0.870103	1
1612	28826	732	206	32	133.189	13.6949	510.307	33.2781	673.926	51.3332	882.652	95.099	30.5204	9.7819	1655.09	325.282	3815.91	896.537	8684.66	2724.08	1612	0	29796	0.119184	146.997	78.5147	105.896	504.852	0.959239	0.959357	0.956924	0.931283	0.944691	0.935243	0.918563	0.92004	0.927759	0.909115	0.896664	0.887468	0.884632	0.848402	0.930813	0.892872	0.883776	0.877769	0.860418	0.86129	1
1617	1227	538	162	28	336.178	19.4716	610.62	39.8	769.797	60.1288	975.455	95.3822	474.541	83.1535	2828.92	559.193	5682.13	1367.86	11639.2	3342.74	1617	10	1955	0.00782	456.79	169.462	1713.87	2104.14	0.968542	0.955754	0.958568	0.949105	0.953708	0.941688	0.920716	0.922762	0.921995	0.914578	0.898465	0.884399	0.882097	0.842967	0.934783	0.892839	0.886189	0.884399	0.863683	0.860614	1
1618	1114	328	29	2	376.245	23.6803	629.349	44.51	774.311	70.8938	1118.51	37.3241	665.433	126.146	3102.75	656.353	5820.74	1608.73	17089.7	1698.33	1618	9	1473	0.005892	441.45	121.848	1331.96	1389.56	0.967753	0.955193	0.96368	0.946707	0.950781	0.939919	0.921928	0.922946	0.929056	0.911745	0.898846	0.889002	0.874406	0.842498	0.934148	0.887305	0.885608	0.887644	0.86558	0.854379	1
1622	750	276	27	2	487.847	29.6023	685.077	51.1762	822.293	68.0021	1135.22	11.5631	1444.45	264.161	4004.2	884.593	6935.18	1765.48	17810.3	541.7	1622	13	1055	0.00422	549.231	107.203	2285.66	1618.8	0.965403	0.956398	0.964455	0.946445	0.954502	0.940284	0.926066	0.919905	0.932227	0.911848	0.905213	0.890521	0.872986	0.842654	0.937915	0.885782	0.888152	0.884834	0.870142	0.849763	1
1624	0	660	262	27	0	0	504.917	34.4496	705.346	55.4507	859.948	110.368	0	0	1605.3	329.168	4376.61	1035.76	8169.96	3617.15	1624	16	949	0.003796	570.352	111.426	2557.17	1784.42	0.963646	0.95627	0.967861	0.951528	0.955216	0.940464	0.926238	0.920969	0.934668	0.91254	0.904636	0.893572	0.875132	0.840885	0.938356	0.886723	0.88725	0.884615	0.871444	0.848261	1
1624	30949	660	262	27	135.461	13.3875	504.917	34.4496	705.346	55.4507	859.948	110.368	32.0229	9.77308	1605.3	329.168	4376.61	1035.76	8169.96	3617.15	1624	0	31898	0.127592	148.399	77.4772	107.149	528.096	0.958493	0.961659	0.954025	0.94473	0.945812	0.947818	0.924917	0.910151	0.913411	0.905699	0.904931	0.884961	0.88377	0.870462	0.906969	0.89816	0.88598	0.870509	0.862186	0.873237	1
1629	1467	480	220	25	350.393	18.5763	611.816	41.0763	810.128	67.9649	953.133	99.0891	536.152	85.4259	2847.59	575.623	6635.98	1687.34	10913.8	3734.04	1629	10	2192	0.008768	460.655	171.289	1772.87	2263.92	0.960995	0.958257	0.957117	0.946168	0.952555	0.945255	0.927464	0.910812	0.927235	0.911953	0.900319	0.891651	0.877053	0.856068	0.919936	0.894845	0.893476	0.885949	0.859489	0.866332	1
1630	1324	278	29	0	385.75	22.7834	629.373	46.505	807.37	82.8378	0	0	715.896	126.256	3107.58	699.565	6639.35	2181.56	0	0	1630	8	1631	0.006524	434.772	108.563	1228.87	1231.54	0.964132	0.958921	0.954936	0.945126	0.950337	0.945126	0.930717	0.906499	0.929185	0.906806	0.899142	0.893317	0.878909	0.857143	0.918455	0.896076	0.892397	0.888105	0.85561	0.869712	1
1634	890	231	26	0	452.307	27.8138	662.967	50.4405	848.613	90.6312	0	0	1152.68	213.077	3633.02	830.959	7724.87	2618.29	0	0	1634	12	1147	0.004588	503.716	105.61	1801.18	1458.51	0.966434	0.960331	0.954228	0.948126	0.952485	0.943766	0.926765	0.904098	0.928509	0.909765	0.899303	0.896687	0.880994	0.855275	0.917175	0.90061	0.885789	0.886661	0.856146	0.865737	1
1636	0	789	210	25	0	0	475.251	30.9234	685.579	56.6443	881.6	98.3367	0	0	1338.06	261.901	4028.38	1016.83	8682.2	3033.16	1636	15	1024	0.004096	528.305	109.177	2069.08	1660.19	0.966797	0.958984	0.956055	0.947754	0.953125	0.943848	0.927246	0.907715	0.930664	0.912109	0.895996	0.897461	0.885742	0.859375	0.915039	0.900391	0.886719	0.887207	0.855469	0.863281	1
1636	30730	789	210	25	135.718	13.5382	475.251	30.9234	685.579	56.6443	881.6	98.3367	32.2225	9.94414	1338.06	261.901	4028.38	1016.83	8682.2	3033.16	1636	0	31754	0.127016	148.378	73.2918	97.907	467.391	0.967059	0.95177	0.94925	0.955029	0.941708	0.940826	0.938512	0.922561	0.927332	0.914987	0.89669	0.905083	0.883322	0.870394	0.921049	0.895305	0.873339	0.88096	0.852869	0.872063	1
1641	1363	543	184	21	318.24	18.039	564.517	33.9212	775.417	58.838	975.311	93.3468	402.679	69.0309	2233.37	404.688	5800.87	1347.16	11626.4	3455.84	1641	10	2111	0.008444	427.974	164.217	1455.75	1966.83	0.965656	0.952392	0.95405	0.950261	0.946945	0.943865	0.935102	0.922075	0.918285	0.914732	0.903126	0.902653	0.888915	0.869256	0.910706	0.894126	0.880625	0.883704	0.854098	0.874467	1
1642	1203	301	23	2	351.397	21.4345	581.492	36.3409	787.473	46.3011	912.943	47.6714	542.209	99.4768	2442.26	466.368	6033.11	1069.16	9361.96	1449.72	1642	8	1529	0.006116	403.988	107.64	1010.39	1057.04	0.967953	0.952256	0.956835	0.948332	0.946697	0.945062	0.938522	0.922171	0.916939	0.920536	0.906475	0.900916	0.888816	0.868869	0.912034	0.89601	0.876063	0.883257	0.856442	0.881949	1
1646	778	247	21	2	459.241	27.0501	633.93	41.7427	848.472	47.5684	982.553	29.1602	1205.15	213.182	3164.71	633.176	7532.63	1301.38	11596.3	1025.56	1646	13	1048	0.004192	509.211	96.2002	1813.62	1306.63	0.966126	0.955153	0.95563	0.94895	0.947519	0.947042	0.942271	0.919847	0.919847	0.918893	0.908874	0.905534	0.889313	0.864027	0.90792	0.895515	0.874523	0.881679	0.85687	0.879294	1
1648	0	671	234	22	0	0	478.391	31.9887	654.765	49.5167	879.156	64.7824	0	0	1365.59	274.42	3500.03	810.047	8434.77	1990.64	1648	15	927	0.003708	532.424	101.014	2072.15	1466.62	0.968716	0.958468	0.955232	0.949299	0.948759	0.94822	0.942826	0.921791	0.919094	0.920173	0.907767	0.90507	0.887271	0.866235	0.90507	0.895361	0.874326	0.883495	0.859763	0.878101	1
1648	30547	671	234	22	137.786	13.39	478.391	31.9887	654.765	49.5167	879.156	64.7824	33.6616	10.1239	1365.59	274.42	3500.03	810.047	8434.77	1990.64	1648	0	31474	0.125896	149.41	70.1883	93.7009	426.892	0.966051	0.952119	0.946559	0.957838	0.956774	0.951452	0.916058	0.920522	0.909783	0.922476	0.88867	0.894611	0.89504	0.861441	0.937218	0.901697	0.88697	0.88114	0.842219	0.883904	1
1653	1527	472	188	20	354.319	19.3909	585.041	38.5574	759.653	56.1283	985.021	64.9481	554.596	91.3203	2490.06	491.159	5451.17	1240.48	11805.8	2422.15	1653	9	2207	0.008828	443.905	147.796	1487.59	1833.53	0.966244	0.951065	0.944268	0.958088	0.949932	0.951971	0.930222	0.915723	0.913684	0.922746	0.89488	0.894427	0.896466	0.860671	0.929995	0.893294	0.874264	0.887404	0.851155	0.879928	1
1654	1384	278	36	1	383.137	23.4748	594.085	41.6722	774.817	66.7882	926.815	0	702.066	128.978	2611.3	551.1	5815.83	1517	9714.72	0	1654	8	1699	0.006796	426.273	98.3499	1128.13	1062.47	0.964979	0.947322	0.945556	0.961448	0.951148	0.951148	0.92937	0.919659	0.912301	0.924956	0.894644	0.89229	0.895821	0.857858	0.932607	0.887287	0.874926	0.880518	0.851089	0.881989	1
1658	941	232	32	1	460.193	29.1447	631.856	48.324	817.421	83.2627	947.839	0	1214.55	230.288	3147.47	714.698	6883.85	2133.09	10387.9	0	1658	12	1206	0.004824	503.099	93.3116	1744.43	1273.16	0.968491	0.951493	0.944859	0.961443	0.949834	0.94859	0.931177	0.922471	0.91335	0.928275	0.890962	0.899254	0.898839	0.860697	0.932007	0.889303	0.875622	0.883499	0.849502	0.883499	1
1660	0	814	213	33	0	0	477.738	33.2176	648.175	51.1114	837.565	78.9349	0	0	1361.48	285.239	3400.24	794.733	7370.21	2095.17	1660	15	1060	0.00424	523.188	96.7912	1958.22	1388.96	0.970755	0.954245	0.944811	0.959906	0.951887	0.949057	0.929245	0.925943	0.917453	0.928774	0.891981	0.902358	0.897642	0.861792	0.933491	0.893396	0.873113	0.879245	0.848113	0.881132	1
1660	30954	814	213	33	132.569	13.2283	477.738	33.2176	648.175	51.1114	837.565	78.9349	30.0439	9.36991	1361.48	285.239	3400.24	794.733	7370.21	2095.17	1660	0	32014	0.128056	145.502	73.2409	93.8869	427.77	0.955301	0.949069	0.94746	0.95402	0.962407	0.953395	0.91574	0.923393	0.915756	0.921862	0.893547	0.887534	0.876226	0.861404	0.933154	0.884754	0.88858	0.884816	0.859624	0.863419	1
1665	1261	602	182	26	328.849	18.1184	574.157	37.5001	742.332	60.3898	931.932	80.5513	443.874	73.4143	2353.85	467.664	5104.69	1233.22	10094.4	2559.25	1665	11	2071	0.008284	444.064	157.541	1529.82	1800.59	0.959681	0.952438	0.94761	0.955094	0.95944	0.954128	0.917914	0.92057	0.920087	0.921053	0.895703	0.898358	0.889425	0.865524	0.933366	0.895944	0.89015	0.886528	0.85128	0.864558	1
1666	1139	358	35	2	371.144	22.1308	595.088	42.6347	762.199	61.4744	900.608	98.9664	638.084	114.697	2626.27	572.903	5521.28	1300.81	9236.56	2938.32	1666	9	1534	0.006136	433.02	112.325	1224.71	1164.08	0.958931	0.948827	0.948827	0.955997	0.962842	0.953716	0.920795	0.923729	0.918188	0.919492	0.892764	0.895046	0.891786	0.869948	0.934485	0.896349	0.894068	0.890156	0.850717	0.863429	1
1670	743	299	31	2	474.948	26.844	650.487	47.0317	816.829	72.1502	936.078	60.7432	1331.41	225.53	3427.02	750.965	6814.47	1731.04	10132.7	1942.35	1670	14	1075	0.0043	534.489	100.309	2088.77	1394.42	0.959535	0.951163	0.949767	0.962326	0.964651	0.954884	0.922791	0.930233	0.921395	0.921395	0.895814	0.903256	0.893023	0.877674	0.933953	0.893953	0.89814	0.890698	0.849302	0.865116	1
1672	0	645	282	32	0	0	499.536	31.4637	676.083	51.8676	848.044	78.0323	0	0	1551.52	290.28	3852.99	887.894	7637.94	2057.47	1672	16	959	0.003836	563.08	104.117	2431.38	1565.01	0.960375	0.948905	0.950991	0.964546	0.966111	0.955162	0.926486	0.930657	0.9244	0.923358	0.894682	0.900938	0.893639	0.87487	0.933264	0.895203	0.896767	0.886861	0.846194	0.865485	1
1672	27894	645	282	32	136.434	13.2151	499.536	31.4637	676.083	51.8676	848.044	78.0323	32.6783	9.78237	1551.52	290.28	3852.99	887.894	7637.94	2057.47	1672	0	28853	0.115412	150.615	79.8633	112.405	516.123	0.950993	0.94848	0.943351	0.950906	0.961928	0.944962	0.915243	0.920112	0.938897	0.899646	0.905521	0.885229	0.888521	0.846896	0.924445	0.887655	0.885714	0.880255	0.854175	0.860326	1
1677	1337	496	231	30	339.684	18.5671	597.826	36.5344	780.365	58.8758	948.519	92.0522	488.931	80.1294	2651.38	484.658	5910.66	1345.14	10704.2	3143.52	1677	11	2094	0.008376	458.166	171.814	1745.59	2160.35	0.955826	0.951767	0.946036	0.955826	0.964661	0.953677	0.924069	0.924069	0.936963	0.913801	0.895415	0.890401	0.888013	0.857689	0.927173	0.89255	0.887297	0.881566	0.852913	0.861509	1
1678	1210	285	40	1	372.195	22.9	613.011	41.816	784.956	57.707	959.313	0	643.912	118.202	2865.46	588.04	6009.77	1324.29	10768	0	1678	8	1536	0.006144	428.009	114.589	1202.44	1241.43	0.957357	0.953125	0.946289	0.958008	0.964844	0.956055	0.927083	0.920573	0.939128	0.912109	0.892253	0.888346	0.886719	0.85026	0.927734	0.894531	0.888346	0.882813	0.85612	0.856445	1
1682	791	238	37	1	464.539	27.2532	660.514	46.5443	841.276	63.9604	970.162	0	1247.02	217.797	3584.38	761.679	7399.96	1686.2	11135.8	0	1682	13	1067	0.004268	521.79	107.824	1991.01	1527.32	0.958763	0.954545	0.946579	0.9597	0.964386	0.963918	0.93299	0.923618	0.940019	0.917526	0.893627	0.887535	0.888004	0.84911	0.929241	0.894096	0.892221	0.882381	0.856139	0.855201	1
1684	0	702	220	37	0	0	485.004	31.7795	683.755	51.5069	875.028	74.7975	0	0	1421.95	277.729	3982.85	910.739	8360.74	2172.54	1684	15	959	0.003836	545.647	113.213	2277.15	1749.16	0.962982	0.957247	0.948384	0.962461	0.962982	0.962982	0.934307	0.922836	0.94317	0.918144	0.896767	0.885819	0.889468	0.850365	0.930136	0.896246	0.889468	0.88634	0.860792	0.857664	1
1684	24220	702	220	37	136.639	13.9181	485.004	31.7795	683.755	51.5069	875.028	74.7975	32.9236	10.4496	1421.95	277.729	3982.85	910.739	8360.74	2172.54	1684	0	25179	0.100716	152.217	82.4825	118.4	548.778	0.960423	0.965428	0.946463	0.950177	0.952421	0.939434	0.930895	0.914572	0.925215	0.907185	0.887088	0.898805	0.893086	0.852218	0.916696	0.896858	0.873248	0.88965	0.865821	0.864292	1
1689	1201	524	188	34	369.347	20.3389	598.541	37.4873	798.153	60.2406	990.2	72.7	627.928	104.096	2662.28	496.051	6322.62	1452.96	12025.7	2600.4	1689	11	1947	0.007788	483.277	163.46	1924.35	2286.46	0.9566	0.96302	0.944016	0.957114	0.958141	0.948382	0.930663	0.923986	0.933487	0.907036	0.89471	0.886492	0.894453	0.843606	0.925783	0.900873	0.882897	0.888803	0.86338	0.867488	1
1690	1094	321	26	1	399.63	24.1047	617.059	43.8177	820.986	76.1612	958.84	0	795.983	144.102	2925.36	610.587	6935.73	1897.73	10752.2	0	1690	9	1442	0.005768	456.016	108.329	1387.61	1253.58	0.956657	0.963245	0.945215	0.955617	0.957351	0.946602	0.927878	0.927184	0.932386	0.907767	0.897365	0.892857	0.893204	0.839806	0.928225	0.900832	0.882802	0.885922	0.866505	0.866505	1
1694	779	271	24	1	491.462	28.8839	661.394	47.5534	858.346	83.3647	973.732	0	1475.66	261.165	3600.72	777.772	7940.15	2257.38	11258.7	0	1694	13	1075	0.0043	542.94	95.8171	2164.8	1414.64	0.958605	0.965116	0.942791	0.956279	0.95814	0.945116	0.927907	0.929302	0.933953	0.906512	0.9	0.894884	0.890233	0.842791	0.930698	0.895349	0.887442	0.887442	0.871628	0.86186	1
1696	0	683	256	24	0	0	504.152	32.4932	676.284	53.1707	884.212	83.1499	0	0	1595.71	309.472	3859.5	900.766	8663.22	2433.36	1696	15	963	0.003852	559.383	100.492	2373.64	1559.87	0.961059	0.96729	0.942368	0.959502	0.956906	0.950156	0.92783	0.92783	0.936137	0.9081	0.899273	0.8946	0.892004	0.841121	0.931464	0.897715	0.88785	0.885774	0.870717	0.865005	1
1696	30304	683	256	24	134.549	13.4564	504.152	32.4932	676.284	53.1707	884.212	83.1499	31.4055	9.71988	1595.71	309.472	3859.5	900.766	8663.22	2433.36	1696	0	31267	0.125068	147.633	76.6427	103.545	488.667	0.95668	0.955144	0.940784	0.940672	0.949388	0.943583	0.930102	0.919724	0.918812	0.918236	0.894042	0.900438	0.884271	0.85264	0.903461	0.89401	0.87418	0.877491	0.859165	0.852544	1
1701	1359	514	215	21	335.365	18.3381	602.517	39.0508	775.121	61.2606	990.279	99.7523	470.603	77.3441	2717.78	529.217	5801.6	1356.48	12205.1	3886.42	1701	10	2109	0.008436	451.827	169.959	1678.59	2109.48	0.961593	0.965386	0.945235	0.948791	0.949028	0.95045	0.931958	0.916785	0.920341	0.912044	0.890944	0.89853	0.890232	0.853248	0.914889	0.8945	0.874348	0.874111	0.8523	0.864391	1
1702	1220	328	33	1	374.409	21.9767	619.433	45.3225	806.485	68.8129	885.111	0	654.789	116.046	2962.12	650.673	6551.7	1669.35	8466.55	0	1702	9	1582	0.006328	434.546	117.42	1261.12	1287.01	0.961441	0.966498	0.947535	0.945954	0.948483	0.948799	0.936157	0.913401	0.918458	0.905815	0.892541	0.898546	0.887484	0.85177	0.911188	0.897282	0.867257	0.874526	0.845449	0.86378	1
1706	820	275	32	1	466.748	27.5759	663.749	51.6223	850.252	75.1397	967.977	0	1265.03	224.079	3648.58	850.494	7682.92	1995.06	11061.1	0	1706	13	1128	0.004512	526.1	108.151	2036.88	1539.04	0.959663	0.964096	0.945922	0.949468	0.950798	0.944149	0.940603	0.91445	0.919326	0.903369	0.89672	0.899823	0.885195	0.850621	0.916223	0.900709	0.867465	0.878103	0.840869	0.861259	1
1708	0	729	261	32	0	0	486.757	31.2702	682.235	55.1441	874.242	83.5485	0	0	1436.74	279.199	3966.19	960.628	8380.08	2339.85	1708	15	1022	0.004088	548.811	110.913	2300.12	1691.37	0.962329	0.965753	0.946184	0.952055	0.951566	0.945205	0.944227	0.91683	0.921722	0.90411	0.896282	0.899706	0.887476	0.85274	0.914384	0.901663	0.869863	0.881605	0.844423	0.861546	1
1708	29285	729	261	32	138.463	13.0902	486.757	31.2702	682.235	55.1441	874.242	83.5485	34.105	9.9214	1436.74	279.199	3966.19	960.628	8380.08	2339.85	1708	0	30307	0.121228	152.3	77.892	110.519	513.692	0.952816	0.941482	0.939453	0.942752	0.95176	0.942439	0.922724	0.933679	0.920629	0.921536	0.899908	0.899858	0.887666	0.876299	0.911539	0.880605	0.882552	0.870393	0.847378	0.86871	1
1713	1523	520	220	30	348.49	18.5491	590.879	36.996	787.951	60.8062	984.331	95.685	527.534	84.4695	2561.84	480.963	6089.06	1430.49	11954	3407.13	1713	10	2293	0.009172	453.941	164.427	1671.96	2170.25	0.955299	0.9529	0.940253	0.947231	0.954645	0.941997	0.928914	0.92717	0.9215	0.912996	0.907327	0.902747	0.8901	0.867859	0.908417	0.896424	0.881596	0.873092	0.845835	0.863498	1
1714	1375	302	39	2	388.735	23.0419	609.496	43.8181	794.277	75.4792	859.529	107.657	732.627	129.975	2820.9	608.137	6293.46	1833.21	8117.5	2916.61	1714	8	1718	0.006872	437.296	105.383	1234.55	1202.02	0.955471	0.949069	0.942375	0.947614	0.954016	0.943539	0.923458	0.927532	0.923749	0.915017	0.913562	0.90163	0.888242	0.876019	0.90454	0.894645	0.881839	0.869325	0.841676	0.862049	1
1718	924	260	35	2	506.133	29.6142	668.778	48.8427	862.221	81.261	939.909	98.5308	1610.99	281.679	3724.19	826.114	8037.96	2307.94	10460.8	3183.36	1718	13	1221	0.004884	551.685	94.222	2259.7	1488.98	0.955364	0.952907	0.945946	0.949631	0.952088	0.941441	0.926699	0.927928	0.920966	0.9181	0.914005	0.900491	0.891892	0.877559	0.900901	0.898034	0.894349	0.869779	0.841933	0.861589	1
1720	0	826	246	36	0	0	528.71	33.8644	692.636	54.5235	890.394	88.0472	0	0	1838.95	351.754	4145.75	990.095	8871.64	2677.26	1720	15	1108	0.004432	576.856	98.3117	2579.61	1668.12	0.958484	0.955776	0.945397	0.951715	0.952166	0.942238	0.9287	0.931859	0.921931	0.918321	0.91426	0.902076	0.896209	0.877256	0.901173	0.900271	0.894856	0.875	0.838448	0.861011	1
1720	24669	826	246	36	133.469	14.308	528.71	33.8644	692.636	54.5235	890.394	88.0472	30.7957	10.2883	1838.95	351.754	4145.75	990.095	8871.64	2677.26	1720	0	25777	0.103108	152.527	93.2657	140.354	622.052	0.954863	0.945669	0.946929	0.954009	0.95238	0.950208	0.921461	0.920278	0.936882	0.914575	0.897855	0.890387	0.900667	0.869981	0.918881	0.895217	0.885925	0.889223	0.837277	0.871281	1
1725	1050	638	216	29	342.015	19.4765	631.005	38.8863	796.578	66.6124	1006.33	94.4159	499.398	85.4396	3116.11	572.161	6309.82	1616.26	12751.3	3676.16	1725	12	1933	0.007732	498.159	185.01	2196.15	2451.99	0.95939	0.948526	0.944646	0.952147	0.954216	0.951371	0.927056	0.923952	0.930419	0.908432	0.903518	0.901449	0.892913	0.873254	0.911536	0.895758	0.885411	0.872995	0.840921	0.869115	1
1726	949	367	30	1	367.664	23.5471	643.13	44.1295	812.474	79.9752	996.869	0	621.373	119.399	3307.46	687.194	6746.16	2011.69	12076.7	0	1726	9	1347	0.005388	453.091	138.351	1498.13	1535.85	0.955828	0.946548	0.946177	0.953601	0.956941	0.95026	0.925019	0.926875	0.93467	0.90683	0.905345	0.904232	0.891611	0.864514	0.913883	0.891982	0.881218	0.873794	0.844098	0.867854	1
1730	648	322	28	1	442.17	29.424	680.178	51.4942	845.076	88.3197	990.041	0	1079.27	215.57	3921.37	891.157	7616.46	2459.41	11831.3	0	1730	14	999	0.003996	530.726	130.007	2189.33	1772.14	0.958458	0.952452	0.948949	0.953453	0.958959	0.952953	0.923924	0.92042	0.929429	0.904404	0.908909	0.906907	0.886386	0.861862	0.917417	0.897898	0.880881	0.875375	0.849349	0.87037	1
1732	0	561	304	28	0	0	462.768	33.4552	698.496	58.4523	871.984	85.8533	0	0	1239.43	270.303	4261.39	1080.46	8332.64	2500.84	1732	16	893	0.003572	555.847	132.669	2490.59	1939.19	0.960246	0.952968	0.949048	0.955207	0.957447	0.953527	0.922732	0.918813	0.927212	0.904815	0.910414	0.910414	0.888018	0.861702	0.919373	0.899216	0.885778	0.87626	0.851064	0.867861	1
1732	31037	561	304	28	138.123	13.1943	462.768	33.4552	698.496	58.4523	871.984	85.8533	33.8735	9.93183	1239.43	270.303	4261.39	1080.46	8332.64	2500.84	1732	0	31930	0.12772	149.805	73.5196	102.582	518.981	0.962089	0.949389	0.94466	0.951472	0.950814	0.951018	0.925164	0.91638	0.931115	0.922111	0.894049	0.884826	0.899374	0.871156	0.92388	0.886173	0.89015	0.880207	0.867147	0.860617	1
1737	1555	385	252	24	346.969	18.8317	564.227	38.5789	804.944	65.1362	978.886	95.3275	520.861	85.0996	2236.97	462.069	6500.83	1595.19	11767.6	3633.65	1737	10	2216	0.008864	443.638	167.69	1620.85	2283.14	0.96435	0.950587	0.94269	0.957356	0.955099	0.947879	0.926218	0.916065	0.932762	0.919901	0.901399	0.892148	0.893276	0.864847	0.921255	0.900496	0.895758	0.887861	0.860334	0.856498	1
1738	1414	214	38	2	383.753	23.2935	580.158	45.0302	837.137	58.3308	921.185	8.41475	705.298	128.153	2440.64	572.164	7270.62	1458.52	9541.89	260.284	1738	8	1668	0.006672	419.925	97.3019	1088.1	1191.59	0.967326	0.94964	0.941547	0.953537	0.953537	0.947842	0.928657	0.913669	0.935552	0.92476	0.899281	0.888789	0.897482	0.864508	0.923561	0.897782	0.892386	0.891787	0.86271	0.84952	1
1742	973	173	34	1	462.343	27.3338	617.084	50.0564	874.427	61.5093	958.172	0	1229.74	219.079	2939.41	721.603	8282.87	1645.43	10729.8	0	1742	12	1181	0.004724	497.294	92.0569	1691.28	1384.74	0.966977	0.948772	0.945809	0.95851	0.951736	0.950889	0.930991	0.911939	0.937765	0.92464	0.897968	0.88823	0.899661	0.869179	0.928027	0.900508	0.892464	0.884843	0.868332	0.848857	1
1744	0	858	158	35	0	0	484.833	31.2006	640.843	53.2026	905.243	69.8177	0	0	1419.88	275	3293.08	811.534	9212.1	2003.71	1744	14	1051	0.004204	522.287	97.5941	1960.98	1597.24	0.966223	0.952426	0.947669	0.960038	0.951951	0.951951	0.932921	0.912464	0.93863	0.924358	0.902474	0.892008	0.903425	0.868221	0.928639	0.899619	0.891532	0.886299	0.872502	0.853473	1
1744	31856	858	158	35	136.227	13.4013	484.833	31.2006	640.843	53.2026	905.243	69.8177	32.5595	9.9341	1419.88	275	3293.08	811.534	9212.1	2003.71	1744	0	32907	0.131628	148.557	71.3177	94.1503	443.347	0.961057	0.954493	0.942125	0.949312	0.938904	0.947139	0.93199	0.927067	0.92456	0.897165	0.894764	0.891512	0.896283	0.846598	0.919197	0.885936	0.876637	0.889051	0.874738	0.874966	1
1749	1551	625	133	28	354.42	18.9528	591.144	37.8607	749.139	64.6002	1015.89	66.2304	554.841	88.7569	2566.64	492.101	5258.95	1375.66	12938.6	2469.49	1749	10	2337	0.009348	448.118	145.699	1508.95	1876.06	0.958066	0.954429	0.944801	0.951861	0.944801	0.953145	0.931108	0.922764	0.929183	0.912495	0.896662	0.892597	0.898802	0.858579	0.92576	0.891528	0.87976	0.882542	0.873128	0.862003	1
1750	1420	364	22	3	372.062	22.3845	598.344	43.5616	760.767	64.8582	1022.13	62.5453	642.922	115.909	2670.53	581.808	5505.68	1491.1	13157	2298.59	1750	8	1809	0.007236	423.399	105.065	1130.8	1118.46	0.956882	0.953842	0.943615	0.951354	0.943892	0.955777	0.927584	0.919016	0.929243	0.909342	0.899945	0.892758	0.899668	0.85738	0.925926	0.890547	0.877557	0.88115	0.874516	0.861802	1
1754	956	306	19	3	472.825	28.1814	647.854	48.4539	812.515	65.2957	1072.64	82.637	1315.09	234.778	3389.36	767.719	6683.51	1624.54	15290.6	3285.43	1754	13	1284	0.005136	520.965	93.602	1921.52	1336.49	0.959112	0.955218	0.946651	0.95405	0.945872	0.957555	0.930685	0.919782	0.92757	0.910826	0.900701	0.88785	0.896807	0.859034	0.933411	0.892134	0.881231	0.880062	0.875	0.864097	1
1756	0	844	289	22	0	0	491.074	32.2866	666.537	52.8235	871.093	121.489	0	0	1475.95	291.815	3697.7	906.612	8558.85	3923.16	1756	15	1155	0.00462	542.216	97.8761	2166.78	1508.14	0.961905	0.954545	0.946753	0.954545	0.946753	0.957576	0.931602	0.922944	0.927273	0.91039	0.900866	0.88961	0.898268	0.857576	0.9329	0.894805	0.881385	0.881385	0.877489	0.862338	1
1756	29660	844	289	22	132.893	13.3606	491.074	32.2866	666.537	52.8235	871.093	121.489	30.2768	9.48612	1475.95	291.815	3697.7	906.612	8558.85	3923.16	1756	0	30815	0.12326	148.235	81.0888	110.357	500.017	0.966834	0.948564	0.941441	0.946487	0.948142	0.947428	0.93177	0.912689	0.919455	0.894386	0.891806	0.890232	0.890394	0.866915	0.90735	0.902937	0.893039	0.87446	0.846438	0.862096	1
1761	1207	600	236	16	348.254	18.6344	596.918	38.4977	775.001	55.9945	993.719	124.13	526.516	84.6277	2642.72	512.487	5782.27	1264.32	12525.7	4779.99	1761	11	2059	0.008236	474.645	165.135	1838.84	2075.87	0.965274	0.951676	0.942448	0.955804	0.945362	0.953618	0.933949	0.917193	0.920835	0.906022	0.89558	0.891452	0.894123	0.850656	0.921564	0.897523	0.887324	0.889024	0.856727	0.864254	1
1762	1101	350	48	0	379.401	22.1608	611.479	44.012	785.094	63.971	0	0	681.126	119.049	2848.48	614.753	6037.7	1586.84	0	0	1762	9	1499	0.005996	446.58	119.487	1358.7	1317.48	0.965644	0.948966	0.941628	0.954636	0.943296	0.951301	0.935957	0.916945	0.918612	0.901935	0.89493	0.893596	0.89493	0.850233	0.913276	0.89493	0.890594	0.885924	0.846231	0.869913	1
1766	768	298	46	0	464.526	27.6822	654.315	50.2383	825.444	70.1792	0	0	1247.34	222.242	3494.52	817.077	7022.76	1833.79	0	0	1766	14	1112	0.004448	530.317	110.101	2088.46	1541.99	0.966727	0.949191	0.949191	0.956835	0.946043	0.952788	0.941097	0.914119	0.923112	0.906924	0.897482	0.895234	0.900629	0.856565	0.915917	0.892086	0.890737	0.882644	0.845324	0.864209	1
1768	0	668	272	41	0	0	484.293	31.6237	673.666	56.5017	846.504	75.8632	0	0	1415.56	273.43	3824.99	966.84	7588.57	2051.79	1768	16	981	0.003924	551.938	112.506	2341.62	1682.47	0.971967	0.950561	0.949541	0.957187	0.945973	0.953109	0.939857	0.914883	0.925586	0.910296	0.899592	0.898573	0.897554	0.85423	0.918451	0.892966	0.88787	0.883792	0.848114	0.860856	1
1768	32206	668	272	41	137.866	13.4289	484.293	31.6237	673.666	56.5017	846.504	75.8632	33.7255	10.2026	1415.56	273.43	3824.99	966.84	7588.57	2051.79	1768	0	33187	0.132748	150.106	73.9427	101.946	486.383	0.956941	0.947946	0.937114	0.96232	0.951095	0.945973	0.927472	0.911275	0.913731	0.894251	0.910944	0.891494	0.876669	0.872088	0.907584	0.902567	0.903366	0.862763	0.844276	0.852141	1
1773	1698	488	220	35	323.404	18.1298	574.747	36.7385	762.572	61.762	956.1	85.9346	422.419	71.2459	2359.6	447.875	5531.36	1353.44	10918.6	2983.68	1773	10	2441	0.009764	422.305	164.069	1420.65	2005.55	0.962515	0.953707	0.942646	0.954937	0.953093	0.95002	0.927079	0.910692	0.916223	0.896968	0.897993	0.890414	0.891028	0.871774	0.905981	0.903728	0.897583	0.87669	0.846989	0.855182	1
1774	1519	283	44	1	363.876	21.8387	594.307	42.6003	802.377	64.5051	979.92	0	601.562	108.418	2615.75	559.19	6437.53	1568.53	11473.7	0	1774	8	1847	0.007388	409.963	107.552	1055.09	1186.37	0.958852	0.953438	0.94288	0.956687	0.954792	0.949919	0.924201	0.912019	0.914185	0.895236	0.897401	0.888468	0.892799	0.876827	0.90823	0.906064	0.902545	0.878181	0.844071	0.8549	1
1778	1011	233	36	1	456.958	27.7399	642.034	46.3713	859.022	75.7534	1045.58	0	1188.08	215.58	3295.46	715.436	7922.06	2089.37	13926.1	0	1778	12	1281	0.005124	502.38	100.699	1770.58	1456.7	0.960578	0.953942	0.945355	0.957845	0.956674	0.948868	0.923888	0.907884	0.91491	0.90203	0.898517	0.891491	0.898126	0.876269	0.905152	0.905933	0.90281	0.881343	0.846995	0.852459	1
1780	0	900	215	36	0	0	476.361	32.0377	663.149	52.4231	881.644	89.1635	0	0	1348.51	270.347	3641.22	878.637	8625.23	2674.27	1780	15	1151	0.004604	523.928	104.673	2004.37	1622.63	0.960904	0.952215	0.94874	0.958297	0.957428	0.950043	0.927889	0.906603	0.917897	0.903997	0.903128	0.892702	0.893571	0.877498	0.906603	0.907906	0.908775	0.880539	0.849262	0.852302	1
1780	26141	900	215	36	137.397	13.1374	476.361	32.0377	663.149	52.4231	881.644	89.1635	33.3494	9.88275	1348.51	270.347	3641.22	878.637	8625.23	2674.27	1780	0	27292	0.109168	153.699	81.6249	116.474	517.749	0.960611	0.942859	0.931463	0.956489	0.937967	0.948208	0.93663	0.918145	0.910853	0.899513	0.903507	0.896911	0.892734	0.866701	0.91972	0.898029	0.883904	0.876576	0.859538	0.85362	1
1785	1307	656	173	32	362.217	19.2437	585.856	38.1368	774.63	63.593	1001.06	104.436	592.042	94.5955	2499.53	480.96	5799.73	1434.56	12627.8	3993.89	1785	11	2168	0.008672	472.225	154.191	1762.42	2123.31	0.957565	0.943496	0.937269	0.956642	0.948801	0.948339	0.930351	0.916052	0.903598	0.898524	0.911439	0.898293	0.892528	0.866006	0.916744	0.903367	0.89714	0.871079	0.8494	0.854705	1
1786	1199	383	24	1	398.982	23.5467	600.787	43.9396	764.678	64.9339	1027.52	0	791.771	140.216	2703.36	583.242	5590.01	1517.8	13220.2	0	1786	9	1607	0.006428	452.932	99.8776	1326.76	1074.62	0.958307	0.940884	0.936217	0.955196	0.954263	0.949596	0.933105	0.917548	0.901369	0.897013	0.91537	0.90168	0.891101	0.861854	0.919415	0.904169	0.894524	0.864966	0.850653	0.854387	1
1790	814	329	19	1	506.329	29.1173	653.557	50.1673	826.079	71.7822	1065.86	0	1612.33	278.558	3481.7	783.725	7047.87	1962.49	14748.5	0	1790	13	1163	0.004652	553.683	84.9621	2241.25	1230.88	0.960877	0.9454	0.936801	0.955718	0.957008	0.954428	0.935512	0.915735	0.904127	0.897678	0.916165	0.905417	0.89123	0.868014	0.920464	0.908426	0.894239	0.862425	0.852537	0.851247	1
1792	0	727	293	19	0	0	529.878	34.5718	675.25	54.8721	876.367	102.12	0	0	1851.96	361.659	3846.48	922.287	8562.65	3251.79	1792	15	1039	0.004156	577.21	88.2655	2537.14	1414.44	0.961501	0.945621	0.935515	0.956208	0.958133	0.954283	0.93744	0.919634	0.901829	0.90231	0.915784	0.905197	0.894129	0.870067	0.919634	0.911453	0.89461	0.86333	0.847931	0.851299	1
1792	26663	727	293	19	134.873	14.0692	529.878	34.5718	675.25	54.8721	876.367	102.12	31.7155	10.2683	1851.96	361.659	3846.48	922.287	8562.65	3251.79	1792	0	27702	0.110808	151.464	86.8678	125.685	549.309	0.961844	0.948506	0.938308	0.957729	0.948975	0.957801	0.926233	0.906144	0.917822	0.916107	0.896758	0.894538	0.892517	0.843766	0.927821	0.895441	0.874883	0.881272	0.881615	0.853458	1
1797	1217	547	243	17	345.589	20.1587	633.303	41.3429	781.753	60.9505	996.593	119.29	515.373	89.3658	3154.47	615.856	5948.77	1392.75	12602.9	5009.48	1797	11	2024	0.008096	481.179	177.928	1982.46	2247.77	0.961709	0.947628	0.934042	0.960227	0.952075	0.957016	0.936512	0.916008	0.909585	0.906126	0.903656	0.90168	0.894022	0.859931	0.918231	0.896739	0.887105	0.867589	0.863883	0.862154	1
1798	1101	314	42	0	375.67	23.6505	648.511	46.1208	806.121	56.4627	0	0	662.387	124.791	3394.45	736.524	6498.42	1407.51	0	0	1798	9	1457	0.005828	446.878	131.479	1419.41	1484.29	0.961222	0.946122	0.933082	0.960879	0.947838	0.953329	0.937543	0.912835	0.909403	0.906658	0.902883	0.896706	0.890185	0.85827	0.920384	0.891558	0.87989	0.871654	0.873027	0.860673	1
1802	731	268	41	0	464.302	28.5083	693.405	53.8435	853.313	64.731	0	0	1246.32	227.765	4157.59	984.918	7721.27	1807.99	0	0	1802	14	1040	0.00416	538.676	124.273	2251.79	1800.34	0.964904	0.948558	0.937019	0.9625	0.954808	0.95	0.940865	0.910096	0.905769	0.912981	0.910577	0.9	0.890385	0.852885	0.922596	0.887019	0.877885	0.865865	0.872596	0.862019	1
1804	0	628	252	40	0	0	484.582	32.4026	716.72	56.5882	880.414	70.6971	0	0	1419.02	283.436	4591.62	1093.72	8494.84	2112.46	1804	16	920	0.00368	565.378	129.831	2595.68	2031.22	0.965761	0.948913	0.936413	0.96413	0.955435	0.95163	0.9375	0.915761	0.907609	0.91413	0.909239	0.902174	0.893478	0.851087	0.921739	0.886413	0.877717	0.868478	0.873913	0.863043	1
1804	30584	628	252	40	135.188	12.934	484.582	32.4026	716.72	56.5882	880.414	70.6971	31.7722	9.3607	1419.02	283.436	4591.62	1093.72	8494.84	2112.46	1804	0	31504	0.126016	147.75	76.8191	106.645	554.015	0.962227	0.94707	0.942293	0.950308	0.945293	0.957402	0.929342	0.901663	0.925978	0.90944	0.906393	0.89587	0.893712	0.850384	0.923137	0.887205	0.878904	0.874841	0.86535	0.857494	1
1809	1351	462	217	34	348.584	17.8527	587.638	39.0789	824.873	60.9571	974.251	80.1669	527.629	81.1291	2523.76	499.789	6970.82	1552.04	11505.8	2908.62	1809	10	2064	0.008256	462.474	176.539	1832.69	2447.76	0.963178	0.950097	0.940407	0.954215	0.947917	0.954457	0.926357	0.907219	0.917878	0.909884	0.90625	0.902132	0.896076	0.844719	0.922481	0.890019	0.868702	0.878391	0.867248	0.849079	1
1810	1219	273	30	2	383.736	22.1319	605.693	42.6581	870.845	74.0237	973.303	132.624	704.463	122.071	2766.92	583.15	8237.61	2035.12	11863.3	4603.95	1810	8	1524	0.006096	433.858	110.853	1236.85	1393.28	0.965223	0.952756	0.942913	0.952428	0.945866	0.954724	0.927822	0.906168	0.919948	0.911417	0.903215	0.901903	0.898622	0.837927	0.923228	0.890748	0.86647	0.882546	0.870079	0.845144	1
1814	847	221	29	2	488.616	28.4343	658.844	45.3085	911.564	73.9721	1032.25	112.675	1450.01	254.845	3555	741.781	9424.61	2225.78	13876.5	4386.68	1814	13	1099	0.004396	534.998	100.685	2106.35	1657.05	0.967243	0.953139	0.938126	0.955414	0.948135	0.955869	0.929481	0.904459	0.914923	0.915378	0.903094	0.904004	0.898089	0.83758	0.924477	0.89081	0.869882	0.887625	0.875796	0.849409	1
1816	0	761	206	30	0	0	506.262	32.8507	678.347	51.0159	943.841	80.7777	0	0	1616	315.558	3889.41	894.396	10478.3	2585.82	1816	15	997	0.003988	554.985	105.186	2352.4	1825.21	0.967904	0.955868	0.93681	0.957874	0.947844	0.955868	0.930291	0.906219	0.919258	0.918255	0.906219	0.909228	0.899198	0.842528	0.92327	0.888164	0.869107	0.890672	0.877633	0.85005	1
1816	25504	761	206	30	134.637	13.7971	506.262	32.8507	678.347	51.0159	943.841	80.7777	31.5133	9.98671	1616	315.558	3889.41	894.396	10478.3	2585.82	1816	0	26501	0.106004	150.451	83.6466	118.828	566.083	0.953851	0.943795	0.944927	0.958775	0.934663	0.950247	0.923154	0.907268	0.917909	0.919041	0.890778	0.889023	0.889174	0.866533	0.90772	0.895155	0.876646	0.883533	0.84593	0.858345	1
1821	1099	568	165	26	358.547	19.8744	617.017	40.4307	787.938	58.634	1065.68	81.2468	574.724	95.3796	2918.59	572.448	6081.42	1390.98	14994.4	3361.8	1821	11	1858	0.007432	485.59	169.662	1982.06	2395.19	0.964478	0.953175	0.941604	0.96098	0.944026	0.949946	0.928418	0.899354	0.916308	0.91254	0.901507	0.892357	0.895318	0.864639	0.915231	0.89451	0.881324	0.881055	0.859526	0.85253	1
1822	1013	335	28	2	385.694	23.8118	626.704	45.0607	798.208	65.1329	1122.55	26.3168	716.264	132.046	3065.31	653.199	6341.66	1565.96	17245.6	1205.85	1822	9	1378	0.005512	453.736	121.386	1425.63	1430.49	0.965893	0.953556	0.945936	0.960813	0.943396	0.948476	0.929245	0.897315	0.914731	0.909289	0.898403	0.888244	0.889695	0.869013	0.913643	0.898041	0.880624	0.877358	0.853774	0.850871	1
1826	721	288	26	2	483.621	28.8012	673.82	49.9209	842.473	70.2767	1193.25	10.728	1406.79	250.087	3810.1	844.184	7457.39	1866.76	20668.6	554.908	1826	14	1037	0.004148	546.81	107.92	2263.1	1683.35	0.96432	0.95323	0.94648	0.959499	0.944552	0.948409	0.932498	0.896336	0.914176	0.907425	0.898264	0.89296	0.88621	0.86837	0.91514	0.89055	0.881871	0.874638	0.851977	0.84378	1
1828	0	637	274	28	0	0	512.616	34.0553	703.321	56.2044	904.346	124.866	0	0	1678.28	332.576	4342.14	1054.39	9577.04	4776.38	1828	16	939	0.003756	579.945	113.263	2691.12	1996.23	0.966454	0.954207	0.946752	0.956869	0.944622	0.947817	0.934505	0.895634	0.9164	0.906283	0.895101	0.892971	0.890309	0.869542	0.915868	0.890841	0.881257	0.875932	0.848775	0.84345	1
1828	24120	637	274	28	134.383	13.7481	512.616	34.0553	703.321	56.2044	904.346	124.866	31.3293	9.79624	1678.28	332.576	4342.14	1054.39	9577.04	4776.38	1828	0	25059	0.100236	151.079	88.4473	130.996	636.061	0.957899	0.943713	0.948681	0.963446	0.94906	0.955146	0.922503	0.912008	0.915938	0.915619	0.894948	0.896784	0.896165	0.869707	0.900854	0.901393	0.890399	0.876412	0.852109	0.865378	1
1833	1078	440	228	23	338.233	18.0015	611.92	41.5849	807.22	64.8836	1014.59	118.366	482.493	76.8028	2849.99	583.635	6554.31	1601.14	13272.4	5412.51	1833	11	1769	0.007076	475.546	188.214	2020.22	2589.91	0.963539	0.952516	0.955907	0.9658	0.942623	0.953081	0.9316	0.911249	0.918315	0.916337	0.89316	0.894008	0.896834	0.871396	0.910401	0.895704	0.8974	0.877332	0.856416	0.857264	1
1834	981	270	42	0	378.035	22.4914	631.113	47.5704	830.545	76.9771	0	0	674.073	119.76	3135.16	710.108	7179.5	1970.19	0	0	1834	9	1293	0.005172	445.581	128.5	1399.3	1534.86	0.965584	0.952823	0.959783	0.968291	0.944316	0.949729	0.932328	0.919954	0.917247	0.925367	0.888631	0.895205	0.896365	0.87239	0.909899	0.899459	0.897912	0.87819	0.851895	0.860402	1
1838	658	230	38	0	489.964	28.3145	680.525	52.7851	894.627	87.8163	0	0	1461.75	252.957	3930.69	919.325	8989.52	2562.98	0	0	1838	13	926	0.003704	553.901	115.02	2383.9	1874.59	0.968683	0.957343	0.964363	0.971922	0.944384	0.946004	0.931425	0.921166	0.914687	0.920086	0.885529	0.901188	0.893629	0.87365	0.908207	0.896328	0.901188	0.87635	0.856911	0.848272	1
1840	0	581	218	38	0	0	509.805	32.862	699.732	60.2746	905.048	94.8639	0	0	1649.73	319.064	4288.97	1110.63	9342.12	2859.56	1840	16	837	0.003348	577.216	118.522	2686.37	2046.76	0.971326	0.959976	0.965352	0.97491	0.945639	0.946237	0.930705	0.923536	0.915173	0.918757	0.882318	0.901434	0.891278	0.875149	0.9092	0.894265	0.903226	0.876941	0.857826	0.844683	1
1840	29309	581	218	38	133.208	13.4836	509.805	32.862	699.732	60.2746	905.048	94.8639	30.498	9.44118	1649.73	319.064	4288.97	1110.63	9342.12	2859.56	1840	0	30146	0.120584	145.535	76.7365	104.238	553.901	0.966447	0.934253	0.938367	0.956926	0.957026	0.948318	0.922958	0.912045	0.905294	0.906057	0.920023	0.894165	0.889222	0.874461	0.900965	0.899473	0.889703	0.872371	0.86514	0.8631	1
1845	1209	427	185	33	347.379	18.7662	614.522	39.6915	808.69	64.1665	1017.12	95.1782	522.652	84.5051	2882.47	557.47	6585.81	1546.36	13156	3623.3	1845	10	1854	0.007416	466.858	180.401	1896.02	2540.47	0.964132	0.946602	0.955232	0.967638	0.955502	0.951996	0.918824	0.915318	0.901025	0.916936	0.903722	0.897789	0.892395	0.867853	0.903722	0.898328	0.895092	0.868932	0.864887	0.856526	1
1846	1102	249	29	1	384.325	22.5345	631.978	44.8944	818.111	80.3173	1195.75	0	707.912	123.595	3142.18	674.446	6885.98	2045.96	20792.9	0	1846	8	1381	0.005524	438.675	115.917	1291.1	1415.64	0.966329	0.943519	0.953295	0.965243	0.960536	0.950036	0.914555	0.909848	0.900797	0.917089	0.909124	0.897538	0.895004	0.864953	0.900797	0.895004	0.891383	0.868936	0.868936	0.855539	1
1850	757	223	26	1	483.061	27.9671	679.963	50.62	874.801	97.7201	1271.6	0	1401.1	240.638	3915.69	883.09	8482.86	2899.98	24985.8	0	1850	13	1007	0.004028	537.562	107.689	2164.22	1760.26	0.966733	0.951341	0.956306	0.965243	0.959782	0.95283	0.916584	0.907646	0.901688	0.916087	0.913108	0.901192	0.898709	0.856008	0.899702	0.901192	0.89424	0.868421	0.876862	0.854518	1
1852	0	665	211	26	0	0	502.267	32.6274	701.215	56.6454	899.296	137.657	0	0	1578.2	306.072	4305.25	1055.85	9544.14	5339.74	1852	15	902	0.003608	560.25	111.903	2445.74	1991.95	0.963969	0.95122	0.957317	0.967295	0.95898	0.952328	0.918514	0.905765	0.906874	0.920177	0.915188	0.902439	0.902439	0.859202	0.899113	0.902993	0.895787	0.868071	0.869734	0.857539	1
1852	31661	665	211	26	137.821	13.2776	502.267	32.6274	701.215	56.6454	899.296	137.657	33.6675	9.93701	1578.2	306.072	4305.25	1055.85	9544.14	5339.74	1852	0	32563	0.130252	149.522	72.9681	100.482	516.434	0.966404	0.942312	0.924316	0.953475	0.954949	0.943678	0.919264	0.910911	0.909683	0.911909	0.915748	0.892885	0.889814	0.851703	0.91455	0.89399	0.884578	0.873384	0.864079	0.848647	1
1857	1674	487	174	23	373.047	19.48	618.053	39.7893	818.299	63.0862	1000.73	94.2662	646.313	101.209	2931.98	565.33	6816.13	1587.73	12544.1	3644.01	1857	9	2358	0.009432	462.626	154.343	1689.7	2137.49	0.970314	0.943172	0.935539	0.960348	0.955047	0.94296	0.921968	0.910093	0.905004	0.910941	0.919423	0.898643	0.891221	0.860051	0.908609	0.905216	0.890373	0.8838	0.862171	0.84648	1
1858	1529	276	22	1	410.373	24.27	634.457	46.3998	833.961	62.9789	1107.69	0	861.25	152.299	3181.54	683.721	7207.14	1602.28	16545.6	0	1858	8	1828	0.007312	449.686	96.5757	1296.53	1167.69	0.972374	0.943654	0.931893	0.959245	0.953775	0.94174	0.926422	0.917123	0.902079	0.912746	0.921225	0.893053	0.888676	0.86023	0.90837	0.907549	0.888403	0.879923	0.859956	0.844639	1
1862	1101	237	22	1	499.782	29.9639	677.132	48.288	885.439	67.5612	1183.04	0	1552.11	276.624	3861.25	803.192	8622.85	1965.84	20139.6	0	1862	12	1361	0.005444	537.401	89.5279	2082.17	1395.09	0.974651	0.940118	0.931668	0.961425	0.957752	0.943791	0.929464	0.91734	0.902645	0.914034	0.923953	0.897869	0.885011	0.862601	0.905217	0.91036	0.890889	0.876929	0.865173	0.851212	1
1864	0	981	223	23	0	0	511.451	34.3913	684.355	50.8058	913.822	96.2284	0	0	1667.44	334.579	3990.6	867.645	9636.74	3535.06	1864	14	1227	0.004908	550.417	92.4023	2239.05	1518.29	0.976365	0.941728	0.932763	0.96251	0.95762	0.943765	0.930318	0.919315	0.900163	0.909535	0.92502	0.897718	0.886308	0.863896	0.905053	0.910758	0.889976	0.878973	0.863488	0.851671	1
1864	27002	981	223	23	133.923	13.7115	511.451	34.3913	684.355	50.8058	913.822	96.2284	31.0142	9.7953	1667.44	334.579	3990.6	867.645	9636.74	3535.06	1864	0	28229	0.112916	152.026	88.1088	126.988	550.448	0.960874	0.949006	0.929487	0.94766	0.946527	0.953665	0.918984	0.901077	0.912005	0.886358	0.907046	0.902689	0.895639	0.849764	0.918453	0.883683	0.880779	0.870328	0.839172	0.842024	1
1869	1187	710	167	19	355.908	18.3351	620.864	40.791	791.353	57.8615	1028.51	92.2562	561.481	86.443	2973.48	584.116	6156.11	1341.98	13591.6	4228.59	1869	11	2083	0.008332	487.265	164.642	1951.01	2130.33	0.969755	0.950792	0.929189	0.957993	0.955593	0.953673	0.924148	0.906625	0.911426	0.903985	0.919827	0.896543	0.890062	0.859097	0.919587	0.893183	0.888142	0.871819	0.848296	0.853577	1
1870	1060	409	27	3	396.707	22.7685	639.482	44.8559	807.247	63.0028	1055.06	50.2136	777.911	132.913	3253.59	682.538	6546.39	1502.94	14402.2	1987.53	1870	9	1499	0.005996	471.66	123.931	1584.57	1476.7	0.971648	0.949967	0.923949	0.956304	0.953969	0.952635	0.921614	0.907272	0.908606	0.901935	0.917612	0.8996	0.887258	0.862241	0.923949	0.890594	0.887592	0.870247	0.843229	0.856237	1
1874	784	347	23	3	492.759	28.568	686.676	49.0466	842.499	75.7445	1094.23	41.9451	1486.91	259.359	4026.8	860.084	7477.75	1883.26	16021.8	1814.21	1874	14	1157	0.004628	559.429	107.683	2405.44	1642.8	0.972342	0.950735	0.926966	0.958946	0.955488	0.950303	0.919188	0.907952	0.906655	0.901469	0.920916	0.901901	0.886776	0.865601	0.922213	0.88548	0.884615	0.874244	0.844857	0.858254	1
1876	0	695	330	25	0	0	507.39	33.1532	700.438	56.6235	881.056	110.894	0	0	1627.02	318.082	4290.81	1041.32	8747.58	3315.09	1876	16	1050	0.0042	576.959	110.568	2633.75	1758.75	0.972381	0.954286	0.93	0.960952	0.955238	0.95	0.918571	0.91	0.907143	0.9	0.919048	0.898095	0.88619	0.868571	0.92	0.88381	0.88381	0.876667	0.845714	0.859048	1
1876	27540	695	330	25	135.082	13.4313	507.39	33.1532	700.438	56.6235	881.056	110.894	31.7657	9.70612	1627.02	318.082	4290.81	1041.32	8747.58	3315.09	1876	0	28590	0.11436	151.31	86.7778	127.326	594.313	0.968363	0.952518	0.944159	0.957328	0.934575	0.947936	0.93538	0.906663	0.898426	0.893075	0.887478	0.904722	0.898269	0.858849	0.915985	0.878926	0.880045	0.870059	0.847149	0.853987	1
1881	1231	528	279	22	351.778	18.4426	614.113	39.9662	811.452	64.8828	986.914	102.085	542.404	85.3407	2877.28	561.12	6655.57	1592.99	12088	3551.76	1881	11	2060	0.00824	488.057	182.448	2092.11	2458.49	0.974272	0.951699	0.938592	0.958495	0.942961	0.951456	0.926456	0.901456	0.900971	0.895388	0.906796	0.903398	0.899515	0.860437	0.916505	0.883252	0.885194	0.865049	0.84466	0.853155	1
1882	1118	328	44	0	379.475	22.9181	628.673	44.6445	829.354	72.4292	0	0	681.98	122.462	3093.32	663.466	7130.25	1883.64	0	0	1882	9	1490	0.00596	447.617	126.457	1403.22	1483.44	0.97349	0.951678	0.941946	0.958054	0.937584	0.954698	0.930201	0.90302	0.901342	0.891946	0.905369	0.908389	0.899329	0.859396	0.91443	0.884228	0.882215	0.858725	0.843624	0.849329	1
1886	773	287	43	0	476.067	28.3131	675.297	49.1362	878.236	78.2488	0	0	1342.12	237.387	3833.21	848.779	8467.49	2261.87	0	0	1886	14	1103	0.004412	543.585	116.204	2268.08	1778.47	0.974161	0.951949	0.943336	0.958749	0.941523	0.953309	0.93019	0.912058	0.906165	0.891659	0.907978	0.907072	0.898912	0.863554	0.912058	0.887579	0.886673	0.854488	0.849501	0.847235	1
1888	0	682	270	41	0	0	483.727	31.8395	683.087	52.2166	882.457	83.5784	0	0	1410.95	276.236	3972.65	899.722	8616.47	2474.53	1888	16	993	0.003972	554.397	118.756	2404.99	1861.51	0.974824	0.953172	0.945619	0.958207	0.944109	0.954179	0.933031	0.912387	0.909869	0.891239	0.911883	0.908862	0.901309	0.862538	0.916918	0.886203	0.886203	0.855992	0.847432	0.845921	1
1888	27277	682	270	41	129.533	13.2827	483.727	31.8395	683.087	52.2166	882.457	83.5784	28.0773	8.86366	1410.95	276.236	3972.65	899.722	8616.47	2474.53	1888	0	28270	0.11308	144.456	82.3613	111.568	559.708	0.970587	0.948603	0.951539	0.958932	0.948479	0.94694	0.917863	0.888486	0.912398	0.904563	0.890202	0.899116	0.903467	0.853042	0.911249	0.880138	0.886523	0.887779	0.856509	0.845578	1
1893	964	497	227	33	337.077	17.621	583.951	38.7996	788.758	59.4359	991.489	101.878	477.452	75.095	2476.75	492.737	6101.47	1354.79	12260.9	3862.08	1893	12	1721	0.006884	480.496	182.83	2022.57	2490.51	0.972981	0.956711	0.949739	0.963393	0.947124	0.950901	0.925625	0.907031	0.916037	0.899477	0.902963	0.909936	0.898024	0.864904	0.913132	0.884951	0.886984	0.872458	0.84631	0.85154	1
1894	856	273	34	0	368.669	21.8479	600.2	43.9534	790.16	70.3962	0	0	625.376	111.529	2696.01	599.114	6175.45	1647.36	0	0	1894	9	1163	0.004652	435.34	119.506	1273.69	1288.18	0.972485	0.954858	0.949699	0.967326	0.950989	0.947979	0.925193	0.898538	0.920464	0.898108	0.892519	0.911866	0.906707	0.864574	0.912726	0.879192	0.892089	0.872743	0.848237	0.846948	1
1898	555	225	30	0	474.814	27.2127	651.88	48.9954	835.468	68.4456	0	0	1330.65	228.932	3453.65	805.53	7268.77	1804.24	0	0	1898	14	810	0.00324	537.357	104.702	2140.3	1496.37	0.975309	0.959259	0.954938	0.967284	0.953086	0.94321	0.921605	0.898148	0.920988	0.897531	0.888272	0.916049	0.910494	0.873457	0.91358	0.876543	0.887654	0.869136	0.847531	0.845679	1
1900	0	493	213	30	0	0	499.082	32.3562	675.487	53.902	864.47	86.335	0	0	1548.45	301.067	3848.35	925.01	8126.32	2462.51	1900	16	736	0.002944	565.027	109.293	2482.16	1725.73	0.975543	0.956522	0.954484	0.964674	0.953125	0.947011	0.923234	0.897418	0.921196	0.898098	0.889946	0.91712	0.910326	0.871603	0.911685	0.874321	0.888587	0.868886	0.849185	0.84375	1
1900	31670	493	213	30	135.346	13.5501	499.082	32.3562	675.487	53.902	864.47	86.335	31.9655	9.88031	1548.45	301.067	3848.35	925.01	8126.32	2462.51	1900	0	32406	0.129624	145.104	67.444	87.614	448.317	0.966179	0.947679	0.947062	0.960223	0.965763	0.947093	0.924381	0.897689	0.922422	0.897118	0.908181	0.896424	0.894402	0.864238	0.90997	0.886734	0.890884	0.883679	0.860828	0.842838	1
1905	1472	365	177	27	366.67	18.8875	611.868	40.6467	791.869	62.6342	966.971	91.6354	613.736	94.7868	2847.52	569.692	6184.76	1465.76	11323.7	3267.39	1905	9	2041	0.008164	455.335	156.014	1638.02	2108.12	0.971828	0.951249	0.94929	0.959334	0.960069	0.949535	0.923567	0.88731	0.933121	0.901274	0.892945	0.910338	0.900294	0.868937	0.906663	0.879226	0.8927	0.88339	0.854728	0.836845	1
1906	1352	197	25	0	393.268	23.3945	626.769	42.9253	809.807	64.2424	0	0	758.502	135.323	3062.22	630.608	6613.72	1581.5	0	0	1906	7	1574	0.006296	429.108	95.1922	1139.83	1081.01	0.97141	0.951398	0.951715	0.958386	0.963787	0.948539	0.924396	0.888183	0.939009	0.906925	0.893266	0.911372	0.899619	0.863723	0.905654	0.882147	0.89263	0.887548	0.852605	0.838628	1
1910	926	164	24	0	479.481	28.8264	671.416	46.6343	845.367	66.6979	0	0	1371.38	245.049	3762.86	805.997	7517.54	1769.07	0	0	1910	12	1114	0.004456	515.619	90.0456	1855.86	1278.3	0.971724	0.953321	0.952424	0.958707	0.962298	0.948833	0.922352	0.891382	0.941203	0.909336	0.895871	0.91158	0.901706	0.860413	0.907092	0.886894	0.894973	0.882855	0.856822	0.846499	1
1912	0	822	154	24	0	0	504.753	32.3254	692.068	52.778	871.169	84.119	0	0	1601.09	306.181	4131.12	961.458	8298.96	2402.69	1912	14	1000	0.004	542.394	93.0945	2151.46	1455.16	0.974	0.9545	0.9545	0.9605	0.964	0.95	0.922	0.892	0.943	0.911	0.898	0.9115	0.899	0.8585	0.9065	0.886	0.899	0.8835	0.856	0.8465	1
1912	31553	822	154	24	131.919	12.9602	504.753	32.3254	692.068	52.778	871.169	84.119	29.5773	9.01116	1601.09	306.181	4131.12	961.458	8298.96	2402.69	1912	0	32553	0.130212	144.529	73.7962	94.7598	446.304	0.971677	0.948499	0.928701	0.958437	0.950665	0.937947	0.917965	0.897029	0.90153	0.901576	0.913418	0.889426	0.891592	0.875419	0.919516	0.892759	0.890609	0.87806	0.858431	0.865926	1
1917	1222	605	130	20	337.616	18.6423	604.438	41.8434	798.828	55.8095	959.706	97.1409	480.196	80.4939	2748.6	575.666	6322.94	1319.99	11110.4	3349.19	1917	10	1977	0.007908	455.89	163.559	1666.11	1972.23	0.97395	0.954224	0.946131	0.959535	0.958523	0.944613	0.920081	0.902883	0.914011	0.89656	0.907183	0.894284	0.894284	0.864188	0.913505	0.889226	0.893526	0.873546	0.853819	0.856095	1
1918	1106	376	32	0	376.82	22.8752	621.786	47.9022	825.123	55.6139	0	0	667.934	122.346	3000.95	692.029	6959.34	1453.26	0	0	1918	9	1514	0.006056	447.133	123.388	1380.31	1362.12	0.978203	0.953765	0.943857	0.96037	0.959379	0.943857	0.922391	0.905878	0.910502	0.892338	0.905878	0.896301	0.890026	0.86856	0.915125	0.897622	0.893329	0.877477	0.853699	0.857992	1
1922	729	322	32	0	464.743	28.5316	663.747	52.0493	865.24	62.1706	0	0	1249.88	229.703	3649.59	856.555	8034.12	1780.91	0	0	1922	14	1083	0.004332	535.745	113.756	2163.82	1607.54	0.983841	0.955217	0.946907	0.963989	0.961219	0.944598	0.925669	0.907202	0.914589	0.89566	0.899815	0.899354	0.89566	0.869344	0.913204	0.900277	0.899815	0.871653	0.847645	0.860111	1
1924	0	647	305	30	0	0	496.116	33.7181	696.736	58.7799	890.55	64.3908	0	0	1522.95	308.727	4230.4	1064.11	8756.97	1890.13	1924	16	982	0.003928	570.477	116.932	2584.86	1808.7	0.984216	0.956721	0.948065	0.966904	0.961813	0.941955	0.925662	0.905295	0.917006	0.898167	0.901222	0.903259	0.894603	0.870672	0.913951	0.900204	0.903259	0.872709	0.849287	0.860998	1
1924	29936	647	305	30	135.728	13.7523	496.116	33.7181	696.736	58.7799	890.55	64.3908	32.2614	10.1654	1522.95	308.727	4230.4	1064.11	8756.97	1890.13	1924	0	30918	0.123672	149.536	80.1863	113.335	551.707	0.967171	0.947911	0.931884	0.947377	0.940326	0.939776	0.920516	0.905977	0.900996	0.903228	0.913416	0.897374	0.883886	0.853726	0.923637	0.893476	0.891665	0.880474	0.847419	0.861278	1
1929	1400	471	255	26	346.789	19.7236	599.27	39.8011	804.67	62.7629	1000.81	72.1236	520.502	89.09	2675.68	522.3	6485.1	1522.01	12409.9	2722.51	1929	10	2152	0.008608	464.207	176.933	1842.61	2370.86	0.974675	0.953764	0.939823	0.953532	0.953532	0.94447	0.916589	0.90869	0.911013	0.899164	0.904043	0.89777	0.886849	0.862686	0.918448	0.894052	0.897072	0.876626	0.849675	0.866171	1
1930	1257	287	42	2	382.177	23.2405	616.446	46.4463	813.296	62.8219	968.595	37.7708	696.711	127.113	2922.16	649.885	6692.98	1567.78	11132.2	1291.43	1930	8	1588	0.006352	436.657	114.992	1270.65	1345.37	0.972607	0.951196	0.937657	0.952456	0.952771	0.945529	0.916562	0.911209	0.910264	0.897985	0.905227	0.892317	0.882242	0.869018	0.919395	0.894207	0.899244	0.876259	0.850441	0.867128	1
1934	876	236	32	2	474.085	28.3635	658.902	51.4375	873.901	70.4658	988.701	20.7196	1325.7	237.822	3569.86	829.463	8307.74	1993.9	11798.9	737.683	1934	13	1146	0.004584	524.207	103.667	2001.09	1559.01	0.975131	0.955061	0.9363	0.953752	0.952007	0.943717	0.912304	0.91274	0.910122	0.899651	0.905759	0.894852	0.878709	0.868674	0.92103	0.895724	0.898342	0.879145	0.846859	0.867365	1
1936	0	776	223	33	0	0	493.994	32.9355	678.198	55.0094	906.632	72.9448	0	0	1502.86	301.523	3897.08	951.534	9272.35	2249.87	1936	15	1032	0.004128	546.992	107.738	2268.66	1734.46	0.975291	0.956395	0.940891	0.957364	0.953004	0.946705	0.916667	0.915213	0.913275	0.898256	0.904554	0.89438	0.879845	0.87064	0.922481	0.902616	0.898256	0.881783	0.84593	0.873547	1
1936	29474	776	223	33	137.522	13.4128	493.994	32.9355	678.198	55.0094	906.632	72.9448	33.4755	10.0813	1502.86	301.523	3897.08	951.534	9272.35	2249.87	1936	0	30506	0.122024	151.375	77.7602	109.091	514.942	0.964138	0.964171	0.940864	0.958172	0.939766	0.941995	0.923999	0.901773	0.905445	0.880548	0.911444	0.904658	0.893251	0.880909	0.919688	0.871714	0.907707	0.85911	0.86165	0.845014	1
1941	1502	555	188	25	376.749	19.7004	610.078	40.7153	796.228	60.4385	1038.06	84.0459	665.685	104.872	2822.97	563.376	6278.19	1439.87	13894.7	3340.05	1941	10	2270	0.00908	475.821	154.685	1803.65	2181.41	0.967621	0.964317	0.94185	0.955947	0.947577	0.945595	0.921806	0.907269	0.911894	0.892952	0.907709	0.895154	0.890749	0.871145	0.922907	0.884361	0.905507	0.864758	0.854846	0.857269	1
1942	1395	326	27	3	416.161	24.6164	626.73	44.7976	798.925	71.8545	1060.25	51.5029	898.042	158.886	3065.34	656.902	6383.67	1671.14	14618.9	2049.37	1942	8	1751	0.007004	462.37	100.151	1409.64	1245.01	0.964877	0.966019	0.940891	0.955454	0.945745	0.945174	0.9249	0.905768	0.909766	0.890919	0.908909	0.896916	0.890919	0.866362	0.91976	0.884923	0.906339	0.861793	0.860651	0.851228	1
1946	990	275	23	3	497.475	29.7351	667.361	51.0073	837.578	72.5003	1107.82	71.7906	1530.73	272.907	3705.82	844.638	7338.22	1837.7	16757.6	3209.09	1946	13	1291	0.005164	541.14	92.2246	2132.9	1441.52	0.968242	0.968629	0.945004	0.955074	0.948877	0.945778	0.92409	0.908985	0.907823	0.892719	0.910922	0.89543	0.887684	0.872579	0.92409	0.887684	0.90976	0.861348	0.858637	0.853215	1
1948	0	883	258	25	0	0	511.634	34.6817	681.157	55.4764	893.705	123.571	0	0	1669.64	339.843	3948.7	967.279	9230.34	4195.68	1948	15	1166	0.004664	557.336	96.5366	2336.03	1613.32	0.96741	0.97084	0.948542	0.955832	0.950257	0.942967	0.923242	0.911664	0.909091	0.891938	0.911664	0.895369	0.888937	0.872213	0.924528	0.886792	0.913379	0.858919	0.863208	0.852916	1
1948	23635	883	258	25	137.487	13.7054	511.634	34.6817	681.157	55.4764	893.705	123.571	33.4922	10.3285	1669.64	339.843	3948.7	967.279	9230.34	4195.68	1948	0	24801	0.099204	157.226	92.2762	141.744	600.006	0.963046	0.956151	0.947421	0.966171	0.952119	0.934579	0.920003	0.887948	0.927402	0.903915	0.901496	0.906798	0.902383	0.852365	0.909943	0.85932	0.89952	0.87057	0.843958	0.833716	1
1953	1206	647	216	21	346.536	19.847	614.095	39.2857	787.817	62.108	1008.59	115.154	519.43	89.1873	2875.97	558.681	6090.02	1439.3	13001.9	4676.07	1953	11	2090	0.00836	481.622	172.277	1950.08	2231.6	0.962919	0.960526	0.953589	0.961244	0.948325	0.935407	0.920335	0.898325	0.920096	0.89689	0.903589	0.906459	0.893301	0.868421	0.917464	0.873445	0.905024	0.86555	0.852632	0.839713	1
1954	1095	396	33	1	369.437	22.7721	626.018	42.6854	792.784	62.4379	981.385	0	629.803	116.476	3050.85	624.649	6204.38	1431.51	11525	0	1954	9	1525	0.0061	445.626	127.844	1386.26	1362.19	0.961639	0.958689	0.952459	0.960984	0.946885	0.932787	0.923279	0.892131	0.927541	0.894426	0.897377	0.906885	0.896721	0.87082	0.912459	0.872459	0.899344	0.863934	0.854426	0.838689	1
1958	707	330	27	1	447.89	27.7215	664.71	48.0201	825.873	65.836	938.725	0	1119.54	207.883	3655.53	795.975	7012.44	1597.04	10092.4	0	1958	14	1065	0.00426	525.117	117.412	2063.16	1532.32	0.96338	0.960094	0.95446	0.960563	0.949296	0.932394	0.928169	0.892958	0.925822	0.899531	0.892958	0.911268	0.900469	0.874178	0.919249	0.8723	0.897653	0.864319	0.856338	0.841315	1
1960	0	607	304	28	0	0	465.574	32.3726	683.481	54.0956	842.804	74.7571	0	0	1260.54	263.474	3984.92	955.091	7483.57	1909.8	1960	16	939	0.003756	547.37	121.314	2328.12	1693.21	0.966454	0.957934	0.954739	0.964324	0.952077	0.930777	0.92918	0.891374	0.925985	0.895101	0.896166	0.911076	0.899361	0.873802	0.923855	0.873802	0.896699	0.866347	0.856763	0.842386	1
1960	30294	607	304	28	135.224	13.6081	465.574	32.3726	683.481	54.0956	842.804	74.7571	31.8926	9.99686	1260.54	263.474	3984.92	955.091	7483.57	1909.8	1960	0	31233	0.124932	147.615	74.6685	100.927	489.942	0.974466	0.952886	0.950021	0.962059	0.961195	0.94056	0.912128	0.884305	0.927753	0.907854	0.891605	0.914481	0.901755	0.846268	0.912288	0.887859	0.888627	0.885762	0.834694	0.847357	1
1965	1417	442	250	25	328.235	18.7422	560.91	38.5152	780.477	62.9257	933.403	91.2578	441.692	75.3742	2198.22	457.344	5927.04	1436.96	10202	2874.65	1965	10	2134	0.008536	436.498	169.837	1562.46	2099.93	0.971649	0.956654	0.954545	0.962746	0.962512	0.934161	0.921743	0.888238	0.924086	0.911434	0.887301	0.909325	0.901125	0.852624	0.918229	0.873243	0.891284	0.883318	0.844189	0.835754	1
1966	1271	276	43	3	361.506	22.0454	576.628	43.4573	793.633	65.1558	1006.97	33.8071	590.118	107.143	2394.18	547.066	6234.99	1545.65	12488	1278.18	1966	8	1593	0.006372	411.658	110.271	1077.47	1257.65	0.972065	0.957941	0.953233	0.962649	0.968927	0.938481	0.919648	0.885122	0.925298	0.914626	0.885436	0.904896	0.902385	0.844319	0.918707	0.873823	0.890772	0.885122	0.835217	0.834903	1
1970	802	219	37	2	473.515	27.6037	630.528	47.3971	846.063	77.5659	1072.41	28.9756	1320.23	230.382	3126.38	714.455	7583.4	2061.46	15053.7	1212.53	1970	13	1060	0.00424	520.088	98.4782	1937.92	1521.28	0.971226	0.961792	0.958491	0.966038	0.966038	0.939623	0.926887	0.897642	0.929717	0.913208	0.886321	0.916038	0.899057	0.846226	0.915566	0.875	0.895755	0.888679	0.832547	0.841509	1
1972	0	706	200	38	0	0	496.794	32.7448	652.076	49.4432	876.1	108.661	0	0	1527.98	302.041	3457.59	804.323	8594.2	3330.94	1972	15	944	0.003776	544.962	101.858	2221.24	1723.4	0.972458	0.962924	0.960275	0.96875	0.967161	0.93803	0.926907	0.899364	0.930614	0.916843	0.894597	0.915784	0.899894	0.848517	0.915784	0.87447	0.893008	0.887712	0.835275	0.842161	1
1972	31403	706	200	38	135.666	12.8634	496.794	32.7448	652.076	49.4432	876.1	108.661	32.0934	9.35176	1527.98	302.041	3457.59	804.323	8594.2	3330.94	1972	0	32347	0.129388	147.611	72.1779	95.9805	471.741	0.974882	0.951557	0.946703	0.958002	0.960244	0.942344	0.902402	0.906127	0.927644	0.894488	0.889078	0.910826	0.884502	0.882879	0.910703	0.887084	0.896807	0.889171	0.839259	0.866726	1
1977	1464	522	165	31	343.294	17.8186	597.836	38.4374	752.742	56.5879	991.204	122.114	504.181	78.7605	2654.8	519.527	5306.94	1208.58	12412	4588.38	1977	10	2182	0.008728	444.355	157.951	1551.03	2060.98	0.977085	0.958524	0.953254	0.961503	0.967003	0.939963	0.914986	0.897113	0.928048	0.909487	0.887259	0.913153	0.890926	0.865949	0.909258	0.885885	0.895509	0.889093	0.830889	0.855637	1
1978	1329	326	25	1	378.139	22.2054	612.938	43.2387	751.908	43.1078	859.65	0	674.46	118.812	2867.23	611.553	5252.99	932.894	7759.71	0	1978	8	1681	0.006724	429.52	105.106	1172.02	1059.8	0.976502	0.958953	0.952112	0.960738	0.967579	0.940214	0.91166	0.898275	0.933076	0.906603	0.886377	0.91166	0.884295	0.870613	0.907793	0.889649	0.893218	0.888757	0.829566	0.85812	1
1982	923	282	18	0	466.896	27.7364	657.521	47.089	815.847	46.6245	0	0	1266.36	224.997	3537.8	763.55	6701.86	1140.4	0	0	1982	13	1223	0.004892	515.986	94.2601	1870.11	1204.89	0.975879	0.964432	0.955846	0.964841	0.966476	0.943581	0.915372	0.900654	0.937449	0.913328	0.88103	0.914146	0.878577	0.867539	0.912101	0.889207	0.894113	0.888798	0.827065	0.858953	1
1984	0	822	265	18	0	0	486.849	31.7901	675.494	54.1978	837.359	50.9085	0	0	1438.09	281.558	3849.09	921.949	7252.54	1298.16	1984	15	1105	0.00442	537.8	97.1506	2111.01	1335	0.977376	0.964706	0.957919	0.965611	0.968326	0.944344	0.914932	0.898643	0.937557	0.914027	0.880543	0.915837	0.882805	0.868326	0.91267	0.887783	0.893213	0.887783	0.830769	0.858824	1
1984	27730	822	265	18	135.719	13.7763	486.849	31.7901	675.494	54.1978	837.359	50.9085	32.2622	10.2959	1438.09	281.558	3849.09	921.949	7252.54	1298.16	1984	0	28835	0.11534	151.128	80.636	111.923	477.124	0.963239	0.957205	0.946367	0.948778	0.951344	0.935062	0.906537	0.903763	0.904803	0.903659	0.911288	0.903954	0.886457	0.868372	0.914392	0.889683	0.908566	0.862043	0.839345	0.847668	1
1989	1258	597	224	17	334.314	19.7302	584.385	36.6143	773	59.9524	942.699	58.6651	466.9	83.2739	2478.78	469.374	5751.19	1351.32	10337.2	1872.37	1989	11	2096	0.008384	457.358	165.131	1684.73	1932.52	0.970897	0.957061	0.948712	0.951813	0.954198	0.939408	0.915315	0.900525	0.929866	0.904342	0.892653	0.916269	0.885019	0.873569	0.913406	0.892891	0.899571	0.883349	0.834447	0.856632	1
1990	1146	358	38	0	364.73	23.0623	596.655	40.7612	787.417	68.3051	0	0	606.489	114.922	2643.27	545.255	6105.06	1627.21	0	0	1990	9	1542	0.006168	428.992	116.865	1214.86	1217.45	0.972763	0.955901	0.947471	0.951362	0.951686	0.942607	0.916667	0.903048	0.927043	0.900454	0.898184	0.915045	0.883268	0.878729	0.913748	0.895914	0.899805	0.882944	0.838197	0.861543	1
1994	771	294	34	0	450.68	27.8864	637.289	48.5445	828.918	75.4032	0	0	1140.49	211.897	3228.98	746.098	7133.64	2014.9	0	0	1994	13	1099	0.004396	512.302	106.284	1884.6	1424.9	0.974067	0.957689	0.951774	0.953139	0.953139	0.94677	0.917652	0.903094	0.932211	0.899454	0.900364	0.924022	0.888535	0.873521	0.914013	0.900364	0.902184	0.888535	0.83576	0.862147	1
1996	0	671	279	32	0	0	473.531	32.8535	661.749	53.7556	856.432	90.5666	0	0	1325.86	274.314	3621.74	885.099	7928.2	2479.5	1996	16	982	0.003928	539.484	110.989	2193.3	1624.79	0.978615	0.960285	0.954175	0.956721	0.955193	0.953157	0.917006	0.905295	0.939409	0.900713	0.901731	0.923116	0.882892	0.873218	0.912424	0.898676	0.907332	0.887475	0.838086	0.858452	1
1996	31659	671	279	32	137.197	13.4484	473.531	32.8535	661.749	53.7556	856.432	90.5666	33.2493	10.0811	1325.86	274.314	3621.74	885.099	7928.2	2479.5	1996	0	32641	0.130564	149.3	72.5833	98.2341	464.401	0.962088	0.956313	0.94438	0.949986	0.944288	0.927897	0.923271	0.894917	0.904292	0.8936	0.895591	0.900294	0.891716	0.865644	0.919595	0.890751	0.891119	0.867483	0.85483	0.848733	1
2001	1584	465	239	30	339.005	18.781	573.777	39.1626	760.771	59.6134	959.853	105.56	486.13	80.6281	2351.67	476.164	5485.07	1275.25	11173.3	3606.99	2001	10	2318	0.009272	437.623	160.376	1514.1	2020.44	0.969586	0.964409	0.953192	0.949741	0.954271	0.940682	0.919758	0.903581	0.917817	0.896462	0.903581	0.910052	0.892364	0.864754	0.91717	0.893443	0.901855	0.869931	0.844262	0.845772	1
2002	1415	272	34	2	374.232	23.1879	589.765	43.7992	773.672	78.7751	1059.92	73.6477	654.596	121.085	2559.51	574.378	5839.14	1758.3	14712.3	3015.01	2002	8	1723	0.006892	416.935	100.386	1073.94	1136.87	0.967789	0.965757	0.95473	0.947475	0.952118	0.940801	0.919907	0.900464	0.914974	0.896982	0.903656	0.905398	0.894951	0.86361	0.920778	0.89321	0.906849	0.867092	0.847069	0.840685	1
2006	982	220	32	2	473.903	28.2345	638.566	48.1705	823.083	81.3563	1123.75	127.559	1324.07	236.711	3247.37	746.397	7013.33	2066.35	17933.2	5880.88	2006	12	1236	0.004944	513.304	91.4208	1840.57	1409.33	0.969256	0.966828	0.956311	0.947411	0.953074	0.938511	0.917071	0.904126	0.914239	0.898058	0.903317	0.898058	0.890777	0.86246	0.921926	0.891181	0.910194	0.868528	0.847492	0.847896	1
2008	0	889	208	34	0	0	491.539	32.2171	658.346	52.968	863.718	111.196	0	0	1480.05	293.418	3565.42	876.874	8271.43	3506.57	2008	14	1131	0.004524	533.405	96.0835	2067.72	1555.53	0.969938	0.967728	0.958002	0.94916	0.954465	0.938992	0.915561	0.906278	0.916004	0.898762	0.903183	0.900088	0.891689	0.864279	0.923961	0.893457	0.908046	0.868258	0.846596	0.848806	1
2008	28265	889	208	34	136.517	13.3386	491.539	32.2171	658.346	52.968	863.718	111.196	32.7542	9.92119	1480.05	293.418	3565.42	876.874	8271.43	3506.57	2008	0	29396	0.117584	151.787	79.7096	111.049	496.375	0.970863	0.956644	0.946166	0.95348	0.957477	0.933937	0.945775	0.899731	0.924548	0.899833	0.900412	0.89968	0.903269	0.852242	0.917336	0.877704	0.89058	0.873061	0.849827	0.833226	1
2013	1393	648	165	31	323.731	18.3976	584.408	37.707	756.023	58.0463	975.199	113.933	423.79	71.6903	2480.76	482.148	5380.53	1261.74	11783.8	4536.6	2013	10	2237	0.008948	440.156	163.846	1542.67	2011.84	0.973625	0.963344	0.956638	0.952839	0.959768	0.927135	0.930487	0.908359	0.923111	0.905901	0.904336	0.902995	0.900983	0.857175	0.922217	0.882432	0.900089	0.871256	0.853822	0.843764	1
2014	1246	378	27	0	359.875	22.5194	603.384	43.2394	751.357	46.7071	0	0	582.542	108.781	2737.04	591.063	5251.02	1033.86	0	0	2014	9	1651	0.006604	422.029	114.306	1152.17	1095.95	0.974864	0.963658	0.956693	0.95215	0.959419	0.924591	0.935494	0.9043	0.92338	0.909449	0.899455	0.90218	0.901575	0.855542	0.92126	0.883404	0.896729	0.871593	0.854331	0.841005	1
2018	819	329	26	0	459.133	28.4166	653.046	50.545	802.739	47.4618	0	0	1205.57	222.797	3475.05	808.242	6390.15	1149.49	0	0	2018	13	1174	0.004696	521.085	103.167	1956.38	1312.22	0.973595	0.965077	0.952726	0.9523	0.957411	0.934412	0.936968	0.902896	0.929302	0.910136	0.896934	0.908007	0.898211	0.859455	0.925468	0.882879	0.897359	0.865417	0.852215	0.846252	1
2020	0	709	307	25	0	0	477.813	33.223	673.337	55.1339	815.283	55.212	0	0	1362.08	282.825	3815.74	943.06	6714.78	1383.02	2020	16	1041	0.004164	543.579	106.796	2214.23	1449.17	0.975024	0.966859	0.95341	0.951969	0.959654	0.934678	0.935639	0.905379	0.928434	0.911143	0.896734	0.910663	0.896734	0.861191	0.92219	0.886647	0.895773	0.865034	0.855427	0.845821	1
2020	27125	709	307	25	136.847	13.5748	477.813	33.223	673.337	55.1339	815.283	55.212	33.0216	10.2041	1362.08	282.825	3815.74	943.06	6714.78	1383.02	2020	0	28166	0.112664	151.88	80.5436	113.638	497.052	0.96162	0.960218	0.954342	0.960182	0.963751	0.930927	0.927626	0.897305	0.933022	0.909874	0.880707	0.91014	0.894216	0.864784	0.913193	0.878666	0.893347	0.88163	0.83228	0.842097	1
2025	1397	508	263	19	373.874	19.3523	591.74	37.6035	788.407	61.6684	925.436	64.9962	650.51	101.104	2573.81	486.173	6102.28	1447.62	9814.71	2113.59	2025	10	2187	0.008748	479.122	155.94	1832.48	2029.35	0.967535	0.965935	0.953589	0.959305	0.966392	0.93187	0.935071	0.899863	0.938043	0.91038	0.892547	0.910608	0.896662	0.862826	0.915638	0.871513	0.897119	0.8738	0.847965	0.849794	1
2026	1282	256	52	0	406.563	23.1992	605.718	43.7579	779.682	64.1119	0	0	836.995	143.154	2769.23	593.511	5913.65	1460.54	0	0	2026	8	1590	0.00636	450.831	99.2774	1314.13	1165.91	0.966352	0.966981	0.956289	0.96478	0.96761	0.929874	0.939308	0.902201	0.943082	0.911635	0.889937	0.908805	0.901887	0.864151	0.911006	0.868868	0.899057	0.878302	0.853459	0.850943	1
2030	917	225	49	0	465.706	27.8133	635.504	49.4964	806.418	74.4039	0	0	1256.89	225.052	3203.98	735.219	6573.18	1808.91	0	0	2030	13	1191	0.004764	511.801	96.8716	1843.45	1345.62	0.965575	0.968514	0.9555	0.968514	0.967674	0.927372	0.937028	0.900504	0.945844	0.90932	0.888329	0.905542	0.897985	0.8644	0.914358	0.871956	0.903442	0.878254	0.854744	0.854324	1
2032	0	813	204	48	0	0	485.942	32.4143	655.335	54.2766	832.413	79.4378	0	0	1430.87	285.579	3520.24	864.515	7237.55	2012.31	2032	15	1065	0.00426	534.005	101.229	2092.79	1518.44	0.969484	0.971362	0.957746	0.969953	0.966197	0.92723	0.935681	0.897653	0.947418	0.90939	0.889671	0.908451	0.901408	0.869484	0.919718	0.867136	0.903286	0.880751	0.855399	0.85493	1
2032	27425	813	204	48	132.657	13.448	485.942	32.4143	655.335	54.2766	832.413	79.4378	30.1304	9.49384	1430.87	285.579	3520.24	864.515	7237.55	2012.31	2032	0	28490	0.11396	147.66	79.7088	107.236	489.258	0.966497	0.957599	0.958213	0.959372	0.961811	0.940681	0.919621	0.906546	0.933503	0.905704	0.895928	0.907248	0.887241	0.865514	0.908459	0.893278	0.893524	0.878413	0.84556	0.851948	1
2037	1112	578	172	47	331.324	19.0036	583.484	38.5073	758.918	61.1365	925.147	87.3746	454.278	78.7433	2470.52	493.304	5450.66	1296.92	9919.37	2809.72	2037	11	1909	0.007636	460.818	169.772	1747.95	2106.03	0.964903	0.960974	0.95495	0.963855	0.963332	0.937664	0.927973	0.902305	0.935045	0.908067	0.896281	0.915139	0.891566	0.864065	0.913305	0.883185	0.894447	0.880566	0.849136	0.850969	1
2038	1000	321	29	2	370.23	22.5734	601.279	47.6776	757.624	74.6741	1006.95	45.6618	633.726	117.451	2718.17	665.436	5475.79	1648	12521.2	1686.77	2038	9	1352	0.005408	434.339	115.857	1250.07	1241.55	0.963388	0.95784	0.952663	0.963388	0.960059	0.939349	0.923077	0.905695	0.939719	0.909763	0.897559	0.91568	0.885725	0.862056	0.913831	0.884615	0.894601	0.881287	0.842086	0.852441	1
2042	644	281	26	2	446.499	28.3647	639.736	52.4227	798.454	73.1728	1058.06	26.3888	1109.94	215.939	3274.84	810.892	6379.95	1762.24	14455.4	1075.08	2042	14	953	0.003812	514.362	109.867	1920.06	1472.98	0.965373	0.962225	0.951731	0.964323	0.959601	0.937566	0.927597	0.908185	0.943337	0.911333	0.894544	0.912907	0.882476	0.860965	0.911333	0.878279	0.898741	0.887723	0.847324	0.851522	1
2044	0	561	263	26	0	0	464.372	32.5809	659.361	56.6245	833.155	84.7905	0	0	1251.23	267.059	3591.13	934.305	7288.4	2323.67	2044	16	850	0.0034	535.984	112.731	2159.89	1570.22	0.965882	0.964706	0.952941	0.964118	0.958824	0.937059	0.932941	0.91	0.945294	0.914706	0.891176	0.917647	0.883529	0.858235	0.917059	0.876471	0.898824	0.897059	0.848824	0.854118	1
2044	23162	561	263	26	134.094	13.8375	464.372	32.5809	659.361	56.6245	833.155	84.7905	31.1468	9.88791	1251.23	267.059	3591.13	934.305	7288.4	2323.67	2044	0	24012	0.096048	148.32	78.4198	106.502	492.044	0.964018	0.955272	0.955814	0.944049	0.959208	0.945735	0.906547	0.919998	0.928598	0.917083	0.903215	0.908504	0.885349	0.863547	0.898967	0.885266	0.904506	0.880372	0.851949	0.847597	1
2049	1027	382	220	23	354.453	18.9118	572.989	39.0016	769.836	61.1135	926.374	88.7958	554.981	88.9874	2341.98	478.263	5685.79	1359.6	9968.21	2903.48	2049	11	1652	0.006608	468.266	163.716	1782.53	2095.79	0.964891	0.96368	0.949758	0.955811	0.959746	0.945218	0.917373	0.910109	0.941283	0.908596	0.897094	0.910109	0.885896	0.864104	0.911925	0.891041	0.899818	0.877119	0.845642	0.86138	1
2050	935	211	35	2	391.816	24.0475	592.986	45.0037	801.456	70.1054	867.982	40.3969	750.678	138.51	2603.43	599.659	6436.49	1656.24	8037.85	1111.01	2050	8	1183	0.004732	440.621	105.596	1261.67	1248.97	0.963652	0.962384	0.950127	0.955621	0.960693	0.948436	0.914201	0.909552	0.937025	0.906171	0.900676	0.910397	0.884193	0.867287	0.912088	0.891378	0.901522	0.874894	0.84235	0.864751	1
2054	668	180	32	2	469.557	29.6557	630.315	49.6586	838.781	74.5808	929.948	12.0919	1289.78	243.685	3128.45	755.761	7378.62	1897.12	9818.06	381.138	2054	13	882	0.003528	516.805	99.1966	1905.27	1453.81	0.963152	0.963719	0.947279	0.956916	0.960317	0.948413	0.916667	0.904195	0.939909	0.907596	0.907029	0.909297	0.883787	0.870181	0.914399	0.888322	0.903628	0.880385	0.8339	0.866213	1
2056	0	592	170	33	0	0	485.335	33.6695	649.84	54.7657	862.513	90.6077	0	0	1427.07	296.979	3436	888.296	8090.05	2378.51	2056	15	795	0.00318	536.168	104.568	2133.23	1635.97	0.966667	0.963522	0.95283	0.957233	0.959119	0.947799	0.914465	0.905031	0.938365	0.908176	0.910063	0.913836	0.884906	0.869811	0.919497	0.886792	0.900629	0.886164	0.833333	0.859119	1
2056	28298	592	170	33	132.283	13.5275	485.335	33.6695	649.84	54.7657	862.513	90.6077	29.8895	9.38097	1427.07	296.979	3436	888.296	8090.05	2378.51	2056	0	29093	0.116372	143.319	69.3724	87.3656	436.818	0.966745	0.957739	0.953597	0.941429	0.955058	0.942564	0.907641	0.909961	0.919551	0.912522	0.90386	0.911766	0.885282	0.864624	0.91168	0.88016	0.903705	0.87167	0.842797	0.847987	1
2061	1144	424	137	31	364.072	19.0548	596.751	40.7201	764.563	63.8205	965.566	99.641	600.99	94.1005	2644.49	547.116	5581.59	1423.29	11324	3361.49	2061	10	1736	0.006944	463.248	153.781	1684.63	2072.95	0.96371	0.957373	0.959965	0.940092	0.962558	0.949885	0.90697	0.914171	0.928283	0.920795	0.90553	0.915899	0.884793	0.865783	0.90553	0.880472	0.903802	0.87932	0.83871	0.848502	1
2062	1046	273	17	2	395.239	23.6563	609.267	45.7269	766.785	69.986	1025.32	19.6555	770.007	138.159	2821.61	637.164	5650.99	1509.39	13150.2	752.226	2062	8	1338	0.005352	444.571	100.932	1269.13	1126.51	0.965247	0.95852	0.963378	0.939088	0.967115	0.951046	0.904335	0.912556	0.926009	0.92003	0.907698	0.91704	0.88565	0.868087	0.901719	0.879671	0.906203	0.88154	0.83296	0.841928	1
2066	716	236	13	2	464.135	29.14	642.109	50.4274	805.599	57.937	1040.74	50.8893	1245.67	235.981	3305.79	779.261	6489.31	1370.83	13831.9	2007.48	2066	13	967	0.003868	513.353	94.1426	1844.98	1263.7	0.967942	0.96122	0.961737	0.935367	0.969493	0.948294	0.907963	0.907963	0.930196	0.925026	0.902792	0.917787	0.886763	0.867115	0.906412	0.87849	0.910031	0.881075	0.836608	0.841262	1
2068	0	622	220	15	0	0	482.545	32.9709	660.463	55.5656	850.614	96.1285	0	0	1402.17	290.477	3605.26	892.112	7813.85	2866.24	2068	15	857	0.003428	534.661	97.5941	2079.95	1384	0.969662	0.962077	0.966161	0.935823	0.970245	0.945741	0.907235	0.908401	0.933489	0.925904	0.900817	0.916569	0.892065	0.866978	0.908985	0.878646	0.911319	0.884481	0.84189	0.844224	1
2068	30119	622	220	15	134.639	13.2136	482.545	32.9709	660.463	55.5656	850.614	96.1285	31.4317	9.45892	1402.17	290.477	3605.26	892.112	7813.85	2866.24	2068	0	30976	0.123904	145.707	68.8326	88.1072	407.394	0.966135	0.960647	0.94599	0.947831	0.958565	0.932625	0.923602	0.907025	0.919373	0.898728	0.901182	0.907186	0.891771	0.857325	0.913481	0.87571	0.899987	0.860279	0.844961	0.850965	1
2073	1337	456	183	12	343.099	18.8885	585.678	37.5085	764.032	66.3397	939.201	100.646	503.816	82.7497	2496.39	479.06	5578.07	1429.61	10468.7	3769.4	2073	10	1988	0.007952	441.087	152.905	1488.11	1800.71	0.967807	0.960765	0.955231	0.944668	0.96504	0.942404	0.91499	0.908199	0.928823	0.901157	0.901911	0.915493	0.890091	0.863682	0.918763	0.876006	0.902666	0.874497	0.843561	0.85161	1
2074	1203	273	29	1	371.516	22.9865	596.523	43.1681	762.117	63.5911	908.168	0	640.495	118.663	2645.76	570.808	5527.73	1384.39	9142.5	0	2074	8	1506	0.006024	420.182	103.808	1103.75	1062.76	0.968127	0.962815	0.952855	0.941899	0.962483	0.941567	0.917995	0.908699	0.925299	0.89741	0.906375	0.913015	0.894422	0.863546	0.919323	0.878818	0.897742	0.873506	0.844954	0.851594	1
2078	778	234	25	1	449.418	28.5806	636.999	47.5961	811.072	68.2352	945.495	0	1131.71	216.824	3222.42	728.728	6661.37	1741.41	10311.3	0	2078	13	1038	0.004152	500.893	99.523	1745.05	1286.39	0.969171	0.959538	0.958092	0.941715	0.960501	0.939788	0.909923	0.903661	0.927746	0.900771	0.914258	0.907033	0.900289	0.862717	0.91763	0.875241	0.897399	0.874277	0.844412	0.848748	1
2080	0	685	218	24	0	0	461.436	30.9328	649.052	50.8595	832.804	77.774	0	0	1226.14	246.729	3413.72	813.767	7243.58	2083.52	2080	15	927	0.003708	515.172	102.141	1896.38	1388.07	0.973571	0.963862	0.960626	0.941748	0.961704	0.940669	0.914239	0.904531	0.931499	0.901294	0.914239	0.902913	0.900755	0.864078	0.919094	0.877562	0.899137	0.873786	0.846278	0.85329	1
2080	25960	685	218	24	133.372	13.9613	461.436	30.9328	649.052	50.8595	832.804	77.774	30.6761	9.86628	1226.14	246.729	3413.72	813.767	7243.58	2083.52	2080	0	26887	0.107548	146.535	73.4879	95.001	427.08	0.962063	0.963272	0.939952	0.953007	0.964425	0.92554	0.927642	0.918622	0.938744	0.902815	0.886804	0.908078	0.894931	0.856548	0.906944	0.878213	0.899468	0.866925	0.865883	0.851769	1
2085	1126	485	174	22	359.584	19.285	573.048	34.9284	759.84	57.3595	932.404	75.8094	579.366	92.9793	2336.42	429.589	5458.5	1244.28	10086.6	2488.38	2085	10	1807	0.007228	462.394	148.417	1636.53	1839.34	0.967903	0.965966	0.947427	0.944936	0.964582	0.934422	0.925844	0.913116	0.935805	0.903985	0.895407	0.905921	0.905091	0.851965	0.907028	0.883509	0.898727	0.86829	0.864693	0.856115	1
2086	1016	278	23	0	398.045	23.4846	590.936	37.6608	799.344	73.8019	0	0	786.201	138.011	2563.57	486.01	6405.05	1829.04	0	0	2086	8	1317	0.005268	445.769	95.9614	1259.51	1056.95	0.968869	0.963933	0.946469	0.944191	0.962035	0.931283	0.927487	0.914199	0.933561	0.897115	0.889522	0.90243	0.902809	0.84738	0.903569	0.889522	0.90205	0.868261	0.865604	0.849658	1
2090	738	226	23	0	500.141	30.154	637.407	42.5368	842.064	72.8629	0	0	1555.66	279.903	3217.84	646.761	7460.55	2020.55	0	0	2090	13	987	0.003948	539.54	81.8803	2073.86	1194.2	0.968592	0.965046	0.950355	0.947315	0.964032	0.930598	0.926545	0.915907	0.930091	0.898176	0.895643	0.899189	0.901722	0.850051	0.908308	0.895643	0.899189	0.866261	0.861196	0.848531	1
2092	0	657	203	22	0	0	502.44	34.6628	639.208	48.8728	848.26	68.7925	0	0	1582.37	327.57	3258.24	743.632	7604.24	1900.7	2092	15	882	0.003528	542.544	85.104	2118.29	1249.41	0.968254	0.968254	0.951814	0.950113	0.962018	0.928571	0.92517	0.915533	0.929138	0.899093	0.895692	0.899093	0.901361	0.848639	0.904762	0.896825	0.900794	0.868481	0.860544	0.846939	1
2092	22358	657	203	22	140.255	13.3823	502.44	34.6628	639.208	48.8728	848.26	68.7925	35.456	10.3294	1582.37	327.57	3258.24	743.632	7604.24	1900.7	2092	0	23240	0.09296	155.523	79.7248	114.503	466.627	0.961274	0.95568	0.944836	0.954798	0.957423	0.933176	0.923817	0.913705	0.935628	0.906282	0.897225	0.918051	0.887457	0.859811	0.91151	0.876743	0.901076	0.87059	0.869729	0.861252	1
2097	1259	500	161	21	347.722	18.9641	604.85	42.2023	739.559	55.0057	957.45	70.8518	524.287	85.6925	2754.75	577.358	5032.29	1127.15	10881.7	2466.03	2097	10	1941	0.007764	453.057	153.918	1584.84	1806.9	0.962906	0.961875	0.941783	0.952344	0.964451	0.94101	0.921175	0.909067	0.938434	0.905976	0.888202	0.921175	0.896445	0.855487	0.903916	0.884853	0.905719	0.866821	0.871458	0.851623	1
2098	1140	323	26	1	382.199	23.2403	620.607	47.4494	747.003	58.3415	914.835	0	696.83	127.063	2983.25	685.311	5193.95	1224.37	9344.43	0	2098	9	1490	0.00596	440.604	111.281	1276.75	1157.74	0.963087	0.962416	0.94094	0.955705	0.964094	0.944631	0.92349	0.908054	0.941946	0.908054	0.886577	0.923826	0.897315	0.85906	0.908389	0.883557	0.903356	0.865772	0.870134	0.853691	1
2102	759	271	19	1	454.379	27.3985	654.532	52.9503	792.609	76.2004	957.528	0	1168.04	213.062	3504.62	859.019	6256.37	1789.38	10708.3	0	2102	13	1050	0.0042	512.637	103.093	1872.26	1322.71	0.961905	0.96381	0.94619	0.957619	0.967619	0.944762	0.923333	0.910476	0.94381	0.904286	0.885714	0.920476	0.896667	0.854286	0.910476	0.88	0.899048	0.860952	0.871905	0.848095	1
2104	0	679	260	20	0	0	473.017	31.591	671.569	57.3177	817.35	93.4157	0	0	1320.25	266.18	3792.36	980.953	6935.26	2380.69	2104	15	959	0.003836	534.028	105.914	2107.58	1457.31	0.96194	0.962461	0.945777	0.958811	0.968196	0.94317	0.9244	0.911366	0.94317	0.903545	0.884776	0.922315	0.90146	0.851929	0.912409	0.881648	0.901981	0.860271	0.872263	0.843066	1
2104	28914	679	260	20	135.633	13.9937	473.017	31.591	671.569	57.3177	817.35	93.4157	32.2282	10.2702	1320.25	266.18	3792.36	980.953	6935.26	2380.69	2104	0	29873	0.119492	148.423	74.0362	98.8523	449.567	0.964048	0.941519	0.953101	0.954122	0.953486	0.945988	0.917752	0.908011	0.93146	0.905617	0.895775	0.919894	0.884863	0.860225	0.912965	0.862752	0.911576	0.883708	0.854317	0.845011	1
2109	1378	484	227	19	362.322	19.6126	581.502	36.8481	787.13	63.8992	927.934	93.3207	592.736	96.011	2443.04	465.976	6081.18	1498.13	10046	3077.95	2109	10	2108	0.008432	463.49	155.541	1693.8	2001.49	0.967268	0.949953	0.958254	0.957543	0.956357	0.941414	0.929791	0.916509	0.942837	0.908444	0.896347	0.920066	0.887097	0.848197	0.915323	0.870731	0.898245	0.867884	0.860769	0.858159	1
2110	1251	278	37	0	402.019	24.2317	599.119	40.6878	796.322	69.5997	0	0	810.241	145.388	2675.47	544.932	6314.31	1640.12	0	0	2110	8	1566	0.006264	446.325	97.3872	1271.41	1119.77	0.967752	0.951469	0.961367	0.955939	0.954662	0.943167	0.932312	0.913793	0.940613	0.909962	0.900064	0.920498	0.88378	0.849617	0.91986	0.869732	0.898467	0.874521	0.864304	0.859515	1
2114	881	229	32	0	499.936	31.0307	645.229	44.1066	846.447	73.2636	0	0	1554.72	287.194	3339.2	678.983	7573.82	1934.54	0	0	2114	13	1142	0.004568	538.78	85.8607	2081.22	1279.64	0.968914	0.954904	0.965849	0.95972	0.950963	0.946147	0.937391	0.918564	0.943958	0.911996	0.899299	0.921191	0.887478	0.84676	0.921191	0.869527	0.894046	0.871278	0.863398	0.862522	1
2116	0	793	215	31	0	0	510.99	35.8444	658.144	48.8778	861.141	78.8467	0	0	1664.88	347.324	3551.52	781.804	7995.24	2199.57	2116	15	1039	0.004156	551.888	90.149	2244.16	1399.83	0.971607	0.957652	0.965833	0.959577	0.952358	0.945621	0.938884	0.918672	0.946102	0.916266	0.900866	0.923003	0.889317	0.846968	0.923003	0.872955	0.895091	0.868624	0.862849	0.860443	1
2116	31642	793	215	31	135.934	12.7938	510.99	35.8444	658.144	48.8778	861.141	78.8467	32.2701	9.33017	1664.88	347.324	3551.52	781.804	7995.24	2199.57	2116	0	32681	0.130724	149.158	75.7797	102.591	461.496	0.967458	0.95375	0.956029	0.946559	0.969401	0.939965	0.917169	0.903109	0.939231	0.916098	0.904731	0.908601	0.897678	0.854197	0.904654	0.86662	0.906184	0.877605	0.849897	0.850203	1
2121	1470	574	176	29	336.722	18.4452	611.197	42.2842	759.28	56.8105	964.652	87.3844	476.326	78.2696	2841.16	584.38	5444.92	1230.96	11216.6	3058.35	2121	10	2249	0.008996	447.94	164.151	1607.21	1974.37	0.971321	0.95398	0.960871	0.953757	0.966874	0.946865	0.922188	0.910405	0.940418	0.909293	0.905958	0.914629	0.894175	0.848377	0.906403	0.870831	0.904847	0.873055	0.850378	0.848822	1
2122	1325	343	24	1	363.978	22.213	621.726	45.7942	779.17	66.8582	885.817	0	602.281	110.505	2995.92	675.551	5914.2	1580.96	8486.73	0	2122	8	1693	0.006772	422.391	116.303	1167.19	1189.89	0.971353	0.952451	0.959539	0.953042	0.969876	0.946249	0.920851	0.909037	0.937685	0.907561	0.904903	0.911105	0.895157	0.847903	0.903426	0.868576	0.909923	0.872711	0.84938	0.853514	1
2126	881	289	21	1	441.722	26.3524	662.576	51.9381	813.428	63.5418	937.895	0	1073.22	190.346	3630.92	876.234	6699.82	1620.08	10065.8	0	2126	13	1192	0.004768	502.233	109.742	1800.01	1393.77	0.974832	0.952181	0.96057	0.954698	0.96854	0.949664	0.925336	0.916527	0.940017	0.91401	0.901846	0.911913	0.898909	0.847315	0.902685	0.873742	0.910235	0.869128	0.849413	0.852768	1
2128	0	758	272	21	0	0	459.331	30.9243	682.371	57.3136	842.071	67.7476	0	0	1209.64	244.555	3975.1	1019.15	7436.75	1816.44	2128	15	1051	0.004204	524.702	114.716	2049.77	1557.59	0.974786	0.953853	0.965747	0.957659	0.969553	0.950048	0.931018	0.917222	0.94196	0.918649	0.90295	0.913416	0.898192	0.848716	0.904853	0.878211	0.90961	0.869172	0.851094	0.8549	1
2128	26384	758	272	21	133.594	13.3747	459.331	30.9243	682.371	57.3136	842.071	67.7476	30.7494	9.63003	1209.64	244.555	3975.1	1019.15	7436.75	1816.44	2128	0	27435	0.10974	148.577	79.4456	108.095	493.164	0.961017	0.955477	0.951431	0.946291	0.958921	0.921305	0.91006	0.890268	0.926171	0.895243	0.913559	0.896173	0.891489	0.840751	0.889776	0.884363	0.906579	0.870457	0.863896	0.835375	1
2133	1105	551	232	18	363.42	19.4469	571.817	37.827	796.872	64.1653	956.549	74.0974	598.008	96.3007	2325.93	461.207	6307.1	1548.93	10867.2	2544.79	2133	11	1906	0.007624	482.026	160.825	1889.42	2139.79	0.970619	0.957503	0.955142	0.95383	0.965635	0.936779	0.91999	0.899528	0.933368	0.911333	0.907135	0.906611	0.897692	0.843652	0.901889	0.878804	0.903725	0.879328	0.855981	0.848636	1
2134	1002	339	33	2	401.264	23.4493	590.701	44.3923	803.352	66.1679	928.194	33.5449	805.207	140.99	2572.54	579.08	6464.91	1528.29	9795.76	1053.77	2134	9	1376	0.005504	458.344	104.195	1389.42	1211.87	0.970567	0.956759	0.952398	0.952035	0.968387	0.931323	0.915334	0.897529	0.931323	0.908794	0.909157	0.905523	0.898256	0.840116	0.896076	0.882994	0.90189	0.877544	0.859738	0.84811	1
2138	705	280	32	2	488.389	29.926	637.783	48.7945	843.867	71.8636	1005.12	44.2584	1449.49	264.233	3236.66	740.405	7499.66	1878.15	12448.8	1628.94	2138	14	1019	0.004076	541.617	96.0814	2152.15	1444.23	0.974485	0.955348	0.955839	0.952895	0.968597	0.935231	0.916094	0.89843	0.92787	0.907262	0.910206	0.907262	0.904809	0.832679	0.899411	0.87684	0.90579	0.877331	0.856722	0.846418	1
2140	0	615	265	33	0	0	508.512	35.4471	656.647	52.7554	873.703	80.8936	0	0	1640.66	343.569	3537.09	841.149	8352.3	2296.83	2140	16	913	0.003652	564.708	99.6115	2433.69	1587.04	0.975356	0.957284	0.958379	0.952903	0.968784	0.935378	0.916758	0.903614	0.930997	0.910186	0.911281	0.90471	0.906353	0.830778	0.900329	0.874589	0.90471	0.880613	0.856517	0.849398	1
2140	27404	615	265	33	131.455	13.2158	508.512	35.4471	656.647	52.7554	873.703	80.8936	29.3083	9.16967	1640.66	343.569	3537.09	841.149	8352.3	2296.83	2140	0	28317	0.113268	145.424	79.6613	106.831	511.54	0.961366	0.953614	0.945845	0.953756	0.966116	0.9287	0.918017	0.912385	0.936063	0.901261	0.898153	0.904898	0.906046	0.8571	0.903556	0.884204	0.902709	0.863651	0.875428	0.83607	1
2145	1057	452	220	29	322.429	18.5594	602.958	41.282	748.047	61.6189	982.47	80.3592	418.831	72.323	2727.52	556.496	5225.04	1264.79	11792.7	2864.59	2145	11	1758	0.007032	458.707	180.956	1801.5	2213.98	0.967292	0.960182	0.955063	0.955631	0.963595	0.932594	0.918089	0.908419	0.927474	0.902446	0.906712	0.90273	0.906712	0.836746	0.902446	0.883106	0.912116	0.86917	0.871729	0.841297	1
2146	969	283	48	1	358.235	21.9476	620.644	46.9013	771.612	55.1454	979.81	0	574.383	105.304	2982.48	674.913	5704.71	1214.1	11469.9	0	2146	9	1301	0.005204	431.045	131.256	1295.86	1401.76	0.965027	0.956572	0.953497	0.957725	0.963874	0.931207	0.917371	0.905842	0.927748	0.901614	0.910453	0.898924	0.908916	0.838201	0.899693	0.882398	0.916603	0.863182	0.87548	0.843198	1
2150	643	234	46	0	453.543	26.5273	665.033	52.7397	819.84	55.7984	0	0	1160.86	203.089	3672.26	875.489	6827.79	1389.04	0	0	2150	14	923	0.003692	525.416	119.211	2079.98	1635.21	0.970748	0.954496	0.956663	0.961538	0.968039	0.933369	0.923619	0.899242	0.928494	0.901408	0.915493	0.900867	0.912243	0.841278	0.895991	0.884615	0.917118	0.873239	0.868906	0.843445	1
2152	0	569	224	44	0	0	478.93	30.5813	687.491	53.9649	844.761	61.0682	0	0	1368.57	261.524	4053.77	957.51	7479.98	1627.82	2152	16	837	0.003348	553.977	121.06	2408.46	1800.79	0.970131	0.9546	0.958781	0.960573	0.966547	0.933692	0.926523	0.900836	0.92951	0.900239	0.916965	0.899642	0.915173	0.841099	0.896057	0.883513	0.919952	0.873357	0.865591	0.845281	1
2152	29612	569	224	44	131.831	13.4721	478.93	30.5813	687.491	53.9649	844.761	61.0682	29.5875	9.36408	1368.57	261.524	4053.77	957.51	7479.98	1627.82	2152	0	30449	0.121796	143.435	73.0984	94.9793	490.417	0.964564	0.955483	0.946599	0.950869	0.968061	0.931344	0.934037	0.923216	0.935417	0.907452	0.89108	0.917912	0.90315	0.857844	0.909422	0.886088	0.893642	0.872607	0.874528	0.84722	1
2157	1148	404	181	41	362.887	19.2617	590.706	35.9114	802.124	62.3369	960.809	70.7095	595.299	94.4038	2557.84	463.15	6423.41	1513.04	10994.3	2488.73	2157	11	1774	0.007096	473.403	169.112	1877.21	2372.77	0.969842	0.952649	0.952086	0.953213	0.96646	0.934047	0.931229	0.916573	0.933484	0.903044	0.908681	0.913472	0.909808	0.849493	0.907554	0.882187	0.905862	0.871759	0.867249	0.846956	1
2158	1024	232	28	2	401.604	24.0938	609.723	39.2069	790.483	53.5347	1036.7	4.00821	807.675	144.693	2815.52	546.519	6122.96	1265.46	13576.5	156.777	2158	8	1286	0.005144	448.604	101.621	1305.49	1205.67	0.968896	0.9514	0.951788	0.954121	0.966952	0.933515	0.934681	0.919129	0.934681	0.907076	0.907465	0.919907	0.903966	0.863919	0.914463	0.884526	0.900467	0.867807	0.86703	0.849533	1
2162	722	197	27	2	514.261	29.8613	662.195	44.5759	850.695	62.9133	1104.48	3.58242	1689.24	292.912	3607.06	731.405	7643.64	1709.7	16403.6	158.913	2162	13	948	0.003792	555.83	89.3489	2288.4	1460.04	0.972046	0.950422	0.953059	0.953586	0.969409	0.930907	0.936709	0.915084	0.936709	0.903481	0.909283	0.922996	0.906118	0.868143	0.915612	0.880802	0.901899	0.863924	0.872363	0.854958	1
2164	0	654	178	27	0	0	535.662	35.6821	686.328	49.7765	899.086	93.7814	0	0	1914.03	382.622	4022.65	874.394	9166.07	3043.84	2164	15	859	0.003436	578.306	93.7876	2578.92	1641.17	0.973225	0.95227	0.955763	0.951688	0.969732	0.931898	0.93539	0.913271	0.935972	0.905704	0.909779	0.924331	0.905704	0.866705	0.913271	0.879511	0.90454	0.863795	0.872526	0.859139	1
2164	32369	654	178	27	135.516	13.3494	535.662	35.6821	686.328	49.7765	899.086	93.7814	32.0569	9.77676	1914.03	382.622	4022.65	874.394	9166.07	3043.84	2164	0	33228	0.132912	146.963	73.0651	97.8976	482.779	0.960696	0.956407	0.953608	0.954933	0.960004	0.943015	0.939268	0.92258	0.941751	0.912724	0.892169	0.907593	0.897331	0.860795	0.914169	0.885037	0.905351	0.873555	0.863022	0.859787	1
2169	1478	518	154	25	309.68	18.0859	620.615	42.0702	772.244	53.1181	985.748	101.524	371.386	64.8004	2972.45	607.148	5712.33	1168.04	12059.5	4087.07	2169	9	2175	0.0087	424.255	176.815	1503.37	2073.44	0.963908	0.955402	0.954713	0.953563	0.967816	0.941609	0.93931	0.921379	0.938161	0.911264	0.90046	0.915172	0.901609	0.863218	0.910575	0.886207	0.903218	0.870805	0.872414	0.858851	1
2170	1319	297	24	0	346.872	21.4373	637.849	47.1742	776.237	58.3532	0	0	521.772	97.0551	3234.35	727.812	5816.76	1302.41	0	0	2170	8	1640	0.00656	405.851	123.996	1090.5	1244.07	0.964939	0.953963	0.956098	0.956402	0.964939	0.944207	0.935061	0.922561	0.939634	0.909451	0.900305	0.914634	0.903659	0.857927	0.910366	0.886585	0.905488	0.87378	0.874085	0.862195	1
2174	853	269	20	0	421.236	27.039	672.591	51.4539	806.61	67.3619	0	0	932.882	180.317	3793.74	880.79	6549.47	1663.64	0	0	2174	13	1142	0.004568	487.192	119.925	1705.13	1462.7	0.961909	0.957093	0.957531	0.960595	0.969352	0.94352	0.935201	0.921629	0.939142	0.904991	0.904553	0.914186	0.89317	0.86296	0.914186	0.886165	0.90718	0.869965	0.873905	0.859019	1
2176	0	739	249	20	0	0	443.434	32.7012	694.747	57.5332	829.526	75.1935	0	0	1091.79	243.305	4191.66	1049.07	7145.71	1926.61	2176	15	1008	0.004032	513.175	124.134	1977.64	1644.7	0.962798	0.959821	0.960813	0.960813	0.969246	0.944444	0.934524	0.923115	0.940476	0.90625	0.90377	0.916171	0.891369	0.864087	0.915179	0.887897	0.909722	0.871528	0.874504	0.855159	1
2176	28005	739	249	20	137.681	13.2167	443.434	32.7012	694.747	57.5332	829.526	75.1935	33.5633	10.0118	1091.79	243.305	4191.66	1049.07	7145.71	1926.61	2176	0	29013	0.116052	150.727	73.7048	101.107	469.921	0.975115	0.96455	0.958519	0.947696	0.958363	0.951487	0.927757	0.915486	0.929928	0.912091	0.904939	0.911522	0.896357	0.82787	0.915865	0.879261	0.910575	0.871506	0.8536	0.859218	1
2181	1445	505	216	17	361.155	19.3659	550.847	37.5773	806.925	62.2497	952.285	71.9683	586.976	95.3035	2082.18	433.122	6537.44	1533.43	10715.7	2520.68	2181	10	2183	0.008732	453.748	152.093	1600.52	2030.73	0.969079	0.962437	0.958543	0.953275	0.959001	0.946862	0.928997	0.922813	0.93541	0.907467	0.906093	0.914338	0.899221	0.841961	0.919377	0.886624	0.909528	0.862116	0.868071	0.859826	1
2182	1331	292	35	1	401.803	24.0422	572.379	39.8783	814.179	55.0145	907.772	0	808.864	146.656	2336.13	491.359	6687.5	1391.37	9130.61	0	2182	8	1659	0.006636	440.831	90.2635	1206.72	1060.04	0.970464	0.964436	0.959614	0.952381	0.956902	0.946655	0.925859	0.92164	0.934599	0.911392	0.904159	0.915009	0.902954	0.834539	0.919228	0.888487	0.908981	0.862568	0.864979	0.860157	1
2186	965	243	29	1	494.132	29.3007	618.374	46.201	860.428	67.5184	917.724	0	1500.04	269.569	2949.36	676.009	7924.11	1892.71	9432.85	0	2186	12	1238	0.004952	527.442	80.0201	1941.41	1210.5	0.969709	0.967286	0.96042	0.949515	0.95517	0.945073	0.926494	0.921648	0.938207	0.91559	0.905089	0.915186	0.903877	0.83441	0.920032	0.889338	0.904685	0.859855	0.86874	0.862278	1
2188	0	840	223	29	0	0	514.507	33.917	637.979	50.8824	877.84	72.4142	0	0	1696.59	338.439	3244.93	791.632	8428.05	2084.64	2188	15	1092	0.004368	549.37	83.4055	2191.55	1333.95	0.970238	0.967949	0.962454	0.952839	0.957875	0.944597	0.928571	0.923535	0.938187	0.916667	0.904762	0.918498	0.902015	0.833333	0.92033	0.889194	0.902473	0.85989	0.870879	0.85989	1
2188	28532	840	223	29	133.072	13.6091	514.507	33.917	637.979	50.8824	877.84	72.4142	30.4308	9.72479	1696.59	338.439	3244.93	791.632	8428.05	2084.64	2188	0	29624	0.118496	148.417	81.1645	110.094	481.144	0.970615	0.948808	0.95296	0.950614	0.951458	0.930479	0.914107	0.911389	0.926175	0.908638	0.90371	0.90771	0.910444	0.817597	0.898832	0.868823	0.900739	0.88641	0.840045	0.842644	1
2193	1194	623	188	29	369.532	19.4296	628.668	41.1839	753.582	59.4849	993.346	73.3883	628.367	99.1881	3086.4	610.818	5333.68	1270.65	12144.6	2715.25	2193	11	2034	0.008136	493.295	159.927	1980.35	2081.93	0.976155	0.961652	0.962144	0.95354	0.955261	0.938791	0.92355	0.918633	0.92822	0.915683	0.899951	0.907571	0.909046	0.819813	0.909046	0.879302	0.910029	0.879794	0.856686	0.84882	1
2194	1097	379	34	1	406.989	23.629	646.241	47.8006	790.166	52.8759	920.416	0	839.892	145.834	3362.7	738.863	6112.86	1208.96	9515.74	0	2194	9	1511	0.006044	475.962	118.828	1597.07	1372.52	0.978822	0.961946	0.962277	0.957313	0.953011	0.93812	0.925546	0.915288	0.925215	0.914626	0.896757	0.906684	0.907677	0.81767	0.910655	0.881205	0.910324	0.884514	0.85043	0.848445	1
2198	764	328	28	1	506.078	28.5274	696.932	54.4953	840.702	68.3177	1006.54	0	1609.32	272.515	4221.45	980.005	7402.46	1789.98	12430.2	0	2198	14	1121	0.004484	570.725	105.067	2527.97	1583.32	0.979037	0.964318	0.961195	0.955397	0.953613	0.936218	0.924621	0.91793	0.927743	0.911686	0.900089	0.905442	0.90901	0.814897	0.911686	0.87868	0.91124	0.880464	0.849242	0.851918	1
2200	0	678	306	26	0	0	521.379	32.753	711.87	56.5435	858.407	77.2787	0	0	1763.08	333.725	4500.54	1078.79	7915.27	2212.12	2200	16	1010	0.00404	587.768	106.55	2750.82	1680	0.978713	0.963861	0.964851	0.95396	0.955446	0.939109	0.929703	0.918317	0.928713	0.911881	0.89703	0.906931	0.907921	0.815842	0.913366	0.884158	0.913861	0.882178	0.85	0.85198	1
2200	28669	678	306	26	128.46	13.1154	521.379	32.753	711.87	56.5435	858.407	77.2787	27.3831	8.66938	1763.08	333.725	4500.54	1078.79	7915.27	2212.12	2200	0	29679	0.118716	144.091	86.5301	120.064	583.045	0.969069	0.954261	0.951969	0.94956	0.958893	0.929799	0.937262	0.905118	0.923919	0.913036	0.911166	0.902406	0.900232	0.847114	0.907578	0.872385	0.903737	0.864854	0.854965	0.847889	1
2205	959	497	253	23	343.465	18.0978	625.179	39.2221	816.649	60.6549	972.482	91.4418	505.047	79.6167	3032.23	569.261	6766.19	1499.79	11517	3448.25	2205	12	1732	0.006928	501.776	192.205	2291.05	2561.74	0.97373	0.958718	0.958718	0.954099	0.95612	0.933025	0.930427	0.915127	0.928695	0.915416	0.904734	0.908487	0.909353	0.82679	0.904157	0.874134	0.902136	0.883372	0.859122	0.836605	1
2206	866	289	37	2	377.568	21.636	639.451	45.2152	826.002	69.7737	1064.21	153.905	671.092	115.172	3253.98	693.904	7034.63	1814.05	15591.7	6384.73	2206	9	1194	0.004776	456.002	135.994	1518.45	1679.56	0.971524	0.959799	0.956868	0.954774	0.957705	0.930067	0.934673	0.915829	0.926298	0.91541	0.90871	0.911642	0.908291	0.825796	0.894891	0.869765	0.896147	0.882328	0.863903	0.829983	1
2210	618	253	31	2	502.314	27.8725	702.791	51.7361	885.674	76.9387	1185.37	181.449	1573.34	260.173	4319.58	946.958	8673.66	2263.34	21667.3	9333.37	2210	14	904	0.003616	573.078	117.765	2629.87	2069.35	0.972345	0.962942	0.956305	0.956305	0.958518	0.931969	0.938606	0.924779	0.931416	0.915376	0.909292	0.913717	0.910398	0.829093	0.890487	0.872235	0.896571	0.884403	0.866704	0.833518	1
2212	0	562	239	32	0	0	523.187	33.2015	724.537	59.9203	927.446	128.439	0	0	1781.74	336.448	4751.67	1200.4	10341.4	5620.21	2212	16	833	0.003332	596.487	122.249	2962.68	2377.8	0.972989	0.962185	0.956783	0.954982	0.960384	0.933373	0.938776	0.927371	0.930372	0.920168	0.909364	0.911765	0.909964	0.828331	0.889556	0.871549	0.90036	0.884754	0.862545	0.831333	1
2212	28613	562	239	32	133.836	13.635	523.187	33.2015	724.537	59.9203	927.446	128.439	30.9466	9.79187	1781.74	336.448	4751.67	1200.4	10341.4	5620.21	2212	0	29446	0.117784	146.924	80.5438	113.883	629.528	0.961693	0.946308	0.945952	0.953152	0.952795	0.934219	0.928428	0.90941	0.931621	0.89839	0.906507	0.902398	0.903467	0.87764	0.903858	0.862936	0.914182	0.850744	0.871477	0.85869	1
2217	1144	425	201	29	358.787	18.7022	635.89	38.0264	834.602	66.8445	1032.87	147.05	575.279	90.2454	3186.59	565.23	7240.01	1763.74	14326.1	8375.7	2217	11	1799	0.007196	488.279	188.159	2158.49	2945.23	0.968594	0.948583	0.955253	0.953585	0.963035	0.93274	0.936909	0.921067	0.929961	0.906059	0.913007	0.913007	0.904391	0.868538	0.907171	0.862424	0.908004	0.85881	0.863257	0.848805	1
2218	1032	251	26	1	391.077	23.2452	650.74	41.7385	854.513	80.7647	973.657	0	745.947	133.308	3419.35	646.18	7824.24	2183.82	11256.1	0	2218	8	1310	0.00524	450.472	121.662	1406.69	1483.31	0.967557	0.948473	0.95229	0.952672	0.964504	0.931679	0.93626	0.920992	0.933969	0.905344	0.920229	0.912595	0.906107	0.879771	0.906489	0.864122	0.911832	0.850382	0.861069	0.851145	1
2222	723	215	24	1	483.268	28.7814	699.11	45.6635	900.615	80.8056	1029.71	0	1403.75	250.771	4238	822.698	9133.4	2522.72	13304.4	0	2222	13	963	0.003852	542.426	113.149	2241.52	1756.31	0.969367	0.946002	0.954309	0.951194	0.962617	0.92783	0.937175	0.919003	0.933022	0.909138	0.922118	0.914849	0.906542	0.87487	0.900831	0.86812	0.914849	0.847871	0.86812	0.845275	1
2224	0	641	209	25	0	0	501.17	32.8514	714.404	53.5574	912.906	86.2687	0	0	1568.36	310.699	4538.88	1009.18	9535.79	2777.61	2224	15	875	0.0035	563.866	116.025	2505.53	1891.43	0.972	0.948571	0.957143	0.950286	0.961714	0.929143	0.938857	0.922286	0.935429	0.911429	0.918857	0.913714	0.904571	0.876	0.900571	0.868571	0.916571	0.845143	0.864571	0.848571	1
2224	28899	641	209	25	138.81	13.4895	501.17	32.8514	714.404	53.5574	912.906	86.2687	34.4122	10.2923	1568.36	310.699	4538.88	1009.18	9535.79	2777.61	2224	0	29774	0.119096	151.301	75.6692	107.034	528.603	0.954255	0.951149	0.946631	0.951468	0.956439	0.926295	0.911987	0.912188	0.935279	0.909535	0.901105	0.909099	0.906193	0.846023	0.903725	0.873531	0.910073	0.852976	0.880953	0.858383	1
2229	1506	479	174	21	353.11	18.791	606.784	40.2357	827.713	62.1045	1041.83	94.9427	548.699	87.7025	2777.35	556.208	7045.76	1566.92	14120.7	3911.13	2229	9	2180	0.00872	453.364	166.225	1687.7	2313.92	0.959174	0.950229	0.950688	0.952752	0.957798	0.931881	0.920872	0.910092	0.933486	0.913532	0.90344	0.909404	0.905963	0.862385	0.905046	0.867431	0.90711	0.855275	0.874312	0.851835	1
2230	1366	271	29	0	378.254	23.0193	620.426	48.5461	822.339	60.1269	0	0	675.575	123.145	2983.36	712.409	6904.79	1517.35	0	0	2230	8	1666	0.006664	425.377	107.856	1159.4	1201.15	0.956783	0.951381	0.951981	0.952881	0.959184	0.935774	0.917467	0.906363	0.933073	0.913565	0.901561	0.908764	0.908463	0.858343	0.906963	0.868547	0.909664	0.857743	0.880852	0.852941	1
2234	936	227	26	0	464.204	28.548	662.616	54.5863	867.239	69.0221	0	0	1245.61	229.618	3638.59	929.233	8118.62	2020.35	0	0	2234	12	1189	0.004756	510.897	101.006	1852.76	1432.9	0.958368	0.952481	0.953743	0.952902	0.95963	0.937763	0.917998	0.908326	0.939024	0.909588	0.90328	0.904121	0.907065	0.860387	0.90286	0.863331	0.915896	0.856182	0.877628	0.857443	1
2236	0	822	218	26	0	0	484.593	34.0083	682.766	59.1556	882.848	76.4938	0	0	1421.08	301.383	3988.02	1088.27	8591.47	2275.36	2236	15	1066	0.004264	534.833	105.479	2120.91	1596.95	0.959193	0.953096	0.954972	0.954972	0.961538	0.940901	0.918856	0.910882	0.939962	0.909475	0.901501	0.90666	0.908068	0.85788	0.904784	0.864447	0.918856	0.858349	0.875704	0.85788	1
2236	27943	822	218	26	138.401	13.7989	484.593	34.0083	682.766	59.1556	882.848	76.4938	34.163	10.5597	1421.08	301.383	3988.02	1088.27	8591.47	2275.36	2236	0	29009	0.116036	152.969	78.4549	110.845	497.955	0.959444	0.962029	0.95105	0.952049	0.951946	0.943328	0.90839	0.913613	0.93421	0.913699	0.898238	0.908477	0.905202	0.838136	0.916836	0.88395	0.914061	0.864577	0.859837	0.860974	1
2241	1472	594	184	25	352.379	19.444	589.21	38.8987	787.728	63.8643	986.892	81.593	545.643	89.6886	2543.6	504.999	6095.37	1525.26	11957.6	2945.34	2241	10	2275	0.0091	456.399	156.909	1641.57	2029.44	0.961538	0.958242	0.956264	0.952967	0.95956	0.940659	0.911429	0.920659	0.938242	0.912527	0.896703	0.91033	0.904835	0.844176	0.914286	0.876703	0.918242	0.86044	0.873187	0.86022	1
2242	1349	335	34	0	388.735	24.1024	608.133	44.4816	811.742	70.878	0	0	733.324	135.282	2803.52	611.841	6687.14	1770.89	0	0	2242	8	1718	0.006872	439.887	106.076	1254.83	1189.4	0.960419	0.960419	0.956927	0.951688	0.958964	0.940629	0.907742	0.925495	0.940629	0.91298	0.897264	0.911525	0.907451	0.843714	0.919965	0.882421	0.917928	0.863504	0.877183	0.858265	1
2246	932	275	29	0	493.063	29.1191	657.491	51.499	853.196	78.7425	0	0	1490.17	262.283	3547.74	836.336	7782.92	2272.66	0	0	2246	13	1236	0.004944	538.097	91.6803	2095.6	1353.94	0.960356	0.962783	0.957524	0.954288	0.96521	0.94377	0.912621	0.923139	0.944984	0.908172	0.898867	0.911408	0.90534	0.842233	0.91343	0.883091	0.921521	0.864482	0.881068	0.853155	1
2248	0	833	259	29	0	0	512.534	33.4826	677.238	56.0886	879.852	80.9631	0	0	1676.74	325.934	3883.97	973.492	8531.14	2487.24	2248	15	1121	0.004484	560.09	96.0518	2364.03	1525.33	0.962979	0.961641	0.959411	0.957181	0.966548	0.944692	0.915254	0.926851	0.944246	0.911686	0.900981	0.914808	0.901873	0.843443	0.913024	0.888492	0.921499	0.867529	0.884924	0.852364	1
2248	31617	833	259	29	137.832	13.2996	512.534	33.4826	677.238	56.0886	879.852	80.9631	33.6805	10.0205	1676.74	325.934	3883.97	973.492	8531.14	2487.24	2248	0	32738	0.130952	152.291	79.8938	113.475	509.261	0.963987	0.952105	0.961253	0.955113	0.945507	0.938359	0.925866	0.921269	0.927668	0.914992	0.895427	0.916672	0.906378	0.820743	0.915404	0.869891	0.911067	0.875313	0.857352	0.841927	1
2253	1642	609	224	26	355.122	19.2933	621.914	40.1926	787.584	61.9183	986.281	95.8577	558.292	91.4288	2987.29	577.462	6084.52	1452.84	12035	3750.56	2253	10	2501	0.010004	465.381	164.753	1764.02	2123.52	0.963615	0.957817	0.957017	0.961415	0.951619	0.94922	0.917833	0.917433	0.930828	0.913435	0.89924	0.912235	0.908637	0.82387	0.923031	0.879848	0.912235	0.868653	0.871251	0.840864	1
2254	1482	362	41	2	397.876	23.159	641.548	45.0287	813.982	61.0834	979.877	48.7439	785.022	137.526	3285.14	688.498	6702.64	1495.2	11556.4	1705.93	2254	8	1887	0.007548	454.28	114.996	1404.63	1362.52	0.964229	0.95734	0.956015	0.961314	0.948331	0.950715	0.918389	0.917064	0.929518	0.916799	0.904346	0.914944	0.90673	0.820085	0.924748	0.876789	0.91256	0.869104	0.873874	0.840223	1
2258	1038	320	40	2	473.897	28.4465	681.171	48.5568	847.817	72.2862	1002.31	12.0131	1324.23	238.445	3930.83	834.612	7606.85	1962.24	12279.8	439.436	2258	13	1400	0.0056	532.712	109.739	2115.18	1593.2	0.968214	0.957857	0.957143	0.959643	0.948214	0.951786	0.92	0.919286	0.928571	0.920357	0.9075	0.911786	0.901786	0.817143	0.924286	0.875714	0.915357	0.863929	0.873214	0.840357	1
2260	0	931	296	40	0	0	493.197	32.0319	702.63	53.4964	887.453	80.5361	0	0	1494.57	289.031	4321.49	982.24	8744.78	2429.73	2260	15	1267	0.005068	554.572	114.083	2383.9	1791.31	0.969219	0.959353	0.960142	0.959747	0.949487	0.953828	0.91989	0.9191	0.930939	0.923441	0.908445	0.911208	0.901342	0.821231	0.92502	0.873717	0.913575	0.865036	0.875296	0.840174	1
2260	29764	931	296	40	137.632	13.1876	493.197	32.0319	702.63	53.4964	887.453	80.5361	33.5237	9.96727	1494.57	289.031	4321.49	982.24	8744.78	2429.73	2260	0	31031	0.124124	154.656	86.6388	129.49	589.455	0.964471	0.953982	0.949712	0.949196	0.952773	0.918034	0.936741	0.919597	0.927991	0.914779	0.903951	0.915778	0.901776	0.842561	0.887403	0.866069	0.911476	0.863846	0.852728	0.841964	1
2265	1495	679	253	36	343.852	19.0186	595.893	39.4046	806.022	62.8288	986.723	92.0144	507.181	84.5183	2630.71	516.361	6517.31	1517.96	12021.1	3484.57	2265	11	2463	0.009852	470.205	175.231	1878.25	2345.94	0.967316	0.957775	0.954324	0.949858	0.953715	0.934633	0.93179	0.920625	0.933415	0.915347	0.901949	0.922046	0.905197	0.832927	0.90337	0.87231	0.909663	0.863987	0.860942	0.846732	1
2266	1347	406	44	1	387.222	23.1572	617.957	44.9457	818.957	68.3884	1106.94	0	724.295	130.397	2940.51	640.833	6851.78	1667.92	16512.3	0	2266	9	1798	0.007192	450.289	117.754	1383.46	1380.42	0.96941	0.956618	0.956897	0.94911	0.953281	0.933259	0.932147	0.923248	0.935206	0.914905	0.897942	0.92436	0.902948	0.837875	0.898776	0.870133	0.908231	0.864294	0.85901	0.849833	1
2270	931	352	38	1	487.748	28.895	667.172	48.8395	869.038	69.0968	1208.27	0	1442.83	257.148	3697.64	815.843	8166.89	1952.6	21450	0	2270	13	1322	0.005288	547.027	104.832	2251.62	1623.39	0.968986	0.954992	0.961044	0.949319	0.951967	0.937595	0.930787	0.92587	0.938729	0.916415	0.897882	0.92587	0.908094	0.835855	0.903933	0.871407	0.910363	0.868003	0.857413	0.849092	1
2272	0	844	324	35	0	0	508.79	34.1078	691.171	51.8922	906.259	101.888	0	0	1641.57	330.355	4112.83	938.416	9449.01	3857.65	2272	15	1203	0.004812	569.474	108.24	2534.29	1835.21	0.971737	0.959684	0.960515	0.952203	0.95345	0.935578	0.930175	0.928512	0.939734	0.915628	0.895262	0.928096	0.910224	0.834996	0.902328	0.871155	0.908146	0.864921	0.856193	0.845387	1
2272	27000	844	324	35	137.308	13.8767	508.79	34.1078	691.171	51.8922	906.259	101.888	33.3911	10.5032	1641.57	330.355	4112.83	938.416	9449.01	3857.65	2272	0	28203	0.112812	155.742	91.1639	140.067	631.803	0.968106	0.951902	0.953516	0.943304	0.957788	0.926905	0.938251	0.915435	0.935255	0.901323	0.893894	0.910346	0.891696	0.854377	0.883913	0.869748	0.901695	0.84991	0.860086	0.848864	1
2277	1346	650	266	33	380.826	20.8169	628.529	42.4908	808.344	57.3486	1039.66	115.209	687.938	112.56	3086.84	626.761	6553.52	1390.1	14225.9	5772.2	2277	11	2295	0.00918	510.006	171.619	2241.87	2580.68	0.968627	0.960131	0.958606	0.947495	0.955338	0.933769	0.941176	0.924183	0.940087	0.910675	0.899782	0.911547	0.900436	0.847712	0.885403	0.868192	0.901743	0.852723	0.861874	0.851416	1
2278	1239	379	38	1	423.487	24.8767	648.076	45.5645	830.634	54.8094	996.132	0	945.968	166.553	3386.35	719.784	7094.88	1438.16	12050.1	0	2278	9	1657	0.006628	484.54	113.206	1651.86	1411.4	0.968618	0.961979	0.955643	0.942064	0.957151	0.93271	0.945685	0.923959	0.943573	0.905854	0.897103	0.909475	0.89318	0.849427	0.876282	0.872058	0.898008	0.859083	0.8621	0.850935	1
2282	889	327	34	1	525.905	31.0005	696.09	50.62	872.76	67.2387	1042.88	0	1806.67	320.85	4196.39	919.968	8263.14	1947.95	13819	0	2282	13	1251	0.005004	580.23	97.8699	2616.4	1575.72	0.967626	0.961631	0.956835	0.945244	0.959632	0.930855	0.941247	0.922862	0.945244	0.908873	0.894085	0.91287	0.892086	0.850919	0.872902	0.8753	0.89968	0.854117	0.864109	0.847322	1
2284	0	792	311	35	0	0	547.719	35.9245	716.566	56.6029	897.015	75.359	0	0	2044.8	402.307	4588.77	1092.76	8999.75	2378.64	2284	16	1138	0.004552	604.605	101.272	2953.94	1744.36	0.969244	0.962214	0.958699	0.942443	0.960457	0.933216	0.943322	0.92355	0.945079	0.909051	0.893673	0.91696	0.892355	0.852373	0.871265	0.876098	0.898506	0.853691	0.867311	0.845343	1
2284	25114	792	311	35	133.704	13.4843	547.719	35.9245	716.566	56.6029	897.015	75.359	30.836	9.64408	2044.8	402.307	4588.77	1092.76	8999.75	2378.64	2284	0	26252	0.105008	154.117	99.0678	157.55	697.375	0.955584	0.954556	0.954613	0.952213	0.959298	0.939014	0.919016	0.916216	0.93751	0.902293	0.888847	0.907531	0.907131	0.854316	0.904064	0.875419	0.91454	0.854106	0.875343	0.846259	1
2289	1056	618	258	32	354.778	18.4878	656.389	41.6757	831.001	65.097	1008.11	84.0283	556.288	87.1774	3508.23	669.811	7140.92	1688.34	12750.3	3323.9	2289	12	1964	0.007856	522.888	196.245	2548.83	2754.97	0.965377	0.962067	0.959012	0.941955	0.965886	0.937882	0.930244	0.921334	0.943737	0.900458	0.888493	0.915988	0.904786	0.847251	0.889257	0.876527	0.906823	0.849796	0.8722	0.844705	1
2290	957	385	41	0	395.277	23.3025	676.25	48.9177	836.423	77.8799	0	0	770.009	136.985	3848.45	835.224	7332.74	1966.82	0	0	2290	10	1383	0.005532	486.573	143.642	1821.54	1769.5	0.964208	0.960593	0.95987	0.938901	0.968908	0.937093	0.930586	0.918294	0.942516	0.899494	0.887563	0.913955	0.901663	0.848156	0.892625	0.87274	0.912871	0.845625	0.867679	0.849602	1
2294	658	338	36	0	483.402	28.322	722.055	53.7802	883.807	84.2467	0	0	1404.45	247.378	4685.01	1050.04	8654.02	2342.77	0	0	2294	14	1032	0.004128	575.533	132.154	2731.79	2046.44	0.967539	0.957364	0.963178	0.941376	0.969477	0.938469	0.937016	0.917151	0.942345	0.897287	0.897287	0.919089	0.900194	0.849322	0.896802	0.87064	0.911822	0.846415	0.871609	0.847868	1
2296	0	589	322	36	0	0	502.054	33.932	737.672	58.8174	900.728	89.5484	0	0	1577.92	323.241	5006.14	1202.4	9179.98	2612.72	2296	16	947	0.003788	597.325	134.311	3032.58	2212.04	0.968849	0.959873	0.964625	0.941394	0.973601	0.93981	0.939282	0.918163	0.944562	0.897571	0.899155	0.918163	0.903907	0.850053	0.897571	0.870116	0.914467	0.841605	0.871172	0.850053	1
2296	24120	589	322	36	133.85	13.8799	502.054	33.932	737.672	58.8174	900.728	89.5484	30.9859	9.84139	1577.92	323.241	5006.14	1202.4	9179.98	2612.72	2296	0	25067	0.100268	151.359	93.1425	144.382	715.864	0.950772	0.955918	0.954941	0.949655	0.958132	0.941876	0.914669	0.918758	0.936231	0.904516	0.901624	0.917501	0.903259	0.8359	0.922927	0.876431	0.920573	0.851498	0.883073	0.849124	1
2301	1124	455	275	32	341.806	18.1813	603.649	40.1761	843.616	64.5245	997.166	101.041	497.868	78.7369	2734.88	545.416	7463.8	1739.16	12452.2	3602.8	2301	12	1886	0.007544	489.265	200.419	2256.09	2890.11	0.962354	0.958112	0.960498	0.941941	0.96421	0.937169	0.920732	0.925239	0.939555	0.898462	0.899788	0.913839	0.90509	0.84438	0.909332	0.868505	0.92789	0.851007	0.885472	0.853659	1
2302	1008	291	30	1	373.108	22.1064	617.963	44.7659	836.551	63.7783	1099.08	0	648.116	114.695	2940.06	630.002	7278.1	1698.23	16164.7	0	2302	9	1330	0.00532	437.681	122.84	1310.8	1429.89	0.960526	0.955263	0.959774	0.943609	0.962782	0.940977	0.91391	0.920677	0.937594	0.9	0.897744	0.911654	0.908647	0.839474	0.920301	0.866165	0.931203	0.852256	0.88985	0.855639	1
2306	687	251	23	1	479.733	27.5699	669.978	46.9418	887.295	68.7939	1166.29	0	1372.3	235.414	3739.12	778.377	8680.9	1979.39	19300	0	2306	13	962	0.003848	539.829	107.35	2183.21	1645.16	0.963098	0.954782	0.961019	0.943867	0.962058	0.941788	0.912162	0.926715	0.940229	0.903846	0.903846	0.9158	0.908524	0.840437	0.912682	0.862786	0.928794	0.851871	0.885655	0.85447	1
2308	0	611	241	23	0	0	492.481	33.0083	683.721	54.3094	907.749	84.6006	0	0	1489.33	298.674	3989.05	934.395	9370.87	2783.01	2308	15	875	0.0035	556.07	111.013	2385	1748.72	0.963429	0.954857	0.960571	0.945714	0.964	0.942286	0.913714	0.926286	0.943429	0.902857	0.901143	0.918857	0.908571	0.843429	0.912571	0.861714	0.929714	0.849714	0.890286	0.856571	1
2308	26645	611	241	23	131.055	13.3044	492.481	33.0083	683.721	54.3094	907.749	84.6006	29.0541	8.99479	1489.33	298.674	3989.05	934.395	9370.87	2783.01	2308	0	27520	0.11008	144.569	78.2559	103.961	517.856	0.954288	0.953652	0.959066	0.953997	0.953434	0.946439	0.91855	0.916624	0.929996	0.910483	0.902762	0.923238	0.905251	0.839571	0.920658	0.864026	0.920658	0.842551	0.880124	0.846475	1
2313	941	445	202	16	309.31	16.8032	581.492	40.0839	775.324	62.0721	1008.34	88.3447	369.558	59.6485	2448.18	506.113	5809.37	1393.11	12785.3	3463.44	2313	11	1604	0.006416	450.482	184.448	1755.14	2231.67	0.957606	0.957606	0.959165	0.948566	0.957606	0.947007	0.919576	0.918953	0.94015	0.906172	0.9149	0.918329	0.909601	0.842893	0.924564	0.86783	0.932668	0.842269	0.886534	0.855985	1
2314	829	256	38	1	338.537	20.6584	598.059	44.1735	784.425	52.4439	1033.11	0	485.06	88.3243	2667.87	587.741	5979.87	1135.63	13436.1	0	2314	9	1124	0.004496	413.338	133.22	1179.5	1378.75	0.95952	0.956851	0.959964	0.949288	0.954626	0.945285	0.923488	0.915925	0.939502	0.906139	0.914146	0.918594	0.909698	0.835854	0.93016	0.868327	0.933719	0.844751	0.886566	0.853648	1
2318	531	225	34	1	441.716	25.923	652.054	54.2222	835.874	51.6674	1128.68	0	1072.82	187.807	3468.12	846.209	7215.29	1245.15	17500	0	2318	14	791	0.003164	519.357	123.423	2038.96	1719.16	0.958913	0.958913	0.963338	0.949431	0.957649	0.943742	0.923515	0.92225	0.938053	0.900126	0.914665	0.914665	0.906448	0.82933	0.931732	0.864728	0.936157	0.848293	0.887484	0.858407	1
2320	0	467	207	33	0	0	460.329	29.5462	669.789	57.4367	866.455	85.6866	0	0	1216.01	233.589	3762.39	949	8184.8	2757.63	2320	16	707	0.002828	540.612	126.428	2286.83	1916.57	0.960396	0.960396	0.962518	0.951202	0.957567	0.942008	0.92645	0.925035	0.93918	0.903819	0.917256	0.91372	0.905941	0.833098	0.932107	0.862801	0.934229	0.849364	0.886846	0.856436	1
2320	31005	467	207	33	133.803	13.2114	460.329	29.5462	669.789	57.4367	866.455	85.6866	30.8617	9.31689	1216.01	233.589	3762.39	949	8184.8	2757.63	2320	0	31712	0.126848	142.872	64.2988	81.1573	439.219	0.959589	0.960236	0.956814	0.954323	0.950413	0.9378	0.921875	0.923389	0.934142	0.908095	0.887724	0.922033	0.912273	0.843009	0.899644	0.866628	0.902529	0.849615	0.8753	0.844759	1
2325	1293	315	169	29	346.362	17.9494	564.001	33.5079	779.564	65.4969	969.632	93.4695	517.75	80.719	2226.66	394.274	5915.97	1490.17	11435.5	3680.24	2325	9	1806	0.007224	434.868	158.73	1496.28	2156.35	0.957087	0.956534	0.965393	0.956257	0.95072	0.944352	0.925249	0.918328	0.934939	0.912791	0.898671	0.922757	0.905592	0.841916	0.91196	0.865449	0.917497	0.841916	0.874308	0.856312	1
2326	1167	180	30	2	367.072	21.6834	573.181	37.3704	767.407	64.507	1030.96	266.42	617.272	109.471	2341.86	465.889	5646.81	1494.13	15998.3	10531.3	2326	8	1379	0.005516	403.647	95.4294	974.107	1184.15	0.957578	0.962292	0.967368	0.955765	0.949239	0.944525	0.923133	0.916606	0.93546	0.917331	0.899565	0.924583	0.91008	0.852792	0.910805	0.86657	0.914793	0.840464	0.870921	0.858593	1
2330	760	142	26	2	460.329	27.283	617.193	45.9608	822.585	73.7869	1059.51	264.372	1213.86	216.056	2932.03	660.782	6969.89	2012.81	17164.1	11017.3	2330	12	930	0.00372	495.697	90.4459	1671.42	1481.18	0.959677	0.962903	0.968817	0.954839	0.948925	0.942473	0.925806	0.919892	0.935484	0.921505	0.901075	0.924194	0.913978	0.860215	0.914516	0.87043	0.919355	0.842473	0.873656	0.857527	1
2332	0	673	137	26	0	0	484.644	31.7	643.446	54.49	860.684	115.436	0	0	1418.79	278.961	3336.32	851.243	8239.28	4140.7	2332	14	836	0.003344	522.363	93.9024	1945.15	1576.99	0.960526	0.961722	0.9689	0.956938	0.947368	0.942584	0.930024	0.920455	0.934809	0.922249	0.901316	0.928828	0.909091	0.860048	0.91567	0.870215	0.921651	0.840909	0.873804	0.860048	1
2332	34916	673	137	26	140.764	13.4657	484.644	31.7	643.446	54.49	860.684	115.436	35.8483	10.5472	1418.79	278.961	3336.32	851.243	8239.28	4140.7	2332	0	35752	0.143008	149.687	60.8989	80.4941	376.177	0.963722	0.962785	0.954072	0.940605	0.956772	0.926368	0.927221	0.928913	0.942059	0.905586	0.886188	0.917124	0.889629	0.853798	0.877937	0.868035	0.899936	0.851057	0.868343	0.854749	1
2337	2048	495	111	24	331.552	18.9599	577.915	37.2955	738.737	62.4894	965.052	118.727	455.18	78.3337	2399.24	460.708	5040.04	1303.25	11489.8	5145.2	2337	8	2678	0.010712	399.645	133.683	1103.45	1610.1	0.963219	0.964712	0.956311	0.946042	0.950336	0.935773	0.929985	0.926811	0.939694	0.911875	0.890403	0.92121	0.895444	0.853249	0.881441	0.870799	0.904406	0.846527	0.879388	0.854182	1
2338	1836	295	20	2	365.176	22.5238	590.182	41.0347	757.808	56.2287	1267.58	117.768	608.374	113.126	2559.81	539.052	5412.19	1218.9	25384.7	6887.79	2338	7	2153	0.008612	400.492	92.649	943.396	1141.38	0.964933	0.964004	0.954482	0.946354	0.951463	0.935671	0.931259	0.92615	0.937993	0.912216	0.886205	0.922434	0.892476	0.853693	0.877613	0.8732	0.900139	0.845797	0.875755	0.852067	1
2342	1203	249	17	2	455.6	28.4957	636.325	46.6105	806.571	49.3177	1333.05	98.9028	1178.38	221.774	3210.12	706.942	6487	1239.33	29238.5	6386.67	2342	12	1471	0.005884	491.441	88.2482	1621.8	1447.88	0.968049	0.96567	0.955812	0.950714	0.947995	0.934398	0.932699	0.926581	0.936098	0.913324	0.888851	0.924201	0.889871	0.850102	0.879674	0.874915	0.899048	0.843304	0.876615	0.852821	1
2344	0	1049	230	18	0	0	477.659	33.2787	657.728	51.9011	898.714	187.191	0	0	1360.91	286.533	3552.46	842.724	10191.9	9056.13	2344	14	1297	0.005188	515.434	92.9686	1872.1	1732.98	0.969545	0.968389	0.957209	0.949884	0.947957	0.936006	0.932922	0.927525	0.937548	0.915574	0.888975	0.928682	0.891288	0.851195	0.880493	0.874325	0.898612	0.842714	0.877024	0.856592	1
2344	30433	1049	230	18	135.136	13.102	477.659	33.2787	657.728	51.9011	898.714	187.191	31.7593	9.50025	1360.91	286.533	3552.46	842.724	10191.9	9056.13	2344	0	31730	0.12692	150.681	78.6644	106.985	505.599	0.963016	0.954003	0.95561	0.955011	0.969004	0.935361	0.929972	0.921982	0.947983	0.91278	0.897857	0.91393	0.896785	0.851844	0.894957	0.859502	0.921289	0.837551	0.875827	0.860211	1
2349	1384	777	193	14	359.347	18.858	588.174	39.3393	767.443	59.5093	1026.3	224.61	578.022	91.0557	2531.12	509.223	5628.7	1327.63	15340.5	13861.2	2349	11	2368	0.009472	471.635	148.589	1717.81	2165.55	0.966005	0.961571	0.959671	0.950802	0.961782	0.931588	0.929899	0.923142	0.944046	0.913218	0.893792	0.922931	0.894215	0.857897	0.882601	0.864654	0.910895	0.853463	0.870566	0.859586	1
2350	1249	446	35	2	386.336	23.6499	600.049	43.6946	768.113	58.6535	1288.72	434.881	719.701	132.001	2693.55	597.621	5640.62	1322	34789.7	27185.7	2350	9	1732	0.006928	450.125	112.963	1366.76	1845.96	0.964492	0.96045	0.960162	0.952367	0.965935	0.927252	0.931582	0.922921	0.946594	0.913395	0.892321	0.923499	0.894342	0.860566	0.874711	0.861143	0.906178	0.847575	0.865185	0.860855	1
2354	880	390	32	2	471.93	28.1099	642.302	48.9198	818.671	58.7923	1389.09	485.323	1307.63	232.184	3305.62	773.36	6811.28	1548.74	44316.2	35305.3	2354	14	1304	0.005216	532.801	104.459	2106.21	2514.43	0.965874	0.96319	0.96319	0.954371	0.967025	0.929831	0.933282	0.922929	0.949387	0.910276	0.894939	0.923696	0.895322	0.866564	0.875383	0.865414	0.903758	0.845859	0.868098	0.860429	1
2356	0	784	367	34	0	0	489.898	31.6607	661.288	56.2714	861.54	178.628	0	0	1464.79	285.042	3621.65	954.078	9124.44	11443.5	2356	16	1185	0.00474	553.641	107.501	2352.55	2535.54	0.966245	0.963291	0.963291	0.955696	0.968354	0.933333	0.933333	0.923629	0.951055	0.912658	0.898312	0.92616	0.894937	0.870042	0.876793	0.865823	0.906751	0.848523	0.866245	0.861181	1
2356	24562	784	367	34	136.984	13.8759	489.898	31.6607	661.288	56.2714	861.54	178.628	33.1611	10.4405	1464.79	285.042	3621.65	954.078	9124.44	11443.5	2356	0	25747	0.102988	156.161	91.3119	139.91	729.517	0.961238	0.938362	0.961763	0.952092	0.968404	0.934517	0.930128	0.909582	0.950247	0.897425	0.898726	0.916398	0.894978	0.829048	0.908436	0.842972	0.933468	0.84839	0.883695	0.870063	1
2361	1233	569	302	32	336.217	18.8791	586.755	37.7205	763.677	62.81	968.965	193.243	474.409	79.951	2510.44	486.922	5558.75	1387.71	12787.1	14731.9	2361	12	2136	0.008544	472.873	177.709	1920.09	2920.76	0.962547	0.949204	0.964888	0.956461	0.969335	0.935627	0.937266	0.913624	0.94265	0.905899	0.909176	0.927669	0.88764	0.840824	0.893493	0.858146	0.920412	0.842697	0.877809	0.855805	1
2362	1132	337	43	4	364.556	22.831	603.44	43.8904	763.695	57.797	956.775	123.384	605.492	113.766	2738.99	597.299	5541.4	1235.52	11236.1	4775.55	2362	9	1516	0.006064	430.542	121.358	1247.81	1334.52	0.959763	0.949538	0.967018	0.959103	0.973615	0.936016	0.937995	0.91095	0.942282	0.903034	0.917876	0.929749	0.888522	0.830805	0.901715	0.860488	0.923813	0.849934	0.879617	0.853562	1
2366	750	281	43	4	472.538	28.2997	659.105	50.3207	820.821	68.9771	994.896	137.781	1312.86	236.168	3570.38	810.726	6899.1	1652.51	12721.8	5768.88	2366	14	1078	0.004312	537.001	110.662	2166.48	1664.36	0.965213	0.95269	0.968924	0.96475	0.973562	0.933673	0.940167	0.91141	0.943414	0.902597	0.923933	0.925788	0.887755	0.827458	0.897495	0.858071	0.928108	0.849722	0.877551	0.856679	1
2368	0	660	267	46	0	0	493.719	33.2158	685.714	56.5554	861.494	90.4293	0	0	1500.72	303.079	4030.32	1005.6	8077.79	2987.43	2368	16	973	0.003892	563.791	116.672	2505.81	1884.81	0.964543	0.954779	0.96814	0.965057	0.975334	0.93371	0.940904	0.912641	0.94296	0.902364	0.920349	0.924974	0.887975	0.835046	0.894142	0.860226	0.928058	0.848921	0.87667	0.863309	1
2368	27298	660	267	46	141.501	13.863	493.719	33.2158	685.714	56.5554	861.494	90.4293	36.4613	11.0273	1500.72	303.079	4030.32	1005.6	8077.79	2987.43	2368	0	28271	0.113084	156.035	81.1195	121.449	570.109	0.956439	0.952849	0.962134	0.945739	0.9494	0.931944	0.922942	0.904673	0.935375	0.908935	0.923773	0.908617	0.90018	0.833805	0.9118	0.849899	0.937551	0.851367	0.877949	0.868646	1
2373	1631	476	226	34	373.071	19.7912	608.105	39.4199	799.284	67.1903	995.184	93.079	646.61	103.121	2793.75	542.333	6375.19	1630.58	12341	3923.82	2373	10	2367	0.009468	469.967	160.505	1793.34	2291.58	0.964512	0.949937	0.963245	0.951627	0.962822	0.932404	0.931136	0.907267	0.938107	0.897338	0.921208	0.918673	0.900507	0.836291	0.910013	0.859949	0.935995	0.84474	0.866709	0.86523	1
2374	1503	280	47	2	407.571	24.1908	624.301	44.2649	818.445	80.3458	990.439	0	843.868	150.053	3029.3	644.069	6894.22	2047.75	11845.5	0	2374	8	1832	0.007328	451.873	104.228	1345.12	1318.88	0.963155	0.948963	0.965338	0.947871	0.963974	0.932041	0.93286	0.905295	0.937773	0.898199	0.920306	0.918122	0.90202	0.83488	0.913755	0.859716	0.942413	0.849072	0.867085	0.865721	1
2378	1107	238	39	2	501.885	30.0678	669.016	48.7343	853.874	81.9618	1060.13	21.1308	1571.72	282.167	3727.73	819.546	7813.15	2212.72	14530.2	864.147	2378	12	1386	0.005544	541.294	92.1899	2136.27	1461.41	0.965368	0.950938	0.968254	0.951659	0.963203	0.933622	0.936869	0.906926	0.936869	0.90368	0.918831	0.920274	0.90368	0.837302	0.914863	0.857864	0.945527	0.851732	0.866162	0.871573	1
2380	0	977	221	39	0	0	530.152	34.4474	694.489	54.6559	890.243	102.062	0	0	1854.64	360.761	4178.45	978.538	8957.1	3199.53	2380	14	1237	0.004948	570.865	95.1567	2493.73	1656.31	0.967259	0.954325	0.968472	0.953517	0.964026	0.934923	0.938157	0.911479	0.937753	0.9038	0.919563	0.920776	0.905821	0.839935	0.91633	0.858124	0.947454	0.849636	0.869442	0.869846	1
2380	30000	977	221	39	133.003	13.0374	530.152	34.4474	694.489	54.6559	890.243	102.062	30.3061	9.24316	1854.64	360.761	4178.45	978.538	8957.1	3199.53	2380	0	31237	0.124948	150.342	88.394	127.859	582.682	0.942824	0.96645	0.950075	0.948154	0.94721	0.940583	0.909146	0.908682	0.921359	0.908058	0.900166	0.899558	0.898166	0.831738	0.916365	0.861174	0.93186	0.856036	0.89053	0.857941	1
2385	1209	771	184	34	358.565	18.8758	641.863	41.1747	804.904	62.0797	1002.4	111.217	574.318	91.5539	3282.04	626.23	6487.79	1489.47	12728.6	4225.28	2385	11	2198	0.008792	505.262	176.142	2207.16	2392.1	0.957006	0.960874	0.961328	0.951547	0.949955	0.941765	0.925159	0.907643	0.931529	0.907416	0.911965	0.909236	0.908781	0.840309	0.915378	0.851228	0.937671	0.855323	0.880346	0.86192	1
2386	1112	459	33	2	396.695	23.3111	661.741	47.211	824.502	53.9528	986.658	17.8438	778.23	137.788	3605.42	766.826	6937.74	1378.82	11722.4	632.669	2386	9	1606	0.006424	481.971	134.436	1726.44	1592.11	0.957036	0.963574	0.959215	0.953611	0.944583	0.943649	0.919054	0.908157	0.928705	0.909402	0.91345	0.9066	0.910025	0.84122	0.916563	0.847136	0.934309	0.851806	0.881694	0.855542	1
2390	769	408	26	2	495.856	28.7136	709.609	52.7424	875.556	61.9961	1035.5	67.2438	1514.94	262.601	4447.31	983.173	8318.33	1744.65	13698.2	2627.73	2390	14	1205	0.00482	577.319	118.265	2674.83	1805.44	0.961411	0.963485	0.961411	0.952697	0.943568	0.940249	0.919087	0.911203	0.936515	0.909959	0.918257	0.907884	0.915353	0.836929	0.917012	0.846058	0.938174	0.856846	0.873444	0.858921	1
2392	0	688	380	27	0	0	514.716	33.1713	730.124	59.3043	909.109	84.5457	0	0	1697.67	329.451	4857.83	1180.35	9412.37	2827.38	2392	16	1095	0.00438	599.194	122.022	2984.57	2006.46	0.96621	0.963014	0.960731	0.954338	0.943836	0.940183	0.921005	0.911416	0.93516	0.914612	0.920548	0.910502	0.916895	0.835616	0.918721	0.846575	0.940183	0.858447	0.872146	0.855251	1
2392	29978	688	380	27	136.663	13.4573	514.716	33.1713	730.124	59.3043	909.109	84.5457	32.874	10.0554	1697.67	329.451	4857.83	1180.35	9412.37	2827.38	2392	0	31073	0.124292	152.962	89.2902	136.89	661.947	0.941058	0.957745	0.944743	0.948621	0.953191	0.933318	0.916535	0.921845	0.926528	0.904724	0.887668	0.905384	0.879139	0.848775	0.888311	0.85098	0.909809	0.833956	0.873813	0.860184	1
2397	1524	499	330	24	362.961	19.0386	624.411	41.0533	840.339	64.3251	1023.69	88.1667	595.558	93.868	3024.56	595.151	7377.22	1702.57	13369.3	3731.35	2397	11	2377	0.009508	490.793	187.867	2175.95	2719.63	0.949306	0.966134	0.953934	0.953934	0.949727	0.938157	0.917122	0.919436	0.933319	0.91544	0.900926	0.90387	0.900505	0.845393	0.909129	0.857594	0.923433	0.845814	0.881153	0.858225	1
2398	1407	303	66	1	402.637	23.8759	643.352	43.3397	860.365	54.0751	998.211	0	813.713	145	3309.18	673.791	7871.29	1523.21	12125.3	0	2398	8	1777	0.007108	461.017	123.828	1507.71	1637.81	0.944851	0.967642	0.950478	0.953573	0.947665	0.945132	0.915869	0.920371	0.934721	0.920371	0.894485	0.898706	0.898987	0.845808	0.908272	0.862409	0.921497	0.843557	0.885481	0.858469	1
2402	996	258	60	1	504.498	29.7474	692.841	51.5426	909.998	58.586	1115.3	0	1595.78	283.383	4141.26	933.806	9312.27	1853.77	16887.7	0	2402	13	1315	0.00526	560.417	113.873	2458.91	1951.83	0.947909	0.9673	0.953232	0.954373	0.947909	0.945627	0.91711	0.921293	0.936882	0.921673	0.898859	0.901901	0.902662	0.853232	0.906464	0.861977	0.919772	0.848289	0.886312	0.854373	1
2404	0	897	243	60	0	0	519.937	33.0158	710.058	58.6532	935.366	69.0327	0	0	1748.98	333.896	4472.99	1111.04	10148.4	2311.52	2404	15	1200	0.0048	579.208	119.102	2720.57	2164.86	0.950417	0.9675	0.955417	0.954583	0.947917	0.946667	0.9175	0.91875	0.936667	0.922083	0.899167	0.902083	0.9025	0.849167	0.907083	0.8625	0.92125	0.85	0.886667	0.8575	1
[truncated: 2 more columns]
