# Supplementary material for: IBSEM: An Individual-Based Atlantic Salmon Population Model
Source: PLoS One. 2015 Sep 18;10(9):e0138444. doi: 10.1371/journal.pone.0138444 (PMC4575158; doi:10.1371/journal.pone.0138444)
Supplement: S1 Minimal dataset — (ZIP) [file pone.0138444.s003.zip › temp/scenario 1/wild - 9/runFiles/results/embryo.txt]

month	averageAge	popSize	density	averageLength	stDevLength	averageWeight	stDevWeight	allele_0_0_Frequency	allele_0_1_Frequency	allele_0_2_Frequency	allele_0_3_Frequency	allele_0_4_Frequency	allele_0_5_Frequency	allele_0_6_Frequency	allele_0_7_Frequency	allele_0_8_Frequency	allele_0_9_Frequency	allele_0_10_Frequency	allele_0_11_Frequency	allele_0_12_Frequency	allele_0_13_Frequency	allele_0_14_Frequency	allele_0_15_Frequency	allele_0_16_Frequency	allele_0_17_Frequency	allele_0_18_Frequency	allele_0_19_Frequency	allele_0_20_Frequency	genotypicValueAverage	genotypicValueStDev
16	0	813664	3.25466	23.0044	0.835749	0.156559	0.0169732	0.896158	0.900872	0.897468	0.893278	0.887897	0.907633	0.897721	0.876729	0.885566	0.897068	0.887975	0.888675	0.910522	0.89903	0.906004	0.879845	0.897289	0.889759	0.890956	0.898081	1	0.89518	0.0624444
28	0	433543	1.73417	23.1602	0.847093	0.159755	0.0174435	0.868165	0.902909	0.897563	0.931371	0.900282	0.892246	0.901042	0.86726	0.899744	0.883351	0.885844	0.901509	0.898067	0.870611	0.876197	0.893278	0.921362	0.879493	0.922688	0.903479	1	0.894283	0.060892
40	0	450004	1.80002	22.6715	0.849373	0.149926	0.0168155	0.904276	0.872551	0.913333	0.916032	0.878989	0.893274	0.859995	0.893808	0.90298	0.886728	0.913146	0.892541	0.889178	0.908982	0.889118	0.885354	0.917953	0.86959	0.890337	0.915987	1	0.894534	0.06381
52	0	671383	2.68553	22.8807	0.842869	0.154075	0.0169272	0.899921	0.905085	0.87101	0.898107	0.912504	0.900881	0.882456	0.909563	0.902778	0.886449	0.899968	0.888798	0.897476	0.897564	0.895138	0.905254	0.897369	0.894744	0.896079	0.911291	1	0.896952	0.0649616
64	0	674683	2.69873	22.9379	0.873068	0.15527	0.0176491	0.915978	0.909784	0.898354	0.925111	0.900884	0.906077	0.881667	0.886416	0.894272	0.882293	0.905557	0.902156	0.882754	0.897421	0.883628	0.892102	0.92909	0.89261	0.895	0.861455	1	0.902803	0.0615995
76	0	649533	2.59813	22.866	0.855165	0.153799	0.0171665	0.901565	0.902973	0.902219	0.897472	0.889113	0.916094	0.889227	0.882445	0.892273	0.882761	0.888895	0.880112	0.890782	0.879937	0.910398	0.896162	0.909461	0.877565	0.898027	0.909926	1	0.896805	0.0611583
88	0	637140	2.54856	22.9681	0.869586	0.155874	0.0176197	0.873947	0.884651	0.894494	0.899531	0.900025	0.911174	0.897841	0.84664	0.911247	0.880868	0.883217	0.881938	0.908741	0.873792	0.875794	0.888333	0.893388	0.891288	0.896693	0.897567	1	0.889034	0.0677952
100	0	480507	1.92203	22.8555	0.887007	0.153636	0.0178038	0.904373	0.915817	0.911818	0.92218	0.897084	0.907696	0.892708	0.861277	0.9167	0.87651	0.895377	0.884529	0.889712	0.896073	0.892727	0.865877	0.905014	0.890827	0.917587	0.895154	1	0.902233	0.0618532
112	0	461152	1.84461	22.701	0.851945	0.150511	0.0168853	0.907085	0.907719	0.870194	0.923616	0.895768	0.894382	0.892172	0.896253	0.906298	0.889414	0.888478	0.886549	0.867883	0.907161	0.897305	0.919953	0.88704	0.90027	0.887531	0.888439	1	0.897956	0.061923
124	0	611495	2.44598	22.8312	0.852411	0.153098	0.0170533	0.907567	0.873446	0.870671	0.914837	0.902121	0.911487	0.86108	0.88783	0.905263	0.881801	0.901471	0.879979	0.879652	0.904635	0.883257	0.899338	0.889333	0.889612	0.898603	0.884567	1	0.891896	0.0658027
136	0	603417	2.41367	22.8132	0.854021	0.15274	0.0170855	0.910694	0.89912	0.899048	0.920328	0.917549	0.893763	0.876059	0.848982	0.906555	0.876563	0.871996	0.870019	0.881782	0.890764	0.906379	0.891509	0.891805	0.890108	0.888062	0.875308	1	0.896628	0.0621848
148	0	668023	2.67209	22.901	0.846586	0.154488	0.0170396	0.904387	0.879866	0.905646	0.924005	0.880279	0.912207	0.890284	0.872927	0.894665	0.867789	0.88608	0.888544	0.865401	0.884481	0.905147	0.894207	0.893421	0.900462	0.887798	0.878434	1	0.894469	0.063492
160	0	666982	2.66793	22.9574	0.859264	0.155643	0.0173917	0.914334	0.887912	0.883486	0.916358	0.899536	0.923936	0.890133	0.867955	0.933324	0.884261	0.892251	0.896568	0.905882	0.896199	0.876161	0.883679	0.887077	0.909461	0.890397	0.887779	1	0.899344	0.0653591
172	0	657720	2.63088	22.9082	0.8661	0.154661	0.0174532	0.898619	0.896433	0.901181	0.920105	0.89116	0.8973	0.875866	0.86317	0.904681	0.853001	0.888865	0.856577	0.896811	0.910415	0.90506	0.894561	0.893719	0.893312	0.913582	0.878853	1	0.893904	0.0644484
184	0	652639	2.61056	22.9772	0.87114	0.156061	0.017654	0.905937	0.864777	0.87842	0.917115	0.893343	0.898204	0.86799	0.873982	0.90781	0.874412	0.879816	0.890057	0.878916	0.906202	0.905036	0.892693	0.904909	0.893135	0.893395	0.856365	1	0.88936	0.0646383
196	0	562572	2.25029	22.8224	0.875627	0.152956	0.0175256	0.913687	0.906154	0.881231	0.920723	0.90357	0.906842	0.864426	0.85816	0.906934	0.869504	0.871519	0.861874	0.893286	0.895311	0.89809	0.913239	0.904795	0.887478	0.872051	0.875879	1	0.895669	0.0627639
208	0	575692	2.30277	22.7686	0.84339	0.151838	0.0168014	0.916653	0.891854	0.91599	0.918242	0.891808	0.901195	0.881849	0.875377	0.915431	0.881582	0.886286	0.883376	0.869951	0.876608	0.887121	0.892493	0.90546	0.890395	0.902997	0.863001	1	0.899114	0.0617849
220	0	561399	2.2456	22.7947	0.842105	0.152356	0.0167882	0.906736	0.885486	0.878392	0.916648	0.889815	0.902852	0.887238	0.878851	0.905162	0.882209	0.886896	0.886786	0.889543	0.90123	0.889364	0.877658	0.901905	0.905987	0.910747	0.875919	1	0.893881	0.0645484
232	0	540494	2.16198	22.744	0.866497	0.151384	0.01723	0.895387	0.872004	0.878814	0.917495	0.899927	0.910438	0.894599	0.863592	0.888075	0.835918	0.894489	0.862645	0.895039	0.896721	0.860495	0.877887	0.899828	0.884393	0.908869	0.868417	1	0.887859	0.0706323
244	0	507481	2.02992	22.7512	0.846887	0.151498	0.0168333	0.900353	0.886309	0.907982	0.893719	0.903682	0.89829	0.866674	0.893485	0.920551	0.859323	0.89923	0.862996	0.890961	0.902786	0.879503	0.897253	0.894686	0.923217	0.900293	0.870767	1	0.894135	0.0635253
256	0	548120	2.19248	22.7264	0.835621	0.150991	0.0165789	0.9178	0.902954	0.885241	0.919603	0.897141	0.896481	0.878553	0.871335	0.898602	0.871217	0.887245	0.897865	0.86142	0.890811	0.884785	0.899389	0.907607	0.901225	0.875426	0.834282	1	0.896263	0.0633049
268	0	676539	2.70616	22.9035	0.844241	0.154533	0.0169976	0.890025	0.904804	0.888107	0.919893	0.887134	0.905632	0.881085	0.87016	0.889319	0.875028	0.897977	0.860549	0.872745	0.888635	0.88928	0.892551	0.899977	0.8943	0.892158	0.864754	1	0.892165	0.0635276
280	0	682623	2.73049	22.863	0.877674	0.153772	0.0176323	0.909009	0.902621	0.892071	0.905962	0.875632	0.90876	0.862801	0.852168	0.896577	0.872142	0.88476	0.897151	0.877898	0.897814	0.862957	0.875435	0.896479	0.887094	0.908143	0.846616	1	0.891342	0.0632572
292	0	646464	2.58586	22.8271	0.85658	0.153022	0.0171399	0.891992	0.889693	0.887503	0.918762	0.902598	0.879867	0.874373	0.870077	0.886499	0.85576	0.88313	0.878793	0.86891	0.885638	0.848473	0.884387	0.896928	0.892343	0.890627	0.873544	1	0.887584	0.0673779
304	0	584474	2.3379	22.8293	0.856321	0.153065	0.0171417	0.884032	0.885425	0.876299	0.907307	0.876137	0.894357	0.887774	0.879577	0.917753	0.862918	0.904675	0.871799	0.859213	0.882067	0.864188	0.888906	0.893718	0.908501	0.879344	0.872298	1	0.885975	0.0662583
316	0	620529	2.48212	22.8052	0.855029	0.152584	0.0170911	0.902818	0.892382	0.893893	0.905497	0.889355	0.879354	0.868934	0.878417	0.888573	0.845387	0.88424	0.857361	0.880875	0.894489	0.883343	0.896766	0.903256	0.906757	0.899047	0.85028	1	0.888524	0.0657637
328	0	629571	2.51828	22.8324	0.85083	0.15312	0.017028	0.90943	0.871615	0.874142	0.934945	0.872181	0.908866	0.863941	0.858909	0.890166	0.874204	0.902427	0.890824	0.883338	0.883255	0.901612	0.868458	0.903941	0.899542	0.907987	0.84176	1	0.889205	0.0633888
340	0	509695	2.03878	22.7717	0.848013	0.151907	0.0168815	0.91425	0.884629	0.896212	0.886892	0.89947	0.901303	0.883025	0.837235	0.884838	0.901492	0.889144	0.871087	0.871068	0.900446	0.876516	0.873785	0.880508	0.877326	0.898236	0.848817	1	0.890059	0.0665763
352	0	428616	1.71446	22.7566	0.889477	0.151669	0.0177244	0.87355	0.894269	0.870243	0.896067	0.892001	0.905333	0.833963	0.855955	0.887663	0.868983	0.888967	0.878622	0.864816	0.898591	0.86009	0.869832	0.89655	0.880003	0.880878	0.829627	1	0.879521	0.071543
364	0	420359	1.68144	22.5731	0.846129	0.147992	0.0165909	0.901629	0.880976	0.877581	0.890748	0.856432	0.876741	0.887032	0.86694	0.905489	0.856473	0.88879	0.879534	0.853197	0.875292	0.85899	0.895774	0.895458	0.877439	0.874386	0.885743	1	0.881457	0.0677618
376	0	494476	1.9779	22.6818	0.828602	0.150098	0.0163747	0.887125	0.891516	0.884801	0.889242	0.862031	0.893619	0.873561	0.892635	0.888517	0.862304	0.89698	0.865316	0.873046	0.89799	0.884477	0.890898	0.888383	0.913565	0.874843	0.853362	1	0.884165	0.067056
388	0	616205	2.46482	22.8346	0.854116	0.153167	0.0170902	0.906091	0.901739	0.879478	0.905311	0.864479	0.899982	0.874695	0.866609	0.89354	0.867767	0.876178	0.890878	0.873985	0.872258	0.887669	0.886195	0.883252	0.898158	0.906417	0.837414	1	0.888399	0.0684322
400	0	543869	2.17548	22.7742	0.858062	0.151971	0.0171014	0.910949	0.867667	0.903081	0.909241	0.906555	0.904438	0.87967	0.841668	0.892143	0.865964	0.892385	0.876019	0.885288	0.886795	0.890335	0.884467	0.89203	0.887758	0.887218	0.885735	1	0.891252	0.065485
412	0	494755	1.97902	22.8	0.84364	0.152462	0.0168341	0.914389	0.888346	0.867586	0.878421	0.894912	0.90123	0.850154	0.881145	0.898962	0.869217	0.876704	0.880361	0.880724	0.886666	0.87454	0.875785	0.891081	0.883712	0.877204	0.848129	1	0.885763	0.0649915
424	0	535526	2.1421	22.8082	0.861408	0.152653	0.0172224	0.890944	0.886942	0.885232	0.869798	0.874488	0.884364	0.863242	0.847592	0.877689	0.877461	0.887476	0.871313	0.84482	0.889325	0.846443	0.889629	0.872643	0.883871	0.865556	0.863481	1	0.877646	0.0701532
436	0	579405	2.31762	22.7974	0.869868	0.152449	0.0173782	0.889095	0.888162	0.87974	0.886085	0.879394	0.894392	0.887808	0.893625	0.877948	0.842175	0.9054	0.866592	0.878541	0.897827	0.867065	0.904244	0.906111	0.884278	0.865805	0.858077	1	0.88449	0.0656879
448	0	676894	2.70758	22.8848	0.867837	0.154194	0.0174719	0.928277	0.910806	0.867911	0.903523	0.875931	0.89694	0.884813	0.877069	0.880469	0.875967	0.891337	0.860719	0.89424	0.878823	0.885845	0.893506	0.904684	0.91748	0.883168	0.8573	1	0.893757	0.0626949
460	0	628825	2.5153	22.7939	0.855559	0.152359	0.0170707	0.892096	0.875571	0.890801	0.913126	0.87305	0.893729	0.875959	0.843178	0.88486	0.856215	0.883095	0.89532	0.867635	0.873302	0.893686	0.895953	0.912422	0.907003	0.870404	0.871001	1	0.884211	0.0663764
472	0	635070	2.54028	22.8285	0.865159	0.153063	0.0173322	0.909396	0.903376	0.875054	0.908264	0.892008	0.897715	0.87845	0.843818	0.913446	0.869513	0.869817	0.880231	0.881706	0.874134	0.894672	0.862563	0.896795	0.890758	0.88225	0.872893	1	0.89058	0.0628696
484	0	651068	2.60427	22.8998	0.87434	0.154506	0.0176445	0.89645	0.87672	0.886258	0.878476	0.888726	0.880036	0.862966	0.844999	0.903019	0.84805	0.877371	0.872125	0.862071	0.896889	0.874837	0.8628	0.891677	0.87987	0.865246	0.870368	1	0.879409	0.0660937
496	0	566506	2.26602	22.8561	0.858509	0.153604	0.0172234	0.894185	0.881399	0.880638	0.910006	0.901978	0.890638	0.868868	0.862413	0.873938	0.858607	0.899445	0.873023	0.862091	0.897329	0.886032	0.891246	0.906731	0.889226	0.86737	0.879541	1	0.88597	0.0661098
508	0	524808	2.09923	22.7797	0.86183	0.152086	0.017199	0.922956	0.889135	0.860151	0.90859	0.886879	0.90201	0.854041	0.878272	0.876329	0.835856	0.885103	0.847375	0.881368	0.887875	0.858553	0.903842	0.891823	0.907482	0.865883	0.842999	1	0.886016	0.0633625
520	0	574080	2.29632	22.8202	0.863553	0.152894	0.0172746	0.896582	0.900432	0.874193	0.905653	0.865086	0.889712	0.898895	0.85965	0.86993	0.883191	0.868724	0.883228	0.891357	0.886157	0.890759	0.906516	0.893071	0.887711	0.865042	0.838913	1	0.886502	0.0663486
532	0	578301	2.3132	22.7926	0.854825	0.152331	0.0170697	0.924442	0.91472	0.876765	0.902955	0.884896	0.889294	0.8739	0.86686	0.899938	0.862252	0.908402	0.858019	0.860633	0.864792	0.894998	0.862365	0.870025	0.900172	0.884175	0.843584	1	0.892247	0.0605807
544	0	673567	2.69427	22.8642	0.86004	0.15377	0.017276	0.899648	0.904356	0.857441	0.894714	0.88747	0.89611	0.876479	0.847005	0.883755	0.87444	0.865101	0.870823	0.882783	0.882707	0.90162	0.872129	0.890119	0.896419	0.870564	0.860602	1	0.884357	0.0658636
556	0	743510	2.97404	22.9027	0.840704	0.154514	0.0169255	0.909342	0.904697	0.885243	0.914342	0.889744	0.897093	0.871925	0.864995	0.896774	0.832971	0.884685	0.870552	0.865271	0.894361	0.860405	0.891794	0.894981	0.893425	0.865982	0.859105	1	0.890565	0.0630855
568	0	741920	2.96768	23.0044	0.853937	0.156584	0.0173275	0.885261	0.891024	0.866794	0.903626	0.913391	0.887189	0.853867	0.850778	0.891727	0.856952	0.899575	0.878231	0.861645	0.895476	0.857292	0.88714	0.865804	0.897525	0.866386	0.872276	1	0.882689	0.0664287
580	0	571454	2.28582	22.8636	0.874698	0.153779	0.017583	0.907774	0.876077	0.863896	0.884817	0.875833	0.896258	0.862239	0.872333	0.886411	0.86828	0.876962	0.863469	0.881891	0.884109	0.884757	0.880224	0.892327	0.910715	0.849537	0.860704	1	0.881161	0.0674712
592	0	603234	2.41294	22.865	0.862023	0.153787	0.0173077	0.895344	0.889808	0.850343	0.912789	0.870835	0.910617	0.880633	0.869955	0.895702	0.832303	0.884223	0.86185	0.850601	0.88228	0.877264	0.886498	0.877684	0.899159	0.866151	0.839301	1	0.881837	0.0659165
604	0	645744	2.58298	22.8088	0.857403	0.152659	0.0171471	0.894766	0.894213	0.868166	0.878034	0.881143	0.905638	0.869636	0.862722	0.864953	0.855424	0.875503	0.886523	0.874017	0.875353	0.876272	0.878367	0.873513	0.884655	0.859385	0.847715	1	0.880447	0.0671004
616	0	648250	2.593	22.7999	0.86933	0.152499	0.0173561	0.911151	0.901928	0.855506	0.891883	0.894626	0.898703	0.863644	0.880939	0.908171	0.849025	0.904617	0.877305	0.882298	0.892332	0.856561	0.880316	0.896342	0.903871	0.879755	0.86238	1	0.888361	0.0623296
628	0	519287	2.07715	22.7403	0.870058	0.151316	0.0172913	0.895996	0.90749	0.877029	0.910131	0.883806	0.874581	0.838438	0.86072	0.858713	0.83285	0.866287	0.863976	0.869848	0.886864	0.856611	0.879102	0.892636	0.890273	0.862588	0.86033	1	0.880551	0.0651633
640	0	484333	1.93733	22.6822	0.855433	0.150146	0.0169138	0.890884	0.885741	0.834131	0.906353	0.903329	0.893081	0.866802	0.85843	0.899821	0.832735	0.87157	0.853905	0.857402	0.881812	0.883948	0.888449	0.885634	0.900126	0.856553	0.84158	1	0.8782	0.0674431
652	0	557022	2.22809	22.735	0.838629	0.151165	0.0166506	0.875815	0.884356	0.837197	0.912276	0.883391	0.89914	0.862111	0.874273	0.884659	0.837001	0.884023	0.881483	0.843263	0.881244	0.863069	0.876561	0.867744	0.894806	0.882539	0.844471	1	0.875797	0.0673158
664	0	556129	2.22452	22.8204	0.84826	0.152875	0.0169531	0.867448	0.885643	0.814514	0.896934	0.875118	0.867604	0.86791	0.875146	0.887729	0.866197	0.881259	0.875031	0.852287	0.876085	0.886564	0.856142	0.871316	0.907093	0.846803	0.816886	1	0.869169	0.069231
676	0	514889	2.05956	22.7708	0.870967	0.151923	0.0173508	0.906721	0.901298	0.871863	0.888684	0.88878	0.887891	0.874776	0.874168	0.870361	0.835493	0.877433	0.865508	0.877519	0.872154	0.859232	0.882506	0.891079	0.914771	0.881783	0.866644	1	0.884457	0.0649398
688	0	555748	2.22299	22.7166	0.838638	0.1508	0.0166286	0.892048	0.894866	0.86519	0.903673	0.893975	0.886164	0.843056	0.856122	0.881133	0.825025	0.89737	0.847181	0.871481	0.89402	0.859542	0.879654	0.875554	0.882442	0.853718	0.867697	1	0.879295	0.0665171
700	0	612200	2.4488	22.8468	0.843168	0.153395	0.0168819	0.893587	0.890847	0.856035	0.895038	0.879932	0.879535	0.855723	0.860056	0.884008	0.84253	0.893389	0.882747	0.854412	0.888241	0.883865	0.872297	0.887404	0.889508	0.837226	0.845025	1	0.877916	0.0679328
712	0	523278	2.09311	22.867	0.871974	0.153843	0.0175304	0.909681	0.875301	0.837807	0.884206	0.886698	0.890341	0.865169	0.861214	0.909454	0.856799	0.868259	0.856059	0.855362	0.898945	0.85205	0.878003	0.899623	0.881494	0.880499	0.838699	1	0.877536	0.0655008
724	0	537744	2.15098	22.7743	0.858918	0.151973	0.0171227	0.890199	0.907241	0.820356	0.891851	0.872225	0.865096	0.851611	0.891437	0.861211	0.860507	0.882448	0.851787	0.852714	0.887826	0.857931	0.880986	0.894896	0.886969	0.861945	0.864056	1	0.873601	0.0677068
736	0	570769	2.28308	22.7937	0.84663	0.152342	0.0168925	0.890629	0.903614	0.851206	0.896435	0.888257	0.875193	0.855828	0.867091	0.881854	0.831604	0.871962	0.830376	0.844111	0.869022	0.869095	0.871508	0.876496	0.90365	0.854084	0.844544	1	0.876001	0.0668014
748	0	469864	1.87946	22.7749	0.854187	0.151979	0.0170033	0.866764	0.902489	0.862493	0.910747	0.887025	0.874929	0.881395	0.864669	0.882081	0.862451	0.866151	0.860788	0.848969	0.880133	0.872975	0.877664	0.873875	0.894563	0.876529	0.863812	1	0.878814	0.0650747
760	0	437212	1.74885	22.7043	0.884076	0.150624	0.0175525	0.890713	0.897435	0.84741	0.878656	0.888506	0.870204	0.840623	0.888681	0.871967	0.828046	0.873353	0.867692	0.851681	0.867302	0.882167	0.856691	0.869371	0.870523	0.872227	0.886698	1	0.873775	0.0696243
772	0	557942	2.23177	22.6631	0.825382	0.149726	0.0162799	0.881473	0.889723	0.839006	0.883658	0.877712	0.867648	0.866609	0.875597	0.894624	0.847561	0.886722	0.862114	0.860718	0.879677	0.874831	0.865862	0.888447	0.882819	0.855343	0.859558	1	0.873342	0.0666064
784	0	646721	2.58688	22.7665	0.844165	0.151797	0.0167848	0.902592	0.898061	0.836078	0.89774	0.89046	0.88085	0.849912	0.865072	0.880504	0.850539	0.886828	0.852535	0.83522	0.891826	0.843855	0.874381	0.885494	0.869298	0.873557	0.845017	1	0.87719	0.0649852
796	0	628413	2.51365	22.785	0.849243	0.152172	0.0169547	0.888182	0.897864	0.835041	0.857709	0.882553	0.886785	0.848777	0.886602	0.859639	0.849795	0.867839	0.84245	0.859128	0.866826	0.86032	0.857333	0.878784	0.896481	0.854718	0.847945	1	0.870306	0.0697118
808	0	584065	2.33626	22.9051	0.847182	0.154571	0.0170514	0.866309	0.88783	0.858746	0.879801	0.880217	0.882675	0.85772	0.850634	0.857601	0.868763	0.850855	0.857042	0.853021	0.886399	0.841757	0.883186	0.878352	0.876607	0.869497	0.834438	1	0.869299	0.069279
820	0	573085	2.29234	22.9015	0.882986	0.154553	0.017795	0.866874	0.87603	0.858981	0.895433	0.859024	0.861514	0.868405	0.859927	0.845901	0.860368	0.832574	0.864779	0.820783	0.864719	0.873377	0.881	0.885391	0.916841	0.858967	0.866559	1	0.86613	0.0722968
832	0	513858	2.05543	22.8225	0.886896	0.152976	0.017795	0.88376	0.898272	0.845095	0.891886	0.869146	0.879711	0.87612	0.880306	0.893872	0.877618	0.857637	0.872319	0.825801	0.861526	0.878992	0.870058	0.87935	0.864213	0.827799	0.868795	1	0.875974	0.064217
844	0	645628	2.58251	22.7786	0.852363	0.15205	0.017003	0.883455	0.904069	0.843236	0.871064	0.885758	0.885134	0.826924	0.883072	0.891751	0.861463	0.865714	0.838056	0.837096	0.872851	0.861007	0.84554	0.899304	0.889384	0.870042	0.859433	1	0.872724	0.0674566
856	0	883082	3.53233	22.9234	0.851755	0.154945	0.0171833	0.897724	0.89476	0.845882	0.86654	0.902642	0.875994	0.86153	0.872682	0.877806	0.838803	0.871609	0.826649	0.838458	0.873209	0.83093	0.885379	0.879846	0.889588	0.862173	0.837462	1	0.873752	0.0671394
868	0	691312	2.76525	22.9415	0.864724	0.155331	0.0174908	0.895512	0.889831	0.851605	0.868266	0.889036	0.895818	0.849491	0.871355	0.872463	0.829174	0.866909	0.852328	0.837343	0.875929	0.867197	0.867763	0.882271	0.879943	0.871111	0.862462	1	0.873679	0.0678229
880	0	599765	2.39906	22.9159	0.895589	0.154863	0.0180979	0.883454	0.89498	0.863716	0.8694	0.8673	0.879576	0.852672	0.851666	0.872879	0.846513	0.854756	0.860209	0.850922	0.873538	0.848968	0.874742	0.87953	0.840638	0.869228	0.8691	1	0.870401	0.0702529
892	0	586162	2.34465	22.8623	0.848183	0.153713	0.017025	0.881129	0.883058	0.82485	0.8927	0.878103	0.853234	0.862293	0.885142	0.86373	0.874659	0.841385	0.843496	0.828413	0.849325	0.848336	0.900308	0.882327	0.904338	0.830996	0.878382	1	0.867408	0.0680046
904	0	530481	2.12192	22.8213	0.869913	0.152926	0.0173961	0.872425	0.886755	0.857805	0.884653	0.880679	0.888365	0.831111	0.894123	0.86999	0.867409	0.879889	0.854484	0.807095	0.876529	0.850078	0.846237	0.881204	0.87825	0.849688	0.863855	1	0.871231	0.0667026
916	0	559978	2.23991	22.8004	0.85202	0.152483	0.0170136	0.877011	0.895786	0.863716	0.866643	0.889789	0.885366	0.843541	0.881363	0.871092	0.873983	0.854709	0.841902	0.851077	0.866098	0.858494	0.871851	0.88834	0.872134	0.853301	0.858277	1	0.873142	0.0679501
928	0	560057	2.24023	22.8074	0.862873	0.152639	0.0172389	0.878071	0.911766	0.851286	0.841521	0.889138	0.893073	0.882844	0.874078	0.859379	0.870245	0.86075	0.837418	0.837005	0.859862	0.86269	0.867224	0.862415	0.868825	0.853219	0.837943	1	0.872455	0.0690126
940	0	526944	2.10778	22.7791	0.854855	0.152063	0.0170439	0.892758	0.892717	0.851478	0.890999	0.866968	0.86853	0.87549	0.865125	0.84826	0.856294	0.867672	0.859477	0.829285	0.88267	0.888253	0.870628	0.872714	0.882361	0.839918	0.845747	1	0.873322	0.0670154
952	0	547327	2.18931	22.7766	0.844723	0.151997	0.0168224	0.887029	0.886827	0.8195	0.884398	0.900743	0.880963	0.842718	0.884402	0.877204	0.85853	0.867253	0.848253	0.860682	0.863241	0.852298	0.857617	0.873248	0.896576	0.843146	0.880676	1	0.871304	0.0660637
964	0	574854	2.29942	22.8251	0.874805	0.153011	0.017512	0.871058	0.884666	0.855558	0.892679	0.88718	0.872211	0.82193	0.875664	0.876299	0.850292	0.867963	0.859301	0.840049	0.902213	0.820896	0.862877	0.885238	0.899215	0.853738	0.848847	1	0.869831	0.0684794
976	0	608130	2.43252	22.7829	0.854632	0.152138	0.0170494	0.867546	0.883135	0.85241	0.87777	0.881115	0.866754	0.812497	0.849387	0.859611	0.879272	0.859658	0.831366	0.839529	0.872516	0.833593	0.862614	0.876542	0.899632	0.84542	0.846215	1	0.863295	0.069881
988	0	612132	2.44853	22.842	0.869134	0.153339	0.0174317	0.892847	0.886919	0.845511	0.872605	0.879258	0.883758	0.871917	0.874199	0.865571	0.876954	0.866529	0.832436	0.830517	0.869314	0.868611	0.878181	0.857336	0.868443	0.844615	0.840566	1	0.872437	0.0700793
1000	0	545790	2.18316	22.7708	0.856569	0.151901	0.0170816	0.878144	0.890944	0.870588	0.885217	0.869068	0.89568	0.869972	0.877211	0.854834	0.864063	0.857147	0.857824	0.856168	0.874563	0.840059	0.865439	0.874259	0.885169	0.876371	0.816981	1	0.874731	0.0656508
1012	0	682135	2.72854	22.8736	0.847556	0.153938	0.0170245	0.883794	0.89943	0.846434	0.840444	0.882481	0.871965	0.882759	0.867895	0.852547	0.872268	0.874852	0.84384	0.836853	0.880891	0.878127	0.853251	0.863414	0.866858	0.85388	0.854331	1	0.86984	0.069354
1024	0	642904	2.57162	22.8509	0.852119	0.153491	0.0170885	0.86102	0.891228	0.839215	0.895693	0.897148	0.885854	0.858879	0.852205	0.8538	0.858871	0.851983	0.862711	0.859189	0.888677	0.834593	0.853154	0.872727	0.896868	0.865818	0.845584	1	0.869521	0.0696815
1036	0	551640	2.20656	22.8408	0.849409	0.153286	0.017013	0.872245	0.881468	0.8432	0.883815	0.891268	0.87433	0.829379	0.872913	0.866932	0.860343	0.881248	0.838445	0.851883	0.88443	0.834182	0.856872	0.850835	0.879135	0.870483	0.864224	1	0.867695	0.0686824
1048	0	618219	2.47288	22.7818	0.85462	0.152117	0.0170467	0.875812	0.877051	0.861632	0.876598	0.896254	0.867378	0.866914	0.891669	0.87627	0.860436	0.866925	0.843487	0.828067	0.871054	0.816681	0.880763	0.856506	0.898599	0.863888	0.861687	1	0.871606	0.0707969
1060	0	739152	2.95661	22.8537	0.857481	0.153555	0.0172049	0.872406	0.900675	0.863097	0.885545	0.884447	0.877604	0.828205	0.867688	0.857302	0.874911	0.862313	0.834668	0.849676	0.880426	0.854515	0.852375	0.867	0.887334	0.863476	0.855008	1	0.871527	0.0697627
1072	0	740253	2.96101	22.8594	0.853902	0.153664	0.0171529	0.874785	0.898821	0.856581	0.854648	0.881362	0.883655	0.888178	0.869574	0.858423	0.8585	0.873339	0.851756	0.852411	0.881013	0.859448	0.860661	0.870669	0.884951	0.85117	0.841008	1	0.872233	0.0690912
1084	0	842235	3.36894	22.9863	0.858334	0.156226	0.0174259	0.871567	0.874642	0.837281	0.863643	0.870571	0.894125	0.865768	0.867446	0.876812	0.842083	0.88182	0.857743	0.855257	0.903346	0.846393	0.859148	0.869059	0.893964	0.883384	0.83588	1	0.867134	0.0716481
1096	0	685890	2.74356	23.0325	0.889754	0.157211	0.0181464	0.882572	0.896486	0.850723	0.866452	0.876392	0.887049	0.858898	0.882509	0.846331	0.870144	0.87418	0.865181	0.830973	0.876634	0.845601	0.828226	0.850496	0.88029	0.878015	0.870208	1	0.871444	0.0681283
1108	0	691601	2.7664	22.9156	0.882227	0.154835	0.0178181	0.866825	0.887146	0.846118	0.888546	0.899267	0.859689	0.857025	0.888201	0.868927	0.870562	0.878157	0.841922	0.84031	0.878105	0.831905	0.876343	0.860335	0.892006	0.869173	0.855148	1	0.870942	0.0695645
1120	0	736246	2.94498	22.8484	0.858892	0.153451	0.0172293	0.891559	0.869408	0.876616	0.888057	0.870309	0.873559	0.853193	0.872031	0.86729	0.850647	0.842872	0.836078	0.853438	0.87726	0.82076	0.888103	0.861824	0.897007	0.876629	0.8494	1	0.871405	0.0703713
1132	0	671642	2.68657	22.8597	0.863137	0.153684	0.0173092	0.857297	0.891899	0.83895	0.848163	0.863785	0.843684	0.84992	0.865376	0.859568	0.860346	0.837537	0.839266	0.836191	0.878903	0.841274	0.883355	0.864201	0.895904	0.879908	0.830023	1	0.858012	0.071521
1144	0	631657	2.52663	22.8072	0.874235	0.152652	0.0175088	0.872603	0.891394	0.832872	0.87286	0.892517	0.878344	0.88215	0.874327	0.84014	0.861188	0.873241	0.863322	0.851447	0.910531	0.818064	0.845159	0.864656	0.873214	0.872343	0.846126	1	0.869782	0.0675609
1156	0	765396	3.06158	22.8856	0.837324	0.154164	0.0168256	0.876371	0.871284	0.856441	0.85821	0.896286	0.880857	0.847826	0.861706	0.83965	0.850144	0.887833	0.84881	0.840128	0.877576	0.8355	0.851272	0.850002	0.893739	0.856949	0.846272	1	0.865735	0.0718665
1168	0	782141	3.12856	22.9597	0.874737	0.155712	0.0177065	0.887031	0.892551	0.845714	0.877091	0.883649	0.859855	0.851914	0.878645	0.875187	0.876102	0.860285	0.834607	0.829641	0.89735	0.836771	0.836313	0.860369	0.908148	0.868953	0.85585	1	0.870929	0.0670972
1180	0	727263	2.90905	22.8653	0.86242	0.153794	0.017333	0.876017	0.889639	0.857499	0.871188	0.883585	0.8706	0.860779	0.886078	0.861391	0.859737	0.860201	0.871326	0.851026	0.895855	0.80861	0.863957	0.874191	0.87376	0.872107	0.843394	1	0.871248	0.0695349
1192	0	700678	2.80271	22.8991	0.861186	0.154472	0.0173437	0.864129	0.896305	0.842533	0.864135	0.867077	0.846225	0.868671	0.871311	0.866126	0.84839	0.850074	0.847219	0.837288	0.867749	0.807776	0.878836	0.864727	0.89812	0.853553	0.863904	1	0.862966	0.0718285
1204	0	667075	2.6683	22.8797	0.857606	0.154077	0.017235	0.861097	0.879417	0.817437	0.86064	0.870217	0.856964	0.876871	0.856771	0.870411	0.851189	0.872927	0.869149	0.841244	0.89516	0.799504	0.843326	0.846017	0.882352	0.898895	0.814025	1	0.859304	0.0728336
1216	0	617776	2.4711	22.825	0.863883	0.152991	0.0172738	0.872424	0.875892	0.846018	0.875413	0.880222	0.870753	0.86078	0.847606	0.810578	0.849979	0.875364	0.853436	0.831039	0.884884	0.811152	0.849895	0.835902	0.870315	0.847004	0.826338	1	0.861454	0.0696952
1228	0	613189	2.45276	22.7927	0.869589	0.152356	0.0173787	0.874868	0.876947	0.865454	0.852146	0.86802	0.873289	0.873324	0.871336	0.87271	0.85865	0.889543	0.846764	0.843735	0.898734	0.846971	0.856285	0.851871	0.885739	0.847623	0.839078	1	0.86823	0.0686449
1240	0	710286	2.84114	22.8568	0.850596	0.153607	0.017071	0.86285	0.882088	0.839184	0.861579	0.875402	0.87485	0.881092	0.880122	0.859623	0.855024	0.886699	0.854329	0.826308	0.894457	0.792596	0.846088	0.872016	0.904063	0.860423	0.840063	1	0.865133	0.0701987
1252	0	761505	3.04602	22.9684	0.853446	0.155855	0.0172819	0.861513	0.901945	0.858511	0.860953	0.891172	0.88002	0.868286	0.864333	0.870933	0.851089	0.848412	0.8495	0.827462	0.884341	0.806507	0.861773	0.87343	0.887229	0.878919	0.858522	1	0.868972	0.0690501
1264	0	655137	2.62055	22.9482	0.868695	0.15547	0.0175672	0.876961	0.897473	0.807175	0.868222	0.845032	0.864909	0.879626	0.886056	0.865172	0.889631	0.860826	0.869485	0.842805	0.874335	0.787484	0.856501	0.845055	0.899344	0.842671	0.79905	1	0.863627	0.0698381
1276	0	571311	2.28524	22.8984	0.871955	0.154472	0.0175677	0.893524	0.879582	0.847878	0.891956	0.900145	0.856519	0.847082	0.871803	0.824317	0.843925	0.872095	0.844543	0.837428	0.887727	0.822403	0.854086	0.83072	0.885032	0.868997	0.816238	1	0.868533	0.0679002
1288	0	559546	2.23818	22.759	0.852032	0.15166	0.016942	0.874827	0.888761	0.857335	0.872525	0.895012	0.860805	0.883939	0.86667	0.865229	0.850246	0.86416	0.857647	0.829082	0.885848	0.815741	0.871559	0.850807	0.871532	0.835515	0.840877	1	0.870035	0.066722
1300	0	667498	2.66999	22.8077	0.851998	0.152628	0.0170313	0.855733	0.88263	0.844409	0.862477	0.875774	0.856032	0.865811	0.865973	0.832372	0.835624	0.865776	0.848626	0.833545	0.90171	0.830653	0.860736	0.835351	0.887487	0.846689	0.833648	1	0.859483	0.0711917
1312	0	643451	2.5738	22.8503	0.86732	0.153501	0.0173929	0.88234	0.889779	0.813737	0.873074	0.863478	0.888221	0.85978	0.88218	0.868746	0.840562	0.859295	0.829392	0.812615	0.893429	0.819228	0.855755	0.874839	0.890155	0.840929	0.829609	1	0.8642	0.0697144
1324	0	680816	2.72326	22.8459	0.85566	0.153396	0.0171554	0.878516	0.888372	0.814789	0.877989	0.879813	0.862365	0.859569	0.878572	0.858028	0.852213	0.873723	0.851974	0.814359	0.869897	0.819409	0.851242	0.843537	0.892301	0.858648	0.831665	1	0.863724	0.068872
1336	0	716227	2.86491	22.867	0.853015	0.153815	0.0171313	0.893072	0.87803	0.849701	0.873482	0.873126	0.845266	0.8503	0.867339	0.854358	0.867021	0.878229	0.81863	0.837309	0.885547	0.815986	0.851569	0.853996	0.900202	0.835169	0.816118	1	0.865374	0.0696671
1348	0	728339	2.91336	22.8525	0.851524	0.153522	0.017078	0.877598	0.886225	0.84623	0.890388	0.89244	0.839474	0.868761	0.902504	0.842034	0.831922	0.887473	0.83019	0.83958	0.883937	0.799249	0.875193	0.817047	0.878997	0.839549	0.818733	1	0.867567	0.0672741
1360	0	683971	2.73588	22.9159	0.86364	0.154813	0.0174032	0.841819	0.887246	0.835684	0.877599	0.884339	0.868279	0.861524	0.885648	0.843589	0.845467	0.86263	0.8468	0.823044	0.883874	0.813936	0.845728	0.845261	0.865081	0.862554	0.822549	1	0.860277	0.0709685
1372	0	612856	2.45142	22.8389	0.87483	0.153287	0.0175614	0.841804	0.871242	0.842611	0.85893	0.878389	0.895599	0.854018	0.887194	0.834797	0.853116	0.834945	0.816351	0.828454	0.876408	0.809977	0.854475	0.87123	0.871941	0.845216	0.826874	1	0.856777	0.0719602
1384	0	713624	2.8545	22.8997	0.847862	0.154463	0.0170637	0.873965	0.873604	0.821165	0.856646	0.854694	0.866565	0.870852	0.877546	0.870451	0.854598	0.855291	0.835319	0.816831	0.880123	0.84013	0.845317	0.865274	0.905115	0.839449	0.844621	1	0.859258	0.0712923
1396	0	675150	2.7006	22.8869	0.875261	0.154247	0.0176141	0.876568	0.876069	0.818968	0.880537	0.874372	0.835418	0.846039	0.85658	0.839622	0.852542	0.86968	0.83371	0.797383	0.907937	0.821212	0.819596	0.826569	0.898392	0.846773	0.809279	1	0.856356	0.0736792
1408	0	728538	2.91415	22.8082	0.872553	0.152668	0.0174543	0.878562	0.886106	0.86144	0.859145	0.875468	0.865726	0.858605	0.872799	0.854036	0.876359	0.875339	0.850142	0.813485	0.884881	0.841865	0.868097	0.855915	0.878406	0.843513	0.83456	1	0.867858	0.0693068
1420	0	688963	2.75585	22.8035	0.846799	0.152537	0.0169084	0.855933	0.898746	0.847001	0.882607	0.873057	0.849471	0.852839	0.891298	0.845371	0.866365	0.873169	0.831083	0.816393	0.876943	0.829309	0.869468	0.84278	0.887911	0.827335	0.818276	1	0.864014	0.0689471
1432	0	506645	2.02658	22.7922	0.857674	0.152327	0.0171084	0.8388	0.871351	0.848707	0.875373	0.871192	0.895	0.863602	0.877463	0.826733	0.840182	0.826743	0.827312	0.826406	0.880245	0.801439	0.816569	0.86241	0.895147	0.835895	0.805467	1	0.85636	0.0708318
1444	0	510620	2.04248	22.7888	0.857493	0.152259	0.0171167	0.842396	0.890576	0.837039	0.854481	0.842392	0.867938	0.87005	0.872678	0.841775	0.84372	0.840945	0.840751	0.810549	0.865471	0.859102	0.867346	0.850072	0.894042	0.844919	0.817116	1	0.854821	0.0722298
1456	0	565717	2.26287	22.7895	0.843503	0.152253	0.016812	0.872773	0.894805	0.82373	0.857722	0.873454	0.863283	0.8658	0.869908	0.851349	0.863553	0.866684	0.833948	0.819358	0.868515	0.828032	0.848712	0.860559	0.898807	0.861876	0.838348	1	0.862245	0.0715146
1468	0	546784	2.18714	22.767	0.855056	0.151823	0.0170223	0.875873	0.873918	0.856942	0.852857	0.8613	0.857141	0.882886	0.874517	0.861779	0.844463	0.863266	0.846027	0.819983	0.908044	0.817049	0.846089	0.827676	0.89053	0.867075	0.809076	1	0.862904	0.0703998
1480	0	557011	2.22804	22.7522	0.854904	0.151528	0.0170057	0.85459	0.869614	0.838804	0.872824	0.872358	0.850806	0.861804	0.873748	0.834676	0.866961	0.856982	0.862233	0.811991	0.871142	0.8285	0.826327	0.854653	0.867942	0.832092	0.823691	1	0.857018	0.0733708
1492	0	626643	2.50657	22.7842	0.848363	0.152154	0.0169087	0.852727	0.889874	0.850846	0.877469	0.856638	0.886443	0.871949	0.876706	0.835036	0.87343	0.844818	0.819356	0.810313	0.856962	0.838639	0.815558	0.848341	0.905118	0.85807	0.838378	1	0.86206	0.0711269
1504	0	556829	2.22732	22.7768	0.845026	0.152003	0.0168369	0.872628	0.895676	0.822319	0.87865	0.840583	0.860359	0.842557	0.879052	0.829513	0.844835	0.833655	0.855694	0.808782	0.849214	0.846634	0.848442	0.857458	0.886922	0.833451	0.819174	1	0.857281	0.0724983
1516	0	490858	1.96343	22.797	0.856629	0.152422	0.0170945	0.879262	0.890793	0.847469	0.872903	0.886373	0.882096	0.865947	0.868945	0.866605	0.837512	0.829589	0.814516	0.793465	0.864952	0.797041	0.858098	0.859383	0.875483	0.872641	0.832838	1	0.865576	0.0696384
1528	0	535553	2.14221	22.7355	0.842125	0.151179	0.0167158	0.872674	0.866681	0.816262	0.88296	0.867552	0.869639	0.857713	0.888044	0.861152	0.845659	0.83817	0.845568	0.808713	0.879756	0.829701	0.836658	0.838094	0.885871	0.819488	0.843533	1	0.858791	0.0716369
1540	0	523964	2.09586	22.7596	0.852626	0.151672	0.0169693	0.896669	0.886854	0.864327	0.858974	0.839655	0.854605	0.864142	0.882601	0.847404	0.861071	0.836769	0.851689	0.806305	0.862175	0.817589	0.844539	0.866289	0.872715	0.866827	0.82022	1	0.864727	0.0716885
1552	0	527093	2.10837	22.6985	0.848276	0.150457	0.0167824	0.853305	0.882752	0.841426	0.864007	0.872498	0.853339	0.849808	0.874229	0.834696	0.864621	0.85767	0.822619	0.795076	0.85912	0.812204	0.827409	0.807882	0.908399	0.830666	0.832969	1	0.855233	0.073021
1564	0	582893	2.33157	22.7924	0.842014	0.15231	0.0168037	0.873853	0.902741	0.827221	0.890246	0.852864	0.869152	0.848687	0.888914	0.85307	0.869274	0.835357	0.833466	0.803231	0.876963	0.835796	0.832803	0.874216	0.902094	0.82742	0.817318	1	0.864164	0.0742106
1576	0	673744	2.69498	22.8713	0.850579	0.153898	0.0170826	0.859838	0.8974	0.828721	0.887632	0.870124	0.884355	0.85613	0.876615	0.868803	0.851333	0.827166	0.828712	0.768906	0.869041	0.82163	0.842839	0.866685	0.89449	0.844065	0.828926	1	0.862199	0.0679163
1588	0	629047	2.51619	22.8627	0.868237	0.153752	0.017431	0.895017	0.87044	0.837053	0.874765	0.875788	0.886132	0.882613	0.887113	0.843801	0.864024	0.849099	0.811471	0.792485	0.880112	0.805924	0.861563	0.856865	0.882528	0.844097	0.817376	1	0.866407	0.0678313
1600	0	629586	2.51834	22.8119	0.852033	0.152712	0.0170371	0.892712	0.881772	0.841158	0.869342	0.850125	0.86839	0.85391	0.876752	0.843698	0.871474	0.842211	0.845578	0.799873	0.868403	0.824495	0.823807	0.847611	0.876446	0.84021	0.837388	1	0.862539	0.0710652
1612	0	621811	2.48724	22.8511	0.846011	0.153486	0.016948	0.867146	0.886023	0.852196	0.852897	0.858817	0.859405	0.87506	0.87885	0.865875	0.851525	0.835457	0.838999	0.808897	0.854967	0.804888	0.834518	0.856906	0.883529	0.850947	0.80605	1	0.860046	0.0721971
1624	0	536315	2.14526	22.7793	0.856821	0.152069	0.0170901	0.882073	0.872093	0.837235	0.8696	0.871121	0.891168	0.836632	0.885569	0.852139	0.874079	0.858613	0.824703	0.789378	0.867888	0.815637	0.829987	0.832445	0.886142	0.84186	0.818028	1	0.861899	0.0700487
1636	0	618616	2.47446	22.8298	0.844688	0.153057	0.016899	0.86403	0.897067	0.825072	0.890982	0.860591	0.887441	0.837199	0.873409	0.890127	0.854912	0.839123	0.841969	0.795004	0.908086	0.831127	0.843767	0.832531	0.890594	0.828087	0.823879	1	0.863617	0.0715932
1648	0	492655	1.97062	22.6979	0.857412	0.150458	0.016966	0.883285	0.877982	0.842517	0.884659	0.87564	0.890366	0.864251	0.897215	0.855877	0.834735	0.837279	0.829491	0.781954	0.882816	0.81153	0.829846	0.863249	0.88006	0.830771	0.84023	1	0.865933	0.0674228
1660	0	501718	2.00687	22.7499	0.858754	0.15149	0.0170851	0.89646	0.862002	0.847584	0.892098	0.856794	0.881691	0.866134	0.885945	0.861619	0.864804	0.875769	0.817057	0.792855	0.862431	0.827539	0.823238	0.853304	0.886354	0.84069	0.834318	1	0.866828	0.0705709
1672	0	512693	2.05077	22.7043	0.856304	0.150582	0.0169594	0.886694	0.877435	0.827702	0.890026	0.859931	0.864109	0.872554	0.862369	0.86374	0.860257	0.843886	0.824627	0.805259	0.865958	0.7958	0.841784	0.838075	0.88556	0.851229	0.821758	1	0.862167	0.0695878
1684	0	568772	2.27509	22.7868	0.841833	0.152196	0.0167739	0.887632	0.882156	0.849137	0.867995	0.866117	0.881226	0.85428	0.87629	0.84821	0.87432	0.832138	0.808747	0.782156	0.860351	0.832231	0.833453	0.848183	0.870341	0.830134	0.83626	1	0.863218	0.0697379
1696	0	606490	2.42596	22.8628	0.863453	0.153747	0.0173288	0.865207	0.891177	0.855265	0.850862	0.887673	0.895706	0.817463	0.890476	0.856282	0.859832	0.834765	0.824777	0.790194	0.903556	0.83154	0.839196	0.814069	0.888489	0.806612	0.846534	1	0.862528	0.0722999
1708	0	569854	2.27942	22.7652	0.835627	0.151758	0.0166245	0.875327	0.872594	0.840631	0.879858	0.882206	0.905649	0.851114	0.88664	0.875435	0.849311	0.852074	0.835067	0.780559	0.866483	0.833379	0.820168	0.860265	0.903434	0.848696	0.86236	1	0.866213	0.0674427
1720	0	641297	2.56519	22.8426	0.866586	0.153346	0.017372	0.863244	0.905293	0.845685	0.902791	0.889006	0.880597	0.854315	0.886138	0.866048	0.843459	0.874388	0.80975	0.828714	0.884473	0.832981	0.828374	0.857971	0.859747	0.851048	0.817183	1	0.870389	0.0680243
1732	0	656692	2.62677	22.8215	0.846261	0.152896	0.0169343	0.892263	0.885249	0.853319	0.904678	0.892546	0.893173	0.851331	0.884476	0.861616	0.833662	0.856306	0.810707	0.785377	0.877526	0.834211	0.832375	0.852039	0.867719	0.800007	0.842027	1	0.871488	0.0651424
1744	0	600489	2.40196	22.8685	0.860965	0.153857	0.0172846	0.87987	0.864158	0.829253	0.879874	0.889096	0.88484	0.872311	0.870129	0.845722	0.863049	0.851303	0.84577	0.803302	0.834115	0.820295	0.819184	0.811418	0.869292	0.856436	0.864908	1	0.86228	0.0709269
1756	0	526729	2.10692	22.7041	0.861963	0.150588	0.0170983	0.895992	0.882727	0.84752	0.890294	0.858831	0.872498	0.867171	0.885299	0.845879	0.856568	0.825124	0.807009	0.798982	0.870937	0.820743	0.832652	0.846002	0.865639	0.849917	0.847439	1	0.866025	0.0694778
1768	0	598617	2.39447	22.7763	0.854373	0.152007	0.0170391	0.870185	0.884394	0.838932	0.895308	0.872225	0.900986	0.854079	0.884645	0.865127	0.837244	0.853432	0.828937	0.789961	0.874272	0.823148	0.829246	0.841135	0.866324	0.852054	0.847955	1	0.865693	0.0684273
1780	0	555702	2.22281	22.7692	0.850363	0.151859	0.0169312	0.855596	0.887815	0.828544	0.864586	0.856319	0.88841	0.852699	0.852973	0.848941	0.843615	0.842803	0.822394	0.81814	0.876946	0.82134	0.798341	0.838257	0.890704	0.844877	0.840234	1	0.855458	0.0739968
1792	0	569808	2.27923	22.7555	0.86906	0.151616	0.0173007	0.90741	0.873529	0.851449	0.918651	0.878096	0.880605	0.849253	0.875751	0.854315	0.820028	0.841995	0.798475	0.778324	0.87096	0.832066	0.841939	0.839477	0.878599	0.866119	0.834503	1	0.869422	0.0655653
1804	0	610670	2.44268	22.8127	0.852119	0.152729	0.0170542	0.882034	0.880272	0.850739	0.893688	0.884628	0.892208	0.840397	0.892146	0.848493	0.870048	0.837835	0.814561	0.806042	0.829129	0.834695	0.852222	0.851897	0.880859	0.833398	0.848726	1	0.86774	0.0697771
1816	0	644627	2.57851	22.8731	0.852154	0.153936	0.0171079	0.893784	0.871075	0.813282	0.906594	0.869286	0.864484	0.849858	0.876965	0.819532	0.840772	0.844079	0.828742	0.797554	0.84437	0.843022	0.811869	0.829918	0.855413	0.853733	0.873988	1	0.859753	0.0702234
1828	0	622734	2.49094	22.8952	0.8797	0.154422	0.0177323	0.876899	0.886113	0.820848	0.863956	0.849907	0.884973	0.843107	0.882749	0.818555	0.859026	0.839431	0.818536	0.803894	0.851525	0.814549	0.81508	0.859983	0.864272	0.814062	0.828671	1	0.855545	0.0710882
1840	0	596176	2.3847	22.8908	0.867798	0.154316	0.0174931	0.850917	0.89652	0.838672	0.892124	0.889066	0.885202	0.856899	0.87769	0.853433	0.837333	0.85967	0.823004	0.774198	0.864168	0.82126	0.805367	0.819914	0.873309	0.869343	0.862616	1	0.862767	0.072135
1852	0	600494	2.40198	22.9262	0.87135	0.155032	0.0175948	0.862875	0.885827	0.831513	0.873901	0.860118	0.885749	0.856462	0.865204	0.834047	0.858407	0.828475	0.821683	0.783901	0.878288	0.825963	0.832745	0.819239	0.893941	0.858414	0.833934	1	0.857533	0.0717482
1864	0	606336	2.42534	22.8831	0.867874	0.154161	0.0174567	0.866777	0.894521	0.846486	0.894915	0.866419	0.897948	0.827365	0.875954	0.830804	0.85495	0.842638	0.790658	0.795884	0.840704	0.820128	0.850102	0.862948	0.885648	0.87304	0.839332	1	0.862623	0.0693234
1876	0	562663	2.25065	22.7649	0.859761	0.151788	0.0171478	0.887737	0.880299	0.842282	0.901245	0.865682	0.872196	0.831801	0.887052	0.810118	0.841694	0.850584	0.803548	0.793151	0.864573	0.842146	0.831882	0.862404	0.86662	0.830514	0.849936	1	0.862224	0.0699983
1888	0	625347	2.50139	22.8264	0.83855	0.152981	0.0167663	0.888615	0.862344	0.827199	0.898657	0.871365	0.885273	0.853768	0.883839	0.840884	0.867287	0.841586	0.808633	0.814777	0.867267	0.849804	0.820702	0.82367	0.864552	0.831071	0.85648	1	0.862962	0.0704389
1900	0	626712	2.50685	22.8475	0.870066	0.15345	0.0174505	0.873247	0.882919	0.817858	0.879808	0.850113	0.878415	0.87209	0.8444	0.812883	0.866995	0.848583	0.841682	0.798727	0.874123	0.842886	0.808101	0.855935	0.866548	0.847538	0.850724	1	0.857325	0.0711905
1912	0	528279	2.11312	22.8284	0.855202	0.153045	0.0171224	0.856443	0.873578	0.838505	0.900293	0.865974	0.87008	0.857314	0.882738	0.856768	0.831044	0.818636	0.814558	0.768177	0.868547	0.81152	0.834082	0.824185	0.865912	0.873348	0.837275	1	0.857146	0.0708171
1924	0	498221	1.99288	22.7546	0.855889	0.151577	0.0170289	0.888347	0.892078	0.842002	0.884783	0.85923	0.880145	0.843821	0.865942	0.800904	0.841134	0.82913	0.805726	0.787914	0.860982	0.829185	0.820218	0.850481	0.898773	0.855682	0.82153	1	0.860429	0.0677849
1936	0	624776	2.4991	22.8699	0.854573	0.153875	0.0171591	0.881766	0.891534	0.838482	0.873539	0.852358	0.877013	0.851226	0.902107	0.837761	0.839744	0.856434	0.805643	0.80109	0.860524	0.835596	0.840328	0.873358	0.887785	0.853047	0.834866	1	0.862955	0.0693443
1948	0	587635	2.35054	22.8357	0.856643	0.153195	0.0171611	0.898762	0.877946	0.823697	0.88851	0.89698	0.883325	0.834426	0.867312	0.841595	0.835148	0.815768	0.818861	0.830537	0.865958	0.851781	0.822952	0.867568	0.855085	0.859812	0.886575	1	0.864706	0.0691509
1960	0	596731	2.38692	22.7597	0.842201	0.151658	0.0167511	0.866249	0.879605	0.844552	0.866316	0.855637	0.89742	0.832099	0.866759	0.838626	0.844623	0.852461	0.820404	0.809893	0.885388	0.816525	0.813125	0.846677	0.85109	0.861111	0.865375	1	0.857925	0.0717625
1972	0	570592	2.28237	22.8148	0.851047	0.152767	0.0170006	0.863579	0.883498	0.86712	0.892856	0.87059	0.847026	0.848254	0.863591	0.823837	0.836989	0.818559	0.804084	0.780406	0.869236	0.827837	0.806137	0.863241	0.868741	0.867713	0.862439	1	0.858465	0.0702263
1984	0	550708	2.20283	22.8284	0.876656	0.153079	0.0175795	0.84995	0.891621	0.834913	0.896593	0.850146	0.870082	0.866718	0.87919	0.821146	0.831161	0.851422	0.796551	0.800665	0.891845	0.8177	0.800331	0.859096	0.858307	0.869031	0.8491	1	0.857135	0.0707527
1996	0	570709	2.28284	22.7465	0.843301	0.151399	0.0167494	0.892938	0.899341	0.851616	0.876314	0.858679	0.885577	0.834317	0.877044	0.827711	0.813224	0.83238	0.796675	0.817018	0.866292	0.838398	0.81292	0.882555	0.904901	0.837268	0.811787	1	0.863681	0.0682193
2008	0	585261	2.34104	22.7585	0.848708	0.151645	0.0168838	0.880689	0.892964	0.849506	0.891251	0.868792	0.901161	0.810666	0.895893	0.840423	0.821759	0.823963	0.822383	0.804412	0.883666	0.85027	0.819979	0.850107	0.866431	0.846701	0.855403	1	0.865002	0.0677555
2020	0	525366	2.10146	22.729	0.857762	0.151074	0.0170292	0.895747	0.879672	0.838015	0.854336	0.867992	0.888639	0.827551	0.873398	0.829838	0.837298	0.85199	0.820242	0.816772	0.885259	0.848981	0.816837	0.879106	0.864659	0.869912	0.843902	1	0.861492	0.0664316
2032	0	639200	2.5568	22.7823	0.841198	0.152107	0.016756	0.864215	0.89808	0.834404	0.881977	0.863409	0.877308	0.844511	0.860769	0.824754	0.843036	0.838361	0.785655	0.774919	0.858345	0.834206	0.820434	0.862558	0.865856	0.858931	0.856931	1	0.857179	0.0700975
2044	0	585105	2.34042	22.7959	0.868909	0.152418	0.0173454	0.888373	0.885408	0.838282	0.881035	0.846404	0.896946	0.834312	0.867007	0.833027	0.809477	0.824443	0.785974	0.79851	0.868277	0.824799	0.830125	0.866339	0.850707	0.85893	0.863347	1	0.858493	0.0713983
2056	0	508637	2.03455	22.7658	0.844871	0.151784	0.0168044	0.88047	0.88865	0.86661	0.885554	0.870417	0.875749	0.848461	0.875218	0.83152	0.825431	0.839168	0.781221	0.813585	0.875614	0.849773	0.827657	0.866866	0.87693	0.859756	0.834282	1	0.864855	0.0678408
2068	0	440954	1.76382	22.7836	0.857265	0.152157	0.0171005	0.869163	0.896498	0.848643	0.90658	0.858012	0.872713	0.812624	0.912084	0.839233	0.833912	0.829577	0.787051	0.793211	0.872952	0.823115	0.812953	0.863744	0.853561	0.877755	0.840218	1	0.861926	0.0685684
2080	0	506710	2.02684	22.7369	0.839282	0.151203	0.016658	0.870968	0.909011	0.834761	0.888233	0.858007	0.865833	0.859909	0.883193	0.826643	0.808383	0.828856	0.801695	0.813583	0.878494	0.841143	0.815778	0.863796	0.868055	0.840515	0.862584	1	0.861235	0.0673439
2092	0	520833	2.08333	22.7473	0.853469	0.151431	0.0169646	0.89811	0.872538	0.846528	0.864314	0.873577	0.867832	0.833669	0.889581	0.815384	0.804365	0.832686	0.776788	0.795299	0.857856	0.839899	0.817104	0.891449	0.862529	0.879063	0.867167	1	0.858431	0.0658472
2104	0	489377	1.95751	22.7425	0.847963	0.151326	0.0168531	0.88509	0.896954	0.866212	0.912445	0.832124	0.885817	0.852524	0.864438	0.82316	0.827064	0.852735	0.760975	0.801478	0.859085	0.838563	0.818175	0.86494	0.855806	0.861951	0.869075	1	0.864986	0.0668566
2116	0	588859	2.35544	22.7856	0.847542	0.152181	0.0168902	0.900764	0.899181	0.843432	0.892986	0.860602	0.872195	0.830566	0.890847	0.83957	0.828815	0.853157	0.796144	0.789101	0.873628	0.81688	0.855874	0.851163	0.837403	0.865663	0.85223	1	0.866158	0.0677998
2128	0	567246	2.26898	22.775	0.847954	0.151972	0.0168982	0.876687	0.898832	0.86239	0.90476	0.848779	0.875881	0.823929	0.883568	0.82796	0.827219	0.862026	0.779635	0.796364	0.864997	0.837209	0.839942	0.86531	0.843536	0.860552	0.824866	1	0.863621	0.0694932
2140	0	582482	2.32993	22.807	0.856017	0.152619	0.0170896	0.875637	0.879262	0.842787	0.891663	0.855044	0.881887	0.820495	0.889329	0.849788	0.822804	0.82973	0.784061	0.781849	0.86823	0.847221	0.792194	0.872513	0.865783	0.887362	0.848918	1	0.858496	0.0661472
2152	0	534602	2.13841	22.7607	0.847382	0.151686	0.0168669	0.88245	0.883327	0.853552	0.883406	0.856693	0.868095	0.840733	0.867147	0.801454	0.839107	0.846899	0.791166	0.812042	0.843109	0.847098	0.830247	0.874449	0.878434	0.875638	0.87678	1	0.859983	0.0669794
2164	0	591240	2.36496	22.9084	0.863517	0.154661	0.0173881	0.860058	0.86621	0.837799	0.893142	0.858859	0.886624	0.831928	0.874559	0.833499	0.785921	0.859772	0.778653	0.79158	0.845427	0.792485	0.797191	0.874483	0.847181	0.868004	0.860623	1	0.852007	0.0713623
2176	0	537837	2.15135	22.8203	0.868522	0.152905	0.0174032	0.896164	0.875952	0.867396	0.88858	0.842185	0.896329	0.846612	0.897174	0.836096	0.824167	0.842881	0.807098	0.778843	0.84161	0.816053	0.827542	0.870414	0.841463	0.868787	0.859008	1	0.864877	0.0660072
2188	0	550146	2.20058	22.8024	0.866661	0.152544	0.0172874	0.881821	0.897365	0.8442	0.892703	0.865158	0.865044	0.84417	0.879101	0.825867	0.816412	0.850772	0.789792	0.77195	0.867244	0.804741	0.820318	0.859796	0.851051	0.867779	0.857954	1	0.860979	0.0692522
2200	0	546959	2.18784	22.7565	0.844913	0.1516	0.0168233	0.885376	0.887819	0.860064	0.896064	0.862482	0.888722	0.818017	0.87821	0.838966	0.830569	0.824929	0.785536	0.792026	0.866423	0.844751	0.820995	0.863399	0.854514	0.850792	0.828179	1	0.86317	0.0671577
2212	0	678351	2.7134	22.8587	0.83961	0.153629	0.0168421	0.86928	0.878083	0.852157	0.897726	0.870042	0.905272	0.84576	0.847831	0.819778	0.834067	0.833879	0.793414	0.778797	0.85332	0.846513	0.808147	0.882646	0.850687	0.863879	0.875598	1	0.860511	0.0706359
2224	0	620008	2.48003	22.9381	0.856121	0.155249	0.017297	0.879077	0.873158	0.841308	0.898963	0.861024	0.892278	0.813145	0.876288	0.814403	0.792333	0.845087	0.799011	0.820489	0.850538	0.827389	0.827353	0.868815	0.85732	0.855433	0.860703	1	0.857443	0.0717065
2236	0	562980	2.25192	22.8529	0.869487	0.153556	0.0174523	0.876369	0.873909	0.851466	0.903199	0.852519	0.893317	0.836849	0.890237	0.832284	0.822128	0.844338	0.784936	0.786512	0.847531	0.812732	0.844677	0.881155	0.85164	0.863064	0.862838	1	0.860967	0.0706511
2248	0	538112	2.15245	22.7764	0.857577	0.152013	0.0170907	0.87793	0.895405	0.870267	0.900834	0.861255	0.893135	0.84054	0.863346	0.845224	0.802751	0.857385	0.793667	0.790254	0.844623	0.800878	0.824292	0.871512	0.851748	0.856208	0.854679	1	0.865006	0.0671189
2260	0	606295	2.42518	22.7974	0.84948	0.15242	0.0169642	0.890692	0.881028	0.838264	0.88701	0.847398	0.877847	0.832769	0.8762	0.838283	0.816584	0.85355	0.799621	0.805044	0.848583	0.823637	0.835727	0.859758	0.859155	0.849939	0.860582	1	0.859522	0.0699126
2272	0	671817	2.68727	22.8412	0.850998	0.153296	0.0170429	0.894392	0.89299	0.838267	0.895443	0.867177	0.892159	0.828528	0.851046	0.834034	0.818383	0.827894	0.805939	0.776711	0.861581	0.815405	0.831945	0.871068	0.84025	0.843531	0.860538	1	0.86187	0.0698982
2284	0	761697	3.04679	22.8833	0.869682	0.154168	0.0175251	0.877627	0.880217	0.84863	0.888957	0.864312	0.90127	0.840415	0.890004	0.80937	0.809777	0.826375	0.809182	0.816586	0.841398	0.831587	0.807127	0.876573	0.851804	0.876721	0.849491	1	0.860944	0.0688559
2296	0	781834	3.12734	22.9182	0.847253	0.154835	0.0170856	0.878021	0.877021	0.853645	0.886531	0.847944	0.889611	0.820205	0.870584	0.807939	0.774379	0.837156	0.811871	0.804373	0.854267	0.826053	0.817864	0.857115	0.861368	0.85629	0.858149	1	0.855373	0.0684545
2308	0	701380	2.80552	22.9303	0.844878	0.155074	0.0170415	0.883431	0.867645	0.859028	0.902331	0.864355	0.905821	0.848703	0.873844	0.85595	0.81707	0.839948	0.790828	0.817417	0.847787	0.795583	0.84042	0.87952	0.866046	0.83863	0.854956	1	0.864727	0.0694574
2320	0	551631	2.20652	22.8088	0.868711	0.152675	0.0173675	0.880912	0.883475	0.872246	0.908587	0.875789	0.884586	0.843959	0.879853	0.83021	0.844028	0.849168	0.79996	0.814564	0.839313	0.810864	0.810438	0.860163	0.839637	0.87417	0.867761	1	0.867761	0.0668489
2332	0	492500	1.97	22.8586	0.868098	0.153669	0.0174256	0.902905	0.876257	0.862181	0.904413	0.873659	0.888665	0.811127	0.871882	0.816822	0.826035	0.828273	0.814123	0.81053	0.840307	0.789026	0.84048	0.869462	0.838278	0.852679	0.847162	1	0.864494	0.0658355
2344	0	434432	1.73773	22.7247	0.898058	0.151051	0.017905	0.890379	0.908333	0.799886	0.890185	0.869105	0.906674	0.827421	0.918686	0.822536	0.792275	0.880247	0.797083	0.79256	0.834126	0.813119	0.843473	0.869553	0.84247	0.838206	0.865752	1	0.863031	0.0700706
2356	0	626756	2.50702	22.8358	0.970521	0.15338	0.0197273	0.874809	0.882187	0.826014	0.890421	0.839428	0.901662	0.849819	0.875942	0.849951	0.821417	0.861254	0.828136	0.826799	0.846991	0.808887	0.813518	0.869091	0.848347	0.829531	0.850939	1	0.859697	0.0736916
2368	0	695130	2.78052	22.8934	0.952804	0.154504	0.0194674	0.865627	0.853143	0.83044	0.894618	0.838149	0.878742	0.855769	0.855193	0.829602	0.780707	0.833404	0.833072	0.81299	0.838574	0.823355	0.825406	0.864818	0.846962	0.851122	0.864976	1	0.850134	0.0800774
2380	0	641480	2.56592	22.8266	0.849646	0.153001	0.0169942	0.895704	0.878511	0.860434	0.88643	0.861061	0.890513	0.824932	0.855338	0.838819	0.832135	0.816334	0.804133	0.832106	0.848455	0.822752	0.857466	0.872343	0.853847	0.842418	0.871406	1	0.863353	0.0675948
2392	0	682152	2.72861	22.8621	0.857763	0.153724	0.0172293	0.892582	0.878957	0.855911	0.910328	0.873141	0.903255	0.832144	0.888905	0.844883	0.840845	0.813672	0.818659	0.813291	0.823992	0.80918	0.844122	0.871227	0.847163	0.86275	0.847544	1	0.868112	0.0692298
6355
