# Supplementary material for: IBSEM: An Individual-Based Atlantic Salmon Population Model
Source: PLoS One. 2015 Sep 18;10(9):e0138444. doi: 10.1371/journal.pone.0138444 (PMC4575158; doi:10.1371/journal.pone.0138444)
Supplement: S1 Minimal dataset — (ZIP) [file pone.0138444.s003.zip › temp/scenario 1/wild - 9/runFiles/results/heritabilityFreshwater.txt]

month	parr0+_P_Average	parr0+_P_stDev	parr0+_G_Average	parr0+_G_stDev	parr1+_P_Average	parr1+_P_stDev	parr1+_G_Average	parr1+_G_stDev	parr2+_P_Average	parr2+_P_stDev	parr2+_G_Average	parr2+_G_stDev	parr3+_P_Average	parr3+_P_stDev	parr3+_G_Average	parr3+_G_stDev	parr4+_P_Average	parr4+_P_stDev	parr4+_G_Average	parr4+_G_stDev
21	3.39137	0.757294	3.39344	0.026711	0	0	0	0	0	0	0	0	0	0	0	0	0	0	0	0
21	0	0	0	0	13.9193	12.6439	14.0819	0.607187	0	0	0	0	0	0	0	0	0	0	0	0
21	0	0	0	0	0	0	0	0	27.6877	26.0735	28.482	16.0721	34.8195	52.2385	37.0475	42.0519	0	0	0	0
21	0	0	0	0	0	0	0	0	0	0	0	0	0	0	0	0	0	0	0	0
33	3.25951	0.701197	3.25619	0.0258548	0	0	0	0	0	0	0	0	0	0	0	0	0	0	0	0
33	0	0	0	0	13.8906	13.2865	14.0784	0.641732	0	0	0	0	0	0	0	0	0	0	0	0
33	0	0	0	0	0	0	0	0	25.2875	27.7269	29.4429	2.65744	38.5979	49.8207	45.4015	26.6248	43.4512	0	54.5038	0
33	0	0	0	0	0	0	0	0	0	0	0	0	0	0	0	0	0	0	0	0
45	3.02837	0.616179	3.02859	0.0248629	0	0	0	0	0	0	0	0	0	0	0	0	0	0	0	0
45	0	0	0	0	14.5561	14.2814	14.7163	0.752613	0	0	0	0	0	0	0	0	0	0	0	0
45	0	0	0	0	0	0	0	0	25.6943	29.205	30.4634	3.65299	34.9584	53.6676	53.0564	9.74642	0	0	0	0
45	0	0	0	0	0	0	0	0	0	0	0	0	0	0	0	0	0	0	0	0
57	3.58847	0.851143	3.58734	0.0314396	0	0	0	0	0	0	0	0	0	0	0	0	0	0	0	0
57	0	0	0	0	13.8312	12.5973	13.9851	0.70883	0	0	0	0	0	0	0	0	0	0	0	0
57	0	0	0	0	0	0	0	0	26.7273	32.0353	31.3652	3.42728	36.5786	57.9091	55.9384	8.48562	44.9836	0	87.265	0
57	0	0	0	0	0	0	0	0	0	0	0	0	0	0	0	0	0	0	0	0
69	3.08395	0.628154	3.08345	0.0223248	0	0	0	0	0	0	0	0	0	0	0	0	0	0	0	0
69	0	0	0	0	14.3233	14.3458	14.4972	0.688438	0	0	0	0	0	0	0	0	0	0	0	0
69	0	0	0	0	0	0	0	0	25.2307	28.1826	29.2136	2.99171	36.6938	57.3661	55.5534	10.1778	0	0	0	0
69	0	0	0	0	0	0	0	0	0	0	0	0	0	0	0	0	0	0	0	0
81	3.29119	0.713086	3.29165	0.025853	0	0	0	0	0	0	0	0	0	0	0	0	0	0	0	0
81	0	0	0	0	12.9405	11.1119	13.0873	0.528138	0	0	0	0	0	0	0	0	0	0	0	0
81	0	0	0	0	0	0	0	0	25.3709	29.6553	29.6286	2.81177	35.1696	55.2168	51.9654	7.3675	0	0	0	0
81	0	0	0	0	0	0	0	0	0	0	0	0	0	0	0	0	0	0	0	0
93	3.3141	0.724868	3.31784	0.0255316	0	0	0	0	0	0	0	0	0	0	0	0	0	0	0	0
93	0	0	0	0	14.883	14.7299	15.0415	0.74216	0	0	0	0	0	0	0	0	0	0	0	0
93	0	0	0	0	0	0	0	0	25.4143	27.3331	29.2747	2.96699	35.8566	57.4007	54.2591	10.6914	0	0	0	0
93	0	0	0	0	0	0	0	0	0	0	0	0	0	0	0	0	0	0	0	0
105	3.30567	0.722872	3.30459	0.031078	0	0	0	0	0	0	0	0	0	0	0	0	0	0	0	0
105	0	0	0	0	14.6188	14.4103	14.7753	0.686803	0	0	0	0	0	0	0	0	0	0	0	0
105	0	0	0	0	0	0	0	0	26.9201	30.9668	32.2962	3.68395	36.1984	59.1369	53.5466	8.9753	44.6219	0	86.4163	0
105	0	0	0	0	0	0	0	0	0	0	0	0	0	0	0	0	0	0	0	0
117	3.26775	0.711234	3.26383	0.0260994	0	0	0	0	0	0	0	0	0	0	0	0	0	0	0	0
117	0	0	0	0	14.4385	14.0055	14.6126	0.78545	0	0	0	0	0	0	0	0	0	0	0	0
117	0	0	0	0	0	0	0	0	26.4642	30.9214	31.3715	3.1642	36.671	60.7833	57.8239	10.299	46.3615	0	85.7148	0
117	0	0	0	0	0	0	0	0	0	0	0	0	0	0	0	0	0	0	0	0
129	3.34803	0.749415	3.34943	0.0299471	0	0	0	0	0	0	0	0	0	0	0	0	0	0	0	0
129	0	0	0	0	14.7403	14.5645	14.8862	0.756375	0	0	0	0	0	0	0	0	0	0	0	0
129	0	0	0	0	0	0	0	0	26.8593	31.5656	31.7981	3.88492	36.5641	50.5629	56.8675	10.6623	49.0639	0	92.635	0
129	0	0	0	0	0	0	0	0	0	0	0	0	0	0	0	0	0	0	0	0
141	3.39705	0.765004	3.39186	0.030244	0	0	0	0	0	0	0	0	0	0	0	0	0	0	0	0
141	0	0	0	0	15.3566	15.8779	15.5452	0.878358	0	0	0	0	0	0	0	0	0	0	0	0
141	0	0	0	0	0	0	0	0	27.4901	31.7284	32.8547	4.21532	37.2548	51.9025	58.8613	15.0928	0	0	0	0
141	0	0	0	0	0	0	0	0	0	0	0	0	0	0	0	0	0	0	0	0
153	2.99271	0.587017	2.9897	0.0190163	0	0	0	0	0	0	0	0	0	0	0	0	0	0	0	0
153	0	0	0	0	14.0898	13.7898	14.2155	0.698029	0	0	0	0	0	0	0	0	0	0	0	0
153	0	0	0	0	0	0	0	0	26.7249	30.9996	32.1589	3.98464	36.3098	56.772	58.1378	14.2349	0	0	0	0
153	0	0	0	0	0	0	0	0	0	0	0	0	0	0	0	0	0	0	0	0
165	3.20754	0.684797	3.2081	0.0309115	0	0	0	0	0	0	0	0	0	0	0	0	0	0	0	0
165	0	0	0	0	13.4655	12.088	13.5972	0.556072	0	0	0	0	0	0	0	0	0	0	0	0
165	0	0	0	0	0	0	0	0	25.8418	29.1866	30.4165	3.27119	36.9176	55.3121	57.3918	13.0013	0	0	0	0
165	0	0	0	0	0	0	0	0	0	0	0	0	0	0	0	0	0	0	0	0
177	3.03867	0.615907	3.03908	0.0255585	0	0	0	0	0	0	0	0	0	0	0	0	0	0	0	0
177	0	0	0	0	13.5834	12.7571	13.7603	0.749448	0	0	0	0	0	0	0	0	0	0	0	0
177	0	0	0	0	0	0	0	0	24.8847	27.3035	28.7913	2.67198	35.5178	45.8888	53.6094	9.467	0	0	0	0
177	0	0	0	0	0	0	0	0	0	0	0	0	0	0	0	0	0	0	0	0
189	3.27511	0.71524	3.27139	0.0313496	0	0	0	0	0	0	0	0	0	0	0	0	0	0	0	0
189	0	0	0	0	13.8244	12.9521	13.9712	0.738093	0	0	0	0	0	0	0	0	0	0	0	0
189	0	0	0	0	0	0	0	0	25.6784	29.8419	29.8739	3.67281	35.3969	52.8204	52.4955	8.51	0	0	0	0
189	0	0	0	0	0	0	0	0	0	0	0	0	0	0	0	0	0	0	0	0
201	3.08275	0.628238	3.08368	0.0213113	0	0	0	0	0	0	0	0	0	0	0	0	0	0	0	0
201	0	0	0	0	13.6822	12.9151	13.8208	0.726588	0	0	0	0	0	0	0	0	0	0	0	0
201	0	0	0	0	0	0	0	0	25.0097	28.5403	29.1703	3.03293	35.2408	49.0036	53.2215	9.59895	48.8457	0	89.5217	0
201	0	0	0	0	0	0	0	0	0	0	0	0	0	0	0	0	0	0	0	0
213	3.40267	0.765914	3.40197	0.028145	0	0	0	0	0	0	0	0	0	0	0	0	0	0	0	0
213	0	0	0	0	14.1926	13.1449	14.3829	0.623902	0	0	0	0	0	0	0	0	0	0	0	0
213	0	0	0	0	0	0	0	0	26.0462	29.8467	30.3545	3.61432	36.2248	47.0838	53.8617	11.0236	0	0	0	0
213	0	0	0	0	0	0	0	0	0	0	0	0	0	0	0	0	0	0	0	0
225	3.09566	0.636076	3.0949	0.0257077	0	0	0	0	0	0	0	0	0	0	0	0	0	0	0	0
225	0	0	0	0	14.2591	13.9732	14.3994	0.682053	0	0	0	0	0	0	0	0	0	0	0	0
225	0	0	0	0	0	0	0	0	25.7337	29.2633	30.3378	2.99389	35.3713	51.119	54.1093	9.00941	0	0	0	0
225	0	0	0	0	0	0	0	0	0	0	0	0	0	0	0	0	0	0	0	0
237	3.20178	0.680095	3.20271	0.0250171	0	0	0	0	0	0	0	0	0	0	0	0	0	0	0	0
237	0	0	0	0	13.394	12.3182	13.5235	0.673695	0	0	0	0	0	0	0	0	0	0	0	0
237	0	0	0	0	0	0	0	0	25.6152	29.7438	30.0387	2.85698	35.9104	48.6395	54.5154	8.69136	0	0	0	0
237	0	0	0	0	0	0	0	0	0	0	0	0	0	0	0	0	0	0	0	0
249	3.26314	0.704738	3.26052	0.0265191	0	0	0	0	0	0	0	0	0	0	0	0	0	0	0	0
249	0	0	0	0	14.0827	13.2768	14.2261	0.64479	0	0	0	0	0	0	0	0	0	0	0	0
249	0	0	0	0	0	0	0	0	25.2768	28.1158	29.2488	3.2008	35.0893	51.8188	54.4422	8.73896	0	0	0	0
249	0	0	0	0	0	0	0	0	0	0	0	0	0	0	0	0	0	0	0	0
261	3.44786	0.788006	3.44418	0.0304786	0	0	0	0	0	0	0	0	0	0	0	0	0	0	0	0
261	0	0	0	0	15.8387	16.4597	16.0148	0.912963	0	0	0	0	0	0	0	0	0	0	0	0
261	0	0	0	0	0	0	0	0	27.4699	31.3807	32.4725	4.49166	36.9422	54.6977	55.4747	12.0752	49.2419	0	103.185	0
261	0	0	0	0	0	0	0	0	0	0	0	0	0	0	0	0	0	0	0	0
273	3.28745	0.719219	3.29034	0.0271074	0	0	0	0	0	0	0	0	0	0	0	0	0	0	0	0
273	0	0	0	0	13.8767	13.1638	14.0347	0.669469	0	0	0	0	0	0	0	0	0	0	0	0
273	0	0	0	0	0	0	0	0	26.9573	32.6166	32.2907	3.49985	38.1046	62.361	57.6723	8.30037	0	0	0	0
273	0	0	0	0	0	0	0	0	0	0	0	0	0	0	0	0	0	0	0	0
285	3.58895	0.864891	3.5939	0.0388734	0	0	0	0	0	0	0	0	0	0	0	0	0	0	0	0
285	0	0	0	0	15.1928	15.2802	15.3708	0.81048	0	0	0	0	0	0	0	0	0	0	0	0
285	0	0	0	0	0	0	0	0	26.8302	31.3267	31.2962	3.43452	38.3202	61.7025	59.3775	10.3369	0	0	0	0
285	0	0	0	0	0	0	0	0	0	0	0	0	0	0	0	0	0	0	0	0
297	3.40285	0.765074	3.4018	0.0263846	0	0	0	0	0	0	0	0	0	0	0	0	0	0	0	0
297	0	0	0	0	15.3821	16.2911	15.5865	0.965644	0	0	0	0	0	0	0	0	0	0	0	0
297	0	0	0	0	0	0	0	0	27.4262	31.5881	32.8578	3.70886	38.586	70.3865	57.2111	10.838	0	0	0	0
297	0	0	0	0	0	0	0	0	0	0	0	0	0	0	0	0	0	0	0	0
309	2.89742	0.558724	2.89471	0.0206044	0	0	0	0	0	0	0	0	0	0	0	0	0	0	0	0
309	0	0	0	0	14.2779	14.3257	14.4407	0.664514	0	0	0	0	0	0	0	0	0	0	0	0
309	0	0	0	0	0	0	0	0	26.5284	30.5283	32.5721	4.63392	37.7581	56.9195	57.9568	12.847	0	0	0	0
309	0	0	0	0	0	0	0	0	0	0	0	0	0	0	0	0	0	0	0	0
321	3.64126	0.877196	3.63925	0.0313592	0	0	0	0	0	0	0	0	0	0	0	0	0	0	0	0
321	0	0	0	0	14.0913	12.7523	14.2416	0.703652	0	0	0	0	0	0	0	0	0	0	0	0
321	0	0	0	0	0	0	0	0	26.9371	32.0981	31.6756	3.28328	38.3539	53.6745	60.5292	14.755	0	0	0	0
321	0	0	0	0	0	0	0	0	0	0	0	0	0	0	0	0	0	0	0	0
333	3.26629	0.707917	3.26234	0.0301784	0	0	0	0	0	0	0	0	0	0	0	0	0	0	0	0
333	0	0	0	0	14.2247	14.0594	14.3926	0.650082	0	0	0	0	0	0	0	0	0	0	0	0
333	0	0	0	0	0	0	0	0	25.2519	28.3648	29.1306	2.87225	36.1828	52.5014	55.6859	8.10828	0	0	0	0
333	0	0	0	0	0	0	0	0	0	0	0	0	0	0	0	0	0	0	0	0
345	3.35732	0.747614	3.35545	0.028669	0	0	0	0	0	0	0	0	0	0	0	0	0	0	0	0
345	0	0	0	0	14.7152	14.5507	14.8836	0.859766	0	0	0	0	0	0	0	0	0	0	0	0
345	0	0	0	0	0	0	0	0	26.6151	31.5774	31.3812	3.46684	35.3782	54.3979	53.4344	9.05264	0	0	0	0
345	0	0	0	0	0	0	0	0	0	0	0	0	0	0	0	0	0	0	0	0
357	3.19361	0.684081	3.19485	0.029108	0	0	0	0	0	0	0	0	0	0	0	0	0	0	0	0
357	0	0	0	0	14.8582	15.1	15.0152	0.77045	0	0	0	0	0	0	0	0	0	0	0	0
357	0	0	0	0	0	0	0	0	26.6476	30.5299	32.0566	4.24452	36.3899	46.4835	57.2751	10.5812	42.217	0	81.32	0
357	0	0	0	0	0	0	0	0	0	0	0	0	0	0	0	0	0	0	0	0
369	3.57196	0.854715	3.56962	0.0367214	0	0	0	0	0	0	0	0	0	0	0	0	0	0	0	0
369	0	0	0	0	14.9025	14.6327	15.0646	0.858292	0	0	0	0	0	0	0	0	0	0	0	0
369	0	0	0	0	0	0	0	0	27.48	32.9931	32.7658	3.66643	38.1357	64.8067	59.1518	14.4753	0	0	0	0
369	0	0	0	0	0	0	0	0	0	0	0	0	0	0	0	0	0	0	0	0
381	3.16462	0.667073	3.16924	0.0242989	0	0	0	0	0	0	0	0	0	0	0	0	0	0	0	0
381	0	0	0	0	14.7724	15.2563	14.9368	0.835228	0	0	0	0	0	0	0	0	0	0	0	0
381	0	0	0	0	0	0	0	0	26.5144	30.0353	31.4932	3.56011	36.9577	48.4174	57.963	10.4009	0	0	0	0
381	0	0	0	0	0	0	0	0	0	0	0	0	0	0	0	0	0	0	0	0
393	3.33414	0.739768	3.3318	0.0307085	0	0	0	0	0	0	0	0	0	0	0	0	0	0	0	0
393	0	0	0	0	13.3464	11.949	13.4954	0.616115	0	0	0	0	0	0	0	0	0	0	0	0
393	0	0	0	0	0	0	0	0	26.0572	31.7718	30.662	3.41955	36.2928	58.3818	55.7221	7.81146	0	0	0	0
393	0	0	0	0	0	0	0	0	0	0	0	0	0	0	0	0	0	0	0	0
405	3.10678	0.634748	3.10327	0.0234193	0	0	0	0	0	0	0	0	0	0	0	0	0	0	0	0
405	0	0	0	0	13.6247	12.8142	13.749	0.68613	0	0	0	0	0	0	0	0	0	0	0	0
405	0	0	0	0	0	0	0	0	24.5496	26.9039	28.1148	2.66134	34.4365	59.1925	54.2748	10.2479	53.6768	0	85.3778	0
405	0	0	0	0	0	0	0	0	0	0	0	0	0	0	0	0	0	0	0	0
417	3.2561	0.702015	3.25892	0.0257777	0	0	0	0	0	0	0	0	0	0	0	0	0	0	0	0
417	0	0	0	0	13.5991	12.398	13.7449	0.637937	0	0	0	0	0	0	0	0	0	0	0	0
417	0	0	0	0	0	0	0	0	25.2756	28.8384	29.2731	3.07807	34.2843	51.6313	51.2178	7.51341	0	0	0	0
417	0	0	0	0	0	0	0	0	0	0	0	0	0	0	0	0	0	0	0	0
429	3.71836	0.913871	3.71793	0.0374024	0	0	0	0	0	0	0	0	0	0	0	0	0	0	0	0
429	0	0	0	0	15.0167	14.8023	15.2339	0.804963	0	0	0	0	0	0	0	0	0	0	0	0
429	0	0	0	0	0	0	0	0	26.3575	29.2632	30.4897	3.10463	36.6746	51.3351	54.6758	8.47626	0	0	0	0
429	0	0	0	0	0	0	0	0	0	0	0	0	0	0	0	0	0	0	0	0
441	3.41341	0.777068	3.41259	0.0311103	0	0	0	0	0	0	0	0	0	0	0	0	0	0	0	0
441	0	0	0	0	15.8863	17.2224	16.0796	0.922116	0	0	0	0	0	0	0	0	0	0	0	0
441	0	0	0	0	0	0	0	0	27.3769	31.066	32.8007	3.79681	37.1158	60.7523	55.7321	8.64085	54.1581	0	95.0554	0
441	0	0	0	0	0	0	0	0	0	0	0	0	0	0	0	0	0	0	0	0
453	3.18075	0.672821	3.18139	0.0256792	0	0	0	0	0	0	0	0	0	0	0	0	0	0	0	0
453	0	0	0	0	14.5819	14.7459	14.7152	0.770225	0	0	0	0	0	0	0	0	0	0	0	0
453	0	0	0	0	0	0	0	0	27.3097	32.6111	33.5622	4.22916	37.6613	51.0711	58.4048	7.79521	36.1028	0	93.5895	0
453	0	0	0	0	0	0	0	0	0	0	0	0	0	0	0	0	0	0	0	0
465	3.15379	0.659401	3.15574	0.0247583	0	0	0	0	0	0	0	0	0	0	0	0	0	0	0	0
465	0	0	0	0	13.3305	12.093	13.4848	0.610502	0	0	0	0	0	0	0	0	0	0	0	0
465	0	0	0	0	0	0	0	0	25.725	29.5908	30.4074	3.18569	36.2489	58.0351	58.6559	10.9358	0	0	0	0
465	0	0	0	0	0	0	0	0	0	0	0	0	0	0	0	0	0	0	0	0
477	3.15543	0.661081	3.15603	0.0267951	0	0	0	0	0	0	0	0	0	0	0	0	0	0	0	0
477	0	0	0	0	13.7721	12.7757	13.9074	0.658899	0	0	0	0	0	0	0	0	0	0	0	0
477	0	0	0	0	0	0	0	0	24.9487	27.7403	28.8085	2.86983	35.5818	45.3504	54.1191	8.968	0	0	0	0
477	0	0	0	0	0	0	0	0	0	0	0	0	0	0	0	0	0	0	0	0
489	3.19768	0.674658	3.19193	0.0253737	0	0	0	0	0	0	0	0	0	0	0	0	0	0	0	0
489	0	0	0	0	14.0012	13.3012	14.1534	0.719803	0	0	0	0	0	0	0	0	0	0	0	0
489	0	0	0	0	0	0	0	0	25.7847	29.219	30.0249	3.3352	34.7915	47.8755	52.7531	9.73328	41.0348	0	85.4013	0
489	0	0	0	0	0	0	0	0	0	0	0	0	0	0	0	0	0	0	0	0
501	2.86035	0.541743	2.85614	0.0189053	0	0	0	0	0	0	0	0	0	0	0	0	0	0	0	0
501	0	0	0	0	13.3368	12.3376	13.4669	0.602994	0	0	0	0	0	0	0	0	0	0	0	0
501	0	0	0	0	0	0	0	0	25.0091	27.9542	29.5059	3.37674	34.2829	42.2529	52.897	9.31664	35.7953	0	81.9112	0
501	0	0	0	0	0	0	0	0	0	0	0	0	0	0	0	0	0	0	0	0
513	3.47447	0.795093	3.46981	0.031289	0	0	0	0	0	0	0	0	0	0	0	0	0	0	0	0
513	0	0	0	0	13.7011	12.1886	13.8301	0.621319	0	0	0	0	0	0	0	0	0	0	0	0
513	0	0	0	0	0	0	0	0	25.6697	28.8209	29.704	3.03048	35.8461	55.1007	54.453	10.6214	43.2877	0	88.6908	0
513	0	0	0	0	0	0	0	0	0	0	0	0	0	0	0	0	0	0	0	0
525	3.55826	0.840944	3.55679	0.0327086	0	0	0	0	0	0	0	0	0	0	0	0	0	0	0	0
525	0	0	0	0	16.4176	17.965	16.627	0.991367	0	0	0	0	0	0	0	0	0	0	0	0
525	0	0	0	0	0	0	0	0	27.2595	30.3228	31.8675	4.0862	37.8356	57.4937	56.3757	11.118	44.6823	0	91.031	0
525	0	0	0	0	0	0	0	0	0	0	0	0	0	0	0	0	0	0	0	0
537	2.87746	0.546577	2.87316	0.0196688	0	0	0	0	0	0	0	0	0	0	0	0	0	0	0	0
537	0	0	0	0	13.6476	13.3166	13.8049	0.647841	0	0	0	0	0	0	0	0	0	0	0	0
537	0	0	0	0	0	0	0	0	26.6451	31.4811	32.8036	3.83838	36.77	57.9031	55.0586	7.54859	60.1731	0	93.5214	0
537	0	0	0	0	0	0	0	0	0	0	0	0	0	0	0	0	0	0	0	0
549	2.98267	0.587433	2.98123	0.0219682	0	0	0	0	0	0	0	0	0	0	0	0	0	0	0	0
549	0	0	0	0	12.44	10.4979	12.5659	0.534846	0	0	0	0	0	0	0	0	0	0	0	0
549	0	0	0	0	0	0	0	0	24.5558	27.9196	28.6938	2.82098	35.1126	42.9442	57.4082	11.5081	0	0	0	0
549	0	0	0	0	0	0	0	0	0	0	0	0	0	0	0	0	0	0	0	0
561	3.06107	0.618952	3.06	0.0231502	0	0	0	0	0	0	0	0	0	0	0	0	0	0	0	0
561	0	0	0	0	12.8756	11.2497	13.0243	0.57063	0	0	0	0	0	0	0	0	0	0	0	0
561	0	0	0	0	0	0	0	0	23.7273	25.2272	26.7533	2.44283	33.5772	45.7674	51.1854	7.24469	0	0	0	0
561	0	0	0	0	0	0	0	0	0	0	0	0	0	0	0	0	0	0	0	0
573	3.41068	0.772552	3.41069	0.0308505	0	0	0	0	0	0	0	0	0	0	0	0	0	0	0	0
573	0	0	0	0	13.5727	12.1176	13.7046	0.644584	0	0	0	0	0	0	0	0	0	0	0	0
573	0	0	0	0	0	0	0	0	24.6998	27.2173	27.9843	2.62631	34.0143	47.2239	49.1711	6.86304	45.8505	0	80.9194	0
573	0	0	0	0	0	0	0	0	0	0	0	0	0	0	0	0	0	0	0	0
585	3.0734	0.628342	3.07035	0.0244039	0	0	0	0	0	0	0	0	0	0	0	0	0	0	0	0
585	0	0	0	0	14.4822	14.6051	14.6385	0.789872	0	0	0	0	0	0	0	0	0	0	0	0
585	0	0	0	0	0	0	0	0	25.3274	28.3413	29.4476	3.31262	34.8837	44.4419	50.6426	9.19667	46.1496	1.29762	81.4706	10.7882
585	0	0	0	0	0	0	0	0	0	0	0	0	0	0	0	0	0	0	0	0
597	3.34467	0.736586	3.34524	0.0260935	0	0	0	0	0	0	0	0	0	0	0	0	0	0	0	0
597	0	0	0	0	13.7358	12.5083	13.8795	0.662409	0	0	0	0	0	0	0	0	0	0	0	0
597	0	0	0	0	0	0	0	0	26.2035	30.7736	30.9903	3.54652	35.5967	59.1865	53.7433	8.27236	0	0	0	0
597	0	0	0	0	0	0	0	0	0	0	0	0	0	0	0	0	0	0	0	0
609	3.62644	0.866883	3.62428	0.0335253	0	0	0	0	0	0	0	0	0	0	0	0	0	0	0	0
609	0	0	0	0	14.4194	13.7614	14.57	0.658488	0	0	0	0	0	0	0	0	0	0	0	0
609	0	0	0	0	0	0	0	0	25.8802	29.6661	29.5873	3.02465	37.1816	60.8671	56.2543	9.01976	46.1358	0	87.324	0
609	0	0	0	0	0	0	0	0	0	0	0	0	0	0	0	0	0	0	0	0
621	2.77614	0.510013	2.77303	0.0185176	0	0	0	0	0	0	0	0	0	0	0	0	0	0	0	0
621	0	0	0	0	13.7187	13.5896	13.8891	0.629207	0	0	0	0	0	0	0	0	0	0	0	0
621	0	0	0	0	0	0	0	0	24.9129	27.9283	29.357	2.71406	34.2179	46.326	51.1817	7.31985	44.7088	0	88.0975	0
621	0	0	0	0	0	0	0	0	0	0	0	0	0	0	0	0	0	0	0	0
633	2.70057	0.486621	2.70173	0.0165563	0	0	0	0	0	0	0	0	0	0	0	0	0	0	0	0
633	0	0	0	0	11.4352	9.05612	11.565	0.426101	0	0	0	0	0	0	0	0	0	0	0	0
633	0	0	0	0	0	0	0	0	23.795	26.789	27.8687	2.55989	33.2786	39.744	50.6614	6.9298	42.6261	0	75.4734	0
633	0	0	0	0	0	0	0	0	0	0	0	0	0	0	0	0	0	0	0	0
645	3.52138	0.818615	3.52104	0.0338351	0	0	0	0	0	0	0	0	0	0	0	0	0	0	0	0
645	0	0	0	0	13.0034	10.8374	13.1359	0.546475	0	0	0	0	0	0	0	0	0	0	0	0
645	0	0	0	0	0	0	0	0	23.3351	25.3652	25.817	2.16917	34.343	46.8087	51.5291	8.51848	0	0	0	0
645	0	0	0	0	0	0	0	0	0	0	0	0	0	0	0	0	0	0	0	0
657	3.562	0.833299	3.55848	0.0318149	0	0	0	0	0	0	0	0	0	0	0	0	0	0	0	0
657	0	0	0	0	15.1284	15.2893	15.2551	0.849165	0	0	0	0	0	0	0	0	0	0	0	0
657	0	0	0	0	0	0	0	0	25.2056	27.9873	28.4768	2.55066	34.3152	48.0485	48.2442	6.67523	27.295	0	86.7076	0
657	0	0	0	0	0	0	0	0	0	0	0	0	0	0	0	0	0	0	0	0
669	3.20704	0.682879	3.20136	0.0237436	0	0	0	0	0	0	0	0	0	0	0	0	0	0	0	0
669	0	0	0	0	14.4324	14.3548	14.5908	0.728313	0	0	0	0	0	0	0	0	0	0	0	0
669	0	0	0	0	0	0	0	0	26.4373	31.2592	31.4493	3.48304	35.0984	51.5137	51.4354	8.15806	43.368	0.644207	79.0113	0.589069
669	0	0	0	0	0	0	0	0	0	0	0	0	0	0	0	0	0	0	0	0
681	3.16713	0.666069	3.16884	0.024493	0	0	0	0	0	0	0	0	0	0	0	0	0	0	0	0
681	0	0	0	0	13.7485	12.8752	13.9117	0.619218	0	0	0	0	0	0	0	0	0	0	0	0
681	0	0	0	0	0	0	0	0	25.9557	29.8948	30.6933	3.24319	35.7112	50.6641	55.8578	9.72035	0	0	0	0
681	0	0	0	0	0	0	0	0	0	0	0	0	0	0	0	0	0	0	0	0
693	3.44599	0.785011	3.44867	0.0269079	0	0	0	0	0	0	0	0	0	0	0	0	0	0	0	0
693	0	0	0	0	13.5704	12.2644	13.7195	0.600723	0	0	0	0	0	0	0	0	0	0	0	0
693	0	0	0	0	0	0	0	0	25.294	29.5024	29.1208	2.63745	35.0862	47.5078	54.9595	7.66731	0	0	0	0
693	0	0	0	0	0	0	0	0	0	0	0	0	0	0	0	0	0	0	0	0
705	3.19274	0.677057	3.18802	0.0258455	0	0	0	0	0	0	0	0	0	0	0	0	0	0	0	0
705	0	0	0	0	15.161	15.589	15.3628	0.733008	0	0	0	0	0	0	0	0	0	0	0	0
705	0	0	0	0	0	0	0	0	25.8544	28.5548	30.3101	3.34138	35.517	57.0645	53.3676	9.13211	51.5005	0	91.7991	0
705	0	0	0	0	0	0	0	0	0	0	0	0	0	0	0	0	0	0	0	0
717	2.61369	0.453041	2.61029	0.0158076	0	0	0	0	0	0	0	0	0	0	0	0	0	0	0	0
717	0	0	0	0	12.0288	10.4614	12.148	0.499946	0	0	0	0	0	0	0	0	0	0	0	0
717	0	0	0	0	0	0	0	0	24.6927	28.003	29.6249	2.63556	34.8847	56.4347	51.5236	8.01354	0	0	0	0
717	0	0	0	0	0	0	0	0	0	0	0	0	0	0	0	0	0	0	0	0
729	3.26662	0.70044	3.26327	0.0308849	0	0	0	0	0	0	0	0	0	0	0	0	0	0	0	0
729	0	0	0	0	12.1192	9.42036	12.2365	0.478194	0	0	0	0	0	0	0	0	0	0	0	0
729	0	0	0	0	0	0	0	0	23.3476	25.7087	26.1237	2.30675	34.6725	52.63	52.7521	6.90408	0	0	0	0
729	0	0	0	0	0	0	0	0	0	0	0	0	0	0	0	0	0	0	0	0
741	3.49486	0.809633	3.48993	0.0310531	0	0	0	0	0	0	0	0	0	0	0	0	0	0	0	0
741	0	0	0	0	14.9525	15.107	15.0865	0.874867	0	0	0	0	0	0	0	0	0	0	0	0
741	0	0	0	0	0	0	0	0	24.8279	26.3504	27.7744	2.66629	34.3578	47.0247	49.1175	7.09968	44.2594	0	91.3525	0
741	0	0	0	0	0	0	0	0	0	0	0	0	0	0	0	0	0	0	0	0
753	3.40427	0.767426	3.3999	0.0351065	0	0	0	0	0	0	0	0	0	0	0	0	0	0	0	0
753	0	0	0	0	14.5171	14.1618	14.6689	0.7256	0	0	0	0	0	0	0	0	0	0	0	0
753	0	0	0	0	0	0	0	0	26.4781	30.6661	31.3428	3.32044	35.7708	51.7761	50.7548	6.35228	52.284	21.5462	80.0087	0.00757085
753	0	0	0	0	0	0	0	0	0	0	0	0	0	0	0	0	0	0	0	0
765	3.45616	0.783585	3.4535	0.0314202	0	0	0	0	0	0	0	0	0	0	0	0	0	0	0	0
765	0	0	0	0	15.2905	15.6853	15.42	0.952914	0	0	0	0	0	0	0	0	0	0	0	0
765	0	0	0	0	0	0	0	0	26.9735	31.075	31.9898	3.58404	38.4355	55.8266	57.2131	8.09963	37.5105	0	97.0655	0
765	0	0	0	0	0	0	0	0	0	0	0	0	0	0	0	0	0	0	0	0
777	3.13806	0.652009	3.13673	0.0234342	0	0	0	0	0	0	0	0	0	0	0	0	0	0	0	0
777	0	0	0	0	14.1988	13.9284	14.3464	0.698152	0	0	0	0	0	0	0	0	0	0	0	0
777	0	0	0	0	0	0	0	0	26.5438	31.2156	31.7004	3.65382	36.2198	58.1702	56.5569	8.91834	0	0	0	0
777	0	0	0	0	0	0	0	0	0	0	0	0	0	0	0	0	0	0	0	0
789	3.3278	0.730069	3.32422	0.02728	0	0	0	0	0	0	0	0	0	0	0	0	0	0	0	0
789	0	0	0	0	13.2775	11.7154	13.4478	0.59973	0	0	0	0	0	0	0	0	0	0	0	0
789	0	0	0	0	0	0	0	0	25.6328	30.3454	29.6833	2.90995	35.9898	50.0803	56.1761	10.9849	60.4809	0	88.367	0
789	0	0	0	0	0	0	0	0	0	0	0	0	0	0	0	0	0	0	0	0
801	3.25863	0.705215	3.25165	0.0295225	0	0	0	0	0	0	0	0	0	0	0	0	0	0	0	0
801	0	0	0	0	14.2539	13.8497	14.3893	0.692773	0	0	0	0	0	0	0	0	0	0	0	0
801	0	0	0	0	0	0	0	0	25.1657	27.5462	28.965	2.84847	34.7658	54.2777	53.443	8.15372	0	0	0	0
801	0	0	0	0	0	0	0	0	0	0	0	0	0	0	0	0	0	0	0	0
813	3.57078	0.852845	3.57588	0.0410102	0	0	0	0	0	0	0	0	0	0	0	0	0	0	0	0
813	0	0	0	0	14.2553	13.6367	14.4107	0.790572	0	0	0	0	0	0	0	0	0	0	0	0
813	0	0	0	0	0	0	0	0	26.2625	30.4376	30.5837	3.04802	36.1429	53.9764	52.9391	7.05307	43.4493	0	91.1573	0
813	0	0	0	0	0	0	0	0	0	0	0	0	0	0	0	0	0	0	0	0
825	2.97558	0.587178	2.97621	0.022452	0	0	0	0	0	0	0	0	0	0	0	0	0	0	0	0
825	0	0	0	0	15.1638	16.3282	15.3671	1.01346	0	0	0	0	0	0	0	0	0	0	0	0
825	0	0	0	0	0	0	0	0	26.0689	28.753	31.0035	4.22058	36.1431	57.8172	54.9306	10.4214	0	0	0	0
825	0	0	0	0	0	0	0	0	0	0	0	0	0	0	0	0	0	0	0	0
837	2.99414	0.594031	2.99539	0.0247927	0	0	0	0	0	0	0	0	0	0	0	0	0	0	0	0
837	0	0	0	0	12.534	10.7062	12.6839	0.531056	0	0	0	0	0	0	0	0	0	0	0	0
837	0	0	0	0	0	0	0	0	25.7554	30.6136	31.0878	3.65037	34.5075	42.6762	54.9058	11.4329	40.0172	0	88.838	0
837	0	0	0	0	0	0	0	0	0	0	0	0	0	0	0	0	0	0	0	0
849	3.17679	0.665771	3.17463	0.0246525	0	0	0	0	0	0	0	0	0	0	0	0	0	0	0	0
849	0	0	0	0	13.7076	12.5534	13.8775	0.704732	0	0	0	0	0	0	0	0	0	0	0	0
849	0	0	0	0	0	0	0	0	24.5727	26.5337	28.0043	2.78859	36.2085	53.8526	55.4995	9.28206	54.2392	0	102.614	0
849	0	0	0	0	0	0	0	0	0	0	0	0	0	0	0	0	0	0	0	0
861	3.04192	0.610589	3.04328	0.0217674	0	0	0	0	0	0	0	0	0	0	0	0	0	0	0	0
861	0	0	0	0	13.4334	12.2839	13.5778	0.605105	0	0	0	0	0	0	0	0	0	0	0	0
861	0	0	0	0	0	0	0	0	25.1137	28.2095	29.0614	3.03396	34.6029	46.7621	50.4649	7.36093	0	0	0	0
861	0	0	0	0	0	0	0	0	0	0	0	0	0	0	0	0	0	0	0	0
873	3.34833	0.747182	3.34357	0.0323042	0	0	0	0	0	0	0	0	0	0	0	0	0	0	0	0
873	0	0	0	0	13.5942	12.2243	13.7561	0.616481	0	0	0	0	0	0	0	0	0	0	0	0
873	0	0	0	0	0	0	0	0	25.4616	29.3565	29.3427	2.91138	35.3697	50.8836	53.0299	9.2177	48.6885	27.7493	80.6852	0.802725
873	0	0	0	0	0	0	0	0	0	0	0	0	0	0	0	0	0	0	0	0
885	3.18177	0.671037	3.18128	0.030378	0	0	0	0	0	0	0	0	0	0	0	0	0	0	0	0
885	0	0	0	0	13.7295	13.1199	13.8726	0.738752	0	0	0	0	0	0	0	0	0	0	0	0
885	0	0	0	0	0	0	0	0	24.7067	27.0601	28.5565	2.60628	34.5158	45.6711	52.0325	7.63709	42.0417	0	89.6622	0
885	0	0	0	0	0	0	0	0	0	0	0	0	0	0	0	0	0	0	0	0
897	3.26805	0.709858	3.26333	0.0288287	0	0	0	0	0	0	0	0	0	0	0	0	0	0	0	0
897	0	0	0	0	13.7414	12.825	13.9065	0.73154	0	0	0	0	0	0	0	0	0	0	0	0
897	0	0	0	0	0	0	0	0	25.2335	29.1468	29.3457	3.21945	34.7838	54.2533	51.6771	7.24074	45.8207	5.2355	87.9338	12.527
897	0	0	0	0	0	0	0	0	0	0	0	0	0	0	0	0	0	0	0	0
909	3.3063	0.71879	3.30757	0.0286341	0	0	0	0	0	0	0	0	0	0	0	0	0	0	0	0
909	0	0	0	0	14.5779	14.3647	14.7378	0.797668	0	0	0	0	0	0	0	0	0	0	0	0
909	0	0	0	0	0	0	0	0	25.941	29.3722	30.3748	3.58413	35.6177	54.341	53.9552	8.47675	52.1139	93.2704	84.7816	19.3808
909	0	0	0	0	0	0	0	0	0	0	0	0	0	0	0	0	0	0	0	0
921	3.17094	0.665504	3.16996	0.0240624	0	0	0	0	0	0	0	0	0	0	0	0	0	0	0	0
921	0	0	0	0	13.5112	12.4037	13.6714	0.630973	0	0	0	0	0	0	0	0	0	0	0	0
921	0	0	0	0	0	0	0	0	25.612	29.9132	30.1	3.0629	35.219	44.4296	53.8835	9.39555	54.0621	5.42972	87.157	17.0252
921	0	0	0	0	0	0	0	0	0	0	0	0	0	0	0	0	0	0	0	0
933	3.20093	0.680184	3.20009	0.0275551	0	0	0	0	0	0	0	0	0	0	0	0	0	0	0	0
933	0	0	0	0	14.3154	13.9247	14.4636	0.690319	0	0	0	0	0	0	0	0	0	0	0	0
933	0	0	0	0	0	0	0	0	25.7054	28.1907	29.9969	3.44589	36.0473	49.225	54.4655	8.2934	0	0	0	0
933	0	0	0	0	0	0	0	0	0	0	0	0	0	0	0	0	0	0	0	0
945	2.75519	0.50696	2.75336	0.0188874	0	0	0	0	0	0	0	0	0	0	0	0	0	0	0	0
945	0	0	0	0	12.5561	11.1904	12.6836	0.563488	0	0	0	0	0	0	0	0	0	0	0	0
945	0	0	0	0	0	0	0	0	24.5133	26.9455	28.8201	2.68515	33.591	50.715	51.6951	7.24834	0	0	0	0
945	0	0	0	0	0	0	0	0	0	0	0	0	0	0	0	0	0	0	0	0
957	3.34642	0.740684	3.34195	0.026779	0	0	0	0	0	0	0	0	0	0	0	0	0	0	0	0
957	0	0	0	0	13.5704	11.9679	13.7034	0.660182	0	0	0	0	0	0	0	0	0	0	0	0
957	0	0	0	0	0	0	0	0	25.0125	28.0084	28.6259	3.14752	35.3411	53.7459	53.1308	10.0992	48.7192	0	91.2988	0
957	0	0	0	0	0	0	0	0	0	0	0	0	0	0	0	0	0	0	0	0
969	3.26029	0.703548	3.25897	0.0275894	0	0	0	0	0	0	0	0	0	0	0	0	0	0	0	0
969	0	0	0	0	14.0823	13.3793	14.2138	0.647467	0	0	0	0	0	0	0	0	0	0	0	0
969	0	0	0	0	0	0	0	0	25.2119	27.6509	28.9111	2.86332	34.8701	47.4212	52.0076	8.60375	0	0	0	0
969	0	0	0	0	0	0	0	0	0	0	0	0	0	0	0	0	0	0	0	0
981	3.30807	0.720521	3.30073	0.0283717	0	0	0	0	0	0	0	0	0	0	0	0	0	0	0	0
981	0	0	0	0	14.6358	14.4218	14.7964	0.767326	0	0	0	0	0	0	0	0	0	0	0	0
981	0	0	0	0	0	0	0	0	26.4385	30.5614	30.9901	3.37423	36.0559	52.8609	53.1046	9.73383	0	0	0	0
981	0	0	0	0	0	0	0	0	0	0	0	0	0	0	0	0	0	0	0	0
993	2.90291	0.559465	2.89846	0.0241596	0	0	0	0	0	0	0	0	0	0	0	0	0	0	0	0
993	0	0	0	0	12.6045	11.1604	12.7297	0.553324	0	0	0	0	0	0	0	0	0	0	0	0
993	0	0	0	0	0	0	0	0	24.7508	28.8409	29.0623	2.77879	35.3614	56.6032	53.4802	8.92425	37.3678	0	83.739	0
993	0	0	0	0	0	0	0	0	0	0	0	0	0	0	0	0	0	0	0	0
1005	3.03518	0.606714	3.03115	0.0220442	0	0	0	0	0	0	0	0	0	0	0	0	0	0	0	0
1005	0	0	0	0	12.0321	9.85144	12.1594	0.57458	0	0	0	0	0	0	0	0	0	0	0	0
1005	0	0	0	0	0	0	0	0	23.0833	25.3505	26.0106	2.24432	33.5839	50.6263	50.5212	6.85367	39.989	0	79.7368	0
1005	0	0	0	0	0	0	0	0	0	0	0	0	0	0	0	0	0	0	0	0
1017	3.33983	0.742037	3.34127	0.0276224	0	0	0	0	0	0	0	0	0	0	0	0	0	0	0	0
1017	0	0	0	0	14.2085	13.173	14.3646	0.693507	0	0	0	0	0	0	0	0	0	0	0	0
1017	0	0	0	0	0	0	0	0	24.403	26.4109	27.5231	3.1492	33.6308	45.8409	48.7008	7.06254	40.6831	0	81.3165	0
1017	0	0	0	0	0	0	0	0	0	0	0	0	0	0	0	0	0	0	0	0
1029	3.16381	0.666789	3.16417	0.0269457	0	0	0	0	0	0	0	0	0	0	0	0	0	0	0	0
1029	0	0	0	0	14.564	14.6666	14.7501	0.749546	0	0	0	0	0	0	0	0	0	0	0	0
1029	0	0	0	0	0	0	0	0	26.2785	29.0115	30.9682	3.55733	35.1206	45.2004	50.4893	8.9685	0	0	0	0
1029	0	0	0	0	0	0	0	0	0	0	0	0	0	0	0	0	0	0	0	0
1041	3.61072	0.855708	3.613	0.0303294	0	0	0	0	0	0	0	0	0	0	0	0	0	0	0	0
1041	0	0	0	0	14.7474	13.9498	14.911	0.826609	0	0	0	0	0	0	0	0	0	0	0	0
1041	0	0	0	0	0	0	0	0	27.2376	32.6901	32.2916	3.75262	37.2642	56.0106	57.3541	8.63333	44.4191	1.05375	84.76	1.44905
1041	0	0	0	0	0	0	0	0	0	0	0	0	0	0	0	0	0	0	0	0
1053	2.922	0.565096	2.92292	0.0206823	0	0	0	0	0	0	0	0	0	0	0	0	0	0	0	0
1053	0	0	0	0	14.4017	14.7037	14.5638	0.666366	0	0	0	0	0	0	0	0	0	0	0	0
1053	0	0	0	0	0	0	0	0	25.8592	27.5211	30.7874	3.46686	36.9749	63.7597	56.4327	9.26634	0	0	0	0
1053	0	0	0	0	0	0	0	0	0	0	0	0	0	0	0	0	0	0	0	0
1065	2.96652	0.582596	2.96483	0.0244421	0	0	0	0	0	0	0	0	0	0	0	0	0	0	0	0
1065	0	0	0	0	12.5934	10.7206	12.7596	0.539271	0	0	0	0	0	0	0	0	0	0	0	0
1065	0	0	0	0	0	0	0	0	25.2686	29.4875	30.0941	2.93562	35.9971	45.5177	54.423	8.65331	45.2862	0	99.284	0
1065	0	0	0	0	0	0	0	0	0	0	0	0	0	0	0	0	0	0	0	0
1077	3.42178	0.774609	3.41629	0.0304381	0	0	0	0	0	0	0	0	0	0	0	0	0	0	0	0
1077	0	0	0	0	13.5618	12.0582	13.7381	0.708194	0	0	0	0	0	0	0	0	0	0	0	0
1077	0	0	0	0	0	0	0	0	24.7191	27.5133	27.9807	2.68975	35.2745	62.8917	54.6039	8.37074	0	0	0	0
1077	0	0	0	0	0	0	0	0	0	0	0	0	0	0	0	0	0	0	0	0
1089	3.15006	0.658335	3.15052	0.0253336	0	0	0	0	0	0	0	0	0	0	0	0	0	0	0	0
1089	0	0	0	0	13.9626	13.5665	14.1151	0.690822	0	0	0	0	0	0	0	0	0	0	0	0
1089	0	0	0	0	0	0	0	0	24.8555	27.3967	28.6243	3.00304	34.4548	47.8202	50.2986	7.46958	0	0	0	0
1089	0	0	0	0	0	0	0	0	0	0	0	0	0	0	0	0	0	0	0	0
1101	3.43183	0.778537	3.42821	0.0311303	0	0	0	0	0	0	0	0	0	0	0	0	0	0	0	0
1101	0	0	0	0	14.3495	13.6897	14.501	0.740013	0	0	0	0	0	0	0	0	0	0	0	0
1101	0	0	0	0	0	0	0	0	26.3087	30.5869	30.8073	3.51855	35.6801	55.3584	53.0612	10.1595	0	0	0	0
1101	0	0	0	0	0	0	0	0	0	0	0	0	0	0	0	0	0	0	0	0
1113	3.22248	0.687807	3.21932	0.026998	0	0	0	0	0	0	0	0	0	0	0	0	0	0	0	0
1113	0	0	0	0	15.1299	15.6766	15.2903	0.793775	0	0	0	0	0	0	0	0	0	0	0	0
1113	0	0	0	0	0	0	0	0	26.7361	30.9189	31.6642	4.10274	36.3203	56.5471	56.262	11.2725	0	0	0	0
1113	0	0	0	0	0	0	0	0	0	0	0	0	0	0	0	0	0	0	0	0
1125	3.36306	0.74754	3.36208	0.0279967	0	0	0	0	0	0	0	0	0	0	0	0	0	0	0	0
1125	0	0	0	0	14.303	13.6956	14.4552	0.715871	0	0	0	0	0	0	0	0	0	0	0	0
1125	0	0	0	0	0	0	0	0	27.0704	31.8141	32.4784	3.46964	37.8115	50.8199	57.2536	11.217	0	0	0	0
1125	0	0	0	0	0	0	0	0	0	0	0	0	0	0	0	0	0	0	0	0
1137	3.29513	0.719147	3.29149	0.0286918	0	0	0	0	0	0	0	0	0	0	0	0	0	0	0	0
1137	0	0	0	0	14.5869	14.4119	14.7218	0.741755	0	0	0	0	0	0	0	0	0	0	0	0
1137	0	0	0	0	0	0	0	0	26.3528	29.9687	30.9568	3.36416	37.1087	44.0271	58.3312	9.39726	0	0	0	0
1137	0	0	0	0	0	0	0	0	0	0	0	0	0	0	0	0	0	0	0	0
1149	3.07433	0.628024	3.07622	0.0251924	0	0	0	0	0	0	0	0	0	0	0	0	0	0	0	0
1149	0	0	0	0	14.0803	13.6771	14.2503	0.71267	0	0	0	0	0	0	0	0	0	0	0	0
1149	0	0	0	0	0	0	0	0	26.1387	29.898	31.057	3.60854	35.5092	50.5531	55.2651	9.07733	0	0	0	0
1149	0	0	0	0	0	0	0	0	0	0	0	0	0	0	0	0	0	0	0	0
1161	3.35451	0.745714	3.35298	0.0293829	0	0	0	0	0	0	0	0	0	0	0	0	0	0	0	0
1161	0	0	0	0	14.6999	14.4131	14.8644	0.782409	0	0	0	0	0	0	0	0	0	0	0	0
1161	0	0	0	0	0	0	0	0	26.8	30.0274	31.8546	3.96199	38.4391	54.6048	57.5329	13.9045	37.8553	0	85.804	0
1161	0	0	0	0	0	0	0	0	0	0	0	0	0	0	0	0	0	0	0	0
1173	3.32781	0.732428	3.3286	0.0262606	0	0	0	0	0	0	0	0	0	0	0	0	0	0	0	0
1173	0	0	0	0	14.5451	14.2959	14.6949	0.786446	0	0	0	0	0	0	0	0	0	0	0	0
1173	0	0	0	0	0	0	0	0	26.7451	31.3354	31.7166	3.61169	37.7001	57.1435	57.669	10.5719	0	0	0	0
1173	0	0	0	0	0	0	0	0	0	0	0	0	0	0	0	0	0	0	0	0
1185	3.27873	0.716472	3.27645	0.0290538	0	0	0	0	0	0	0	0	0	0	0	0	0	0	0	0
1185	0	0	0	0	14.7953	14.7981	14.9433	0.715169	0	0	0	0	0	0	0	0	0	0	0	0
1185	0	0	0	0	0	0	0	0	26.7724	31.0695	31.8977	3.90129	37.2239	61.8954	57.9629	12.4723	57.2309	0	99.736	0
1185	0	0	0	0	0	0	0	0	0	0	0	0	0	0	0	0	0	0	0	0
1197	3.47999	0.801784	3.47824	0.0325118	0	0	0	0	0	0	0	0	0	0	0	0	0	0	0	0
1197	0	0	0	0	14.8526	14.886	15.0033	0.821093	0	0	0	0	0	0	0	0	0	0	0	0
1197	0	0	0	0	0	0	0	0	27.1721	32.5789	32.419	3.38853	38.5642	58.3456	58.5495	12.2169	0	0	0	0
1197	0	0	0	0	0	0	0	0	0	0	0	0	0	0	0	0	0	0	0	0
1209	3.46214	0.799623	3.46048	0.0317299	0	0	0	0	0	0	0	0	0	0	0	0	0	0	0	0
1209	0	0	0	0	14.7664	14.6197	14.9377	0.802867	0	0	0	0	0	0	0	0	0	0	0	0
1209	0	0	0	0	0	0	0	0	26.8048	31.8456	31.6448	3.44624	36.8397	47.1157	58.4297	9.81271	0	0	0	0
1209	0	0	0	0	0	0	0	0	0	0	0	0	0	0	0	0	0	0	0	0
1221	2.74388	0.496203	2.74603	0.0177729	0	0	0	0	0	0	0	0	0	0	0	0	0	0	0	0
1221	0	0	0	0	13.4522	13.1498	13.5781	0.642309	0	0	0	0	0	0	0	0	0	0	0	0
1221	0	0	0	0	0	0	0	0	25.1394	28.1343	30.0404	3.18911	35.2512	64.412	54.026	8.15151	0	0	0	0
1221	0	0	0	0	0	0	0	0	0	0	0	0	0	0	0	0	0	0	0	0
1233	2.83047	0.530614	2.82644	0.0213561	0	0	0	0	0	0	0	0	0	0	0	0	0	0	0	0
1233	0	0	0	0	11.5882	9.13377	11.731	0.442024	0	0	0	0	0	0	0	0	0	0	0	0
1233	0	0	0	0	0	0	0	0	23.8154	27.3671	27.5608	2.59504	34.0416	51.3737	52.2068	8.28371	0	0	0	0
1233	0	0	0	0	0	0	0	0	0	0	0	0	0	0	0	0	0	0	0	0
1245	3.05854	0.621991	3.05638	0.0238488	0	0	0	0	0	0	0	0	0	0	0	0	0	0	0	0
1245	0	0	0	0	11.8132	9.40124	11.9188	0.510522	0	0	0	0	0	0	0	0	0	0	0	0
1245	0	0	0	0	0	0	0	0	22.0723	23.3953	24.2836	1.93425	31.8301	44.673	48.2528	6.57551	35.3399	0	80.4654	0
1245	0	0	0	0	0	0	0	0	0	0	0	0	0	0	0	0	0	0	0	0
1257	2.9726	0.581136	2.96777	0.0199173	0	0	0	0	0	0	0	0	0	0	0	0	0	0	0	0
1257	0	0	0	0	12.7542	11.1325	12.8781	0.568837	0	0	0	0	0	0	0	0	0	0	0	0
1257	0	0	0	0	0	0	0	0	22.6631	23.551	25.1575	2.28635	31.2727	40.2894	43.9053	5.66647	42.9172	53.8159	74.4775	2.86437
1257	0	0	0	0	0	0	0	0	0	0	0	0	0	0	0	0	0	0	0	0
1269	3.48156	0.79321	3.47596	0.0300368	0	0	0	0	0	0	0	0	0	0	0	0	0	0	0	0
1269	0	0	0	0	13.0346	11.0827	13.176	0.550154	0	0	0	0	0	0	0	0	0	0	0	0
1269	0	0	0	0	0	0	0	0	24.2625	27.6254	27.2654	2.51448	33.0599	42.0525	46.3311	6.08043	43.8835	192.127	74.7562	12.223
1269	0	0	0	0	0	0	0	0	0	0	0	0	0	0	0	0	0	0	0	0
1281	3.1098	0.64329	3.10575	0.0258471	0	0	0	0	0	0	0	0	0	0	0	0	0	0	0	0
1281	0	0	0	0	13.6488	13.031	13.7776	0.614727	0	0	0	0	0	0	0	0	0	0	0	0
1281	0	0	0	0	0	0	0	0	23.8282	25.2368	27.0506	2.32327	33.2394	49.4141	48.2159	6.46759	37.6108	26.0725	75.5142	25.9305
1281	0	0	0	0	0	0	0	0	0	0	0	0	0	0	0	0	0	0	0	0
1293	3.32497	0.728684	3.32069	0.0276912	0	0	0	0	0	0	0	0	0	0	0	0	0	0	0	0
1293	0	0	0	0	14.2917	13.5857	14.4478	0.757077	0	0	0	0	0	0	0	0	0	0	0	0
1293	0	0	0	0	0	0	0	0	25.7775	28.8406	30.2141	3.29541	34.6239	46.5073	50.1115	7.30774	39.1408	0	84.2913	0
1293	0	0	0	0	0	0	0	0	0	0	0	0	0	0	0	0	0	0	0	0
1305	3.45886	0.79404	3.46053	0.0305357	0	0	0	0	0	0	0	0	0	0	0	0	0	0	0	0
1305	0	0	0	0	15.3365	15.4848	15.4913	0.826716	0	0	0	0	0	0	0	0	0	0	0	0
1305	0	0	0	0	0	0	0	0	27.1326	31.1606	31.9701	3.98036	37.5469	47.537	55.6995	8.48774	57.9569	0	86.8296	0
1305	0	0	0	0	0	0	0	0	0	0	0	0	0	0	0	0	0	0	0	0
1317	2.95213	0.576862	2.95142	0.0211529	0	0	0	0	0	0	0	0	0	0	0	0	0	0	0	0
1317	0	0	0	0	13.9764	13.6179	14.1337	0.67316	0	0	0	0	0	0	0	0	0	0	0	0
1317	0	0	0	0	0	0	0	0	26.4067	30.0813	31.759	3.66877	36.9797	62.2307	55.9874	11.0091	0	0	0	0
1317	0	0	0	0	0	0	0	0	0	0	0	0	0	0	0	0	0	0	0	0
1329	2.70189	0.487831	2.70037	0.0186976	0	0	0	0	0	0	0	0	0	0	0	0	0	0	0	0
1329	0	0	0	0	12.1988	10.4463	12.3223	0.49456	0	0	0	0	0	0	0	0	0	0	0	0
1329	0	0	0	0	0	0	0	0	24.3838	27.6562	28.7097	2.91715	34.5033	55.4381	54.6262	9.8601	0	0	0	0
1329	0	0	0	0	0	0	0	0	0	0	0	0	0	0	0	0	0	0	0	0
1341	3.17178	0.668709	3.17094	0.0241089	0	0	0	0	0	0	0	0	0	0	0	0	0	0	0	0
1341	0	0	0	0	12.6506	10.5422	12.8258	0.571328	0	0	0	0	0	0	0	0	0	0	0	0
1341	0	0	0	0	0	0	0	0	23.9825	26.2797	27.103	2.53217	34.244	49.7511	52.1617	10.1456	0	0	0	0
1341	0	0	0	0	0	0	0	0	0	0	0	0	0	0	0	0	0	0	0	0
1353	2.64126	0.467497	2.64125	0.0176058	0	0	0	0	0	0	0	0	0	0	0	0	0	0	0	0
1353	0	0	0	0	12.5588	11.3004	12.6939	0.51259	0	0	0	0	0	0	0	0	0	0	0	0
1353	0	0	0	0	0	0	0	0	23.0315	23.4963	26.3304	2.47091	32.1448	47.0309	47.0558	6.28636	0	0	0	0
1353	0	0	0	0	0	0	0	0	0	0	0	0	0	0	0	0	0	0	0	0
1365	3.335	0.732696	3.32684	0.029331	0	0	0	0	0	0	0	0	0	0	0	0	0	0	0	0
1365	0	0	0	0	12.6095	10.2449	12.7715	0.582627	0	0	0	0	0	0	0	0	0	0	0	0
1365	0	0	0	0	0	0	0	0	24.3448	27.3623	27.7492	2.51703	33.7645	48.3662	48.7471	7.25692	51.2197	328.205	77.5683	10.195
1365	0	0	0	0	0	0	0	0	0	0	0	0	0	0	0	0	0	0	0	0
1377	3.69897	0.905068	3.69403	0.0368334	0	0	0	0	0	0	0	0	0	0	0	0	0	0	0	0
1377	0	0	0	0	15.2313	15.1847	15.3859	0.836373	0	0	0	0	0	0	0	0	0	0	0	0
1377	0	0	0	0	0	0	0	0	25.4552	27.9017	28.7091	2.99806	35.1036	47.9197	52.0887	7.90265	0	0	0	0
1377	0	0	0	0	0	0	0	0	0	0	0	0	0	0	0	0	0	0	0	0
1389	2.88071	0.547311	2.87875	0.0190109	0	0	0	0	0	0	0	0	0	0	0	0	0	0	0	0
1389	0	0	0	0	14.4946	15.192	14.647	0.746676	0	0	0	0	0	0	0	0	0	0	0	0
1389	0	0	0	0	0	0	0	0	26.1384	30.196	31.4166	3.49742	34.3664	47.7166	50.7286	7.8036	0	0	0	0
1389	0	0	0	0	0	0	0	0	0	0	0	0	0	0	0	0	0	0	0	0
1401	3.28695	0.717103	3.28469	0.0276846	0	0	0	0	0	0	0	0	0	0	0	0	0	0	0	0
1401	0	0	0	0	13.579	12.0441	13.7191	0.62095	0	0	0	0	0	0	0	0	0	0	0	0
1401	0	0	0	0	0	0	0	0	26.5094	31.944	31.6761	3.67365	37.8728	65.7483	57.2069	10.373	36.4418	0	87.2698	0
1401	0	0	0	0	0	0	0	0	0	0	0	0	0	0	0	0	0	0	0	0
1413	3.18991	0.676453	3.18622	0.0289811	0	0	0	0	0	0	0	0	0	0	0	0	0	0	0	0
1413	0	0	0	0	13.9879	13.5062	14.1282	0.687855	0	0	0	0	0	0	0	0	0	0	0	0
1413	0	0	0	0	0	0	0	0	25.3027	27.8073	29.1873	2.79681	35.9256	60.8821	56.4405	10.3351	36.34	0	89.5048	0
1413	0	0	0	0	0	0	0	0	0	0	0	0	0	0	0	0	0	0	0	0
1425	3.13061	0.648234	3.12953	0.0238378	0	0	0	0	0	0	0	0	0	0	0	0	0	0	0	0
1425	0	0	0	0	13.5227	12.4865	13.6532	0.676633	0	0	0	0	0	0	0	0	0	0	0	0
1425	0	0	0	0	0	0	0	0	25.3177	28.6114	29.6128	2.97541	35.1549	44.0665	52.5395	8.00336	0	0	0	0
1425	0	0	0	0	0	0	0	0	0	0	0	0	0	0	0	0	0	0	0	0
1437	3.00913	0.592673	3.00115	0.0221721	0	0	0	0	0	0	0	0	0	0	0	0	0	0	0	0
1437	0	0	0	0	12.7469	11.0751	12.8878	0.551024	0	0	0	0	0	0	0	0	0	0	0	0
1437	0	0	0	0	0	0	0	0	24.1023	27.0581	27.8879	2.7178	33.8419	50.1043	51.7667	7.10976	0	0	0	0
1437	0	0	0	0	0	0	0	0	0	0	0	0	0	0	0	0	0	0	0	0
1449	3.29407	0.719855	3.29024	0.0298385	0	0	0	0	0	0	0	0	0	0	0	0	0	0	0	0
1449	0	0	0	0	14.1965	13.2061	14.3645	0.691179	0	0	0	0	0	0	0	0	0	0	0	0
1449	0	0	0	0	0	0	0	0	25.2319	27.5218	28.9269	3.32053	34.6816	53.7288	51.57	8.45803	0	0	0	0
1449	0	0	0	0	0	0	0	0	0	0	0	0	0	0	0	0	0	0	0	0
1461	3.56996	0.841855	3.57147	0.0327536	0	0	0	0	0	0	0	0	0	0	0	0	0	0	0	0
1461	0	0	0	0	15.7619	16.2685	15.929	0.968278	0	0	0	0	0	0	0	0	0	0	0	0
1461	0	0	0	0	0	0	0	0	27.5871	31.037	32.4431	4.04358	37.6267	59.0998	55.4048	13.8215	0	0	0	0
1461	0	0	0	0	0	0	0	0	0	0	0	0	0	0	0	0	0	0	0	0
1473	3.31652	0.729219	3.31353	0.02868	0	0	0	0	0	0	0	0	0	0	0	0	0	0	0	0
1473	0	0	0	0	15.5014	16.3498	15.6847	0.860778	0	0	0	0	0	0	0	0	0	0	0	0
1473	0	0	0	0	0	0	0	0	28.0264	33.4151	34.1547	4.59306	38.7431	61.574	58.9778	10.597	0	0	0	0
1473	0	0	0	0	0	0	0	0	0	0	0	0	0	0	0	0	0	0	0	0
1485	3.1194	0.641872	3.12013	0.0232501	0	0	0	0	0	0	0	0	0	0	0	0	0	0	0	0
1485	0	0	0	0	13.5714	12.6732	13.7357	0.646114	0	0	0	0	0	0	0	0	0	0	0	0
1485	0	0	0	0	0	0	0	0	26.4774	31.5712	31.8355	3.35405	36.4266	46.5742	59.278	9.46289	0	0	0	0
1485	0	0	0	0	0	0	0	0	0	0	0	0	0	0	0	0	0	0	0	0
1497	3.02517	0.607327	3.0239	0.0236246	0	0	0	0	0	0	0	0	0	0	0	0	0	0	0	0
1497	0	0	0	0	13.7189	12.8212	13.8815	0.64095	0	0	0	0	0	0	0	0	0	0	0	0
1497	0	0	0	0	0	0	0	0	25.2859	28.0166	29.5561	3.21864	36.7163	41.1788	56.6025	9.36941	0	0	0	0
1497	0	0	0	0	0	0	0	0	0	0	0	0	0	0	0	0	0	0	0	0
1509	3.20935	0.684088	3.21007	0.0281669	0	0	0	0	0	0	0	0	0	0	0	0	0	0	0	0
1509	0	0	0	0	13.309	11.885	13.477	0.643013	0	0	0	0	0	0	0	0	0	0	0	0
1509	0	0	0	0	0	0	0	0	25.2912	28.2565	29.4286	2.88621	35.1659	48.7823	53.0624	7.54633	53.6736	0	93.8298	0
1509	0	0	0	0	0	0	0	0	0	0	0	0	0	0	0	0	0	0	0	0
1521	3.32302	0.726365	3.32095	0.0262896	0	0	0	0	0	0	0	0	0	0	0	0	0	0	0	0
1521	0	0	0	0	14.0929	13.422	14.2294	0.757415	0	0	0	0	0	0	0	0	0	0	0	0
1521	0	0	0	0	0	0	0	0	25.2222	27.9281	29.0156	2.9389	35.3317	50.2965	53.1816	7.58553	0	0	0	0
1521	0	0	0	0	0	0	0	0	0	0	0	0	0	0	0	0	0	0	0	0
1533	3.33002	0.737963	3.3275	0.0306327	0	0	0	0	0	0	0	0	0	0	0	0	0	0	0	0
1533	0	0	0	0	14.8466	14.8047	15.0051	0.733617	0	0	0	0	0	0	0	0	0	0	0	0
1533	0	0	0	0	0	0	0	0	26.3686	30.0066	31.0302	3.78748	36.0651	51.8358	53.2413	8.6494	0	0	0	0
1533	0	0	0	0	0	0	0	0	0	0	0	0	0	0	0	0	0	0	0	0
1545	3.58166	0.84805	3.57256	0.0333859	0	0	0	0	0	0	0	0	0	0	0	0	0	0	0	0
1545	0	0	0	0	15.5205	16.0465	15.7087	0.941858	0	0	0	0	0	0	0	0	0	0	0	0
1545	0	0	0	0	0	0	0	0	27.7673	32.1593	33.1869	3.83855	38.0496	64.215	57.4538	9.61017	0	0	0	0
1545	0	0	0	0	0	0	0	0	0	0	0	0	0	0	0	0	0	0	0	0
1557	3.4113	0.767552	3.40942	0.0252955	0	0	0	0	0	0	0	0	0	0	0	0	0	0	0	0
1557	0	0	0	0	15.4107	16.0067	15.543	0.849582	0	0	0	0	0	0	0	0	0	0	0	0
1557	0	0	0	0	0	0	0	0	27.7746	33.4956	33.4243	4.2767	38.2028	63.8696	60.2813	10.5766	0	0	0	0
1557	0	0	0	0	0	0	0	0	0	0	0	0	0	0	0	0	0	0	0	0
1569	3.55578	0.841996	3.56023	0.0331251	0	0	0	0	0	0	0	0	0	0	0	0	0	0	0	0
1569	0	0	0	0	15.5464	15.9641	15.6982	0.739261	0	0	0	0	0	0	0	0	0	0	0	0
1569	0	0	0	0	0	0	0	0	28.1497	33.2246	33.9561	4.10483	40.9922	63.6571	61.9213	15.0393	0	0	0	0
1569	0	0	0	0	0	0	0	0	0	0	0	0	0	0	0	0	0	0	0	0
1581	3.35841	0.748065	3.35839	0.0310236	0	0	0	0	0	0	0	0	0	0	0	0	0	0	0	0
1581	0	0	0	0	14.8635	15.0771	15.0446	0.771903	0	0	0	0	0	0	0	0	0	0	0	0
1581	0	0	0	0	0	0	0	0	27.2369	32.3493	32.8231	3.17543	38.7986	61.5014	60.9491	11.2926	0	0	0	0
1581	0	0	0	0	0	0	0	0	0	0	0	0	0	0	0	0	0	0	0	0
1593	3.25499	0.700666	3.25372	0.0268589	0	0	0	0	0	0	0	0	0	0	0	0	0	0	0	0
1593	0	0	0	0	14.5655	14.4893	14.7251	0.81286	0	0	0	0	0	0	0	0	0	0	0	0
1593	0	0	0	0	0	0	0	0	26.7293	31.4385	32.0369	3.50136	37.1138	54.6447	58.9927	10.5053	0	0	0	0
1593	0	0	0	0	0	0	0	0	0	0	0	0	0	0	0	0	0	0	0	0
1605	3.29319	0.718666	3.29205	0.0285054	0	0	0	0	0	0	0	0	0	0	0	0	0	0	0	0
1605	0	0	0	0	14.2069	13.6828	14.3702	0.710525	0	0	0	0	0	0	0	0	0	0	0	0
1605	0	0	0	0	0	0	0	0	26.4021	31.0744	31.3218	3.63353	37.7913	65.8103	57.5411	12.3578	48.7813	0	96.086	0
1605	0	0	0	0	0	0	0	0	0	0	0	0	0	0	0	0	0	0	0	0
1617	3.28177	0.712872	3.27686	0.0285681	0	0	0	0	0	0	0	0	0	0	0	0	0	0	0	0
1617	0	0	0	0	14.5334	14.2384	14.7047	0.755496	0	0	0	0	0	0	0	0	0	0	0	0
1617	0	0	0	0	0	0	0	0	26.2689	29.7953	31.0049	3.48316	36.9371	46.471	56.5836	11.0944	0	0	0	0
1617	0	0	0	0	0	0	0	0	0	0	0	0	0	0	0	0	0	0	0	0
1629	3.42177	0.772669	3.4192	0.0274682	0	0	0	0	0	0	0	0	0	0	0	0	0	0	0	0
1629	0	0	0	0	14.731	14.5255	14.8881	0.815771	0	0	0	0	0	0	0	0	0	0	0	0
1629	0	0	0	0	0	0	0	0	26.8475	30.5191	31.8086	3.61336	37.1272	60.9619	56.6621	9.87806	0	0	0	0
1629	0	0	0	0	0	0	0	0	0	0	0	0	0	0	0	0	0	0	0	0
1641	3.20806	0.673969	3.20421	0.022693	0	0	0	0	0	0	0	0	0	0	0	0	0	0	0	0
1641	0	0	0	0	14.6796	14.6749	14.8145	0.690496	0	0	0	0	0	0	0	0	0	0	0	0
1641	0	0	0	0	0	0	0	0	26.604	29.8277	31.6512	3.74403	36.7672	54.7523	57.1557	10.1417	0	0	0	0
1641	0	0	0	0	0	0	0	0	0	0	0	0	0	0	0	0	0	0	0	0
1653	3.40672	0.775371	3.40547	0.0319714	0	0	0	0	0	0	0	0	0	0	0	0	0	0	0	0
1653	0	0	0	0	14.8918	14.6056	15.0367	0.701655	0	0	0	0	0	0	0	0	0	0	0	0
1653	0	0	0	0	0	0	0	0	27.2867	31.1853	32.5736	3.8889	39.5308	77.6233	58.3497	11.5557	51.177	0	100.049	0
1653	0	0	0	0	0	0	0	0	0	0	0	0	0	0	0	0	0	0	0	0
1665	3.26774	0.705224	3.26195	0.0247962	0	0	0	0	0	0	0	0	0	0	0	0	0	0	0	0
1665	0	0	0	0	15.2629	15.8818	15.4163	0.870409	0	0	0	0	0	0	0	0	0	0	0	0
1665	0	0	0	0	0	0	0	0	27.1648	30.7254	32.6229	3.75122	36.8089	54.9718	58.9301	13.4126	0	0	0	0
1665	0	0	0	0	0	0	0	0	0	0	0	0	0	0	0	0	0	0	0	0
1677	3.08901	0.63895	3.08781	0.0255251	0	0	0	0	0	0	0	0	0	0	0	0	0	0	0	0
1677	0	0	0	0	13.9084	13.3732	14.0394	0.635688	0	0	0	0	0	0	0	0	0	0	0	0
1677	0	0	0	0	0	0	0	0	26.6706	32.2313	32.1677	3.9373	37.493	58.9275	57.9934	9.91209	0	0	0	0
1677	0	0	0	0	0	0	0	0	0	0	0	0	0	0	0	0	0	0	0	0
1689	3.46107	0.793285	3.45877	0.0295256	0	0	0	0	0	0	0	0	0	0	0	0	0	0	0	0
1689	0	0	0	0	13.8999	12.7718	14.0426	0.728429	0	0	0	0	0	0	0	0	0	0	0	0
1689	0	0	0	0	0	0	0	0	25.882	29.6781	30.0972	2.92405	36.5673	56.4225	57.9549	9.47427	0	0	0	0
1689	0	0	0	0	0	0	0	0	0	0	0	0	0	0	0	0	0	0	0	0
1701	3.14777	0.658843	3.1484	0.0231275	0	0	0	0	0	0	0	0	0	0	0	0	0	0	0	0
1701	0	0	0	0	15.5698	16.6486	15.754	0.840663	0	0	0	0	0	0	0	0	0	0	0	0
1701	0	0	0	0	0	0	0	0	26.6678	29.2162	31.3535	4.49279	36.6029	53.2606	54.9856	11.5069	53.8909	0	102.761	0
1701	0	0	0	0	0	0	0	0	0	0	0	0	0	0	0	0	0	0	0	0
1713	3.28968	0.716651	3.28864	0.0293281	0	0	0	0	0	0	0	0	0	0	0	0	0	0	0	0
1713	0	0	0	0	13.225	11.8972	13.3823	0.556504	0	0	0	0	0	0	0	0	0	0	0	0
1713	0	0	0	0	0	0	0	0	26.6521	32.6687	32.08	3.33492	36.6924	47.7318	55.9897	10.2304	0	0	0	0
1713	0	0	0	0	0	0	0	0	0	0	0	0	0	0	0	0	0	0	0	0
1725	3.19931	0.678785	3.19735	0.0275025	0	0	0	0	0	0	0	0	0	0	0	0	0	0	0	0
1725	0	0	0	0	13.9163	13.2745	14.0968	0.727064	0	0	0	0	0	0	0	0	0	0	0	0
1725	0	0	0	0	0	0	0	0	24.7321	27.3655	28.4463	2.5101	36.0426	44.0433	56.7001	8.66941	0	0	0	0
1725	0	0	0	0	0	0	0	0	0	0	0	0	0	0	0	0	0	0	0	0
1737	3.47871	0.799341	3.47677	0.0288329	0	0	0	0	0	0	0	0	0	0	0	0	0	0	0	0
1737	0	0	0	0	15.0836	15.1094	15.2398	0.846524	0	0	0	0	0	0	0	0	0	0	0	0
1737	0	0	0	0	0	0	0	0	26.8811	30.8115	31.5485	3.99945	35.604	49.1325	53.7606	9.28264	0	0	0	0
1737	0	0	0	0	0	0	0	0	0	0	0	0	0	0	0	0	0	0	0	0
1749	3.31213	0.728393	3.31409	0.0322358	0	0	0	0	0	0	0	0	0	0	0	0	0	0	0	0
1749	0	0	0	0	14.8492	14.9588	14.9984	0.732196	0	0	0	0	0	0	0	0	0	0	0	0
1749	0	0	0	0	0	0	0	0	27.1032	32.3531	32.2552	3.86835	37.7573	58.682	57.4947	11.4346	51.2735	0	87.3102	0
1749	0	0	0	0	0	0	0	0	0	0	0	0	0	0	0	0	0	0	0	0
1761	3.57591	0.842483	3.5738	0.033877	0	0	0	0	0	0	0	0	0	0	0	0	0	0	0	0
1761	0	0	0	0	15.3301	15.6738	15.5037	0.944055	0	0	0	0	0	0	0	0	0	0	0	0
1761	0	0	0	0	0	0	0	0	27.6869	32.8276	33.0085	3.69342	38.5962	65.7679	58.9798	10.8105	0	0	0	0
1761	0	0	0	0	0	0	0	0	0	0	0	0	0	0	0	0	0	0	0	0
1773	2.90892	0.560603	2.91003	0.0205985	0	0	0	0	0	0	0	0	0	0	0	0	0	0	0	0
1773	0	0	0	0	14.6995	15.3728	14.8795	0.772927	0	0	0	0	0	0	0	0	0	0	0	0
1773	0	0	0	0	0	0	0	0	26.6069	30.1827	32.2616	4.38778	36.9533	47.5284	58.1056	9.78386	0	0	0	0
1773	0	0	0	0	0	0	0	0	0	0	0	0	0	0	0	0	0	0	0	0
1785	3.29356	0.717086	3.29026	0.0261379	0	0	0	0	0	0	0	0	0	0	0	0	0	0	0	0
1785	0	0	0	0	13.1297	11.3665	13.2529	0.593168	0	0	0	0	0	0	0	0	0	0	0	0
1785	0	0	0	0	0	0	0	0	26.2216	31.0512	31.2548	3.30822	36.5963	56.8125	57.8945	10.5279	0	0	0	0
1785	0	0	0	0	0	0	0	0	0	0	0	0	0	0	0	0	0	0	0	0
1797	3.295	0.725613	3.29537	0.033442	0	0	0	0	0	0	0	0	0	0	0	0	0	0	0	0
1797	0	0	0	0	14.8265	14.677	14.9652	0.727673	0	0	0	0	0	0	0	0	0	0	0	0
1797	0	0	0	0	0	0	0	0	25.6072	28.3029	29.4397	3.19439	37.0464	53.7961	56.6112	11.5154	0	0	0	0
1797	0	0	0	0	0	0	0	0	0	0	0	0	0	0	0	0	0	0	0	0
1809	2.98638	0.591702	2.98224	0.0236036	0	0	0	0	0	0	0	0	0	0	0	0	0	0	0	0
1809	0	0	0	0	13.4073	12.5805	13.5777	0.737681	0	0	0	0	0	0	0	0	0	0	0	0
1809	0	0	0	0	0	0	0	0	25.7356	29.3077	30.4861	2.99027	35.0514	51.8104	52.0368	7.1669	0	0	0	0
1809	0	0	0	0	0	0	0	0	0	0	0	0	0	0	0	0	0	0	0	0
1821	3.00916	0.602946	3.0041	0.0252839	0	0	0	0	0	0	0	0	0	0	0	0	0	0	0	0
1821	0	0	0	0	12.5468	10.7879	12.6922	0.584406	0	0	0	0	0	0	0	0	0	0	0	0
1821	0	0	0	0	0	0	0	0	24.2997	27.4065	27.9961	2.92838	34.2701	52.9782	53.4519	7.85504	39.5027	0	80.6644	0
1821	0	0	0	0	0	0	0	0	0	0	0	0	0	0	0	0	0	0	0	0
1833	3.32823	0.73602	3.32738	0.0281655	0	0	0	0	0	0	0	0	0	0	0	0	0	0	0	0
1833	0	0	0	0	12.842	10.9927	12.9744	0.635283	0	0	0	0	0	0	0	0	0	0	0	0
1833	0	0	0	0	0	0	0	0	23.7456	26.0736	26.618	2.56593	33.7875	49.761	50.1	6.8407	44.7586	0.0763771	88.3161	0.0061359
1833	0	0	0	0	0	0	0	0	0	0	0	0	0	0	0	0	0	0	0	0
1845	3.39002	0.755403	3.38023	0.029404	0	0	0	0	0	0	0	0	0	0	0	0	0	0	0	0
1845	0	0	0	0	14.3893	14.0618	14.5458	0.715109	0	0	0	0	0	0	0	0	0	0	0	0
1845	0	0	0	0	0	0	0	0	24.7904	26.7277	28.1249	2.90438	33.6913	44.5858	48.9295	7.93838	47.6255	23.5027	83.0424	0.808021
1845	0	0	0	0	0	0	0	0	0	0	0	0	0	0	0	0	0	0	0	0
1857	3.36912	0.750338	3.3679	0.0286128	0	0	0	0	0	0	0	0	0	0	0	0	0	0	0	0
1857	0	0	0	0	13.8809	13.0044	14.0283	0.678404	0	0	0	0	0	0	0	0	0	0	0	0
1857	0	0	0	0	0	0	0	0	25.6733	29.7068	29.8709	2.98278	34.7616	44.5536	50.6951	7.21521	0	0	0	0
1857	0	0	0	0	0	0	0	0	0	0	0	0	0	0	0	0	0	0	0	0
1869	3.14829	0.663139	3.14835	0.0293888	0	0	0	0	0	0	0	0	0	0	0	0	0	0	0	0
1869	0	0	0	0	13.3857	12.3465	13.5179	0.623951	0	0	0	0	0	0	0	0	0	0	0	0
1869	0	0	0	0	0	0	0	0	24.6575	28.0561	28.5656	2.77367	34.6353	46.1256	52.5201	7.57631	57.0879	0	97.1234	0
1869	0	0	0	0	0	0	0	0	0	0	0	0	0	0	0	0	0	0	0	0
1881	3.17623	0.663723	3.17663	0.0264737	0	0	0	0	0	0	0	0	0	0	0	0	0	0	0	0
1881	0	0	0	0	13.4694	12.5357	13.596	0.727071	0	0	0	0	0	0	0	0	0	0	0	0
1881	0	0	0	0	0	0	0	0	24.6822	27.6727	28.4308	2.75851	34.4987	51.9698	51.0718	7.21743	40.5651	0	86.0034	0
1881	0	0	0	0	0	0	0	0	0	0	0	0	0	0	0	0	0	0	0	0
1893	3.32754	0.740921	3.32777	0.0316276	0	0	0	0	0	0	0	0	0	0	0	0	0	0	0	0
1893	0	0	0	0	13.5842	12.2358	13.7529	0.667574	0	0	0	0	0	0	0	0	0	0	0	0
1893	0	0	0	0	0	0	0	0	24.9916	28.4044	28.657	3.13594	35.1384	46.8229	51.4593	7.06763	34.1981	0	78.2573	0
1893	0	0	0	0	0	0	0	0	0	0	0	0	0	0	0	0	0	0	0	0
1905	3.23337	0.695709	3.23498	0.0290595	0	0	0	0	0	0	0	0	0	0	0	0	0	0	0	0
1905	0	0	0	0	15.0911	15.625	15.2632	0.923283	0	0	0	0	0	0	0	0	0	0	0	0
1905	0	0	0	0	0	0	0	0	26.1121	29.233	30.5942	3.78135	36.0496	60.5439	52.918	10.3879	0	0	0	0
1905	0	0	0	0	0	0	0	0	0	0	0	0	0	0	0	0	0	0	0	0
1917	3.26569	0.706004	3.26529	0.0256327	0	0	0	0	0	0	0	0	0	0	0	0	0	0	0	0
1917	0	0	0	0	14.271	13.8036	14.3892	0.739879	0	0	0	0	0	0	0	0	0	0	0	0
1917	0	0	0	0	0	0	0	0	26.9627	32.4233	32.3945	4.23936	36.0629	52.2479	55.678	11.9423	40.3482	0	83.8829	0
1917	0	0	0	0	0	0	0	0	0	0	0	0	0	0	0	0	0	0	0	0
1929	3.37387	0.765629	3.37431	0.0342778	0	0	0	0	0	0	0	0	0	0	0	0	0	0	0	0
1929	0	0	0	0	15.0529	15.1716	15.2275	0.777465	0	0	0	0	0	0	0	0	0	0	0	0
1929	0	0	0	0	0	0	0	0	26.877	30.8707	31.7262	3.98527	35.8315	54.1732	58.3608	13.8545	32.0377	0	92.1536	0
1929	0	0	0	0	0	0	0	0	0	0	0	0	0	0	0	0	0	0	0	0
1941	2.8779	0.54673	2.8789	0.020198	0	0	0	0	0	0	0	0	0	0	0	0	0	0	0	0
1941	0	0	0	0	13.5157	13.1492	13.6651	0.756674	0	0	0	0	0	0	0	0	0	0	0	0
1941	0	0	0	0	0	0	0	0	25.7385	29.2293	30.7769	3.21646	36.4162	49.8131	55.0823	10.132	0	0	0	0
1941	0	0	0	0	0	0	0	0	0	0	0	0	0	0	0	0	0	0	0	0
1953	3.72119	0.917263	3.71628	0.0401119	0	0	0	0	0	0	0	0	0	0	0	0	0	0	0	0
1953	0	0	0	0	14.2214	12.8057	14.3709	0.705966	0	0	0	0	0	0	0	0	0	0	0	0
1953	0	0	0	0	0	0	0	0	26.4149	30.9457	30.6974	3.89601	38.0237	53.8396	57.5952	11.0185	0	0	0	0
1953	0	0	0	0	0	0	0	0	0	0	0	0	0	0	0	0	0	0	0	0
1965	3.15293	0.653523	3.15026	0.0234523	0	0	0	0	0	0	0	0	0	0	0	0	0	0	0	0
1965	0	0	0	0	15.7399	17.2992	15.8989	0.980485	0	0	0	0	0	0	0	0	0	0	0	0
1965	0	0	0	0	0	0	0	0	26.5483	29.3249	31.1889	3.67222	36.3644	53.9213	55.6483	10.9837	0	0	0	0
1965	0	0	0	0	0	0	0	0	0	0	0	0	0	0	0	0	0	0	0	0
1977	3.32183	0.736292	3.32166	0.028773	0	0	0	0	0	0	0	0	0	0	0	0	0	0	0	0
1977	0	0	0	0	14.2487	13.3616	14.4145	0.687598	0	0	0	0	0	0	0	0	0	0	0	0
1977	0	0	0	0	0	0	0	0	27.7607	33.8628	33.8131	4.42012	38.0773	58.4653	56.6693	10.5569	0	0	0	0
1977	0	0	0	0	0	0	0	0	0	0	0	0	0	0	0	0	0	0	0	0
1989	3.53574	0.821922	3.535	0.0321819	0	0	0	0	0	0	0	0	0	0	0	0	0	0	0	0
1989	0	0	0	0	15.4638	15.9317	15.6462	0.862873	0	0	0	0	0	0	0	0	0	0	0	0
1989	0	0	0	0	0	0	0	0	27.3999	30.9462	32.1936	3.73036	39.0451	62.4261	62.3058	15.8895	0	0	0	0
1989	0	0	0	0	0	0	0	0	0	0	0	0	0	0	0	0	0	0	0	0
2001	3.24911	0.703597	3.24961	0.0295542	0	0	0	0	0	0	0	0	0	0	0	0	0	0	0	0
2001	0	0	0	0	15.02	15.4959	15.1834	0.784542	0	0	0	0	0	0	0	0	0	0	0	0
2001	0	0	0	0	0	0	0	0	27.2726	33.0073	32.9622	3.87566	37.0945	42.6302	57.966	11.4157	0	0	0	0
2001	0	0	0	0	0	0	0	0	0	0	0	0	0	0	0	0	0	0	0	0
2013	3.46429	0.786978	3.46151	0.0306272	0	0	0	0	0	0	0	0	0	0	0	0	0	0	0	0
2013	0	0	0	0	15.0057	14.9418	15.1611	0.881761	0	0	0	0	0	0	0	0	0	0	0	0
2013	0	0	0	0	0	0	0	0	27.5533	32.6413	33.0806	3.92741	38.6911	53.1108	60.1858	13.1466	52.357	13.8058	100.106	13.6651
2013	0	0	0	0	0	0	0	0	0	0	0	0	0	0	0	0	0	0	0	0
2025	3.3015	0.720328	3.30127	0.0263021	0	0	0	0	0	0	0	0	0	0	0	0	0	0	0	0
2025	0	0	0	0	14.6976	14.7197	14.8404	0.755306	0	0	0	0	0	0	0	0	0	0	0	0
2025	0	0	0	0	0	0	0	0	26.8276	31.7703	32.0114	3.83267	38.0586	67.3718	59.609	10.9211	55.954	0	107.477	0
2025	0	0	0	0	0	0	0	0	0	0	0	0	0	0	0	0	0	0	0	0
2037	2.66912	0.477129	2.66539	0.0164136	0	0	0	0	0	0	0	0	0	0	0	0	0	0	0	0
2037	0	0	0	0	12.204	10.7118	12.3485	0.475472	0	0	0	0	0	0	0	0	0	0	0	0
2037	0	0	0	0	0	0	0	0	24.2707	27.9268	28.5816	2.73798	34.8101	58.5497	53.7741	8.64746	0	0	0	0
2037	0	0	0	0	0	0	0	0	0	0	0	0	0	0	0	0	0	0	0	0
2049	3.14381	0.65225	3.14076	0.0237093	0	0	0	0	0	0	0	0	0	0	0	0	0	0	0	0
2049	0	0	0	0	12.3696	10.1992	12.503	0.516476	0	0	0	0	0	0	0	0	0	0	0	0
2049	0	0	0	0	0	0	0	0	23.7573	25.8423	26.883	2.42792	34.1648	42.5405	51.2617	7.84714	0	0	0	0
2049	0	0	0	0	0	0	0	0	0	0	0	0	0	0	0	0	0	0	0	0
2061	3.19423	0.674039	3.18933	0.0265575	0	0	0	0	0	0	0	0	0	0	0	0	0	0	0	0
2061	0	0	0	0	13.9402	12.9728	14.0997	0.65104	0	0	0	0	0	0	0	0	0	0	0	0
2061	0	0	0	0	0	0	0	0	24.2598	25.983	27.4331	2.70321	34.5063	53.2768	49.3118	8.02392	0	0	0	0
2061	0	0	0	0	0	0	0	0	0	0	0	0	0	0	0	0	0	0	0	0
2073	3.4517	0.792763	3.45152	0.0311884	0	0	0	0	0	0	0	0	0	0	0	0	0	0	0	0
2073	0	0	0	0	13.5406	12.1558	13.6793	0.676585	0	0	0	0	0	0	0	0	0	0	0	0
2073	0	0	0	0	0	0	0	0	25.4024	29.2707	29.2873	2.8233	34.8074	53.7891	49.9924	7.06288	46.0018	0	83.6362	0
2073	0	0	0	0	0	0	0	0	0	0	0	0	0	0	0	0	0	0	0	0
2085	2.69217	0.478895	2.69303	0.0175096	0	0	0	0	0	0	0	0	0	0	0	0	0	0	0	0
2085	0	0	0	0	12.4836	11.3023	12.6039	0.551322	0	0	0	0	0	0	0	0	0	0	0	0
2085	0	0	0	0	0	0	0	0	23.0525	24.7669	26.4364	2.47489	32.1394	49.8959	49.2444	6.62759	64.2582	0	83.2829	0
2085	0	0	0	0	0	0	0	0	0	0	0	0	0	0	0	0	0	0	0	0
2097	3.63992	0.87317	3.6377	0.0313122	0	0	0	0	0	0	0	0	0	0	0	0	0	0	0	0
2097	0	0	0	0	13.2019	10.8673	13.3544	0.609787	0	0	0	0	0	0	0	0	0	0	0	0
2097	0	0	0	0	0	0	0	0	24.9236	29.5222	28.0879	2.73663	34.4047	38.5839	49.7673	8.57994	47.5877	0.996634	80.1984	1.88666
2097	0	0	0	0	0	0	0	0	0	0	0	0	0	0	0	0	0	0	0	0
2109	3.48688	0.811419	3.48133	0.0314835	0	0	0	0	0	0	0	0	0	0	0	0	0	0	0	0
2109	0	0	0	0	16.1283	17.7466	16.3214	0.84985	0	0	0	0	0	0	0	0	0	0	0	0
2109	0	0	0	0	0	0	0	0	26.3006	28.2212	30.1131	3.38787	35.7359	53.7039	52.8473	9.00592	42.5654	49.6487	90.4874	45.4078
2109	0	0	0	0	0	0	0	0	0	0	0	0	0	0	0	0	0	0	0	0
2121	3.26644	0.706305	3.26406	0.0257602	0	0	0	0	0	0	0	0	0	0	0	0	0	0	0	0
2121	0	0	0	0	14.7665	14.8358	14.9	0.752319	0	0	0	0	0	0	0	0	0	0	0	0
2121	0	0	0	0	0	0	0	0	27.5501	33.655	33.9151	3.60963	38.0181	57.4009	54.8476	9.64767	0	0	0	0
2121	0	0	0	0	0	0	0	0	0	0	0	0	0	0	0	0	0	0	0	0
2133	3.04734	0.614502	3.0467	0.0214716	0	0	0	0	0	0	0	0	0	0	0	0	0	0	0	0
2133	0	0	0	0	13.9723	13.2746	14.1245	0.659227	0	0	0	0	0	0	0	0	0	0	0	0
2133	0	0	0	0	0	0	0	0	26.3089	29.7167	31.4151	3.60906	36.8302	44.2265	59.6836	8.16973	0	0	0	0
2133	0	0	0	0	0	0	0	0	0	0	0	0	0	0	0	0	0	0	0	0
2145	3.4549	0.791805	3.45318	0.0305302	0	0	0	0	0	0	0	0	0	0	0	0	0	0	0	0
2145	0	0	0	0	14.4871	13.8512	14.6709	0.711206	0	0	0	0	0	0	0	0	0	0	0	0
2145	0	0	0	0	0	0	0	0	26.6313	30.2404	31.3726	3.52294	37.3382	48.8618	57.6891	11.2143	0	0	0	0
2145	0	0	0	0	0	0	0	0	0	0	0	0	0	0	0	0	0	0	0	0
2157	3.63463	0.879018	3.63343	0.0349304	0	0	0	0	0	0	0	0	0	0	0	0	0	0	0	0
2157	0	0	0	0	15.4178	15.8079	15.5904	0.839801	0	0	0	0	0	0	0	0	0	0	0	0
2157	0	0	0	0	0	0	0	0	27.2315	31.2681	32.0622	3.49215	38.003	58.1099	57.6407	8.78169	0	0	0	0
2157	0	0	0	0	0	0	0	0	0	0	0	0	0	0	0	0	0	0	0	0
2169	3.13369	0.65031	3.13077	0.0234546	0	0	0	0	0	0	0	0	0	0	0	0	0	0	0	0
2169	0	0	0	0	14.8625	15.1714	15.0205	0.783631	0	0	0	0	0	0	0	0	0	0	0	0
2169	0	0	0	0	0	0	0	0	26.806	31.1244	32.359	3.73235	38.034	60.3837	56.897	10.7807	0	0	0	0
2169	0	0	0	0	0	0	0	0	0	0	0	0	0	0	0	0	0	0	0	0
2181	3.41812	0.776264	3.42191	0.0324472	0	0	0	0	0	0	0	0	0	0	0	0	0	0	0	0
2181	0	0	0	0	14.4571	13.8027	14.6109	0.694491	0	0	0	0	0	0	0	0	0	0	0	0
2181	0	0	0	0	0	0	0	0	27.1701	32.5058	32.5742	3.84539	38.6458	66.7523	58.5338	9.65458	0	0	0	0
2181	0	0	0	0	0	0	0	0	0	0	0	0	0	0	0	0	0	0	0	0
2193	3.2391	0.697274	3.23509	0.0244649	0	0	0	0	0	0	0	0	0	0	0	0	0	0	0	0
2193	0	0	0	0	14.7538	14.8919	14.9386	0.807695	0	0	0	0	0	0	0	0	0	0	0	0
2193	0	0	0	0	0	0	0	0	26.5065	30.0777	31.2933	3.55189	37.1228	65.8493	58.3907	11.0436	0	0	0	0
2193	0	0	0	0	0	0	0	0	0	0	0	0	0	0	0	0	0	0	0	0
2205	3.29246	0.715417	3.29214	0.0253038	0	0	0	0	0	0	0	0	0	0	0	0	0	0	0	0
2205	0	0	0	0	14.036	13.2898	14.183	0.644212	0	0	0	0	0	0	0	0	0	0	0	0
2205	0	0	0	0	0	0	0	0	26.5426	31.3229	31.4636	3.5346	36.5033	65.1111	56.3643	11.0186	53.1637	0	95.3236	0
2205	0	0	0	0	0	0	0	0	0	0	0	0	0	0	0	0	0	0	0	0
2217	3.25419	0.698896	3.2535	0.0257727	0	0	0	0	0	0	0	0	0	0	0	0	0	0	0	0
2217	0	0	0	0	14.6839	14.568	14.8409	0.711843	0	0	0	0	0	0	0	0	0	0	0	0
2217	0	0	0	0	0	0	0	0	26.215	29.0627	30.8362	3.35468	36.7922	49.498	56.7531	11.1245	50.5755	0	92.0122	0
2217	0	0	0	0	0	0	0	0	0	0	0	0	0	0	0	0	0	0	0	0
2229	3.07609	0.62975	3.0748	0.0235648	0	0	0	0	0	0	0	0	0	0	0	0	0	0	0	0
2229	0	0	0	0	13.272	12.1421	13.4378	0.594809	0	0	0	0	0	0	0	0	0	0	0	0
2229	0	0	0	0	0	0	0	0	25.6588	29.5535	30.3216	2.9521	35.13	43.3225	54.1459	9.66812	0	0	0	0
2229	0	0	0	0	0	0	0	0	0	0	0	0	0	0	0	0	0	0	0	0
2241	3.59703	0.851234	3.59461	0.0332712	0	0	0	0	0	0	0	0	0	0	0	0	0	0	0	0
2241	0	0	0	0	15.0353	14.8358	15.228	0.797696	0	0	0	0	0	0	0	0	0	0	0	0
2241	0	0	0	0	0	0	0	0	26.4205	30.0464	30.7453	3.56128	36.803	53.9791	56.8055	9.82172	0	0	0	0
2241	0	0	0	0	0	0	0	0	0	0	0	0	0	0	0	0	0	0	0	0
2253	3.45923	0.788741	3.45413	0.03177	0	0	0	0	0	0	0	0	0	0	0	0	0	0	0	0
2253	0	0	0	0	15.5758	16.4008	15.7199	0.843442	0	0	0	0	0	0	0	0	0	0	0	0
2253	0	0	0	0	0	0	0	0	27.4	31.2688	32.7509	3.70575	37.8806	60.939	56.5372	9.84765	0	0	0	0
2253	0	0	0	0	0	0	0	0	0	0	0	0	0	0	0	0	0	0	0	0
2265	3.36754	0.751673	3.36548	0.0298991	0	0	0	0	0	0	0	0	0	0	0	0	0	0	0	0
2265	0	0	0	0	14.7158	14.623	14.8384	0.761001	0	0	0	0	0	0	0	0	0	0	0	0
2265	0	0	0	0	0	0	0	0	27.3949	33.226	32.8702	3.63963	38.0294	69.9441	58.9883	10.3036	0	0	0	0
2265	0	0	0	0	0	0	0	0	0	0	0	0	0	0	0	0	0	0	0	0
2277	3.02091	0.599588	3.01608	0.02051	0	0	0	0	0	0	0	0	0	0	0	0	0	0	0	0
2277	0	0	0	0	13.717	13.1338	13.8366	0.686849	0	0	0	0	0	0	0	0	0	0	0	0
2277	0	0	0	0	0	0	0	0	25.6599	29.7361	30.4728	3.17608	36.9903	50.8488	56.9345	7.61066	36.6846	0	93.0188	0
2277	0	0	0	0	0	0	0	0	0	0	0	0	0	0	0	0	0	0	0	0
2289	2.86185	0.545359	2.85786	0.0200676	0	0	0	0	0	0	0	0	0	0	0	0	0	0	0	0
2289	0	0	0	0	12.2589	10.412	12.3874	0.470728	0	0	0	0	0	0	0	0	0	0	0	0
2289	0	0	0	0	0	0	0	0	24.1406	26.8788	28.0224	2.74776	34.5095	53.3114	52.8842	7.27198	0	0	0	0
2289	0	0	0	0	0	0	0	0	0	0	0	0	0	0	0	0	0	0	0	0
2301	2.97982	0.591283	2.9779	0.0227655	0	0	0	0	0	0	0	0	0	0	0	0	0	0	0	0
2301	0	0	0	0	11.9242	9.65201	12.0459	0.46949	0	0	0	0	0	0	0	0	0	0	0	0
2301	0	0	0	0	0	0	0	0	22.8043	24.8848	25.5895	1.99479	33.0212	47.7109	49.2498	6.94466	0	0	0	0
2301	0	0	0	0	0	0	0	0	0	0	0	0	0	0	0	0	0	0	0	0
2313	3.40076	0.760852	3.39919	0.0294671	0	0	0	0	0	0	0	0	0	0	0	0	0	0	0	0
2313	0	0	0	0	13.1706	11.4464	13.3227	0.618852	0	0	0	0	0	0	0	0	0	0	0	0
2313	0	0	0	0	0	0	0	0	23.4665	25.6383	25.9943	2.21358	32.7125	45.7133	47.0812	6.30852	42.6473	0	79.5828	0
2313	0	0	0	0	0	0	0	0	0	0	0	0	0	0	0	0	0	0	0	0
2325	3.45771	0.782268	3.45109	0.030782	0	0	0	0	0	0	0	0	0	0	0	0	0	0	0	0
2325	0	0	0	0	14.0718	13.3508	14.2058	0.709634	0	0	0	0	0	0	0	0	0	0	0	0
2325	0	0	0	0	0	0	0	0	24.6405	27.8177	27.927	2.69003	33.3139	43.5373	47.4698	6.26719	44.003	56.9285	78.6558	8.40296
2325	0	0	0	0	0	0	0	0	0	0	0	0	0	0	0	0	0	0	0	0
2337	3.1594	0.656828	3.15723	0.0232021	0	0	0	0	0	0	0	0	0	0	0	0	0	0	0	0
2337	0	0	0	0	14.961	15.6763	15.145	0.79631	0	0	0	0	0	0	0	0	0	0	0	0
2337	0	0	0	0	0	0	0	0	26.0953	29.8989	30.7376	3.69911	34.9512	48.5722	51.098	9.51432	37.944	9.84029	78.6133	3.79295
2337	0	0	0	0	0	0	0	0	0	0	0	0	0	0	0	0	0	0	0	0
2349	3.14513	0.647787	3.14561	0.0232656	0	0	0	0	0	0	0	0	0	0	0	0	0	0	0	0
2349	0	0	0	0	13.8308	12.8373	13.9788	0.629284	0	0	0	0	0	0	0	0	0	0	0	0
2349	0	0	0	0	0	0	0	0	26.4413	30.5604	31.8021	3.55585	35.7777	48.5639	55.0506	10.5914	56.9081	0	79.7356	0
2349	0	0	0	0	0	0	0	0	0	0	0	0	0	0	0	0	0	0	0	0
2361	3.64804	0.881356	3.65136	0.0382235	0	0	0	0	0	0	0	0	0	0	0	0	0	0	0	0
2361	0	0	0	0	14.9268	14.3087	15.0975	0.704584	0	0	0	0	0	0	0	0	0	0	0	0
2361	0	0	0	0	0	0	0	0	26.8493	31.1225	31.2231	3.32944	38.1269	60.9522	59.0434	13.1257	39.2658	0	93.962	0
2361	0	0	0	0	0	0	0	0	0	0	0	0	0	0	0	0	0	0	0	0
2373	3.33089	0.743503	3.33025	0.034167	0	0	0	0	0	0	0	0	0	0	0	0	0	0	0	0
2373	0	0	0	0	14.9185	15.1317	15.0809	0.773646	0	0	0	0	0	0	0	0	0	0	0	0
2373	0	0	0	0	0	0	0	0	26.7068	29.9127	31.6147	3.01152	37.4441	60.747	56.4403	9.23397	0	0	0	0
2373	0	0	0	0	0	0	0	0	0	0	0	0	0	0	0	0	0	0	0	0
2385	3.42236	0.778831	3.42094	0.0291546	0	0	0	0	0	0	0	0	0	0	0	0	0	0	0	0
2385	0	0	0	0	15.0009	15.1027	15.1638	0.848174	0	0	0	0	0	0	0	0	0	0	0	0
2385	0	0	0	0	0	0	0	0	27.3979	32.0043	32.7275	3.92465	37.6567	64.5973	57.7698	8.94581	63.0466	0	99.6963	0
2385	0	0	0	0	0	0	0	0	0	0	0	0	0	0	0	0	0	0	0	0
2397	3.3889	0.760875	3.38788	0.0300883	0	0	0	0	0	0	0	0	0	0	0	0	0	0	0	0
2397	0	0	0	0	14.6947	14.5736	14.8462	0.733629	0	0	0	0	0	0	0	0	0	0	0	0
2397	0	0	0	0	0	0	0	0	26.9753	31.5778	32.0972	3.6773	38.5786	62.9887	59.0859	8.8368	0	0	0	0
2397	0	0	0	0	0	0	0	0	0	0	0	0	0	0	0	0	0	0	0	0
