# Supplementary material for: IBSEM: An Individual-Based Atlantic Salmon Population Model
Source: PLoS One. 2015 Sep 18;10(9):e0138444. doi: 10.1371/journal.pone.0138444 (PMC4575158; doi:10.1371/journal.pone.0138444)
Supplement: S1 Minimal dataset — (ZIP) [file pone.0138444.s003.zip › temp/scenario 1/wild - 9/runFiles/results/heritabilitySea.txt]

month	f0s0_F_Average	f0s0_F_stDev	f0s0_G_Average	f0s0_G_stDev	f0s1_F_Average	f0s1_F_stDev	f0s1_G_Average	f0s1_G_stDev	f0s2_F_Average	f0s2_F_stDev	f0s2_G_Average	f0s2_G_stDev	f0s3_F_Average	f0s3_F_stDev	f0s3_G_Average	f0s3_G_stDev	f0s4_F_Average	f0s4_F_stDev	f0s4_G_Average	f0s4_G_stDev	f1s0_F_Average	f1s0_F_stDev	f1s0_G_Average	f1s0_G_stDev	f1s1_F_Average	f1s1_F_stDev	f1s1_G_Average	f1s1_G_stDev	f1s2_F_Average	f1s2_F_stDev	f1s2_G_Average	f1s2_G_stDev	f1s3_F_Average	f1s3_F_stDev	f1s3_G_Average	f1s3_G_stDev	f1s4_F_Average	f1s4_F_stDev	f1s4_G_Average	f1s4_G_stDev	f2s0_F_Average	f2s0_F_stDev	f2s0_G_Average	f2s0_G_stDev	f2s1_F_Average	f2s1_F_stDev	f2s1_G_Average	f2s1_G_stDev	f2s2_F_Average
21	0	0	0	0	2538.92	8694.43	2749.32	63155.1	7899.36	3.6451e+006	7796.33	1.89963e+006	11922.3	8.7189e+006	11504.4	4.73304e+006	17687.2	1.85785e+007	18358.1	1.51607e+007	596.601	5976.63	586.224	1322.17	0	0	0	0	0	0	0	0	0	0	0	0	0	0	0	0	718.901	10721.5	709.039	3709.49	0	0	0	0	0
33	0	0	0	0	0	0	0	0	6609.66	0	5534.58	0	14629.8	2.18796e+007	13491.2	3.70861e+006	13708.8	0	14713.2	0	491.952	4835.87	457.163	439.731	3096.74	349068	3049.26	19717.7	0	0	0	0	0	0	0	0	0	0	0	0	591.872	6916.6	590.546	1507.45	3468.82	494089	3418.77	44161.4	0
45	0	0	0	0	0	0	0	0	0	0	0	0	0	0	0	0	0	0	0	0	495.049	4933.48	455.786	495.636	2482.32	253131	2330.54	7163.03	6810.93	2.93867e+006	6461.17	74002.9	0	0	0	0	0	0	0	0	572.382	6521.49	587.004	736.323	2687.07	230908	2734.6	19036.9	7331.43
57	0	0	0	0	0	0	0	0	0	0	0	0	0	0	0	0	0	0	0	0	512.774	4530.28	474.66	531.3	3124.1	328269	2953.74	16541.1	5936.01	1.52015e+006	5835.94	52350.7	15015.9	2.33001e+007	12752.6	979899	0	0	0	0	588.698	7114.8	611.875	797.764	3369.71	346293	3425.5	22461.3	6522.71
69	371.141	0	256.651	0	0	0	0	0	0	0	0	0	0	0	0	0	0	0	0	0	432.195	3282.25	394.824	344.237	2674	234737	2573.78	11074.3	6899.46	2.18842e+006	6587.58	76698.7	11923.3	6.79378e+006	11524.9	232941	0	0	0	0	513.79	5673.76	532.355	560.116	2983.33	253778	3008.26	15160.3	7408.24
81	0	0	0	0	0	0	0	0	0	0	0	0	0	0	0	0	0	0	0	0	525.07	4921.49	481.808	522.324	2515.25	233088	2346.35	8857.56	6268.22	2.44005e+006	6064.84	66130.4	12747.7	9.92772e+006	12525.1	240120	17590.8	0	18522	0	611.992	7264.2	617.976	784.299	2754.49	267693	2796.04	12752	6862.3
93	0	0	0	0	0	0	0	0	0	0	0	0	0	0	0	0	0	0	0	0	518.205	5032.14	478.508	563.993	2122.41	143874	1980.92	6385.07	5202.57	1.37264e+006	4959.33	38833.1	11578.7	9.29407e+006	10853.5	113259	16769.6	0	18784.1	0	606.662	7328.05	626.576	894.339	2356.97	220917	2335.12	8539.35	5651.91
105	0	0	0	0	0	0	0	0	0	0	0	0	0	0	0	0	0	0	0	0	454.45	3841.57	421.719	409.438	2633.76	207962	2531.23	12798.1	5099.16	1.50042e+006	4814.98	38571.4	9892.87	8.67359e+006	9734.75	119198	0	0	0	0	523.425	5419.02	533.671	632.997	2955.73	321002	2981.16	16741.7	5527.83
117	0	0	0	0	0	0	0	0	0	0	0	0	0	0	0	0	0	0	0	0	599.376	6596.86	559.996	732.357	2464.68	207981	2347.63	8842.77	6227.32	1.6014e+006	6010.04	71052.1	10712.9	6.12699e+006	9665.59	378321	12917.4	2.17367e+006	16509.4	2874.96	698.576	8454.21	727.546	1217.8	2683.93	235010	2699.42	11940.9	6754.52
129	0	0	0	0	0	0	0	0	0	0	0	0	0	0	0	0	0	0	0	0	485.889	4800.11	449.804	494.038	2870.58	262859	2749.58	16168.1	5706.38	1.55452e+006	5445.47	65569.4	11093.4	4.94491e+006	11199.8	220890	0	0	0	0	565.69	6471.86	588.054	747.08	3172.92	354735	3227.12	21798.9	6242.98
141	0	0	0	0	0	0	0	0	0	0	0	0	0	0	0	0	0	0	0	0	402.761	3069.27	370.345	334.665	2768.61	319891	2631.29	12930.1	6624.72	2.00932e+006	6350.18	96845.3	11313.7	7.19647e+006	11091	238085	0	0	0	0	478.5	4823.43	492.657	528.489	3064.56	328132	3087.93	16585.2	7228.36
153	0	0	0	0	0	0	0	0	0	0	0	0	0	0	0	0	0	0	0	0	583.937	6741.48	549.578	723.723	3389.71	361561	3172.03	15851	7410.47	2.90148e+006	7081.69	96818.4	12974.2	1.85075e+007	13720.3	780587	0	0	0	0	683.996	8378.1	706.937	1113.55	3629.03	470751	3675.51	19710.8	8075.54
165	0	0	0	0	0	0	0	0	0	0	0	0	0	0	0	0	0	0	0	0	429.203	3703.29	393.266	362.396	2824.14	321567	2726.8	12241.1	7244.01	3.04945e+006	6841.42	61513.8	13930.1	8.9232e+006	12901.2	400622	0	0	0	0	515.132	5168.66	529.725	704.058	3170.68	357214	3175.76	16857.9	7674.75
177	0	0	0	0	0	0	0	0	0	0	0	0	0	0	0	0	0	0	0	0	535.144	5483.76	493.967	567.219	2398.83	218798	2267.54	10717.5	6618.47	2.41888e+006	6255.16	68207.9	12866.6	1.01888e+007	13025	167334	0	0	0	0	626.88	7933.81	646.405	985.362	2672.93	241699	2708.05	14084	7357.96
189	555.679	0	340.227	0	0	0	0	0	0	0	0	0	0	0	0	0	0	0	0	0	560.752	5933.37	519.38	786.178	2468.19	207037	2323.79	10559.2	5691.61	1.54719e+006	5313.13	57086.6	12628.8	7.9132e+006	11695.8	298487	8815.01	0	20690.9	0	647.8	8864.55	662.078	976.848	2688	276170	2754.48	14179.4	6040.56
201	0	0	0	0	0	0	0	0	0	0	0	0	0	0	0	0	0	0	0	0	488.035	4370.69	450.05	482.421	2748.87	267972	2579.96	18943.5	5578.44	1.47586e+006	5425.5	51262.2	8910.17	1.93779e+006	10429.1	39627.3	18792.5	0	19117.8	0	575.999	6229.21	590.904	955.923	2961.66	307403	2984.69	13392.9	6046.03
213	0	0	0	0	0	0	0	0	0	0	0	0	0	0	0	0	0	0	0	0	440.558	3372.32	405.746	432.727	2268.29	185850	2169.47	7469.02	6022.41	1.60583e+006	5560.44	71441.6	10247.7	1.24772e+007	10048.4	363991	0	0	0	0	516.672	5588.25	529.964	654.06	2565.67	246410	2574.55	12466.9	6594.96
225	0	0	0	0	0	0	0	0	0	0	0	0	0	0	0	0	0	0	0	0	494.503	4838.04	454.139	447.945	2233.6	160104	2034.81	7138.47	5377.08	1.154e+006	4930.4	32708.3	10130.4	1.19285e+007	10478.8	414002	0	0	0	0	576.298	6936.01	590.951	755.667	2403.11	248116	2403.36	9056.14	5854.14
237	0	0	0	0	0	0	0	0	0	0	0	0	0	0	0	0	0	0	0	0	497.077	4864.45	460.167	519.304	2169.8	159440	2021.33	6343.43	4858.77	1.056e+006	4525.5	40103.8	10159.2	7.62193e+006	8891.02	124142	9900.15	0	16429.1	0	581.566	7324.36	597.42	758.419	2361.28	236353	2387.51	10537.8	5227.79
249	0	0	0	0	0	0	0	0	0	0	0	0	0	0	0	0	0	0	0	0	537.989	5361.23	495.099	735.986	2863.66	294549	2702.95	13275.1	5565.67	1.65528e+006	5203.27	37005.2	10122.7	5.95928e+006	9305.1	40687.1	0	0	0	0	634.301	8978.35	647.416	894.033	3089.66	345720	3134.73	15529.8	5842.96
261	447.935	0	415.828	0	0	0	0	0	0	0	0	0	0	0	0	0	0	0	0	0	578.021	5998.94	541.785	719.192	3195.17	275786	3058.25	18757.5	7125.26	2.55073e+006	6619.32	85817.6	11327.5	2.59596e+006	10716.2	233534	0	0	0	0	668.182	9143.09	683.549	1268.16	3536.25	517226	3573.73	22011.9	7183.91
273	0	0	0	0	0	0	0	0	0	0	0	0	0	0	0	0	0	0	0	0	448.728	3739.34	416.047	419.681	2541.88	275181	2427.53	9391.11	6514.17	1.99014e+006	6305.4	82827.4	14202.4	8.75674e+006	11968.8	499325	0	0	0	0	523.408	6204.28	544.072	711.146	2828.65	314498	2823.14	17059.6	6998.27
285	0	0	0	0	0	0	0	0	0	0	0	0	0	0	0	0	0	0	0	0	457.171	3769.13	423.823	464.083	2284.45	199360	2165.96	8997.69	5631	1.67226e+006	5362.73	38187.3	10681.4	4.79901e+006	11172.9	215156	0	0	0	0	553.162	6474.22	569.138	701.209	2515.54	218817	2548.43	10765.2	6297.3
297	468.168	0	337.766	0	0	0	0	0	0	0	0	0	0	0	0	0	0	0	0	0	531.132	5311.24	497.412	572.602	2434.15	226304	2299.59	9301.94	5524.76	1.67961e+006	5191.85	45938.4	12612	2.34752e+006	10384.9	83451.5	18364.8	0	18725	0	621.933	7458.66	636.578	864.311	2725.03	286146	2742.35	10827.3	5520.12
309	0	0	0	0	3317.88	0	2185.21	0	0	0	0	0	0	0	0	0	0	0	0	0	506.229	5344.61	473.744	646.617	2865.74	321241	2752.29	11346.7	5970.78	1.6681e+006	5567.39	52250.1	11203.9	8.50932e+006	10350.8	159563	0	0	0	0	594.523	7705.72	614.756	768.918	3184.56	345818	3192.62	14683.2	6310.73
321	0	0	0	0	0	0	0	0	5617.23	0	4991.84	0	0	0	0	0	0	0	0	0	405.2	3542.34	372.272	361.299	2451.12	225404	2388.23	10695.5	6375.28	2.06949e+006	5982.19	47305.9	12263.3	4.8366e+006	10514	261424	25737.8	5.36601e+007	16912.4	5350.06	476.551	4717.93	504.439	723.985	2782.59	293881	2807.16	12449.7	6655.87
333	0	0	0	0	0	0	0	0	0	0	0	0	0	0	0	0	0	0	0	0	373.833	3035.7	342.103	277.682	2016.35	157164	1867.56	5728.47	5139.01	1.30034e+006	5071.99	51014	11164.5	5.41713e+006	10505.8	149782	0	0	0	0	454.88	4735.09	467.891	535.25	2203.4	149799	2269.13	11431.6	5819.18
345	0	0	0	0	0	0	0	0	0	0	0	0	0	0	0	0	0	0	0	0	422.72	3500.33	392.499	370.245	1665.02	111136	1533.92	4200.27	4319.78	1.14239e+006	3959.15	25696.8	9118.33	8.75621e+006	9072.01	150653	19099.8	1.4664e+007	16348	251685	498.97	5109.18	506.299	589.965	1860.57	120407	1873.9	6615.17	4628.07
357	0	0	0	0	0	0	0	0	0	0	0	0	0	0	0	0	0	0	0	0	518.755	5382.77	484.121	667.767	2088.28	181326	1984.92	6348.9	4206.25	899107	3862.45	23971.2	10280.8	1.41081e+007	8125.8	177545	0	0	0	0	603.993	7544.6	620.861	913.985	2338.46	177332	2319.86	8960.85	4593.99
369	0	0	0	0	0	0	0	0	0	0	0	0	0	0	0	0	0	0	0	0	436.527	3782.9	406.211	370.023	2740.53	245178	2597.2	13790.5	5091.99	1.58858e+006	4913.77	44728.4	9169.65	2.22451e+006	7979.33	162488	0	0	0	0	518.175	6049.26	536.273	619.24	3026.96	332220	2999.23	15432.4	5591.97
381	0	0	0	0	0	0	0	0	0	0	0	0	0	0	0	0	0	0	0	0	508.894	5245.24	477.807	639.543	2217.76	160547	2122.41	7707.16	6110.58	1.93502e+006	5843.03	59589.3	10226.9	8.97533e+006	9748.92	358615	19359.4	0	13256.1	0	595.584	7385.64	622.888	862.551	2450.11	208679	2505.87	10208	6689.85
393	0	0	0	0	0	0	0	0	0	0	0	0	0	0	0	0	0	0	0	0	507.625	4892.47	469.097	563.331	2456.37	188577	2351.43	9612.54	5096.36	1.22977e+006	5009.39	50475.4	10832	4.2782e+006	11066.1	260137	14305.4	0	17932.9	0	593.046	7709.4	613.496	819.391	2716.7	290351	2765.93	11721.5	5769.33
405	0	0	0	0	0	0	0	0	0	0	0	0	0	0	0	0	0	0	0	0	464.389	3678.09	424.77	464.336	2439.46	264972	2330.55	10126	5632.37	1.31011e+006	5261.18	42595.2	9058.89	948084	9380	108464	13567.4	0	19294.6	0	557.292	6497.45	572.02	763.116	2708.23	221195	2757.89	11544.8	6074.92
417	0	0	0	0	0	0	0	0	0	0	0	0	0	0	0	0	0	0	0	0	514.851	4965.33	478.86	620.194	2494.18	242254	2296.18	10571.4	5806.27	1.76257e+006	5565.85	50305	11462.4	7.61188e+006	10371.7	257712	0	0	0	0	593.681	7015.04	611.351	871.335	2665.8	225744	2740.85	11094.3	6242.21
429	0	0	0	0	0	0	0	0	0	0	0	0	0	0	0	0	0	0	0	0	500.628	5161.33	467.991	545.578	2525.77	242037	2390.87	9803.59	5612.34	2.05109e+006	5311.03	44948.1	10867.5	4.1287e+006	11063.2	219426	0	0	0	0	597.12	6751.39	607.601	852.462	2743	268448	2786.94	13052.3	6161.51
441	478.788	0	378.33	0	0	0	0	0	0	0	0	0	0	0	0	0	0	0	0	0	577.744	6594.85	539.812	696.069	2733.62	261106	2642.58	11749.2	6217.43	2.26536e+006	5789.5	68771.2	9914.12	1.27608e+007	10433.2	288184	23853.4	0	18857	0	657.946	8537.97	680.641	975.3	3137.28	384482	3080.86	16452.6	6337.33
453	0	0	0	0	0	0	0	0	0	0	0	0	0	0	0	0	0	0	0	0	475.027	4881.32	445.818	475.921	2411.79	199495	2280.14	7713.62	5640.1	1.66025e+006	5546.24	58426	9700.66	4.22798e+006	10308	180970	14120.3	0	17303	0	553.953	5983.87	573.934	623.963	2649.86	294713	2665.46	11420.3	6550.71
465	0	0	0	0	0	0	0	0	0	0	0	0	0	0	0	0	0	0	0	0	495.349	4624	463.262	516.546	2693.19	223882	2584.17	9004.49	6095.64	2.07078e+006	5574.97	40562.4	11338.4	7.16578e+006	11020.7	389464	20005.7	0	17946.2	0	587.705	7189.36	619.886	814.312	3011.29	338566	2998.93	11038.4	6276.91
477	0	0	0	0	0	0	0	0	0	0	0	0	0	0	0	0	0	0	0	0	484.391	4444.54	441.726	431.243	2886.13	298276	2705.52	12664.2	6248.64	1.60269e+006	6026.44	43956.6	11783.5	4.68693e+006	10977.5	118059	0	0	0	0	569.012	6465.1	588.979	724.653	3110.78	301939	3211.99	14768.2	6594.24
489	363.668	0	325.369	0	0	0	0	0	0	0	0	0	0	0	0	0	0	0	0	0	505.11	4689.08	468.731	503.805	2551.14	237713	2390.04	9537.66	6495.9	1.65502e+006	6166.64	65457.3	12670.3	1.22361e+007	11720.5	208033	22090.1	0	18693.9	0	587.639	7027.85	597.67	684.237	2776.06	251756	2830.93	11782.6	6901.11
501	0	0	0	0	0	0	0	0	0	0	0	0	0	0	0	0	0	0	0	0	539	5128.82	500.501	517.3	2678.34	245418	2552.16	11386.9	5985.85	1.6426e+006	5624.03	34326.2	13547.5	3.49241e+006	11930.4	437582	0	0	0	0	628.499	8516.15	646.366	876.768	3005.49	340384	2943.15	11239.8	6341.99
513	0	0	0	0	0	0	0	0	0	0	0	0	0	0	0	0	0	0	0	0	502.581	4267	460.431	631.372	2356.95	215539	2231.48	6239.51	5986.21	1.63079e+006	5564.29	61353.6	11724.6	1.2808e+007	10056.4	174708	23494.1	0	18794.8	0	589.779	6686.57	601.14	792.035	2613.42	303649	2642.18	11236.5	6341.63
525	419.715	0	344.951	0	0	0	0	0	0	0	0	0	0	0	0	0	0	0	0	0	538.856	5252.39	499.552	531.581	2623.49	289528	2487.46	13780.4	5636.88	1.43089e+006	5419.08	35888.1	12446.4	1.08543e+007	10907.8	186118	0	0	0	0	625.86	8110.09	641.594	963.923	2930.51	312810	2908.69	12154.9	6209.89
537	0	0	0	0	0	0	0	0	0	0	0	0	0	0	0	0	0	0	0	0	579.672	6050.11	542.02	574.538	2907.25	341259	2748.15	12949.8	6139.21	2.39843e+006	5953.44	84797.1	9279.23	9.91297e+006	10710.3	196292	0	0	0	0	659.035	8414.44	681.634	972.455	3143.87	331872	3188.39	16506.5	6800.85
549	0	0	0	0	0	0	0	0	0	0	0	0	0	0	0	0	0	0	0	0	443.035	3830.39	403.83	400.999	3513.72	414828	3367.73	13628.1	7158.45	2.70758e+006	6746.91	78875.8	13763.2	6.91609e+006	12290.9	581614	0	0	0	0	533.118	5447.4	553.993	655.364	3799.94	574212	3842.28	21085.3	7592.02
561	0	0	0	0	0	0	0	0	0	0	0	0	0	0	0	0	0	0	0	0	428.919	3938.42	393.605	429.584	2413.06	223667	2223	10185.5	7625.24	3.47014e+006	7158.67	66193.4	13913	1.01284e+007	12395.2	453223	25598.4	0	20796	0	510.907	5622.73	527.132	714.953	2610.09	230911	2669	8361.11	8137.84
573	0	0	0	0	0	0	0	0	0	0	0	0	0	0	0	0	0	0	0	0	513.176	4600.48	476.363	504.881	3020.36	309178	2831.2	14836.4	6257.67	1.84353e+006	5792.81	97445.9	13851.9	8.3639e+006	14361.2	418114	18673.1	637922	21427	129692	599.126	7023.23	604.355	702.932	3317.86	374140	3326.33	17683.2	6909.6
585	0	0	0	0	0	0	0	0	0	0	0	0	0	0	0	0	0	0	0	0	606.157	6154.28	562.766	620.659	2610.67	251250	2453.87	11567.9	6461.18	2.25344e+006	6430.74	71598.5	11114.8	2.04363e+006	11370.4	1.05797e+006	22916.8	0	24852.5	0	700.749	9161.97	707.406	1118.89	2809.58	274043	2814.46	10324.9	7530.86
597	0	0	0	0	0	0	0	0	0	0	0	0	0	0	0	0	0	0	0	0	455.846	4317.05	419.81	520.834	2753.68	271467	2585.4	10696.9	5970.68	1.98927e+006	5429.82	48644.5	11808	7.12441e+006	11836.5	506879	0	0	0	0	523.093	5510.66	537.626	721.167	3039.89	297538	2989.53	15340.8	6205.58
609	0	0	0	0	0	0	0	0	0	0	0	0	0	0	0	0	0	0	0	0	445.032	3704.8	411.808	392.004	2041.58	157212	1934.87	7150.48	5698.09	2.14167e+006	5401.45	45781.8	11172.2	8.29144e+006	9761.81	161824	0	0	0	0	536.167	6250.74	552.147	750.425	2222.24	185155	2273.26	8337.01	6027.22
621	0	0	0	0	0	0	0	0	0	0	0	0	0	0	0	0	0	0	0	0	498.227	4329.26	461.576	451.044	1870.95	117388	1716.59	3738.98	4370.18	1.21046e+006	4221.45	26568.2	9633.18	1.82226e+006	9703.71	260483	0	0	0	0	579.138	6429.39	590.865	638.144	2064.43	131143	2083.25	7161.21	4720.91
633	0	0	0	0	0	0	0	0	0	0	0	0	0	0	0	0	0	0	0	0	523.646	5155.08	481.772	620.184	2168.7	155536	2075.88	7540.42	4491.84	1.18868e+006	4097.57	21866.1	8355.66	5.90461e+006	8214.97	109830	0	0	0	0	603.705	6928.9	621.505	738.094	2398.52	201246	2431.52	7576.1	4907.07
645	0	0	0	0	0	0	0	0	0	0	0	0	0	0	0	0	0	0	0	0	460.984	3715.89	425.893	356.282	2627.2	277019	2469.07	14444.4	4964.27	1.03491e+006	4979.32	47938.8	9150.18	9.87153e+006	8512.04	65843	12901.8	1.10646e+007	14031.7	3579.12	560.083	6238.92	573.44	705.945	2856.34	272327	2883.35	10720.7	5705.91
657	0	0	0	0	0	0	0	0	0	0	0	0	0	0	0	0	0	0	0	0	453.252	4312.06	412.565	308.511	2275.07	156558	2241.05	8678.3	5798.24	1.42494e+006	5606.41	58029	9393.07	3.55223e+006	9461.61	486688	11408.4	0	14461.4	0	518.031	5419.51	521.588	528.712	2647.05	253264	2669.99	9351.99	6418.02
669	0	0	0	0	0	0	0	0	0	0	0	0	0	0	0	0	0	0	0	0	488.92	4615.92	452.497	513.419	2178.1	162009	2062.95	5513.92	5059.16	1.89651e+006	4962.02	30509.8	9520.04	6.4248e+006	10553.3	267471	0	0	0	0	553.654	6472.82	564.93	611.467	2412.71	209209	2376.28	7004.23	5776.96
681	0	0	0	0	0	0	0	0	0	0	0	0	0	0	0	0	0	0	0	0	424.631	3616.23	392.267	359.883	2787.84	287272	2673.53	9885.64	5544.57	1.91277e+006	5088.22	40084.1	7053.44	0	10711.4	0	0	0	0	0	498.747	5036.58	520.902	619.308	3024.89	319783	3061.75	14586.7	5569.43
693	0	0	0	0	0	0	0	0	0	0	0	0	0	0	0	0	0	0	0	0	523.112	4579.15	479.797	568.511	2365.63	169440	2196.08	7140.49	6472.75	2.82886e+006	6206.27	46738	9347.94	569425	10047.1	79400.5	0	0	0	0	614.687	7602.23	633.327	790.157	2562.12	199970	2611.44	10391	7097.57
705	0	0	0	0	0	0	0	0	0	0	0	0	0	0	0	0	0	0	0	0	587.622	5823.93	545.471	557.143	2543.42	226334	2324.09	8923.08	5567.41	1.28727e+006	5130.04	36746.8	12580.9	5.87137e+006	11644.2	161210	0	0	0	0	684.576	9264.61	694.868	887.909	2745.83	220968	2773.94	10459.6	5647.61
717	0	0	0	0	0	0	0	0	0	0	0	0	0	0	0	0	0	0	0	0	496.869	4622.6	457.077	429.641	2565.49	229422	2457.65	9533.81	5512	2.02847e+006	5161.87	51292.2	11315.9	1.94354e+007	9771.53	208877	0	0	0	0	568.016	6766.68	581.764	674.42	2828.95	279396	2858.4	10815.1	6122.34
729	0	0	0	0	0	0	0	0	0	0	0	0	0	0	0	0	0	0	0	0	412.409	3524.95	371.881	329.822	2407.99	189662	2297.57	7877.36	5586.66	2.01161e+006	5427.33	35855.4	9889.56	8.46182e+006	9763.95	496398	0	0	0	0	498.748	5651.2	512.042	461.351	2644.74	263889	2664.17	10676.5	6085
741	0	0	0	0	0	0	0	0	0	0	0	0	0	0	0	0	0	0	0	0	391.803	2864.95	355.809	272.475	1691.76	105485	1565.87	4793.94	4963.6	848475	4690.78	32953.1	10332.7	9.21031e+006	9425.39	55141.4	0	0	0	0	465.016	4201.46	467.901	498.485	1853.48	116053	1921.85	3407.6	5408.24
753	0	0	0	0	0	0	0	0	0	0	0	0	0	0	0	0	0	0	0	0	592.923	6437.95	553.057	848.202	2212.44	147566	2102.07	4761.32	4217.79	777162	4153.63	41239.9	9500.51	5.52497e+006	9714.18	350935	0	0	0	0	670.155	8539.27	676.579	832.105	2507	195084	2480.67	8865.28	4591.05
765	0	0	0	0	0	0	0	0	0	0	0	0	0	0	0	0	0	0	0	0	460.733	4612.9	427.165	517.926	2799.2	259859	2607.08	13349.5	5182.78	1.67019e+006	4858.92	21968.1	7938.26	1.71379e+006	8350.06	581902	0	0	0	0	545.211	6059.78	561.662	787.787	2965.99	345643	2952.67	11086.2	5618.19
777	0	0	0	0	0	0	0	0	0	0	0	0	0	0	0	0	0	0	0	0	594.194	7093.93	553.105	819.34	2031.4	142618	1903.8	7032.23	6074.07	2.31716e+006	5641.74	56780.5	11040.4	4.69061e+006	9046.18	11210.8	0	0	0	0	684.335	9516.94	709.115	1007.59	2208.45	168532	2264.84	7952.96	6248.69
789	0	0	0	0	0	0	0	0	0	0	0	0	0	0	0	0	0	0	0	0	447.114	3997.45	406.33	395.523	3105.22	344099	2969.19	16044.4	5104.57	1.51989e+006	4678.91	39892.8	11512.5	7.79341e+006	10737	272105	0	0	0	0	531.574	5893.86	545.643	728.057	3407.44	370712	3448.91	16039.5	5271.9
801	0	0	0	0	0	0	0	0	0	0	0	0	0	0	0	0	0	0	0	0	446.749	3549.05	410.881	383.825	2450.62	242919	2276.7	7779.33	6693.56	1.40505e+006	6548.42	97227.4	10120.2	7.73319e+006	9426.27	293343	14920.2	2.16433e+006	18006.2	87888.9	537.687	5739.05	545.519	664.7	2669.3	251801	2711.52	9857.94	7368.23
813	0	0	0	0	0	0	0	0	0	0	0	0	0	0	0	0	0	0	0	0	505.721	4493.87	464.602	493.162	2484.84	188116	2328.32	9312.29	5718.55	1.74372e+006	5446.36	44899.4	12928.3	9.7814e+006	12421.6	392692	15006.9	5.16545e+006	15304.1	575458	583.43	6781.42	595.34	698.914	2746.7	244852	2751.84	11953.7	6343.42
825	0	0	0	0	0	0	0	0	0	0	0	0	0	0	0	0	0	0	0	0	565.012	6070.32	524.097	752.504	2422.29	197064	2299.48	8054	5712.57	1.67703e+006	5367.85	27872.8	11791.7	4.031e+006	10669.6	518454	24654.6	1.37394e+007	19977.2	19711.5	646.449	8487.47	667.675	965.657	2651.68	278418	2676.31	8763.69	5929.16
837	0	0	0	0	0	0	0	0	0	0	0	0	0	0	0	0	0	0	0	0	462.655	4717.64	432.65	626.743	2930.86	312616	2807.19	12339.4	5736.99	1.66125e+006	5357.47	32819.8	10625	7.37976e+006	10365	160114	0	0	0	0	536.658	6426.17	555.629	791.08	3113.11	360102	3240.92	14617.7	6007.43
849	0	0	0	0	0	0	0	0	0	0	0	0	0	0	0	0	0	0	0	0	614.821	6305.07	566.083	704.305	2955.76	323563	2790.46	14794.9	7032.57	2.44299e+006	6840.77	63079.2	11937.2	6.76416e+006	11202.7	216063	0	0	0	0	727.369	10733.1	754.603	1353.75	3168.61	362528	3212.85	15941.9	7309.17
861	0	0	0	0	0	0	0	0	0	0	0	0	0	0	0	0	0	0	0	0	508.833	4972.24	466.968	602.26	2869.69	299175	2705.96	11051.5	6459.42	2.39311e+006	6064.34	64315.1	12998.7	2.58254e+007	12296.4	176867	0	0	0	0	580.91	6718.09	590.433	731.652	3169.8	404565	3236.15	18033.3	6613.62
873	0	0	0	0	0	0	0	0	0	0	0	0	0	0	0	0	0	0	0	0	429.499	3603.31	390.288	334.006	2399.05	244276	2260.75	11453.8	6176.73	1.86533e+006	5761.06	68557.8	11880.3	1.18055e+007	10940	430323	16982.3	4.81661e+006	19658.6	396379	504.576	5029.21	514.711	608.947	2622.74	237298	2615.29	10713.2	6586.08
885	0	0	0	0	0	0	0	0	0	0	0	0	0	0	0	0	0	0	0	0	565.98	5395.97	520.088	500.027	2960.12	271199	2762.71	10886.9	6637.18	1.8228e+006	5948.14	49626.5	13582.4	1.38191e+007	12199.2	936424	0	0	0	0	660.538	7909.24	669.763	832.938	3203.63	332155	3222.13	14360	6465.52
897	0	0	0	0	0	0	0	0	0	0	0	0	0	0	0	0	0	0	0	0	442.961	3734.28	404.219	492.99	2301.58	183043	2155.24	6527.96	6169.12	2.17117e+006	5818.68	58961.7	10666	1.28919e+007	10894.3	334003	25214.6	0	19090.4	0	516.378	5183.97	522.279	504.83	2574.38	252807	2545.95	10817.6	6639.28
909	0	0	0	0	0	0	0	0	0	0	0	0	0	0	0	0	0	0	0	0	493.893	4367.5	456.75	580.186	2425.29	172477	2257.65	9545.81	5503.45	1.29545e+006	5141.09	40845.2	11320.3	8.87635e+006	11124.8	229095	0	0	0	0	572	6353.36	586.258	771.029	2696.44	243884	2636.14	9156.28	6023.72
921	0	0	0	0	0	0	0	0	0	0	0	0	0	0	0	0	0	0	0	0	491.955	4068.15	452.274	469.66	2392.48	167158	2309.58	8838.75	5721.73	1.36306e+006	5150.38	52416.4	9596.69	5.13119e+006	9853.6	357022	18239.9	1.56694e+007	18806.9	1.94498e+006	573.412	6862.09	587.487	844.854	2700.23	286333	2696.48	12903.6	6205.53
933	0	0	0	0	0	0	0	0	0	0	0	0	0	0	0	0	0	0	0	0	492.744	4317.44	456.055	399.549	2424.62	196512	2268.36	6629.84	5383.33	1.29269e+006	5298.22	44561.4	9752.59	923948	9846.55	9214.07	0	0	0	0	586.143	7114.54	600.136	792.818	2668.2	318645	2675.89	11272.5	5901.54
945	0	0	0	0	0	0	0	0	0	0	0	0	0	0	0	0	0	0	0	0	407.469	3275.93	371.738	340.511	2316.96	191764	2211.54	7377.55	5509.89	1.65894e+006	5064.45	32224.5	10092.4	3.99583e+006	9966.32	324274	17751.3	0	15841.6	0	475.981	5025.73	489.009	564.831	2618.1	239811	2631.51	11679.1	6033.78
957	0	0	0	0	0	0	0	0	0	0	0	0	0	0	0	0	0	0	0	0	565.041	5857.46	518.952	757.112	2334.34	182940	2228.76	9403.43	5390.81	1.77176e+006	5342.02	20838.6	12126.9	1.79254e+007	10089.7	172730	0	0	0	0	660.305	8595.78	675.686	1008.77	2592.62	255153	2608.71	11609.1	6280.76
969	0	0	0	0	0	0	0	0	0	0	0	0	0	0	0	0	0	0	0	0	413.153	3122.54	375.404	429.375	2543.05	247213	2370.03	11851.5	5586.88	1.87347e+006	5001.47	43164.6	9261.42	1.00672e+007	10078.1	167430	16782.5	0	17008.1	0	477.197	4590.03	489.16	644.783	2762.64	223601	2799.97	11643.2	5492.87
981	0	0	0	0	0	0	0	0	0	0	0	0	0	0	0	0	0	0	0	0	614.799	7349.48	571.853	789.576	2413.9	245687	2288.35	7869.45	6029.61	1.62407e+006	5677.06	47201.3	12775.5	3.9752e+007	10123.7	128247	0	0	0	0	699.096	8855.27	715.342	1184.7	2677.33	239919	2671.29	13706.1	6433.39
993	0	0	0	0	0	0	0	0	0	0	0	0	0	0	0	0	0	0	0	0	482.598	4190.32	445.574	507.344	2718.76	280488	2568.19	11608.3	5335	1.90101e+006	5252.8	35662.5	10322.1	2.16808e+006	10748.6	69219.5	24570.8	0	16554.9	0	566.636	7140.17	583.196	683.466	2951.43	305268	2978.75	16074.2	6027.6
1005	0	0	0	0	0	0	0	0	0	0	0	0	0	0	0	0	0	0	0	0	529.097	4677.08	479.224	610.186	2694.38	269889	2514.85	11938.5	6124.71	1.90772e+006	6058.96	57943.8	9958.16	4.79154e+006	10542.1	88847.8	13644.9	4.65142e+006	18283.5	81509.1	615.121	7735.38	632.946	911.656	2888.61	304742	2956.09	13015.6	6751.09
1017	0	0	0	0	0	0	0	0	0	0	0	0	0	0	0	0	0	0	0	0	478.411	3874.75	437.352	502.636	2731.85	199035	2590.74	12648.9	5973.75	1.99797e+006	5875.01	53705.1	12891.6	7.68407e+006	11774.5	469934	0	0	0	0	557.189	6211.84	561.846	731.677	3037.24	373006	3045.78	12936.6	6575.13
1029	0	0	0	0	0	0	0	0	0	0	0	0	0	0	0	0	0	0	0	0	522.956	5309.53	485.584	559.32	2646.01	213202	2550.94	9625.14	6371.53	1.68609e+006	6176.47	66727.3	12947.5	4.51798e+006	11846.6	207665	15729.2	0	19427	0	598.762	7315.04	602.943	965.048	2942.55	289891	2946.85	12977.9	6786.63
1041	0	0	0	0	0	0	0	0	0	0	0	0	0	0	0	0	0	0	0	0	481.085	4478.6	448.738	520.762	2685.92	292803	2543.37	11734	6107.54	1.79177e+006	5799.09	51048.6	9842.83	7.12625e+006	11675	94496.5	0	0	0	0	559.841	5851.56	580.915	731.344	2915.71	316903	2892	14149.7	6478.42
1053	0	0	0	0	0	0	0	0	0	0	0	0	0	0	0	0	0	0	0	0	548.142	5475	517.123	697.972	2574.81	235325	2437.63	11064.8	6143.01	1.46255e+006	5882.55	58534.9	10254	4.38661e+006	11128.1	209995	0	0	0	0	647.04	8698.02	672.472	1227.83	2850.9	308737	2833.38	10644.6	6416.44
1065	0	0	0	0	0	0	0	0	0	0	0	0	0	0	0	0	0	0	0	0	480.165	4374.99	445.169	432.872	3168.93	354381	3001.47	15370.9	6322.07	1.81181e+006	5997.61	74163	11483.3	3.4265e+006	11748.3	223131	0	0	0	0	560.183	6155.61	581.72	697.657	3489.8	467150	3502.35	22008.8	7024.54
1077	0	0	0	0	0	0	0	0	0	0	0	0	0	0	0	0	0	0	0	0	503.191	3951.86	462.928	448.266	2838.88	287102	2655.44	11381.9	7209.83	2.97545e+006	6917.52	64952.8	13452.9	1.89006e+007	11700.4	257909	0	0	0	0	595.853	6435.99	618.523	697.975	3025.48	385998	3099.24	13978.6	7721.53
1089	0	0	0	0	0	0	0	0	0	0	0	0	0	0	0	0	0	0	0	0	602.721	6269.87	555.93	701.065	3067.04	309377	2889.65	13179.5	6852.94	2.37005e+006	6645.04	48513.6	13878.5	1.09282e+007	13844.8	542454	25884.1	0	19139.5	0	699.651	9035.56	700.101	1016.98	3354.62	365856	3430.38	15759.4	7104.13
1101	0	0	0	0	0	0	0	0	0	0	0	0	0	0	0	0	0	0	0	0	537.58	5862.52	500.653	621.207	2919.13	354256	2750.71	13225.2	6767.26	1.15231e+006	6441.07	45265.4	12255.2	6.0008e+006	12444.9	182384	0	0	0	0	629.748	7772.54	633.725	969.968	3184.69	345409	3169.71	13850.4	7358.99
1113	0	0	0	0	0	0	0	0	0	0	0	0	0	0	0	0	0	0	0	0	381.271	3221.03	351.333	341.685	2613.34	252161	2515.94	12308.7	6432.71	1.92116e+006	5967.54	63087	12267.5	3.09034e+006	11519.7	194153	0	0	0	0	453.675	4882.49	463.81	540.634	2939.32	335509	2908.8	14368.8	6702.26
1125	453.276	0	372.889	0	0	0	0	0	0	0	0	0	0	0	0	0	0	0	0	0	551.901	6105.09	517.91	626.4	1969.85	136852	1830.57	6406.57	5732.14	1.41453e+006	5535.69	67608.6	10529.6	3.33433e+006	10852.4	90025	0	0	0	0	640.776	8552.2	663.813	974.856	2130.1	155029	2166.21	8710.88	6357.4
1137	0	0	0	0	0	0	0	0	0	0	0	0	0	0	0	0	0	0	0	0	531.568	5548.91	492.789	642.147	2984.11	275283	2816.79	13794.3	4949.98	1.36424e+006	4661.34	28426.9	12067.7	8.79462e+006	11228.7	522974	26824.7	0	17793.8	0	625.685	7544.03	647.856	852.576	3188.28	355595	3268.84	15614	5352.13
1149	0	0	0	0	0	0	0	0	0	0	0	0	0	0	0	0	0	0	0	0	481.025	4698.36	447.088	431.467	2923.25	299064	2742.58	14366.7	6851.68	2.32248e+006	6578.44	76979.5	10127.4	4.33234e+006	9525.76	208219	13366.5	0	17786.5	0	561.14	6146.21	581.835	874.529	3185.61	366916	3222.6	13997	7151.77
1161	0	0	0	0	0	0	0	0	0	0	0	0	0	0	0	0	0	0	0	0	522.172	5326.37	488.151	569.572	2837.63	265685	2684.61	9274.72	6848.25	2.19654e+006	6544.92	73121.6	13580.1	6.63364e+006	12845.5	304840	17463	0	16481.2	0	614.851	7564.36	631.027	985.979	3088.88	323698	3129.67	17687.3	7450.89
1173	0	0	0	0	0	0	0	0	0	0	0	0	0	0	0	0	0	0	0	0	574.916	6526.98	538.198	670.403	2775.34	276298	2644.24	9384.52	6433.9	1.93024e+006	6167.73	66580.7	12701.8	8.00824e+006	12303.6	204646	24815.9	7.61368e+006	22712.4	3.79001e+006	667.913	8194.98	694.535	949.264	3085.14	352940	3092.5	13339.6	6907.48
1185	0	0	0	0	0	0	0	0	0	0	0	0	0	0	0	0	0	0	0	0	436.904	3556.52	407.622	439.305	2635.93	256844	2494.71	10961.5	6049.65	2.67764e+006	5784.12	53678.8	13793.5	9.47833e+006	11165.5	136469	0	0	0	0	516.7	5919.11	536.088	610.229	2925.67	342270	2922.19	12768.5	6692.77
1197	0	0	0	0	0	0	0	0	0	0	0	0	0	0	0	0	0	0	0	0	385.37	3230.81	353.05	311.823	2633.19	255002	2537.08	12588.5	6065.47	2.57154e+006	5788.56	68247.1	11385.4	3.44496e+006	10956.1	360841	13749.6	0	17898.7	0	453.489	4541.78	472.494	543.313	2924.12	350930	2978.68	14026.6	6798.07
1209	415.784	0	412.606	0	0	0	0	0	0	0	0	0	0	0	0	0	0	0	0	0	549.601	6209.35	509.52	659.493	2173.31	165244	2050.82	6200.51	5831.1	1.59755e+006	5770.6	50712	10434.9	7.41862e+006	10972.6	215665	0	0	0	0	642.876	8569.79	662.541	795.877	2415.76	206569	2433.8	9121.59	6591.81
1221	0	0	0	0	0	0	0	0	0	0	0	0	0	0	0	0	0	0	0	0	638.783	7225.53	596.008	857.826	2574.28	258631	2450.23	10029.5	5565.07	1.53089e+006	5046.37	45280.3	11277.3	3.79085e+006	11178.2	153942	20426.4	0	18367.8	0	741.252	10004.9	759.537	1091.93	2841.99	286042	2898.72	10293	5867.06
1233	0	0	0	0	0	0	0	0	0	0	0	0	0	0	0	0	0	0	0	0	625.607	7765.3	574.03	865.189	3189.29	346514	3026.46	14430.4	6478.34	2.25796e+006	6035.77	55613.9	13325.7	8.12082e+006	10476.7	360210	0	0	0	0	725.133	10080.1	741.561	1050.83	3450.58	391941	3510.61	18157.1	6668.31
1245	0	0	0	0	0	0	0	0	0	0	0	0	0	0	0	0	0	0	0	0	464.726	2874.16	419.73	440.408	2938.98	320291	2729.61	14957.4	6973.59	2.52492e+006	6689.04	62677.6	13253.2	2.74908e+007	11624.5	316100	0	0	0	0	554.026	6401.95	561.954	695.061	3222.17	354312	3210.56	15458.5	7514.67
1257	0	0	0	0	0	0	0	0	0	0	0	0	0	0	0	0	0	0	0	0	568.785	5380.43	516.21	662.149	2681.86	259296	2547.56	11505.7	6897.57	3.30314e+006	6383.63	54039.1	12303.4	4.00272e+006	12832.2	283552	0	0	0	0	653.766	8458.33	648.951	895.293	2994.41	312263	3018.85	13914.8	7225.6
1269	0	0	0	0	0	0	0	0	0	0	0	0	0	0	0	0	0	0	0	0	577.676	6056.14	528.615	585.628	2943.57	307436	2718.82	9010.06	6475	1.53684e+006	6099.47	83625.5	14757.4	3.03406e+007	12133.9	267636	0	0	0	0	648.701	7645.44	656.772	955.874	3156.13	316684	3135.76	14177.4	6775.92
1281	0	0	0	0	0	0	0	0	0	0	0	0	0	0	0	0	0	0	0	0	461.389	3445.13	422.31	390.141	2260.25	189642	2085.82	5237.63	6146.98	2.00333e+006	5567.03	43444.6	9792.54	332105	10798.2	422627	35260.7	0	17796.7	0	541.21	5526.02	546.828	577.053	2408.93	198897	2410.57	9007.52	6404.4
1293	0	0	0	0	0	0	0	0	0	0	0	0	0	0	0	0	0	0	0	0	459.352	3974.09	426.73	363.54	2654.34	232517	2515.83	7662.76	5275.58	913077	5035.23	32813.8	11523.9	5.97165e+006	11207.4	237371	19487.7	0	17332.9	0	538.079	6002.6	540.35	590.292	2876.3	293082	2928.1	13731	5501.21
1305	0	0	0	0	0	0	0	0	0	0	0	0	0	0	0	0	0	0	0	0	457.781	4095.43	419.7	430.477	2585.85	211754	2509.82	6723.28	6019.28	1.63776e+006	5909.08	50981.3	10577.6	7.18439e+006	10211.2	126981	0	0	0	0	527.372	5828.06	546.28	601.944	2899.08	307742	2896.76	12168.1	6781.45
1317	0	0	0	0	0	0	0	0	0	0	0	0	0	0	0	0	0	0	0	0	539.916	5382.51	506.912	542.443	2689.23	271873	2554.27	10085.3	6036.95	1.80332e+006	5989.71	38889.4	13128.5	9.19945e+006	11709.8	66888	0	0	0	0	628.052	7541.93	651.716	892.018	2889.03	334513	2971.55	11025.3	6789.84
1329	0	0	0	0	0	0	0	0	0	0	0	0	0	0	0	0	0	0	0	0	622.112	7226.73	583.633	630.834	2843.3	287358	2726.43	9031.52	6330.68	2.20318e+006	6110.59	69243	11257.4	4.72469e+006	11936.7	305221	18938.3	0	19471.9	0	724.735	10583.6	758.839	1140.15	3111.29	327327	3173.22	13947.2	6781.04
1341	0	0	0	0	0	0	0	0	0	0	0	0	0	0	0	0	0	0	0	0	469.111	4502.29	430.072	397.727	2931.05	314537	2813.09	9124.13	6357.24	2.00893e+006	6230.15	37691.5	12594.5	7.90389e+006	11578.8	226077	12609.4	0	18780.8	0	560.577	6253.83	573.883	646.028	3215.66	391255	3313.62	17184.6	6903.21
1353	0	0	0	0	0	0	0	0	0	0	0	0	0	0	0	0	0	0	0	0	547.945	5696.44	509.341	566.284	2391.14	233921	2211.04	8070.41	6526.99	2.24291e+006	6299.09	41411.7	11921.3	8.13233e+006	11766.5	186010	0	0	0	0	641.64	7949.63	647.677	854.494	2625.8	246536	2628.65	8473.56	6990.2
1365	0	0	0	0	0	0	0	0	0	0	0	0	0	0	0	0	0	0	0	0	530.941	5147.2	484.169	524.518	2936.82	312798	2754.54	11023.6	5893.1	1.46845e+006	5413.56	68883.6	14361.1	1.19277e+007	12525.4	73376.4	19512	56978.1	20844	54424	607.937	6995.32	612.919	677.699	3215.84	358762	3176.74	15932.8	6184.8
1377	0	0	0	0	0	0	0	0	0	0	0	0	0	0	0	0	0	0	0	0	498.451	4218.14	461.659	573.303	2920.42	308389	2764.41	13079.3	7025.58	2.97449e+006	6419.54	53511	11892.1	4.83555e+006	10990.6	214980	0	0	0	0	583.704	6901.44	595.139	668.607	3151.21	339835	3158.05	12486.3	7461.66
1389	504.557	0	365.7	0	0	0	0	0	0	0	0	0	0	0	0	0	0	0	0	0	530.863	5285.04	496.799	563.936	2653.18	248340	2513.73	11900.8	6618.68	1.89498e+006	6352.45	61621.3	13643.8	8.58193e+006	12487.6	287492	20662.4	0	18424.8	0	601.402	7209.01	612.765	745.288	2854.02	315897	2916.08	10372.9	7037.52
1401	0	0	0	0	0	0	0	0	0	0	0	0	0	0	0	0	0	0	0	0	565.274	6918.66	529.943	652.655	2577.5	210396	2430.6	8424.59	6179.27	2.12057e+006	5739.07	58758.2	13064.3	1.59427e+007	12005.5	399477	0	0	0	0	659.729	8758.33	684.254	968.961	2729.86	289470	2759.71	9262.13	6348.11
1413	0	0	0	0	0	0	0	0	0	0	0	0	0	0	0	0	0	0	0	0	503.74	4760.64	465.487	533.835	2282.66	187048	2200.29	7634.32	5673.93	1.29587e+006	5347.73	35146.4	10569	1.05956e+007	10671.4	98749.8	0	0	0	0	600.914	7171.17	620.983	740.259	2575.98	270260	2602.65	8684.31	6030.27
1425	0	0	0	0	0	0	0	0	0	0	0	0	0	0	0	0	0	0	0	0	444.094	3840.44	406.467	437.271	2224.24	163427	2064.01	6884.33	4928.54	1.64107e+006	4842.4	32836.9	10402.9	3.15781e+006	9965.66	339993	0	0	0	0	514.678	5187.45	526.044	549.086	2409.39	198164	2483.08	7003.18	5452.01
1437	0	0	0	0	0	0	0	0	0	0	0	0	0	0	0	0	0	0	0	0	486.928	3703.04	448.372	508.05	2587.76	224024	2443.9	11766.3	5493.37	1.73742e+006	5070.57	19156.1	10103.3	1.05859e+007	9947.12	242363	0	0	0	0	569.317	6903.48	588.343	775.125	2847.49	299803	2842.04	10816.9	5770.76
1449	0	0	0	0	0	0	0	0	0	0	0	0	0	0	0	0	0	0	0	0	457.229	3354.22	417.202	373.9	2454.09	192752	2340.77	8904.21	5811.68	1.75848e+006	5534.76	55175.1	9362.22	3.68992e+006	9703.57	119120	19407.7	0	17744	0	537.416	5617.89	543.345	727.751	2709.52	233341	2764.11	11314.7	6357.37
1461	0	0	0	0	0	0	0	0	0	0	0	0	0	0	0	0	0	0	0	0	481.06	4017.95	446.922	487.15	2246.23	164607	2129.13	6601.15	5515.05	1.57407e+006	5248.84	27724	10812.8	6.30593e+006	10523.6	146345	0	0	0	0	557.338	6219.65	566.615	727.247	2530.26	242291	2508.28	8703.1	5866.5
1473	0	0	0	0	0	0	0	0	0	0	0	0	0	0	0	0	0	0	0	0	434.037	4040.55	405.972	481.705	2515.79	203606	2394.06	10987.3	5086.25	1.17978e+006	4912.16	44889.4	9890.43	1.46944e+007	9967.46	57591.3	7885.79	0	16241.4	0	507.026	5124.17	525.308	686.906	2722.16	272981	2767.77	11812.2	5650.57
1485	0	0	0	0	0	0	0	0	0	0	0	0	0	0	0	0	0	0	0	0	515.662	4601.17	479.874	509.939	2448.16	203703	2304.43	10584.3	6023.77	1.73948e+006	5590.96	55426.5	9852.97	4.49377e+006	9868.41	166469	0	0	0	0	603.877	8381.96	633.856	768.036	2638.24	232929	2678.24	11385	6355.2
1497	0	0	0	0	0	0	0	0	0	0	0	0	0	0	0	0	0	0	0	0	501.936	4700.07	464.675	508.693	2516.47	273984	2378.54	7675.55	5429.2	1.19092e+006	5237.48	42622.3	10437.4	7.0417e+006	10462.4	157959	0	0	0	0	599.192	6960.37	620.151	782.46	2772.48	331904	2833.2	12239.7	5893.89
1509	0	0	0	0	0	0	0	0	0	0	0	0	0	0	0	0	0	0	0	0	458.567	4366.98	419.189	411.481	2363.87	163029	2281.2	8683.72	5481.92	1.94271e+006	5420.16	40192.5	10035.9	2.24458e+006	10153.5	124728	0	0	0	0	535.9	6201.42	549.237	634.052	2692.56	263464	2737.24	10616.2	6338.12
1521	0	0	0	0	0	0	0	0	0	0	0	0	0	0	0	0	0	0	0	0	507.661	4098.77	470.164	515.892	2569.54	229189	2370.24	9882.89	5526.42	1.76424e+006	5349.12	39203.4	9386.27	5.32747e+006	10356.7	88949.3	15895.6	0	17360.2	0	600.363	7234.05	612.71	709.87	2813.7	317249	2782.17	11250.2	6101.16
1533	0	0	0	0	0	0	0	0	0	0	0	0	0	0	0	0	0	0	0	0	435.109	3816.69	403.306	423.516	2335.11	218807	2217.78	10280.8	5444.38	1.34878e+006	5135.15	39197.7	11268.8	7.88471e+006	9911.05	169873	32324.9	0	26218	0	511.236	5317.56	518.253	683.125	2544.42	245309	2597.37	10095.3	5905.15
1545	0	0	0	0	0	0	0	0	0	0	0	0	0	0	0	0	0	0	0	0	467.003	4022.28	431.302	385.135	2166.22	142627	2046.22	5726.34	5190.23	1.59083e+006	4919.9	51649.7	9739.05	4.31666e+006	9605.18	270594	0	0	0	0	540.602	5996.63	558.406	652.082	2395.93	219994	2389.15	9173.29	5539.32
1557	0	0	0	0	0	0	0	0	0	0	0	0	0	0	0	0	0	0	0	0	556.291	6091.19	518.911	590.908	2827.19	277688	2649.61	10733.7	5471.43	1.38297e+006	5288.83	36246.3	11024.5	7.01662e+006	10612.5	361928	18006.3	0	17037.8	0	648.786	8496.57	669.48	755.618	3005.79	374931	3074.3	15700.2	6042.57
1569	0	0	0	0	0	0	0	0	0	0	0	0	0	0	0	0	0	0	0	0	505.341	4967.31	472.641	611.222	3023.54	321668	2900.74	13410.8	6606.33	1.90631e+006	6237.07	49354.9	11451.6	6.2924e+006	10641.8	169524	15766.2	0	21246.7	0	600.426	7194.73	619.725	838.675	3360.55	403504	3369.65	12216.9	6866.35
1581	0	0	0	0	0	0	0	0	0	0	0	0	0	0	0	0	0	0	0	0	504.858	4477.62	474.888	429.936	2432	203175	2340.25	7914.26	6729.69	2.33386e+006	6370.13	85127	13935.7	1.0433e+007	11624.3	168659	24466.7	0	32862.5	0	604.267	7577.25	629.805	863.24	2760.48	269841	2774.68	12231.3	7274.49
1593	0	0	0	0	0	0	0	0	0	0	0	0	0	0	0	0	0	0	0	0	421.539	3346.22	391.593	399.468	2779.67	259077	2667.9	8972.05	5579.73	1.37499e+006	5498.55	33071	12330.1	2.32457e+007	12277.7	161793	0	0	0	0	505.02	5208.85	520.451	502.167	3101.49	355613	3161.13	15818	6122.3
1605	0	0	0	0	0	0	0	0	0	0	0	0	0	0	0	0	0	0	0	0	480.733	4404.89	447.542	502.377	2351.21	218313	2216.03	7759.48	6284.25	2.13522e+006	6010.79	59903.6	9959.54	3.59878e+006	10398.5	218709	0	0	0	0	568.628	6361.75	588.386	669.974	2541.77	239718	2620.16	9255.53	6758.08
1617	0	0	0	0	0	0	0	0	0	0	0	0	0	0	0	0	0	0	0	0	429.811	3645.61	395.385	361.893	2707.07	256083	2531.85	12238.4	5675.75	2.2494e+006	5254.47	41375.3	11572.1	1.18124e+007	11501.5	262815	0	0	0	0	513.318	6300.45	523.855	577.165	2930.06	338933	2976.72	13124	5697.4
1629	0	0	0	0	0	0	0	0	0	0	0	0	0	0	0	0	0	0	0	0	496.295	4534.53	459.611	478.96	2675.86	254051	2507.95	9835.85	6357.91	2.89043e+006	5976.33	53685.9	10290.4	6.43356e+006	10427.8	247223	23061.7	0	19510.5	0	572.652	6788.26	596.404	793.48	2983.82	352593	2946.31	11469.4	6903.53
1641	0	0	0	0	0	0	0	0	0	0	0	0	0	0	0	0	0	0	0	0	370	2978.78	340.422	325.023	2119.61	122245	2003.18	6325.62	5461.47	1.3911e+006	5216.25	50566.3	10538.5	1.20462e+007	10484.4	248133	0	0	0	0	430.718	4163.12	454.988	492.757	2327.9	177867	2375.26	9259.15	6045.11
1653	0	0	0	0	0	0	0	0	0	0	0	0	0	0	0	0	0	0	0	0	509.997	4844.87	477.84	533.73	2380.49	211318	2244.38	8041.88	5245.38	1.75599e+006	4980.35	30045.4	10486.6	1.77199e+006	10338.2	143976	17759.4	0	17708.2	0	601.128	7376.29	622.593	844.542	2579.47	235856	2642.19	10752.5	5637.86
1665	0	0	0	0	0	0	0	0	0	0	0	0	0	0	0	0	0	0	0	0	409.903	3152.18	376.376	330.799	2214.1	157475	2126.54	7216.48	5064.61	1.54454e+006	4850.94	32451	9602.68	5.11372e+006	9299.34	104744	0	0	0	0	485.596	4822.23	499.18	552.831	2496.05	240843	2499.68	7946.46	5138.14
1677	0	0	0	0	0	0	0	0	0	0	0	0	0	0	0	0	0	0	0	0	450.97	4067.07	416.917	443.017	2579.7	199512	2414.11	10720.9	5714.87	1.4543e+006	5284.23	57473.5	8955.17	2.54869e+006	9869.95	243070	15038.3	2.35059e+006	15972.4	556.365	529.683	5589.95	547.59	590.188	2738.41	264042	2828.59	12433.7	6082.14
1689	0	0	0	0	0	0	0	0	0	0	0	0	0	0	0	0	0	0	0	0	576.194	6325.39	530.971	523.108	2574.44	252784	2410.78	8179.36	6209.28	1.78928e+006	5780.86	50710.2	11937.2	5.24424e+006	10444.6	253186	19858	0	17319.3	0	681.117	9758.01	707.807	1171.73	2752.58	224965	2837.06	10354.1	6482.47
1701	0	0	0	0	0	0	0	0	0	0	0	0	0	0	0	0	0	0	0	0	431.151	3840.37	397.899	432.22	2550.64	219918	2439.37	7768.99	5669.81	1.64662e+006	5277.48	37489.1	11251.9	4.2488e+006	10424.7	160569	0	0	0	0	499.496	5209.29	517.569	569.758	2875.62	283154	2931.31	13905.5	5925.67
1713	0	0	0	0	0	0	0	0	0	0	0	0	0	0	0	0	0	0	0	0	492.49	4487.96	459.493	531.429	2438.08	197150	2280.48	10323.8	5811.01	1.48188e+006	5630.44	40091.1	11239.3	6.97764e+006	10423.8	301826	0	0	0	0	565.841	7101.87	588.146	775.563	2652.28	237165	2660.86	10072.6	6333.12
1725	0	0	0	0	0	0	0	0	0	0	0	0	0	0	0	0	0	0	0	0	442.979	3664.81	404.692	348.104	3004.4	290880	2846.99	15109.6	6266.42	2.70447e+006	5690.01	56148.6	11901.3	1.34041e+007	11171.5	234502	13184.3	1.51165e+007	17335.5	19702.9	532.695	6051.62	556.8	781.582	3240	344855	3278.68	15595	6307.07
1737	0	0	0	0	0	0	0	0	0	0	0	0	0	0	0	0	0	0	0	0	481.489	4869.18	444.308	507.003	2078.59	167620	1961.34	4692.83	6233.76	2.05515e+006	6027.41	81627.1	12226.8	2.08657e+007	10643.2	715158	0	0	0	0	551.761	6708.69	562.42	708.521	2324	207264	2398.79	11674.8	6863.31
1749	0	0	0	0	0	0	0	0	0	0	0	0	0	0	0	0	0	0	0	0	513.721	5008.64	474.361	566.104	2391.63	170655	2326.08	7980.45	4852.15	960440	4791.56	38196.5	12158.1	5.56195e+006	11231	327110	0	0	0	0	590.786	7320.04	610.728	799.074	2701.85	251434	2687.99	9838.88	5432.62
1761	0	0	0	0	0	0	0	0	0	0	0	0	0	0	0	0	0	0	0	0	486.152	4502.1	450.163	446.014	2523.84	188930	2386.56	8333.13	5425.34	1.21093e+006	5330.2	31748	10602.3	147239	9151.48	10106.1	0	0	0	0	565.329	6412.76	586.514	708.173	2742.32	302218	2780.85	10720.1	6036.42
1773	321.692	0	245.625	0	0	0	0	0	0	0	0	0	0	0	0	0	0	0	0	0	390.796	3309.61	363.316	437.257	2230.56	175228	2133.57	7474.46	5471.79	1.36654e+006	5123.94	45288.9	10961.1	1.23352e+007	9757.27	235213	0	0	0	0	459.736	4321.44	481.472	551.064	2463.81	193151	2497.67	9673.8	5590.74
1785	0	0	0	0	0	0	0	0	0	0	0	0	0	0	0	0	0	0	0	0	552.252	5637.46	509.888	619.128	2368.24	192300	2272.44	10995.7	5495.72	1.32859e+006	5250.72	42212.1	11260.4	8.76906e+006	10376.1	312679	20265.1	0	16589	0	641.202	8603.24	669.046	1234.26	2640.94	231898	2660.75	10419.1	5969.17
1797	0	0	0	0	0	0	0	0	0	0	0	0	0	0	0	0	0	0	0	0	458.26	4348.03	426.272	447.951	3032.19	288108	2856.05	13658.7	5781.18	1.84427e+006	5534.5	50991	10458.3	4.9824e+006	10807.9	77415.9	0	0	0	0	558.764	6174.97	577.021	677.893	3301.55	452542	3359.11	19244.7	6116.84
1809	0	0	0	0	0	0	0	0	0	0	0	0	0	0	0	0	0	0	0	0	487.924	3956.96	452.939	419.277	2407.92	219054	2262.76	8523.49	6944.33	2.39844e+006	6292.82	62045.2	10839.4	6.38556e+006	10728.4	265249	0	0	0	0	562.364	6278.94	574.353	678.042	2635.33	255928	2713.07	10278	7010.08
1821	0	0	0	0	0	0	0	0	0	0	0	0	0	0	0	0	0	0	0	0	518.264	5036.83	478.158	593.481	2792.04	286346	2646.28	12625.8	5719.5	1.49628e+006	5519.05	33067	14708.8	1.30032e+007	12053.6	313381	13684.8	0	17004.9	0	610.612	8056.93	629.103	703.17	3027.13	336587	3031.67	14548.9	6362.55
1833	0	0	0	0	0	0	0	0	0	0	0	0	0	0	0	0	0	0	0	0	427.599	3382.12	384.307	316.812	2644.74	253646	2522.28	13212.1	6347.66	2.33287e+006	6065.61	56859	11597.4	6.36036e+006	10963.4	390939	0	0	0	0	504.998	5021.75	514.337	641.923	2961.76	336317	2977.22	13387.2	6754.28
1845	0	0	0	0	0	0	0	0	0	0	0	0	0	0	0	0	0	0	0	0	464.827	4239.72	424.907	468.203	2750.9	279067	2507.45	8509.47	6212.86	2.69599e+006	6052.06	77663.5	11108.2	5.75022e+006	11779.2	254490	0	0	0	0	544.699	6090.97	542.581	560.296	2932.86	315232	2966.76	14687.5	6809.86
1857	0	0	0	0	0	0	0	0	0	0	0	0	0	0	0	0	0	0	0	0	590.096	6070.75	551.42	620.976	2769.54	237300	2609.25	14041.1	6524.09	2.34451e+006	6093.1	38461	12188.9	1.3252e+007	11934.6	296099	0	0	0	0	677.45	9406.46	686.983	1194.5	2983.42	322300	2985.37	10450	6915.82
1869	0	0	0	0	0	0	0	0	0	0	0	0	0	0	0	0	0	0	0	0	512.376	4648.23	466.134	462.106	2815.5	298602	2672.12	9773.98	6152.68	1.74575e+006	5842.11	59598.9	12865.2	5.19934e+006	11368.9	348072	0	0	0	0	591.213	6517.83	604.808	686.242	3035.7	334929	3061.05	16393.9	6123.68
1881	0	0	0	0	0	0	0	0	0	0	0	0	0	0	0	0	0	0	0	0	493.463	4746.87	452.074	496.161	2753.47	228533	2570.42	11223.4	6342.22	1.91774e+006	6076.61	47993.1	12047.9	3.73893e+006	11595.7	572340	18189	445918	18494.5	61409.3	572.341	6352.1	586.388	672.794	2952.03	358940	2979.12	11679.8	6796.68
1893	0	0	0	0	0	0	0	0	0	0	0	0	0	0	0	0	0	0	0	0	433.893	3007.79	385.202	298.73	2318.01	186477	2193.72	6084.13	5786.17	1.7146e+006	5487.59	56796	11969.3	9.13825e+006	11064.6	93681.5	0	0	0	0	502.437	5185.73	505.268	451.78	2563.02	247927	2592.34	9002.38	6284
1905	448.248	0	376.588	0	0	0	0	0	0	0	0	0	0	0	0	0	0	0	0	0	556.703	5245.05	519.577	609.384	2609.45	261688	2511.26	8510.86	5976.09	2.02664e+006	5598.6	46891.2	10892.2	8.58828e+006	11338.8	329048	0	0	0	0	646.658	7648.25	659.804	962.625	2993.59	285198	2946.14	9944.78	6300.23
1917	0	0	0	0	0	0	0	0	0	0	0	0	0	0	0	0	0	0	0	0	444.923	4009.18	411.957	442.596	2567.3	253901	2460.18	8741.78	6125.36	1.93167e+006	5604.44	31352	10529.1	1.46499e+007	10583.2	195455	0	0	0	0	509.713	5734.81	527.538	562.546	2851.18	348202	2863.59	13350.9	6437.51
1929	0	0	0	0	0	0	0	0	0	0	0	0	0	0	0	0	0	0	0	0	471.043	3988.33	438.891	524.115	2529.69	260813	2401.54	8527.14	6098.06	1.69644e+006	5834.51	41997.3	12199.1	6.44092e+006	10933.3	110504	0	0	0	0	569.549	6884.96	584.807	897.011	2814.74	245420	2769.11	12243.7	6677.75
1941	0	0	0	0	0	0	0	0	0	0	0	0	0	0	0	0	0	0	0	0	618.278	6480.7	577.926	579.919	2678.57	265682	2570.76	11535.9	5878.16	1.35033e+006	5866.82	49714.3	13861.5	1.18812e+007	11730.7	86286.6	0	0	0	0	713.276	10828.1	739.214	1200.22	2962.4	329654	3039.55	16621.4	6656.24
1953	0	0	0	0	0	0	0	0	0	0	0	0	0	0	0	0	0	0	0	0	470.358	4703.45	438.501	465.298	2746.22	268886	2597.14	8578.42	5672.71	1.68213e+006	5602.01	52542.4	11818.3	6.39097e+006	10623.6	221090	23858.8	153871	18338.1	189382	559.285	6847.9	582.241	745.85	2997.83	318019	3027.89	13596.8	6430.61
1965	0	0	0	0	0	0	0	0	0	0	0	0	0	0	0	0	0	0	0	0	398.556	3284.71	369.601	309.84	2002.81	128634	1927.26	4529.45	5606.15	1.49037e+006	5352.46	32317.4	11034.4	9.7155e+006	9965.3	233093	14295.6	0	16793.7	0	476.54	4684.57	490.323	599.019	2326.51	215951	2315.43	8552.09	6189.35
1977	0	0	0	0	0	0	0	0	0	0	0	0	0	0	0	0	0	0	0	0	470.302	4021.53	438.631	443.067	2512.69	216090	2411.72	9714.99	4844.9	904654	4932.28	25875.4	10475.8	1.3485e+007	10912.2	254281	24931.9	0	16169.3	0	540.827	5614.24	557.409	681.693	2757.55	276339	2831.93	11158.9	5600.79
1989	0	0	0	0	0	0	0	0	0	0	0	0	0	0	0	0	0	0	0	0	428.448	3965.08	396.996	552.178	2364.47	182193	2256.45	7001.24	5547.97	1.80735e+006	5386.69	41704.1	10877.6	1.91075e+006	9365.97	233057	0	0	0	0	514.803	6271.81	540.958	735.006	2609.03	232218	2618	9597.52	5901.1
2001	0	0	0	0	0	0	0	0	0	0	0	0	0	0	0	0	0	0	0	0	448.24	4017.49	417.91	436.824	2195.8	177103	2097.2	7779.46	5364.31	1.6132e+006	5136.51	33312.1	10354.9	9.24824e+006	10241.2	148943	0	0	0	0	526.28	5655.65	545.037	638.516	2519.29	222146	2539.28	8881.31	5577.9
2013	0	0	0	0	0	0	0	0	0	0	0	0	0	0	0	0	0	0	0	0	392.212	3469.04	359.279	328.164	2363.34	181999	2249.12	9433.49	5103.69	1.18113e+006	4836.86	41519.3	9946.27	8.4785e+006	9715.2	247731	0	0	0	0	459.21	4391.51	483.194	592.143	2595.19	242054	2631.71	10492.9	5649.1
2025	0	0	0	0	0	0	0	0	0	0	0	0	0	0	0	0	0	0	0	0	605.761	6479.87	568.477	745.122	2447.26	203664	2379.22	9623.47	5895.44	1.86651e+006	5672.56	72618	9840.74	4.55981e+006	10270.5	299917	0	0	0	0	698.954	9377.52	735.025	1094.19	2685.19	235027	2817.04	12591.7	6269.7
2037	0	0	0	0	0	0	0	0	0	0	0	0	0	0	0	0	0	0	0	0	412.584	3221.02	380.962	312.01	2366.55	206702	2237.49	9560.03	5127.84	1.49723e+006	4993.77	42734.2	8772.74	4.20829e+006	9838.49	116706	0	0	0	0	491.367	5687.83	510.673	504.815	2569.08	251249	2642.05	9889.44	5718.98
2049	0	0	0	0	0	0	0	0	0	0	0	0	0	0	0	0	0	0	0	0	500.054	4722.01	448.507	471.606	2167.4	157655	2073.82	6297.53	5326.94	1.33426e+006	5222.07	57264.5	9501.9	7.31589e+006	9736.39	322394	0	0	0	0	579.535	6990.78	594.637	675.482	2504.09	239127	2477.84	8541.01	5966.77
2061	0	0	0	0	0	0	0	0	0	0	0	0	0	0	0	0	0	0	0	0	538.602	4941.28	492.356	462.324	2511.23	228096	2344.39	10618.1	5201.73	1.41534e+006	4996.74	46587	10444	1.32046e+007	10355.8	477350	13902.4	0	17419.5	0	628.816	7542.07	630.742	786.625	2712.16	329331	2782.63	10762.5	5944
2073	0	0	0	0	0	0	0	0	0	0	0	0	0	0	0	0	0	0	0	0	449.89	4225.39	419.064	390.091	2336.25	230389	2163.99	6987.08	5314.85	1.59472e+006	5063.91	53848.4	9019.51	1.50385e+006	9371.37	205693	20087.1	0	26155.8	0	529.825	5548.83	532.156	553.784	2562.7	213979	2538.03	9213.59	5715.73
2085	0	0	0	0	0	0	0	0	0	0	0	0	0	0	0	0	0	0	0	0	516.925	4345.24	477.353	438.748	2190.55	147130	2073.33	6995.15	5102.23	1.30449e+006	4888.96	27368.3	8891.31	2.59165e+006	9374.82	86049.4	0	0	0	0	610.191	7375.44	622.692	774.351	2401.97	179665	2392.77	8208.13	5588.35
2097	0	0	0	0	0	0	0	0	0	0	0	0	0	0	0	0	0	0	0	0	472.219	4056.61	436.005	629.333	2578.95	257485	2421.45	8006.29	4775.24	975492	4724.53	49318.1	11152.4	7.13673e+006	9354.81	309743	0	0	0	0	550.201	6702.34	558.4	760.381	2833.95	340965	2847.67	11707.9	5110.42
2109	0	0	0	0	0	0	0	0	0	0	0	0	0	0	0	0	0	0	0	0	527.998	4893.59	488.912	463.854	2272.51	175530	2168.69	10468.4	5841.71	1.68281e+006	5448.27	46658.8	10437.5	7.51831e+006	9416.51	194475	0	0	0	0	622.003	7508.55	624.463	824.724	2521.18	208953	2524.39	9465.3	6190.38
2121	0	0	0	0	0	0	0	0	0	0	0	0	0	0	0	0	0	0	0	0	439.957	3894.2	410.29	294.346	2621.92	276386	2477.34	7654.63	5198.2	1.05693e+006	4877.52	44662.4	11356.2	1.07569e+007	10316.8	216092	0	0	0	0	510.086	5420.03	515.895	613.44	2931.05	330638	2875.19	12918.1	5582.26
2133	0	0	0	0	0	0	0	0	0	0	0	0	0	0	0	0	0	0	0	0	551.258	5427.75	510.414	481.899	2201.01	174048	2110.53	5251.8	5987.84	2.5854e+006	5588.67	28748.1	9921.93	5.37241e+006	9164.43	88410.6	0	0	0	0	647.51	8098.64	676.439	797.677	2439.46	218910	2437.51	13027.4	6445.46
2145	0	0	0	0	0	0	0	0	0	0	0	0	0	0	0	0	0	0	0	0	380.521	2659.4	347.53	252.644	2579.06	248392	2439.29	7756.5	4992.92	1.74561e+006	4777.47	24315.1	12776.8	3.19324e+006	10034.2	275554	0	0	0	0	455.206	4851.83	472.357	537.668	2873.66	332431	2902.17	10424	5482.91
2157	0	0	0	0	0	0	0	0	0	0	0	0	0	0	0	0	0	0	0	0	537.31	4993.27	500.575	406.43	2392.61	175913	2301.72	6797.08	6248.74	1.87104e+006	6037.51	63876.5	10977	5.01769e+006	10038.9	219606	0	0	0	0	638.115	7012.26	648.798	707.389	2706.85	204435	2738.22	8631.05	6578.12
2169	0	0	0	0	0	0	0	0	0	0	0	0	0	0	0	0	0	0	0	0	340.043	2656.88	314.69	252.421	2784.99	273506	2659.82	9838.83	5556.58	1.38692e+006	5230.8	41564.4	11073.2	6.79972e+006	11194.8	554411	26808.6	0	16595.9	0	402.054	3674.07	420.694	457.223	3112.15	396764	3109	11027.1	5876.39
2181	0	0	0	0	0	0	0	0	0	0	0	0	0	0	0	0	0	0	0	0	544.178	5292.9	510.418	617.313	1952.21	137554	1863.19	5695.9	6185.08	1.68083e+006	6019.92	53109.9	9888.73	4.52642e+006	10537.7	425835	0	0	0	0	637.567	8286.47	664.309	963.668	2184.6	202715	2204.24	6375.44	6737.04
2193	0	0	0	0	0	0	0	0	0	0	0	0	0	0	0	0	0	0	0	0	574.589	5539.91	531.332	554.121	2925.2	289618	2838.74	12119.7	5079.72	1.31752e+006	4837.61	29062.9	11528.2	5.16481e+006	11696.9	307489	0	0	0	0	672.95	8917.03	693.284	817.053	3262.23	355176	3309.65	17052.7	5537.06
2205	0	0	0	0	0	0	0	0	0	0	0	0	0	0	0	0	0	0	0	0	460.595	3643.61	421.15	321.567	2883.64	286759	2721.12	11256.1	6491.17	1.87544e+006	6299.73	51722.7	10139.9	5.80697e+006	9525.08	98529	21976.4	0	18386.5	0	535.764	5828.23	554.874	587.404	3148.37	328164	3200.35	12894.7	7091.08
2217	0	0	0	0	0	0	0	0	0	0	0	0	0	0	0	0	0	0	0	0	529.997	4891.37	486.644	447.169	3013.5	273645	2809.51	10695.3	6896.62	2.78189e+006	6623.47	65726.3	11291.1	6.3084e+006	12672.6	321024	36642.5	3.48718e+008	23884.7	3.53013e+007	612.682	7536.99	638.611	924.343	3298.32	318291	3301.42	16125.5	7483.93
2229	0	0	0	0	0	0	0	0	0	0	0	0	0	0	0	0	0	0	0	0	502.816	4672.81	471.392	530.901	2550	170686	2487.38	8785.58	6871.52	2.16127e+006	6279.01	60862.1	13029	1.04628e+007	12484.6	42210.4	23869.8	0	19160.4	0	588.06	6723.73	610.473	820.364	2962.57	349531	2922.81	14470.1	7169.6
2241	329.244	0	325.639	0	0	0	0	0	0	0	0	0	0	0	0	0	0	0	0	0	498.12	5208.77	464.155	556.755	2392.21	182400	2295.4	8336.73	5737.22	1.62679e+006	5573.89	43908.5	11997.6	8.33218e+006	11991	407612	0	0	0	0	588.218	6319.84	610.882	748.711	2669.75	280079	2702.35	10960.9	6364.56
2253	0	0	0	0	0	0	0	0	0	0	0	0	0	0	0	0	0	0	0	0	514.562	4967.63	482.942	572.703	2808.47	295576	2689.79	13248.7	5793.4	1.96094e+006	5591.84	31822	11631.7	1.10691e+007	11340.2	316440	0	0	0	0	597.495	7756.63	616.394	812.923	3118.32	316572	3157.6	13694.8	6316.05
2265	0	0	0	0	0	0	0	0	0	0	0	0	0	0	0	0	0	0	0	0	471.97	4288.52	442.828	468.58	2490.83	251691	2384.69	10802	6318.18	2.42737e+006	5873.01	55911.5	11750.2	1.23337e+007	10372	199890	20078.4	0	19736.6	0	554.982	6861.12	579.288	777.075	2743.36	241379	2764.53	11674.9	6681.69
2277	0	0	0	0	0	0	0	0	0	0	0	0	0	0	0	0	0	0	0	0	630.311	7598.01	582.334	682.254	2953.74	365615	2817.74	14616.3	6377.53	1.87139e+006	6076.26	69725.5	12739.4	1.48867e+007	12106.1	452330	41712.1	0	19750.3	0	742.157	11077.4	761.698	1173.27	3239.23	371714	3291.68	15845.5	6710.94
2289	0	0	0	0	0	0	0	0	0	0	0	0	0	0	0	0	0	0	0	0	509.687	4492.68	468.642	472.673	3281.5	328329	3131.99	13999.9	6859.37	2.55166e+006	6584.6	82168.1	13034.3	1.58807e+007	12062.6	347393	0	0	0	0	589.895	6498.77	612.702	717.834	3712.08	472256	3676.71	20611.5	7462.26
2301	0	0	0	0	0	0	0	0	0	0	0	0	0	0	0	0	0	0	0	0	440.051	3479.96	396.639	336.444	2590.75	234189	2440.2	9905.16	7316.03	2.58176e+006	6747.36	82675.4	11591.9	1.13242e+007	11815.7	274270	0	0	0	0	521.911	5101.47	532.02	580.714	2826.21	312011	2859.58	9785.5	7598.24
2313	0	0	0	0	0	0	0	0	0	0	0	0	0	0	0	0	0	0	0	0	321.865	1836.31	289.116	202.134	2223.01	199315	2078.52	6344.39	5571.02	1.60015e+006	5217.63	47947.4	12563.2	1.15894e+007	12033.6	78088	0	0	0	0	383.018	2967.22	384.646	295.382	2527.99	251906	2479.49	9059.74	5967.66
2325	0	0	0	0	0	0	0	0	0	0	0	0	0	0	0	0	0	0	0	0	465.952	3246.61	423.835	338.779	2025.1	144291	1906.66	4561.96	5471.54	1.69683e+006	5006.26	26740.6	11380.9	3.87913e+006	10059.2	56488.5	0	0	0	0	535.284	6031.58	537.388	687.312	2263.55	141691	2245.79	7486.24	6032.76
2337	0	0	0	0	0	0	0	0	0	0	0	0	0	0	0	0	0	0	0	0	414.686	3654.21	386.933	441.67	2250.87	192558	2112.51	6173.3	4546.95	1.44808e+006	4438.86	26895.3	10769.2	1.44654e+007	9573.88	183908	0	0	0	0	481.844	5512.47	489.931	554.286	2454.74	209331	2445	10699.2	5049.95
2349	0	0	0	0	0	0	0	0	0	0	0	0	0	0	0	0	0	0	0	0	537.196	5433.95	496.145	521.308	2418.74	223710	2276.53	9041.84	5345.53	1.73083e+006	5161.33	46259.4	11004.3	2.41765e+006	8993.56	4916.82	28110.3	0	16888.4	0	612.024	7526.86	632.936	826.045	2598.98	265520	2616.21	9819.7	5680.07
2361	0	0	0	0	0	0	0	0	0	0	0	0	0	0	0	0	0	0	0	0	431.002	3316.24	397.348	366.878	2410.96	206399	2274.75	6205.45	5344.94	1.86386e+006	5032.33	43804.6	8838.12	1.13056e+006	9605.14	194395	0	0	0	0	517.029	5709	535.858	602.173	2611.53	248771	2653.99	10537.9	5697.9
2373	0	0	0	0	0	0	0	0	0	0	0	0	0	0	0	0	0	0	0	0	596.016	6921.13	554.048	751.327	2657.82	259189	2501.92	8433.01	6187.6	2.5774e+006	5664.58	47843.7	10996.4	7.71409e+006	10303.9	295114	0	0	0	0	687.99	9506.99	707.128	1107.63	2923.54	296121	2965.97	10477.3	6538.09
2385	0	0	0	0	0	0	0	0	0	0	0	0	0	0	0	0	0	0	0	0	533.035	4787.1	496.945	595.694	3158.55	333893	2958.02	16668.4	6254.56	1.88396e+006	6049.16	55653.7	11943.8	1.38565e+007	11290.5	92713	0	0	0	0	618.167	7686.95	639.195	691.029	3365.27	415723	3411.85	18250.9	6738.79
2397	0	0	0	0	0	0	0	0	0	0	0	0	0	0	0	0	0	0	0	0	552.665	5503.27	515.265	699.398	2907.39	350312	2793.73	12898.2	7157.89	2.13398e+006	6864.09	106329	14388.7	1.73994e+006	11798.2	570692	20685.4	3.51642e+007	19205.3	35572.4	640.957	8226.68	671.48	990.787	3155.48	320865	3241.41	12084.1	7488.62
[truncated: 31 more columns]
