# Supplementary material for: IBSEM: An Individual-Based Atlantic Salmon Population Model
Source: PLoS One. 2015 Sep 18;10(9):e0138444. doi: 10.1371/journal.pone.0138444 (PMC4575158; doi:10.1371/journal.pone.0138444)
Supplement: S1 Minimal dataset — (ZIP) [file pone.0138444.s003.zip › temp/scenario 1/wild - 9/runFiles/results/parr0.txt]

month	averageAge	popSize	density	averageLength	stDevLength	averageWeight	stDevWeight	allele_0_0_Frequency	allele_0_1_Frequency	allele_0_2_Frequency	allele_0_3_Frequency	allele_0_4_Frequency	allele_0_5_Frequency	allele_0_6_Frequency	allele_0_7_Frequency	allele_0_8_Frequency	allele_0_9_Frequency	allele_0_10_Frequency	allele_0_11_Frequency	allele_0_12_Frequency	allele_0_13_Frequency	allele_0_14_Frequency	allele_0_15_Frequency	allele_0_16_Frequency	allele_0_17_Frequency	allele_0_18_Frequency	allele_0_19_Frequency	allele_0_20_Frequency	genotypicValueAverage	genotypicValueStDev
16	0	813664	3.25466	23.0044	0.835749	0.156559	0.0169732	0.892299	0.907743	0.904985	0.886885	0.877448	0.90821	0.902173	0.897793	0.881414	0.883893	0.889153	0.884729	0.886311	0.921406	0.886991	0.901867	0.897417	0.877756	0.900464	0.89251	1	0.895279	0.0634229
21	5	112522	0.450088	63.9949	5.77848	3.39137	0.870227	0.893887	0.910022	0.905259	0.888417	0.879828	0.909427	0.902241	0.898238	0.881623	0.884414	0.890137	0.883338	0.887475	0.922024	0.886755	0.900908	0.897989	0.877624	0.899882	0.891595	1	0.896311	0.0631475
22	6	70400	0.2816	65.1242	8.13538	3.65037	1.31075	0.894382	0.91169	0.906854	0.889759	0.882259	0.910099	0.902607	0.89897	0.883352	0.885156	0.890099	0.883523	0.888068	0.922138	0.886918	0.900696	0.89826	0.878303	0.899673	0.892741	1	0.897338	0.0627745
26	10	61863	0.247452	65.1058	8.14047	3.64756	1.31062	0.89615	0.913009	0.907336	0.891478	0.883678	0.910536	0.903642	0.899431	0.88418	0.886039	0.890201	0.884398	0.888463	0.922522	0.886952	0.9007	0.898744	0.878789	0.899779	0.892739	1	0.898336	0.0622805
28	0	433543	1.73417	23.1602	0.847093	0.159755	0.0174435	0.913243	0.873517	0.889152	0.894173	0.835169	0.861062	0.930517	0.905978	0.873544	0.864234	0.90877	0.874248	0.92265	0.926725	0.899357	0.866665	0.920881	0.901066	0.900464	0.895149	1	0.888958	0.0638559
33	5	84772	0.339088	63.1498	5.70797	3.25951	0.837375	0.914736	0.875985	0.890259	0.895638	0.837446	0.862289	0.931003	0.905788	0.871603	0.864961	0.907735	0.874634	0.922752	0.927317	0.900734	0.866601	0.920799	0.901943	0.900663	0.894493	1	0.889996	0.0635772
34	6	55122	0.220488	67.026	8.16915	3.96971	1.39174	0.915587	0.877082	0.89203	0.897228	0.83834	0.862441	0.931343	0.906108	0.871549	0.865054	0.908013	0.874705	0.923297	0.927806	0.901537	0.868056	0.920041	0.902317	0.901419	0.894153	1	0.890791	0.0634009
38	10	48419	0.193676	67.0095	8.15585	3.96633	1.38876	0.916748	0.879262	0.893492	0.898253	0.839546	0.862957	0.931422	0.906369	0.872333	0.865611	0.908806	0.875937	0.923377	0.927931	0.902425	0.868048	0.92093	0.903375	0.901082	0.894153	1	0.891798	0.063287
40	0	450004	1.80002	22.6715	0.849373	0.149926	0.0168155	0.886367	0.893112	0.900286	0.906589	0.878239	0.882767	0.885789	0.901598	0.909339	0.884957	0.886005	0.900816	0.87756	0.907095	0.90928	0.909794	0.876583	0.88492	0.91568	0.896028	1	0.893035	0.0655389
45	5	88575	0.3543	61.6053	5.61617	3.02837	0.784971	0.888033	0.894976	0.901902	0.908021	0.880006	0.884403	0.886571	0.903229	0.909359	0.885233	0.887079	0.901366	0.877482	0.90766	0.907705	0.909117	0.877223	0.884443	0.914841	0.895574	1	0.894234	0.0651818
46	6	57351	0.229404	61.6794	7.80302	3.10694	1.12993	0.889923	0.895407	0.903568	0.909862	0.881563	0.885556	0.887195	0.903506	0.910429	0.885285	0.888093	0.902495	0.877953	0.908554	0.907639	0.909836	0.878773	0.884736	0.915703	0.895259	1	0.895359	0.0647169
50	10	50610	0.20244	61.6626	7.7936	3.10414	1.12785	0.891415	0.897026	0.905365	0.911055	0.882128	0.886791	0.888016	0.903774	0.910867	0.886356	0.888589	0.902796	0.878236	0.908407	0.907795	0.910265	0.879243	0.884776	0.915639	0.895495	1	0.896388	0.0643163
52	0	671383	2.68553	22.8807	0.842869	0.154075	0.0169272	0.891575	0.888126	0.904726	0.900513	0.884278	0.907568	0.896902	0.909686	0.882261	0.895744	0.898712	0.888938	0.901862	0.893469	0.915853	0.898653	0.903658	0.884543	0.891829	0.8841	1	0.89593	0.0627727
57	5	105350	0.4214	65.2159	5.89197	3.58847	0.922574	0.893963	0.889896	0.905985	0.901656	0.886103	0.909236	0.897712	0.909141	0.882245	0.896056	0.899601	0.888794	0.902492	0.893735	0.916099	0.898723	0.904001	0.883844	0.892544	0.883968	1	0.897095	0.062392
58	6	66417	0.265668	66.394	8.26826	3.8661	1.38468	0.895095	0.891052	0.907509	0.90251	0.887258	0.911152	0.898332	0.909451	0.884359	0.896706	0.899536	0.888771	0.90257	0.894952	0.916783	0.898144	0.904791	0.882756	0.892866	0.883479	1	0.898073	0.0619093
62	10	58368	0.233472	66.3903	8.26634	3.86539	1.38399	0.89633	0.892441	0.908537	0.903534	0.888021	0.911278	0.899037	0.909865	0.884731	0.897213	0.900228	0.88904	0.902746	0.895765	0.916787	0.898472	0.905068	0.882316	0.893358	0.883524	1	0.898866	0.0616347
64	0	674683	2.69873	22.9379	0.873068	0.15527	0.0176491	0.908405	0.883418	0.922399	0.900301	0.8935	0.907919	0.887683	0.911616	0.894715	0.879349	0.896298	0.892302	0.886009	0.893133	0.898589	0.902108	0.876652	0.917483	0.868738	0.871323	1	0.898995	0.0610459
69	5	105440	0.42176	61.9913	5.59405	3.08395	0.792562	0.909076	0.884105	0.924365	0.901133	0.894182	0.907914	0.888965	0.91067	0.896325	0.879353	0.896979	0.892123	0.885641	0.893115	0.898231	0.9023	0.875934	0.917451	0.869347	0.871002	1	0.899623	0.0607674
70	6	66229	0.264916	61.5131	7.7762	3.08183	1.12121	0.909896	0.885405	0.926241	0.901825	0.894978	0.908726	0.889399	0.910832	0.896609	0.88	0.897243	0.892623	0.886726	0.894072	0.898723	0.901886	0.876965	0.917634	0.869944	0.869951	1	0.900451	0.0604532
74	10	58340	0.23336	61.5083	7.75832	3.0805	1.11829	0.91133	0.887187	0.927597	0.902914	0.895629	0.908965	0.890213	0.911853	0.897155	0.880545	0.897506	0.893161	0.887307	0.894275	0.898749	0.901971	0.876526	0.918126	0.870046	0.870021	1	0.901395	0.0599875
76	0	649533	2.59813	22.866	0.855165	0.153799	0.0171665	0.8998	0.915746	0.900472	0.884369	0.884661	0.892361	0.906952	0.910482	0.905699	0.895086	0.881493	0.895102	0.896427	0.906949	0.895612	0.895922	0.895992	0.901632	0.903286	0.890387	1	0.898891	0.06188
81	5	104010	0.41604	63.3569	5.71303	3.29119	0.844444	0.901572	0.916465	0.900524	0.885626	0.885905	0.892462	0.907951	0.910874	0.904855	0.895236	0.882877	0.894236	0.896649	0.907514	0.896409	0.895673	0.895996	0.901976	0.903644	0.890462	1	0.899577	0.0617149
82	6	65853	0.263412	66.4309	8.15191	3.86756	1.36494	0.90355	0.917369	0.901227	0.886292	0.887408	0.893779	0.908744	0.912684	0.904469	0.896413	0.882845	0.894804	0.896808	0.907787	0.897104	0.896626	0.896945	0.902191	0.903846	0.891546	1	0.900577	0.0614473
86	10	57960	0.23184	66.4255	8.1468	3.86647	1.36451	0.904943	0.918306	0.902372	0.887586	0.888371	0.894841	0.908653	0.913035	0.904926	0.896774	0.882997	0.894953	0.897308	0.908023	0.897248	0.89711	0.897593	0.902269	0.90364	0.892176	1	0.901391	0.0611641
88	0	637140	2.54856	22.9681	0.869586	0.155874	0.0176197	0.905608	0.912149	0.896152	0.910084	0.868913	0.888379	0.888754	0.908995	0.894319	0.882221	0.912343	0.873199	0.892045	0.917329	0.890497	0.893796	0.919661	0.887441	0.88881	0.895479	1	0.897959	0.0618578
93	5	103255	0.41302	63.5028	5.73395	3.3141	0.851392	0.907259	0.913409	0.897419	0.910973	0.869062	0.889008	0.889511	0.909636	0.894635	0.883599	0.91274	0.872679	0.892063	0.918551	0.890117	0.894291	0.920551	0.888262	0.88924	0.894974	1	0.898827	0.0616479
94	6	65415	0.26166	66.1309	8.15483	3.81731	1.35474	0.908897	0.914186	0.899496	0.912337	0.870106	0.890591	0.890109	0.910632	0.894864	0.884247	0.912765	0.87282	0.891745	0.91862	0.890071	0.894244	0.921073	0.888986	0.888932	0.895964	1	0.899851	0.0611386
98	10	57589	0.230356	66.12	8.1409	3.81495	1.35232	0.910434	0.915548	0.901292	0.913603	0.871425	0.891524	0.890917	0.911216	0.89485	0.885265	0.912726	0.872936	0.892462	0.918726	0.890717	0.89465	0.921174	0.889111	0.889849	0.895648	1	0.900897	0.0606897
100	0	480507	1.92203	22.8555	0.887007	0.153636	0.0178038	0.881643	0.850526	0.892808	0.88207	0.891114	0.901018	0.901121	0.924451	0.908497	0.875523	0.88357	0.896991	0.893013	0.880642	0.896815	0.860734	0.928811	0.90014	0.912027	0.903969	1	0.887409	0.0649757
105	5	90558	0.362232	63.4481	5.73191	3.30567	0.850219	0.884284	0.852343	0.893897	0.882666	0.891539	0.900738	0.901014	0.924557	0.910085	0.875975	0.883434	0.897535	0.893565	0.880386	0.898502	0.861542	0.929178	0.900992	0.910969	0.904641	1	0.888373	0.0646445
106	6	58274	0.233096	65.2933	8.07814	3.67575	1.30914	0.885069	0.853803	0.896429	0.883859	0.892619	0.90132	0.900925	0.925318	0.910621	0.876849	0.883979	0.897175	0.893289	0.879569	0.897956	0.861671	0.930286	0.901689	0.911333	0.905181	1	0.889283	0.0643934
110	10	51164	0.204656	65.273	8.06532	3.67191	1.30562	0.886668	0.855768	0.897672	0.88532	0.893382	0.901835	0.90204	0.925416	0.911373	0.87716	0.884391	0.89734	0.89303	0.880101	0.898014	0.861631	0.930537	0.902412	0.91153	0.90552	1	0.89029	0.0640222
112	0	461152	1.84461	22.701	0.851945	0.150511	0.0168853	0.891814	0.892377	0.902378	0.892384	0.894669	0.908595	0.899856	0.901466	0.90631	0.909149	0.902772	0.863364	0.878486	0.897477	0.890411	0.900755	0.885513	0.903717	0.889737	0.88605	1	0.896199	0.064436
117	5	88947	0.355788	63.1993	5.73376	3.26775	0.843347	0.893341	0.893049	0.904229	0.893285	0.895994	0.908923	0.899581	0.903634	0.908356	0.910503	0.903285	0.863683	0.879749	0.898063	0.890002	0.899378	0.885584	0.903319	0.88971	0.887506	1	0.897207	0.0640512
118	6	57509	0.230036	65.6175	8.1271	3.73091	1.3305	0.895981	0.894721	0.905537	0.894269	0.897607	0.90984	0.900598	0.904945	0.909536	0.910814	0.90365	0.864369	0.880419	0.898607	0.890426	0.899233	0.884922	0.903789	0.88993	0.888131	1	0.898493	0.0636
122	10	50678	0.202712	65.5951	8.13172	3.72739	1.33001	0.897865	0.896148	0.906952	0.895704	0.899207	0.910227	0.90116	0.905699	0.910326	0.9115	0.903577	0.86427	0.880984	0.898753	0.890939	0.899838	0.885049	0.903765	0.890238	0.888472	1	0.899563	0.0631888
124	0	611495	2.44598	22.8312	0.852411	0.153098	0.0170533	0.887457	0.88588	0.879499	0.876374	0.880073	0.890246	0.910967	0.90212	0.890277	0.901041	0.895602	0.877338	0.893546	0.903218	0.898348	0.886964	0.891204	0.889453	0.863882	0.875034	1	0.888132	0.0649079
129	5	101549	0.406196	63.7132	5.7904	3.34803	0.865688	0.888862	0.885947	0.880063	0.87799	0.881294	0.891471	0.911895	0.902879	0.891919	0.90024	0.896459	0.877434	0.895238	0.903529	0.89862	0.886237	0.891254	0.889802	0.864632	0.875814	1	0.888968	0.0646076
130	6	64513	0.258052	66.8423	8.25268	3.94168	1.40059	0.891216	0.887697	0.882008	0.880156	0.882535	0.892975	0.911956	0.903895	0.891975	0.900563	0.896563	0.876808	0.895509	0.903213	0.898757	0.885395	0.890944	0.889999	0.864942	0.876405	1	0.890204	0.064146
134	10	56566	0.226264	66.8173	8.2482	3.93727	1.39953	0.893001	0.889227	0.883375	0.881077	0.883313	0.89415	0.912872	0.904678	0.892727	0.900841	0.896979	0.876542	0.896369	0.903661	0.899321	0.886186	0.891012	0.89027	0.865759	0.876967	1	0.891251	0.0638947
136	0	603417	2.41367	22.8132	0.854021	0.15274	0.0170855	0.902928	0.903301	0.903994	0.884707	0.891382	0.913389	0.896726	0.917453	0.894623	0.880225	0.900541	0.902749	0.889875	0.894647	0.892743	0.900888	0.899204	0.89357	0.898332	0.90009	1	0.899317	0.0627203
141	5	101446	0.405784	64.0287	5.79144	3.39705	0.874645	0.904062	0.904713	0.90491	0.885274	0.893189	0.913678	0.898537	0.917439	0.894855	0.88138	0.900528	0.903269	0.890725	0.894146	0.893515	0.901667	0.90111	0.893845	0.898749	0.899868	1	0.900221	0.0622931
142	6	64518	0.258072	66.3999	8.16798	3.86298	1.36641	0.905546	0.905174	0.906212	0.885807	0.893534	0.915194	0.898679	0.918023	0.894719	0.88232	0.901198	0.90412	0.89093	0.894727	0.893464	0.902957	0.901493	0.893472	0.899098	0.900245	1	0.900978	0.0621975
146	10	56754	0.227016	66.3887	8.17755	3.86144	1.36654	0.907337	0.906456	0.907733	0.88688	0.894695	0.916473	0.898994	0.918446	0.895047	0.883198	0.901848	0.90428	0.890792	0.894968	0.893391	0.903716	0.901558	0.893787	0.899117	0.899857	1	0.901978	0.0617864
148	0	668023	2.67209	22.901	0.846586	0.154488	0.0170396	0.904945	0.911096	0.907207	0.889969	0.87851	0.879466	0.892504	0.908669	0.887273	0.895016	0.900017	0.870216	0.910606	0.896674	0.880253	0.886006	0.8943	0.896739	0.893254	0.892901	1	0.896605	0.0605381
153	5	104595	0.41838	61.3741	5.52174	2.99271	0.76617	0.907395	0.912109	0.907816	0.890315	0.879091	0.880295	0.893604	0.909532	0.888078	0.89619	0.899895	0.871289	0.909857	0.897318	0.879234	0.886505	0.894813	0.8975	0.89337	0.893327	1	0.897516	0.0603202
154	6	66224	0.264896	63.5828	7.86758	3.39543	1.20574	0.908243	0.913272	0.909361	0.891754	0.880746	0.880904	0.893694	0.910274	0.888885	0.897114	0.900384	0.871618	0.910244	0.897665	0.879847	0.887443	0.894917	0.897605	0.893173	0.893483	1	0.898448	0.0599747
158	10	58316	0.233264	63.5653	7.88243	3.39333	1.20878	0.909733	0.914166	0.910779	0.89292	0.881525	0.881653	0.89418	0.910539	0.889319	0.897592	0.900962	0.871819	0.910411	0.89815	0.879973	0.887252	0.895372	0.896786	0.893083	0.893743	1	0.899273	0.0596417
160	0	666982	2.66793	22.9574	0.859264	0.155643	0.0173917	0.876779	0.891486	0.877842	0.901877	0.894775	0.88201	0.89629	0.936187	0.90219	0.881607	0.892057	0.880601	0.878069	0.89738	0.874418	0.880255	0.897708	0.895773	0.887654	0.886366	1	0.890185	0.0685613
165	5	104431	0.417724	62.8073	5.69759	3.20754	0.827525	0.87925	0.892929	0.879629	0.903999	0.895955	0.883938	0.897243	0.936906	0.902088	0.883248	0.893777	0.881501	0.878863	0.897056	0.874022	0.881099	0.897976	0.896238	0.886734	0.886265	1	0.891601	0.068135
166	6	65792	0.263168	64.8508	8.06254	3.60331	1.28829	0.881901	0.89406	0.881946	0.904821	0.897381	0.885085	0.897343	0.937188	0.902899	0.883572	0.893855	0.881285	0.879491	0.897769	0.874096	0.880973	0.898635	0.896028	0.886977	0.886255	1	0.892758	0.0673786
170	10	57725	0.2309	64.8391	8.06452	3.60148	1.28804	0.883343	0.895444	0.88382	0.90602	0.898155	0.885942	0.8978	0.937263	0.903699	0.884781	0.894023	0.881672	0.879524	0.898424	0.873738	0.881152	0.898926	0.896371	0.887388	0.886037	1	0.893731	0.0670267
172	0	657720	2.63088	22.9082	0.8661	0.154661	0.0174532	0.889608	0.883707	0.89983	0.894955	0.892861	0.910279	0.901921	0.909225	0.892338	0.882984	0.882586	0.846955	0.895473	0.907927	0.907914	0.874123	0.899117	0.897632	0.896499	0.883233	1	0.89319	0.0676015
177	5	103655	0.41462	61.6793	5.60018	3.03867	0.784798	0.891298	0.885558	0.901452	0.895779	0.894236	0.911635	0.902277	0.91067	0.892972	0.883238	0.882543	0.848314	0.89644	0.907988	0.90834	0.874015	0.900917	0.898206	0.896517	0.884497	1	0.894371	0.0672947
178	6	65576	0.262304	64.0827	7.96943	3.47739	1.24256	0.894001	0.887764	0.902541	0.89641	0.895289	0.912224	0.903524	0.911972	0.894908	0.884073	0.883235	0.847825	0.89776	0.9097	0.909449	0.874672	0.901481	0.89792	0.896151	0.884325	1	0.895713	0.0666667
182	10	57727	0.230908	64.0681	7.9804	3.4755	1.24351	0.895595	0.888882	0.904196	0.897994	0.896617	0.912753	0.904568	0.912476	0.895292	0.884993	0.883408	0.84845	0.897838	0.910432	0.909349	0.874677	0.901987	0.898462	0.89679	0.884716	1	0.89676	0.0663124
184	0	652639	2.61056	22.9772	0.87114	0.156061	0.017654	0.901403	0.893218	0.899136	0.876613	0.869807	0.872455	0.875685	0.870618	0.913045	0.901645	0.918982	0.869809	0.89477	0.878659	0.895222	0.897796	0.883863	0.883438	0.883224	0.884455	1	0.888794	0.0666456
189	5	103271	0.413084	63.2473	5.73529	3.27511	0.845719	0.903613	0.894501	0.900979	0.877192	0.871653	0.872099	0.876543	0.870128	0.912991	0.901783	0.917944	0.870724	0.896011	0.878809	0.895552	0.897735	0.884198	0.882634	0.883036	0.885045	1	0.889715	0.0663154
190	6	65153	0.260612	64.64	8.06384	3.56956	1.2815	0.905377	0.895577	0.901908	0.879407	0.872945	0.872592	0.877273	0.871364	0.91355	0.901946	0.918277	0.872155	0.896804	0.878808	0.895761	0.897449	0.885232	0.881832	0.883045	0.88514	1	0.890768	0.0658693
194	10	57216	0.228864	64.6232	8.06192	3.56679	1.28015	0.906661	0.896838	0.903261	0.880392	0.874109	0.87313	0.878155	0.872081	0.913984	0.902169	0.918476	0.872326	0.897109	0.879046	0.896454	0.897599	0.885495	0.881738	0.883145	0.885364	1	0.891646	0.0655832
196	0	562572	2.25029	22.8224	0.875627	0.152956	0.0175256	0.930036	0.904116	0.894021	0.89005	0.884937	0.893629	0.899248	0.904338	0.904057	0.89968	0.90124	0.893135	0.900721	0.901677	0.887971	0.886106	0.868104	0.903303	0.892903	0.902037	1	0.901065	0.0596833
201	5	97775	0.3911	61.9823	5.59859	3.08275	0.792615	0.930509	0.905492	0.895761	0.890202	0.885947	0.894671	0.900813	0.905129	0.903559	0.899437	0.901959	0.892626	0.901105	0.900982	0.888872	0.886428	0.869409	0.903825	0.893505	0.902107	1	0.901822	0.0593613
202	6	62523	0.250092	64.0771	7.96288	3.47631	1.24298	0.932113	0.907122	0.897558	0.89176	0.88673	0.895598	0.90174	0.905651	0.903955	0.901172	0.902172	0.892967	0.900789	0.90186	0.889201	0.886882	0.870456	0.904587	0.893335	0.90266	1	0.902962	0.05891
206	10	55193	0.220772	64.0725	7.96211	3.47554	1.2424	0.933044	0.908575	0.898782	0.893121	0.88812	0.896391	0.901935	0.906392	0.904789	0.901745	0.902986	0.893583	0.901437	0.902442	0.889397	0.886535	0.870346	0.905042	0.893419	0.902723	1	0.903892	0.0586285
208	0	575692	2.30277	22.7686	0.84339	0.151838	0.0168014	0.914113	0.902908	0.915729	0.881334	0.87069	0.883862	0.879604	0.904878	0.916972	0.891247	0.897863	0.889872	0.903712	0.889799	0.891982	0.871401	0.898694	0.887556	0.879945	0.864145	1	0.89665	0.0630866
213	5	98901	0.395604	64.0644	5.79448	3.40267	0.875165	0.916593	0.90396	0.917766	0.88353	0.872893	0.885153	0.880694	0.905168	0.917766	0.890876	0.897504	0.88991	0.904541	0.889485	0.892635	0.871639	0.898555	0.887681	0.879733	0.864926	1	0.897963	0.062541
214	6	62920	0.25168	66.23	8.19266	3.83536	1.36407	0.918293	0.906214	0.918492	0.884369	0.874468	0.886133	0.881167	0.906151	0.918055	0.890575	0.898411	0.890099	0.904379	0.889955	0.893039	0.872322	0.897608	0.888239	0.879331	0.864773	1	0.898975	0.0621046
218	10	55459	0.221836	66.2002	8.18559	3.83008	1.36169	0.919842	0.90768	0.919256	0.886159	0.875728	0.887034	0.882246	0.906652	0.918156	0.890937	0.898601	0.891028	0.904713	0.890631	0.893813	0.873177	0.897898	0.88917	0.879587	0.864567	1	0.900006	0.061726
220	0	561399	2.2456	22.7947	0.842105	0.152356	0.0167882	0.89601	0.881996	0.899658	0.894015	0.868392	0.88072	0.874922	0.932172	0.878476	0.884712	0.894186	0.885289	0.894077	0.91038	0.870308	0.878406	0.90671	0.897374	0.891479	0.875508	1	0.889663	0.0678743
225	5	97510	0.39004	62.067	5.61893	3.09566	0.797544	0.897775	0.882991	0.902492	0.896421	0.868598	0.88031	0.875228	0.933079	0.878146	0.885212	0.895272	0.886945	0.894339	0.910568	0.871444	0.877961	0.906076	0.897308	0.891883	0.876167	1	0.890744	0.0674722
226	6	62130	0.24852	63.036	7.91281	3.31331	1.19766	0.899759	0.884138	0.903766	0.897328	0.869789	0.881563	0.875254	0.933921	0.878183	0.884999	0.895791	0.887808	0.895204	0.911138	0.871922	0.879382	0.906816	0.897578	0.891968	0.877	1	0.891749	0.0669646
230	10	54681	0.218724	63.0029	7.92184	3.30859	1.19763	0.901099	0.886204	0.905369	0.89895	0.871061	0.882098	0.875825	0.934721	0.878815	0.88624	0.89554	0.887978	0.895284	0.911578	0.872469	0.879739	0.90761	0.89756	0.892147	0.877563	1	0.892861	0.0664979
232	0	540494	2.16198	22.744	0.866497	0.151384	0.01723	0.925582	0.89629	0.886295	0.908511	0.90174	0.883963	0.888639	0.909749	0.918274	0.885107	0.91063	0.843001	0.921318	0.866918	0.910777	0.880763	0.915556	0.894314	0.89286	0.896197	1	0.900188	0.0604063
237	5	95929	0.383716	62.7722	5.67669	3.20178	0.824679	0.926909	0.897956	0.886989	0.909563	0.902548	0.884811	0.888313	0.911695	0.918893	0.884654	0.910976	0.844646	0.921838	0.866589	0.910397	0.880891	0.914937	0.895287	0.892858	0.896272	1	0.901042	0.0600314
238	6	61398	0.245592	64.733	8.02217	3.58288	1.2787	0.928279	0.899117	0.888482	0.91007	0.902904	0.885127	0.889777	0.91209	0.918841	0.886014	0.91095	0.845028	0.922823	0.866779	0.911015	0.881568	0.914704	0.894826	0.893661	0.895518	1	0.901859	0.0596676
242	10	54155	0.21662	64.7306	8.02485	3.58263	1.27953	0.929074	0.900748	0.88989	0.910802	0.90397	0.885357	0.890306	0.912797	0.919407	0.88652	0.911698	0.84585	0.923276	0.86739	0.911033	0.882005	0.914976	0.894765	0.893916	0.895384	1	0.902699	0.0593674
244	0	507481	2.02992	22.7512	0.846887	0.151498	0.0168333	0.909139	0.886778	0.887742	0.887056	0.864518	0.89899	0.893303	0.898471	0.900305	0.892964	0.903578	0.887885	0.917317	0.887781	0.905208	0.884611	0.877194	0.893993	0.875582	0.881681	1	0.892503	0.064771
249	5	93558	0.374232	63.1735	5.70746	3.26314	0.839487	0.909644	0.88785	0.889432	0.887882	0.86541	0.899843	0.893563	0.899164	0.900212	0.892906	0.90492	0.889031	0.917944	0.888647	0.905299	0.885627	0.876991	0.892986	0.876889	0.881133	1	0.893269	0.0645547
250	6	60333	0.241332	67.6496	8.23192	4.08055	1.42951	0.911309	0.888519	0.890118	0.888817	0.866715	0.900917	0.895472	0.900088	0.900138	0.893914	0.905425	0.888991	0.917326	0.889596	0.905259	0.885328	0.877563	0.893566	0.877157	0.881532	1	0.89417	0.0641595
254	10	53071	0.212284	67.6266	8.22858	4.07641	1.42838	0.912862	0.890138	0.891193	0.890053	0.867253	0.902103	0.896186	0.901104	0.900765	0.894377	0.90655	0.889648	0.917497	0.889422	0.905165	0.885502	0.877852	0.893765	0.877221	0.88212	1	0.895168	0.0638365
256	0	548120	2.19248	22.7264	0.835621	0.150991	0.0165789	0.910706	0.896251	0.900824	0.886632	0.880469	0.888447	0.898983	0.877541	0.901127	0.875921	0.899706	0.872709	0.895783	0.901158	0.889031	0.878344	0.89851	0.890474	0.897913	0.866936	1	0.89367	0.0644033
261	5	97263	0.389052	64.3469	5.82609	3.44786	0.887697	0.913184	0.89897	0.901458	0.888406	0.881157	0.889141	0.899885	0.878865	0.901165	0.876258	0.900224	0.873025	0.895731	0.901108	0.889999	0.879265	0.89808	0.890822	0.898877	0.866727	1	0.894911	0.0637781
262	6	62278	0.249112	63.8207	8.05194	3.43951	1.24743	0.915909	0.900294	0.902429	0.889632	0.883884	0.889768	0.899925	0.879275	0.901346	0.877999	0.901049	0.87384	0.895573	0.901482	0.889319	0.878761	0.898407	0.891286	0.899539	0.86549	1	0.896098	0.0632489
266	10	54993	0.219972	63.7975	8.04123	3.43548	1.24464	0.917362	0.901942	0.90346	0.890868	0.885113	0.890013	0.90106	0.880385	0.90176	0.877848	0.901533	0.87422	0.896514	0.901742	0.888995	0.878976	0.898551	0.891613	0.899924	0.866092	1	0.897066	0.0628439
268	0	676539	2.70616	22.9035	0.844241	0.154533	0.0169976	0.922925	0.897893	0.899106	0.882874	0.858415	0.882983	0.882574	0.900513	0.919421	0.884517	0.922295	0.849443	0.889876	0.903503	0.871244	0.875554	0.906593	0.904512	0.899519	0.847962	1	0.894063	0.0639733
273	5	105697	0.422788	63.3268	5.74489	3.28745	0.848068	0.925211	0.898729	0.899978	0.883871	0.859774	0.884874	0.883228	0.900939	0.919534	0.884609	0.922576	0.850209	0.890721	0.904155	0.871889	0.876023	0.907173	0.9053	0.898852	0.848572	1	0.8951	0.0633991
274	6	66574	0.266296	65.4303	8.10979	3.69937	1.31907	0.926683	0.899195	0.9012	0.885338	0.860081	0.884745	0.884084	0.902792	0.919969	0.885083	0.922838	0.849408	0.890911	0.904557	0.872405	0.876611	0.907479	0.905564	0.898692	0.848965	1	0.89587	0.0631384
278	10	58407	0.233628	65.3953	8.12596	3.69426	1.32022	0.928185	0.900859	0.902503	0.886572	0.861335	0.885476	0.884997	0.903753	0.920155	0.88551	0.922749	0.850352	0.89146	0.904909	0.872344	0.877369	0.907468	0.905439	0.898497	0.849213	1	0.89689	0.0627009
280	0	682623	2.73049	22.863	0.877674	0.153772	0.0176323	0.913974	0.886378	0.882533	0.881826	0.890028	0.890196	0.877299	0.923397	0.88008	0.876699	0.903825	0.883961	0.895675	0.874086	0.905196	0.876856	0.875356	0.898505	0.875731	0.863354	1	0.891205	0.0686295
285	5	105485	0.42194	65.2105	5.93998	3.58895	0.929995	0.916348	0.88806	0.883709	0.883149	0.890838	0.889795	0.878163	0.92471	0.880329	0.876783	0.903474	0.885472	0.896298	0.874432	0.905484	0.876618	0.876821	0.898137	0.875153	0.864099	1	0.892257	0.0681766
286	6	66511	0.266044	66.9058	8.36398	3.95713	1.42296	0.91851	0.89083	0.88438	0.884388	0.891386	0.891289	0.879148	0.925832	0.880892	0.878118	0.904174	0.885252	0.897197	0.875637	0.90558	0.876622	0.877757	0.898904	0.875374	0.864932	1	0.893548	0.0678172
290	10	58424	0.233696	66.8847	8.36658	3.95363	1.42269	0.920358	0.892433	0.886348	0.885475	0.892587	0.892741	0.879305	0.925998	0.881667	0.878509	0.904911	0.885817	0.897602	0.8766	0.905587	0.87684	0.878312	0.898954	0.875659	0.865278	1	0.894687	0.0674368
292	0	646464	2.58586	22.8271	0.85658	0.153022	0.0171399	0.917509	0.900439	0.895436	0.914829	0.884857	0.902611	0.893109	0.901934	0.913487	0.892556	0.916609	0.87171	0.915039	0.893042	0.875046	0.873916	0.905702	0.89713	0.890877	0.864953	1	0.901247	0.062522
297	5	104104	0.416416	64.0661	5.79114	3.40285	0.874685	0.918068	0.902348	0.896037	0.916992	0.8856	0.903414	0.892622	0.903577	0.91459	0.89266	0.91777	0.872671	0.915704	0.893827	0.875471	0.872978	0.906363	0.89816	0.890946	0.865365	1	0.902176	0.062051
298	6	66201	0.264804	67.7327	8.31997	4.0987	1.44665	0.920039	0.903264	0.896535	0.918053	0.886731	0.903899	0.893166	0.904224	0.91556	0.893997	0.917622	0.874254	0.916232	0.894216	0.875719	0.872978	0.906618	0.898219	0.891044	0.865553	1	0.903089	0.0617073
302	10	58263	0.233052	67.722	8.3145	4.09661	1.44577	0.920893	0.904828	0.897671	0.918748	0.887476	0.904768	0.894152	0.904674	0.916173	0.894719	0.917915	0.875135	0.916319	0.894908	0.876277	0.873462	0.907102	0.898478	0.891372	0.866004	1	0.903942	0.0615137
304	0	584474	2.3379	22.8293	0.856321	0.153065	0.0171417	0.917878	0.870476	0.894581	0.901295	0.880206	0.883273	0.89153	0.898566	0.88569	0.874959	0.931649	0.874946	0.909414	0.888241	0.904252	0.876469	0.897184	0.889351	0.887095	0.879309	1	0.893079	0.064831
309	5	99067	0.396268	60.7054	5.50459	2.89742	0.747479	0.919236	0.871769	0.895333	0.90242	0.8805	0.884977	0.891836	0.898589	0.88694	0.875226	0.932672	0.875403	0.909718	0.888838	0.904242	0.877204	0.898246	0.889792	0.886814	0.879284	1	0.893948	0.0646215
310	6	62938	0.251752	62.2913	7.76029	3.19561	1.1459	0.920453	0.873638	0.896239	0.903858	0.881677	0.885848	0.892497	0.899735	0.888899	0.875203	0.932418	0.875528	0.910571	0.888422	0.904485	0.876807	0.8984	0.890233	0.885927	0.878905	1	0.894935	0.0642771
314	10	55405	0.22162	62.2665	7.75491	3.19173	1.14439	0.922272	0.876311	0.89759	0.905568	0.882312	0.88659	0.893033	0.900614	0.889667	0.875932	0.932669	0.876031	0.911587	0.889117	0.904855	0.876852	0.898773	0.889929	0.886337	0.879163	1	0.896163	0.0637772
316	0	620529	2.48212	22.8052	0.855029	0.152584	0.0170911	0.917565	0.910136	0.88724	0.885922	0.864256	0.920309	0.879742	0.88928	0.909013	0.889751	0.910546	0.863737	0.897023	0.886479	0.893891	0.879924	0.897728	0.893758	0.890793	0.886318	1	0.896176	0.0621472
321	5	102020	0.40808	65.5349	5.92505	3.64126	0.936587	0.918144	0.911816	0.889429	0.886807	0.865335	0.920467	0.881714	0.889811	0.909876	0.890247	0.911326	0.86462	0.896197	0.886444	0.892869	0.880533	0.898079	0.89309	0.890428	0.8869	1	0.897111	0.061739
322	6	64439	0.257756	65.0034	8.20124	3.63348	1.31948	0.91973	0.912956	0.890571	0.888321	0.865718	0.921034	0.882199	0.890928	0.909954	0.890501	0.911288	0.865353	0.896677	0.88749	0.893488	0.8806	0.897764	0.894032	0.890811	0.887064	1	0.898	0.0613816
326	10	56721	0.226884	64.9795	8.20908	3.62992	1.31973	0.920858	0.914432	0.892024	0.889794	0.866637	0.921819	0.882786	0.891901	0.910677	0.89094	0.911567	0.865693	0.897075	0.887625	0.894272	0.880714	0.898318	0.894254	0.890957	0.886726	1	0.898964	0.0609868
328	0	629571	2.51828	22.8324	0.85083	0.15312	0.017028	0.920652	0.887111	0.896224	0.893508	0.866815	0.891552	0.884908	0.885987	0.924148	0.864542	0.910687	0.89657	0.899325	0.897195	0.865657	0.861016	0.903275	0.908616	0.871447	0.888108	1	0.893949	0.0674432
333	5	102556	0.410224	63.1922	5.71902	3.26629	0.841378	0.922457	0.888441	0.897207	0.893712	0.866824	0.89242	0.886287	0.88672	0.924485	0.864913	0.911341	0.896379	0.899484	0.897646	0.866731	0.86091	0.903326	0.909469	0.87206	0.888154	1	0.894781	0.0671429
334	6	65078	0.260312	65.8024	8.15533	3.76251	1.34037	0.923876	0.890316	0.898783	0.894127	0.867513	0.893366	0.886943	0.887043	0.924506	0.865677	0.91146	0.896901	0.899029	0.898145	0.867551	0.861459	0.902701	0.910085	0.872315	0.888541	1	0.895688	0.0668323
338	10	57190	0.22876	65.7833	8.16007	3.75952	1.34026	0.925188	0.891686	0.900323	0.895821	0.86787	0.894221	0.887944	0.88762	0.925066	0.866043	0.911549	0.897412	0.89958	0.89847	0.867363	0.862528	0.903069	0.91029	0.872032	0.888433	1	0.896648	0.0664955
340	0	509695	2.03878	22.7717	0.848013	0.151907	0.0168815	0.922127	0.927256	0.862951	0.892478	0.857236	0.892415	0.871043	0.893865	0.896354	0.86652	0.906776	0.875169	0.906757	0.8956	0.880227	0.855947	0.893532	0.917734	0.883544	0.86259	1	0.892713	0.0634364
345	5	93350	0.3734	63.7766	5.77142	3.35732	0.864647	0.924199	0.928586	0.865876	0.894617	0.85789	0.893621	0.871414	0.894397	0.89602	0.867059	0.906518	0.876111	0.907017	0.896765	0.880525	0.856304	0.892775	0.917938	0.882448	0.862914	1	0.893937	0.0627432
346	6	60111	0.240444	67.1094	8.25332	3.98757	1.41154	0.925496	0.929397	0.867578	0.89536	0.85857	0.89447	0.872586	0.894736	0.896916	0.867512	0.906881	0.876187	0.907504	0.897099	0.881236	0.857048	0.892757	0.917785	0.882584	0.862363	1	0.894793	0.0624034
350	10	52946	0.211784	67.0983	8.25637	3.9858	1.41162	0.927511	0.930646	0.869291	0.896017	0.859952	0.895988	0.873654	0.895346	0.898245	0.868205	0.906886	0.876969	0.908152	0.897433	0.881776	0.858195	0.893051	0.91769	0.882323	0.862813	1	0.895966	0.0619179
352	0	428616	1.71446	22.7566	0.889477	0.151669	0.0177244	0.899966	0.91193	0.887043	0.881957	0.843303	0.901178	0.873373	0.914982	0.894299	0.857062	0.89771	0.895967	0.885794	0.888867	0.878533	0.883624	0.859337	0.866795	0.894356	0.880512	1	0.88868	0.0664423
357	5	85294	0.341176	62.7124	5.70745	3.19361	0.827092	0.901951	0.91364	0.888228	0.883257	0.845224	0.902391	0.875085	0.915463	0.894078	0.857387	0.898334	0.89606	0.886158	0.889201	0.878004	0.884036	0.859814	0.866837	0.894107	0.880677	1	0.889846	0.065999
358	6	55511	0.222044	64.5809	8.02082	3.5585	1.27393	0.902614	0.915116	0.889607	0.884816	0.846616	0.903542	0.876439	0.916854	0.894597	0.858028	0.898182	0.895597	0.886536	0.889598	0.877601	0.883906	0.861046	0.866036	0.894679	0.880915	1	0.890821	0.0656891
362	10	48967	0.195868	64.5537	8.01303	3.55386	1.27162	0.904762	0.916648	0.890487	0.886025	0.848377	0.90417	0.877111	0.917557	0.895542	0.858527	0.898299	0.895593	0.887649	0.890048	0.877785	0.884708	0.862213	0.866175	0.894684	0.880389	1	0.891929	0.065397
364	0	420359	1.68144	22.5731	0.846129	0.147992	0.0165909	0.911874	0.87065	0.871679	0.893784	0.880345	0.883811	0.882336	0.878346	0.892248	0.902636	0.923376	0.871092	0.892804	0.913374	0.886319	0.867329	0.881926	0.910239	0.890127	0.890887	1	0.88828	0.0661091
369	5	85385	0.34154	65.1085	5.92163	3.57196	0.924508	0.913029	0.871049	0.874351	0.896071	0.881273	0.884447	0.882649	0.878603	0.893436	0.903929	0.923892	0.872156	0.893412	0.914481	0.887293	0.867248	0.88214	0.91095	0.890022	0.891585	1	0.889373	0.0656348
370	6	55551	0.222204	66.6072	8.33383	3.9049	1.40443	0.914835	0.874431	0.876168	0.89741	0.883197	0.885763	0.884296	0.878418	0.893674	0.905186	0.923638	0.872838	0.893134	0.914691	0.887986	0.867257	0.882513	0.911109	0.889246	0.891451	1	0.890799	0.0650999
374	10	48906	0.195624	66.5723	8.32693	3.89873	1.40291	0.916708	0.876242	0.878082	0.898581	0.884094	0.886813	0.885259	0.879504	0.893837	0.905768	0.923987	0.873308	0.89349	0.914734	0.888889	0.867307	0.882857	0.910737	0.889012	0.891435	1	0.891955	0.0646285
376	0	494476	1.9779	22.6818	0.828602	0.150098	0.0163747	0.918318	0.914901	0.874185	0.883669	0.861	0.88694	0.879567	0.882014	0.883214	0.89325	0.921036	0.889246	0.900045	0.887323	0.895959	0.866155	0.900461	0.88853	0.870843	0.878403	1	0.891986	0.0637585
381	5	92472	0.369888	62.5251	5.66801	3.16462	0.816745	0.920073	0.915396	0.875114	0.883462	0.863483	0.887588	0.879385	0.882943	0.883116	0.893243	0.921344	0.889891	0.899607	0.888426	0.896509	0.866549	0.901473	0.889637	0.870442	0.879353	1	0.892751	0.0636867
382	6	59612	0.238448	62.1196	7.84898	3.17342	1.1562	0.920981	0.915168	0.876644	0.884914	0.864784	0.888663	0.880016	0.883346	0.883706	0.893704	0.921861	0.890249	0.899324	0.889821	0.896707	0.866822	0.902167	0.890517	0.871863	0.87989	1	0.893533	0.0634634
386	10	52577	0.210308	62.0985	7.85313	3.17043	1.1556	0.922323	0.916484	0.878036	0.885749	0.865911	0.889733	0.880851	0.884274	0.884569	0.894545	0.92239	0.890912	0.899509	0.890171	0.89678	0.866539	0.90241	0.890541	0.872045	0.879586	1	0.894505	0.0631302
388	0	616205	2.46482	22.8346	0.854116	0.153167	0.0170902	0.912766	0.910383	0.891001	0.862696	0.861731	0.896864	0.883746	0.879681	0.906096	0.862679	0.898851	0.895444	0.909199	0.921476	0.887889	0.840835	0.879215	0.917962	0.887624	0.881589	1	0.891286	0.0659067
393	5	101385	0.40554	63.6274	5.76618	3.33414	0.860097	0.91371	0.911318	0.891601	0.863688	0.862948	0.89852	0.886428	0.880229	0.906559	0.863772	0.898757	0.896247	0.908788	0.921547	0.887237	0.841974	0.879376	0.918523	0.887853	0.881408	1	0.892189	0.0655721
394	6	64280	0.25712	64.4015	8.05339	3.5311	1.26994	0.915534	0.912173	0.89289	0.865604	0.863535	0.899549	0.887376	0.880997	0.907615	0.865184	0.899331	0.897184	0.909233	0.921297	0.887049	0.843217	0.880951	0.918902	0.88806	0.882071	1	0.893297	0.0649898
398	10	56398	0.225592	64.3944	8.06594	3.5304	1.27085	0.916983	0.913188	0.894526	0.867646	0.864454	0.900484	0.888657	0.881893	0.907772	0.86613	0.899509	0.897691	0.90958	0.921185	0.887301	0.843035	0.881352	0.919004	0.887514	0.882966	1	0.894347	0.064547
400	0	543869	2.17548	22.7742	0.858062	0.151971	0.0171014	0.900595	0.91482	0.89137	0.905063	0.853515	0.92388	0.890459	0.894169	0.908791	0.876672	0.909366	0.876822	0.904191	0.92382	0.889276	0.890746	0.896393	0.90701	0.88895	0.86371	1	0.897573	0.0640698
405	5	96882	0.387528	62.1465	5.59696	3.10678	0.79671	0.902732	0.916543	0.891548	0.907511	0.8547	0.924155	0.890743	0.894444	0.909942	0.877299	0.910732	0.877733	0.904673	0.924243	0.889582	0.891311	0.896457	0.906928	0.889933	0.863881	1	0.898688	0.0639468
406	6	62122	0.248488	63.5168	7.9152	3.38715	1.21531	0.904036	0.918225	0.892711	0.909654	0.855583	0.924737	0.892494	0.894804	0.910241	0.877805	0.910475	0.87799	0.904124	0.924246	0.889467	0.89251	0.897629	0.907714	0.889789	0.864251	1	0.899713	0.0635203
410	10	54698	0.218792	63.4884	7.90759	3.38249	1.21318	0.90602	0.919686	0.893579	0.910737	0.856622	0.925335	0.893607	0.895846	0.91071	0.878122	0.910262	0.878314	0.90453	0.92454	0.88953	0.892738	0.898168	0.90826	0.88932	0.864437	1	0.900695	0.0632894
412	0	494755	1.97902	22.8	0.84364	0.152462	0.0168341	0.912928	0.922433	0.896558	0.89993	0.865583	0.911894	0.891341	0.899388	0.880331	0.877584	0.91747	0.877715	0.877244	0.900567	0.868611	0.87059	0.88747	0.88415	0.893125	0.864485	1	0.897802	0.0647139
417	5	92451	0.369804	63.1272	5.70712	3.2561	0.837863	0.913208	0.923992	0.8984	0.900672	0.86747	0.912678	0.892175	0.898849	0.881175	0.876627	0.917729	0.877762	0.877054	0.90145	0.868914	0.869477	0.888043	0.88488	0.893522	0.864766	1	0.898572	0.0645809
418	6	59787	0.239148	64.292	8.03399	3.51301	1.26379	0.914488	0.926313	0.899987	0.902353	0.868374	0.914505	0.892075	0.899209	0.882182	0.877105	0.918251	0.878602	0.877105	0.902805	0.86957	0.870114	0.888504	0.885259	0.894316	0.8639	1	0.899759	0.0643648
422	10	52681	0.210724	64.2871	8.01986	3.51169	1.26089	0.916146	0.927555	0.901264	0.903703	0.869782	0.915083	0.892798	0.900287	0.883867	0.877707	0.918529	0.878941	0.877565	0.902982	0.869839	0.870437	0.889258	0.885575	0.89444	0.863869	1	0.900831	0.0638578
424	0	535526	2.1421	22.8082	0.861408	0.152653	0.0172224	0.923523	0.906797	0.891917	0.872448	0.871642	0.890815	0.869919	0.884556	0.899208	0.876301	0.896085	0.892358	0.874361	0.88649	0.898168	0.867926	0.872841	0.897837	0.88937	0.879065	1	0.891972	0.0635227
429	5	95608	0.382432	65.9973	5.95992	3.71836	0.955966	0.924075	0.91006	0.893754	0.874901	0.871585	0.892499	0.870984	0.885088	0.900317	0.877385	0.896771	0.893105	0.873954	0.886631	0.898711	0.869451	0.87409	0.897001	0.890114	0.879236	1	0.893272	0.0633447
430	6	61406	0.245624	68.0819	8.44504	4.16568	1.48532	0.926229	0.911377	0.89453	0.87612	0.872496	0.893992	0.87204	0.886135	0.901028	0.877602	0.897298	0.89365	0.873595	0.887169	0.898756	0.870827	0.874931	0.897225	0.889441	0.879816	1	0.894354	0.0630419
434	10	53967	0.215868	68.0678	8.42799	4.16251	1.48321	0.927604	0.91265	0.895668	0.877508	0.873098	0.894945	0.872478	0.886959	0.901773	0.877444	0.897789	0.894167	0.874016	0.887478	0.899401	0.87031	0.874701	0.897233	0.889525	0.880019	1	0.89523	0.0626499
436	0	579405	2.31762	22.7974	0.869868	0.152449	0.0173782	0.91193	0.898013	0.891738	0.870975	0.871649	0.886893	0.876161	0.873357	0.884639	0.892742	0.916518	0.896011	0.8861	0.876962	0.882833	0.87488	0.898485	0.892372	0.8762	0.858642	1	0.88918	0.064797
441	5	98775	0.3951	64.1285	5.81976	3.41341	0.881515	0.914093	0.898532	0.892979	0.873384	0.873055	0.887998	0.876026	0.873956	0.884986	0.893936	0.916593	0.897925	0.887046	0.878324	0.883007	0.875874	0.897666	0.89303	0.875971	0.85833	1	0.890313	0.0645572
442	6	62623	0.250492	66.1658	8.23599	3.82648	1.37233	0.915391	0.89955	0.893649	0.874359	0.874367	0.888978	0.876994	0.875046	0.886703	0.89313	0.916963	0.899119	0.886942	0.877561	0.883589	0.875557	0.898025	0.892603	0.876315	0.858838	1	0.891168	0.0642547
446	10	55092	0.220368	66.1661	8.24045	3.82671	1.37263	0.917075	0.901383	0.894295	0.876389	0.875427	0.889612	0.87755	0.875454	0.887397	0.893832	0.917248	0.899695	0.887171	0.877623	0.884294	0.87608	0.898125	0.892416	0.875771	0.858382	1	0.89219	0.0640657
448	0	676894	2.70758	22.8848	0.867837	0.154194	0.0174719	0.911148	0.902747	0.881143	0.882845	0.868122	0.902185	0.879386	0.891219	0.898198	0.890261	0.917232	0.895714	0.89865	0.90262	0.898586	0.857128	0.906716	0.917678	0.897681	0.854345	1	0.893446	0.0632158
453	5	105244	0.420976	62.6316	5.67867	3.18075	0.820257	0.911696	0.90533	0.882036	0.883224	0.868563	0.903168	0.880226	0.892146	0.899809	0.89131	0.91782	0.89569	0.898859	0.903011	0.897234	0.857531	0.907106	0.917658	0.897947	0.855802	1	0.894331	0.0628676
454	6	66345	0.26538	63.4695	7.9653	3.38161	1.21914	0.914259	0.907227	0.882651	0.883737	0.869915	0.903346	0.880692	0.89214	0.900143	0.892192	0.918592	0.896315	0.898839	0.902992	0.897294	0.857352	0.906918	0.9182	0.897287	0.855935	1	0.895296	0.0623915
458	10	58401	0.233604	63.443	7.96667	3.37757	1.21813	0.915584	0.908555	0.884308	0.885199	0.870387	0.9043	0.881115	0.892502	0.900986	0.892665	0.919496	0.89698	0.899146	0.90299	0.897313	0.857451	0.906868	0.918349	0.898041	0.85603	1	0.896244	0.0620786
460	0	628825	2.5153	22.7939	0.855559	0.152359	0.0170707	0.912382	0.888836	0.862336	0.871652	0.858437	0.902952	0.886511	0.900557	0.886496	0.891681	0.896041	0.880037	0.895054	0.905521	0.874467	0.869072	0.854216	0.894	0.902117	0.864356	1	0.886248	0.064597
465	5	102903	0.411612	62.4554	5.65055	3.15379	0.812035	0.913948	0.891053	0.864401	0.873254	0.858896	0.903982	0.886942	0.89976	0.887044	0.893336	0.897146	0.880859	0.895533	0.906256	0.875373	0.868556	0.854538	0.894002	0.902675	0.865713	1	0.887428	0.0639934
466	6	64998	0.259992	64.3698	8.00654	3.52424	1.26141	0.915067	0.893343	0.866188	0.874635	0.860196	0.904928	0.887666	0.900412	0.888497	0.893066	0.897512	0.881435	0.895474	0.906551	0.876858	0.869065	0.85468	0.894712	0.902243	0.86685	1	0.888587	0.0634939
470	10	57068	0.228272	64.3665	8.01133	3.52393	1.26225	0.916792	0.894407	0.867456	0.876647	0.861604	0.905604	0.888493	0.901135	0.889053	0.893408	0.898104	0.881729	0.895607	0.907155	0.876779	0.869743	0.855786	0.894556	0.902082	0.867211	1	0.889651	0.0631212
472	0	635070	2.54028	22.8285	0.865159	0.153063	0.0173322	0.910278	0.917641	0.880423	0.898107	0.847582	0.883029	0.904444	0.893522	0.875186	0.862899	0.917071	0.860806	0.884991	0.906398	0.906355	0.866154	0.89478	0.892506	0.884687	0.849637	1	0.891547	0.0648165
477	5	103415	0.41366	62.4647	5.66163	3.15543	0.813069	0.912107	0.918498	0.882633	0.899463	0.848581	0.884983	0.904912	0.89415	0.876072	0.863472	0.917101	0.861592	0.885423	0.906948	0.907344	0.867012	0.89474	0.893836	0.885476	0.851274	1	0.892739	0.0644049
478	6	65788	0.263152	64.8837	8.05949	3.60846	1.28855	0.913305	0.920046	0.885336	0.900415	0.849441	0.886689	0.905157	0.895619	0.876368	0.864641	0.917918	0.861973	0.886111	0.90816	0.908585	0.867529	0.897071	0.894768	0.885792	0.851751	1	0.893986	0.0640875
482	10	57664	0.230656	64.8628	8.07103	3.60554	1.28981	0.915372	0.921415	0.88668	0.901758	0.851172	0.887746	0.905973	0.896382	0.877332	0.865341	0.918467	0.861855	0.886567	0.908114	0.908357	0.867491	0.897423	0.894778	0.885327	0.852265	1	0.895127	0.0636493
484	0	651068	2.60427	22.8998	0.87434	0.154506	0.0176445	0.923018	0.920044	0.896792	0.878979	0.872221	0.882896	0.876494	0.872625	0.902089	0.880599	0.903895	0.87586	0.899441	0.877223	0.881231	0.853846	0.888442	0.882376	0.894234	0.867586	1	0.893943	0.0634137
489	5	103868	0.415472	62.7484	5.65645	3.19768	0.821376	0.924399	0.920808	0.898424	0.880117	0.87372	0.88365	0.877513	0.87422	0.903931	0.881648	0.905245	0.875881	0.900561	0.876386	0.880825	0.852909	0.888623	0.881682	0.89466	0.867279	1	0.89499	0.0630654
490	6	65574	0.262296	65.5377	8.06639	3.71532	1.31629	0.926328	0.921364	0.89977	0.881927	0.873997	0.883506	0.87935	0.875149	0.90497	0.882194	0.905588	0.876277	0.900974	0.877055	0.881043	0.85357	0.889781	0.88256	0.894493	0.86792	1	0.895984	0.0626913
494	10	57713	0.230852	65.5174	8.05782	3.71161	1.31328	0.927971	0.922842	0.90153	0.88273	0.874994	0.884359	0.880114	0.875574	0.905515	0.882834	0.906174	0.877012	0.901166	0.877021	0.880963	0.854028	0.890094	0.882435	0.894876	0.868262	1	0.896992	0.0623461
496	0	566506	2.26602	22.8561	0.858509	0.153604	0.0172234	0.930439	0.894004	0.868193	0.885841	0.838372	0.913846	0.901367	0.890262	0.907616	0.862971	0.898434	0.899562	0.873456	0.8836	0.859301	0.871038	0.866566	0.877205	0.876734	0.881417	1	0.89012	0.0621496
501	5	98202	0.392808	60.4461	5.47091	2.86035	0.736032	0.931921	0.895399	0.868832	0.886845	0.83842	0.914971	0.900221	0.891194	0.908164	0.863307	0.898607	0.900262	0.872635	0.884152	0.860502	0.871505	0.865996	0.877421	0.877411	0.882859	1	0.890835	0.0620325
502	6	62543	0.250172	62.4317	7.77296	3.21692	1.15168	0.93279	0.896791	0.870545	0.887669	0.83979	0.915642	0.901316	0.892802	0.909278	0.86379	0.897958	0.901396	0.873079	0.884727	0.861295	0.871984	0.86682	0.878492	0.8783	0.883216	1	0.891863	0.0617159
506	10	54988	0.219952	62.4339	7.75799	3.21675	1.15025	0.933758	0.897487	0.87289	0.887985	0.840938	0.916327	0.902088	0.89365	0.909944	0.864298	0.898241	0.90166	0.872727	0.884929	0.861333	0.87259	0.867053	0.878892	0.878837	0.883311	1	0.892691	0.0615389
508	0	524808	2.09923	22.7797	0.86183	0.152086	0.017199	0.92333	0.879556	0.857938	0.863292	0.873909	0.896903	0.868945	0.903806	0.896115	0.880905	0.914523	0.903474	0.908811	0.887667	0.9084	0.847976	0.880662	0.894996	0.885417	0.876364	1	0.887193	0.0640194
513	5	94314	0.377256	64.5158	5.82464	3.47447	0.89168	0.924682	0.882022	0.859385	0.864956	0.874679	0.897163	0.869314	0.904357	0.895896	0.881417	0.91576	0.903731	0.907638	0.886973	0.90899	0.849434	0.880707	0.894544	0.884296	0.875851	1	0.888173	0.0636257
514	6	60737	0.242948	68.3896	8.38087	4.21773	1.48599	0.925457	0.884848	0.861394	0.866375	0.875364	0.898143	0.870631	0.90542	0.896603	0.882946	0.916155	0.90458	0.907618	0.888174	0.909018	0.850165	0.880987	0.894833	0.885169	0.87608	1	0.88943	0.0634193
518	10	53199	0.212796	68.3685	8.39536	4.21461	1.48845	0.926709	0.886445	0.863014	0.86793	0.875853	0.898889	0.870947	0.905947	0.897207	0.884105	0.916822	0.904735	0.907291	0.888964	0.909237	0.850683	0.881351	0.894848	0.884763	0.876144	1	0.890392	0.0631904
520	0	574080	2.29632	22.8202	0.863553	0.152894	0.0172746	0.923878	0.895778	0.888189	0.864354	0.864352	0.896232	0.881363	0.898492	0.905344	0.878302	0.899444	0.880158	0.889811	0.907537	0.872316	0.868639	0.878115	0.892776	0.877406	0.86681	1	0.890922	0.0640346
525	5	98528	0.394112	65.0289	5.89113	3.55826	0.91703	0.925153	0.89677	0.889153	0.866799	0.865926	0.8971	0.882465	0.899993	0.905504	0.880085	0.899744	0.880344	0.889889	0.908087	0.87466	0.86819	0.878116	0.892827	0.878156	0.866891	1	0.892044	0.0636404
526	6	62586	0.250344	65.937	8.24813	3.78863	1.36255	0.926381	0.897885	0.890814	0.868956	0.867095	0.897437	0.883584	0.900521	0.906545	0.880628	0.900081	0.88114	0.890774	0.908518	0.874589	0.868821	0.878184	0.89401	0.878303	0.866807	1	0.893112	0.0633685
530	10	55039	0.220156	65.9374	8.23725	3.78827	1.36088	0.927451	0.899735	0.892058	0.870601	0.868548	0.898018	0.884827	0.90117	0.907148	0.881166	0.900234	0.882184	0.891141	0.908592	0.874634	0.869293	0.878023	0.894429	0.87845	0.86624	1	0.894154	0.0629931
532	0	578301	2.3132	22.7926	0.854825	0.152331	0.0170697	0.931056	0.913753	0.844031	0.900411	0.874113	0.901224	0.879175	0.883191	0.877264	0.865537	0.906066	0.890716	0.875269	0.916239	0.892439	0.863952	0.885988	0.893367	0.894163	0.876549	1	0.892298	0.065401
537	5	99037	0.396148	60.5698	5.46352	2.87746	0.739308	0.933055	0.915557	0.846966	0.902163	0.876011	0.902461	0.879782	0.884624	0.877768	0.867358	0.905152	0.890112	0.875415	0.916869	0.89248	0.864657	0.887042	0.893787	0.894857	0.877374	1	0.893755	0.0648694
538	6	63106	0.252424	62.0011	7.69401	3.1503	1.12627	0.933501	0.917266	0.84793	0.903583	0.878173	0.902965	0.881279	0.885898	0.878197	0.868341	0.906332	0.890066	0.876486	0.916767	0.892704	0.865052	0.887863	0.893441	0.895374	0.877484	1	0.894778	0.0645675
542	10	55600	0.2224	61.9863	7.70595	3.14855	1.12765	0.934892	0.918444	0.850207	0.904829	0.879299	0.903318	0.882365	0.886547	0.878867	0.868768	0.906574	0.890243	0.876394	0.91723	0.892797	0.864847	0.888201	0.894011	0.895944	0.878354	1	0.895796	0.0640733
544	0	673567	2.69427	22.8642	0.86004	0.15377	0.017276	0.921896	0.911219	0.888269	0.908815	0.853637	0.865964	0.88003	0.895116	0.902344	0.88001	0.896891	0.866713	0.883674	0.885653	0.899545	0.846366	0.857705	0.87537	0.877645	0.876835	1	0.89216	0.0635715
549	5	105126	0.420504	61.3027	5.52779	2.98267	0.766442	0.923344	0.912614	0.890084	0.909742	0.854712	0.866589	0.880534	0.895911	0.902664	0.880239	0.897737	0.867545	0.884862	0.886688	0.899173	0.845947	0.85797	0.875026	0.877285	0.876914	1	0.893141	0.0633185
550	6	66744	0.266976	62.7656	7.78638	3.26771	1.16914	0.924315	0.9134	0.891796	0.911116	0.855785	0.868662	0.881225	0.896403	0.903557	0.880918	0.899025	0.869044	0.886012	0.886829	0.899534	0.846233	0.859441	0.875067	0.877435	0.877367	1	0.894209	0.0629476
554	10	58792	0.235168	62.7603	7.78051	3.2667	1.16796	0.925645	0.914759	0.892851	0.912284	0.856588	0.869344	0.881795	0.896976	0.903754	0.882059	0.899127	0.868936	0.88649	0.887272	0.899859	0.846357	0.859981	0.875323	0.877713	0.877432	1	0.895069	0.062613
556	0	743510	2.97404	22.9027	0.840704	0.154514	0.0169255	0.926476	0.883003	0.884509	0.883349	0.852808	0.882983	0.873448	0.895047	0.915179	0.894454	0.899808	0.86928	0.878654	0.892165	0.887016	0.865113	0.8841	0.893011	0.861323	0.892303	1	0.889084	0.0643651
561	5	108804	0.435216	61.836	5.58656	3.06107	0.786735	0.928266	0.885137	0.885478	0.884457	0.85439	0.883773	0.873415	0.896015	0.915403	0.895054	0.899958	0.870552	0.879834	0.892417	0.88738	0.865841	0.884889	0.892798	0.86074	0.893129	1	0.890189	0.0640286
562	6	68092	0.272368	62.5393	7.81423	3.2345	1.16168	0.929324	0.887836	0.885728	0.886484	0.856319	0.885442	0.873899	0.896574	0.915886	0.896052	0.900686	0.871292	0.880243	0.892293	0.887601	0.866511	0.885471	0.892895	0.859448	0.893813	1	0.891357	0.0636429
566	10	59957	0.239828	62.5233	7.81134	3.23198	1.16044	0.930792	0.889913	0.887019	0.887428	0.857681	0.885968	0.874468	0.897435	0.916657	0.896651	0.900729	0.872225	0.880856	0.892756	0.887394	0.867255	0.885818	0.893257	0.859533	0.893841	1	0.892413	0.0633177
568	0	741920	2.96768	23.0044	0.853937	0.156584	0.0173275	0.924987	0.892118	0.857338	0.871855	0.887415	0.877436	0.868406	0.875596	0.896897	0.8641	0.895057	0.882818	0.87832	0.881598	0.887606	0.840907	0.874355	0.866248	0.891351	0.884624	1	0.884561	0.0665116
573	5	107915	0.43166	64.1133	5.80738	3.41068	0.878949	0.926919	0.894755	0.858592	0.87302	0.887916	0.878233	0.869356	0.87593	0.897554	0.864694	0.895659	0.884066	0.878191	0.882445	0.888403	0.841681	0.875268	0.867725	0.893388	0.884469	1	0.885786	0.0660672
574	6	67645	0.27058	66.9951	8.27907	3.96901	1.41267	0.928517	0.896149	0.860544	0.873901	0.889001	0.879843	0.869495	0.87685	0.898426	0.865504	0.895949	0.884929	0.878845	0.882704	0.888684	0.841843	0.874204	0.867884	0.894671	0.884818	1	0.88688	0.0658003
578	10	59289	0.237156	66.9698	8.2702	3.96432	1.41053	0.929498	0.897266	0.861964	0.875483	0.890047	0.880779	0.870288	0.877608	0.898582	0.866181	0.896482	0.885232	0.879472	0.883478	0.889507	0.842323	0.874656	0.867935	0.895023	0.88583	1	0.887832	0.0656302
580	0	571454	2.28582	22.8636	0.874698	0.153779	0.017583	0.910351	0.919247	0.859558	0.880787	0.85155	0.8862	0.897595	0.898155	0.913829	0.86386	0.901596	0.871168	0.849332	0.895367	0.906872	0.845449	0.890741	0.892513	0.882957	0.879395	1	0.888549	0.0642011
585	5	98062	0.392248	61.9156	5.61507	3.0734	0.792681	0.913009	0.919714	0.862536	0.882171	0.853445	0.886026	0.898554	0.897208	0.914493	0.864575	0.901685	0.871974	0.849774	0.896367	0.907635	0.846143	0.890442	0.893537	0.88289	0.879535	1	0.889746	0.0637202
586	6	62398	0.249592	63.0801	7.88943	3.31914	1.19498	0.914484	0.920526	0.864683	0.882889	0.855364	0.887504	0.899644	0.89801	0.914901	0.864066	0.901335	0.872584	0.850284	0.896888	0.907625	0.846998	0.890814	0.893073	0.883185	0.879732	1	0.890772	0.0631638
590	10	54843	0.219372	63.0587	7.89591	3.31611	1.19509	0.916334	0.92143	0.866127	0.88427	0.85608	0.888153	0.90006	0.899076	0.915103	0.865224	0.902057	0.873056	0.850327	0.89707	0.908484	0.847939	0.891463	0.89346	0.884023	0.880286	1	0.891776	0.0628853
592	0	603234	2.41294	22.865	0.862023	0.153787	0.0173077	0.940927	0.907016	0.885373	0.879282	0.869103	0.903837	0.883544	0.894522	0.890607	0.854536	0.883447	0.877688	0.884275	0.905298	0.877737	0.834052	0.881374	0.891511	0.885161	0.861361	1	0.894058	0.0615426
597	5	100725	0.4029	63.6996	5.74413	3.34467	0.858246	0.942487	0.908156	0.887064	0.881122	0.870956	0.905386	0.885927	0.89582	0.89167	0.855021	0.884125	0.878392	0.884919	0.906632	0.878129	0.835165	0.881579	0.891665	0.885684	0.86134	1	0.895436	0.060871
598	6	64312	0.257248	63.1738	8.02033	3.33823	1.21605	0.943922	0.909511	0.888201	0.882837	0.873072	0.906658	0.886234	0.896209	0.891731	0.8561	0.884384	0.879074	0.885332	0.906526	0.878755	0.836057	0.881134	0.891218	0.885496	0.862187	1	0.896496	0.0604651
602	10	56671	0.226684	63.1791	8.02138	3.33909	1.21678	0.945237	0.910669	0.889953	0.883988	0.874063	0.907166	0.886662	0.89702	0.892044	0.856426	0.884818	0.879842	0.885612	0.906981	0.878995	0.836442	0.881747	0.89162	0.885409	0.862937	1	0.897421	0.06006
604	0	645744	2.58298	22.8088	0.857403	0.152659	0.0171471	0.935337	0.911257	0.871171	0.88447	0.84928	0.895489	0.888223	0.904024	0.904793	0.86823	0.889008	0.890794	0.874302	0.89841	0.902167	0.854677	0.860422	0.868973	0.876446	0.871844	1	0.892846	0.062104
609	5	103953	0.415812	65.4472	5.90786	3.62644	0.931065	0.937289	0.913572	0.873063	0.885896	0.850971	0.896424	0.888993	0.904264	0.905972	0.870047	0.88957	0.891283	0.87376	0.898974	0.902432	0.854728	0.860341	0.868455	0.876839	0.872135	1	0.894179	0.0616324
610	6	65909	0.263636	66.9242	8.32014	3.95837	1.4139	0.938127	0.914716	0.873606	0.887732	0.852463	0.896607	0.889894	0.904626	0.906219	0.871163	0.889871	0.890941	0.873636	0.89946	0.902502	0.855005	0.860603	0.867522	0.876656	0.871831	1	0.894936	0.0612439
614	10	57880	0.23152	66.8986	8.31991	3.95401	1.41328	0.939089	0.916085	0.875069	0.888459	0.854051	0.897063	0.890955	0.90539	0.906609	0.872002	0.890541	0.891327	0.874153	0.899361	0.90298	0.855079	0.860461	0.868184	0.876918	0.871977	1	0.89585	0.0609022
616	0	648250	2.593	22.7999	0.86933	0.152499	0.0173561	0.930626	0.902647	0.877766	0.896902	0.875287	0.887803	0.870696	0.902021	0.877135	0.886574	0.901004	0.873681	0.862836	0.877818	0.898042	0.857813	0.882359	0.864314	0.871003	0.88544	1	0.892314	0.0621159
621	5	103619	0.414476	59.8444	5.41677	2.77614	0.714152	0.932691	0.905539	0.88009	0.897813	0.87732	0.888534	0.870738	0.903999	0.877132	0.885851	0.901355	0.873619	0.863022	0.877233	0.899241	0.859225	0.883183	0.864465	0.870834	0.884341	1	0.893656	0.0613988
622	6	65696	0.262784	61.3404	7.67488	3.0532	1.09809	0.934083	0.906844	0.880761	0.899119	0.878501	0.889757	0.87194	0.9045	0.877968	0.886721	0.901501	0.874498	0.863508	0.877786	0.899712	0.859801	0.882588	0.865212	0.870654	0.88379	1	0.894631	0.0611307
626	10	57846	0.231384	61.3302	7.6693	3.05153	1.09702	0.934844	0.908429	0.882032	0.900097	0.878661	0.891004	0.873474	0.904998	0.878661	0.887529	0.902119	0.874771	0.864329	0.878358	0.899959	0.860085	0.88319	0.865851	0.871218	0.883501	1	0.895537	0.0608617
628	0	519287	2.07715	22.7403	0.870058	0.151316	0.0172913	0.938218	0.904933	0.871234	0.875021	0.857833	0.878489	0.867633	0.866855	0.903736	0.881799	0.890388	0.867222	0.884305	0.903534	0.898913	0.852103	0.87526	0.863776	0.89018	0.902433	1	0.888605	0.062578
633	5	94569	0.378276	59.2909	5.38349	2.70057	0.697582	0.939092	0.907824	0.872807	0.876989	0.857633	0.880045	0.868731	0.869302	0.904234	0.883789	0.891677	0.867356	0.885607	0.902849	0.899978	0.851849	0.876138	0.86375	0.889176	0.903018	1	0.889918	0.062162
634	6	60751	0.243004	60.2233	7.5633	2.89114	1.0458	0.940692	0.90922	0.873146	0.877772	0.860381	0.881697	0.870628	0.870858	0.905121	0.883673	0.891829	0.868249	0.885352	0.903475	0.900125	0.851352	0.875377	0.864422	0.889475	0.902685	1	0.891031	0.0617669
638	10	53405	0.21362	60.2012	7.55968	2.88794	1.0446	0.941803	0.910907	0.874534	0.878832	0.861577	0.882342	0.871557	0.870864	0.905468	0.88443	0.892519	0.868701	0.885619	0.903436	0.900918	0.853104	0.875639	0.864928	0.88987	0.902762	1	0.891994	0.0613848
640	0	484333	1.93733	22.6822	0.855433	0.150146	0.0169138	0.921413	0.902193	0.866209	0.877081	0.861257	0.877573	0.897152	0.866715	0.879729	0.85412	0.902705	0.876438	0.886199	0.88682	0.916819	0.87641	0.905867	0.899531	0.894905	0.889844	1	0.887108	0.0656992
645	5	91447	0.365788	64.8053	5.85469	3.52138	0.904773	0.924361	0.903764	0.868159	0.878985	0.862445	0.879252	0.896875	0.86788	0.880242	0.854397	0.903901	0.878093	0.886481	0.887055	0.917072	0.876185	0.906131	0.899335	0.895705	0.890882	1	0.888533	0.0652185
646	6	59285	0.23714	65.158	8.15726	3.65672	1.31592	0.92574	0.904866	0.869562	0.879624	0.863591	0.879632	0.897934	0.868382	0.880493	0.855596	0.903804	0.87997	0.8874	0.887375	0.917947	0.876318	0.905845	0.899663	0.896112	0.891322	1	0.889454	0.0649441
650	10	52304	0.209216	65.1575	8.14501	3.65616	1.31437	0.927128	0.905982	0.871071	0.881099	0.864628	0.880286	0.89844	0.869226	0.881462	0.856311	0.904481	0.880153	0.887504	0.887714	0.918056	0.876663	0.9056	0.899673	0.896442	0.891136	1	0.890415	0.0646129
652	0	557022	2.22809	22.735	0.838629	0.151165	0.0166506	0.932452	0.913029	0.856524	0.885058	0.842196	0.88924	0.878441	0.894194	0.900349	0.850551	0.894508	0.867993	0.878795	0.896804	0.878063	0.858302	0.866205	0.892222	0.87753	0.872664	1	0.88775	0.0638479
657	5	97622	0.390488	65.0576	5.85991	3.562	0.912852	0.933739	0.913949	0.858674	0.885886	0.840984	0.889574	0.878849	0.895838	0.901349	0.849983	0.895505	0.866879	0.877901	0.897451	0.878998	0.859023	0.867054	0.891874	0.877538	0.871489	1	0.888441	0.0636081
658	6	62515	0.25006	65.7852	8.20836	3.76206	1.35549	0.934464	0.915028	0.85957	0.887667	0.84259	0.89049	0.879949	0.896417	0.901176	0.85086	0.897177	0.868136	0.877877	0.897849	0.878805	0.858634	0.868632	0.891114	0.878109	0.872215	1	0.889373	0.0635941
662	10	54794	0.219176	65.7536	8.20805	3.7568	1.35382	0.934856	0.916305	0.861317	0.888136	0.844426	0.892516	0.880671	0.897215	0.901522	0.851708	0.898036	0.868772	0.878518	0.898082	0.879102	0.858817	0.868471	0.891859	0.878472	0.87245	1	0.890331	0.063355
664	0	556129	2.22452	22.8204	0.84826	0.152875	0.0169531	0.937327	0.909938	0.891764	0.898931	0.873843	0.888515	0.862809	0.884017	0.892397	0.863378	0.889096	0.879494	0.856668	0.886958	0.903888	0.823316	0.867178	0.893146	0.884755	0.877109	1	0.893838	0.0620825
669	5	97074	0.388296	62.8055	5.6885	3.20704	0.826365	0.938161	0.911068	0.893246	0.899958	0.873844	0.889255	0.864088	0.88466	0.892984	0.864042	0.888837	0.880313	0.85714	0.886417	0.904094	0.824227	0.867364	0.893561	0.885459	0.87679	1	0.894615	0.0617228
670	6	62082	0.248328	64.3861	8.01314	3.52704	1.26161	0.938895	0.912285	0.894422	0.901533	0.87589	0.890967	0.866209	0.885434	0.8936	0.863004	0.888897	0.881181	0.857221	0.887786	0.904513	0.825408	0.868448	0.893552	0.885563	0.876293	1	0.895682	0.0614596
674	10	54633	0.218532	64.359	8.00282	3.52235	1.25936	0.939908	0.913514	0.895484	0.902824	0.876979	0.891814	0.867305	0.886369	0.894286	0.863489	0.889224	0.881647	0.857952	0.888721	0.904774	0.826579	0.868221	0.893828	0.885756	0.876549	1	0.896618	0.0611778
676	0	514889	2.05956	22.7708	0.870967	0.151923	0.0173508	0.937622	0.914509	0.889493	0.872159	0.855191	0.908264	0.890237	0.915671	0.898998	0.874045	0.888232	0.872873	0.865028	0.876905	0.900049	0.845995	0.902164	0.886853	0.859601	0.879591	1	0.895757	0.0622927
681	5	93654	0.374616	62.5424	5.66606	3.16713	0.816131	0.938593	0.916581	0.891275	0.873289	0.857427	0.908258	0.891083	0.916026	0.899545	0.875638	0.888675	0.873972	0.866066	0.877784	0.900618	0.846824	0.902524	0.887533	0.859558	0.880416	1	0.896924	0.0619736
682	6	60258	0.241032	62.0536	7.85825	3.16386	1.15147	0.939568	0.918666	0.892869	0.874689	0.858824	0.908593	0.891857	0.916061	0.89959	0.875784	0.889035	0.874017	0.866922	0.878572	0.901175	0.847821	0.902137	0.888247	0.860732	0.882356	1	0.897932	0.0612821
686	10	53096	0.212384	62.0391	7.86442	3.16193	1.15145	0.941097	0.919947	0.894342	0.876008	0.860225	0.909325	0.89244	0.917037	0.899917	0.876968	0.889502	0.874171	0.868276	0.87887	0.901895	0.848614	0.901961	0.889069	0.860762	0.883249	1	0.899007	0.0608645
688	0	555748	2.22299	22.7166	0.838638	0.1508	0.0166286	0.931754	0.922146	0.879248	0.885879	0.861299	0.871928	0.901971	0.900664	0.87787	0.875377	0.872226	0.877683	0.865871	0.877068	0.893839	0.842291	0.874509	0.896457	0.877561	0.847815	1	0.89217	0.0604491
693	5	97776	0.391104	64.3369	5.81529	3.44599	0.886008	0.933174	0.924097	0.880901	0.885667	0.863376	0.873491	0.902021	0.899433	0.878963	0.875568	0.872111	0.87793	0.865867	0.876064	0.894944	0.842983	0.873573	0.896769	0.876902	0.84713	1	0.893046	0.0601562
694	6	62543	0.250172	67.8063	8.28817	4.11036	1.44522	0.934957	0.925419	0.882545	0.886662	0.863974	0.87471	0.902883	0.900117	0.880218	0.876909	0.872312	0.879195	0.865533	0.876757	0.89528	0.842876	0.873591	0.896271	0.878524	0.848192	1	0.894143	0.0598357
698	10	55027	0.220108	67.7729	8.29114	4.10461	1.44449	0.936095	0.926373	0.88452	0.887937	0.86473	0.875579	0.903556	0.901258	0.880232	0.877733	0.872835	0.88005	0.866066	0.87627	0.896069	0.842768	0.874316	0.896596	0.878342	0.848338	1	0.895085	0.0594928
700	0	612200	2.4488	22.8468	0.843168	0.153395	0.0168819	0.936805	0.914474	0.869214	0.875533	0.844004	0.87089	0.871967	0.886553	0.892919	0.864845	0.909369	0.87527	0.900786	0.877803	0.900531	0.841134	0.894911	0.888896	0.896152	0.896519	1	0.889066	0.0649146
705	5	100531	0.402124	62.7114	5.68087	3.19274	0.822835	0.938074	0.915404	0.870503	0.875993	0.845053	0.871671	0.874183	0.887766	0.892675	0.865425	0.910137	0.876357	0.901478	0.877988	0.899797	0.840393	0.895823	0.889328	0.896788	0.896151	1	0.889968	0.0645732
706	6	63767	0.255068	63.64	7.97269	3.40828	1.22579	0.940008	0.916344	0.872207	0.877539	0.846096	0.87241	0.8759	0.888367	0.89246	0.866185	0.910604	0.876307	0.901956	0.878182	0.899799	0.839996	0.896239	0.889951	0.896435	0.895487	1	0.891014	0.0640172
710	10	56043	0.224172	63.6258	7.9763	3.4062	1.22568	0.941063	0.917581	0.873918	0.878843	0.847447	0.873169	0.876639	0.889032	0.893073	0.866602	0.910479	0.876131	0.901843	0.878558	0.900487	0.840524	0.896472	0.889861	0.896553	0.895803	1	0.891938	0.063756
712	0	523278	2.09311	22.867	0.871974	0.153843	0.0175304	0.930026	0.910512	0.869413	0.894745	0.872547	0.858012	0.892857	0.887888	0.888786	0.858007	0.887249	0.890561	0.881591	0.875744	0.894401	0.87275	0.896889	0.884672	0.900296	0.881914	1	0.891137	0.0628862
717	5	94175	0.3767	58.6477	5.31167	2.61369	0.673083	0.931017	0.911664	0.87055	0.895519	0.874351	0.858529	0.894229	0.88842	0.888543	0.858752	0.887683	0.89141	0.880972	0.877643	0.894786	0.872997	0.897324	0.884906	0.898476	0.881402	1	0.891991	0.0624728
718	6	60181	0.240724	59.3188	7.3963	2.76152	0.989875	0.932379	0.913594	0.872634	0.896703	0.87614	0.858884	0.89515	0.889035	0.888952	0.858477	0.887805	0.892076	0.881549	0.879032	0.895058	0.873656	0.897966	0.885878	0.898473	0.882097	1	0.89314	0.0620161
722	10	53084	0.212336	59.3068	7.39913	2.76	0.989964	0.933464	0.914843	0.87483	0.898143	0.876912	0.860127	0.896117	0.889373	0.88927	0.859251	0.888262	0.892359	0.88165	0.878372	0.89543	0.873559	0.898369	0.886284	0.897907	0.88165	1	0.894114	0.0617133
724	0	537744	2.15098	22.7743	0.858918	0.151973	0.0171227	0.924911	0.913979	0.871402	0.897992	0.871523	0.886776	0.90648	0.895911	0.90087	0.866642	0.901933	0.866672	0.883933	0.910004	0.896438	0.853443	0.869203	0.900411	0.890056	0.890583	1	0.895441	0.0671718
729	5	96050	0.3842	63.2004	5.68488	3.26662	0.836923	0.926153	0.915508	0.874706	0.89898	0.873462	0.888152	0.907371	0.896783	0.901713	0.868261	0.901572	0.868282	0.884716	0.911083	0.896226	0.854128	0.870437	0.90088	0.891286	0.891265	1	0.896836	0.0665869
730	6	61629	0.246516	65.4136	8.10375	3.69649	1.31953	0.927956	0.917036	0.877785	0.900534	0.874426	0.889127	0.907698	0.897986	0.902238	0.869664	0.901215	0.868122	0.884924	0.910594	0.896112	0.854654	0.872317	0.900453	0.891358	0.891463	1	0.898083	0.0660558
734	10	54254	0.217016	65.4155	8.10842	3.69698	1.3203	0.929452	0.918679	0.879686	0.902063	0.875659	0.890497	0.90844	0.899003	0.902901	0.870295	0.901869	0.868286	0.885437	0.911131	0.896109	0.854665	0.871595	0.900219	0.891344	0.89139	1	0.899239	0.0654962
736	0	570769	2.28308	22.7937	0.84663	0.152342	0.0168925	0.929676	0.903634	0.87763	0.878275	0.876614	0.892228	0.878052	0.894279	0.907125	0.876562	0.893956	0.852968	0.866424	0.89267	0.897182	0.863242	0.871966	0.884971	0.869362	0.88878	1	0.891703	0.0633044
741	5	98554	0.394216	64.6396	5.85028	3.49486	0.899796	0.930738	0.905128	0.878214	0.880324	0.87757	0.892729	0.878397	0.894748	0.908208	0.87623	0.894865	0.852512	0.867017	0.891942	0.897168	0.862892	0.87208	0.884393	0.870908	0.888533	1	0.892512	0.0630169
742	6	62958	0.251832	65.0098	8.14377	3.63224	1.30966	0.932399	0.908026	0.880142	0.882588	0.878411	0.893675	0.880198	0.895144	0.908383	0.87776	0.895534	0.852378	0.866744	0.891904	0.897686	0.862766	0.872701	0.885281	0.871525	0.888553	1	0.893912	0.0625076
746	10	55409	0.221636	65.0022	8.14011	3.63085	1.30849	0.933774	0.909094	0.881833	0.884243	0.87946	0.89499	0.880994	0.895793	0.908625	0.878079	0.896389	0.852353	0.86717	0.892111	0.898121	0.862667	0.872963	0.885795	0.872024	0.88741	1	0.894918	0.0621176
748	0	469864	1.87946	22.7749	0.854187	0.151979	0.0170033	0.925009	0.906853	0.899261	0.872519	0.87288	0.875654	0.886579	0.892161	0.876388	0.861989	0.891086	0.869331	0.845607	0.892262	0.907125	0.876696	0.886495	0.870601	0.879437	0.881649	1	0.890584	0.0686791
753	5	89507	0.358028	64.075	5.79171	3.40427	0.876028	0.927022	0.90827	0.90079	0.873284	0.874865	0.877038	0.887528	0.892299	0.876479	0.862167	0.892427	0.870217	0.846113	0.892148	0.907292	0.876026	0.886445	0.8702	0.878624	0.882093	1	0.891688	0.0681883
754	6	57977	0.231908	66.2926	8.21336	3.8468	1.37232	0.929144	0.910396	0.903186	0.874683	0.875718	0.878314	0.888801	0.89194	0.878029	0.864153	0.893061	0.870811	0.846758	0.892613	0.906998	0.876658	0.887533	0.870276	0.879081	0.881988	1	0.893102	0.0673885
758	10	51042	0.204168	66.2884	8.19571	3.84541	1.36963	0.929852	0.911396	0.904716	0.876092	0.876856	0.878904	0.889238	0.892843	0.878522	0.864357	0.894391	0.871576	0.847508	0.893431	0.907077	0.877033	0.887945	0.870646	0.878825	0.882166	1	0.893981	0.0670883
760	0	437212	1.74885	22.7043	0.884076	0.150624	0.0175525	0.944921	0.913904	0.87606	0.897331	0.863968	0.848405	0.903159	0.903227	0.881189	0.872178	0.908373	0.878972	0.866018	0.889708	0.885114	0.835213	0.897298	0.875626	0.856865	0.87941	1	0.893946	0.061975
765	5	86534	0.346136	64.4042	5.80033	3.45616	0.885203	0.945345	0.915351	0.876343	0.898329	0.866162	0.851313	0.904205	0.904494	0.880694	0.873784	0.908579	0.879308	0.866896	0.889431	0.885848	0.835446	0.897341	0.875182	0.859211	0.87996	1	0.894931	0.0617227
766	6	56216	0.224864	65.4069	8.1566	3.69754	1.32999	0.945327	0.91675	0.878122	0.89857	0.867813	0.8524	0.905854	0.905365	0.881146	0.874929	0.909439	0.879919	0.867876	0.889231	0.885504	0.835598	0.898001	0.875267	0.860138	0.881137	1	0.895824	0.0616
770	10	49637	0.198548	65.3907	8.16644	3.69525	1.33083	0.946089	0.917471	0.879958	0.899782	0.868707	0.854252	0.906864	0.906179	0.881379	0.875617	0.909815	0.880533	0.868254	0.889065	0.886143	0.835637	0.898483	0.874882	0.860487	0.881107	1	0.896731	0.0613127
772	0	557942	2.23177	22.6631	0.825382	0.149726	0.0162799	0.93468	0.915436	0.868683	0.856809	0.844808	0.871827	0.897949	0.897045	0.89458	0.861408	0.882715	0.891128	0.876945	0.877769	0.888267	0.846784	0.879765	0.886054	0.908531	0.864214	1	0.887704	0.0639661
777	5	97994	0.391976	62.351	5.64155	3.13806	0.807471	0.935506	0.917464	0.870456	0.85893	0.846429	0.872758	0.899081	0.898331	0.894861	0.862548	0.884182	0.890927	0.877329	0.878814	0.889167	0.847042	0.880125	0.886488	0.908647	0.864481	1	0.888963	0.0634207
778	6	62709	0.250836	61.9748	7.80447	3.15031	1.14089	0.936373	0.91911	0.871757	0.859342	0.847853	0.874468	0.899616	0.899608	0.895717	0.862285	0.884937	0.89118	0.877314	0.87792	0.889474	0.846832	0.880456	0.8865	0.908649	0.865195	1	0.889861	0.0629822
782	10	55124	0.220496	61.9588	7.79797	3.14769	1.13865	0.937251	0.920461	0.873131	0.860823	0.848732	0.875535	0.900415	0.90047	0.897014	0.862682	0.885141	0.891309	0.878084	0.877458	0.889694	0.847517	0.880977	0.886075	0.909005	0.865512	1	0.890799	0.0627459
784	0	646721	2.58688	22.7665	0.844165	0.151797	0.0167848	0.926921	0.912387	0.857959	0.888763	0.856914	0.873234	0.910322	0.895284	0.895269	0.874763	0.877403	0.878972	0.88875	0.874303	0.908692	0.869562	0.890284	0.889482	0.89801	0.874217	1	0.890837	0.063856
789	5	104212	0.416848	63.5907	5.7417	3.3278	0.85444	0.9277	0.91453	0.859085	0.88985	0.856893	0.874631	0.911858	0.895741	0.895689	0.875014	0.878843	0.879481	0.88865	0.874808	0.909247	0.869905	0.890257	0.890468	0.898769	0.874506	1	0.89179	0.0633665
790	6	66367	0.265468	65.1076	8.11385	3.6469	1.30754	0.928835	0.915485	0.86149	0.891113	0.85697	0.876128	0.912539	0.896244	0.896357	0.875525	0.879074	0.880121	0.889207	0.87533	0.909368	0.870146	0.890435	0.890322	0.898767	0.875337	1	0.892744	0.0630104
794	10	58296	0.233184	65.0931	8.10797	3.64431	1.30595	0.93015	0.916735	0.862684	0.892737	0.858275	0.876758	0.91327	0.89688	0.896854	0.876158	0.879323	0.881373	0.889323	0.876475	0.910002	0.870471	0.89043	0.890155	0.898561	0.874991	1	0.893727	0.0625353
796	0	628413	2.51365	22.785	0.849243	0.152172	0.0169547	0.939306	0.898972	0.868572	0.884691	0.869766	0.882274	0.875346	0.886641	0.905163	0.869279	0.897586	0.851527	0.882468	0.906477	0.909851	0.881916	0.871993	0.882625	0.879835	0.870597	1	0.891179	0.0677247
801	5	102656	0.410624	63.1421	5.7179	3.25863	0.839771	0.941065	0.900848	0.870344	0.886222	0.871147	0.88309	0.87669	0.888643	0.904979	0.870144	0.897624	0.852342	0.882019	0.907336	0.909616	0.882437	0.87181	0.882788	0.880655	0.871269	1	0.892433	0.0672907
802	6	65388	0.261552	63.4689	8.00738	3.38321	1.22833	0.942314	0.902689	0.872652	0.886409	0.871635	0.884023	0.878594	0.88946	0.905074	0.870534	0.898016	0.853352	0.882838	0.907223	0.909716	0.882524	0.872385	0.882348	0.880919	0.87188	1	0.893467	0.0668747
806	10	57503	0.230012	63.4346	8.00986	3.37801	1.22787	0.943646	0.90417	0.873598	0.888275	0.873059	0.885458	0.879537	0.89044	0.905492	0.871068	0.898197	0.854312	0.883458	0.90744	0.909379	0.882397	0.872241	0.881928	0.88125	0.871824	1	0.894526	0.0665057
808	0	584065	2.33626	22.9051	0.847182	0.154571	0.0170514	0.92065	0.874258	0.871537	0.874356	0.873833	0.878025	0.90422	0.872084	0.913306	0.876369	0.898941	0.833137	0.881178	0.886968	0.903726	0.850424	0.85153	0.895851	0.863685	0.872661	1	0.884548	0.0722327
813	5	98635	0.39454	65.1022	5.91595	3.57078	0.923496	0.923034	0.876438	0.873787	0.875886	0.875019	0.880098	0.904907	0.873534	0.91391	0.878608	0.899174	0.834947	0.881487	0.887276	0.903488	0.850246	0.85203	0.896016	0.864516	0.874233	1	0.886121	0.0712683
814	6	62614	0.250456	69.0987	8.4796	4.35026	1.53533	0.924554	0.878693	0.87506	0.876753	0.87593	0.881281	0.905692	0.873439	0.914899	0.880187	0.90023	0.835971	0.88267	0.887238	0.904223	0.849427	0.852533	0.895742	0.864463	0.874413	1	0.887245	0.0707743
818	10	55012	0.220048	69.0733	8.45974	4.34479	1.53085	0.926234	0.88138	0.876972	0.877936	0.877545	0.882762	0.906639	0.874173	0.915655	0.880317	0.900585	0.83709	0.882335	0.887779	0.905021	0.850369	0.85295	0.895568	0.865402	0.875145	1	0.888608	0.0700091
820	0	573085	2.29234	22.9015	0.882986	0.154553	0.017795	0.933848	0.898047	0.889374	0.881717	0.873811	0.867322	0.917516	0.9257	0.886588	0.882125	0.900545	0.857778	0.850003	0.902059	0.897805	0.869611	0.877464	0.860694	0.877895	0.848401	1	0.894321	0.0629385
825	5	98123	0.392492	61.2511	5.5402	2.97558	0.766275	0.935229	0.898199	0.891346	0.883412	0.873562	0.868787	0.918164	0.926149	0.887738	0.882958	0.90115	0.858091	0.849842	0.902291	0.898561	0.869704	0.878036	0.861679	0.877888	0.848858	1	0.895207	0.0625096
826	6	62627	0.250508	62.3896	7.77206	3.2107	1.15214	0.936681	0.900458	0.891908	0.885185	0.872755	0.869489	0.91914	0.926805	0.88766	0.8837	0.901145	0.858248	0.849817	0.902813	0.898135	0.869785	0.87871	0.861785	0.877513	0.848204	1	0.896041	0.0621905
830	10	55330	0.22132	62.3883	7.76605	3.2103	1.15117	0.937746	0.90141	0.892897	0.886698	0.873956	0.870757	0.919537	0.927372	0.888044	0.884936	0.901708	0.858196	0.850325	0.902901	0.898364	0.870305	0.878827	0.861404	0.878023	0.848988	1	0.89692	0.0619319
832	0	513858	2.05543	22.8225	0.886896	0.152976	0.017795	0.927592	0.925104	0.86622	0.893287	0.855587	0.87458	0.911378	0.900071	0.879717	0.852146	0.898745	0.903113	0.854725	0.880121	0.903355	0.877623	0.86931	0.877043	0.881215	0.88478	1	0.892815	0.0654168
837	5	93261	0.373044	61.3793	5.54788	2.99414	0.770734	0.929547	0.926341	0.867812	0.895707	0.856955	0.876674	0.912718	0.900307	0.880068	0.852484	0.900677	0.904102	0.852666	0.880438	0.90406	0.879392	0.870171	0.876529	0.881424	0.885241	1	0.894131	0.0649594
838	6	59834	0.239336	64.0166	7.92129	3.46527	1.23489	0.931552	0.926689	0.869079	0.897207	0.858074	0.877728	0.91341	0.901285	0.880453	0.853578	0.901218	0.905823	0.852951	0.880503	0.904444	0.87945	0.870015	0.876316	0.880962	0.884973	1	0.895131	0.0647309
842	10	52642	0.210568	64.0033	7.92598	3.46332	1.23432	0.932744	0.927615	0.87168	0.898028	0.859637	0.879212	0.914317	0.901486	0.880856	0.854688	0.901599	0.906035	0.853349	0.881141	0.904677	0.879706	0.86979	0.87717	0.880941	0.884769	1	0.896189	0.0643209
844	0	645628	2.58251	22.7786	0.852363	0.15205	0.017003	0.917697	0.913961	0.869241	0.882448	0.843862	0.862521	0.910762	0.90083	0.891439	0.889466	0.892687	0.883559	0.881437	0.886406	0.894661	0.863857	0.894514	0.883855	0.912227	0.879129	1	0.889765	0.0638991
849	5	104062	0.416248	62.6104	5.64762	3.17679	0.815948	0.919673	0.916064	0.870534	0.884242	0.846106	0.862164	0.91113	0.900732	0.891195	0.888956	0.892742	0.883829	0.882536	0.886476	0.896086	0.863788	0.895264	0.883983	0.912864	0.879553	1	0.890854	0.0633301
850	6	65801	0.263204	63.9786	7.93725	3.45989	1.23567	0.921437	0.917744	0.872487	0.885253	0.847115	0.863277	0.911156	0.901939	0.892585	0.888824	0.893444	0.884295	0.882654	0.886901	0.896764	0.863832	0.895594	0.884819	0.912896	0.879379	1	0.891983	0.0627168
854	10	57793	0.231172	63.9721	7.94227	3.45904	1.23633	0.923139	0.919065	0.874881	0.885808	0.848053	0.864326	0.912022	0.901779	0.893776	0.889476	0.893889	0.88509	0.882927	0.886777	0.897643	0.864326	0.896276	0.884666	0.912706	0.879172	1	0.893048	0.0622373
856	0	883082	3.53233	22.9234	0.851755	0.154945	0.0171833	0.931641	0.901547	0.874485	0.869093	0.861121	0.890175	0.921283	0.874372	0.907143	0.868315	0.897541	0.87941	0.895083	0.900739	0.901868	0.86166	0.884485	0.883296	0.896298	0.873637	1	0.89245	0.063163
861	5	115828	0.463312	61.7068	5.57156	3.04192	0.781402	0.932991	0.902062	0.876032	0.870053	0.862715	0.890199	0.921599	0.874512	0.908122	0.869341	0.8986	0.879507	0.895388	0.901311	0.902636	0.862827	0.885861	0.882697	0.896463	0.873822	1	0.893312	0.062933
862	6	71745	0.28698	63.1925	7.84065	3.33445	1.18972	0.93465	0.903234	0.876876	0.871984	0.864283	0.892013	0.922434	0.875671	0.90784	0.869796	0.898934	0.880333	0.895191	0.901387	0.902927	0.862415	0.885915	0.882891	0.897094	0.874486	1	0.894386	0.0623481
866	10	62946	0.251784	63.1678	7.84018	3.33065	1.18887	0.935834	0.90476	0.877951	0.873336	0.865853	0.893782	0.922966	0.876267	0.907985	0.871366	0.900137	0.88093	0.89572	0.902043	0.902798	0.861929	0.885791	0.882765	0.898055	0.874702	1	0.895453	0.0619404
868	0	691312	2.76525	22.9415	0.864724	0.155331	0.0174908	0.921564	0.894392	0.88879	0.887614	0.867458	0.843184	0.909053	0.891835	0.918922	0.863551	0.901921	0.841455	0.871368	0.879621	0.890332	0.870992	0.8802	0.877775	0.880539	0.867832	1	0.888789	0.0671181
873	5	105557	0.422228	63.7171	5.7792	3.34833	0.864397	0.922989	0.896947	0.890618	0.888629	0.869151	0.84281	0.909978	0.893252	0.919413	0.863093	0.902763	0.84218	0.871131	0.879425	0.891793	0.871117	0.880581	0.878653	0.880287	0.867034	1	0.889928	0.0667388
874	6	66369	0.265476	64.4684	8.06677	3.54217	1.27337	0.924189	0.899539	0.890966	0.890295	0.869917	0.843677	0.910915	0.894522	0.919857	0.863845	0.903404	0.84272	0.872034	0.879695	0.892796	0.871318	0.881187	0.878731	0.880117	0.867634	1	0.891013	0.0665221
878	10	58246	0.232984	64.4387	8.06486	3.53735	1.27161	0.925763	0.901693	0.892482	0.891563	0.87121	0.84471	0.911548	0.895692	0.920904	0.864866	0.904096	0.844015	0.871965	0.87958	0.89292	0.871356	0.881348	0.879125	0.879631	0.86739	1	0.892214	0.0661269
880	0	599765	2.39906	22.9159	0.895589	0.154863	0.0180979	0.918907	0.869732	0.880533	0.894078	0.881259	0.842785	0.912158	0.893088	0.919002	0.87998	0.897543	0.851167	0.845856	0.888378	0.883467	0.883716	0.870509	0.890064	0.887074	0.860596	1	0.886738	0.0668205
885	5	99855	0.39942	62.6419	5.65632	3.18177	0.819168	0.92041	0.873121	0.880717	0.895764	0.882109	0.844765	0.912363	0.894407	0.918702	0.880276	0.898343	0.851314	0.845811	0.887837	0.884142	0.884402	0.870723	0.890091	0.886811	0.860973	1	0.887892	0.0663959
886	6	63445	0.25378	63.7736	7.9748	3.42914	1.23119	0.922476	0.875041	0.881953	0.897675	0.883482	0.845599	0.913721	0.894302	0.919032	0.880881	0.899031	0.852092	0.84641	0.888415	0.884751	0.884372	0.871322	0.890409	0.887525	0.861478	1	0.889135	0.0659239
890	10	55733	0.222932	63.7543	7.98008	3.42631	1.23067	0.924309	0.877909	0.88331	0.899422	0.885104	0.847119	0.914952	0.895825	0.919401	0.881847	0.899835	0.852664	0.846994	0.888701	0.885562	0.884512	0.871701	0.89063	0.888199	0.861743	1	0.890612	0.0651343
892	0	586162	2.34465	22.8623	0.848183	0.153713	0.017025	0.927239	0.903128	0.881132	0.874948	0.856967	0.864838	0.917404	0.881	0.904332	0.882997	0.904079	0.848445	0.861749	0.884547	0.899064	0.850522	0.870853	0.875376	0.903406	0.887121	1	0.889614	0.0670726
897	5	99250	0.397	63.2023	5.72836	3.26805	0.842531	0.928504	0.904458	0.88262	0.876877	0.858942	0.865698	0.918156	0.881632	0.905043	0.883098	0.904207	0.849975	0.863501	0.885567	0.898937	0.850393	0.870534	0.875209	0.90404	0.887093	1	0.890747	0.0664964
898	6	63294	0.253176	65.6769	8.1165	3.74024	1.32985	0.929914	0.905986	0.88401	0.878393	0.860864	0.866717	0.918981	0.882493	0.905828	0.884547	0.903624	0.84963	0.864063	0.886601	0.89894	0.850855	0.871891	0.875217	0.904462	0.887525	1	0.891887	0.0658708
902	10	55702	0.222808	65.6393	8.12548	3.7344	1.33023	0.93125	0.907131	0.885938	0.879187	0.86242	0.867868	0.919671	0.883496	0.906781	0.885408	0.904465	0.849539	0.864664	0.886494	0.899636	0.85084	0.87224	0.875049	0.904896	0.887975	1	0.892943	0.0654062
904	0	530481	2.12192	22.8213	0.869913	0.152926	0.0173961	0.933321	0.90993	0.852124	0.896628	0.838554	0.884726	0.912587	0.919518	0.90194	0.864326	0.898036	0.897417	0.843657	0.903708	0.917192	0.857076	0.880973	0.866433	0.892373	0.846856	1	0.892161	0.063348
909	5	94782	0.379128	63.4542	5.7214	3.3063	0.847815	0.934603	0.91137	0.853569	0.898362	0.83998	0.885922	0.913011	0.920449	0.902724	0.865966	0.898425	0.898488	0.844538	0.903974	0.917917	0.857452	0.881001	0.867364	0.892733	0.847392	1	0.893325	0.062767
910	6	60859	0.243436	63.6546	7.98542	3.41104	1.22844	0.935449	0.913028	0.855888	0.9005	0.841823	0.887059	0.913998	0.920513	0.903457	0.866486	0.898725	0.899965	0.844748	0.903753	0.91841	0.857498	0.88199	0.868006	0.892391	0.847927	1	0.894534	0.0624153
914	10	53595	0.21438	63.6303	7.99148	3.40754	1.22936	0.936589	0.914675	0.857543	0.901801	0.843623	0.88832	0.91446	0.921485	0.904077	0.867198	0.899636	0.900616	0.845797	0.903508	0.918873	0.857533	0.882051	0.86773	0.892313	0.847943	1	0.895649	0.0620918
916	0	559978	2.23991	22.8004	0.85202	0.152483	0.0170136	0.932242	0.924965	0.86653	0.861153	0.884517	0.884025	0.929944	0.86173	0.882533	0.904811	0.884809	0.878934	0.874789	0.883254	0.899737	0.872949	0.868147	0.905127	0.919083	0.8851	1	0.894716	0.0629747
921	5	97847	0.391388	62.5701	5.65356	3.17094	0.815784	0.933851	0.925797	0.867824	0.862704	0.884498	0.885239	0.930294	0.862668	0.883614	0.905526	0.883584	0.879628	0.875556	0.881918	0.900447	0.872827	0.869107	0.906446	0.91989	0.884968	1	0.895584	0.0625125
922	6	62397	0.249588	65.6771	8.13044	3.74076	1.33083	0.935406	0.92696	0.870499	0.863407	0.885411	0.884866	0.930461	0.863014	0.883768	0.906478	0.884866	0.879578	0.875899	0.881789	0.902159	0.873976	0.87029	0.90659	0.920068	0.885307	1	0.89655	0.0621593
926	10	54917	0.219668	65.6748	8.11739	3.73982	1.32788	0.93675	0.928	0.872353	0.864614	0.886674	0.885545	0.931023	0.864058	0.884234	0.907415	0.885682	0.880866	0.875876	0.881658	0.90238	0.874046	0.871169	0.906249	0.92028	0.885327	1	0.897559	0.0617366
928	0	560057	2.24023	22.8074	0.862873	0.152639	0.0172389	0.926638	0.884639	0.889093	0.884407	0.85939	0.884214	0.907233	0.896954	0.906326	0.877368	0.880684	0.879108	0.88021	0.884915	0.87986	0.867455	0.86882	0.881192	0.890466	0.869213	1	0.890795	0.064643
933	5	97378	0.389512	62.7656	5.68332	3.20093	0.824733	0.927345	0.886001	0.890032	0.885421	0.860086	0.885143	0.907505	0.895957	0.906385	0.877637	0.881082	0.879999	0.880255	0.884173	0.880091	0.867439	0.867794	0.880733	0.890247	0.868132	1	0.891363	0.0642558
934	6	62325	0.2493	63.9579	8.00265	3.45919	1.24664	0.928359	0.887878	0.891953	0.886482	0.861115	0.886554	0.908793	0.895227	0.906233	0.876992	0.881075	0.880257	0.880642	0.884886	0.880441	0.86771	0.867573	0.880923	0.890221	0.868207	1	0.892286	0.0639072
938	10	54761	0.219044	63.9521	7.99857	3.45808	1.2448	0.929494	0.889858	0.893574	0.887931	0.862493	0.887612	0.909425	0.895619	0.906567	0.87702	0.881777	0.881111	0.881585	0.886132	0.880955	0.868182	0.86747	0.880901	0.890241	0.868118	1	0.893382	0.0634233
940	0	526944	2.10778	22.7791	0.854855	0.152063	0.0170439	0.915637	0.909187	0.874268	0.89115	0.865183	0.865318	0.914423	0.904199	0.911752	0.864741	0.915049	0.867804	0.8705	0.896943	0.878279	0.87833	0.865723	0.894067	0.898521	0.862279	1	0.892105	0.0654736
945	5	94893	0.379572	59.689	5.42406	2.75519	0.712011	0.916748	0.910436	0.875454	0.893928	0.867219	0.866597	0.914267	0.905341	0.912754	0.864753	0.914994	0.868447	0.871771	0.896584	0.878995	0.878827	0.8649	0.893996	0.899313	0.862071	1	0.893215	0.0649907
946	6	60648	0.242592	62.7882	7.74556	3.26955	1.1611	0.918818	0.911382	0.876517	0.895199	0.867918	0.867374	0.915397	0.905759	0.914037	0.865709	0.915719	0.869163	0.871364	0.896814	0.880054	0.879477	0.864381	0.89411	0.899766	0.861933	1	0.89423	0.0645782
950	10	53481	0.213924	62.7719	7.73387	3.26665	1.15831	0.920243	0.912904	0.877835	0.89615	0.869028	0.868533	0.916092	0.906855	0.914428	0.866177	0.916868	0.869973	0.8723	0.897506	0.880397	0.879359	0.864924	0.894065	0.900142	0.862409	1	0.895281	0.0640232
952	0	547327	2.18931	22.7766	0.844723	0.151997	0.0168224	0.923874	0.897892	0.875541	0.892496	0.88057	0.836236	0.91139	0.904946	0.892519	0.872928	0.88604	0.861648	0.860551	0.892525	0.912816	0.847097	0.894518	0.899962	0.879216	0.853496	1	0.889563	0.0625314
957	5	96674	0.386696	63.7085	5.75812	3.34642	0.86063	0.925357	0.898789	0.878468	0.894036	0.88064	0.837262	0.911021	0.90484	0.893105	0.873922	0.887069	0.862135	0.861359	0.893265	0.913374	0.847844	0.893524	0.899187	0.879523	0.854232	1	0.89056	0.062007
958	6	61967	0.247868	64.542	8.06756	3.55403	1.27818	0.926808	0.900608	0.879476	0.894775	0.881461	0.837647	0.91205	0.905054	0.894081	0.874756	0.887835	0.862031	0.862298	0.892911	0.913502	0.847491	0.894008	0.898898	0.879145	0.85418	1	0.891454	0.0614948
962	10	54462	0.217848	64.5357	8.06805	3.55301	1.27725	0.928409	0.902418	0.880531	0.896359	0.882836	0.838502	0.913105	0.905521	0.894853	0.875372	0.888473	0.862298	0.862427	0.893026	0.913068	0.847481	0.894211	0.899646	0.879108	0.854477	1	0.892533	0.0610543
964	0	574854	2.29942	22.8251	0.874805	0.153011	0.017512	0.926939	0.889985	0.854916	0.902347	0.866357	0.887999	0.923849	0.916852	0.926185	0.886699	0.886182	0.866755	0.84986	0.890068	0.908577	0.856443	0.872078	0.871687	0.898744	0.886656	1	0.893258	0.0640998
969	5	98252	0.393008	63.1551	5.70557	3.26029	0.838778	0.927635	0.890409	0.856334	0.904292	0.867509	0.889712	0.925635	0.917371	0.926144	0.886893	0.887005	0.866949	0.849392	0.889722	0.910068	0.856664	0.871667	0.872435	0.898755	0.886272	1	0.894143	0.0636812
970	6	62831	0.251324	65.6527	8.13056	3.73682	1.33242	0.928897	0.892927	0.858907	0.90515	0.868465	0.890428	0.92557	0.917461	0.926557	0.888184	0.88629	0.867319	0.849246	0.888948	0.910777	0.857586	0.871369	0.872475	0.899214	0.886871	1	0.8952	0.0635071
974	10	55252	0.221008	65.6479	8.12368	3.73575	1.33076	0.929858	0.893787	0.860394	0.905859	0.869833	0.891832	0.926301	0.917668	0.927071	0.888529	0.88604	0.867154	0.84911	0.889425	0.911343	0.857996	0.871299	0.873181	0.900004	0.886755	1	0.895999	0.0632524
976	0	608130	2.43252	22.7829	0.854632	0.152138	0.0170494	0.931004	0.92656	0.869825	0.8875	0.858927	0.897884	0.912714	0.883969	0.896974	0.875728	0.898909	0.863935	0.846617	0.892531	0.904506	0.891806	0.861286	0.859303	0.904448	0.84185	1	0.894903	0.0656914
981	5	101621	0.406484	63.4655	5.7218	3.30807	0.848835	0.932666	0.928258	0.872266	0.88831	0.860083	0.898569	0.914545	0.88651	0.897354	0.878293	0.899553	0.864624	0.847591	0.892665	0.905315	0.892394	0.860432	0.860373	0.903676	0.842159	1	0.896283	0.0653027
982	6	64811	0.259244	63.2588	7.93351	3.3481	1.20831	0.934648	0.929819	0.873764	0.889579	0.861821	0.899863	0.915902	0.887388	0.89805	0.878902	0.900079	0.864845	0.848305	0.893483	0.90568	0.891978	0.861243	0.86034	0.903103	0.843144	1	0.897532	0.0646041
986	10	57224	0.228896	63.2418	7.93525	3.34551	1.20696	0.935945	0.931191	0.875288	0.890824	0.8633	0.90033	0.916739	0.887958	0.89846	0.879631	0.900811	0.865493	0.848586	0.893751	0.905774	0.891829	0.861177	0.859963	0.902882	0.842951	1	0.898498	0.0641612
988	0	612132	2.44853	22.842	0.869134	0.153339	0.0174317	0.917945	0.898011	0.877428	0.873391	0.843428	0.898349	0.922775	0.892603	0.885307	0.873401	0.900026	0.890315	0.909136	0.872189	0.89523	0.859917	0.851733	0.87733	0.898388	0.880006	1	0.889672	0.0692619
993	5	101011	0.404044	60.7455	5.4983	2.90291	0.747974	0.919895	0.899189	0.879023	0.874449	0.845829	0.899164	0.922523	0.893358	0.886799	0.874593	0.900852	0.891136	0.909639	0.872351	0.894903	0.861114	0.851546	0.876261	0.898961	0.880379	1	0.890835	0.0687922
994	6	64349	0.257396	60.6706	7.64977	2.95671	1.0711	0.920589	0.900441	0.880635	0.875693	0.846789	0.899998	0.922244	0.893977	0.88759	0.875196	0.900426	0.891661	0.910177	0.8717	0.895197	0.861668	0.85222	0.875181	0.898522	0.880534	1	0.891602	0.0687293
998	10	56543	0.226172	60.6259	7.64977	2.95039	1.06919	0.922829	0.902313	0.881913	0.877757	0.84846	0.900854	0.92297	0.895133	0.888934	0.876085	0.901164	0.892312	0.910643	0.872548	0.895345	0.86245	0.852555	0.874564	0.898608	0.880869	1	0.892975	0.0681506
1000	0	545790	2.18316	22.7708	0.856569	0.151901	0.0170816	0.932857	0.893953	0.893618	0.892568	0.891349	0.891161	0.897967	0.8813	0.895146	0.858159	0.88257	0.877673	0.877761	0.878352	0.916743	0.840023	0.863099	0.887719	0.881358	0.857751	1	0.894484	0.0643388
1005	5	97259	0.389036	61.6617	5.5631	3.03518	0.778919	0.934561	0.895634	0.895208	0.894097	0.89109	0.891938	0.898123	0.881995	0.895475	0.859571	0.884736	0.87743	0.877723	0.878937	0.916188	0.839711	0.864691	0.888108	0.882833	0.859077	1	0.89552	0.0639437
1006	6	62278	0.249112	64.4398	7.92099	3.53211	1.24998	0.93574	0.898471	0.89685	0.89575	0.892394	0.893221	0.899989	0.881981	0.895533	0.859926	0.885256	0.8784	0.877429	0.878882	0.91603	0.839711	0.864888	0.889198	0.882872	0.858931	1	0.896751	0.063328
1010	10	54860	0.21944	64.4329	7.90859	3.53055	1.24793	0.936703	0.900346	0.897749	0.897229	0.893401	0.894413	0.900766	0.882546	0.895835	0.861456	0.885572	0.878956	0.878153	0.879657	0.916096	0.839965	0.865193	0.889865	0.883257	0.859707	1	0.897762	0.0629509
1012	0	682135	2.72854	22.8736	0.847556	0.153938	0.0170245	0.908396	0.906145	0.861579	0.864514	0.872041	0.859207	0.923044	0.91526	0.901794	0.88265	0.896232	0.871634	0.874686	0.876398	0.888334	0.871144	0.883719	0.880559	0.889586	0.869186	1	0.887533	0.0640844
1017	5	106145	0.42458	63.6624	5.77824	3.33983	0.861416	0.908724	0.906656	0.861529	0.865133	0.873861	0.860073	0.923411	0.915794	0.902285	0.882981	0.89659	0.87241	0.875769	0.876918	0.889086	0.872368	0.882986	0.880724	0.88877	0.868859	1	0.888073	0.0639831
1018	6	67036	0.268144	66.5149	8.24267	3.88548	1.38495	0.910071	0.908184	0.862969	0.86769	0.875589	0.861604	0.924265	0.916194	0.902664	0.882742	0.897294	0.872143	0.876037	0.878468	0.888873	0.871964	0.882794	0.881235	0.888851	0.86875	1	0.88923	0.0636224
1022	10	58748	0.234992	66.4903	8.24691	3.88149	1.38482	0.911069	0.909827	0.864421	0.869264	0.876779	0.862778	0.925436	0.91718	0.902848	0.883017	0.897767	0.871698	0.876166	0.87923	0.888617	0.871911	0.882319	0.881613	0.889273	0.869306	1	0.890227	0.0633387
1024	0	642904	2.57162	22.8509	0.852119	0.153491	0.0170885	0.924993	0.910184	0.860611	0.87931	0.866097	0.878543	0.912752	0.88758	0.912769	0.861463	0.87223	0.887942	0.864092	0.902597	0.907018	0.866218	0.860623	0.88414	0.889464	0.881334	1	0.890319	0.0662398
1029	5	102944	0.411776	62.5196	5.66847	3.16381	0.816571	0.926751	0.911068	0.861226	0.881236	0.86668	0.88026	0.913001	0.888663	0.913846	0.862955	0.872489	0.887881	0.864363	0.902831	0.907411	0.867069	0.86058	0.885297	0.89029	0.881712	1	0.891338	0.0658374
1030	6	65393	0.261572	64.2395	7.9566	3.50184	1.25121	0.929121	0.912582	0.861851	0.882411	0.867639	0.882572	0.91376	0.888696	0.913966	0.864687	0.872494	0.888031	0.864053	0.902826	0.908002	0.867188	0.8614	0.885332	0.889851	0.88131	1	0.892422	0.06542
1034	10	57531	0.230124	64.2367	7.95037	3.50116	1.25029	0.930898	0.913881	0.862978	0.884141	0.869609	0.884306	0.914594	0.889251	0.914029	0.86569	0.873147	0.887817	0.86463	0.903409	0.908423	0.867584	0.860875	0.885236	0.889686	0.881507	1	0.893576	0.064995
1036	0	551640	2.20656	22.8408	0.849409	0.153286	0.017013	0.941067	0.911695	0.864725	0.898221	0.864563	0.902763	0.914273	0.891737	0.921622	0.885717	0.890462	0.871431	0.85128	0.870023	0.885181	0.869365	0.864789	0.87919	0.871526	0.853568	1	0.896636	0.0617152
1041	5	96897	0.387588	65.354	5.88798	3.61072	0.925045	0.942454	0.912577	0.865837	0.89897	0.865656	0.903753	0.915142	0.892334	0.922438	0.886704	0.890765	0.871776	0.852085	0.870053	0.885337	0.870682	0.865073	0.880605	0.873242	0.854237	1	0.897559	0.0613096
1042	6	61993	0.247972	67.4534	8.34745	4.05101	1.44003	0.943865	0.914369	0.86763	0.899747	0.866751	0.905151	0.915571	0.893375	0.922636	0.886769	0.891439	0.87255	0.852064	0.870268	0.886197	0.87109	0.865759	0.88093	0.872865	0.854798	1	0.898618	0.0608852
1046	10	54432	0.217728	67.4697	8.34468	4.05374	1.44023	0.945069	0.915996	0.869038	0.900628	0.867982	0.905947	0.915978	0.893785	0.922582	0.887364	0.89136	0.873163	0.852431	0.870839	0.886629	0.871215	0.865961	0.881347	0.873641	0.854295	1	0.89951	0.0606637
1048	0	618219	2.47288	22.7818	0.85462	0.152117	0.0170467	0.920845	0.916841	0.887639	0.872704	0.84308	0.901287	0.907452	0.893423	0.909839	0.867041	0.893697	0.883979	0.86963	0.881017	0.918681	0.88107	0.844874	0.861175	0.895659	0.846883	1	0.892669	0.0633372
1053	5	101984	0.407936	60.8804	5.50239	2.922	0.751728	0.920811	0.917732	0.889718	0.874333	0.843274	0.902191	0.909138	0.89417	0.910873	0.866901	0.893807	0.88408	0.869759	0.881815	0.919223	0.881133	0.845133	0.861243	0.895209	0.846966	1	0.893449	0.0629219
1054	6	64912	0.259648	62.5547	7.77892	3.23554	1.15659	0.922341	0.918875	0.891561	0.875994	0.84452	0.903315	0.909501	0.89438	0.911164	0.866242	0.893833	0.884744	0.870833	0.880962	0.920161	0.880662	0.844089	0.860288	0.896236	0.848726	1	0.894408	0.0625751
1058	10	57220	0.22888	62.5287	7.78991	3.23203	1.15734	0.923759	0.920159	0.893289	0.87742	0.845587	0.903906	0.909874	0.894574	0.911797	0.86676	0.894434	0.885171	0.871688	0.881396	0.921094	0.881615	0.844329	0.860302	0.896444	0.848593	1	0.895403	0.0621941
1060	0	739152	2.95661	22.8537	0.857481	0.153555	0.0172049	0.928852	0.903769	0.88651	0.862868	0.874462	0.867169	0.905618	0.875325	0.902498	0.872966	0.902259	0.859696	0.870872	0.868157	0.900675	0.877913	0.854941	0.873068	0.86946	0.869808	1	0.889369	0.0667838
1065	5	109337	0.437348	61.1885	5.53656	2.96652	0.76328	0.929877	0.904904	0.888364	0.864858	0.875349	0.867771	0.905476	0.877096	0.902842	0.873282	0.903546	0.861058	0.87191	0.867611	0.899787	0.87737	0.856028	0.87341	0.871942	0.869527	1	0.890383	0.0664812
1066	6	68687	0.274748	62.4194	7.76969	3.21507	1.15329	0.931537	0.906547	0.889928	0.866008	0.876374	0.870652	0.906947	0.878157	0.902966	0.873608	0.905251	0.862448	0.872924	0.868075	0.899792	0.877546	0.856661	0.874365	0.872924	0.869393	1	0.891713	0.0658899
1070	10	60410	0.24164	62.4111	7.76919	3.21379	1.153	0.932561	0.908144	0.89078	0.86763	0.87714	0.87214	0.907606	0.879118	0.903485	0.874466	0.906117	0.862862	0.873084	0.868432	0.89981	0.877487	0.8573	0.875286	0.873597	0.869086	1	0.892691	0.0655647
1072	0	740253	2.96101	22.8594	0.853902	0.153664	0.0171529	0.921778	0.892473	0.877085	0.858562	0.864199	0.891399	0.903954	0.879029	0.897636	0.878971	0.887898	0.877621	0.879585	0.86541	0.899313	0.844484	0.854289	0.872867	0.888021	0.864854	1	0.886215	0.0645626
1077	5	108390	0.43356	64.1858	5.79729	3.42178	0.880119	0.922511	0.894072	0.878748	0.859756	0.865089	0.892527	0.904115	0.879449	0.898413	0.881114	0.888435	0.878826	0.880695	0.866233	0.899557	0.844557	0.855466	0.873485	0.889123	0.864688	1	0.887247	0.064336
1078	6	67980	0.27192	64.9398	8.13579	3.62058	1.30582	0.924426	0.895977	0.878163	0.860922	0.864931	0.893101	0.904568	0.880259	0.899176	0.882487	0.888938	0.878876	0.880972	0.865968	0.899684	0.844417	0.856075	0.874264	0.889159	0.864901	1	0.888033	0.0640233
1082	10	59746	0.238984	64.9144	8.13555	3.61646	1.30427	0.926062	0.898294	0.879649	0.862794	0.866711	0.893541	0.905885	0.880879	0.899675	0.883072	0.889072	0.880076	0.881339	0.866468	0.899424	0.84558	0.856601	0.873933	0.88857	0.864518	1	0.889294	0.0635647
1084	0	842235	3.36894	22.9863	0.858334	0.156226	0.0174259	0.933501	0.902696	0.859013	0.874469	0.870568	0.867435	0.905156	0.896292	0.904429	0.876409	0.870638	0.87304	0.861746	0.885132	0.91355	0.841557	0.863175	0.881112	0.869736	0.851407	1	0.888175	0.0648848
1089	5	113758	0.455032	62.4299	5.65278	3.15006	0.811378	0.934075	0.904772	0.861438	0.876857	0.871416	0.867772	0.905998	0.895902	0.905853	0.876365	0.86989	0.873917	0.86161	0.8853	0.913399	0.842609	0.863759	0.881393	0.870071	0.85081	1	0.889213	0.0645169
1090	6	71035	0.28414	64.4268	7.9835	3.53246	1.26051	0.93518	0.905906	0.862983	0.877905	0.873112	0.86905	0.906821	0.897051	0.906539	0.877567	0.870585	0.875618	0.862385	0.885944	0.913078	0.844056	0.863849	0.88234	0.870099	0.851489	1	0.890331	0.0641731
1094	10	62380	0.24952	64.4144	7.97887	3.53031	1.25921	0.936254	0.907206	0.865494	0.879841	0.874054	0.870183	0.907526	0.897435	0.907029	0.877196	0.871682	0.876956	0.862752	0.88635	0.913658	0.844421	0.8645	0.882575	0.870207	0.851274	1	0.891447	0.0637627
1096	0	685890	2.74356	23.0325	0.889754	0.157211	0.0181464	0.92939	0.919432	0.880703	0.877281	0.882553	0.89933	0.930916	0.904496	0.890086	0.886628	0.896354	0.843775	0.870804	0.884767	0.881478	0.876633	0.849662	0.877469	0.869431	0.868847	1	0.897305	0.0622385
1101	5	105911	0.423644	64.2485	5.80569	3.43183	0.882347	0.930116	0.920093	0.882666	0.877208	0.883128	0.900525	0.932259	0.905633	0.890162	0.887372	0.896847	0.843803	0.871354	0.886433	0.881419	0.876816	0.849624	0.877676	0.869707	0.86805	1	0.898065	0.0619263
1102	6	66692	0.266768	67.6103	8.32862	4.07774	1.44611	0.930936	0.920613	0.884814	0.879581	0.884821	0.901877	0.933883	0.90696	0.890722	0.887985	0.896337	0.845296	0.872129	0.886831	0.881478	0.877354	0.8493	0.878516	0.869969	0.867818	1	0.899216	0.0613575
1106	10	58531	0.234124	67.5999	8.31645	4.07542	1.44364	0.932531	0.921589	0.886342	0.881499	0.886069	0.903188	0.934291	0.908143	0.891716	0.888538	0.896568	0.846509	0.872486	0.887034	0.881994	0.877629	0.849516	0.878586	0.870821	0.867839	1	0.900339	0.0610109
1108	0	691601	2.7664	22.9156	0.882227	0.154835	0.0178181	0.934771	0.917796	0.864339	0.871639	0.872238	0.899289	0.902727	0.881009	0.898862	0.881748	0.869138	0.85061	0.866095	0.866392	0.912357	0.856078	0.853861	0.865332	0.870978	0.869588	1	0.891047	0.0637754
1113	5	106129	0.424516	62.9072	5.69376	3.22248	0.829341	0.936134	0.919438	0.866026	0.873508	0.874125	0.901116	0.903561	0.881385	0.900155	0.882228	0.870295	0.851662	0.867897	0.866601	0.912941	0.856312	0.854667	0.864952	0.871878	0.869395	1	0.892378	0.0632007
1114	6	66667	0.266668	64.5008	8.03855	3.54623	1.27015	0.937743	0.920005	0.867281	0.874668	0.875763	0.902598	0.9046	0.882498	0.901008	0.882273	0.871061	0.852108	0.867941	0.867401	0.91285	0.856053	0.853833	0.865878	0.871608	0.869606	1	0.893371	0.0628995
1118	10	58470	0.23388	64.4934	8.03988	3.54508	1.26954	0.939225	0.921772	0.868668	0.875526	0.877057	0.903395	0.905362	0.882846	0.902138	0.882872	0.871772	0.85254	0.86848	0.867958	0.912955	0.856388	0.854045	0.865948	0.871857	0.869694	1	0.894411	0.0624447
1120	0	736246	2.94498	22.8484	0.858892	0.153451	0.0172293	0.912433	0.904475	0.892789	0.863891	0.863199	0.880695	0.902646	0.890861	0.902739	0.861194	0.89379	0.878111	0.871768	0.870532	0.910076	0.888761	0.831977	0.872394	0.878714	0.855053	1	0.888344	0.0641156
1125	5	108801	0.435204	63.8147	5.76581	3.36306	0.864604	0.913958	0.906067	0.894955	0.864473	0.86518	0.881885	0.902869	0.89086	0.903365	0.862635	0.894831	0.878838	0.87138	0.870723	0.909918	0.890364	0.832855	0.872501	0.879142	0.855291	1	0.889486	0.0639616
1126	6	67966	0.271864	65.7611	8.15715	3.75578	1.33991	0.915605	0.907277	0.896463	0.865609	0.867066	0.883044	0.903135	0.891541	0.903415	0.863549	0.894624	0.878689	0.872363	0.870671	0.910051	0.890401	0.833122	0.873076	0.879602	0.856208	1	0.890507	0.0636534
1130	10	59710	0.23884	65.769	8.15959	3.75714	1.3398	0.916999	0.90834	0.89722	0.865952	0.867937	0.883278	0.903919	0.892179	0.90407	0.8656	0.895537	0.878739	0.873279	0.871487	0.910409	0.890965	0.833386	0.873388	0.879987	0.855811	1	0.891325	0.0633724
1132	0	671642	2.68657	22.8597	0.863137	0.153684	0.0173092	0.933571	0.892213	0.878178	0.870472	0.857912	0.90478	0.891141	0.87299	0.896309	0.865904	0.884231	0.868026	0.869391	0.862481	0.882821	0.86727	0.833045	0.879896	0.885289	0.879367	1	0.887187	0.0645711
1137	5	104856	0.419424	63.3794	5.73089	3.29513	0.848025	0.934582	0.893478	0.879511	0.872959	0.85986	0.905494	0.891651	0.874971	0.896606	0.867671	0.885057	0.868434	0.869202	0.862311	0.882444	0.867795	0.833467	0.880908	0.884856	0.879721	1	0.888338	0.0643842
1138	6	66204	0.264816	65.8595	8.14363	3.77163	1.34388	0.93622	0.894659	0.880732	0.874033	0.86161	0.905912	0.892484	0.875921	0.896857	0.868611	0.886419	0.867999	0.87025	0.863271	0.882885	0.868679	0.833567	0.8808	0.885521	0.880619	1	0.889389	0.0639807
1142	10	58113	0.232452	65.8364	8.13727	3.76754	1.34155	0.93751	0.896443	0.882608	0.875949	0.862286	0.90663	0.893225	0.876895	0.897037	0.869031	0.887383	0.868024	0.870692	0.863533	0.882531	0.868644	0.834512	0.880698	0.886093	0.881274	1	0.890472	0.063497
1144	0	631657	2.52663	22.8072	0.874235	0.152652	0.0175088	0.916334	0.917212	0.866181	0.859241	0.873604	0.88682	0.906307	0.87795	0.875559	0.885484	0.867126	0.868949	0.884338	0.87501	0.874539	0.875561	0.864677	0.881188	0.866984	0.873811	1	0.886744	0.0633365
1149	5	102512	0.410048	61.9226	5.61093	3.07433	0.79248	0.917576	0.918366	0.868254	0.861202	0.875156	0.887467	0.906172	0.879126	0.876605	0.885165	0.868635	0.870371	0.885955	0.875405	0.87462	0.875766	0.865991	0.881136	0.866489	0.873049	1	0.887883	0.0630379
1150	6	64762	0.259048	65.3671	8.07912	3.68781	1.31089	0.919652	0.919984	0.869074	0.862026	0.876733	0.887141	0.907037	0.880547	0.87688	0.885666	0.869005	0.869962	0.886894	0.875305	0.874602	0.875668	0.866226	0.880918	0.867569	0.872209	1	0.888841	0.0625158
1154	10	56928	0.227712	65.3539	8.07888	3.68564	1.31032	0.920593	0.920847	0.869985	0.86475	0.877925	0.887595	0.906707	0.881052	0.877494	0.886453	0.869028	0.870389	0.888069	0.876036	0.875018	0.87594	0.866753	0.880981	0.868562	0.872312	1	0.889719	0.0622912
1156	0	765396	3.06158	22.8856	0.837324	0.154164	0.0168256	0.917924	0.908971	0.862339	0.858769	0.874735	0.906197	0.921904	0.887437	0.897616	0.875441	0.897261	0.874732	0.883922	0.878033	0.902034	0.854501	0.867405	0.866178	0.855361	0.869682	1	0.890002	0.0660576
1161	5	110121	0.440484	63.759	5.76887	3.35451	0.863547	0.918739	0.91024	0.864526	0.860449	0.876254	0.907434	0.922335	0.887814	0.898344	0.876636	0.896809	0.875069	0.885331	0.878674	0.901109	0.853266	0.867319	0.866165	0.855668	0.868704	1	0.891007	0.0658109
1162	6	68931	0.275724	65.269	8.10701	3.67294	1.3133	0.920703	0.911274	0.865938	0.863095	0.877776	0.907386	0.923801	0.889201	0.899196	0.876957	0.895649	0.87634	0.886691	0.880054	0.900872	0.854739	0.868354	0.865909	0.856676	0.869181	1	0.892256	0.0653262
1166	10	60403	0.241612	65.2598	8.09709	3.67107	1.31184	0.922669	0.912629	0.868028	0.864378	0.879095	0.908167	0.924515	0.889641	0.899177	0.877332	0.896172	0.87739	0.887092	0.880594	0.901387	0.855148	0.868425	0.866315	0.857068	0.869477	1	0.893396	0.0650066
1168	0	782141	3.12856	22.9597	0.874737	0.155712	0.0177065	0.93587	0.907186	0.873385	0.876399	0.890917	0.910273	0.917466	0.892594	0.883548	0.87182	0.885123	0.851871	0.871598	0.88174	0.907791	0.876101	0.842456	0.865581	0.880754	0.844928	1	0.894957	0.0617924
1173	5	111229	0.444916	63.5889	5.75195	3.32781	0.85582	0.936653	0.908999	0.875869	0.878085	0.891233	0.911251	0.917854	0.894038	0.884428	0.872349	0.884846	0.851172	0.872039	0.882337	0.907789	0.877055	0.842433	0.866591	0.880431	0.844267	1	0.895989	0.0612289
1174	6	69751	0.279004	66.4627	8.17805	3.87408	1.37271	0.937356	0.910525	0.877737	0.879751	0.892503	0.911786	0.918761	0.895471	0.88565	0.87274	0.886009	0.850819	0.872683	0.882869	0.907758	0.876783	0.84244	0.866109	0.880934	0.844676	1	0.897032	0.0608403
1178	10	61320	0.24528	66.4578	8.17833	3.87328	1.37292	0.938169	0.911831	0.879998	0.880895	0.89333	0.912745	0.919121	0.896159	0.88529	0.873549	0.886619	0.851207	0.872864	0.883399	0.908187	0.876916	0.842482	0.866365	0.881499	0.845116	1	0.897942	0.0605049
1180	0	727263	2.90905	22.8653	0.86242	0.153794	0.017333	0.917204	0.899281	0.870231	0.847876	0.895197	0.899666	0.915506	0.874022	0.912472	0.862058	0.893583	0.875569	0.870402	0.854621	0.909729	0.880237	0.854753	0.855887	0.86276	0.830846	1	0.887865	0.0665756
1185	5	108681	0.434724	63.2695	5.74562	3.27873	0.846446	0.918086	0.900038	0.87167	0.849505	0.89586	0.899964	0.91648	0.875208	0.91188	0.862478	0.894089	0.875875	0.870474	0.854758	0.909124	0.88129	0.854142	0.855094	0.862092	0.830154	1	0.888587	0.066327
1186	6	68238	0.272952	65.3421	8.12929	3.68573	1.32002	0.920228	0.901426	0.873985	0.851029	0.896333	0.901323	0.917671	0.874894	0.913443	0.863236	0.895286	0.876286	0.87104	0.855037	0.909552	0.881862	0.854062	0.855037	0.862349	0.83071	1	0.889847	0.0656868
1190	10	59884	0.239536	65.3054	8.12066	3.67939	1.31739	0.922108	0.903054	0.875635	0.852548	0.896976	0.902787	0.918376	0.875601	0.913909	0.864371	0.895214	0.87697	0.871944	0.855671	0.909717	0.882348	0.853617	0.855404	0.862551	0.831032	1	0.89101	0.0651773
1192	0	700678	2.80271	22.8991	0.861186	0.154472	0.0173437	0.924193	0.89774	0.872146	0.86312	0.856137	0.893303	0.89449	0.896415	0.88929	0.877404	0.898797	0.877703	0.863947	0.875805	0.892216	0.877785	0.837769	0.864761	0.858132	0.841648	1	0.886286	0.0654827
1197	5	106562	0.426248	64.5473	5.84353	3.47999	0.895424	0.925846	0.899383	0.873388	0.864985	0.856605	0.893799	0.895225	0.898346	0.889787	0.877644	0.900119	0.878146	0.865116	0.876433	0.89272	0.879084	0.83931	0.865294	0.858406	0.840905	1	0.88744	0.0652257
1198	6	67451	0.269804	65.2022	8.18063	3.66483	1.32078	0.927414	0.901232	0.875087	0.866822	0.857541	0.895146	0.895806	0.898311	0.889935	0.878445	0.900513	0.877355	0.864917	0.876925	0.89287	0.878719	0.839988	0.865436	0.858275	0.840959	1	0.888501	0.0647013
1202	10	59342	0.237368	65.1815	8.16637	3.66085	1.31643	0.92828	0.90286	0.876352	0.867834	0.859004	0.895892	0.897105	0.898908	0.89023	0.879411	0.900846	0.877717	0.866048	0.876951	0.893221	0.878804	0.839978	0.865374	0.858229	0.840779	1	0.889446	0.0644179
1204	0	667075	2.6683	22.8797	0.857606	0.154077	0.017235	0.904436	0.923446	0.880564	0.862004	0.870309	0.89723	0.900673	0.900135	0.909826	0.855303	0.87947	0.847896	0.874626	0.874597	0.876112	0.869225	0.83596	0.877326	0.870039	0.862354	1	0.888235	0.0650256
1209	5	104567	0.418268	64.4325	5.85445	3.46214	0.894216	0.906208	0.924536	0.882406	0.863695	0.870858	0.898936	0.901355	0.899878	0.910373	0.85516	0.880211	0.847901	0.875066	0.87453	0.876993	0.86971	0.836033	0.877108	0.870442	0.863207	1	0.889266	0.0644909
1210	6	66233	0.264932	66.4208	8.25425	3.87016	1.38596	0.907659	0.92537	0.883932	0.865339	0.871107	0.900797	0.902737	0.899793	0.910573	0.855608	0.879833	0.848716	0.875915	0.875176	0.876897	0.869944	0.837226	0.877644	0.87085	0.863233	1	0.890229	0.0641328
1214	10	58158	0.232632	66.4113	8.26516	3.86902	1.38769	0.909144	0.926579	0.885312	0.866441	0.872477	0.901398	0.90359	0.899962	0.911139	0.856391	0.88061	0.848722	0.875993	0.875683	0.876921	0.869829	0.837013	0.878142	0.871187	0.863389	1	0.891162	0.0638661
1216	0	617776	2.4711	22.825	0.863883	0.152991	0.0172738	0.930003	0.907153	0.872095	0.858403	0.870491	0.87328	0.921095	0.875737	0.892694	0.859881	0.882228	0.881792	0.867141	0.87833	0.901762	0.867774	0.85699	0.860294	0.842978	0.868853	1	0.887663	0.0634735
1221	5	100921	0.403684	59.6138	5.37588	2.74388	0.704416	0.93163	0.9083	0.873619	0.860138	0.872559	0.874377	0.921349	0.878474	0.892946	0.860614	0.883334	0.88219	0.867753	0.878806	0.902032	0.866336	0.85608	0.858934	0.84468	0.86867	1	0.888853	0.0628323
1222	6	64043	0.256172	60.7066	7.58851	2.95975	1.06518	0.932842	0.909553	0.874904	0.862717	0.874428	0.875552	0.922076	0.877941	0.893056	0.861093	0.883976	0.882813	0.868565	0.878847	0.901722	0.866551	0.856807	0.858611	0.84444	0.868588	1	0.8899	0.0625168
1226	10	56386	0.225544	60.7147	7.58142	2.96067	1.06486	0.934141	0.910864	0.876601	0.864399	0.875483	0.876725	0.923261	0.8788	0.893617	0.861898	0.884661	0.882985	0.868744	0.879083	0.901208	0.86658	0.856729	0.858032	0.84458	0.868912	1	0.890957	0.0621645
1228	0	613189	2.45276	22.7927	0.869589	0.152356	0.0173787	0.922597	0.894696	0.842654	0.886908	0.878423	0.880445	0.919677	0.90484	0.895304	0.872721	0.884882	0.873764	0.890834	0.896344	0.90633	0.866225	0.85563	0.863285	0.865744	0.843293	1	0.888511	0.0663043
1233	5	101328	0.405312	60.2341	5.45072	2.83047	0.728433	0.92322	0.896529	0.844189	0.888358	0.880107	0.881158	0.919252	0.90548	0.895592	0.873554	0.88556	0.874363	0.892271	0.895981	0.906956	0.865837	0.854867	0.86405	0.865664	0.843153	1	0.88944	0.0661493
1234	6	64557	0.258228	59.8034	7.5499	2.8326	1.02847	0.924818	0.897842	0.847592	0.888935	0.882429	0.882166	0.920334	0.906207	0.897323	0.874545	0.886356	0.874584	0.892924	0.896526	0.907028	0.865259	0.855531	0.864608	0.865421	0.842504	1	0.890796	0.0656801
1238	10	56965	0.22786	59.7835	7.54991	2.82989	1.02791	0.925928	0.899386	0.848749	0.890275	0.883701	0.883349	0.920521	0.906767	0.898613	0.874958	0.886852	0.874677	0.893724	0.896472	0.907355	0.86518	0.855692	0.864434	0.865786	0.842526	1	0.891746	0.0654393
1240	0	710286	2.84114	22.8568	0.850596	0.153607	0.017071	0.915512	0.904909	0.85764	0.864096	0.886445	0.887582	0.905705	0.897184	0.891822	0.850888	0.877746	0.860483	0.87916	0.856302	0.916669	0.857349	0.857433	0.871226	0.844014	0.836898	1	0.885356	0.0655889
1245	5	107425	0.4297	61.8161	5.59983	3.05854	0.788664	0.917003	0.906614	0.859711	0.865283	0.886712	0.887647	0.9062	0.897063	0.892567	0.85178	0.878106	0.860749	0.880619	0.856407	0.916365	0.857342	0.857906	0.870589	0.843174	0.835429	1	0.886271	0.0648316
1246	6	67204	0.268816	62.9741	7.86638	3.30213	1.18634	0.919023	0.907736	0.860886	0.866749	0.887998	0.889188	0.906776	0.898019	0.892633	0.852427	0.877604	0.862069	0.88186	0.85634	0.916374	0.857241	0.858186	0.870655	0.843172	0.835709	1	0.88735	0.06439
1250	10	58892	0.235568	62.959	7.86889	3.29993	1.18639	0.920728	0.909657	0.862613	0.868072	0.88883	0.890673	0.907228	0.898153	0.893305	0.8529	0.877615	0.862239	0.882038	0.856169	0.91644	0.857824	0.858173	0.870967	0.843018	0.836455	1	0.888429	0.063976
1252	0	761505	3.04602	22.9684	0.853446	0.155855	0.0172819	0.922808	0.901607	0.854604	0.851067	0.876741	0.912553	0.916664	0.896209	0.902944	0.863726	0.904858	0.878349	0.872396	0.880462	0.88573	0.887047	0.865224	0.860934	0.844316	0.846716	1	0.888698	0.0625582
1257	5	109652	0.438608	61.2341	5.51807	2.9726	0.762322	0.924917	0.903677	0.857084	0.852369	0.877034	0.913422	0.917434	0.897498	0.903517	0.864325	0.904557	0.878488	0.872314	0.880919	0.886869	0.886796	0.865128	0.860641	0.845598	0.847039	1	0.889932	0.062135
1258	6	68865	0.27546	60.7736	7.62876	2.97056	1.07186	0.926465	0.905133	0.857279	0.854767	0.877833	0.91373	0.918115	0.897902	0.903739	0.864924	0.904973	0.878647	0.873063	0.881899	0.887272	0.887105	0.864975	0.860531	0.846475	0.846381	1	0.890835	0.0618914
1262	10	60587	0.242348	60.7662	7.63511	2.96974	1.07286	0.927542	0.906391	0.858782	0.856207	0.878431	0.914751	0.919372	0.898402	0.903783	0.865441	0.904683	0.878753	0.872894	0.882128	0.887303	0.88736	0.865747	0.860721	0.846411	0.846254	1	0.8917	0.0615979
1264	0	655137	2.62055	22.9482	0.868695	0.15547	0.0175672	0.907594	0.930774	0.8731	0.870323	0.889293	0.891708	0.899848	0.896104	0.905416	0.863753	0.895848	0.884475	0.855242	0.868897	0.876734	0.894172	0.842309	0.860229	0.853136	0.886662	1	0.891907	0.0621498
1269	5	103905	0.41562	64.5642	5.8021	3.48156	0.890623	0.908753	0.931558	0.874491	0.871498	0.890501	0.892431	0.901208	0.89679	0.905558	0.86478	0.896656	0.88489	0.857586	0.869034	0.876897	0.894004	0.84123	0.859824	0.853318	0.885877	1	0.89282	0.0619598
1270	6	65606	0.262424	64.7704	8.08213	3.59121	1.2903	0.910786	0.932811	0.876635	0.873022	0.891138	0.893059	0.902082	0.89818	0.905771	0.865332	0.897197	0.885643	0.857742	0.869875	0.877412	0.893584	0.841318	0.859258	0.85278	0.885414	1	0.893948	0.0614739
1274	10	57790	0.23116	64.7554	8.08957	3.58911	1.29125	0.912303	0.933916	0.87792	0.874096	0.892481	0.893589	0.903539	0.899022	0.906402	0.865972	0.897569	0.886451	0.858202	0.86964	0.877773	0.894021	0.841201	0.860157	0.852743	0.885136	1	0.894937	0.0611752
1276	0	571311	2.28524	22.8984	0.871955	0.154472	0.0175677	0.919829	0.908511	0.885797	0.869708	0.881944	0.876369	0.894992	0.868871	0.877129	0.839695	0.879694	0.891208	0.864558	0.865069	0.908577	0.872534	0.855331	0.843888	0.854443	0.891401	1	0.886794	0.0655425
1281	5	98060	0.39224	62.1601	5.63736	3.1098	0.802054	0.921145	0.910514	0.886666	0.871247	0.883077	0.876948	0.895722	0.870263	0.879125	0.840572	0.880736	0.891883	0.864501	0.865011	0.909408	0.872491	0.855221	0.843025	0.853957	0.892092	1	0.8879	0.0651194
1282	6	62452	0.249808	64.8082	8.01093	3.59451	1.27919	0.922861	0.911668	0.887329	0.873223	0.885344	0.878146	0.89564	0.870316	0.879884	0.840998	0.880981	0.891917	0.866081	0.866169	0.909755	0.873159	0.854929	0.843616	0.854384	0.892509	1	0.888965	0.0646888
1286	10	54870	0.21948	64.7856	7.9993	3.59046	1.27713	0.924795	0.913013	0.888081	0.874112	0.886222	0.879807	0.896601	0.871697	0.880627	0.841735	0.88203	0.892382	0.866421	0.866621	0.910078	0.873191	0.854893	0.843977	0.855103	0.892646	1	0.890041	0.0643801
1288	0	559546	2.23818	22.759	0.852032	0.15166	0.016942	0.920059	0.900504	0.838461	0.872166	0.900657	0.872443	0.929093	0.882713	0.881849	0.855517	0.860334	0.881732	0.860674	0.84201	0.892903	0.888791	0.850601	0.86322	0.857369	0.884031	1	0.884312	0.0635982
1293	5	97454	0.389816	63.5735	5.73405	3.32497	0.85363	0.920034	0.901661	0.842038	0.873048	0.901235	0.873694	0.930054	0.884181	0.88335	0.856573	0.861637	0.881667	0.860673	0.842608	0.891805	0.888989	0.851335	0.8643	0.857805	0.884576	1	0.885365	0.0634988
1294	6	62084	0.248336	66.2043	8.14905	3.82945	1.35823	0.921107	0.902769	0.843261	0.875209	0.902229	0.874758	0.930747	0.885027	0.884809	0.857089	0.862686	0.882522	0.862469	0.844686	0.891921	0.889223	0.851218	0.863757	0.857604	0.885293	1	0.886466	0.0631066
1298	10	54500	0.218	66.1981	8.14954	3.82844	1.35803	0.922817	0.903523	0.845239	0.875872	0.903321	0.876477	0.93111	0.885972	0.88578	0.857514	0.863725	0.883303	0.862651	0.845	0.892248	0.88922	0.851725	0.863927	0.857486	0.885963	1	0.88751	0.0627362
1300	0	667498	2.66999	22.8077	0.851998	0.152628	0.0170313	0.92291	0.896151	0.877209	0.896455	0.875075	0.875776	0.91303	0.87745	0.904228	0.851371	0.86106	0.882869	0.892715	0.851754	0.887559	0.862776	0.86142	0.871654	0.85794	0.853065	1	0.888955	0.0631718
1305	5	105027	0.420108	64.4142	5.84135	3.45886	0.891089	0.924243	0.897212	0.877841	0.896988	0.876751	0.876127	0.913841	0.877631	0.905305	0.853219	0.863559	0.88383	0.893404	0.851605	0.888591	0.863992	0.861374	0.871233	0.85955	0.852881	1	0.889906	0.0628248
1306	6	66258	0.265032	66.4287	8.22905	3.87042	1.38074	0.925866	0.899008	0.879675	0.898005	0.877245	0.877713	0.914501	0.877449	0.90494	0.853074	0.864545	0.883471	0.89353	0.852516	0.888685	0.865714	0.862371	0.871276	0.858968	0.852931	1	0.890904	0.0624425
1310	10	58095	0.23238	66.4162	8.21522	3.86776	1.37804	0.927464	0.900878	0.881152	0.899389	0.87844	0.878535	0.914924	0.87844	0.906266	0.853473	0.865617	0.883484	0.893889	0.853128	0.889199	0.866262	0.862441	0.871194	0.859437	0.853232	1	0.892048	0.0621836
1312	0	643451	2.5738	22.8503	0.86732	0.153501	0.0173929	0.924633	0.909448	0.849741	0.867556	0.876023	0.884917	0.924634	0.8911	0.882875	0.867928	0.881983	0.880007	0.885091	0.867469	0.876508	0.866732	0.860803	0.873889	0.848535	0.828637	1	0.887316	0.0626879
1317	5	103826	0.415304	61.0896	5.52247	2.95213	0.759514	0.926931	0.910572	0.852474	0.868641	0.878417	0.887239	0.92539	0.891366	0.882963	0.868544	0.882062	0.881297	0.885621	0.86762	0.875118	0.865915	0.86147	0.874097	0.848506	0.829156	1	0.888665	0.0625166
1318	6	65685	0.26274	63.3322	7.8539	3.35649	1.20036	0.927746	0.911487	0.854792	0.870823	0.87909	0.888171	0.925889	0.891992	0.88355	0.868691	0.88215	0.881701	0.885826	0.867847	0.875398	0.865799	0.861833	0.875078	0.848725	0.829976	1	0.88962	0.0621842
1322	10	57556	0.230224	63.3188	7.85868	3.35461	1.20055	0.92893	0.912311	0.856462	0.871864	0.88016	0.888926	0.926645	0.892757	0.884278	0.869657	0.882888	0.882567	0.886467	0.868146	0.875999	0.866096	0.862013	0.875069	0.848217	0.829931	1	0.89055	0.0619638
1324	0	680816	2.72326	22.8459	0.85566	0.153396	0.0171554	0.9193	0.905706	0.872639	0.865885	0.881152	0.886611	0.909487	0.885849	0.892862	0.846356	0.90115	0.874522	0.873399	0.872655	0.891888	0.883934	0.840356	0.864131	0.83038	0.867599	1	0.887979	0.0648911
1329	5	105328	0.421312	59.2997	5.38938	2.70189	0.698449	0.920534	0.907503	0.874858	0.866066	0.88241	0.888002	0.91009	0.886027	0.893385	0.847035	0.90269	0.87369	0.872831	0.872693	0.892991	0.883236	0.839231	0.863441	0.830268	0.867699	1	0.888936	0.0645194
1330	6	66450	0.2658	61.421	7.61254	3.06272	1.09282	0.921949	0.90909	0.8769	0.867833	0.882423	0.888563	0.911369	0.886892	0.893205	0.847976	0.903521	0.874349	0.873175	0.873228	0.893559	0.883371	0.840263	0.863183	0.831392	0.866727	1	0.89001	0.0641078
1334	10	58414	0.233656	61.3972	7.61274	3.05926	1.09155	0.924162	0.910895	0.877872	0.868704	0.883042	0.889984	0.912102	0.887655	0.893758	0.849154	0.904218	0.874508	0.872959	0.873412	0.894007	0.883162	0.840578	0.862978	0.831932	0.866539	1	0.891085	0.0636267
1336	0	716227	2.86491	22.867	0.853015	0.153815	0.0171313	0.917615	0.919314	0.882569	0.864993	0.900322	0.866306	0.898329	0.899697	0.888356	0.850642	0.885538	0.890024	0.856333	0.831887	0.895944	0.895669	0.839769	0.860375	0.836615	0.885784	1	0.88967	0.0621192
1341	5	107725	0.4309	62.5725	5.67305	3.17178	0.817747	0.918083	0.920975	0.884488	0.86634	0.901745	0.867106	0.898765	0.899991	0.890722	0.852778	0.885922	0.890364	0.855521	0.832407	0.895563	0.89618	0.840079	0.860557	0.836547	0.885505	1	0.890697	0.0618105
1342	6	67619	0.270476	64.8143	8.0562	3.59721	1.28604	0.919239	0.921716	0.885816	0.867877	0.902971	0.868003	0.900035	0.90025	0.891806	0.85388	0.88674	0.890866	0.856741	0.832843	0.897337	0.895414	0.840274	0.861171	0.837302	0.885121	1	0.8917	0.0614017
1346	10	59409	0.237636	64.8002	8.04241	3.59439	1.28333	0.920685	0.922781	0.887071	0.869658	0.903701	0.869363	0.901311	0.900394	0.892154	0.854567	0.886465	0.891574	0.857033	0.833199	0.897566	0.895529	0.840546	0.861418	0.837483	0.885362	1	0.892669	0.061088
1348	0	728339	2.91336	22.8525	0.851524	0.153522	0.017078	0.915167	0.88941	0.867773	0.867436	0.885704	0.876032	0.917334	0.874242	0.864499	0.855526	0.878764	0.892817	0.881021	0.869445	0.904303	0.885562	0.842031	0.855098	0.855875	0.870167	1	0.883876	0.0669554
1353	5	108674	0.434696	58.8492	5.35857	2.64126	0.683737	0.916917	0.890926	0.870158	0.86874	0.887705	0.877229	0.91745	0.876148	0.865713	0.855987	0.879879	0.893802	0.881568	0.869633	0.904209	0.885244	0.842787	0.854929	0.855922	0.870328	1	0.885209	0.0663884
1354	6	68197	0.272788	60.4408	7.51524	2.91982	1.04461	0.919293	0.892231	0.87226	0.869906	0.88891	0.878338	0.917709	0.876732	0.866204	0.857149	0.880699	0.894314	0.882026	0.870911	0.903141	0.884958	0.842126	0.855983	0.856511	0.870214	1	0.886408	0.0657961
1358	10	59948	0.239792	60.4217	7.51448	2.91711	1.04378	0.92069	0.893725	0.873407	0.871522	0.889955	0.879404	0.918304	0.877277	0.866951	0.857718	0.881748	0.895518	0.881622	0.87138	0.903325	0.885175	0.842272	0.855358	0.85726	0.870413	1	0.887431	0.0653789
1360	0	683971	2.73588	22.9159	0.86364	0.154813	0.0174032	0.925034	0.893248	0.88284	0.867444	0.887876	0.873916	0.907072	0.884714	0.891297	0.83943	0.875209	0.894278	0.898477	0.860304	0.873788	0.868377	0.852495	0.878215	0.841909	0.884907	1	0.887704	0.0648671
1365	5	105404	0.421616	63.6384	5.73454	3.335	0.855976	0.926118	0.894952	0.884658	0.869668	0.888377	0.874986	0.907513	0.885033	0.89166	0.83984	0.874682	0.893657	0.898932	0.861073	0.8749	0.867102	0.851941	0.87814	0.843678	0.885289	1	0.888677	0.064457
1366	6	66141	0.264564	64.9276	8.06307	3.61593	1.29617	0.927473	0.8966	0.885631	0.87095	0.890159	0.876612	0.908332	0.886152	0.893387	0.83954	0.875796	0.894649	0.899752	0.861032	0.875206	0.867495	0.852898	0.878865	0.84369	0.885623	1	0.889855	0.0639917
1370	10	58055	0.23222	64.9103	8.06832	3.61331	1.29574	0.928843	0.89888	0.886986	0.872741	0.891456	0.878296	0.908854	0.886918	0.894143	0.840065	0.876092	0.894841	0.899655	0.861269	0.875928	0.86766	0.85363	0.878296	0.843683	0.885677	1	0.891039	0.0635117
1372	0	612856	2.45142	22.8389	0.87483	0.153287	0.0175614	0.923661	0.912465	0.867245	0.870531	0.894142	0.887965	0.911265	0.90732	0.892595	0.875103	0.849311	0.889318	0.872656	0.852719	0.89485	0.868126	0.834761	0.872162	0.848163	0.882081	1	0.891158	0.0638813
1377	5	100843	0.403372	65.8816	5.95113	3.69897	0.951351	0.924601	0.914664	0.868603	0.870422	0.896483	0.888971	0.912364	0.907782	0.892586	0.876878	0.850495	0.889854	0.874062	0.852439	0.894519	0.869282	0.834813	0.872683	0.848229	0.881722	1	0.892223	0.0637484
1378	6	63900	0.2556	68.1323	8.47494	4.17586	1.49239	0.925117	0.91608	0.870399	0.871275	0.897347	0.889859	0.913388	0.90849	0.893161	0.877144	0.850524	0.890235	0.874734	0.852308	0.894484	0.86939	0.833991	0.8723	0.848638	0.882027	1	0.893033	0.0633322
1382	10	56208	0.224832	68.1055	8.44734	4.16995	1.48705	0.926194	0.917494	0.872483	0.872572	0.89884	0.890594	0.914345	0.909372	0.893725	0.877775	0.851098	0.890229	0.875276	0.852485	0.894624	0.87033	0.834027	0.872518	0.848998	0.881974	1	0.894098	0.062978
1384	0	713624	2.8545	22.8997	0.847862	0.154463	0.0170637	0.917028	0.918646	0.865449	0.862721	0.859179	0.899033	0.907186	0.878628	0.878009	0.860664	0.885466	0.873925	0.878983	0.827731	0.867265	0.88293	0.83014	0.851677	0.836119	0.856898	1	0.884573	0.0637901
1389	5	106739	0.426956	60.5928	5.46521	2.88071	0.739805	0.918418	0.919837	0.867223	0.86429	0.859972	0.900285	0.907316	0.879913	0.879355	0.8617	0.885234	0.874727	0.879285	0.828146	0.866764	0.88455	0.829973	0.85213	0.837135	0.857006	1	0.88565	0.0631983
1390	6	66779	0.267116	63.164	7.77713	3.32781	1.17957	0.919084	0.920724	0.868986	0.866335	0.861394	0.901099	0.908542	0.881213	0.879019	0.861446	0.885383	0.875133	0.878405	0.828816	0.866111	0.883998	0.830186	0.85291	0.837067	0.856227	1	0.886521	0.0629487
1394	10	58729	0.234916	63.1511	7.77578	3.32578	1.17858	0.920031	0.921785	0.870243	0.868217	0.862674	0.90222	0.909091	0.882298	0.879915	0.861099	0.885227	0.875189	0.87845	0.828969	0.866676	0.88412	0.830884	0.852994	0.837057	0.855846	1	0.887422	0.0626623
1396	0	675150	2.7006	22.8869	0.875261	0.154247	0.0176141	0.916938	0.913908	0.874877	0.872622	0.888317	0.868933	0.910732	0.896735	0.870381	0.880458	0.889059	0.872922	0.859485	0.849247	0.888233	0.887343	0.841293	0.847452	0.842055	0.879395	1	0.888586	0.064458
1401	5	104516	0.418064	63.3241	5.7423	3.28695	0.846819	0.918419	0.915123	0.876134	0.873857	0.890055	0.870977	0.911559	0.898159	0.870938	0.88264	0.890141	0.873072	0.860093	0.849889	0.888673	0.88707	0.84135	0.848272	0.8429	0.879401	1	0.88981	0.0640894
1402	6	65863	0.263452	64.7566	8.11206	3.59011	1.29381	0.919963	0.916531	0.877731	0.875385	0.891267	0.872804	0.91206	0.89882	0.872265	0.883296	0.890401	0.874877	0.860772	0.851707	0.888845	0.886962	0.84174	0.848944	0.84259	0.879887	1	0.89103	0.0638637
1406	10	57789	0.231156	64.737	8.08887	3.5861	1.28974	0.921438	0.917839	0.878697	0.8763	0.892878	0.873981	0.912596	0.899877	0.873203	0.883923	0.890844	0.875945	0.861115	0.852463	0.889001	0.886847	0.841648	0.849547	0.842617	0.879709	1	0.892038	0.0635748
1408	0	728538	2.91415	22.8082	0.872553	0.152668	0.0174543	0.90748	0.907114	0.875451	0.877174	0.900845	0.871349	0.901694	0.893741	0.878774	0.843346	0.877981	0.880991	0.88756	0.849842	0.89198	0.879484	0.840717	0.85651	0.852826	0.879012	1	0.886976	0.0652723
1413	5	108828	0.435312	62.6923	5.68156	3.18991	0.822468	0.90859	0.908443	0.877495	0.878712	0.901905	0.872933	0.902139	0.893938	0.878795	0.844025	0.878846	0.882673	0.887492	0.851017	0.892969	0.87851	0.841727	0.856034	0.852988	0.879342	1	0.888044	0.0648425
1414	6	68295	0.27318	64.0016	7.98003	3.46512	1.24336	0.910806	0.909957	0.878637	0.879969	0.902379	0.873644	0.902497	0.895175	0.880152	0.844352	0.879259	0.88259	0.887576	0.851365	0.892935	0.878139	0.841189	0.856168	0.853386	0.879222	1	0.889057	0.0644126
1418	10	59971	0.239884	63.9916	7.97673	3.46341	1.24248	0.911782	0.911782	0.880225	0.881226	0.904037	0.874915	0.903278	0.895883	0.880701	0.845525	0.880359	0.883235	0.887396	0.851828	0.893257	0.878483	0.841523	0.857073	0.853096	0.879333	1	0.890177	0.0640467
1420	0	688963	2.75585	22.8035	0.846799	0.152537	0.0169084	0.917186	0.892599	0.878319	0.877346	0.890303	0.868193	0.919433	0.888072	0.87796	0.854003	0.870545	0.891494	0.885765	0.85431	0.893203	0.886658	0.842693	0.855978	0.854393	0.895389	1	0.887373	0.0643914
1425	5	106429	0.425716	62.3016	5.63609	3.13061	0.80513	0.918786	0.894446	0.879774	0.878614	0.891519	0.869072	0.920421	0.889499	0.877454	0.854269	0.870975	0.891233	0.885713	0.855025	0.893521	0.887277	0.84196	0.854246	0.85535	0.895292	1	0.88841	0.0636015
1426	6	67022	0.268088	62.9691	7.86209	3.30115	1.18516	0.920064	0.896273	0.882218	0.879741	0.893214	0.869535	0.921802	0.890596	0.878122	0.855682	0.871609	0.891163	0.885694	0.856405	0.894147	0.887403	0.841463	0.854279	0.8556	0.895624	1	0.889648	0.063087
1430	10	58762	0.235048	62.9469	7.86254	3.29777	1.18394	0.921812	0.897476	0.883683	0.880824	0.894651	0.870707	0.92239	0.890669	0.878578	0.856361	0.871677	0.89169	0.885972	0.857067	0.894405	0.887078	0.841939	0.854481	0.855749	0.895306	1	0.890643	0.0627287
1432	0	506645	2.02658	22.7922	0.857674	0.152327	0.0171084	0.928706	0.919398	0.855187	0.889715	0.893302	0.880124	0.901396	0.861861	0.912002	0.830105	0.882779	0.905243	0.893605	0.864745	0.882944	0.891505	0.855195	0.889105	0.875448	0.83294	1	0.891638	0.0627341
1437	5	93284	0.373136	61.4877	5.52479	3.00913	0.769852	0.929859	0.920276	0.856578	0.890951	0.895111	0.881175	0.90254	0.862131	0.912863	0.831563	0.883983	0.906576	0.893481	0.865063	0.883973	0.892356	0.854305	0.88966	0.875536	0.833862	1	0.892694	0.0623483
1438	6	60179	0.240716	64.8709	7.9377	3.60184	1.27052	0.931388	0.920604	0.858248	0.89262	0.89537	0.882152	0.903156	0.863283	0.913226	0.831577	0.884844	0.9077	0.89287	0.865161	0.883921	0.893235	0.854301	0.890502	0.876302	0.83397	1	0.893576	0.0620827
1442	10	52942	0.211768	64.8438	7.92998	3.59718	1.26822	0.932247	0.921253	0.860215	0.893289	0.896868	0.883533	0.904018	0.863804	0.913764	0.832014	0.885129	0.908466	0.893204	0.865806	0.884241	0.893468	0.854397	0.891154	0.876044	0.834526	1	0.894467	0.0616785
1444	0	510620	2.04248	22.7888	0.857493	0.152259	0.0171167	0.912975	0.911645	0.874843	0.881321	0.864125	0.874886	0.906246	0.880521	0.900206	0.847846	0.840167	0.868627	0.918231	0.835787	0.89008	0.878324	0.802693	0.882565	0.842808	0.874403	1	0.885144	0.0682543
1449	5	93037	0.372148	63.3724	5.73138	3.29407	0.848443	0.915254	0.913696	0.877205	0.883256	0.865398	0.876232	0.907322	0.881886	0.899895	0.848259	0.840107	0.869955	0.91728	0.836216	0.889625	0.878495	0.80253	0.881101	0.842455	0.875335	1	0.886507	0.0676011
1450	6	59626	0.238504	66.6477	8.18492	3.90572	1.38118	0.9185	0.915641	0.878442	0.88417	0.866157	0.876379	0.907918	0.882459	0.900614	0.849177	0.841152	0.870635	0.917653	0.836053	0.890132	0.878325	0.8034	0.880799	0.842988	0.875952	1	0.887735	0.0668947
1454	10	52407	0.209628	66.6182	8.18005	3.90047	1.37779	0.920163	0.917196	0.880875	0.88576	0.867432	0.877784	0.908848	0.882811	0.901483	0.849867	0.841433	0.871248	0.917492	0.836539	0.890158	0.8791	0.803461	0.88076	0.843294	0.875484	1	0.88897	0.0663216
1456	0	565717	2.26287	22.7895	0.843503	0.152253	0.016812	0.907266	0.898367	0.89191	0.884912	0.883101	0.881656	0.899503	0.903144	0.908924	0.858444	0.873861	0.874811	0.893913	0.845242	0.88967	0.900093	0.833748	0.871168	0.830016	0.874488	1	0.889733	0.0659128
1461	5	98128	0.392512	65.1031	5.88242	3.56996	0.917527	0.909277	0.900472	0.892987	0.885435	0.884238	0.882786	0.899774	0.903743	0.909898	0.858863	0.874878	0.874669	0.894515	0.845717	0.889899	0.901511	0.834247	0.872605	0.831786	0.874378	1	0.890854	0.0653158
1462	6	62462	0.249848	67.7713	8.36624	4.10746	1.45785	0.91145	0.902781	0.894424	0.886203	0.88557	0.883513	0.900684	0.904566	0.911906	0.859499	0.875092	0.875268	0.894984	0.845858	0.890493	0.901452	0.83538	0.872899	0.831233	0.8753	1	0.892127	0.0649594
1466	10	54940	0.21976	67.7486	8.36293	4.10334	1.45647	0.913269	0.904423	0.895586	0.88775	0.886949	0.884538	0.901465	0.90567	0.912514	0.860266	0.875746	0.876156	0.894694	0.846169	0.890908	0.901465	0.836221	0.872506	0.831735	0.875355	1	0.893278	0.0644157
1468	0	546784	2.18714	22.767	0.855056	0.151823	0.0170223	0.915834	0.913048	0.899909	0.876566	0.878394	0.878192	0.902831	0.903386	0.876514	0.843005	0.866425	0.871323	0.86341	0.869833	0.890588	0.876066	0.841482	0.865074	0.854881	0.87283	1	0.889846	0.0635229
1473	5	96789	0.387156	63.5157	5.75098	3.31652	0.853943	0.917134	0.915342	0.900944	0.879294	0.87916	0.87855	0.904674	0.903972	0.876732	0.843763	0.868373	0.872418	0.863285	0.869618	0.89006	0.875761	0.841294	0.86531	0.855355	0.873147	1	0.891038	0.0635982
1474	6	61757	0.247028	64.162	8.03144	3.49242	1.25967	0.918568	0.916592	0.902578	0.880726	0.880475	0.879439	0.905322	0.905015	0.877617	0.844625	0.869254	0.873172	0.86336	0.869051	0.89011	0.876346	0.840512	0.866938	0.856122	0.872727	1	0.892111	0.0630423
1478	10	54403	0.217612	64.1441	8.03041	3.48956	1.25866	0.920317	0.917964	0.903985	0.882313	0.881716	0.880586	0.905897	0.905603	0.878738	0.845477	0.870366	0.873996	0.863344	0.869391	0.891127	0.87645	0.840808	0.867029	0.856083	0.873261	1	0.893262	0.0626409
1480	0	557011	2.22804	22.7522	0.854904	0.151528	0.0170057	0.92973	0.905512	0.872986	0.879249	0.906206	0.857252	0.898121	0.885698	0.889745	0.844386	0.878705	0.875549	0.879687	0.859681	0.890102	0.901647	0.855811	0.852431	0.840725	0.880875	1	0.889559	0.0645527
1485	5	98180	0.39272	62.2292	5.61438	3.1194	0.801169	0.930724	0.906687	0.874735	0.880908	0.907277	0.858505	0.898762	0.886372	0.891454	0.846119	0.879273	0.87665	0.879925	0.861413	0.890298	0.901039	0.855846	0.853117	0.840492	0.880831	1	0.890676	0.0640126
1486	6	62763	0.251052	65.2183	8.01447	3.66108	1.29648	0.932389	0.907796	0.877117	0.881666	0.908099	0.859463	0.899391	0.886422	0.893034	0.846781	0.879627	0.877595	0.880144	0.861025	0.891409	0.900419	0.855894	0.852947	0.84075	0.880296	1	0.8917	0.0635991
1490	10	55240	0.22096	65.1847	8.01671	3.65572	1.29621	0.933671	0.909613	0.8792	0.883336	0.909251	0.860346	0.89971	0.88664	0.894207	0.848099	0.880666	0.878231	0.880395	0.86155	0.891944	0.900661	0.855766	0.853286	0.841102	0.880358	1	0.892874	0.0631649
1492	0	626643	2.50657	22.7842	0.848363	0.152154	0.0169087	0.928481	0.913026	0.863131	0.876693	0.874274	0.879103	0.881309	0.879286	0.883513	0.838823	0.870909	0.864759	0.88635	0.849478	0.88958	0.875056	0.823353	0.888865	0.871049	0.866381	1	0.885273	0.0647316
1497	5	102318	0.409272	61.5897	5.57921	3.02517	0.779312	0.929856	0.915049	0.865439	0.877773	0.876107	0.880617	0.881893	0.879782	0.883935	0.83993	0.87207	0.864936	0.886716	0.849816	0.889472	0.87444	0.821356	0.889316	0.870854	0.866431	1	0.886479	0.0644518
1498	6	64610	0.25844	63.043	7.86248	3.31248	1.18944	0.930746	0.916638	0.867056	0.880406	0.877813	0.881953	0.883516	0.880785	0.884066	0.839506	0.872721	0.865547	0.886473	0.850673	0.889978	0.875074	0.820995	0.890218	0.871421	0.867265	1	0.887687	0.0640528
1502	10	56752	0.227008	63.0232	7.86893	3.30968	1.18931	0.93217	0.917166	0.868613	0.881581	0.878621	0.882744	0.884401	0.881951	0.885097	0.839979	0.873441	0.866392	0.886841	0.851018	0.890409	0.874903	0.8222	0.889704	0.871573	0.867	1	0.888615	0.0638563
1504	0	556829	2.22732	22.7768	0.845026	0.152003	0.0168369	0.918457	0.90324	0.851545	0.876036	0.894673	0.882757	0.910724	0.876996	0.895739	0.848639	0.880931	0.877459	0.879403	0.832036	0.886274	0.890319	0.836135	0.875693	0.864252	0.863433	1	0.885948	0.0669058
1509	5	96963	0.387852	62.8203	5.69096	3.20935	0.827096	0.920444	0.904995	0.85398	0.878103	0.89579	0.882543	0.911342	0.877464	0.895837	0.849406	0.881754	0.877799	0.880588	0.831327	0.88559	0.88954	0.835267	0.875153	0.864814	0.8655	1	0.88712	0.066468
1510	6	62296	0.249184	64.2743	8.01468	3.50938	1.25868	0.9216	0.906487	0.856628	0.879695	0.896823	0.883026	0.911816	0.878652	0.895804	0.850368	0.883219	0.877175	0.880578	0.831618	0.886076	0.889351	0.834628	0.875417	0.865264	0.866332	1	0.888203	0.0660269
1514	10	54821	0.219284	64.2646	8.01053	3.50771	1.25825	0.92304	0.907891	0.857618	0.880785	0.897621	0.884369	0.911986	0.878824	0.896481	0.851079	0.883548	0.878824	0.880529	0.832008	0.88592	0.889595	0.834388	0.87606	0.865362	0.866557	1	0.889105	0.0656173
1516	0	490858	1.96343	22.797	0.856629	0.152422	0.0170945	0.931253	0.909303	0.900557	0.875529	0.876831	0.884	0.901853	0.888397	0.921535	0.839299	0.865908	0.866519	0.895734	0.826021	0.883705	0.891078	0.838585	0.863319	0.840672	0.865739	1	0.89247	0.0629458
1521	5	91780	0.36712	63.5612	5.73283	3.32302	0.852271	0.931897	0.909926	0.902119	0.877217	0.878448	0.885612	0.902179	0.887693	0.922603	0.840526	0.868359	0.867667	0.895446	0.824989	0.884425	0.891382	0.839486	0.864219	0.839655	0.865341	1	0.8934	0.0628499
1522	6	59064	0.236256	66.1235	8.17572	3.81688	1.35747	0.933597	0.912222	0.90352	0.878081	0.879893	0.88653	0.903757	0.888917	0.923185	0.840241	0.868829	0.868558	0.89574	0.826028	0.885658	0.89199	0.840419	0.864782	0.839403	0.865333	1	0.89464	0.0621569
1526	10	51946	0.207784	66.1103	8.17472	3.81464	1.35664	0.934875	0.913564	0.905248	0.879067	0.880511	0.888124	0.904343	0.889549	0.923093	0.841181	0.868575	0.869133	0.895834	0.825906	0.885968	0.89234	0.84172	0.864966	0.838631	0.864715	1	0.895561	0.0618431
1528	0	535553	2.14221	22.7355	0.842125	0.151179	0.0167158	0.889638	0.90551	0.89295	0.873309	0.874494	0.870745	0.88574	0.884883	0.902798	0.853122	0.876428	0.902254	0.881366	0.85728	0.860638	0.849774	0.838063	0.86846	0.841314	0.862957	1	0.882945	0.0671808
1533	5	95165	0.38066	63.6007	5.7664	3.33002	0.859047	0.892077	0.907061	0.894756	0.874444	0.876593	0.871302	0.886434	0.886518	0.901434	0.854553	0.87724	0.90217	0.881338	0.858882	0.861167	0.850029	0.837824	0.868623	0.842526	0.863527	1	0.884214	0.0666306
1534	6	60945	0.24378	66.1906	8.18797	3.82859	1.3623	0.894241	0.908672	0.895668	0.8767	0.878653	0.871729	0.887448	0.8873	0.902273	0.855255	0.877012	0.902453	0.880187	0.859874	0.861999	0.849906	0.837206	0.868234	0.842292	0.863401	1	0.885393	0.0661511
1538	10	53562	0.214248	66.1647	8.18406	3.82407	1.36018	0.896036	0.910319	0.896811	0.877945	0.879887	0.872522	0.888111	0.887831	0.903308	0.85668	0.877413	0.903019	0.880018	0.860162	0.861796	0.851191	0.836629	0.868666	0.84279	0.863205	1	0.886474	0.0657541
1540	0	523964	2.09586	22.7596	0.852626	0.151672	0.0169693	0.938578	0.912584	0.878413	0.876079	0.89073	0.866414	0.893309	0.90103	0.863727	0.823997	0.871131	0.868334	0.860481	0.838907	0.904035	0.880295	0.81756	0.858161	0.842748	0.868961	1	0.888054	0.0653009
1545	5	94579	0.378316	65.1746	5.88791	3.58166	0.920896	0.941092	0.914326	0.879989	0.877742	0.892111	0.86848	0.894919	0.902156	0.864558	0.825569	0.872049	0.869337	0.861407	0.83932	0.904857	0.880661	0.817565	0.859292	0.84321	0.867809	1	0.88959	0.0646731
1546	6	60770	0.24308	66.7441	8.30682	3.92714	1.40659	0.941887	0.915427	0.882343	0.87911	0.893327	0.868414	0.895121	0.903777	0.864349	0.826559	0.872182	0.869014	0.862119	0.839008	0.905364	0.880188	0.818076	0.859092	0.842768	0.867969	1	0.890456	0.0643843
1550	10	53333	0.213332	66.7317	8.28389	3.92411	1.40261	0.943318	0.917359	0.883571	0.880927	0.893743	0.869687	0.896396	0.904571	0.864962	0.827471	0.873643	0.869874	0.862496	0.83934	0.905443	0.881246	0.818039	0.859149	0.843062	0.867943	1	0.891621	0.063784
1552	0	527093	2.10837	22.6985	0.848276	0.150457	0.0167824	0.929551	0.92665	0.88358	0.900531	0.921916	0.872571	0.891455	0.873951	0.887281	0.862464	0.868251	0.866138	0.857279	0.883568	0.895472	0.896413	0.835028	0.86211	0.830614	0.863	1	0.89619	0.0602555
1557	5	95580	0.38232	64.1212	5.78455	3.4113	0.8761	0.93078	0.927788	0.884317	0.902024	0.922515	0.87444	0.892781	0.874833	0.886728	0.862267	0.86991	0.866839	0.858396	0.886038	0.896228	0.896621	0.835243	0.861791	0.830446	0.863193	1	0.897172	0.0598744
1558	6	61435	0.24574	66.3788	8.23211	3.86208	1.37806	0.931887	0.928827	0.884561	0.902466	0.923968	0.875755	0.893188	0.874485	0.887116	0.862904	0.871677	0.867787	0.858281	0.886042	0.895955	0.89681	0.83708	0.862171	0.830512	0.863962	1	0.897904	0.0596406
1562	10	54331	0.217324	66.357	8.23982	3.85873	1.37884	0.933307	0.929699	0.885728	0.903333	0.924665	0.876461	0.894121	0.87555	0.887762	0.86377	0.871666	0.86816	0.858331	0.8864	0.89621	0.896781	0.837809	0.863273	0.830502	0.864249	1	0.898755	0.0593501
1564	0	582893	2.33157	22.7924	0.842014	0.15231	0.0168037	0.92272	0.918042	0.876101	0.885265	0.893735	0.891531	0.892865	0.887032	0.894609	0.839703	0.858814	0.882452	0.870592	0.840383	0.879998	0.884799	0.844046	0.867066	0.833576	0.880615	1	0.890593	0.0631632
1569	5	99610	0.39844	65.0123	5.89773	3.55578	0.917603	0.924892	0.919456	0.877517	0.886743	0.895031	0.89107	0.894684	0.888706	0.895392	0.840468	0.859387	0.882843	0.870982	0.840066	0.87954	0.884535	0.845116	0.868091	0.83338	0.882507	1	0.891772	0.0624977
1570	6	63568	0.254272	65.9565	8.2709	3.79284	1.36861	0.926284	0.920392	0.878335	0.887766	0.895773	0.891848	0.895561	0.889685	0.896151	0.841957	0.858758	0.882606	0.87113	0.839699	0.879641	0.884533	0.845559	0.868393	0.834162	0.883275	1	0.892579	0.0619932
1574	10	55839	0.223356	65.9399	8.27128	3.79007	1.36736	0.927694	0.922071	0.879887	0.888689	0.896882	0.892459	0.896515	0.890569	0.896981	0.843165	0.858862	0.882985	0.872141	0.839189	0.879681	0.884964	0.846416	0.868846	0.834229	0.883719	1	0.893625	0.0617791
1576	0	673744	2.69498	22.8713	0.850579	0.153898	0.0170826	0.925842	0.883385	0.866158	0.891127	0.890408	0.873972	0.89613	0.886432	0.923858	0.817688	0.860242	0.879079	0.889558	0.828952	0.880703	0.882314	0.851195	0.879701	0.867105	0.88162	1	0.886007	0.0666711
1581	5	104747	0.418988	63.784	5.7693	3.35841	0.864908	0.927363	0.885013	0.867762	0.892579	0.89194	0.875175	0.897152	0.887706	0.923711	0.819742	0.860865	0.879161	0.889854	0.82958	0.881367	0.88318	0.851327	0.88045	0.867404	0.881715	1	0.887232	0.0664369
1582	6	66028	0.264112	65.9128	8.15272	3.78073	1.34517	0.928492	0.886457	0.869283	0.893742	0.893583	0.876658	0.89871	0.88932	0.92376	0.820235	0.862407	0.879491	0.890501	0.830193	0.881618	0.88333	0.850382	0.881066	0.867579	0.881179	1	0.888372	0.0659157
1586	10	57877	0.231508	65.9052	8.16128	3.77981	1.34657	0.929583	0.888142	0.871305	0.894794	0.89495	0.878034	0.899053	0.890665	0.923916	0.820507	0.86251	0.880177	0.890682	0.83033	0.882017	0.883278	0.850735	0.881706	0.868221	0.881939	1	0.889435	0.0655029
1588	0	629047	2.51619	22.8627	0.868237	0.153752	0.017431	0.92491	0.919177	0.892733	0.860735	0.866159	0.872279	0.903913	0.869856	0.903329	0.854071	0.863512	0.911523	0.889999	0.833191	0.891855	0.865043	0.845672	0.899374	0.856944	0.851442	1	0.889302	0.0640408
1593	5	102370	0.40948	63.1205	5.70407	3.25499	0.837058	0.92597	0.920265	0.893753	0.86289	0.868809	0.873229	0.905925	0.871422	0.904464	0.85442	0.865561	0.911195	0.890227	0.834747	0.891926	0.865	0.846083	0.898701	0.856481	0.850972	1	0.890535	0.0636182
1594	6	65056	0.260224	64.7874	8.05578	3.59281	1.2842	0.927163	0.92146	0.895736	0.864455	0.869881	0.873724	0.90751	0.872033	0.905443	0.855117	0.866062	0.912445	0.890264	0.834512	0.892516	0.8656	0.846302	0.899948	0.855509	0.850252	1	0.891607	0.0633435
1598	10	57168	0.228672	64.7979	8.04841	3.5942	1.28311	0.928072	0.9225	0.897303	0.865502	0.871064	0.874904	0.908384	0.872437	0.905725	0.855137	0.867024	0.912801	0.890297	0.834916	0.892615	0.865685	0.846767	0.899988	0.855531	0.850388	1	0.892464	0.0629993
1600	0	629586	2.51834	22.8119	0.852033	0.152712	0.0170371	0.917412	0.899277	0.891338	0.882857	0.875918	0.870825	0.875514	0.894836	0.908927	0.832293	0.873016	0.863136	0.867819	0.836157	0.879431	0.863912	0.854376	0.84741	0.832906	0.863606	1	0.884921	0.0637729
1605	5	102490	0.40996	63.3659	5.73674	3.29319	0.847742	0.91869	0.901366	0.892941	0.883032	0.876681	0.871812	0.876364	0.895683	0.908933	0.833994	0.873905	0.862172	0.868207	0.836194	0.879637	0.864587	0.855469	0.847107	0.831525	0.862689	1	0.885867	0.0632089
1606	6	64827	0.259308	65.6923	8.12952	3.7432	1.33096	0.920619	0.902672	0.895183	0.883822	0.877844	0.873371	0.877875	0.896795	0.909097	0.834421	0.875191	0.863768	0.868589	0.836935	0.880073	0.86457	0.854798	0.848119	0.832122	0.862079	1	0.887126	0.0630352
1610	10	56939	0.227756	65.6539	8.12481	3.73663	1.32796	0.921732	0.904819	0.896767	0.88529	0.878414	0.874901	0.878914	0.897144	0.909289	0.83528	0.875472	0.864952	0.868544	0.837019	0.879634	0.864873	0.855047	0.848276	0.832426	0.862537	1	0.888194	0.0626136
1612	0	621811	2.48724	22.8511	0.846011	0.153486	0.016948	0.936407	0.899506	0.860828	0.888463	0.904948	0.86959	0.891253	0.867224	0.888571	0.832159	0.874935	0.864335	0.854712	0.864469	0.921777	0.880534	0.828401	0.855985	0.834578	0.882004	1	0.887124	0.0652871
1617	5	101462	0.405848	63.2946	5.71384	3.28177	0.844317	0.93707	0.90148	0.863264	0.889648	0.90595	0.871375	0.892906	0.868034	0.889624	0.832908	0.875599	0.864767	0.854931	0.863609	0.92205	0.881813	0.8283	0.856675	0.83515	0.881429	1	0.888318	0.0650639
1618	6	64310	0.25724	65.1931	8.08904	3.65991	1.30852	0.938835	0.902954	0.865348	0.892062	0.907013	0.87355	0.893601	0.869359	0.889621	0.834046	0.87603	0.866172	0.855069	0.864648	0.921925	0.881854	0.828052	0.856438	0.835127	0.881854	1	0.889678	0.0647995
1622	10	56470	0.22588	65.1812	8.0961	3.65826	1.30977	0.939888	0.904002	0.866885	0.893324	0.90765	0.873561	0.893961	0.870285	0.889729	0.834301	0.876173	0.866513	0.854932	0.864627	0.922534	0.882477	0.828927	0.85626	0.835072	0.882088	1	0.890427	0.064549
1624	0	536315	2.14526	22.7793	0.856821	0.152069	0.0170901	0.940904	0.917495	0.873751	0.911481	0.905721	0.881708	0.912298	0.878076	0.89589	0.849377	0.877789	0.903201	0.871294	0.861839	0.892859	0.879673	0.857789	0.86457	0.873895	0.872982	1	0.899099	0.0605274
1629	5	95845	0.38338	64.187	5.79004	3.42177	0.879016	0.941551	0.918634	0.874746	0.912212	0.905624	0.882341	0.91288	0.877505	0.896771	0.849737	0.87822	0.904257	0.870875	0.861808	0.892211	0.879029	0.857984	0.865382	0.874459	0.871094	1	0.899621	0.0603784
1630	6	61627	0.246508	66.4692	8.20965	3.8765	1.37933	0.942217	0.920214	0.875907	0.912506	0.907557	0.883777	0.913885	0.878795	0.897837	0.850455	0.877302	0.905658	0.870763	0.862503	0.892693	0.878974	0.858796	0.864775	0.8746	0.871915	1	0.900568	0.0601855
1634	10	54305	0.21722	66.4419	8.2039	3.87169	1.37821	0.94309	0.9216	0.877884	0.913056	0.908701	0.884707	0.914446	0.87944	0.898877	0.851165	0.877507	0.905644	0.870546	0.862941	0.892929	0.878602	0.859258	0.864791	0.874643	0.872047	1	0.90145	0.0598777
1636	0	618616	2.47446	22.8298	0.844688	0.153057	0.016899	0.941378	0.893714	0.883407	0.890848	0.912107	0.883156	0.887007	0.86255	0.910924	0.826123	0.86102	0.888772	0.890527	0.835139	0.906098	0.875266	0.831587	0.847633	0.851683	0.886201	1	0.891854	0.0608895
1641	5	101541	0.406164	62.8189	5.65066	3.20806	0.820956	0.942673	0.89489	0.884362	0.892024	0.913193	0.885046	0.888154	0.863198	0.911538	0.826376	0.86148	0.889035	0.891738	0.835131	0.906392	0.876542	0.831265	0.848012	0.851917	0.887282	1	0.89285	0.0605642
1642	6	64547	0.258188	66.0381	8.0909	3.79911	1.33779	0.943886	0.896819	0.884944	0.893992	0.913784	0.885827	0.888786	0.865091	0.912033	0.828358	0.862457	0.889127	0.891575	0.834841	0.907207	0.877183	0.832393	0.850272	0.852867	0.8874	1	0.893953	0.0601252
1646	10	56848	0.227392	66.0106	8.08999	3.79449	1.33685	0.945249	0.898114	0.885537	0.895696	0.915089	0.886742	0.889565	0.866213	0.912407	0.828877	0.863575	0.889671	0.89216	0.835623	0.907473	0.876909	0.832202	0.850566	0.853548	0.88741	1	0.894939	0.0599017
1648	0	492655	1.97062	22.6979	0.857412	0.150458	0.016966	0.924904	0.905499	0.886483	0.84238	0.869258	0.870297	0.86047	0.882226	0.896803	0.843931	0.859293	0.877232	0.891377	0.82549	0.895673	0.862176	0.839454	0.868006	0.850454	0.861634	1	0.881039	0.0648994
1653	5	91749	0.366996	64.0853	5.82172	3.40672	0.880551	0.926174	0.906168	0.888337	0.843028	0.871328	0.871012	0.862729	0.88244	0.897209	0.845208	0.859906	0.87698	0.892222	0.825529	0.895895	0.862658	0.840009	0.86868	0.851355	0.861955	1	0.882072	0.0644971
1654	6	59154	0.236616	67.2268	8.33109	4.011	1.42886	0.926818	0.907504	0.889433	0.844575	0.871953	0.872367	0.86416	0.883482	0.898173	0.845868	0.86099	0.877295	0.89278	0.826284	0.895992	0.86323	0.840856	0.869071	0.852013	0.86181	1	0.883054	0.0641344
1658	10	52002	0.208008	67.2273	8.32688	4.01093	1.42894	0.928099	0.909552	0.890927	0.845871	0.873563	0.873534	0.864851	0.884504	0.898735	0.847698	0.861294	0.877428	0.892966	0.826016	0.896283	0.862842	0.841121	0.869332	0.851948	0.862842	1	0.884208	0.0637836
1660	0	501718	2.00687	22.7499	0.858754	0.15149	0.0170851	0.928515	0.916861	0.893583	0.896425	0.900978	0.865248	0.893696	0.889342	0.896031	0.837299	0.877599	0.869924	0.874648	0.84127	0.877212	0.858215	0.857829	0.868384	0.82167	0.890532	1	0.89322	0.0633819
1665	5	92777	0.371108	63.2038	5.70766	3.26774	0.839776	0.929433	0.918078	0.895017	0.897798	0.901851	0.867252	0.894667	0.889515	0.897232	0.838742	0.877373	0.870329	0.875168	0.840963	0.877992	0.858305	0.858904	0.867936	0.822839	0.891099	1	0.894227	0.0628857
1666	6	59875	0.2395	65.2371	8.13142	3.66873	1.31726	0.931015	0.918973	0.896251	0.898647	0.903098	0.868159	0.896334	0.889511	0.89833	0.840802	0.877745	0.87109	0.876835	0.840785	0.879424	0.85848	0.859349	0.868877	0.823382	0.890973	1	0.895294	0.0626077
1670	10	52642	0.210568	65.2439	8.13628	3.67001	1.31797	0.932069	0.920206	0.897458	0.89931	0.904145	0.869363	0.897012	0.889888	0.898769	0.84198	0.878092	0.871775	0.87774	0.841172	0.880039	0.858791	0.859219	0.868983	0.824256	0.890601	1	0.89617	0.0622978
1672	0	512693	2.05077	22.7043	0.856304	0.150582	0.0169594	0.913947	0.890399	0.87766	0.893622	0.895	0.882883	0.882375	0.888143	0.903226	0.846209	0.871035	0.879225	0.858042	0.854284	0.92273	0.849909	0.834721	0.869127	0.815084	0.87183	1	0.886498	0.0663521
1677	5	94194	0.376776	62.0182	5.63768	3.08901	0.799343	0.916093	0.892573	0.879058	0.894744	0.895524	0.883225	0.882487	0.88857	0.903603	0.847825	0.871027	0.879546	0.858998	0.853977	0.922585	0.849417	0.835494	0.868436	0.815132	0.871351	1	0.88753	0.0657673
1678	6	60570	0.24228	62.8122	7.88412	3.27825	1.18434	0.917566	0.894246	0.880329	0.896161	0.896937	0.884118	0.882409	0.88879	0.90435	0.848861	0.871199	0.880221	0.860261	0.853591	0.922841	0.849843	0.836586	0.868474	0.815197	0.870753	1	0.888551	0.0656291
1682	10	53369	0.213476	62.7969	7.88382	3.27594	1.18423	0.919064	0.895576	0.881664	0.897553	0.898143	0.885655	0.883041	0.890067	0.905498	0.849894	0.871245	0.880286	0.861305	0.854588	0.922839	0.851	0.836703	0.8688	0.815539	0.870674	1	0.889685	0.0652117
1684	0	568772	2.27509	22.7868	0.841833	0.152196	0.0167739	0.92126	0.912086	0.873615	0.909673	0.882074	0.847043	0.903035	0.890626	0.892408	0.840849	0.872918	0.887221	0.874546	0.834943	0.888735	0.871909	0.834849	0.854249	0.841967	0.887552	1	0.888765	0.0621989
1689	5	98409	0.393636	64.4299	5.83058	3.46107	0.890666	0.922878	0.912853	0.875352	0.90983	0.883141	0.847494	0.903403	0.890757	0.893831	0.842448	0.872623	0.88814	0.874956	0.835803	0.889395	0.871424	0.834776	0.854597	0.842652	0.8875	1	0.88963	0.0619714
1690	6	62951	0.251804	68.9207	8.42107	4.31518	1.51409	0.924394	0.914394	0.877087	0.910248	0.883997	0.848628	0.904275	0.891249	0.894243	0.84229	0.873576	0.88804	0.875046	0.835245	0.889215	0.87171	0.83484	0.853855	0.842616	0.887563	1	0.890523	0.0615817
1694	10	55257	0.221028	68.8947	8.44176	4.31133	1.51641	0.925819	0.915848	0.879219	0.911713	0.88492	0.850589	0.905424	0.891516	0.895027	0.842825	0.873609	0.887978	0.874957	0.83565	0.889932	0.871844	0.835885	0.854371	0.842979	0.888204	1	0.89168	0.0612223
1696	0	606490	2.42596	22.8628	0.863453	0.153747	0.0173288	0.947634	0.906734	0.884278	0.902679	0.903443	0.879464	0.880912	0.85999	0.893249	0.856016	0.872393	0.890771	0.869824	0.846638	0.908405	0.862572	0.811825	0.834948	0.824617	0.885038	1	0.89385	0.0612524
1701	5	100937	0.403748	62.4126	5.66522	3.14777	0.811692	0.948116	0.908913	0.886672	0.903474	0.904004	0.879623	0.881773	0.861433	0.892958	0.856277	0.872624	0.892037	0.870186	0.846469	0.908656	0.862682	0.81161	0.835075	0.826025	0.885067	1	0.894776	0.0608084
1702	6	64262	0.257048	62.3975	7.89619	3.21629	1.16959	0.948803	0.910624	0.888955	0.904212	0.904609	0.880614	0.881929	0.862353	0.893646	0.857318	0.872755	0.892767	0.871705	0.84697	0.909807	0.862695	0.811973	0.835198	0.825838	0.884776	1	0.895748	0.0605958
1706	10	56586	0.226344	62.3747	7.89915	3.213	1.16935	0.949661	0.911877	0.890512	0.905789	0.905666	0.881428	0.882727	0.862784	0.894382	0.857986	0.873184	0.893154	0.872106	0.84733	0.910658	0.863765	0.812568	0.835622	0.825902	0.884671	1	0.896703	0.060306
1708	0	569854	2.27942	22.7652	0.835627	0.151758	0.0166245	0.93001	0.904526	0.86126	0.855281	0.901162	0.881467	0.86767	0.870082	0.917511	0.847455	0.861139	0.907422	0.877398	0.836158	0.893385	0.868984	0.827268	0.862593	0.852386	0.881612	1	0.885149	0.0667696
1713	5	98446	0.393784	63.3442	5.72795	3.28968	0.846552	0.930805	0.906268	0.862412	0.856282	0.902474	0.881504	0.869274	0.871325	0.917919	0.847825	0.862468	0.907442	0.878456	0.837093	0.893774	0.869172	0.826103	0.862666	0.853001	0.881605	1	0.886094	0.066473
1714	6	62738	0.250952	64.5034	8.07127	3.54808	1.27883	0.931525	0.908389	0.864078	0.857152	0.904045	0.882519	0.870979	0.871593	0.917721	0.847748	0.864125	0.908389	0.879324	0.838192	0.894402	0.869848	0.825449	0.862348	0.852793	0.882735	1	0.887171	0.0658087
1718	10	55082	0.220328	64.4732	8.07337	3.54338	1.27853	0.932945	0.909544	0.866299	0.858475	0.905559	0.883619	0.872073	0.871955	0.917459	0.848172	0.865147	0.908845	0.880133	0.838123	0.894639	0.869994	0.825315	0.862532	0.853083	0.883092	1	0.888253	0.0653692
1720	0	641297	2.56519	22.8426	0.866586	0.153346	0.017372	0.926864	0.89854	0.873105	0.890027	0.89221	0.888144	0.886012	0.882347	0.894108	0.856934	0.884953	0.855485	0.874627	0.830802	0.876922	0.848042	0.872655	0.875173	0.818547	0.876531	1	0.888147	0.0648252
1725	5	102620	0.41048	62.7564	5.67305	3.19931	0.823884	0.927655	0.899878	0.87481	0.891264	0.892935	0.88874	0.885709	0.883931	0.894782	0.857611	0.886353	0.855345	0.874786	0.830384	0.877821	0.846979	0.873168	0.87387	0.819202	0.875312	1	0.888976	0.0644405
1726	6	64878	0.259512	65.7323	8.1316	3.75001	1.33476	0.929144	0.900798	0.875936	0.891643	0.893993	0.889932	0.887026	0.883805	0.895843	0.859028	0.88745	0.856284	0.874534	0.830636	0.877462	0.847383	0.873609	0.874518	0.820455	0.875536	1	0.889897	0.0641793
1730	10	57083	0.228332	65.706	8.13233	3.74568	1.33406	0.930251	0.902712	0.877696	0.892884	0.894513	0.890799	0.887208	0.884729	0.896563	0.859713	0.887769	0.856665	0.874972	0.830834	0.877284	0.847433	0.873474	0.874595	0.820279	0.875506	1	0.890857	0.0638601
1732	0	656692	2.62677	22.8215	0.846261	0.152896	0.0169343	0.935779	0.903058	0.876467	0.887685	0.893633	0.869935	0.879557	0.88124	0.895921	0.833295	0.86645	0.88251	0.879457	0.833363	0.908744	0.87502	0.843162	0.854348	0.822871	0.875672	1	0.888483	0.0620976
1737	5	104474	0.417896	64.5416	5.829	3.47871	0.894059	0.937415	0.904507	0.87818	0.889609	0.893586	0.870647	0.879975	0.881789	0.89686	0.833265	0.866096	0.882373	0.880841	0.832882	0.909044	0.874806	0.843454	0.855261	0.822961	0.875902	1	0.889438	0.0616719
1738	6	66033	0.264132	66.3893	8.21277	3.8631	1.37532	0.937539	0.906221	0.879015	0.891191	0.894295	0.87217	0.880779	0.88221	0.898233	0.833553	0.865969	0.88193	0.88109	0.833523	0.909666	0.874336	0.843646	0.85611	0.821726	0.875115	1	0.890215	0.0615208
1742	10	57957	0.231828	66.3689	8.22072	3.85998	1.37634	0.938204	0.907906	0.880593	0.892498	0.895034	0.873225	0.88155	0.882974	0.899477	0.83354	0.866289	0.881912	0.881567	0.833799	0.909769	0.874864	0.844143	0.856506	0.822688	0.875321	1	0.89115	0.0612057
1744	0	600489	2.40196	22.8685	0.860965	0.153857	0.0172846	0.930691	0.876507	0.866163	0.900073	0.883626	0.867542	0.90448	0.868181	0.900567	0.83414	0.881552	0.870931	0.862124	0.829052	0.90088	0.872696	0.839871	0.850613	0.829115	0.849436	1	0.883742	0.0667823
1749	5	99961	0.399844	63.4883	5.74232	3.31213	0.853459	0.932424	0.878473	0.868029	0.900401	0.885595	0.869084	0.906023	0.869009	0.900391	0.835036	0.881324	0.87212	0.862486	0.829248	0.901797	0.873436	0.840598	0.850492	0.829033	0.851072	1	0.884991	0.0664489
1750	6	63620	0.25448	65.7648	8.12503	3.75508	1.33397	0.933614	0.880871	0.87045	0.900872	0.886042	0.870057	0.906287	0.871228	0.901022	0.836191	0.881319	0.872296	0.862142	0.829605	0.902774	0.873515	0.841025	0.851155	0.82746	0.851525	1	0.886104	0.066142
1754	10	55824	0.223296	65.7332	8.13075	3.75008	1.3336	0.934652	0.882228	0.872152	0.90187	0.887602	0.871131	0.906984	0.871999	0.901378	0.83714	0.882255	0.872815	0.862237	0.830584	0.902658	0.873549	0.84203	0.851739	0.82804	0.851713	1	0.887132	0.0658775
1756	0	526729	2.10692	22.7041	0.861963	0.150588	0.0170983	0.940617	0.881581	0.884602	0.879624	0.894526	0.867044	0.893015	0.861869	0.911563	0.867649	0.868184	0.894628	0.887652	0.807358	0.889418	0.848964	0.839726	0.828224	0.82102	0.895105	1	0.887395	0.0646656
1761	5	95477	0.381908	65.1401	5.88275	3.57591	0.917869	0.942515	0.884365	0.886046	0.880699	0.895844	0.867183	0.893718	0.862674	0.913581	0.867602	0.870032	0.894153	0.888628	0.806948	0.889905	0.848524	0.839925	0.828985	0.820795	0.895252	1	0.888643	0.0640568
1762	6	61424	0.245696	68.3502	8.40479	4.21172	1.48879	0.943442	0.885598	0.887699	0.882465	0.89658	0.868236	0.895098	0.863124	0.91321	0.868415	0.870612	0.893804	0.888781	0.806932	0.890637	0.848927	0.8399	0.829383	0.820388	0.894186	1	0.889554	0.0637653
1766	10	53976	0.215904	68.3139	8.39842	4.20496	1.48601	0.945402	0.88632	0.890072	0.883569	0.897742	0.868886	0.896334	0.863782	0.913536	0.868562	0.871378	0.893592	0.888682	0.806516	0.891109	0.850489	0.839345	0.829832	0.820207	0.894305	1	0.890596	0.0633495
1768	0	598617	2.39447	22.7763	0.854373	0.152007	0.0170391	0.929395	0.893502	0.889339	0.884748	0.895807	0.872894	0.869542	0.866151	0.897858	0.853281	0.852265	0.87814	0.877801	0.834737	0.875022	0.868674	0.82661	0.837453	0.831193	0.868285	1	0.885623	0.0651949
1773	5	100618	0.402472	60.7879	5.50129	2.90892	0.748734	0.931394	0.896256	0.89154	0.88511	0.896852	0.873815	0.871087	0.866147	0.897707	0.853813	0.853789	0.87862	0.87778	0.835805	0.875196	0.869839	0.82531	0.836664	0.830418	0.868672	1	0.886865	0.0647883
1774	6	63910	0.25564	61.9618	7.72128	3.14536	1.12645	0.932835	0.897583	0.893373	0.887216	0.898388	0.875145	0.871882	0.867642	0.897974	0.854029	0.854616	0.879675	0.877687	0.835597	0.875755	0.870106	0.825512	0.836653	0.831177	0.868135	1	0.888069	0.0641089
1778	10	56148	0.224592	61.9775	7.7233	3.14776	1.12747	0.934014	0.899124	0.895134	0.888438	0.899088	0.876674	0.872587	0.868713	0.898394	0.85459	0.855516	0.879862	0.877974	0.83621	0.876095	0.870369	0.826076	0.837341	0.83149	0.868615	1	0.889128	0.0638179
1780	0	555702	2.22281	22.7692	0.850363	0.151859	0.0169312	0.929774	0.891436	0.881589	0.880857	0.897697	0.88386	0.883994	0.898978	0.893716	0.837849	0.857598	0.864832	0.871622	0.813902	0.888632	0.853381	0.858615	0.85699	0.81151	0.863092	1	0.886535	0.0623144
1785	5	97240	0.38896	63.3696	5.7295	3.29356	0.846809	0.930183	0.893377	0.884142	0.881921	0.899352	0.884919	0.885222	0.900051	0.894174	0.838055	0.8585	0.865215	0.870881	0.815297	0.889007	0.85364	0.85961	0.856988	0.811256	0.863096	1	0.887652	0.0620056
1786	6	62206	0.248824	66.273	8.15406	3.84103	1.35858	0.931534	0.895123	0.886747	0.882543	0.900138	0.887246	0.886289	0.90091	0.894544	0.838054	0.858591	0.866468	0.870897	0.816087	0.888532	0.853615	0.860142	0.857144	0.812518	0.863992	1	0.888835	0.0614472
1790	10	54510	0.21804	66.2692	8.14554	3.84	1.35602	0.932398	0.89678	0.88858	0.883948	0.901202	0.888314	0.886828	0.901037	0.895349	0.838947	0.858925	0.867153	0.87051	0.816373	0.888268	0.853522	0.860943	0.857815	0.812539	0.86408	1	0.889808	0.0611779
1792	0	569808	2.27923	22.7555	0.86906	0.151616	0.0173007	0.918689	0.875422	0.866438	0.896005	0.904666	0.876874	0.886558	0.873234	0.884697	0.838614	0.842779	0.865227	0.903333	0.808314	0.904975	0.838223	0.815949	0.842952	0.809655	0.8362	1	0.880463	0.0696908
1797	5	98245	0.39298	63.3738	5.75837	3.295	0.851829	0.920932	0.877205	0.868757	0.89744	0.906072	0.87833	0.887333	0.875093	0.885755	0.839249	0.843264	0.864533	0.903461	0.806357	0.904855	0.840022	0.817059	0.842633	0.809934	0.835656	1	0.881822	0.0691064
1798	6	62468	0.249872	64.6225	8.05617	3.56646	1.28017	0.922336	0.878538	0.871158	0.898572	0.907881	0.878866	0.888159	0.875656	0.886438	0.84019	0.844448	0.865259	0.903855	0.806565	0.904343	0.840814	0.817515	0.843008	0.809414	0.835012	1	0.882966	0.0686347
1802	10	54872	0.219488	64.5875	8.0585	3.56097	1.27923	0.924133	0.880795	0.872531	0.89973	0.90876	0.879729	0.88875	0.876239	0.886454	0.840037	0.845504	0.865296	0.904359	0.807333	0.904678	0.84072	0.818459	0.842169	0.80973	0.835526	1	0.88404	0.0681428
1804	0	610670	2.44268	22.8127	0.852119	0.152729	0.0170542	0.938477	0.868704	0.887825	0.890536	0.883412	0.851516	0.895468	0.846755	0.891039	0.828589	0.891458	0.870751	0.865508	0.833229	0.894862	0.851678	0.845847	0.856343	0.832568	0.861612	1	0.882302	0.0664591
1809	5	101323	0.405292	61.3256	5.545	2.98638	0.769222	0.938711	0.870582	0.890296	0.892463	0.884182	0.853696	0.895966	0.848203	0.892492	0.828307	0.891895	0.870686	0.866161	0.832876	0.894308	0.853824	0.846506	0.856425	0.832619	0.862247	1	0.883452	0.0662857
1810	6	64327	0.257308	62.2003	7.76096	3.18216	1.14443	0.940134	0.872332	0.891912	0.893023	0.885025	0.854509	0.896568	0.848718	0.893785	0.829092	0.892347	0.870762	0.86651	0.833258	0.894414	0.853708	0.847964	0.856017	0.832769	0.862344	1	0.884433	0.0658806
1814	10	56457	0.225828	62.1907	7.78181	3.18148	1.14691	0.941141	0.873984	0.892954	0.893636	0.885692	0.85574	0.897479	0.850205	0.89453	0.829419	0.892883	0.871097	0.866943	0.834175	0.894707	0.853853	0.848194	0.856404	0.833298	0.8624	1	0.885352	0.0654683
1816	0	644627	2.57851	22.8731	0.852154	0.153936	0.0171079	0.929963	0.868914	0.877167	0.897596	0.87424	0.871001	0.884311	0.864788	0.907375	0.857536	0.83944	0.876425	0.888477	0.847988	0.89116	0.875592	0.852712	0.849285	0.829596	0.866218	1	0.882922	0.0679618
1821	5	103164	0.412656	61.48	5.57009	3.00916	0.776496	0.930921	0.87151	0.878296	0.89932	0.876115	0.871961	0.885847	0.865011	0.907477	0.859025	0.841088	0.877448	0.889618	0.848285	0.892332	0.876144	0.85476	0.849531	0.829219	0.864967	1	0.884217	0.0675476
1822	6	65092	0.260368	61.0062	7.70027	3.00623	1.09327	0.932473	0.873871	0.880531	0.90114	0.877689	0.87427	0.887413	0.865114	0.906455	0.85933	0.842892	0.878311	0.890931	0.847984	0.893082	0.87639	0.854998	0.849997	0.829349	0.865329	1	0.885646	0.0670261
1826	10	57219	0.228876	60.9768	7.70486	3.00217	1.09251	0.933886	0.876055	0.882006	0.902515	0.879315	0.875417	0.888315	0.86563	0.906622	0.859767	0.843243	0.879428	0.891435	0.848503	0.893069	0.876475	0.855188	0.850233	0.829821	0.865499	1	0.88681	0.0666538
1828	0	622734	2.49094	22.8952	0.8797	0.154422	0.0177323	0.927293	0.902837	0.885793	0.875343	0.887756	0.87782	0.895755	0.874993	0.897911	0.842402	0.840788	0.886195	0.896567	0.835787	0.88696	0.879441	0.844686	0.847978	0.816912	0.866677	1	0.887442	0.0641744
1833	5	101605	0.40642	63.5899	5.7618	3.32823	0.857916	0.928862	0.905049	0.886625	0.877595	0.888249	0.879253	0.895965	0.87599	0.898529	0.843192	0.842557	0.885827	0.896718	0.835795	0.886679	0.879647	0.846021	0.847035	0.816111	0.868594	1	0.888576	0.0637412
1834	6	64043	0.256172	64.8392	8.11926	3.60381	1.3009	0.929485	0.90611	0.88845	0.879253	0.889496	0.879854	0.896374	0.876669	0.898654	0.844433	0.843285	0.88571	0.897506	0.836485	0.887724	0.879565	0.845697	0.846189	0.815913	0.869252	1	0.88947	0.0635338
1838	10	56325	0.2253	64.8169	8.11709	3.60015	1.29969	0.930794	0.907572	0.889525	0.880968	0.889916	0.881429	0.897239	0.877168	0.898686	0.845717	0.844243	0.885726	0.898127	0.836893	0.888096	0.879831	0.845371	0.846897	0.816458	0.869365	1	0.89047	0.0632555
1840	0	596176	2.3847	22.8908	0.867798	0.154316	0.0174931	0.919157	0.887057	0.886793	0.891507	0.888623	0.862351	0.881706	0.862704	0.890708	0.871613	0.845752	0.890565	0.875744	0.819094	0.887383	0.8706	0.826704	0.837691	0.788235	0.865893	1	0.882858	0.0641291
1845	5	99978	0.399912	63.9883	5.76485	3.39002	0.869139	0.920437	0.88832	0.887375	0.892761	0.889236	0.862345	0.883054	0.86357	0.890586	0.871782	0.846571	0.891486	0.876673	0.81877	0.88807	0.871177	0.826432	0.837339	0.787893	0.866021	1	0.88364	0.0638902
1846	6	63419	0.253676	63.4666	8.0163	3.38321	1.22964	0.92112	0.889765	0.888377	0.893533	0.889292	0.863408	0.88412	0.86359	0.890861	0.87186	0.84589	0.891696	0.876559	0.818674	0.887959	0.87149	0.826613	0.837659	0.78743	0.865718	1	0.884242	0.0637267
1850	10	55654	0.222616	63.4376	8.00739	3.37842	1.22786	0.922611	0.891589	0.890044	0.894446	0.890017	0.864457	0.885327	0.864924	0.891787	0.87336	0.846309	0.891472	0.876954	0.819402	0.888085	0.872076	0.826697	0.83746	0.787562	0.865526	1	0.885368	0.0635521
1852	0	600494	2.40198	22.9262	0.87135	0.155032	0.0175948	0.932148	0.894668	0.885239	0.889829	0.890943	0.865063	0.898456	0.880647	0.896576	0.85192	0.842634	0.856845	0.879912	0.80961	0.885593	0.871555	0.849693	0.847209	0.803923	0.870333	1	0.886643	0.0651002
1857	5	100113	0.400452	63.8532	5.76909	3.36912	0.866221	0.93336	0.895313	0.886373	0.892511	0.891722	0.864348	0.899723	0.881389	0.896981	0.851758	0.843302	0.857176	0.88057	0.80987	0.885175	0.871635	0.850494	0.847542	0.803847	0.870446	1	0.887475	0.0648542
1858	6	63569	0.254276	63.7014	7.99862	3.41899	1.23724	0.934528	0.897434	0.887941	0.893525	0.893478	0.865697	0.901052	0.882482	0.897552	0.8529	0.843855	0.858068	0.880579	0.810191	0.885841	0.871219	0.85065	0.847725	0.805573	0.87151	1	0.888703	0.0645046
1862	10	55847	0.223388	63.6998	8.0041	3.41892	1.2375	0.935458	0.899135	0.889645	0.894775	0.894569	0.866313	0.902242	0.883763	0.897989	0.853322	0.844531	0.858614	0.881032	0.810984	0.886046	0.871139	0.851595	0.847682	0.806615	0.871649	1	0.889749	0.0642389
1864	0	606336	2.42534	22.8831	0.867874	0.154161	0.0174567	0.91865	0.863519	0.868223	0.884238	0.889248	0.867279	0.882068	0.869327	0.888221	0.818018	0.8505	0.870502	0.870056	0.802351	0.912912	0.844956	0.852345	0.859899	0.806008	0.83743	1	0.875419	0.0687661
1869	5	100361	0.401444	62.415	5.66864	3.14829	0.814334	0.920407	0.866407	0.870612	0.886176	0.890241	0.867608	0.882828	0.869182	0.888777	0.818146	0.850699	0.871384	0.8699	0.803529	0.914045	0.845219	0.851481	0.859064	0.806414	0.837875	1	0.876715	0.0683029
1870	6	63921	0.255684	63.4539	7.96183	3.37923	1.22068	0.921864	0.867133	0.872601	0.887181	0.892195	0.868971	0.883575	0.869957	0.8888	0.817634	0.851043	0.872397	0.870614	0.804086	0.914035	0.844683	0.85292	0.859725	0.807403	0.838465	1	0.877749	0.0678735
1874	10	56115	0.22446	63.4459	7.94479	3.37738	1.21801	0.923167	0.868689	0.874035	0.888675	0.89354	0.869955	0.884541	0.87089	0.889201	0.817936	0.851991	0.872726	0.870828	0.804366	0.91398	0.845344	0.853337	0.860501	0.8072	0.838252	1	0.878814	0.0675158
1876	0	562663	2.25065	22.7649	0.859761	0.151788	0.0171478	0.921658	0.882079	0.897729	0.892279	0.876054	0.856898	0.909537	0.868072	0.895311	0.819283	0.848952	0.873709	0.87935	0.820905	0.889688	0.883005	0.826731	0.858395	0.8218	0.850485	1	0.883042	0.06497
1881	5	98240	0.39296	62.6072	5.64523	3.17623	0.814692	0.922272	0.883159	0.899028	0.894585	0.877163	0.857965	0.910205	0.86903	0.896005	0.818984	0.850484	0.874165	0.878115	0.822109	0.889561	0.883286	0.826766	0.857207	0.82187	0.850723	1	0.883946	0.0647433
1882	6	62720	0.25088	62.9479	7.87791	3.2986	1.18847	0.923701	0.885284	0.899713	0.896397	0.877854	0.858865	0.91034	0.869356	0.895823	0.820026	0.85067	0.874952	0.877838	0.823158	0.889581	0.883331	0.827129	0.857661	0.823246	0.849737	1	0.884901	0.0643515
1886	10	55068	0.220272	62.9218	7.87249	3.2944	1.18579	0.924748	0.886931	0.900877	0.897472	0.878705	0.859655	0.911092	0.870333	0.895992	0.820713	0.851475	0.875027	0.877288	0.823364	0.889981	0.883426	0.82616	0.857858	0.82439	0.849722	1	0.88577	0.0640384
1888	0	625347	2.50139	22.8264	0.83855	0.152981	0.0167663	0.925618	0.871728	0.871064	0.877598	0.878145	0.861439	0.900372	0.862723	0.89333	0.845926	0.821698	0.865229	0.869107	0.851134	0.890191	0.89753	0.8377	0.831187	0.822111	0.879432	1	0.878204	0.0690515
1893	5	102060	0.40824	63.5818	5.78211	3.32754	0.860768	0.926901	0.873849	0.871948	0.878322	0.879556	0.862796	0.899873	0.862404	0.894317	0.847418	0.823359	0.864962	0.870532	0.851764	0.889771	0.896894	0.839139	0.830742	0.823712	0.879306	1	0.879191	0.0687603
1894	6	64585	0.25834	67.1258	8.27507	3.99116	1.41336	0.927808	0.875343	0.874785	0.879601	0.880375	0.864365	0.901664	0.863885	0.895316	0.84755	0.823705	0.865828	0.87127	0.852938	0.888248	0.896501	0.840118	0.831942	0.822683	0.87837	1	0.8804	0.0682368
1898	10	56724	0.226896	67.1096	8.2663	3.98804	1.41137	0.928813	0.876878	0.876402	0.881205	0.881778	0.865401	0.902563	0.864079	0.895758	0.848098	0.823981	0.866714	0.871739	0.853422	0.888654	0.896931	0.840702	0.831897	0.822077	0.877918	1	0.881422	0.0678146
1900	0	626712	2.50685	22.8475	0.870066	0.15345	0.0174505	0.92905	0.910197	0.883308	0.886948	0.877691	0.867382	0.8959	0.886675	0.899754	0.860643	0.849424	0.881527	0.894912	0.841171	0.888224	0.883652	0.838365	0.834226	0.802908	0.870038	1	0.889253	0.0637641
1905	5	102412	0.409648	62.9765	5.71026	3.23337	0.834091	0.930037	0.9115	0.884974	0.889632	0.879047	0.868731	0.897326	0.887372	0.900212	0.859806	0.849568	0.881996	0.894592	0.840702	0.888421	0.884945	0.838588	0.83479	0.802821	0.870406	1	0.890341	0.0635089
1906	6	64659	0.258636	65.1996	8.09006	3.66092	1.30727	0.931332	0.913546	0.885801	0.891454	0.879011	0.869237	0.898661	0.888523	0.90105	0.860785	0.850129	0.88236	0.896117	0.841468	0.888616	0.88543	0.83986	0.834942	0.801977	0.870382	1	0.891397	0.0631515
1910	10	56739	0.226956	65.1821	8.07549	3.65749	1.3035	0.932471	0.914776	0.887317	0.892561	0.879836	0.871438	0.899743	0.888763	0.901717	0.860845	0.850755	0.882471	0.896235	0.841987	0.888622	0.88596	0.840145	0.834787	0.80279	0.870759	1	0.892373	0.0627875
1912	0	528279	2.11312	22.8284	0.855202	0.153045	0.0171224	0.928686	0.892216	0.886915	0.897602	0.903231	0.871247	0.889298	0.861157	0.883872	0.8535	0.847771	0.877188	0.888813	0.79698	0.884033	0.876551	0.84483	0.853653	0.815054	0.867654	1	0.886943	0.0633039
1917	5	94652	0.378608	63.1882	5.72126	3.26569	0.84024	0.929674	0.893716	0.888492	0.8981	0.904318	0.872301	0.889527	0.863072	0.883426	0.855228	0.848904	0.877816	0.888803	0.798409	0.884984	0.876247	0.845867	0.85397	0.813913	0.867251	1	0.887912	0.0629454
1918	6	60566	0.242264	66.468	8.18055	3.875	1.37088	0.930687	0.894792	0.888956	0.898821	0.904559	0.873097	0.8905	0.864346	0.883392	0.856504	0.84862	0.876853	0.888667	0.799128	0.885208	0.876886	0.845417	0.855067	0.814252	0.86646	1	0.888552	0.0624903
1922	10	53141	0.212564	66.4774	8.17254	3.87628	1.37059	0.93235	0.896615	0.890659	0.90019	0.904753	0.873949	0.891487	0.864916	0.884543	0.856749	0.849429	0.876922	0.889191	0.799138	0.885239	0.876282	0.845562	0.855535	0.813929	0.866214	1	0.889596	0.0619984
1924	0	498221	1.99288	22.7546	0.855889	0.151577	0.0170289	0.904362	0.872758	0.868407	0.895794	0.887129	0.859539	0.889177	0.868961	0.877243	0.833953	0.843801	0.881997	0.87647	0.841199	0.890723	0.853662	0.851929	0.861769	0.800099	0.845147	1	0.876239	0.0703536
1929	5	92134	0.368536	63.8747	5.8201	3.37387	0.875002	0.906061	0.874601	0.869424	0.897508	0.888407	0.860231	0.88933	0.870184	0.877613	0.835175	0.84395	0.882774	0.87599	0.841882	0.891533	0.854353	0.853225	0.861663	0.800948	0.845486	1	0.877358	0.0699746
1930	6	59016	0.236064	65.417	8.1857	3.70023	1.33219	0.908567	0.87672	0.871509	0.896825	0.889538	0.860123	0.890115	0.870239	0.878668	0.836095	0.845686	0.882413	0.877135	0.841026	0.891123	0.854794	0.854726	0.860851	0.799859	0.846559	1	0.878435	0.0695494
1934	10	51915	0.20766	65.4102	8.18831	3.69922	1.33244	0.910084	0.878224	0.873514	0.898526	0.890484	0.861957	0.890388	0.871155	0.879466	0.836531	0.846345	0.882847	0.877762	0.841135	0.890639	0.855292	0.854917	0.860965	0.800462	0.846827	1	0.879605	0.0691424
1936	0	624776	2.4991	22.8699	0.854573	0.153875	0.0171591	0.918472	0.871219	0.881147	0.901718	0.872373	0.838449	0.891411	0.865692	0.895458	0.840006	0.830659	0.861603	0.891788	0.827166	0.894942	0.867504	0.872157	0.856187	0.800296	0.860752	1	0.878106	0.0640346
1941	5	101241	0.404964	60.5718	5.47197	2.8779	0.739412	0.919055	0.874167	0.88315	0.902436	0.873228	0.839981	0.893408	0.866926	0.895581	0.840322	0.829842	0.862961	0.892302	0.826701	0.895398	0.868862	0.871149	0.856688	0.79978	0.861291	1	0.879258	0.063616
1942	6	64172	0.256688	62.3098	7.75333	3.19803	1.14403	0.919576	0.875553	0.884864	0.904164	0.873683	0.840125	0.893972	0.867536	0.894946	0.841746	0.830487	0.863071	0.893053	0.827222	0.895881	0.8696	0.871431	0.857477	0.799687	0.861318	1	0.88008	0.0633601
1946	10	56262	0.225048	62.2719	7.75241	3.1924	1.14348	0.921359	0.877768	0.886131	0.904883	0.874178	0.841456	0.895071	0.868401	0.895516	0.842585	0.8312	0.863043	0.893712	0.82713	0.89628	0.870037	0.872481	0.85723	0.801385	0.861745	1	0.881206	0.0630256
1948	0	587635	2.35054	22.8357	0.856643	0.153195	0.0171611	0.914991	0.90318	0.861019	0.872194	0.864834	0.854375	0.887935	0.866367	0.898369	0.857971	0.856208	0.861029	0.876685	0.816463	0.91303	0.87778	0.842686	0.850802	0.81709	0.863705	1	0.878268	0.0683395
1953	5	99201	0.396804	66.0133	5.96634	3.72119	0.957739	0.916866	0.905152	0.863182	0.873096	0.865551	0.854845	0.888731	0.866816	0.899588	0.859019	0.85609	0.860516	0.877043	0.817462	0.913388	0.876906	0.843525	0.852255	0.816191	0.864684	1	0.879397	0.0678406
1954	6	62646	0.250584	69.173	8.49321	4.36456	1.54383	0.918119	0.90649	0.864245	0.874709	0.866799	0.855146	0.889283	0.868539	0.900129	0.859193	0.857046	0.861372	0.878085	0.818408	0.91432	0.878268	0.844364	0.852321	0.815774	0.864453	1	0.880433	0.0674096
1958	10	54687	0.218748	69.1622	8.49968	4.36287	1.54462	0.919871	0.907903	0.865791	0.875775	0.868232	0.856328	0.889764	0.869219	0.900763	0.859574	0.85812	0.862134	0.878344	0.81886	0.914559	0.878938	0.844442	0.852588	0.815843	0.864602	1	0.881532	0.0670194
1960	0	596731	2.38692	22.7597	0.842201	0.151658	0.0167511	0.923364	0.902576	0.889352	0.901145	0.881555	0.844472	0.893526	0.868928	0.906302	0.859361	0.815104	0.875828	0.885412	0.806161	0.881702	0.881814	0.85305	0.852511	0.826345	0.863335	1	0.885544	0.0636649
1965	5	100863	0.403452	62.4541	5.62457	3.15293	0.808408	0.924586	0.903741	0.889979	0.901961	0.882221	0.845132	0.8934	0.869526	0.907315	0.860717	0.815983	0.87664	0.885389	0.806193	0.882608	0.881651	0.852513	0.851655	0.825932	0.864068	1	0.886284	0.0633103
1966	6	64035	0.25614	64.7038	7.96975	3.57621	1.26999	0.925267	0.90481	0.890903	0.903248	0.882947	0.844866	0.894659	0.869774	0.909385	0.862083	0.815905	0.87645	0.886133	0.80741	0.882861	0.882018	0.852136	0.85112	0.82515	0.864348	1	0.88704	0.0629026
1970	10	56238	0.224952	64.6712	7.97816	3.57131	1.27029	0.927202	0.905927	0.891426	0.904442	0.884135	0.846056	0.895178	0.870586	0.909527	0.862495	0.816903	0.876107	0.88594	0.807666	0.882499	0.882224	0.852155	0.851435	0.825323	0.864816	1	0.887935	0.0624824
1972	0	570592	2.28237	22.8148	0.851047	0.152767	0.0170006	0.929729	0.893761	0.869035	0.898659	0.881333	0.884955	0.910601	0.870753	0.894161	0.868813	0.856619	0.904079	0.89297	0.816539	0.878023	0.880443	0.844909	0.836107	0.811994	0.860305	1	0.888648	0.0646947
1977	5	98272	0.393088	63.5467	5.7706	3.32183	0.858075	0.930723	0.895977	0.871321	0.900282	0.881803	0.886199	0.909644	0.870808	0.894522	0.869261	0.85849	0.903691	0.893011	0.818198	0.878709	0.879742	0.844971	0.83592	0.812373	0.860418	1	0.889667	0.0641531
1978	6	62210	0.24884	66.4764	8.20962	3.87763	1.37776	0.932414	0.898449	0.872802	0.902162	0.882109	0.886666	0.910103	0.871612	0.895507	0.86941	0.857756	0.903721	0.89349	0.819137	0.880397	0.879746	0.844406	0.836538	0.812892	0.860135	1	0.890779	0.0635933
1982	10	54576	0.218304	66.4405	8.1969	3.87105	1.37397	0.933157	0.900689	0.874368	0.90352	0.883108	0.887478	0.91062	0.872416	0.896007	0.87008	0.858244	0.904033	0.893351	0.818748	0.880698	0.879645	0.84397	0.836641	0.812637	0.859728	1	0.89173	0.0631002
1984	0	550708	2.20283	22.8284	0.876656	0.153079	0.0175795	0.925237	0.902358	0.868031	0.91235	0.885792	0.856782	0.870695	0.862118	0.901653	0.851784	0.83263	0.891699	0.904459	0.813891	0.883205	0.875222	0.855215	0.847211	0.827398	0.861794	1	0.885046	0.063865
1989	5	96506	0.386024	64.8962	5.84778	3.53574	0.906599	0.925922	0.904332	0.868899	0.913772	0.887276	0.858361	0.871718	0.862397	0.902063	0.852071	0.831472	0.89209	0.905514	0.814576	0.883396	0.875427	0.855372	0.847854	0.826886	0.862967	1	0.88599	0.0636851
1990	6	61443	0.245772	67.0363	8.29812	3.97688	1.41808	0.927827	0.906661	0.870888	0.915295	0.887994	0.859943	0.872622	0.863166	0.902641	0.85362	0.83221	0.893055	0.905579	0.814975	0.882436	0.875462	0.855484	0.847379	0.827466	0.863084	1	0.887314	0.0632185
1994	10	53884	0.215536	67.0174	8.2816	3.97296	1.41455	0.929311	0.908331	0.872207	0.91697	0.888947	0.860961	0.873246	0.864013	0.90293	0.853741	0.83265	0.893948	0.906067	0.815103	0.882498	0.875408	0.855718	0.84745	0.827045	0.862965	1	0.88834	0.0628538
1996	0	570709	2.28284	22.7465	0.843301	0.151399	0.0167494	0.909483	0.86028	0.8928	0.883862	0.884732	0.841886	0.890807	0.838015	0.878456	0.843661	0.829531	0.856225	0.892179	0.817306	0.881179	0.871478	0.851854	0.861095	0.815716	0.864415	1	0.873568	0.0677057
2001	5	98028	0.392112	63.0777	5.72749	3.24911	0.838807	0.910602	0.861779	0.894591	0.885767	0.885869	0.842775	0.89199	0.83923	0.879407	0.844458	0.830298	0.856561	0.892526	0.816629	0.881988	0.872623	0.852374	0.859586	0.815563	0.864733	1	0.874704	0.0673916
2002	6	62404	0.249616	65.4091	8.14509	3.6973	1.32415	0.9116	0.864464	0.896096	0.888164	0.885448	0.84364	0.892523	0.839473	0.88044	0.84477	0.830059	0.857149	0.892843	0.817167	0.882027	0.873518	0.853102	0.859977	0.815605	0.864728	1	0.875761	0.0671647
2006	10	54549	0.218196	65.3974	8.11866	3.69434	1.31909	0.913023	0.866927	0.897248	0.890218	0.885809	0.84491	0.893802	0.839658	0.881171	0.846477	0.830061	0.858128	0.893023	0.818585	0.881987	0.873829	0.85425	0.860795	0.815542	0.864672	1	0.876987	0.0667978
2008	0	585261	2.34104	22.7585	0.848708	0.151645	0.0168838	0.911603	0.890959	0.902352	0.872662	0.900612	0.852245	0.910877	0.882147	0.889572	0.862421	0.851261	0.836049	0.875242	0.80085	0.87857	0.884829	0.836391	0.869983	0.796257	0.860202	1	0.883616	0.0645178
2013	5	99640	0.39856	64.4555	5.80022	3.46429	0.887118	0.913624	0.892975	0.902394	0.874849	0.901892	0.85289	0.911105	0.882753	0.890641	0.863443	0.850873	0.836647	0.87505	0.80138	0.878979	0.884449	0.837314	0.869781	0.796101	0.85985	1	0.884672	0.0639593
2014	6	63505	0.25402	65.9383	8.20783	3.78726	1.35629	0.914928	0.89389	0.90411	0.87638	0.902433	0.853949	0.91196	0.884237	0.891631	0.864184	0.850445	0.83621	0.874892	0.801819	0.880041	0.885001	0.838399	0.870593	0.795693	0.858948	1	0.885642	0.0637181
2018	10	55658	0.222632	65.9445	8.19148	3.78764	1.35371	0.916418	0.895235	0.905629	0.877825	0.903221	0.855313	0.912789	0.884823	0.892343	0.864736	0.850812	0.836439	0.875687	0.802526	0.880448	0.885371	0.838765	0.870513	0.795995	0.858861	1	0.886692	0.0632659
2020	0	525366	2.10146	22.729	0.857762	0.151074	0.0170292	0.93872	0.881335	0.874574	0.887782	0.877075	0.862405	0.900222	0.883039	0.884974	0.856304	0.855207	0.855059	0.901748	0.822195	0.898964	0.869082	0.85334	0.854437	0.836024	0.853337	1	0.884815	0.0611945
2025	5	94729	0.378916	63.4201	5.73794	3.3015	0.848722	0.939781	0.883098	0.875687	0.889706	0.877477	0.862297	0.901593	0.882301	0.88579	0.855577	0.855773	0.854216	0.902928	0.823898	0.900268	0.869433	0.852986	0.855899	0.835631	0.854606	1	0.885677	0.0608018
2026	6	60768	0.243072	63.4158	8.00262	3.37477	1.22378	0.940594	0.884923	0.877378	0.891522	0.878653	0.863036	0.901848	0.882701	0.887029	0.85494	0.856594	0.85401	0.903617	0.824982	0.901338	0.869783	0.853821	0.855524	0.835909	0.854915	1	0.886689	0.0605196
2030	10	53543	0.214172	63.3947	7.99958	3.37141	1.22279	0.941486	0.886437	0.878836	0.892684	0.879835	0.86353	0.90235	0.882963	0.887474	0.855163	0.857049	0.854668	0.903507	0.825645	0.901976	0.86989	0.854631	0.855714	0.835898	0.855453	1	0.887554	0.0602693
2032	0	639200	2.5568	22.7823	0.841198	0.152107	0.016756	0.94072	0.883626	0.868619	0.88084	0.877527	0.885476	0.911941	0.844972	0.892965	0.866632	0.849754	0.886732	0.873246	0.799454	0.898204	0.888326	0.845149	0.858123	0.820013	0.866686	1	0.884947	0.0636699
2037	5	103086	0.412344	59.0556	5.38239	2.66912	0.690745	0.942034	0.88562	0.869929	0.882865	0.879382	0.887885	0.912326	0.844581	0.893807	0.866398	0.850212	0.887152	0.871952	0.798872	0.898745	0.888724	0.844538	0.859152	0.821183	0.866325	1	0.886081	0.0632575
2038	6	65487	0.261948	60.9331	7.60469	2.99246	1.07587	0.942111	0.886901	0.871448	0.883924	0.879564	0.889085	0.913044	0.844595	0.895292	0.866164	0.850314	0.886642	0.872547	0.798983	0.899125	0.888199	0.843648	0.859277	0.821827	0.866691	1	0.886719	0.0630539
2042	10	57662	0.230648	60.9224	7.60711	2.99104	1.07616	0.942718	0.888844	0.872611	0.88502	0.881022	0.890274	0.913513	0.845869	0.896544	0.866099	0.85082	0.887309	0.872785	0.800284	0.899188	0.888167	0.843805	0.860107	0.821659	0.866177	1	0.887702	0.0627618
2044	0	585105	2.34042	22.7959	0.868909	0.152418	0.0173454	0.924567	0.890783	0.897106	0.917781	0.873758	0.870275	0.872319	0.847942	0.893783	0.841133	0.843664	0.861118	0.874022	0.827697	0.878933	0.856454	0.835156	0.828804	0.819411	0.838732	1	0.883668	0.0627606
2049	5	99330	0.39732	62.3915	5.63091	3.14381	0.80762	0.926206	0.893099	0.898143	0.919672	0.874378	0.870558	0.872274	0.848364	0.894528	0.842802	0.842968	0.861839	0.874967	0.827353	0.879306	0.857027	0.836842	0.828717	0.819189	0.838176	1	0.884718	0.0624724
2050	6	63369	0.253476	64.7825	7.99093	3.58959	1.27482	0.927804	0.894302	0.900069	0.920426	0.875428	0.870994	0.872643	0.848996	0.895398	0.843891	0.84322	0.862906	0.875128	0.829073	0.878237	0.857785	0.836142	0.828362	0.819541	0.838675	1	0.885698	0.0621694
2054	10	55776	0.223104	64.7778	7.98035	3.58844	1.2729	0.928849	0.895762	0.901006	0.92088	0.876165	0.871979	0.873781	0.849747	0.896506	0.844602	0.844019	0.863499	0.875224	0.829748	0.878998	0.857717	0.836032	0.828358	0.820245	0.838613	1	0.886566	0.0618124
2056	0	508637	2.03455	22.7658	0.844871	0.151784	0.0168044	0.929602	0.877328	0.883352	0.890395	0.896842	0.861438	0.886508	0.866394	0.880839	0.851482	0.829171	0.871246	0.912803	0.84281	0.890344	0.911937	0.865795	0.877617	0.822575	0.855642	1	0.884784	0.0671468
2061	5	92962	0.371848	62.7243	5.66401	3.19423	0.820999	0.930907	0.878692	0.884958	0.892682	0.897926	0.862132	0.886421	0.866591	0.88228	0.852553	0.830484	0.870834	0.913163	0.843226	0.890794	0.91312	0.865547	0.878138	0.822132	0.85465	1	0.885845	0.0666148
2062	6	59868	0.239472	62.2652	7.83838	3.19451	1.15634	0.932176	0.880829	0.886425	0.894459	0.89856	0.862556	0.887085	0.867976	0.882951	0.852968	0.832298	0.872119	0.914011	0.845502	0.89111	0.913869	0.864886	0.878466	0.821716	0.854213	1	0.88703	0.0661588
2066	10	52699	0.210796	62.256	7.83284	3.19293	1.15484	0.93293	0.882768	0.887692	0.896336	0.899998	0.863394	0.887949	0.86884	0.883262	0.853982	0.832938	0.87255	0.914249	0.845984	0.890728	0.914107	0.864827	0.878404	0.821192	0.854532	1	0.888062	0.065809
2068	0	440954	1.76382	22.7836	0.857265	0.152157	0.0171005	0.922138	0.880279	0.88857	0.898232	0.894572	0.865198	0.898965	0.842583	0.850758	0.840744	0.856302	0.857129	0.85915	0.812148	0.887974	0.851139	0.845864	0.87441	0.797962	0.849217	1	0.880193	0.0661884
2073	5	86257	0.345028	64.3692	5.83767	3.4517	0.890372	0.922922	0.882508	0.890739	0.899394	0.895817	0.865512	0.89937	0.842453	0.851803	0.841393	0.85771	0.857739	0.859861	0.81318	0.888351	0.85149	0.844285	0.87448	0.79717	0.849044	1	0.881228	0.0657107
2074	6	55724	0.222896	63.8971	8.08726	3.45271	1.25374	0.923659	0.884475	0.892434	0.900519	0.896373	0.866198	0.90007	0.843102	0.853833	0.842886	0.859055	0.858364	0.860329	0.813267	0.888477	0.852478	0.845336	0.87465	0.796829	0.850325	1	0.882303	0.065667
2078	10	48863	0.195452	63.8886	8.08738	3.45137	1.25323	0.925363	0.885854	0.893815	0.901418	0.897704	0.867098	0.901326	0.843071	0.855207	0.843235	0.85974	0.859341	0.860907	0.813407	0.888699	0.852977	0.845711	0.874394	0.797382	0.850889	1	0.883368	0.0651917
2080	0	506710	2.02684	22.7369	0.839282	0.151203	0.016658	0.921394	0.880509	0.882462	0.9011	0.87842	0.845806	0.895225	0.859835	0.915527	0.84422	0.854238	0.875411	0.876077	0.812352	0.914735	0.891827	0.853965	0.859359	0.825193	0.848803	1	0.8829	0.0640831
2085	5	93163	0.372652	59.2342	5.3477	2.69217	0.692022	0.923827	0.881498	0.884112	0.902268	0.880253	0.846935	0.89564	0.860336	0.916244	0.842942	0.85483	0.874897	0.877135	0.812984	0.9148	0.89213	0.853526	0.859676	0.82478	0.848878	1	0.883973	0.0637417
2086	6	59506	0.238024	59.9369	7.48979	2.84898	1.0248	0.925234	0.884499	0.884919	0.903564	0.881247	0.84778	0.897313	0.860821	0.917092	0.844915	0.855536	0.87529	0.877197	0.81238	0.914765	0.89233	0.853334	0.859636	0.825413	0.849301	1	0.885175	0.0633382
2090	10	52482	0.209928	59.9103	7.48721	2.84523	1.02371	0.926318	0.885923	0.885913	0.903881	0.882141	0.848767	0.897984	0.862315	0.917886	0.845861	0.855941	0.875786	0.877453	0.813022	0.914885	0.892982	0.853397	0.859342	0.824997	0.849796	1	0.886035	0.0629492
2092	0	520833	2.08333	22.7473	0.853469	0.151431	0.0169646	0.931226	0.922791	0.882945	0.905067	0.852644	0.889425	0.897428	0.849207	0.875426	0.863315	0.838473	0.872893	0.89029	0.799521	0.903675	0.885754	0.869905	0.834365	0.835337	0.854234	1	0.888857	0.0607987
2097	5	94214	0.376856	65.5281	5.9181	3.63992	0.934436	0.931958	0.923791	0.884768	0.90563	0.853451	0.89147	0.898667	0.849921	0.87747	0.862876	0.838793	0.873267	0.891067	0.800964	0.903746	0.886232	0.869398	0.834632	0.835438	0.85318	1	0.889799	0.0606494
2098	6	60210	0.24084	68.2801	8.45457	4.2013	1.49382	0.933441	0.925079	0.886182	0.906369	0.854501	0.892833	0.899543	0.851254	0.877238	0.86376	0.838681	0.874514	0.891289	0.801055	0.903861	0.886647	0.869465	0.834828	0.835202	0.852691	1	0.890768	0.0603393
2102	10	52897	0.211588	68.2567	8.46493	4.19758	1.49465	0.934505	0.926234	0.888453	0.907254	0.855521	0.893718	0.900344	0.851579	0.878188	0.864926	0.838705	0.874388	0.891402	0.802418	0.904097	0.886922	0.870012	0.834783	0.835284	0.85209	1	0.891732	0.0601043
2104	0	489377	1.95751	22.7425	0.847963	0.151326	0.0168531	0.920741	0.911472	0.873844	0.897911	0.879217	0.881053	0.899326	0.868174	0.88821	0.852698	0.834811	0.86467	0.865817	0.811772	0.891337	0.86039	0.831942	0.859785	0.81947	0.851765	1	0.885347	0.0623363
2109	5	91697	0.366788	64.5872	5.86221	3.48688	0.900788	0.922418	0.913307	0.874025	0.898225	0.879952	0.881174	0.899675	0.868916	0.889037	0.852912	0.835038	0.865121	0.86415	0.81182	0.89118	0.860508	0.832623	0.859526	0.818435	0.852165	1	0.886023	0.0620816
2110	6	59403	0.237612	66.0526	8.21127	3.8065	1.36258	0.92412	0.914844	0.875495	0.899323	0.881757	0.881891	0.900527	0.87015	0.889585	0.852911	0.83601	0.865529	0.864056	0.811693	0.890797	0.860394	0.832222	0.859872	0.818923	0.852322	1	0.887096	0.0616391
2114	10	52171	0.208684	66.0514	8.2075	3.8062	1.36266	0.925322	0.916141	0.876742	0.900443	0.88277	0.882713	0.901075	0.871001	0.890025	0.853693	0.83603	0.86619	0.864149	0.811878	0.891635	0.861206	0.832781	0.859721	0.818932	0.851968	1	0.887996	0.0613601
2116	0	588859	2.35544	22.7856	0.847542	0.152181	0.0168902	0.928295	0.903138	0.876102	0.908052	0.875391	0.878632	0.913994	0.856668	0.877455	0.850983	0.835811	0.864173	0.87766	0.806925	0.873921	0.871254	0.85879	0.858228	0.812819	0.871989	1	0.886369	0.0633941
2121	5	100165	0.40066	63.192	5.72896	3.26644	0.840419	0.929372	0.903494	0.877442	0.909804	0.877447	0.881056	0.913463	0.858179	0.878535	0.851156	0.835781	0.864763	0.877752	0.806819	0.874013	0.871397	0.859452	0.858474	0.814296	0.87296	1	0.887369	0.0631524
2122	6	63775	0.2551	65.7161	8.08786	3.74553	1.32494	0.93038	0.905025	0.879287	0.91125	0.879302	0.881788	0.913642	0.857946	0.879436	0.851407	0.836558	0.866413	0.878244	0.806217	0.873728	0.872027	0.859969	0.857334	0.81343	0.872944	1	0.888354	0.0627424
2126	10	56012	0.224048	65.7081	8.07377	3.74364	1.32227	0.931292	0.906734	0.880901	0.912751	0.880776	0.882686	0.914679	0.858709	0.879553	0.851871	0.837347	0.866618	0.87833	0.806033	0.874366	0.87292	0.860762	0.85729	0.813835	0.873	1	0.889393	0.0624439
2128	0	567246	2.26898	22.775	0.847954	0.151972	0.0168982	0.937434	0.900199	0.891859	0.883392	0.895659	0.857421	0.892258	0.860797	0.900005	0.85783	0.855369	0.855161	0.87228	0.831929	0.86671	0.886175	0.834775	0.866918	0.814894	0.860626	1	0.887661	0.0630214
2133	5	97699	0.390796	61.7424	5.58129	3.04734	0.783902	0.938101	0.900644	0.894564	0.884856	0.896611	0.859262	0.894262	0.86091	0.900475	0.858827	0.855715	0.855705	0.871677	0.832317	0.866861	0.886268	0.836119	0.866524	0.814834	0.860193	1	0.888666	0.0626342
2134	6	62357	0.249428	64.4175	7.97344	3.53067	1.26019	0.939205	0.901679	0.895561	0.886637	0.897453	0.859855	0.895802	0.861251	0.901535	0.860096	0.856071	0.856816	0.87145	0.833595	0.86611	0.886043	0.836442	0.867288	0.815754	0.860681	1	0.88962	0.0622709
2138	10	54635	0.21854	64.3938	7.96621	3.52662	1.25791	0.940075	0.903954	0.896532	0.888286	0.89817	0.860868	0.89687	0.861847	0.901775	0.860922	0.856804	0.857024	0.872179	0.83463	0.866441	0.885925	0.837009	0.867667	0.815741	0.861279	1	0.890648	0.0620164
2140	0	582482	2.32993	22.807	0.856017	0.152619	0.0170896	0.935834	0.89891	0.885076	0.897849	0.896986	0.877478	0.906931	0.836603	0.889979	0.839289	0.860867	0.849351	0.872436	0.835424	0.903924	0.873669	0.868386	0.865098	0.829008	0.842999	1	0.888843	0.0642658
2145	5	99343	0.397372	64.3914	5.82646	3.4549	0.889834	0.937218	0.899671	0.88579	0.898387	0.898936	0.87895	0.908051	0.837276	0.890093	0.839163	0.861198	0.850568	0.87298	0.835987	0.904498	0.873187	0.868838	0.865063	0.828674	0.843517	1	0.88971	0.0637815
2146	6	63381	0.253524	65.7705	8.17035	3.75786	1.34218	0.938601	0.90083	0.88704	0.899686	0.899899	0.879617	0.909247	0.838658	0.890488	0.839297	0.862459	0.850799	0.874836	0.836899	0.905114	0.87284	0.869464	0.865244	0.829768	0.844386	1	0.890751	0.0632453
2150	10	55632	0.222528	65.7706	8.17131	3.75791	1.34264	0.93972	0.902313	0.888958	0.901181	0.900965	0.880366	0.910034	0.839148	0.891906	0.840191	0.863244	0.850392	0.87642	0.837288	0.904983	0.872663	0.870084	0.865797	0.830547	0.845143	1	0.89184	0.0629429
2152	0	534602	2.13841	22.7607	0.847382	0.151686	0.0168669	0.931337	0.896076	0.883722	0.90263	0.884846	0.87437	0.893534	0.855565	0.881197	0.827714	0.836946	0.872329	0.881368	0.814338	0.889855	0.884424	0.847021	0.852423	0.852768	0.852144	1	0.885718	0.0636539
2157	5	95835	0.38334	65.4921	5.93775	3.63463	0.93756	0.932749	0.896452	0.885063	0.904716	0.885037	0.874691	0.894746	0.854823	0.880873	0.828669	0.83853	0.873428	0.881364	0.812511	0.889936	0.88524	0.847577	0.853253	0.852841	0.852836	1	0.886489	0.063369
2158	6	61335	0.24534	67.4479	8.35852	4.05045	1.44142	0.933301	0.898957	0.886264	0.905674	0.88659	0.875503	0.895264	0.856534	0.882555	0.829779	0.840116	0.873319	0.881528	0.813157	0.890169	0.886166	0.847518	0.85311	0.853632	0.852776	1	0.887612	0.0628721
2162	10	53863	0.215452	67.4341	8.32951	4.04685	1.43569	0.934714	0.900126	0.88739	0.907274	0.887966	0.876437	0.896506	0.857147	0.883724	0.830914	0.840902	0.873178	0.88234	0.813323	0.889887	0.886963	0.847604	0.853192	0.853072	0.853127	1	0.888666	0.0624466
2164	0	591240	2.36496	22.9084	0.863517	0.154661	0.0173881	0.926817	0.892944	0.865805	0.90402	0.873952	0.872716	0.910216	0.846543	0.885529	0.864589	0.84623	0.865446	0.862458	0.810481	0.90193	0.890285	0.805797	0.859827	0.810088	0.830726	1	0.882791	0.0619261
2169	5	98629	0.394516	62.3221	5.63722	3.13369	0.806418	0.927567	0.894164	0.867184	0.905869	0.874266	0.873709	0.91027	0.846759	0.885794	0.865024	0.845811	0.86651	0.862272	0.810801	0.90263	0.889662	0.805716	0.859843	0.810441	0.831728	1	0.883546	0.0616889
2170	6	62794	0.251176	64.6083	7.99435	3.56178	1.26811	0.928934	0.895508	0.868053	0.907085	0.875991	0.874534	0.911321	0.847159	0.885889	0.86603	0.846363	0.867248	0.863387	0.810921	0.903175	0.889416	0.80651	0.860464	0.811296	0.83254	1	0.884553	0.061506
2174	10	55107	0.220428	64.592	7.98635	3.55886	1.26604	0.930435	0.897009	0.869418	0.908015	0.877429	0.875043	0.911799	0.847978	0.886203	0.86705	0.847188	0.867621	0.863919	0.81163	0.902816	0.889216	0.807955	0.860907	0.811186	0.831845	1	0.885545	0.0611578
2176	0	537837	2.15135	22.8203	0.868522	0.152905	0.0174032	0.905667	0.919346	0.888173	0.894759	0.852704	0.871405	0.923371	0.846047	0.886934	0.866508	0.843757	0.868698	0.867839	0.809698	0.905367	0.854167	0.841283	0.87057	0.812878	0.847697	1	0.884073	0.0645744
2181	5	95790	0.38316	64.1607	5.80743	3.41812	0.881058	0.907292	0.920373	0.889085	0.895777	0.853983	0.8728	0.923358	0.847943	0.88742	0.86663	0.845777	0.870331	0.867758	0.809944	0.90547	0.855355	0.840098	0.872393	0.812371	0.847176	1	0.885088	0.0641298
2182	6	61340	0.24536	66.3142	8.22362	3.85097	1.37678	0.908983	0.921153	0.89083	0.897408	0.854752	0.873622	0.922897	0.84841	0.887577	0.866922	0.848321	0.870737	0.867224	0.810866	0.906407	0.856872	0.840773	0.872832	0.81314	0.846927	1	0.88607	0.0639158
2186	10	53685	0.21474	66.3141	8.23144	3.85126	1.37828	0.910552	0.922101	0.89213	0.898473	0.856114	0.874807	0.923293	0.848785	0.887995	0.867374	0.849241	0.871445	0.867253	0.811409	0.906017	0.857428	0.841092	0.873121	0.812806	0.847015	1	0.887	0.0636423
2188	0	550146	2.20058	22.8024	0.866661	0.152544	0.0172874	0.927243	0.926191	0.879597	0.933948	0.870969	0.885578	0.905418	0.844061	0.868414	0.850695	0.833547	0.869633	0.884163	0.802135	0.894757	0.852184	0.828214	0.857079	0.828392	0.855572	1	0.890292	0.0629995
2193	5	96414	0.385656	63.0147	5.70818	3.2391	0.835029	0.928594	0.927396	0.880795	0.934729	0.871362	0.885841	0.907316	0.845837	0.868743	0.850566	0.834889	0.871066	0.88468	0.803089	0.895015	0.852573	0.830144	0.857598	0.829039	0.85612	1	0.891279	0.0626637
2194	6	61660	0.24664	64.3183	8.01699	3.51646	1.2611	0.930295	0.927757	0.88362	0.936044	0.872729	0.886823	0.909017	0.847584	0.869121	0.850949	0.836117	0.870256	0.884439	0.803754	0.894599	0.853081	0.830263	0.85815	0.829152	0.855474	1	0.892433	0.0622489
2198	10	54304	0.217216	64.3015	8.01426	3.51368	1.25954	0.93181	0.929287	0.885404	0.936681	0.873849	0.887402	0.909371	0.847985	0.870083	0.851134	0.836274	0.870046	0.885018	0.803532	0.894428	0.853795	0.830648	0.858933	0.829322	0.854863	1	0.89335	0.0619492
2200	0	546959	2.18784	22.7565	0.844913	0.1516	0.0168233	0.930449	0.880795	0.888599	0.910235	0.884776	0.87922	0.911089	0.845302	0.872504	0.842444	0.865059	0.859711	0.862692	0.822413	0.895581	0.880689	0.847098	0.851553	0.823373	0.864039	1	0.886054	0.0632458
2205	5	96125	0.3845	63.363	5.7257	3.29246	0.845823	0.931131	0.883105	0.888832	0.911038	0.886075	0.87999	0.912192	0.845238	0.873618	0.843688	0.866403	0.859646	0.863901	0.824073	0.896234	0.880713	0.846471	0.852421	0.82399	0.864749	1	0.886995	0.0630357
2206	6	61602	0.246408	66.0126	8.16191	3.79777	1.35055	0.931682	0.88601	0.889874	0.912024	0.887828	0.881936	0.912462	0.8455	0.874485	0.844396	0.867155	0.860759	0.864761	0.8243	0.896213	0.880142	0.84774	0.851523	0.823764	0.864688	1	0.888094	0.0625327
2210	10	54088	0.216352	65.9879	8.15355	3.79335	1.34865	0.93273	0.888118	0.890946	0.913169	0.88943	0.883227	0.913262	0.84613	0.875268	0.844818	0.867743	0.861254	0.865266	0.824092	0.896899	0.880288	0.848257	0.85201	0.82388	0.86473	1	0.889155	0.0620553
2212	0	678351	2.7134	22.8587	0.83961	0.153629	0.0168421	0.928437	0.888383	0.883558	0.913697	0.876817	0.885787	0.886019	0.850631	0.882268	0.835373	0.8522	0.874348	0.876268	0.822885	0.892037	0.895044	0.846492	0.873254	0.84029	0.845573	1	0.885988	0.06291
2217	5	106058	0.424232	63.1167	5.69453	3.25419	0.836	0.929506	0.888641	0.884818	0.914632	0.878609	0.886284	0.886364	0.849177	0.882611	0.836443	0.852576	0.874399	0.875941	0.824021	0.891545	0.895303	0.847013	0.875337	0.839932	0.84608	1	0.886638	0.0627568
2218	6	66810	0.26724	63.9757	7.98874	3.46138	1.24379	0.93117	0.889305	0.886559	0.915507	0.879891	0.886993	0.887023	0.849139	0.883363	0.836896	0.853839	0.874989	0.875602	0.824974	0.891289	0.89646	0.84756	0.875677	0.840226	0.846206	1	0.887574	0.0623229
2222	10	58698	0.234792	63.9544	7.97936	3.45766	1.24075	0.932042	0.890516	0.887679	0.91596	0.880746	0.888403	0.888105	0.849773	0.884102	0.837669	0.854586	0.875677	0.875839	0.825548	0.891666	0.896129	0.847865	0.876001	0.840208	0.846477	1	0.888417	0.0620564
2224	0	620008	2.48003	22.9381	0.856121	0.155249	0.017297	0.924674	0.888378	0.907072	0.885549	0.867664	0.845925	0.910603	0.846588	0.888093	0.849227	0.864386	0.858328	0.885581	0.798581	0.90523	0.86869	0.838152	0.85453	0.827036	0.845407	1	0.882942	0.0636451
2229	5	101035	0.40414	61.934	5.61471	3.07609	0.793568	0.926288	0.889147	0.907671	0.886376	0.868763	0.846291	0.911343	0.848157	0.887549	0.849636	0.866333	0.859009	0.885614	0.79855	0.903583	0.868976	0.838947	0.854422	0.827862	0.845262	1	0.883722	0.063143
2230	6	64074	0.256296	65.0857	8.04897	3.64089	1.29816	0.927311	0.890439	0.907974	0.887177	0.870025	0.847419	0.911797	0.848815	0.888488	0.848979	0.866124	0.859967	0.886374	0.798452	0.903572	0.868847	0.839919	0.854707	0.828222	0.84404	1	0.884443	0.0630792
2234	10	56204	0.224816	65.0723	8.04557	3.63857	1.29656	0.928777	0.891894	0.909828	0.888593	0.871646	0.848214	0.912382	0.849548	0.889074	0.848881	0.86726	0.861024	0.886521	0.798822	0.903459	0.868684	0.840839	0.854993	0.827895	0.844237	1	0.885543	0.0625703
2236	0	562980	2.25192	22.8529	0.869487	0.153556	0.0174523	0.919951	0.897518	0.889457	0.892133	0.885005	0.894812	0.888651	0.850165	0.87522	0.873488	0.857912	0.865205	0.867397	0.817606	0.899982	0.8766	0.827828	0.883052	0.827291	0.830879	1	0.886149	0.0624857
2241	5	97594	0.390376	65.2709	5.87963	3.59703	0.922623	0.92084	0.898503	0.889614	0.893421	0.886243	0.895516	0.888784	0.851804	0.876504	0.874152	0.857496	0.865402	0.866083	0.817012	0.901229	0.876017	0.828017	0.8832	0.827459	0.831854	1	0.886838	0.0622762
2242	6	62126	0.248504	67.0866	8.3265	3.98667	1.42332	0.922223	0.900267	0.890191	0.893965	0.887615	0.895776	0.890094	0.852622	0.877072	0.874738	0.85857	0.865829	0.865861	0.816309	0.901056	0.877153	0.828075	0.883897	0.827005	0.832381	1	0.887723	0.0619703
2246	10	54654	0.218616	67.0848	8.3263	3.98635	1.42348	0.923125	0.901581	0.891673	0.895058	0.888041	0.895945	0.890191	0.852737	0.877191	0.875197	0.859736	0.865865	0.865655	0.817424	0.901508	0.876889	0.828649	0.884455	0.827103	0.832711	1	0.888444	0.0618123
2248	0	538112	2.15245	22.7764	0.857577	0.152013	0.0170907	0.924284	0.907619	0.880539	0.925984	0.882668	0.86035	0.914208	0.829124	0.892305	0.847458	0.818172	0.857977	0.854173	0.81458	0.897551	0.851674	0.846307	0.889749	0.80896	0.817549	1	0.885602	0.0635982
2253	5	95445	0.38178	64.4216	5.81094	3.45923	0.888111	0.926141	0.909309	0.882068	0.926329	0.884153	0.861056	0.914453	0.829582	0.893122	0.84885	0.818461	0.858054	0.85599	0.813516	0.898795	0.851307	0.846299	0.889287	0.809058	0.818325	1	0.886633	0.0630785
2254	6	61216	0.244864	65.4613	8.1813	3.7073	1.33304	0.92738	0.910375	0.884025	0.926318	0.885283	0.862814	0.915602	0.830837	0.893574	0.849337	0.819173	0.858713	0.857055	0.813905	0.898115	0.850758	0.84669	0.889906	0.808547	0.819214	1	0.887614	0.0626853
2258	10	53771	0.215084	65.4612	8.16449	3.70664	1.33055	0.928195	0.911848	0.885859	0.92761	0.886854	0.864165	0.916693	0.832456	0.893846	0.85044	0.820126	0.858874	0.857367	0.81437	0.898179	0.850858	0.846906	0.890303	0.807889	0.819484	1	0.888721	0.0623067
2260	0	606295	2.42518	22.7974	0.84948	0.15242	0.0169642	0.907303	0.900768	0.854535	0.9111	0.889908	0.874537	0.901745	0.854451	0.88718	0.840715	0.831594	0.877608	0.858766	0.798817	0.889647	0.862319	0.844087	0.855154	0.8211	0.852185	1	0.880456	0.0659293
2265	5	100919	0.403676	63.8428	5.76893	3.36754	0.866991	0.909348	0.902754	0.85586	0.912341	0.890714	0.875618	0.9021	0.85528	0.887588	0.840773	0.832574	0.877417	0.858931	0.799176	0.888698	0.863846	0.844375	0.856088	0.821822	0.853521	1	0.881568	0.0656381
2266	6	63730	0.25492	65.0541	8.13051	3.63886	1.30869	0.911109	0.904307	0.85743	0.913173	0.892374	0.876181	0.902432	0.856198	0.887345	0.841244	0.833257	0.877483	0.859368	0.799113	0.888993	0.863816	0.843896	0.857571	0.823184	0.853366	1	0.882578	0.0654876
2270	10	55975	0.2239	65.0589	8.13125	3.63963	1.30817	0.912345	0.904975	0.859437	0.91406	0.893631	0.876731	0.903046	0.857142	0.887709	0.84117	0.834212	0.877883	0.858866	0.799134	0.888682	0.864699	0.843805	0.85741	0.82335	0.853417	1	0.883419	0.0652099
2272	0	671817	2.68727	22.8412	0.850998	0.153296	0.0170429	0.920786	0.893196	0.901437	0.912251	0.853627	0.875454	0.911532	0.845768	0.861364	0.857984	0.853278	0.8438	0.881842	0.823038	0.902304	0.884437	0.841923	0.864843	0.828604	0.856923	1	0.885064	0.0616807
2277	5	104824	0.419296	61.5661	5.54419	3.02091	0.774331	0.922079	0.894881	0.902637	0.913741	0.855281	0.87708	0.911781	0.847115	0.862188	0.858673	0.853693	0.843337	0.881344	0.823127	0.903882	0.884654	0.84205	0.864597	0.829481	0.857719	1	0.886164	0.0614195
2278	6	65986	0.263944	62.2994	7.84279	3.19977	1.15811	0.923491	0.896054	0.903722	0.914747	0.856447	0.878694	0.911565	0.847786	0.862312	0.859137	0.854878	0.843611	0.881634	0.823925	0.904419	0.884688	0.842929	0.864971	0.830176	0.858228	1	0.887089	0.0611735
2282	10	58093	0.232372	62.2815	7.82856	3.1966	1.15574	0.924965	0.897173	0.904842	0.915145	0.857754	0.879512	0.91165	0.848381	0.863426	0.859794	0.856101	0.843776	0.882129	0.824428	0.904825	0.885029	0.843372	0.864528	0.830849	0.859071	1	0.887971	0.060789
2284	0	761697	3.04679	22.8833	0.869682	0.154168	0.0175251	0.930193	0.908147	0.893684	0.897429	0.872772	0.883779	0.892075	0.842032	0.866021	0.837552	0.86413	0.859436	0.881376	0.81227	0.890853	0.862932	0.859071	0.86512	0.826178	0.847781	1	0.886448	0.0630666
2289	5	110062	0.440248	60.4544	5.48437	2.86185	0.738484	0.931807	0.910391	0.894877	0.899102	0.873817	0.884433	0.893451	0.842548	0.867307	0.837701	0.863527	0.861056	0.88129	0.811824	0.891529	0.864508	0.859266	0.864513	0.826888	0.848176	1	0.887611	0.0625501
2290	6	68772	0.275088	60.7424	7.65121	2.96697	1.0758	0.933287	0.911454	0.895641	0.90121	0.875742	0.885026	0.89455	0.842523	0.86914	0.839324	0.864691	0.861186	0.882379	0.813202	0.891896	0.865185	0.859187	0.863702	0.826725	0.848507	1	0.888749	0.0620596
2294	10	60501	0.242004	60.7408	7.65429	2.96683	1.07563	0.934613	0.912745	0.896803	0.902365	0.876523	0.886142	0.895035	0.843424	0.870614	0.839961	0.865498	0.860878	0.8832	0.813664	0.892258	0.864837	0.86011	0.863787	0.827052	0.848143	1	0.889707	0.0617017
2296	0	781834	3.12734	22.9182	0.847253	0.154835	0.0170856	0.918833	0.897316	0.885254	0.871988	0.878315	0.870609	0.883239	0.855978	0.880244	0.851776	0.857342	0.846128	0.878378	0.817483	0.900564	0.862693	0.847474	0.876666	0.829542	0.838457	1	0.880556	0.0646061
2301	5	110313	0.441252	61.2775	5.5595	2.97982	0.76895	0.920136	0.89964	0.886342	0.872998	0.879194	0.872554	0.883699	0.85741	0.882648	0.85164	0.857166	0.846818	0.878065	0.81771	0.900397	0.862586	0.847389	0.877739	0.827767	0.836932	1	0.881647	0.0643831
2302	6	68861	0.275444	61.5121	7.73904	3.08034	1.11437	0.921603	0.901388	0.887796	0.875445	0.88044	0.873462	0.885218	0.859536	0.882887	0.853284	0.858606	0.846517	0.877434	0.818344	0.901069	0.86419	0.848833	0.877906	0.828263	0.837223	1	0.883007	0.0639043
2306	10	60497	0.241988	61.4944	7.7409	3.07781	1.1137	0.922823	0.90307	0.889201	0.876713	0.881507	0.874266	0.886127	0.86034	0.883771	0.853984	0.859299	0.846778	0.877928	0.819206	0.901483	0.864249	0.849902	0.878589	0.828264	0.837719	1	0.884066	0.0636993
2308	0	701380	2.80552	22.9303	0.844878	0.155074	0.0170415	0.911395	0.89421	0.887358	0.904246	0.878347	0.882586	0.900502	0.843412	0.87918	0.863279	0.852066	0.865191	0.866175	0.810741	0.891048	0.878963	0.84219	0.859863	0.812463	0.806235	1	0.883228	0.0667125
2313	5	106517	0.426068	64.0549	5.779	3.40076	0.872268	0.913239	0.895993	0.890379	0.905161	0.879874	0.883981	0.901204	0.844175	0.880334	0.864651	0.851587	0.865022	0.866172	0.811166	0.890787	0.879118	0.841105	0.859755	0.812537	0.805937	1	0.884509	0.0661589
2314	6	66872	0.267488	63.6139	7.98874	3.4049	1.22923	0.914987	0.897954	0.891487	0.906717	0.880608	0.88466	0.902627	0.846012	0.880211	0.86448	0.852659	0.865923	0.866334	0.811311	0.890395	0.879666	0.841451	0.859702	0.813367	0.806945	1	0.885641	0.0656334
2318	10	58644	0.234576	63.6186	7.98716	3.40557	1.22918	0.916547	0.89895	0.893305	0.908124	0.881753	0.886075	0.903127	0.847461	0.880823	0.865076	0.852602	0.866397	0.866534	0.811294	0.890313	0.879664	0.840802	0.860386	0.813579	0.807107	1	0.886685	0.0652534
2320	0	551631	2.20652	22.8088	0.868711	0.152675	0.0173675	0.920359	0.903539	0.887683	0.908239	0.863858	0.842896	0.893794	0.843595	0.894077	0.849176	0.828849	0.868696	0.855047	0.815457	0.911365	0.859459	0.811664	0.867912	0.825846	0.834006	1	0.88123	0.0647424
2325	5	96773	0.387092	64.4165	5.78364	3.45771	0.884459	0.920432	0.904979	0.889029	0.909055	0.865004	0.843799	0.893984	0.846729	0.896231	0.849369	0.829157	0.868889	0.855812	0.816752	0.911246	0.858478	0.812582	0.868264	0.826682	0.834029	1	0.882142	0.0644691
2326	6	61766	0.247064	67.5799	8.34518	4.07305	1.4468	0.922198	0.90702	0.891672	0.910809	0.866512	0.844996	0.894764	0.848047	0.897387	0.849739	0.831169	0.869483	0.855859	0.817302	0.911845	0.858296	0.813465	0.868455	0.826652	0.834383	1	0.883613	0.0640869
2330	10	54100	0.2164	67.5373	8.34284	4.06553	1.44509	0.924048	0.908678	0.893179	0.912689	0.86756	0.846081	0.895776	0.848845	0.897736	0.850665	0.831728	0.86975	0.856691	0.817495	0.911987	0.858179	0.814113	0.868669	0.826525	0.834519	1	0.884806	0.0634403
2332	0	492500	1.97	22.8586	0.868098	0.153669	0.0174256	0.908214	0.895008	0.908217	0.912407	0.884359	0.875384	0.89691	0.852179	0.887829	0.851459	0.838541	0.858773	0.875428	0.81682	0.913343	0.890417	0.829176	0.857294	0.810686	0.842079	1	0.886433	0.063063
2337	5	91368	0.365472	62.4954	5.63853	3.1594	0.81045	0.910034	0.897201	0.909777	0.91259	0.885534	0.876297	0.897459	0.852985	0.887641	0.850812	0.837963	0.860799	0.877293	0.817261	0.913662	0.891078	0.83022	0.857631	0.810596	0.841892	1	0.887485	0.0626658
2338	6	58531	0.234124	64.6401	7.9964	3.56689	1.26808	0.911611	0.897755	0.910355	0.913294	0.886769	0.876467	0.898404	0.854709	0.889614	0.850814	0.836804	0.861629	0.878261	0.81667	0.914686	0.890759	0.829962	0.858425	0.811356	0.842092	1	0.888283	0.062372
2342	10	51577	0.206308	64.6187	8.00393	3.56372	1.26785	0.913644	0.899102	0.912034	0.913779	0.888061	0.877251	0.899888	0.855837	0.890407	0.850718	0.836894	0.861731	0.87858	0.816575	0.91536	0.891221	0.830952	0.859152	0.81102	0.842139	1	0.889364	0.0619281
2344	0	434432	1.73773	22.7247	0.898058	0.151051	0.017905	0.917722	0.89453	0.912785	0.902908	0.886277	0.883727	0.897336	0.887415	0.894268	0.833539	0.842604	0.844065	0.899998	0.802332	0.902268	0.876818	0.841807	0.881163	0.792011	0.857903	1	0.889537	0.0605343
2349	5	86311	0.345244	62.4031	5.61691	3.14513	0.804852	0.919257	0.897105	0.914194	0.903002	0.888207	0.885287	0.898443	0.888299	0.89422	0.834708	0.844574	0.843577	0.901241	0.803409	0.902857	0.876435	0.840432	0.881023	0.791765	0.858373	1	0.890755	0.0602095
2350	6	56236	0.224944	64.1018	7.94783	3.47969	1.24266	0.920834	0.898535	0.915206	0.904821	0.889128	0.885785	0.899059	0.888879	0.894854	0.835959	0.84445	0.843623	0.9021	0.803818	0.903656	0.876378	0.840476	0.881588	0.791655	0.858258	1	0.891742	0.0599149
2354	10	49593	0.198372	64.0988	7.93306	3.47867	1.24045	0.9226	0.899573	0.915966	0.905662	0.889561	0.887383	0.899794	0.890186	0.895005	0.836166	0.845402	0.843889	0.903021	0.804105	0.903817	0.877362	0.840824	0.881566	0.791866	0.858488	1	0.892658	0.059551
2356	0	626756	2.50702	22.8358	0.970521	0.15338	0.0197273	0.938637	0.900601	0.905782	0.861171	0.882938	0.858351	0.904602	0.856865	0.873453	0.854102	0.854721	0.838879	0.889293	0.831799	0.904919	0.898634	0.87254	0.872623	0.826039	0.810433	1	0.886644	0.0619165
2361	5	102470	0.40988	65.5755	5.92943	3.64804	0.938805	0.939743	0.902113	0.907031	0.861994	0.884249	0.858515	0.905592	0.858373	0.874578	0.85386	0.855489	0.838158	0.889129	0.832771	0.905558	0.8984	0.872485	0.872753	0.826208	0.810061	1	0.887531	0.0615984
2362	6	64809	0.259236	66.2168	8.24729	3.83548	1.37571	0.940379	0.902984	0.908415	0.863507	0.88598	0.860498	0.906008	0.858962	0.875604	0.854519	0.856386	0.838811	0.889684	0.83341	0.906186	0.898039	0.872834	0.873528	0.826074	0.808923	1	0.888511	0.0614823
2366	10	57026	0.228104	66.2124	8.24741	3.83475	1.37524	0.941404	0.904026	0.909585	0.864413	0.887095	0.861905	0.906034	0.860073	0.876679	0.85475	0.857074	0.839529	0.890418	0.833637	0.906551	0.89845	0.872611	0.873154	0.82593	0.808298	1	0.88937	0.0612053
2368	0	695130	2.78052	22.8934	0.952804	0.154504	0.0194674	0.921949	0.905311	0.879898	0.887374	0.878903	0.841975	0.891772	0.865835	0.875615	0.869469	0.849655	0.859736	0.899581	0.814691	0.916836	0.859846	0.859983	0.878539	0.834926	0.837854	1	0.883496	0.063896
2373	5	106187	0.424748	63.6029	5.78519	3.33089	0.862266	0.923404	0.906712	0.881031	0.888075	0.879981	0.843305	0.892831	0.86537	0.876619	0.870813	0.849972	0.860529	0.90011	0.815627	0.91693	0.859427	0.860633	0.878041	0.833779	0.837231	1	0.884434	0.0636122
2374	6	66667	0.266668	65.8993	8.1822	3.77975	1.35076	0.92473	0.908058	0.883211	0.888588	0.881471	0.845508	0.893058	0.866643	0.877616	0.870866	0.850308	0.860028	0.899763	0.815936	0.917688	0.859181	0.862083	0.877316	0.834528	0.837956	1	0.88551	0.0633166
2378	10	58472	0.233888	65.8902	8.20396	3.77911	1.35387	0.926093	0.908999	0.88503	0.890452	0.882388	0.846679	0.894103	0.867347	0.877659	0.870895	0.851219	0.860856	0.900157	0.816758	0.917704	0.859514	0.862447	0.877112	0.835075	0.838718	1	0.886556	0.0630087
2380	0	641480	2.56592	22.8266	0.849646	0.153001	0.0169942	0.932646	0.911421	0.893755	0.8892	0.867637	0.88204	0.899172	0.871539	0.872273	0.845373	0.845652	0.874827	0.867573	0.823525	0.883681	0.865848	0.839743	0.877861	0.826776	0.808776	1	0.887645	0.0637178
2385	5	102755	0.41102	64.1863	5.81623	3.42236	0.882514	0.934431	0.912335	0.894988	0.891134	0.870478	0.881928	0.899805	0.872833	0.87333	0.844713	0.846192	0.87512	0.866586	0.823741	0.883568	0.865656	0.8394	0.878123	0.828393	0.809737	1	0.888707	0.0630682
2386	6	65012	0.260048	65.3338	8.14319	3.68496	1.3232	0.935435	0.913893	0.896934	0.892812	0.871854	0.882837	0.901472	0.873854	0.874192	0.844783	0.846744	0.874515	0.867055	0.823817	0.884152	0.866263	0.839791	0.879376	0.828224	0.811196	1	0.889849	0.0625714
2390	10	56967	0.227868	65.3228	8.14726	3.68334	1.32375	0.936691	0.91481	0.898713	0.894009	0.873041	0.884152	0.90211	0.874533	0.87477	0.845841	0.847543	0.874261	0.867783	0.824846	0.884995	0.867046	0.840636	0.879509	0.827874	0.811277	1	0.890875	0.0621995
2392	0	682152	2.72861	22.8621	0.857763	0.153724	0.0172293	0.921139	0.90778	0.886538	0.906387	0.880028	0.879234	0.897378	0.867869	0.886084	0.847738	0.858589	0.839974	0.87723	0.817628	0.917408	0.867516	0.830662	0.872923	0.789784	0.825555	1	0.887313	0.0624499
2397	5	105312	0.421248	63.9774	5.78656	3.3889	0.872282	0.922867	0.909692	0.888398	0.907119	0.879586	0.879363	0.899299	0.868111	0.886537	0.848669	0.859446	0.839282	0.87717	0.81871	0.917327	0.868633	0.831463	0.873049	0.790057	0.825286	1	0.888292	0.0620826
2398	6	66261	0.265044	66.7452	8.28748	3.92649	1.40219	0.924111	0.911185	0.888962	0.908061	0.880352	0.879439	0.900024	0.868927	0.886758	0.848757	0.85997	0.839129	0.877334	0.819456	0.918632	0.868671	0.831432	0.873666	0.790488	0.825176	1	0.889043	0.0617966
2402	10	58338	0.233352	66.7303	8.26936	3.92325	1.39973	0.925537	0.912518	0.890372	0.909107	0.88103	0.880241	0.900665	0.869802	0.887123	0.849326	0.860605	0.839727	0.877327	0.820323	0.918886	0.868722	0.831054	0.874747	0.790368	0.825491	1	0.889972	0.0614857
