# Supplementary material for: IBSEM: An Individual-Based Atlantic Salmon Population Model
Source: PLoS One. 2015 Sep 18;10(9):e0138444. doi: 10.1371/journal.pone.0138444 (PMC4575158; doi:10.1371/journal.pone.0138444)
Supplement: S1 Minimal dataset — (ZIP) [file pone.0138444.s003.zip › temp/scenario 1/wild - 9/runFiles/results/parr1.txt]

month	averageAge	popSize	density	averageLength	stDevLength	averageWeight	stDevWeight	allele_0_0_Frequency	allele_0_1_Frequency	allele_0_2_Frequency	allele_0_3_Frequency	allele_0_4_Frequency	allele_0_5_Frequency	allele_0_6_Frequency	allele_0_7_Frequency	allele_0_8_Frequency	allele_0_9_Frequency	allele_0_10_Frequency	allele_0_11_Frequency	allele_0_12_Frequency	allele_0_13_Frequency	allele_0_14_Frequency	allele_0_15_Frequency	allele_0_16_Frequency	allele_0_17_Frequency	allele_0_18_Frequency	allele_0_19_Frequency	allele_0_20_Frequency	genotypicValueAverage	genotypicValueStDev
16	12	53397	0.213588	63.2467	8.06969	3.35147	1.23249	0.904311	0.907176	0.905257	0.904442	0.902953	0.904049	0.902682	0.902794	0.90226	0.902111	0.902392	0.901287	0.901586	0.900453	0.899751	0.899629	0.901324	0.89932	0.900172	0.900247	1	0.90369	0.0596448
21	17	45734	0.182936	102.725	8.91843	13.9193	3.55583	0.906295	0.908919	0.906131	0.906087	0.903999	0.904601	0.903704	0.903595	0.903092	0.902534	0.902644	0.900829	0.901649	0.900708	0.900085	0.900413	0.90178	0.899331	0.899943	0.900698	1	0.904755	0.0593401
22	18	20362	0.081448	98.0592	7.52599	12.0566	2.71136	0.921177	0.919973	0.916511	0.917444	0.913859	0.911183	0.90939	0.909292	0.90772	0.906394	0.905608	0.902146	0.904651	0.90443	0.901704	0.902613	0.903693	0.901409	0.902539	0.903202	1	0.913195	0.0555185
26	22	18692	0.074768	98.0595	7.53719	12.0573	2.71504	0.922239	0.921089	0.917157	0.91812	0.914482	0.912101	0.909694	0.909961	0.90849	0.907046	0.905601	0.902659	0.905147	0.90504	0.901616	0.902498	0.903675	0.901161	0.902498	0.90405	1	0.913889	0.0551817
26	10	61863	0.247452	65.1058	8.14047	3.64756	1.31062	0.89615	0.913009	0.907336	0.891478	0.883678	0.910536	0.903642	0.899431	0.88418	0.886039	0.890201	0.884398	0.888463	0.922522	0.886952	0.9007	0.898744	0.878789	0.899779	0.892739	1	0.898336	0.0622805
28	12	58029	0.232116	65.0475	8.30795	3.64502	1.34281	0.897388	0.913957	0.908451	0.892536	0.884506	0.911561	0.904108	0.899791	0.88473	0.886565	0.890331	0.885161	0.888685	0.92259	0.887151	0.900532	0.899128	0.87919	0.899886	0.892795	1	0.89913	0.0620207
28	12	58029	0.232116	65.0475	8.30795	3.64502	1.34281	0.897388	0.913957	0.908451	0.892536	0.884506	0.911561	0.904108	0.899791	0.88473	0.886565	0.890331	0.885161	0.888685	0.92259	0.887151	0.900532	0.899128	0.87919	0.899886	0.892795	1	0.89913	0.0620207
33	17	49501	0.198004	102.613	9.15136	13.8906	3.64507	0.898881	0.915446	0.908992	0.894063	0.885881	0.912285	0.904618	0.900739	0.886275	0.887184	0.89079	0.886012	0.889204	0.922729	0.88781	0.900265	0.898608	0.880103	0.899901	0.892709	1	0.900135	0.0615984
34	18	19223	0.076892	99.3173	7.5919	12.5229	2.80821	0.915986	0.929876	0.921318	0.906726	0.893487	0.918639	0.909639	0.905426	0.892681	0.893331	0.89549	0.889221	0.89138	0.926182	0.893617	0.901498	0.902279	0.884565	0.898897	0.890782	1	0.909659	0.0575674
38	22	17625	0.0705	99.2964	7.60301	12.5157	2.81019	0.917674	0.929787	0.92278	0.907035	0.894723	0.918752	0.910695	0.905589	0.89305	0.894496	0.896426	0.889475	0.891461	0.926582	0.893787	0.901504	0.90261	0.884511	0.899007	0.891291	1	0.910382	0.057273
38	10	48419	0.193676	67.0095	8.15585	3.96633	1.38876	0.916748	0.879262	0.893492	0.898253	0.839546	0.862957	0.931422	0.906369	0.872333	0.865611	0.908806	0.875937	0.923377	0.927931	0.902425	0.868048	0.92093	0.903375	0.901082	0.894153	1	0.891798	0.063287
40	12	45290	0.18116	66.9336	8.34553	3.96139	1.42713	0.91805	0.881221	0.894624	0.899636	0.840859	0.86369	0.931894	0.907021	0.872831	0.866913	0.909494	0.876761	0.923051	0.927909	0.902661	0.867984	0.921153	0.903389	0.901336	0.894325	1	0.892826	0.0630063
40	12	45290	0.18116	66.9336	8.34553	3.96139	1.42713	0.91805	0.881221	0.894624	0.899636	0.840859	0.86369	0.931894	0.907021	0.872831	0.866913	0.909494	0.876761	0.923051	0.927909	0.902661	0.867984	0.921153	0.903389	0.901336	0.894325	1	0.892826	0.0630063
45	17	38723	0.154892	104.25	9.20119	14.5561	3.77907	0.919802	0.882576	0.895915	0.901015	0.841373	0.865119	0.932043	0.906967	0.874416	0.867973	0.909589	0.877398	0.92325	0.92804	0.902061	0.868502	0.92121	0.904049	0.90157	0.893758	1	0.893811	0.0627905
46	18	16506	0.066024	98.1874	7.75017	12.1159	2.80678	0.933751	0.897734	0.908185	0.913516	0.8589	0.876287	0.936054	0.91082	0.882618	0.880922	0.913759	0.884769	0.924785	0.928814	0.904217	0.871441	0.922725	0.906943	0.903096	0.892433	1	0.904282	0.0597036
50	22	15157	0.060628	98.1597	7.75625	12.1061	2.80681	0.935244	0.899452	0.909646	0.915122	0.859537	0.87679	0.936663	0.911592	0.883915	0.881969	0.914495	0.885004	0.924589	0.928812	0.904665	0.871676	0.922841	0.906809	0.902487	0.892129	1	0.905314	0.0594256
50	10	50610	0.20244	61.6626	7.7936	3.10414	1.12785	0.891415	0.897026	0.905365	0.911055	0.882128	0.886791	0.888016	0.903774	0.910867	0.886356	0.888589	0.902796	0.878236	0.908407	0.907795	0.910265	0.879243	0.884776	0.915639	0.895495	1	0.896388	0.0643163
52	12	47436	0.189744	61.6093	7.98786	3.10367	1.16157	0.892708	0.898674	0.906759	0.912071	0.883211	0.88807	0.889514	0.90405	0.911607	0.887153	0.888734	0.903291	0.878636	0.908698	0.908034	0.910416	0.879944	0.884687	0.916055	0.89548	1	0.897427	0.0638298
52	12	47436	0.189744	61.6093	7.98786	3.10367	1.16157	0.892708	0.898674	0.906759	0.912071	0.883211	0.88807	0.889514	0.90405	0.911607	0.887153	0.888734	0.903291	0.878636	0.908698	0.908034	0.910416	0.879944	0.884687	0.916055	0.89548	1	0.897427	0.0638298
57	17	40659	0.162636	102.503	8.91894	13.8312	3.54927	0.894033	0.900071	0.908212	0.913512	0.8847	0.889176	0.889717	0.904757	0.91232	0.88754	0.88952	0.90381	0.879252	0.908925	0.908839	0.910192	0.880297	0.885167	0.91639	0.89578	1	0.898468	0.0633497
58	18	18260	0.07304	97.9675	7.52243	12.0232	2.70448	0.911555	0.913472	0.919222	0.926123	0.898302	0.896824	0.897097	0.910241	0.919962	0.89477	0.894441	0.908571	0.884529	0.907667	0.912651	0.912076	0.885186	0.887733	0.915827	0.895893	1	0.908643	0.0587081
62	22	16776	0.067104	97.975	7.5175	12.0257	2.70468	0.91309	0.914998	0.919945	0.926621	0.899231	0.897175	0.897562	0.910676	0.919677	0.895237	0.89482	0.909245	0.885074	0.907457	0.912166	0.912077	0.885551	0.887637	0.915087	0.895804	1	0.909367	0.058465
62	10	58368	0.233472	66.3903	8.26634	3.86539	1.38399	0.89633	0.892441	0.908537	0.903534	0.888021	0.911278	0.899037	0.909865	0.884731	0.897213	0.900228	0.88904	0.902746	0.895765	0.916787	0.898472	0.905068	0.882316	0.893358	0.883524	1	0.898866	0.0616347
64	12	54731	0.218924	66.3188	8.44173	3.8609	1.42049	0.897873	0.894	0.909768	0.90436	0.888993	0.911832	0.899865	0.910718	0.88501	0.897928	0.900504	0.889204	0.903062	0.89579	0.917186	0.898412	0.905118	0.882452	0.893543	0.883622	1	0.899782	0.0612676
64	12	54731	0.218924	66.3188	8.44173	3.8609	1.42049	0.897873	0.894	0.909768	0.90436	0.888993	0.911832	0.899865	0.910718	0.88501	0.897928	0.900504	0.889204	0.903062	0.89579	0.917186	0.898412	0.905118	0.882452	0.893543	0.883622	1	0.899782	0.0612676
69	17	46691	0.186764	103.659	9.31669	14.3233	3.78759	0.899456	0.895451	0.911	0.904896	0.889625	0.912917	0.900238	0.911203	0.885513	0.898599	0.900409	0.889604	0.904371	0.894937	0.916718	0.898192	0.905742	0.882451	0.894177	0.883468	1	0.900625	0.0609068
70	18	21371	0.085484	97.4385	7.84167	11.8502	2.78943	0.915002	0.910065	0.92078	0.914487	0.898578	0.920219	0.908287	0.915165	0.892237	0.903725	0.904356	0.891512	0.905713	0.898811	0.918417	0.900613	0.908497	0.884259	0.8946	0.88447	1	0.909541	0.0572915
74	22	19621	0.078484	97.4219	7.84152	11.8442	2.78889	0.916951	0.91132	0.921003	0.915448	0.899954	0.921156	0.908771	0.915448	0.892972	0.904184	0.904694	0.891264	0.906172	0.898935	0.918174	0.90077	0.909153	0.884053	0.894501	0.884639	1	0.910391	0.057002
74	10	58340	0.23336	61.5083	7.75832	3.0805	1.11829	0.91133	0.887187	0.927597	0.902914	0.895629	0.908965	0.890213	0.911853	0.897155	0.880545	0.897506	0.893161	0.887307	0.894275	0.898749	0.901971	0.876526	0.918126	0.870046	0.870021	1	0.901395	0.0599875
76	12	54868	0.219472	61.4445	7.90584	3.07679	1.14457	0.912709	0.888797	0.928692	0.903687	0.896442	0.90951	0.890783	0.912627	0.897627	0.880987	0.898083	0.893262	0.88794	0.894447	0.898766	0.901965	0.876868	0.918322	0.870088	0.870298	1	0.902257	0.0596584
76	12	54868	0.219472	61.4445	7.90584	3.07679	1.14457	0.912709	0.888797	0.928692	0.903687	0.896442	0.90951	0.890783	0.912627	0.897627	0.880987	0.898083	0.893262	0.88794	0.894447	0.898766	0.901965	0.876868	0.918322	0.870088	0.870298	1	0.902257	0.0596584
81	17	46957	0.187828	100.238	8.75779	12.9405	3.33346	0.914326	0.890804	0.929606	0.904349	0.896725	0.909918	0.891326	0.913229	0.898641	0.881881	0.89812	0.892849	0.888366	0.894233	0.89845	0.902219	0.876483	0.917999	0.870424	0.870126	1	0.903088	0.0591382
82	18	21978	0.087912	97.6174	7.38502	11.8894	2.63907	0.928451	0.90602	0.937756	0.916507	0.903563	0.913982	0.89469	0.918851	0.90536	0.886955	0.901106	0.896465	0.893848	0.896692	0.901538	0.901743	0.87856	0.918487	0.873396	0.870939	1	0.911411	0.0557293
86	22	20139	0.080556	97.6068	7.39473	11.8862	2.64211	0.930036	0.907394	0.938403	0.916679	0.904042	0.914867	0.895774	0.919758	0.905432	0.887631	0.901038	0.897314	0.894434	0.897314	0.901311	0.901311	0.878445	0.919112	0.873157	0.870748	1	0.912182	0.0554154
86	10	57960	0.23184	66.4255	8.1468	3.86647	1.36451	0.904943	0.918306	0.902372	0.887586	0.888371	0.894841	0.908653	0.913035	0.904926	0.896774	0.882997	0.894953	0.897308	0.908023	0.897248	0.89711	0.897593	0.902269	0.90364	0.892176	1	0.901391	0.0611641
88	12	54385	0.21754	66.3715	8.32319	3.8648	1.40051	0.906859	0.919592	0.903245	0.889096	0.889482	0.895587	0.908697	0.913616	0.905406	0.897233	0.88335	0.895081	0.897784	0.908238	0.897472	0.897269	0.897885	0.90251	0.903273	0.892075	1	0.902322	0.0607488
88	12	54385	0.21754	66.3715	8.32319	3.8648	1.40051	0.906859	0.919592	0.903245	0.889096	0.889482	0.895587	0.908697	0.913616	0.905406	0.897233	0.88335	0.895081	0.897784	0.908238	0.897472	0.897269	0.897885	0.90251	0.903273	0.892075	1	0.902322	0.0607488
93	17	46523	0.186092	105.04	9.19968	14.883	3.83796	0.908239	0.920588	0.903951	0.890517	0.890871	0.896008	0.909507	0.914709	0.904982	0.898093	0.884122	0.895267	0.898717	0.908895	0.897825	0.897373	0.898384	0.903005	0.903198	0.892268	1	0.903207	0.0605143
94	18	15768	0.063072	99.9462	7.50638	12.7538	2.81243	0.926148	0.931443	0.917935	0.903634	0.902746	0.90227	0.914225	0.92193	0.908295	0.902175	0.88724	0.900178	0.902334	0.911371	0.899417	0.898021	0.900178	0.906266	0.901636	0.892282	1	0.912753	0.0563363
98	22	14486	0.057944	99.9478	7.52796	12.7556	2.81981	0.926757	0.932832	0.918369	0.904736	0.903873	0.902043	0.915021	0.922166	0.90836	0.902458	0.887823	0.899938	0.903113	0.911846	0.899558	0.898039	0.900352	0.906323	0.901457	0.89262	1	0.913363	0.0561744
98	10	57589	0.230356	66.12	8.1409	3.81495	1.35232	0.910434	0.915548	0.901292	0.913603	0.871425	0.891524	0.890917	0.911216	0.89485	0.885265	0.912726	0.872936	0.892462	0.918726	0.890717	0.89465	0.921174	0.889111	0.889849	0.895648	1	0.900897	0.0606897
100	12	53952	0.215808	66.0721	8.33799	3.81523	1.39258	0.911931	0.916843	0.90245	0.914767	0.87234	0.892506	0.891496	0.911968	0.895639	0.88664	0.913015	0.873332	0.892914	0.918891	0.890644	0.894786	0.921421	0.889087	0.889865	0.895768	1	0.901856	0.0603465
100	12	53952	0.215808	66.0721	8.33799	3.81523	1.39258	0.911931	0.916843	0.90245	0.914767	0.87234	0.892506	0.891496	0.911968	0.895639	0.88664	0.913015	0.873332	0.892914	0.918891	0.890644	0.894786	0.921421	0.889087	0.889865	0.895768	1	0.901856	0.0603465
105	17	46122	0.184488	104.403	9.19523	14.6188	3.79609	0.913133	0.918293	0.903907	0.915691	0.872848	0.893196	0.892307	0.912688	0.896015	0.886898	0.913154	0.874387	0.893196	0.919355	0.891137	0.895766	0.921296	0.889771	0.889185	0.896232	1	0.902738	0.0599555
106	18	17415	0.06966	99.2656	7.59402	12.504	2.81421	0.926471	0.931094	0.91671	0.928395	0.885645	0.900115	0.901637	0.916164	0.901177	0.894488	0.914643	0.879156	0.895866	0.922682	0.893196	0.901005	0.923371	0.89331	0.891329	0.896583	1	0.912173	0.0560011
110	22	15989	0.063956	99.2859	7.61857	12.513	2.82622	0.927388	0.932579	0.917349	0.929389	0.886078	0.900776	0.902214	0.916443	0.902183	0.894771	0.914472	0.879917	0.896523	0.922853	0.892707	0.901338	0.922853	0.892395	0.891519	0.89646	1	0.912857	0.0557015
110	10	51164	0.204656	65.273	8.06532	3.67191	1.30562	0.886668	0.855768	0.897672	0.88532	0.893382	0.901835	0.90204	0.925416	0.911373	0.87716	0.884391	0.89734	0.89303	0.880101	0.898014	0.861631	0.930537	0.902412	0.91153	0.90552	1	0.89029	0.0640222
112	12	47854	0.191416	65.2074	8.28425	3.67018	1.34791	0.888724	0.857201	0.899225	0.886979	0.893896	0.902317	0.90285	0.926067	0.911627	0.878108	0.884806	0.898096	0.893562	0.880721	0.898149	0.862258	0.930236	0.902234	0.911606	0.906204	1	0.891373	0.0636499
112	12	47854	0.191416	65.2074	8.28425	3.67018	1.34791	0.888724	0.857201	0.899225	0.886979	0.893896	0.902317	0.90285	0.926067	0.911627	0.878108	0.884806	0.898096	0.893562	0.880721	0.898149	0.862258	0.930236	0.902234	0.911606	0.906204	1	0.891373	0.0636499
117	17	40844	0.163376	103.971	9.1487	14.4385	3.74239	0.891012	0.859196	0.900744	0.887817	0.894428	0.903168	0.903364	0.927015	0.912068	0.878721	0.885148	0.898333	0.893852	0.881292	0.898333	0.862207	0.930124	0.902213	0.911994	0.906449	1	0.892471	0.0633505
118	18	15274	0.061096	99.325	7.64387	12.5289	2.83485	0.908701	0.875769	0.91348	0.904216	0.904413	0.90965	0.910993	0.929783	0.920388	0.884575	0.890566	0.905526	0.898357	0.883004	0.89947	0.866734	0.93047	0.904838	0.911582	0.908636	1	0.903174	0.0595145
122	22	14021	0.056084	99.3091	7.64332	12.5229	2.83383	0.910777	0.877006	0.914414	0.905214	0.905856	0.909992	0.912096	0.930283	0.92069	0.884851	0.891449	0.905713	0.897939	0.883817	0.899758	0.866236	0.930889	0.904893	0.911882	0.908887	1	0.904133	0.0591129
122	10	50678	0.202712	65.5951	8.13172	3.72739	1.33001	0.897865	0.896148	0.906952	0.895704	0.899207	0.910227	0.90116	0.905699	0.910326	0.9115	0.903577	0.86427	0.880984	0.898753	0.890939	0.899838	0.885049	0.903765	0.890238	0.888472	1	0.899563	0.0631888
124	12	47472	0.189888	65.5426	8.30984	3.72616	1.36579	0.899478	0.897361	0.908177	0.89696	0.900257	0.91079	0.901237	0.906471	0.911127	0.912127	0.903828	0.864952	0.881467	0.899077	0.891178	0.900352	0.884858	0.903954	0.890715	0.889103	1	0.900497	0.0628278
124	12	47472	0.189888	65.5426	8.30984	3.72616	1.36579	0.899478	0.897361	0.908177	0.89696	0.900257	0.91079	0.901237	0.906471	0.911127	0.912127	0.903828	0.864952	0.881467	0.899077	0.891178	0.900352	0.884858	0.903954	0.890715	0.889103	1	0.900497	0.0628278
129	17	40646	0.162584	104.696	9.20298	14.7403	3.81634	0.900728	0.898133	0.909376	0.89801	0.90154	0.911246	0.902291	0.907949	0.912144	0.912894	0.903717	0.865534	0.881846	0.899486	0.891687	0.900002	0.884712	0.904013	0.890998	0.889571	1	0.901393	0.0625019
130	18	14155	0.05662	100.087	7.49511	12.8065	2.82533	0.917238	0.915401	0.924055	0.910809	0.911586	0.915895	0.911939	0.91473	0.920982	0.918509	0.906288	0.873614	0.885906	0.903674	0.896432	0.900565	0.887778	0.909043	0.890993	0.893642	1	0.912163	0.0581457
134	22	12942	0.051768	100.063	7.49653	12.7975	2.81977	0.917787	0.916358	0.925552	0.912726	0.91234	0.916203	0.913112	0.915546	0.922037	0.918985	0.90782	0.874247	0.88715	0.905154	0.895998	0.901406	0.887537	0.909944	0.890936	0.894143	1	0.91311	0.0577782
134	10	56566	0.226264	66.8173	8.2482	3.93727	1.39953	0.893001	0.889227	0.883375	0.881077	0.883313	0.89415	0.912872	0.904678	0.892727	0.900841	0.896979	0.876542	0.896369	0.903661	0.899321	0.886186	0.891012	0.89027	0.865759	0.876967	1	0.891251	0.0638947
136	12	52929	0.211716	66.7684	8.43871	3.9372	1.44134	0.894727	0.890684	0.885214	0.882078	0.884591	0.894802	0.913044	0.904731	0.893404	0.901236	0.897476	0.876637	0.896701	0.903937	0.899233	0.886215	0.89109	0.890334	0.865971	0.877014	1	0.892223	0.0635463
136	12	52929	0.211716	66.7684	8.43871	3.9372	1.44134	0.894727	0.890684	0.885214	0.882078	0.884591	0.894802	0.913044	0.904731	0.893404	0.901236	0.897476	0.876637	0.896701	0.903937	0.899233	0.886215	0.89109	0.890334	0.865971	0.877014	1	0.892223	0.0635463
141	17	44942	0.179768	106.141	9.32416	15.3566	3.98471	0.896289	0.891838	0.886654	0.88335	0.88592	0.895376	0.913845	0.905144	0.893941	0.901696	0.897223	0.877153	0.897201	0.903698	0.899882	0.886053	0.891438	0.891015	0.866361	0.877453	1	0.893172	0.0633393
142	18	14852	0.059408	100.651	7.58391	13.0261	2.89058	0.915735	0.908497	0.900552	0.89658	0.8986	0.906141	0.920145	0.910281	0.900047	0.906545	0.90375	0.88207	0.904962	0.906814	0.902606	0.89227	0.893348	0.893348	0.866617	0.878569	1	0.904543	0.0596362
146	22	13574	0.054296	100.626	7.57497	13.0158	2.88594	0.917342	0.910343	0.900877	0.896898	0.899514	0.906697	0.920547	0.910564	0.899808	0.907323	0.904302	0.882164	0.905039	0.907433	0.902903	0.892405	0.893915	0.893178	0.866804	0.87907	1	0.9053	0.0594245
146	10	56754	0.227016	66.3887	8.17755	3.86144	1.36654	0.907337	0.906456	0.907733	0.88688	0.894695	0.916473	0.898994	0.918446	0.895047	0.883198	0.901848	0.90428	0.890792	0.894968	0.893391	0.903716	0.901558	0.893787	0.899117	0.899857	1	0.901978	0.0617864
148	12	53235	0.21294	66.3265	8.3778	3.85942	1.4063	0.908838	0.907411	0.909186	0.88826	0.895961	0.917348	0.899859	0.919245	0.895304	0.883939	0.902423	0.904743	0.891303	0.895294	0.893566	0.904339	0.901935	0.893848	0.899108	0.900254	1	0.902972	0.0614884
148	12	53235	0.21294	66.3265	8.3778	3.85942	1.4063	0.908838	0.907411	0.909186	0.88826	0.895961	0.917348	0.899859	0.919245	0.895304	0.883939	0.902423	0.904743	0.891303	0.895294	0.893566	0.904339	0.901935	0.893848	0.899108	0.900254	1	0.902972	0.0614884
153	17	45425	0.1817	103.097	9.23175	14.0898	3.71346	0.909939	0.90874	0.910545	0.889114	0.896984	0.918591	0.900583	0.919846	0.895894	0.884271	0.903192	0.905438	0.891657	0.894937	0.893275	0.90437	0.901706	0.894551	0.898965	0.900396	1	0.903856	0.0611773
154	18	18611	0.074444	98.6278	7.71081	12.2747	2.81732	0.92542	0.921713	0.922358	0.901429	0.905379	0.925985	0.906319	0.923352	0.899764	0.890817	0.90734	0.907044	0.894605	0.897614	0.894981	0.905889	0.906077	0.895841	0.90022	0.902074	1	0.912786	0.0574025
158	22	17050	0.0682	98.6022	7.70725	12.2651	2.81449	0.926833	0.923284	0.922463	0.902991	0.906276	0.927155	0.90651	0.923519	0.899208	0.891202	0.908035	0.907977	0.894868	0.897185	0.895982	0.906804	0.906276	0.896041	0.899443	0.902522	1	0.913592	0.0570735
158	10	58316	0.233264	63.5653	7.88243	3.39333	1.20878	0.909733	0.914166	0.910779	0.89292	0.881525	0.881653	0.89418	0.910539	0.889319	0.897592	0.900962	0.871819	0.910411	0.89815	0.879973	0.887252	0.895372	0.896786	0.893083	0.893743	1	0.899273	0.0596417
160	12	54623	0.218492	63.5167	8.05721	3.39264	1.24153	0.910962	0.915274	0.911933	0.894239	0.88233	0.882549	0.894815	0.910743	0.890184	0.897552	0.901379	0.872334	0.910972	0.89855	0.880673	0.88719	0.895831	0.896555	0.893067	0.893699	1	0.900118	0.059414
160	12	54623	0.218492	63.5167	8.05721	3.39264	1.24153	0.910962	0.915274	0.911933	0.894239	0.88233	0.882549	0.894815	0.910743	0.890184	0.897552	0.901379	0.872334	0.910972	0.89855	0.880673	0.88719	0.895831	0.896555	0.893067	0.893699	1	0.900118	0.059414
165	17	46825	0.1873	101.575	8.91335	13.4655	3.47678	0.912152	0.917202	0.912846	0.895836	0.884047	0.883438	0.895398	0.911586	0.890635	0.897747	0.902381	0.87292	0.91134	0.898857	0.880822	0.887731	0.895675	0.896829	0.89338	0.893454	1	0.901166	0.059106
166	18	21357	0.085428	97.8613	7.53742	11.9856	2.70872	0.926066	0.926745	0.92307	0.905277	0.894929	0.89027	0.900805	0.915531	0.896123	0.901812	0.90427	0.87627	0.915531	0.901274	0.886665	0.890387	0.895702	0.896451	0.895631	0.895725	1	0.909164	0.0561381
170	22	19553	0.078212	97.8439	7.54091	11.9795	2.70889	0.927326	0.928349	0.923516	0.906613	0.895949	0.890579	0.901984	0.915384	0.897279	0.901959	0.904516	0.876669	0.915333	0.901268	0.887281	0.890758	0.895745	0.895949	0.895617	0.896103	1	0.909976	0.0558768
170	10	57725	0.2309	64.8391	8.06452	3.60148	1.28804	0.883343	0.895444	0.88382	0.90602	0.898155	0.885942	0.8978	0.937263	0.903699	0.884781	0.894023	0.881672	0.879524	0.898424	0.873738	0.881152	0.898926	0.896371	0.887388	0.886037	1	0.893731	0.0670267
172	12	54072	0.216288	64.753	8.22741	3.59431	1.31942	0.885523	0.896906	0.885375	0.906625	0.898903	0.886836	0.898367	0.93774	0.903739	0.88556	0.894326	0.882009	0.880114	0.898561	0.873724	0.881343	0.899255	0.89636	0.887604	0.886069	1	0.894718	0.066647
172	12	54072	0.216288	64.753	8.22741	3.59431	1.31942	0.885523	0.896906	0.885375	0.906625	0.898903	0.886836	0.898367	0.93774	0.903739	0.88556	0.894326	0.882009	0.880114	0.898561	0.873724	0.881343	0.899255	0.89636	0.887604	0.886069	1	0.894718	0.066647
177	17	46141	0.184564	101.845	9.09207	13.5834	3.57171	0.887898	0.898919	0.886262	0.907609	0.898854	0.888537	0.899168	0.938146	0.903383	0.887139	0.89492	0.882447	0.880898	0.898279	0.873431	0.881288	0.899406	0.895343	0.887627	0.886511	1	0.895768	0.0661838
178	18	20573	0.082292	98.0882	7.6067	12.0716	2.74204	0.905118	0.912239	0.902931	0.917392	0.904219	0.896126	0.904681	0.939484	0.910903	0.892942	0.900525	0.886234	0.88847	0.899456	0.872065	0.882662	0.901813	0.897852	0.891022	0.888422	1	0.90521	0.0618137
182	22	18772	0.075088	98.0877	7.61984	12.0722	2.74863	0.905631	0.913701	0.903846	0.918416	0.905125	0.895989	0.90603	0.939484	0.911224	0.894018	0.901129	0.88656	0.889117	0.899478	0.87175	0.881739	0.903047	0.898359	0.890449	0.88933	1	0.905913	0.0615925
182	10	57727	0.230908	64.0681	7.9804	3.4755	1.24351	0.895595	0.888882	0.904196	0.897994	0.896617	0.912753	0.904568	0.912476	0.895292	0.884993	0.883408	0.84845	0.897838	0.910432	0.909349	0.874677	0.901987	0.898462	0.89679	0.884716	1	0.89676	0.0663124
184	12	54117	0.216468	64.0194	8.1677	3.47532	1.27916	0.897786	0.890727	0.905603	0.899255	0.897796	0.913539	0.905196	0.913317	0.896243	0.885812	0.88377	0.84904	0.898415	0.910906	0.909197	0.875178	0.90236	0.898858	0.89677	0.884694	1	0.897954	0.0657733
184	12	54117	0.216468	64.0194	8.1677	3.47532	1.27916	0.897786	0.890727	0.905603	0.899255	0.897796	0.913539	0.905196	0.913317	0.896243	0.885812	0.88377	0.84904	0.898415	0.910906	0.909197	0.875178	0.90236	0.898858	0.89677	0.884694	1	0.897954	0.0657733
189	17	46357	0.185428	102.463	9.05428	13.8244	3.5989	0.899325	0.892152	0.907328	0.900802	0.898786	0.914231	0.906109	0.913648	0.897556	0.886576	0.884581	0.84999	0.898937	0.911114	0.910078	0.876146	0.902658	0.899789	0.896671	0.88485	1	0.899093	0.0653257
190	18	20554	0.082216	97.8438	7.60945	11.9836	2.74524	0.916756	0.907998	0.919359	0.914421	0.908558	0.92094	0.912791	0.920429	0.904398	0.893962	0.890459	0.856865	0.902744	0.913958	0.911453	0.879585	0.905347	0.902087	0.897757	0.886932	1	0.909513	0.0597287
194	22	18781	0.075124	97.8504	7.60781	11.9859	2.74445	0.918215	0.908604	0.920718	0.915287	0.90911	0.921729	0.914355	0.920798	0.904957	0.895799	0.890554	0.858607	0.902987	0.914115	0.911852	0.879985	0.906075	0.901975	0.897636	0.887013	1	0.91042	0.0595036
194	10	57216	0.228864	64.6232	8.06192	3.56679	1.28015	0.906661	0.896838	0.903261	0.880392	0.874109	0.87313	0.878155	0.872081	0.913984	0.902169	0.918476	0.872326	0.897109	0.879046	0.896454	0.897599	0.885495	0.881738	0.883145	0.885364	1	0.891646	0.0655832
196	12	53443	0.213772	64.5654	8.24271	3.56486	1.31385	0.907883	0.898097	0.90473	0.882351	0.875718	0.874885	0.879114	0.87249	0.914264	0.903009	0.918708	0.873229	0.897807	0.879582	0.896984	0.897639	0.885635	0.882492	0.883184	0.885972	1	0.892788	0.0650549
196	12	53443	0.213772	64.5654	8.24271	3.56486	1.31385	0.907883	0.898097	0.90473	0.882351	0.875718	0.874885	0.879114	0.87249	0.914264	0.903009	0.918708	0.873229	0.897807	0.879582	0.896984	0.897639	0.885635	0.882492	0.883184	0.885972	1	0.892788	0.0650549
201	17	45626	0.182504	102.094	9.10715	13.6822	3.59376	0.909514	0.898917	0.906292	0.883816	0.876584	0.875641	0.880178	0.87243	0.914895	0.903312	0.919509	0.873581	0.898446	0.880134	0.897438	0.897789	0.886534	0.883345	0.883553	0.886041	1	0.893758	0.0647137
202	18	20197	0.080788	98.0581	7.6119	12.0611	2.74905	0.922092	0.910952	0.9188	0.900134	0.887929	0.886493	0.888993	0.878101	0.920038	0.908229	0.921597	0.878249	0.902758	0.88424	0.899911	0.899044	0.890999	0.885379	0.883671	0.889538	1	0.903465	0.0606845
206	22	18429	0.073716	98.0342	7.62318	12.0531	2.75261	0.92292	0.912176	0.919665	0.90089	0.888301	0.88727	0.889115	0.878724	0.920126	0.908459	0.922541	0.878425	0.902708	0.884937	0.899181	0.899208	0.891177	0.885968	0.883553	0.889848	1	0.904091	0.0604264
206	10	55193	0.220772	64.0725	7.96211	3.47554	1.2424	0.933044	0.908575	0.898782	0.893121	0.88812	0.896391	0.901935	0.906392	0.904789	0.901745	0.902986	0.893583	0.901437	0.902442	0.889397	0.886535	0.870346	0.905042	0.893419	0.902723	1	0.903892	0.0586285
208	12	51784	0.207136	63.9989	8.11743	3.47019	1.27161	0.934053	0.909856	0.900384	0.894156	0.88901	0.897381	0.902595	0.90724	0.905473	0.902547	0.903696	0.893867	0.901611	0.902933	0.889512	0.886702	0.870385	0.905222	0.89349	0.903069	1	0.904813	0.0583793
208	12	51784	0.207136	63.9989	8.11743	3.47019	1.27161	0.934053	0.909856	0.900384	0.894156	0.88901	0.897381	0.902595	0.90724	0.905473	0.902547	0.903696	0.893867	0.901611	0.902933	0.889512	0.886702	0.870385	0.905222	0.89349	0.903069	1	0.904813	0.0583793
213	17	44188	0.176752	103.396	8.97509	14.1926	3.62559	0.934813	0.911209	0.90115	0.895865	0.890276	0.898321	0.903945	0.907814	0.905925	0.903266	0.904635	0.893772	0.902145	0.903062	0.890423	0.886768	0.870632	0.905404	0.893987	0.903243	1	0.905734	0.0581056
214	18	17642	0.070568	98.978	7.5387	12.3942	2.77385	0.944933	0.92345	0.913048	0.90619	0.901797	0.904688	0.909477	0.914494	0.912113	0.911433	0.907125	0.894088	0.9067	0.904829	0.893238	0.888987	0.875014	0.909562	0.893181	0.905736	1	0.914084	0.0551465
218	22	16252	0.065008	98.9595	7.51079	12.3858	2.76203	0.945699	0.925025	0.914041	0.907673	0.903858	0.905427	0.910503	0.915118	0.912934	0.912257	0.908042	0.893767	0.907919	0.904996	0.893582	0.888383	0.875738	0.909488	0.894013	0.907027	1	0.915099	0.0546941
218	10	55459	0.221836	66.2002	8.18559	3.83008	1.36169	0.919842	0.90768	0.919256	0.886159	0.875728	0.887034	0.882246	0.906652	0.918156	0.890937	0.898601	0.891028	0.904713	0.890631	0.893813	0.873177	0.897898	0.88917	0.879587	0.864567	1	0.900006	0.061726
220	12	51918	0.207672	66.1502	8.36931	3.82943	1.39807	0.921318	0.908587	0.920509	0.887207	0.877133	0.887621	0.88346	0.907364	0.918439	0.891502	0.898927	0.891377	0.905187	0.890895	0.894247	0.873252	0.897752	0.88999	0.879541	0.864373	1	0.900919	0.0613267
220	12	51918	0.207672	66.1502	8.36931	3.82943	1.39807	0.921318	0.908587	0.920509	0.887207	0.877133	0.887621	0.88346	0.907364	0.918439	0.891502	0.898927	0.891377	0.905187	0.890895	0.894247	0.873252	0.897752	0.88999	0.879541	0.864373	1	0.900919	0.0613267
225	17	44282	0.177128	103.517	9.22635	14.2591	3.73807	0.923163	0.909546	0.921379	0.888092	0.878709	0.887866	0.884513	0.908225	0.918195	0.892022	0.899666	0.891502	0.905368	0.891525	0.894269	0.872883	0.897577	0.890633	0.880019	0.865318	1	0.901805	0.0609406
226	18	18934	0.075736	98.1466	7.69068	12.0974	2.77201	0.935962	0.921015	0.933215	0.898252	0.88996	0.896166	0.894317	0.913859	0.921253	0.898754	0.904088	0.893314	0.907521	0.894106	0.898542	0.876334	0.899176	0.896192	0.881193	0.869256	1	0.910669	0.056912
230	22	17373	0.069492	98.1457	7.66681	12.0957	2.76339	0.937317	0.922898	0.935331	0.900219	0.889829	0.896995	0.894348	0.914753	0.921171	0.898808	0.904651	0.893254	0.907558	0.89406	0.899355	0.876964	0.899758	0.897427	0.881137	0.86974	1	0.911678	0.0563473
230	10	54681	0.218724	63.0029	7.92184	3.30859	1.19763	0.901099	0.886204	0.905369	0.89895	0.871061	0.882098	0.875825	0.934721	0.878815	0.88624	0.89554	0.887978	0.895284	0.911578	0.872469	0.879739	0.90761	0.89756	0.892147	0.877563	1	0.892861	0.0664979
232	12	51298	0.205192	62.9438	8.10018	3.30659	1.23043	0.902988	0.887881	0.907267	0.900133	0.872246	0.882598	0.876681	0.935426	0.879596	0.886877	0.895912	0.888748	0.895366	0.911946	0.872627	0.880073	0.907862	0.898427	0.893008	0.877939	1	0.894018	0.0658545
232	12	51298	0.205192	62.9438	8.10018	3.30659	1.23043	0.902988	0.887881	0.907267	0.900133	0.872246	0.882598	0.876681	0.935426	0.879596	0.886877	0.895912	0.888748	0.895366	0.911946	0.872627	0.880073	0.907862	0.898427	0.893008	0.877939	1	0.894018	0.0658545
237	17	43737	0.174948	101.376	9.00247	13.394	3.50974	0.905069	0.889121	0.908476	0.901171	0.8741	0.883931	0.877358	0.935604	0.880879	0.887052	0.896712	0.889361	0.894952	0.91194	0.873059	0.880399	0.908453	0.898336	0.892357	0.87865	1	0.895115	0.0653082
238	18	20368	0.081472	97.5479	7.5249	11.872	2.68607	0.919899	0.900506	0.921838	0.91332	0.887176	0.890637	0.884476	0.941354	0.890515	0.896136	0.89999	0.893313	0.896308	0.914793	0.875859	0.882094	0.913688	0.9022	0.89594	0.882585	1	0.904888	0.0608863
242	22	18653	0.074612	97.5421	7.54969	11.8712	2.69311	0.921755	0.901973	0.922801	0.915	0.88782	0.891224	0.884013	0.941189	0.891385	0.896478	0.899802	0.893878	0.896129	0.915536	0.876749	0.882512	0.913553	0.902214	0.896478	0.883263	1	0.905767	0.0605209
242	10	54155	0.21662	64.7306	8.02485	3.58263	1.27953	0.929074	0.900748	0.88989	0.910802	0.90397	0.885357	0.890306	0.912797	0.919407	0.88652	0.911698	0.84585	0.923276	0.86739	0.911033	0.882005	0.914976	0.894765	0.893916	0.895384	1	0.902699	0.0593674
244	12	50783	0.203132	64.6879	8.2186	3.58357	1.31612	0.9304	0.902339	0.890839	0.912313	0.904555	0.886576	0.891056	0.91318	0.919934	0.886803	0.911939	0.845874	0.923862	0.867653	0.91124	0.882756	0.914834	0.895122	0.894089	0.894994	1	0.903613	0.0590767
244	12	50783	0.203132	64.6879	8.2186	3.58357	1.31612	0.9304	0.902339	0.890839	0.912313	0.904555	0.886576	0.891056	0.91318	0.919934	0.886803	0.911939	0.845874	0.923862	0.867653	0.91124	0.882756	0.914834	0.895122	0.894089	0.894994	1	0.903613	0.0590767
249	17	43481	0.173924	103.108	9.06228	14.0827	3.64374	0.931476	0.903671	0.891838	0.912652	0.905476	0.887871	0.891102	0.913594	0.92054	0.887675	0.912111	0.846243	0.92361	0.868379	0.911019	0.88288	0.915147	0.895518	0.89385	0.895725	1	0.904361	0.0588469
250	18	15936	0.063744	99.9907	7.43009	12.7668	2.80137	0.944779	0.91789	0.903426	0.92222	0.914125	0.897841	0.897182	0.917231	0.925358	0.893637	0.916259	0.855516	0.927805	0.872741	0.913717	0.886954	0.917451	0.899222	0.895833	0.89439	1	0.913415	0.0552634
254	22	14650	0.0586	99.9788	7.40426	12.7609	2.79193	0.94529	0.91959	0.904437	0.923003	0.915017	0.898942	0.897645	0.917509	0.925768	0.893413	0.916177	0.857099	0.927509	0.873276	0.913038	0.887338	0.917509	0.899147	0.897099	0.893515	1	0.914131	0.0548827
254	10	53071	0.212284	67.6266	8.22858	4.07641	1.42838	0.912862	0.890138	0.891193	0.890053	0.867253	0.902103	0.896186	0.901104	0.900765	0.894377	0.90655	0.889648	0.917497	0.889422	0.905165	0.885502	0.877852	0.893765	0.877221	0.88212	1	0.895168	0.0638365
256	12	49709	0.198836	67.5711	8.41932	4.07489	1.46642	0.91405	0.891649	0.892343	0.891146	0.868545	0.902965	0.89687	0.901688	0.901135	0.895089	0.906627	0.889919	0.917922	0.889889	0.905389	0.88652	0.878614	0.894154	0.877648	0.882265	1	0.896108	0.0635612
256	12	49709	0.198836	67.5711	8.41932	4.07489	1.46642	0.91405	0.891649	0.892343	0.891146	0.868545	0.902965	0.89687	0.901688	0.901135	0.895089	0.906627	0.889919	0.917922	0.889889	0.905389	0.88652	0.878614	0.894154	0.877648	0.882265	1	0.896108	0.0635612
261	17	42372	0.169488	107.263	9.3268	15.8387	4.05705	0.915156	0.892594	0.893845	0.892051	0.870209	0.903604	0.89768	0.902424	0.901751	0.896099	0.907097	0.890541	0.919121	0.889691	0.904807	0.88634	0.879826	0.893762	0.877525	0.882859	1	0.897027	0.0631918
262	18	14925	0.0597	99.6752	7.79349	12.6683	2.91082	0.931457	0.907303	0.90995	0.90459	0.884456	0.911826	0.904824	0.904154	0.907873	0.902446	0.912161	0.89474	0.922814	0.896047	0.906164	0.892362	0.884422	0.895578	0.875243	0.884422	1	0.907631	0.0586635
266	22	13700	0.0548	99.6574	7.78836	12.6613	2.90478	0.932701	0.908759	0.911204	0.905584	0.885146	0.912518	0.906168	0.904818	0.908723	0.902518	0.91219	0.895292	0.922883	0.895876	0.905657	0.892372	0.885693	0.895	0.875985	0.884964	1	0.908512	0.0582189
266	10	54993	0.219972	63.7975	8.04123	3.43548	1.24464	0.917362	0.901942	0.90346	0.890868	0.885113	0.890013	0.90106	0.880385	0.90176	0.877848	0.901533	0.87422	0.896514	0.901742	0.888995	0.878976	0.898551	0.891613	0.899924	0.866092	1	0.897066	0.0628439
268	12	51534	0.206136	63.7369	8.24077	3.434	1.28153	0.918724	0.90352	0.904636	0.892314	0.885891	0.890199	0.901715	0.881214	0.902579	0.878449	0.901715	0.874394	0.897252	0.901968	0.888889	0.878624	0.898426	0.891761	0.89993	0.866341	1	0.897972	0.0624652
268	12	51534	0.206136	63.7369	8.24077	3.434	1.28153	0.918724	0.90352	0.904636	0.892314	0.885891	0.890199	0.901715	0.881214	0.902579	0.878449	0.901715	0.874394	0.897252	0.901968	0.888889	0.878624	0.898426	0.891761	0.89993	0.866341	1	0.897972	0.0624652
273	17	44146	0.176584	102.585	9.10637	13.8767	3.62819	0.920468	0.904691	0.906118	0.893864	0.887091	0.890806	0.902709	0.881733	0.902936	0.878777	0.901882	0.875176	0.89785	0.902834	0.889152	0.879242	0.898043	0.892255	0.899923	0.866466	1	0.89901	0.0620221
274	18	18761	0.075044	98.355	7.55875	12.1664	2.74862	0.936464	0.9197	0.915623	0.905495	0.898513	0.896301	0.9088	0.888092	0.907921	0.883508	0.903577	0.879191	0.90307	0.905655	0.890784	0.87983	0.900805	0.895501	0.903044	0.868024	1	0.908266	0.0575716
278	22	17218	0.068872	98.3704	7.54158	12.1711	2.74329	0.937769	0.919967	0.916367	0.906435	0.89932	0.896852	0.9087	0.889505	0.908323	0.884336	0.904141	0.879632	0.903764	0.906435	0.891364	0.879632	0.900163	0.896184	0.902718	0.868132	1	0.908947	0.057242
278	10	58407	0.233628	65.3953	8.12596	3.69426	1.32022	0.928185	0.900859	0.902503	0.886572	0.861335	0.885476	0.884997	0.903753	0.920155	0.88551	0.922749	0.850352	0.89146	0.904909	0.872344	0.877369	0.907468	0.905439	0.898497	0.849213	1	0.89689	0.0627009
280	12	54764	0.219056	65.3374	8.31493	3.69266	1.35838	0.929543	0.902564	0.903952	0.887791	0.862519	0.886011	0.885819	0.9047	0.920258	0.886431	0.922896	0.851454	0.891745	0.905677	0.872754	0.877885	0.907512	0.905914	0.898638	0.850066	1	0.897933	0.0622092
280	12	54764	0.219056	65.3374	8.31493	3.69266	1.35838	0.929543	0.902564	0.903952	0.887791	0.862519	0.886011	0.885819	0.9047	0.920258	0.886431	0.922896	0.851454	0.891745	0.905677	0.872754	0.877885	0.907512	0.905914	0.898638	0.850066	1	0.897933	0.0622092
285	17	46894	0.187576	105.773	9.22093	15.1928	3.90899	0.93078	0.903762	0.90551	0.889719	0.863757	0.886542	0.886936	0.905617	0.920917	0.887544	0.922943	0.85238	0.892001	0.906225	0.872788	0.878023	0.907589	0.905958	0.897876	0.850887	1	0.898986	0.0617292
286	18	16174	0.064696	100.026	7.56929	12.7876	2.85384	0.942624	0.919531	0.917862	0.902034	0.876932	0.895542	0.897026	0.91406	0.92457	0.895666	0.925374	0.857796	0.896439	0.909701	0.879436	0.88262	0.910381	0.91137	0.898788	0.851583	1	0.909108	0.0572266
290	22	14875	0.0595	99.9993	7.54706	12.7765	2.84424	0.94363	0.921076	0.919092	0.902655	0.878151	0.895664	0.89721	0.914521	0.924	0.896773	0.92605	0.85758	0.896471	0.908807	0.879563	0.881983	0.910454	0.912403	0.898185	0.851395	1	0.909796	0.0570021
290	10	58424	0.233696	66.8847	8.36658	3.95363	1.42269	0.920358	0.892433	0.886348	0.885475	0.892587	0.892741	0.879305	0.925998	0.881667	0.878509	0.904911	0.885817	0.897602	0.8766	0.905587	0.87684	0.878312	0.898954	0.875659	0.865278	1	0.894687	0.0674368
292	12	54724	0.218896	66.8139	8.54045	3.94912	1.45833	0.921835	0.894169	0.887746	0.886869	0.893831	0.892899	0.879906	0.926604	0.882565	0.878956	0.905334	0.886412	0.897778	0.877266	0.905955	0.877376	0.878646	0.899203	0.876106	0.86579	1	0.895719	0.0670485
292	12	54724	0.218896	66.8139	8.54045	3.94912	1.45833	0.921835	0.894169	0.887746	0.886869	0.893831	0.892899	0.879906	0.926604	0.882565	0.878956	0.905334	0.886412	0.897778	0.877266	0.905955	0.877376	0.878646	0.899203	0.876106	0.86579	1	0.895719	0.0670485
297	17	46609	0.186436	106.179	9.45799	15.3821	4.03622	0.923405	0.89605	0.88971	0.889646	0.894988	0.893411	0.880881	0.926699	0.883606	0.87924	0.906037	0.88676	0.898528	0.876923	0.907357	0.877449	0.879562	0.899204	0.876623	0.866034	1	0.896997	0.0663351
298	18	13660	0.05464	100.969	7.61951	13.1499	2.92514	0.941581	0.914056	0.904246	0.905454	0.910908	0.904063	0.891545	0.933126	0.895168	0.886823	0.910725	0.89257	0.902818	0.884846	0.910359	0.882687	0.887299	0.90011	0.882504	0.868302	1	0.909683	0.0604214
302	22	12504	0.050016	100.927	7.60656	13.1331	2.91518	0.942738	0.915147	0.90579	0.90667	0.911748	0.90647	0.891755	0.933981	0.896073	0.887076	0.910948	0.892794	0.903751	0.885157	0.910389	0.883197	0.886916	0.899752	0.883557	0.869282	1	0.910673	0.0600441
302	10	58263	0.233052	67.722	8.3145	4.09661	1.44577	0.920893	0.904828	0.897671	0.918748	0.887476	0.904768	0.894152	0.904674	0.916173	0.894719	0.917915	0.875135	0.916319	0.894908	0.876277	0.873462	0.907102	0.898478	0.891372	0.866004	1	0.903942	0.0615137
304	12	54689	0.218756	67.6526	8.49805	4.09248	1.48377	0.922151	0.906316	0.898334	0.919728	0.888158	0.905996	0.894787	0.905347	0.916665	0.895555	0.918091	0.875752	0.91651	0.895473	0.876822	0.874234	0.907632	0.898983	0.891194	0.866417	1	0.904819	0.0612015
304	12	54689	0.218756	67.6526	8.49805	4.09248	1.48377	0.922151	0.906316	0.898334	0.919728	0.888158	0.905996	0.894787	0.905347	0.916665	0.895555	0.918091	0.875752	0.91651	0.895473	0.876822	0.874234	0.907632	0.898983	0.891194	0.866417	1	0.904819	0.0612015
309	17	46714	0.186856	103.545	9.33045	14.2779	3.78493	0.923856	0.90749	0.900051	0.920431	0.889187	0.907137	0.895417	0.905992	0.916952	0.89592	0.918868	0.876258	0.916792	0.896337	0.877114	0.874374	0.907918	0.899687	0.891307	0.866453	1	0.905813	0.0608618
310	18	19677	0.078708	98.4868	7.72279	12.2237	2.8142	0.938405	0.920389	0.91518	0.930503	0.898587	0.913732	0.901738	0.911191	0.922016	0.899705	0.92138	0.881715	0.920999	0.900595	0.88174	0.876302	0.911114	0.902729	0.894572	0.868882	1	0.915051	0.0571742
314	22	18105	0.07242	98.4747	7.71374	12.2187	2.81114	0.940127	0.920851	0.916321	0.931842	0.899171	0.914996	0.901381	0.911765	0.92237	0.900083	0.922121	0.882049	0.921348	0.900939	0.881828	0.876084	0.91135	0.903286	0.895001	0.869925	1	0.915854	0.056753
314	10	55405	0.22162	62.2665	7.75491	3.19173	1.14439	0.922272	0.876311	0.89759	0.905568	0.882312	0.88659	0.893033	0.900614	0.889667	0.875932	0.932669	0.876031	0.911587	0.889117	0.904855	0.876852	0.898773	0.889929	0.886337	0.879163	1	0.896163	0.0637772
316	12	51982	0.207928	62.2143	7.91608	3.19005	1.17276	0.923425	0.878246	0.89884	0.906025	0.883065	0.887846	0.893944	0.90135	0.890491	0.876698	0.933015	0.87613	0.912412	0.888981	0.904784	0.877294	0.899157	0.889895	0.886365	0.879285	1	0.897102	0.0634363
316	12	51982	0.207928	62.2143	7.91608	3.19005	1.17276	0.923425	0.878246	0.89884	0.906025	0.883065	0.887846	0.893944	0.90135	0.890491	0.876698	0.933015	0.87613	0.912412	0.888981	0.904784	0.877294	0.899157	0.889895	0.886365	0.879285	1	0.897102	0.0634363
321	17	44289	0.177156	103.165	8.8556	14.0913	3.57104	0.924756	0.880444	0.900653	0.907618	0.88382	0.888776	0.89398	0.902052	0.890752	0.876606	0.933381	0.876109	0.913026	0.889205	0.904965	0.876933	0.899162	0.890413	0.886123	0.879078	1	0.898122	0.0629564
322	18	21000	0.084	97.5119	7.58595	11.8624	2.70583	0.93669	0.895476	0.912619	0.918143	0.89381	0.897429	0.900571	0.907143	0.89619	0.880643	0.937952	0.881738	0.918405	0.892619	0.908119	0.880881	0.90269	0.893929	0.887738	0.877048	1	0.907215	0.0592899
326	22	19215	0.07686	97.4899	7.5702	11.8536	2.69929	0.937367	0.896799	0.913635	0.919204	0.894509	0.899506	0.901353	0.908275	0.89719	0.880484	0.938512	0.882071	0.919126	0.892324	0.907624	0.880822	0.903721	0.895108	0.888447	0.876997	1	0.908096	0.0588614
326	10	56721	0.226884	64.9795	8.20908	3.62992	1.31973	0.920858	0.914432	0.892024	0.889794	0.866637	0.921819	0.882786	0.891901	0.910677	0.89094	0.911567	0.865693	0.897075	0.887625	0.894272	0.880714	0.898318	0.894254	0.890957	0.886726	1	0.898964	0.0609868
328	12	53264	0.213056	64.9125	8.38791	3.62651	1.35404	0.922105	0.915862	0.893906	0.890893	0.868063	0.922227	0.884021	0.892441	0.911225	0.891672	0.91192	0.86611	0.897342	0.887964	0.894535	0.881074	0.898853	0.894704	0.891409	0.887016	1	0.899997	0.0606163
328	12	53264	0.213056	64.9125	8.38791	3.62651	1.35404	0.922105	0.915862	0.893906	0.890893	0.868063	0.922227	0.884021	0.892441	0.911225	0.891672	0.91192	0.86611	0.897342	0.887964	0.894535	0.881074	0.898853	0.894704	0.891409	0.887016	1	0.899997	0.0606163
333	17	45379	0.181516	103.428	9.24495	14.2247	3.74959	0.923643	0.917065	0.895458	0.892726	0.869786	0.922629	0.88455	0.892792	0.911611	0.892021	0.912052	0.866502	0.897959	0.888638	0.894896	0.88163	0.899127	0.895359	0.891183	0.887481	1	0.901032	0.0602005
334	18	17817	0.071268	99.1165	7.6234	12.4502	2.81274	0.93784	0.930909	0.908093	0.90554	0.8809	0.928271	0.895353	0.899983	0.914211	0.897317	0.914492	0.874614	0.901948	0.894427	0.898159	0.88685	0.902733	0.89611	0.892013	0.887214	1	0.910771	0.0565891
338	22	16345	0.06538	99.1269	7.63033	12.4545	2.81763	0.939278	0.931936	0.909238	0.905782	0.882533	0.929	0.895075	0.900642	0.914408	0.898012	0.915295	0.875069	0.902508	0.895106	0.89844	0.887336	0.90257	0.896757	0.892138	0.88706	1	0.911577	0.0562827
338	10	57190	0.22876	65.7833	8.16007	3.75952	1.34026	0.925188	0.891686	0.900323	0.895821	0.86787	0.894221	0.887944	0.88762	0.925066	0.866043	0.911549	0.897412	0.89958	0.89847	0.867363	0.862528	0.903069	0.91029	0.872032	0.888433	1	0.896648	0.0664955
340	12	53558	0.214232	65.709	8.33514	3.7545	1.37305	0.926622	0.893751	0.902218	0.897074	0.869403	0.894498	0.889158	0.888663	0.925604	0.867079	0.912291	0.897784	0.900323	0.898717	0.867471	0.86354	0.904039	0.910303	0.871803	0.888345	1	0.897859	0.0660339
340	12	53558	0.214232	65.709	8.33514	3.7545	1.37305	0.926622	0.893751	0.902218	0.897074	0.869403	0.894498	0.889158	0.888663	0.925604	0.867079	0.912291	0.897784	0.900323	0.898717	0.867471	0.86354	0.904039	0.910303	0.871803	0.888345	1	0.897859	0.0660339
345	17	45683	0.182732	104.632	9.21971	14.7152	3.81453	0.928409	0.895289	0.904155	0.898255	0.870127	0.895771	0.889324	0.889412	0.92634	0.867226	0.913042	0.898529	0.901353	0.89842	0.868222	0.863286	0.904494	0.91035	0.872414	0.887967	1	0.898952	0.0655417
346	18	15512	0.062048	100.101	7.57601	12.8163	2.8572	0.944301	0.913454	0.91974	0.911359	0.882639	0.907298	0.900013	0.89824	0.930505	0.875645	0.920352	0.903075	0.90762	0.902205	0.869166	0.871293	0.908103	0.910875	0.876902	0.888957	1	0.910734	0.0603338
350	22	14252	0.057008	100.091	7.56422	12.8118	2.8497	0.945411	0.914959	0.921029	0.912819	0.88349	0.908223	0.900856	0.899733	0.930711	0.875982	0.921134	0.90475	0.907873	0.902259	0.87065	0.871527	0.90882	0.910539	0.877736	0.889033	1	0.91177	0.059824
350	10	52946	0.211784	67.0983	8.25637	3.9858	1.41162	0.927511	0.930646	0.869291	0.896017	0.859952	0.895988	0.873654	0.895346	0.898245	0.868205	0.906886	0.876969	0.908152	0.897433	0.881776	0.858195	0.893051	0.91769	0.882323	0.862813	1	0.895966	0.0619179
352	12	49488	0.197952	67.0567	8.44827	3.98688	1.45072	0.928952	0.931893	0.871797	0.896702	0.860835	0.897066	0.874353	0.895864	0.89846	0.868665	0.907321	0.877819	0.908129	0.898026	0.882426	0.85842	0.893166	0.917919	0.882487	0.863553	1	0.896989	0.0615107
352	12	49488	0.197952	67.0567	8.44827	3.98688	1.45072	0.928952	0.931893	0.871797	0.896702	0.860835	0.897066	0.874353	0.895864	0.89846	0.868665	0.907321	0.877819	0.908129	0.898026	0.882426	0.85842	0.893166	0.917919	0.882487	0.863553	1	0.896989	0.0615107
357	17	42254	0.169016	104.96	9.31755	14.8582	3.88587	0.931119	0.933048	0.87355	0.897087	0.861682	0.898057	0.875219	0.896294	0.900069	0.869503	0.907287	0.87768	0.908068	0.898495	0.882721	0.858735	0.893265	0.918079	0.882887	0.864983	1	0.898025	0.0610557
358	18	15403	0.061612	99.4654	7.64408	12.5812	2.83901	0.945822	0.941862	0.890865	0.907453	0.871064	0.908427	0.882847	0.900799	0.906739	0.877329	0.910894	0.883854	0.915374	0.901058	0.885477	0.864182	0.893268	0.917354	0.884373	0.867883	1	0.907579	0.0564653
362	22	14130	0.05652	99.4235	7.66623	12.5668	2.84489	0.946815	0.942357	0.892074	0.907466	0.871727	0.909059	0.883227	0.902017	0.907183	0.878025	0.911217	0.885032	0.916136	0.901309	0.885492	0.864933	0.894728	0.918011	0.884076	0.867197	1	0.908245	0.0561674
362	10	48967	0.195868	64.5537	8.01303	3.55386	1.27162	0.904762	0.916648	0.890487	0.886025	0.848377	0.90417	0.877111	0.917557	0.895542	0.858527	0.898299	0.895593	0.887649	0.890048	0.877785	0.884708	0.862213	0.866175	0.894684	0.880389	1	0.891929	0.065397
364	12	45938	0.183752	64.4914	8.19471	3.55129	1.30679	0.906265	0.918107	0.891811	0.886717	0.849852	0.905046	0.878129	0.918205	0.896382	0.858853	0.898635	0.896175	0.888306	0.89032	0.878478	0.885095	0.863338	0.866505	0.89439	0.880611	1	0.892949	0.0649229
364	12	45938	0.183752	64.4914	8.19471	3.55129	1.30679	0.906265	0.918107	0.891811	0.886717	0.849852	0.905046	0.878129	0.918205	0.896382	0.858853	0.898635	0.896175	0.888306	0.89032	0.878478	0.885095	0.863338	0.866505	0.89439	0.880611	1	0.892949	0.0649229
369	17	39257	0.157028	105.096	9.14422	14.9025	3.82527	0.907825	0.919543	0.893853	0.88844	0.850995	0.906208	0.878939	0.918702	0.897942	0.858981	0.898986	0.89691	0.888631	0.890122	0.879512	0.884976	0.864152	0.867043	0.89477	0.881053	1	0.894139	0.0645394
370	18	14342	0.057368	99.5442	7.57311	12.6068	2.82516	0.923651	0.93397	0.905592	0.90364	0.869439	0.916504	0.889625	0.924906	0.906324	0.867138	0.899979	0.899247	0.891926	0.8959	0.887533	0.888126	0.87066	0.870799	0.896353	0.88457	1	0.905473	0.0593922
374	22	13226	0.052904	99.5214	7.5744	12.5984	2.82544	0.925072	0.935581	0.905829	0.903901	0.869802	0.916868	0.891426	0.925299	0.907077	0.867496	0.901028	0.89997	0.892522	0.895887	0.887646	0.888515	0.870974	0.871768	0.896643	0.884924	1	0.906261	0.0591072
374	10	48906	0.195624	66.5723	8.32693	3.89873	1.40291	0.916708	0.876242	0.878082	0.898581	0.884094	0.886813	0.885259	0.879504	0.893837	0.905768	0.923987	0.873308	0.89349	0.914734	0.888889	0.867307	0.882857	0.910737	0.889012	0.891435	1	0.891955	0.0646285
376	12	45747	0.182988	66.5217	8.52751	3.89886	1.44499	0.917973	0.87797	0.879544	0.899589	0.884703	0.887632	0.886277	0.880451	0.894485	0.906584	0.923929	0.874003	0.894212	0.914333	0.889534	0.867467	0.883457	0.910661	0.88925	0.891348	1	0.892936	0.0642652
376	12	45747	0.182988	66.5217	8.52751	3.89886	1.44499	0.917973	0.87797	0.879544	0.899589	0.884703	0.887632	0.886277	0.880451	0.894485	0.906584	0.923929	0.874003	0.894212	0.914333	0.889534	0.867467	0.883457	0.910661	0.88925	0.891348	1	0.892936	0.0642652
381	17	39014	0.156056	104.739	9.39519	14.7724	3.90594	0.919631	0.87962	0.881901	0.900997	0.885721	0.88913	0.886579	0.881273	0.894371	0.906457	0.924668	0.874622	0.894499	0.914902	0.889834	0.86774	0.884208	0.910917	0.889937	0.89127	1	0.8941	0.0639465
382	18	16514	0.066056	98.0746	7.89037	12.0828	2.85172	0.9323	0.89633	0.898298	0.913922	0.896361	0.895664	0.894211	0.890305	0.899449	0.907654	0.92579	0.879224	0.900509	0.913558	0.893333	0.870595	0.885885	0.91271	0.888822	0.892879	1	0.903987	0.0599036
386	22	15101	0.060404	98.0612	7.90886	12.079	2.8572	0.933448	0.897821	0.899808	0.914906	0.896894	0.897192	0.894875	0.891497	0.89994	0.90845	0.926561	0.879776	0.900768	0.913615	0.893451	0.871267	0.885935	0.912059	0.889146	0.894146	1	0.904968	0.0594771
386	10	52577	0.210308	62.0985	7.85313	3.17043	1.1556	0.922323	0.916484	0.878036	0.885749	0.865911	0.889733	0.880851	0.884274	0.884569	0.894545	0.92239	0.890912	0.899509	0.890171	0.89678	0.866539	0.90241	0.890541	0.872045	0.879586	1	0.894505	0.0631302
388	12	49368	0.197472	62.0539	8.01656	3.17007	1.18507	0.923584	0.917234	0.87975	0.887356	0.866685	0.890476	0.881938	0.885452	0.884895	0.895053	0.922825	0.891205	0.899996	0.890881	0.897292	0.867161	0.90268	0.890617	0.872812	0.879669	1	0.895474	0.0627269
388	12	49368	0.197472	62.0539	8.01656	3.17007	1.18507	0.923584	0.917234	0.87975	0.887356	0.866685	0.890476	0.881938	0.885452	0.884895	0.895053	0.922825	0.891205	0.899996	0.890881	0.897292	0.867161	0.90268	0.890617	0.872812	0.879669	1	0.895474	0.0627269
393	17	42179	0.168716	101.272	8.89553	13.3464	3.45673	0.923884	0.917577	0.881861	0.888463	0.868003	0.89068	0.882845	0.886342	0.885014	0.896501	0.922722	0.891676	0.899737	0.891629	0.897781	0.867576	0.903198	0.891012	0.872567	0.879917	1	0.89622	0.0625123
394	18	21140	0.08456	96.9686	7.58065	11.668	2.67219	0.935738	0.927507	0.897162	0.899693	0.879447	0.898675	0.889688	0.893519	0.89061	0.899267	0.925781	0.89482	0.903217	0.895979	0.90026	0.870719	0.906575	0.893448	0.875213	0.881954	1	0.905097	0.0588453
398	22	19305	0.07722	96.9494	7.57265	11.6608	2.66985	0.936597	0.928438	0.89943	0.900622	0.880808	0.899793	0.889977	0.894172	0.890805	0.899845	0.92634	0.895053	0.903238	0.895985	0.899637	0.870837	0.906397	0.893784	0.875058	0.882543	1	0.905963	0.0587396
398	10	56398	0.225592	64.3944	8.06594	3.5304	1.27085	0.916983	0.913188	0.894526	0.867646	0.864454	0.900484	0.888657	0.881893	0.907772	0.86613	0.899509	0.897691	0.90958	0.921185	0.887301	0.843035	0.881352	0.919004	0.887514	0.882966	1	0.894347	0.064547
400	12	52843	0.211372	64.3391	8.24124	3.52876	1.30507	0.918182	0.914795	0.895795	0.869084	0.865744	0.901103	0.889512	0.882624	0.908436	0.866567	0.899769	0.897546	0.909827	0.921115	0.887771	0.843546	0.881489	0.919119	0.887535	0.882738	1	0.895305	0.0642211
400	12	52843	0.211372	64.3391	8.24124	3.52876	1.30507	0.918182	0.914795	0.895795	0.869084	0.865744	0.901103	0.889512	0.882624	0.908436	0.866567	0.899769	0.897546	0.909827	0.921115	0.887771	0.843546	0.881489	0.919119	0.887535	0.882738	1	0.895305	0.0642211
405	17	45019	0.180076	101.952	9.08397	13.6247	3.5797	0.919656	0.91538	0.896566	0.869933	0.867089	0.902541	0.890257	0.883549	0.909249	0.867323	0.900731	0.898443	0.91066	0.921466	0.887547	0.843388	0.881661	0.919534	0.888003	0.883094	1	0.896215	0.0638085
406	18	20649	0.082596	97.5673	7.66056	11.8865	2.7392	0.935784	0.927139	0.909487	0.88491	0.878154	0.910625	0.899608	0.892392	0.914209	0.87319	0.902465	0.901448	0.916049	0.92295	0.887283	0.845658	0.884377	0.921982	0.889946	0.88675	1	0.906216	0.0595293
410	22	18928	0.075712	97.5502	7.64083	11.8792	2.73025	0.936655	0.928228	0.911084	0.885857	0.878857	0.911348	0.901654	0.892884	0.914228	0.873098	0.903344	0.901997	0.915839	0.923684	0.8876	0.846682	0.885197	0.922575	0.890189	0.886623	1	0.907089	0.0592552
410	10	54698	0.218792	63.4884	7.90759	3.38249	1.21318	0.90602	0.919686	0.893579	0.910737	0.856622	0.925335	0.893607	0.895846	0.91071	0.878122	0.910262	0.878314	0.90453	0.92454	0.88953	0.892738	0.898168	0.90826	0.88932	0.864437	1	0.900695	0.0632894
412	12	51494	0.205976	63.4378	8.0888	3.38177	1.24693	0.907319	0.92103	0.894852	0.911854	0.857954	0.926273	0.894551	0.896211	0.911417	0.878297	0.910504	0.878753	0.904824	0.92471	0.88921	0.892988	0.898551	0.908853	0.889531	0.865149	1	0.901631	0.0628864
412	12	51494	0.205976	63.4378	8.0888	3.38177	1.24693	0.907319	0.92103	0.894852	0.911854	0.857954	0.926273	0.894551	0.896211	0.911417	0.878297	0.910504	0.878753	0.904824	0.92471	0.88921	0.892988	0.898551	0.908853	0.889531	0.865149	1	0.901631	0.0628864
417	17	43963	0.175852	101.909	8.95408	13.5991	3.52108	0.908912	0.922196	0.896424	0.912506	0.859871	0.927166	0.896311	0.89722	0.911471	0.878819	0.910959	0.87908	0.905489	0.924926	0.889407	0.892671	0.899575	0.909822	0.88993	0.865717	1	0.902715	0.0625073
418	18	20355	0.08142	97.4431	7.49165	11.8325	2.66416	0.924515	0.933481	0.911398	0.922304	0.871309	0.934758	0.903857	0.902137	0.918398	0.884156	0.914591	0.88251	0.907934	0.926996	0.891525	0.896217	0.903611	0.912773	0.890027	0.870744	1	0.912166	0.0581902
422	22	18685	0.07474	97.3956	7.50186	11.816	2.66452	0.925288	0.934439	0.912149	0.923013	0.872358	0.935322	0.904148	0.901927	0.918571	0.884212	0.914664	0.88258	0.908001	0.927482	0.891678	0.897485	0.903613	0.912871	0.890795	0.870993	1	0.912737	0.0578236
422	10	52681	0.210724	64.2871	8.01986	3.51169	1.26089	0.916146	0.927555	0.901264	0.903703	0.869782	0.915083	0.892798	0.900287	0.883867	0.877707	0.918529	0.878941	0.877565	0.902982	0.869839	0.870437	0.889258	0.885575	0.89444	0.863869	1	0.900831	0.0638578
424	12	49529	0.198116	64.2059	8.18811	3.50566	1.29317	0.917462	0.929092	0.90238	0.904662	0.871267	0.916322	0.893961	0.900876	0.884522	0.878405	0.918886	0.879293	0.8779	0.903107	0.87045	0.871166	0.889327	0.885915	0.894365	0.863282	1	0.901842	0.0634748
424	12	49529	0.198116	64.2059	8.18811	3.50566	1.29317	0.917462	0.929092	0.90238	0.904662	0.871267	0.916322	0.893961	0.900876	0.884522	0.878405	0.918886	0.879293	0.8779	0.903107	0.87045	0.871166	0.889327	0.885915	0.894365	0.863282	1	0.901842	0.0634748
429	17	42375	0.1695	105.368	9.14357	15.0167	3.84738	0.919245	0.930419	0.903493	0.90564	0.87292	0.917015	0.894572	0.901038	0.885074	0.879162	0.918926	0.879788	0.878478	0.904177	0.871056	0.872012	0.889333	0.885451	0.89377	0.863221	1	0.902826	0.0630896
430	18	14466	0.057864	100.017	7.4679	12.7786	2.81179	0.934571	0.945216	0.916736	0.917462	0.884591	0.928799	0.904431	0.910929	0.89617	0.884626	0.920987	0.885352	0.88352	0.906851	0.876607	0.878716	0.892334	0.886527	0.896136	0.860397	1	0.913687	0.0585936
434	22	13344	0.053376	100.008	7.47581	12.7757	2.81359	0.936376	0.946006	0.918315	0.918503	0.885267	0.928882	0.905538	0.911196	0.898044	0.885941	0.92195	0.885679	0.883843	0.906175	0.877248	0.878447	0.893435	0.887103	0.897145	0.859412	1	0.914657	0.0581306
434	10	53967	0.215868	68.0678	8.42799	4.16251	1.48321	0.927604	0.91265	0.895668	0.877508	0.873098	0.894945	0.872478	0.886959	0.901773	0.877444	0.897789	0.894167	0.874016	0.887478	0.899401	0.87031	0.874701	0.897233	0.889525	0.880019	1	0.89523	0.0626499
436	12	50547	0.202188	67.9884	8.62048	4.15708	1.52358	0.928393	0.913892	0.896839	0.879211	0.874661	0.895523	0.87384	0.887748	0.902754	0.877362	0.898006	0.894692	0.873741	0.888065	0.899786	0.870546	0.875017	0.896908	0.890053	0.880478	1	0.896164	0.0625019
436	12	50547	0.202188	67.9884	8.62048	4.15708	1.52358	0.928393	0.913892	0.896839	0.879211	0.874661	0.895523	0.87384	0.887748	0.902754	0.877362	0.898006	0.894692	0.873741	0.888065	0.899786	0.870546	0.875017	0.896908	0.890053	0.880478	1	0.896164	0.0625019
441	17	43160	0.17264	107.338	9.52422	15.8863	4.14999	0.929889	0.914968	0.898193	0.880294	0.87493	0.89642	0.874456	0.887929	0.90307	0.877908	0.898552	0.894856	0.873911	0.88874	0.90029	0.870911	0.875104	0.896432	0.889933	0.880097	1	0.896978	0.062185
442	18	12819	0.051276	100.767	7.71334	13.0776	2.94547	0.943794	0.929948	0.910601	0.900226	0.888603	0.905141	0.888642	0.897028	0.911421	0.886185	0.90401	0.897301	0.876121	0.896755	0.903347	0.873781	0.879593	0.898705	0.887355	0.883844	1	0.908476	0.0580623
446	22	11718	0.046872	100.69	7.71362	13.0482	2.93993	0.945298	0.931046	0.911418	0.900922	0.8897	0.906341	0.88906	0.897551	0.912442	0.886585	0.903653	0.898575	0.876088	0.896911	0.903183	0.873699	0.880184	0.899386	0.886542	0.884195	1	0.909305	0.0579124
446	10	55092	0.220368	66.1661	8.24045	3.82671	1.37263	0.917075	0.901383	0.894295	0.876389	0.875427	0.889612	0.87755	0.875454	0.887397	0.893832	0.917248	0.899695	0.887171	0.877623	0.884294	0.87608	0.898125	0.892416	0.875771	0.858382	1	0.89219	0.0640657
448	12	51639	0.206556	66.1196	8.43731	3.82732	1.41332	0.918414	0.902312	0.895041	0.877651	0.876673	0.890616	0.87888	0.875995	0.887779	0.894498	0.917795	0.900143	0.887401	0.877689	0.88468	0.876121	0.898691	0.892755	0.876198	0.858905	1	0.893086	0.0637756
448	12	51639	0.206556	66.1196	8.43731	3.82732	1.41332	0.918414	0.902312	0.895041	0.877651	0.876673	0.890616	0.87888	0.875995	0.887779	0.894498	0.917795	0.900143	0.887401	0.877689	0.88468	0.876121	0.898691	0.892755	0.876198	0.858905	1	0.893086	0.0637756
453	17	44063	0.176252	104.291	9.31939	14.5819	3.84004	0.921238	0.903978	0.896285	0.877925	0.878322	0.891474	0.879468	0.876166	0.888296	0.89498	0.918231	0.900756	0.887196	0.878265	0.884438	0.876302	0.898452	0.893698	0.876427	0.859531	1	0.894201	0.0632573
454	18	17692	0.070768	98.5091	7.72732	12.2321	2.81645	0.935592	0.919907	0.907444	0.888311	0.888226	0.900322	0.89142	0.884863	0.896676	0.899927	0.922196	0.903827	0.890911	0.881415	0.890939	0.877572	0.899079	0.895744	0.878476	0.865109	1	0.904231	0.0593743
458	22	16170	0.06468	98.463	7.70347	12.2139	2.80443	0.937508	0.921831	0.90838	0.888806	0.888714	0.90068	0.893383	0.885436	0.896846	0.899969	0.922635	0.903958	0.89196	0.881416	0.890847	0.877087	0.89898	0.895609	0.878788	0.864688	1	0.905152	0.0589311
458	10	58401	0.233604	63.443	7.96667	3.37757	1.21813	0.915584	0.908555	0.884308	0.885199	0.870387	0.9043	0.881115	0.892502	0.900986	0.892665	0.919496	0.89698	0.899146	0.90299	0.897313	0.857451	0.906868	0.918349	0.898041	0.85603	1	0.896244	0.0620786
460	12	54729	0.218916	63.3844	8.1438	3.37551	1.25051	0.91721	0.909847	0.885591	0.886925	0.871887	0.905297	0.881571	0.892598	0.90146	0.893493	0.91986	0.897111	0.899386	0.903433	0.897577	0.858201	0.906905	0.918526	0.898253	0.856822	1	0.897279	0.0616556
460	12	54729	0.218916	63.3844	8.1438	3.37551	1.25051	0.91721	0.909847	0.885591	0.886925	0.871887	0.905297	0.881571	0.892598	0.90146	0.893493	0.91986	0.897111	0.899386	0.903433	0.897577	0.858201	0.906905	0.918526	0.898253	0.856822	1	0.897279	0.0616556
465	17	46848	0.187392	101.216	8.98708	13.3305	3.4775	0.918364	0.911031	0.886559	0.88816	0.873218	0.905695	0.882898	0.893581	0.901831	0.894339	0.920167	0.897061	0.89943	0.902835	0.897178	0.859428	0.907018	0.918364	0.898832	0.857433	1	0.89815	0.0615114
466	18	22546	0.090184	97.5556	7.60793	11.8792	2.71362	0.929522	0.921294	0.898674	0.899783	0.883616	0.911669	0.890823	0.899051	0.906702	0.899605	0.922292	0.899184	0.901446	0.906458	0.899273	0.858822	0.907323	0.919054	0.902377	0.861727	1	0.906266	0.0581656
470	22	20584	0.082336	97.5248	7.6036	11.8679	2.71161	0.930771	0.922488	0.90121	0.900311	0.884595	0.911776	0.891445	0.899412	0.907622	0.900457	0.923193	0.899534	0.901428	0.906675	0.899849	0.85926	0.906991	0.919792	0.902959	0.863146	1	0.907222	0.0577154
470	10	57068	0.228272	64.3665	8.01133	3.52393	1.26225	0.916792	0.894407	0.867456	0.876647	0.861604	0.905604	0.888493	0.901135	0.889053	0.893408	0.898104	0.881729	0.895607	0.907155	0.876779	0.869743	0.855786	0.894556	0.902082	0.867211	1	0.889651	0.0631212
472	12	53444	0.213776	64.3091	8.17992	3.52156	1.29344	0.918532	0.895751	0.868956	0.87863	0.862071	0.906023	0.889052	0.901748	0.889857	0.893964	0.898436	0.881932	0.895713	0.90752	0.877479	0.869733	0.856055	0.894619	0.902262	0.868068	1	0.890664	0.0627418
472	12	53444	0.213776	64.3091	8.17992	3.52156	1.29344	0.918532	0.895751	0.868956	0.87863	0.862071	0.906023	0.889052	0.901748	0.889857	0.893964	0.898436	0.881932	0.895713	0.90752	0.877479	0.869733	0.856055	0.894619	0.902262	0.868068	1	0.890664	0.0627418
477	17	45498	0.181992	102.337	9.01938	13.7721	3.57432	0.919513	0.896281	0.870884	0.879225	0.863291	0.906699	0.889215	0.90227	0.8906	0.894468	0.898523	0.881456	0.895644	0.907007	0.878116	0.870104	0.856367	0.894787	0.902864	0.868522	1	0.891383	0.062566
478	18	19401	0.077604	98.4499	7.57652	12.2019	2.75661	0.932555	0.912814	0.884027	0.895675	0.876089	0.915211	0.895572	0.907273	0.897041	0.898407	0.903613	0.886733	0.898639	0.90936	0.884233	0.87346	0.862971	0.896913	0.902634	0.873537	1	0.901785	0.0589434
482	22	17772	0.071088	98.455	7.56644	12.2033	2.75394	0.933716	0.914528	0.885297	0.897254	0.877982	0.916048	0.895454	0.907579	0.897564	0.899111	0.902881	0.887407	0.898661	0.90862	0.884031	0.874465	0.863859	0.896326	0.903162	0.874859	1	0.90274	0.0586868
482	10	57664	0.230656	64.8628	8.07103	3.60554	1.28981	0.915372	0.921415	0.88668	0.901758	0.851172	0.887746	0.905973	0.896382	0.877332	0.865341	0.918467	0.861855	0.886567	0.908114	0.908357	0.867491	0.897423	0.894778	0.885327	0.852265	1	0.895127	0.0636493
484	12	53989	0.215956	64.7793	8.24324	3.59913	1.32241	0.91664	0.922836	0.888431	0.903045	0.852692	0.888524	0.906796	0.897349	0.878364	0.866186	0.918493	0.862602	0.887477	0.908176	0.908657	0.868242	0.898118	0.895349	0.885801	0.852729	1	0.896242	0.0632229
484	12	53989	0.215956	64.7793	8.24324	3.59913	1.32241	0.91664	0.922836	0.888431	0.903045	0.852692	0.888524	0.906796	0.897349	0.878364	0.866186	0.918493	0.862602	0.887477	0.908176	0.908657	0.868242	0.898118	0.895349	0.885801	0.852729	1	0.896242	0.0632229
489	17	46154	0.184616	102.896	9.11897	14.0012	3.64709	0.917959	0.923918	0.888493	0.904244	0.854119	0.889598	0.907852	0.898243	0.878591	0.866566	0.918826	0.862439	0.888135	0.908697	0.909379	0.86818	0.898297	0.895307	0.885709	0.852916	1	0.897061	0.0629886
490	18	18622	0.074488	98.8603	7.63864	12.3562	2.80015	0.931345	0.935855	0.904522	0.912362	0.866824	0.89899	0.916201	0.904763	0.887015	0.872651	0.922189	0.868516	0.892815	0.912952	0.913114	0.872194	0.900467	0.897916	0.889163	0.856165	1	0.906869	0.059112
494	22	17101	0.068404	98.844	7.64146	12.3503	2.80052	0.932636	0.93667	0.906087	0.913806	0.867552	0.900064	0.917052	0.905883	0.88755	0.873341	0.922519	0.868136	0.893778	0.912578	0.913397	0.87185	0.900006	0.898632	0.888749	0.857377	1	0.90778	0.058622
494	10	57713	0.230852	65.5174	8.05782	3.71161	1.31328	0.927971	0.922842	0.90153	0.88273	0.874994	0.884359	0.880114	0.875574	0.905515	0.882834	0.906174	0.877012	0.901166	0.877021	0.880963	0.854028	0.890094	0.882435	0.894876	0.868262	1	0.896992	0.0623461
496	12	54004	0.216016	65.4501	8.24543	3.70831	1.35061	0.929144	0.923941	0.902924	0.884185	0.876176	0.885231	0.881092	0.87638	0.906229	0.882981	0.906479	0.877148	0.901007	0.877694	0.881009	0.854409	0.890388	0.883351	0.895156	0.86838	1	0.897931	0.0619711
496	12	54004	0.216016	65.4501	8.24543	3.70831	1.35061	0.929144	0.923941	0.902924	0.884185	0.876176	0.885231	0.881092	0.87638	0.906229	0.882981	0.906479	0.877148	0.901007	0.877694	0.881009	0.854409	0.890388	0.883351	0.895156	0.86838	1	0.897931	0.0619711
501	17	45960	0.18384	101.22	9.05191	13.3368	3.51249	0.930646	0.924663	0.903688	0.885324	0.878514	0.886107	0.88106	0.876697	0.906604	0.883779	0.906408	0.878013	0.900892	0.878003	0.880646	0.854602	0.890611	0.883475	0.89554	0.868603	1	0.898774	0.0615902
502	18	21597	0.086388	97.4786	7.63428	11.8529	2.71446	0.939876	0.934713	0.914085	0.898504	0.886882	0.892624	0.887855	0.886281	0.912534	0.887183	0.911238	0.881835	0.902116	0.877552	0.883757	0.858892	0.892439	0.885794	0.897995	0.869612	1	0.90666	0.0581038
506	22	19832	0.079328	97.4197	7.62347	11.8312	2.70799	0.940878	0.935735	0.915717	0.899859	0.887732	0.893657	0.888564	0.886875	0.913549	0.886421	0.912162	0.881958	0.90238	0.877319	0.883269	0.859999	0.892547	0.885009	0.898598	0.869605	1	0.90751	0.0576934
506	10	54988	0.219952	62.4339	7.75799	3.21675	1.15025	0.933758	0.897487	0.87289	0.887985	0.840938	0.916327	0.902088	0.89365	0.909944	0.864298	0.898241	0.90166	0.872727	0.884929	0.861333	0.87259	0.867053	0.878892	0.878837	0.883311	1	0.892691	0.0615389
508	12	51601	0.206404	62.3669	7.93702	3.21349	1.18189	0.935098	0.899217	0.874004	0.889256	0.842115	0.917056	0.902599	0.894314	0.910089	0.865613	0.898674	0.902095	0.873297	0.88475	0.861757	0.872987	0.866941	0.879208	0.879169	0.883268	1	0.893667	0.0611011
508	12	51601	0.206404	62.3669	7.93702	3.21349	1.18189	0.935098	0.899217	0.874004	0.889256	0.842115	0.917056	0.902599	0.894314	0.910089	0.865613	0.898674	0.902095	0.873297	0.88475	0.861757	0.872987	0.866941	0.879208	0.879169	0.883268	1	0.893667	0.0611011
513	17	44114	0.176456	102.19	8.82955	13.7011	3.49122	0.935973	0.900893	0.875334	0.890012	0.843814	0.917146	0.90282	0.89526	0.91089	0.866108	0.898751	0.902151	0.87385	0.885048	0.862368	0.873816	0.866743	0.879097	0.879732	0.8832	1	0.894529	0.060808
514	18	17286	0.069144	99.3044	7.34241	12.5044	2.71478	0.945563	0.915163	0.889998	0.901683	0.859048	0.925257	0.910448	0.903593	0.915741	0.870531	0.902725	0.906398	0.876114	0.885688	0.864601	0.876866	0.869229	0.881147	0.883808	0.884126	1	0.90398	0.0576989
518	22	15818	0.063272	99.2857	7.32411	12.4965	2.70862	0.946517	0.916393	0.892369	0.903591	0.860254	0.925338	0.911272	0.904349	0.915824	0.871128	0.902864	0.906689	0.877165	0.884878	0.864616	0.877639	0.86999	0.880895	0.884467	0.884467	1	0.904978	0.0572514
518	10	53199	0.212796	68.3685	8.39536	4.21461	1.48845	0.926709	0.886445	0.863014	0.86793	0.875853	0.898889	0.870947	0.905947	0.897207	0.884105	0.916822	0.904735	0.907291	0.888964	0.909237	0.850683	0.881351	0.894848	0.884763	0.876144	1	0.890392	0.0631904
520	12	49774	0.199096	68.2818	8.59359	4.20801	1.53049	0.927854	0.887863	0.864528	0.869862	0.876693	0.899445	0.87162	0.905774	0.897959	0.884618	0.917326	0.90496	0.907723	0.88944	0.909431	0.850997	0.881595	0.895357	0.885	0.876522	1	0.89134	0.0629474
520	12	49774	0.199096	68.2818	8.59359	4.20801	1.53049	0.927854	0.887863	0.864528	0.869862	0.876693	0.899445	0.87162	0.905774	0.897959	0.884618	0.917326	0.90496	0.907723	0.88944	0.909431	0.850997	0.881595	0.895357	0.885	0.876522	1	0.89134	0.0629474
525	17	42423	0.169692	108.548	9.50591	16.4176	4.23851	0.92847	0.889647	0.865085	0.870907	0.877637	0.900702	0.872298	0.906053	0.897721	0.885145	0.917026	0.905393	0.90755	0.889376	0.909212	0.852026	0.882104	0.895799	0.885157	0.876883	1	0.892066	0.0627376
526	18	12289	0.049156	101.041	7.75921	13.1859	2.98722	0.938482	0.906136	0.881886	0.887949	0.889006	0.91114	0.879567	0.914192	0.904061	0.894092	0.924038	0.908373	0.908455	0.894255	0.915534	0.853121	0.884287	0.900155	0.888722	0.879648	1	0.902844	0.0594377
530	22	11223	0.044892	101.02	7.76032	13.1778	2.9859	0.93941	0.907422	0.883409	0.890315	0.890537	0.911031	0.881182	0.914773	0.905462	0.895393	0.923906	0.909472	0.909516	0.893522	0.916689	0.853159	0.885102	0.900873	0.888532	0.879355	1	0.903955	0.0590918
530	10	55039	0.220156	65.9374	8.23725	3.78827	1.36088	0.927451	0.899735	0.892058	0.870601	0.868548	0.898018	0.884827	0.90117	0.907148	0.881166	0.900234	0.882184	0.891141	0.908592	0.874634	0.869293	0.878023	0.894429	0.87845	0.86624	1	0.894154	0.0629931
532	12	51515	0.20606	65.8627	8.41785	3.78346	1.39594	0.928943	0.901019	0.893526	0.872241	0.869863	0.898971	0.885499	0.902145	0.907561	0.881831	0.90032	0.883015	0.891362	0.908134	0.875133	0.869388	0.877909	0.894312	0.879103	0.866068	1	0.895188	0.0625771
532	12	51515	0.20606	65.8627	8.41785	3.78346	1.39594	0.928943	0.901019	0.893526	0.872241	0.869863	0.898971	0.885499	0.902145	0.907561	0.881831	0.90032	0.883015	0.891362	0.908134	0.875133	0.869388	0.877909	0.894312	0.879103	0.866068	1	0.895188	0.0625771
537	17	44044	0.176176	101.979	9.26357	13.6476	3.64919	0.930785	0.901973	0.893765	0.873729	0.870788	0.899964	0.886682	0.902643	0.908467	0.883026	0.899691	0.883435	0.891631	0.907899	0.876249	0.870391	0.877781	0.894946	0.879234	0.86568	1	0.8961	0.0622715
538	18	20351	0.081404	97.4899	7.75499	11.8636	2.75582	0.942411	0.913591	0.906958	0.887254	0.882315	0.906835	0.895165	0.907204	0.913321	0.88745	0.901577	0.88917	0.894575	0.90998	0.878139	0.871751	0.883912	0.896295	0.881947	0.865559	1	0.905007	0.0585944
542	22	18607	0.074428	97.4668	7.73792	11.8544	2.75018	0.943865	0.914387	0.907911	0.888133	0.884371	0.907347	0.895362	0.907938	0.913823	0.888241	0.901892	0.889423	0.894744	0.90947	0.879615	0.871822	0.883834	0.896679	0.882275	0.86583	1	0.905857	0.058267
542	10	55600	0.2224	61.9863	7.70595	3.14855	1.12765	0.934892	0.918444	0.850207	0.904829	0.879299	0.903318	0.882365	0.886547	0.878867	0.868768	0.906574	0.890243	0.876394	0.91723	0.892797	0.864847	0.888201	0.894011	0.895944	0.878354	1	0.895796	0.0640733
544	12	52198	0.208792	61.9324	7.87178	3.14687	1.15883	0.936204	0.919815	0.851786	0.905983	0.880647	0.903981	0.882965	0.887611	0.879488	0.869698	0.90719	0.891289	0.876375	0.917324	0.892889	0.865627	0.888846	0.894297	0.896184	0.878549	1	0.896828	0.0637529
544	12	52198	0.208792	61.9324	7.87178	3.14687	1.15883	0.936204	0.919815	0.851786	0.905983	0.880647	0.903981	0.882965	0.887611	0.879488	0.869698	0.90719	0.891289	0.876375	0.917324	0.892889	0.865627	0.888846	0.894297	0.896184	0.878549	1	0.896828	0.0637529
549	17	44640	0.17856	98.9077	8.73007	12.44	3.24005	0.937814	0.920318	0.853427	0.907135	0.881429	0.904884	0.883837	0.888553	0.880052	0.870497	0.907919	0.891723	0.876971	0.917507	0.893627	0.865603	0.889819	0.894366	0.896662	0.878573	1	0.89778	0.0634804
550	18	25072	0.100288	95.9837	7.53029	11.3191	2.60121	0.947671	0.929762	0.866903	0.915523	0.889997	0.910099	0.892151	0.894743	0.88555	0.877214	0.909361	0.896279	0.881182	0.917697	0.895242	0.867522	0.894783	0.895641	0.898871	0.881122	1	0.90549	0.059748
554	22	22967	0.091868	95.9999	7.51847	11.3241	2.59775	0.949166	0.930879	0.868159	0.916794	0.890364	0.911482	0.893195	0.895089	0.886315	0.877999	0.909718	0.896068	0.881264	0.917991	0.895459	0.867723	0.895437	0.895916	0.898702	0.882462	1	0.906416	0.0592743
554	10	58792	0.235168	62.7603	7.78051	3.2667	1.16796	0.925645	0.914759	0.892851	0.912284	0.856588	0.869344	0.881795	0.896976	0.903754	0.882059	0.899127	0.868936	0.88649	0.887272	0.899859	0.846357	0.859981	0.875323	0.877713	0.877432	1	0.895069	0.062613
556	12	55014	0.220056	62.6996	7.9554	3.26414	1.19728	0.927109	0.916439	0.894327	0.913658	0.858	0.870469	0.882657	0.898117	0.904233	0.882285	0.89998	0.869588	0.887092	0.887256	0.900407	0.846448	0.860117	0.875922	0.877822	0.877613	1	0.896199	0.0622162
556	12	55014	0.220056	62.6996	7.9554	3.26414	1.19728	0.927109	0.916439	0.894327	0.913658	0.858	0.870469	0.882657	0.898117	0.904233	0.882285	0.89998	0.869588	0.887092	0.887256	0.900407	0.846448	0.860117	0.875922	0.877822	0.877613	1	0.896199	0.0622162
561	17	47024	0.188096	100.053	8.83513	12.8756	3.35406	0.928313	0.917563	0.895702	0.914193	0.859529	0.871714	0.8834	0.899137	0.904772	0.88357	0.900657	0.870896	0.887313	0.887781	0.900678	0.84711	0.860731	0.876372	0.877669	0.877307	1	0.897194	0.061937
562	18	25516	0.102064	96.197	7.5504	11.3947	2.62386	0.938999	0.928437	0.905491	0.922539	0.870297	0.881604	0.889089	0.905138	0.90794	0.888443	0.906372	0.875843	0.892107	0.892205	0.903022	0.849075	0.86385	0.878037	0.876705	0.876391	1	0.905149	0.0587351
566	22	23216	0.092864	96.1835	7.5424	11.3896	2.62263	0.939891	0.929618	0.906379	0.923006	0.871339	0.882258	0.889667	0.905927	0.908468	0.888977	0.906465	0.876314	0.892079	0.891756	0.902998	0.849156	0.864253	0.879006	0.877326	0.876335	1	0.905846	0.0585129
566	10	59957	0.239828	62.5233	7.81134	3.23198	1.16044	0.930792	0.889913	0.887019	0.887428	0.857681	0.885968	0.874468	0.897435	0.916657	0.896651	0.900729	0.872225	0.880856	0.892756	0.887394	0.867255	0.885818	0.893257	0.859533	0.893841	1	0.892413	0.0633177
568	12	56159	0.224636	62.4647	7.9776	3.22956	1.1905	0.931632	0.891736	0.888931	0.88846	0.859221	0.887008	0.875603	0.898164	0.91695	0.897033	0.901565	0.872932	0.881266	0.892511	0.887623	0.868	0.885682	0.893258	0.85972	0.894086	1	0.893469	0.0629702
568	12	56159	0.224636	62.4647	7.9776	3.22956	1.1905	0.931632	0.891736	0.888931	0.88846	0.859221	0.887008	0.875603	0.898164	0.91695	0.897033	0.901565	0.872932	0.881266	0.892511	0.887623	0.868	0.885682	0.893258	0.85972	0.894086	1	0.893469	0.0629702
573	17	48053	0.192212	101.857	8.86995	13.5727	3.48104	0.932887	0.893274	0.889996	0.890132	0.860467	0.888009	0.876688	0.899174	0.916987	0.897499	0.901328	0.873629	0.881475	0.8924	0.887593	0.868479	0.885512	0.893638	0.859884	0.893212	1	0.894442	0.0625914
574	18	20605	0.08242	98.5525	7.49556	12.235	2.72808	0.942999	0.909488	0.901213	0.902475	0.873065	0.897306	0.885416	0.907086	0.921936	0.903058	0.904077	0.880345	0.884179	0.894831	0.891483	0.871827	0.888449	0.895923	0.859379	0.894661	1	0.903944	0.0592007
578	22	18808	0.075232	98.5455	7.48634	12.2319	2.72526	0.944013	0.910278	0.902754	0.90395	0.87516	0.897916	0.886405	0.90847	0.922108	0.902249	0.903472	0.880397	0.884384	0.895124	0.89119	0.872182	0.888319	0.896002	0.859475	0.894699	1	0.904808	0.0588419
578	10	59289	0.237156	66.9698	8.2702	3.96432	1.41053	0.929498	0.897266	0.861964	0.875483	0.890047	0.880779	0.870288	0.877608	0.898582	0.866181	0.896482	0.885232	0.879472	0.883478	0.889507	0.842323	0.874656	0.867935	0.895023	0.88583	1	0.887832	0.0656302
580	12	55460	0.22184	66.8976	8.45103	3.95973	1.44655	0.931113	0.898693	0.863983	0.8772	0.890813	0.881635	0.871556	0.878327	0.899585	0.867283	0.896998	0.885413	0.879841	0.883439	0.889524	0.842535	0.874576	0.868608	0.895177	0.88608	1	0.888992	0.065286
580	12	55460	0.22184	66.8976	8.45103	3.95973	1.44655	0.931113	0.898693	0.863983	0.8772	0.890813	0.881635	0.871556	0.878327	0.899585	0.867283	0.896998	0.885413	0.879841	0.883439	0.889524	0.842535	0.874576	0.868608	0.895177	0.88608	1	0.888992	0.065286
585	17	47191	0.188764	104.049	9.31463	14.4822	3.82166	0.931968	0.900373	0.865186	0.878483	0.891695	0.883029	0.872412	0.87878	0.901093	0.867962	0.897904	0.885783	0.880041	0.883823	0.889545	0.843032	0.874701	0.869085	0.895531	0.886896	1	0.889993	0.064927
586	18	19240	0.07696	98.5583	7.69232	12.2482	2.80743	0.943893	0.916294	0.879886	0.889137	0.900416	0.893633	0.881783	0.885031	0.907744	0.877417	0.902183	0.890437	0.884381	0.888514	0.89158	0.84683	0.877781	0.873025	0.897843	0.89145	1	0.900027	0.0609872
590	22	17546	0.070184	98.5226	7.68467	12.2346	2.80144	0.944945	0.917759	0.880714	0.891001	0.901488	0.894791	0.882024	0.886213	0.908042	0.877807	0.9022	0.891115	0.884903	0.888208	0.892312	0.847316	0.879289	0.87339	0.898609	0.891371	1	0.900977	0.0605674
590	10	54843	0.219372	63.0587	7.89591	3.31611	1.19509	0.916334	0.92143	0.866127	0.88427	0.85608	0.888153	0.90006	0.899076	0.915103	0.865224	0.902057	0.873056	0.850327	0.89707	0.908484	0.847939	0.891463	0.89346	0.884023	0.880286	1	0.891776	0.0628853
592	12	51337	0.205348	63.0011	8.0632	3.31383	1.22553	0.917321	0.922804	0.868019	0.885813	0.857627	0.889154	0.901066	0.899663	0.914779	0.866013	0.902322	0.873503	0.850468	0.897403	0.908545	0.848248	0.891998	0.894014	0.884021	0.880603	1	0.892797	0.0626115
592	12	51337	0.205348	63.0011	8.0632	3.31383	1.22553	0.917321	0.922804	0.868019	0.885813	0.857627	0.889154	0.901066	0.899663	0.914779	0.866013	0.902322	0.873503	0.850468	0.897403	0.908545	0.848248	0.891998	0.894014	0.884021	0.880603	1	0.892797	0.0626115
597	17	43771	0.175084	102.26	8.93041	13.7358	3.53671	0.918508	0.923614	0.869	0.887483	0.859108	0.890395	0.902047	0.900471	0.915778	0.866064	0.90199	0.874792	0.851888	0.897969	0.909141	0.84877	0.892326	0.894302	0.88345	0.88048	1	0.893778	0.0622726
598	18	22011	0.088044	96.8259	7.65374	11.6215	2.69212	0.931602	0.93426	0.882332	0.900436	0.869883	0.898028	0.908523	0.903344	0.919427	0.871928	0.907296	0.87713	0.854618	0.901277	0.912112	0.853323	0.895439	0.896779	0.886193	0.881218	1	0.902613	0.0591419
602	22	20142	0.080568	96.8651	7.64096	11.6347	2.692	0.931884	0.935409	0.883676	0.900779	0.870569	0.898247	0.908847	0.904056	0.919695	0.871984	0.907308	0.876949	0.85565	0.901301	0.912049	0.853441	0.895914	0.8979	0.887077	0.881467	1	0.903169	0.0591141
602	10	56671	0.226684	63.1791	8.02138	3.33909	1.21678	0.945237	0.910669	0.889953	0.883988	0.874063	0.907166	0.886662	0.89702	0.892044	0.856426	0.884818	0.879842	0.885612	0.906981	0.878995	0.836442	0.881747	0.89162	0.885409	0.862937	1	0.897421	0.06006
604	12	53122	0.212488	63.1466	8.20248	3.34127	1.25032	0.946068	0.911995	0.89109	0.884897	0.875758	0.908258	0.887514	0.89782	0.892803	0.856575	0.884803	0.880727	0.885612	0.907232	0.8794	0.836687	0.882111	0.891721	0.885236	0.862778	1	0.898306	0.0597555
604	12	53122	0.212488	63.1466	8.20248	3.34127	1.25032	0.946068	0.911995	0.89109	0.884897	0.875758	0.908258	0.887514	0.89782	0.892803	0.856575	0.884803	0.880727	0.885612	0.907232	0.8794	0.836687	0.882111	0.891721	0.885236	0.862778	1	0.898306	0.0597555
609	17	45352	0.181408	103.937	9.07442	14.4194	3.70964	0.9475	0.913521	0.892254	0.886422	0.877139	0.909309	0.888715	0.898748	0.893367	0.856831	0.884966	0.88092	0.885077	0.907667	0.87941	0.837537	0.88275	0.892265	0.885463	0.862972	1	0.899353	0.059325
610	18	18120	0.07248	98.912	7.58165	12.3723	2.78947	0.957947	0.925166	0.905188	0.897296	0.888935	0.91926	0.895889	0.901876	0.896164	0.864487	0.88968	0.882754	0.887307	0.911783	0.884134	0.841225	0.884134	0.894233	0.885513	0.864018	1	0.907953	0.0559969
614	22	16619	0.066476	98.8994	7.58153	12.3676	2.78769	0.958692	0.926349	0.906944	0.898189	0.889855	0.9197	0.895752	0.901919	0.896624	0.865245	0.889614	0.882454	0.887779	0.912299	0.88471	0.841928	0.884439	0.893917	0.885011	0.864101	1	0.908663	0.0557713
614	10	57880	0.23152	66.8986	8.31991	3.95401	1.41328	0.939089	0.916085	0.875069	0.888459	0.854051	0.897063	0.890955	0.90539	0.906609	0.872002	0.890541	0.891327	0.874153	0.899361	0.90298	0.855079	0.860461	0.868184	0.876918	0.871977	1	0.89585	0.0609022
616	12	54216	0.216864	66.8155	8.50797	3.94792	1.45085	0.940479	0.917119	0.876891	0.889691	0.855126	0.897761	0.891573	0.906421	0.907039	0.872593	0.89053	0.89184	0.874705	0.899679	0.90323	0.855163	0.86089	0.868295	0.877315	0.871947	1	0.896813	0.0605788
616	12	54216	0.216864	66.8155	8.50797	3.94792	1.45085	0.940479	0.917119	0.876891	0.889691	0.855126	0.897761	0.891573	0.906421	0.907039	0.872593	0.89053	0.89184	0.874705	0.899679	0.90323	0.855163	0.86089	0.868295	0.877315	0.871947	1	0.896813	0.0605788
621	17	46265	0.18506	102.148	9.3233	13.7187	3.6864	0.94177	0.917746	0.878526	0.891408	0.85622	0.898098	0.891624	0.907587	0.907317	0.872755	0.890144	0.892813	0.8751	0.900097	0.903545	0.855571	0.860694	0.868508	0.877499	0.871469	1	0.897655	0.0602388
622	18	20974	0.083896	97.6019	7.81866	11.9076	2.79078	0.949938	0.927911	0.893392	0.903261	0.866072	0.904811	0.899089	0.915395	0.908959	0.877682	0.893749	0.894703	0.878016	0.90319	0.907147	0.858468	0.862878	0.872461	0.878635	0.873963	1	0.905742	0.0569414
626	22	19237	0.076948	97.5813	7.80304	11.8993	2.78391	0.95072	0.929251	0.895488	0.904715	0.867521	0.90617	0.900868	0.915735	0.910043	0.878359	0.893954	0.894994	0.877918	0.903207	0.90877	0.858294	0.862375	0.872537	0.879295	0.874227	1	0.90684	0.0564887
626	10	57846	0.231384	61.3302	7.6693	3.05153	1.09702	0.934844	0.908429	0.882032	0.900097	0.878661	0.891004	0.873474	0.904998	0.878661	0.887529	0.902119	0.874771	0.864329	0.878358	0.899959	0.860085	0.88319	0.865851	0.871218	0.883501	1	0.895537	0.0608617
628	12	54220	0.21688	61.2683	7.83342	3.04866	1.12589	0.935955	0.909849	0.882903	0.901125	0.879703	0.891691	0.873884	0.905524	0.879251	0.888141	0.903052	0.875267	0.864561	0.879085	0.900148	0.860301	0.882894	0.865917	0.871404	0.883632	1	0.896373	0.0606041
628	12	54220	0.21688	61.2683	7.83342	3.04866	1.12589	0.935955	0.909849	0.882903	0.901125	0.879703	0.891691	0.873884	0.905524	0.879251	0.888141	0.903052	0.875267	0.864561	0.879085	0.900148	0.860301	0.882894	0.865917	0.871404	0.883632	1	0.896373	0.0606041
633	17	46312	0.185248	96.1395	8.5936	11.4352	3.00934	0.936831	0.911286	0.88381	0.901894	0.880571	0.892328	0.87514	0.906331	0.878833	0.888906	0.903977	0.875723	0.864528	0.879664	0.900436	0.860652	0.882849	0.866816	0.872603	0.883421	1	0.897179	0.0603328
634	18	29925	0.1197	93.6417	7.60491	10.5272	2.49548	0.943592	0.920117	0.89472	0.907034	0.888622	0.896424	0.8799	0.909691	0.881186	0.89193	0.906683	0.878363	0.865313	0.881253	0.904043	0.862907	0.883642	0.868471	0.873584	0.883626	1	0.902911	0.0578552
638	22	27346	0.109384	93.6222	7.58121	10.5195	2.48654	0.945129	0.92061	0.896603	0.907738	0.889106	0.897608	0.880257	0.910133	0.881299	0.892068	0.906824	0.878611	0.865538	0.882158	0.904374	0.862704	0.883676	0.868921	0.873711	0.883859	1	0.903692	0.0576259
638	10	53405	0.21362	60.2012	7.55968	2.88794	1.0446	0.941803	0.910907	0.874534	0.878832	0.861577	0.882342	0.871557	0.870864	0.905468	0.88443	0.892519	0.868701	0.885619	0.903436	0.900918	0.853104	0.875639	0.864928	0.88987	0.902762	1	0.891994	0.0613848
640	12	50006	0.200024	60.1502	7.72829	2.88686	1.07313	0.942887	0.91258	0.875465	0.880284	0.862317	0.883434	0.872775	0.872065	0.905751	0.885414	0.892713	0.869566	0.885904	0.903462	0.900932	0.853078	0.876235	0.865536	0.890303	0.902642	1	0.892976	0.0611462
640	12	50006	0.200024	60.1502	7.72829	2.88686	1.07313	0.942887	0.91258	0.875465	0.880284	0.862317	0.883434	0.872775	0.872065	0.905751	0.885414	0.892713	0.869566	0.885904	0.903462	0.900932	0.853078	0.876235	0.865536	0.890303	0.902642	1	0.892976	0.0611462
645	17	42915	0.17166	100.426	8.62453	13.0034	3.29203	0.944204	0.913969	0.876803	0.881533	0.862554	0.884586	0.873552	0.87304	0.906594	0.8861	0.893184	0.869591	0.886555	0.903041	0.900885	0.852651	0.877106	0.865094	0.890306	0.90247	1	0.893885	0.0608338
646	18	23075	0.0923	96.3472	7.48369	11.4435	2.60283	0.952893	0.924615	0.888906	0.892113	0.871723	0.891983	0.880975	0.878938	0.911008	0.890639	0.897985	0.873694	0.890054	0.904897	0.903315	0.857183	0.876966	0.868299	0.890704	0.900845	1	0.901702	0.0575703
650	22	21112	0.084448	96.3087	7.48803	11.4302	2.60158	0.954197	0.925635	0.890228	0.893236	0.872797	0.892999	0.882744	0.879026	0.911377	0.891981	0.898967	0.874361	0.890252	0.905575	0.903609	0.856882	0.877653	0.868724	0.89146	0.900152	1	0.902691	0.0571386
650	10	52304	0.209216	65.1575	8.14501	3.65616	1.31437	0.927128	0.905982	0.871071	0.881099	0.864628	0.880286	0.89844	0.869226	0.881462	0.856311	0.904481	0.880153	0.887504	0.887714	0.918056	0.876663	0.9056	0.899673	0.896442	0.891136	1	0.890415	0.0646129
652	12	48967	0.195868	65.1094	8.32221	3.65564	1.34833	0.928789	0.907295	0.872639	0.882513	0.865991	0.881022	0.898769	0.870239	0.882176	0.857588	0.905181	0.88046	0.888088	0.887598	0.918353	0.876703	0.905926	0.899779	0.896675	0.890549	1	0.891491	0.0642058
652	12	48967	0.195868	65.1094	8.32221	3.65564	1.34833	0.928789	0.907295	0.872639	0.882513	0.865991	0.881022	0.898769	0.870239	0.882176	0.857588	0.905181	0.88046	0.888088	0.887598	0.918353	0.876703	0.905926	0.899779	0.896675	0.890549	1	0.891491	0.0642058
657	17	41717	0.166868	105.613	9.26788	15.1284	3.91015	0.930232	0.908646	0.873912	0.883633	0.867164	0.881811	0.899214	0.871323	0.883393	0.857348	0.905338	0.881583	0.888235	0.887863	0.91736	0.877148	0.905734	0.899933	0.896769	0.89074	1	0.892428	0.063934
658	18	15372	0.061488	99.3178	7.69648	12.529	2.84781	0.945062	0.922229	0.888694	0.894516	0.877862	0.89084	0.903851	0.879001	0.891231	0.866966	0.910389	0.8871	0.890613	0.889279	0.918781	0.877212	0.90577	0.900761	0.900696	0.887263	1	0.902259	0.05999
662	22	14029	0.056116	99.2926	7.67696	12.5186	2.84018	0.945506	0.923872	0.890014	0.896037	0.878894	0.890726	0.905089	0.879464	0.891582	0.867667	0.910293	0.887911	0.890905	0.888517	0.919845	0.877896	0.906515	0.901062	0.900527	0.887198	1	0.903084	0.0599071
662	10	54794	0.219176	65.7536	8.20805	3.7568	1.35382	0.934856	0.916305	0.861317	0.888136	0.844426	0.892516	0.880671	0.897215	0.901522	0.851708	0.898036	0.868772	0.878518	0.898082	0.879102	0.858817	0.868471	0.891859	0.878472	0.87245	1	0.890331	0.063355
664	12	51268	0.205072	65.69	8.38547	3.75368	1.38728	0.9365	0.917902	0.862331	0.889102	0.845693	0.893628	0.88131	0.897694	0.901849	0.852579	0.898046	0.868671	0.878989	0.898777	0.878833	0.85884	0.868661	0.892028	0.878433	0.872201	1	0.891284	0.0629996
664	12	51268	0.205072	65.69	8.38547	3.75368	1.38728	0.9365	0.917902	0.862331	0.889102	0.845693	0.893628	0.88131	0.897694	0.901849	0.852579	0.898046	0.868671	0.878989	0.898777	0.878833	0.85884	0.868661	0.892028	0.878433	0.872201	1	0.891284	0.0629996
669	17	43752	0.175008	103.938	9.24972	14.4324	3.78877	0.937763	0.918449	0.864498	0.889776	0.847081	0.894965	0.882908	0.898907	0.902187	0.853664	0.898587	0.869435	0.87996	0.899593	0.878634	0.858566	0.868977	0.892439	0.878966	0.87244	1	0.892343	0.062594
670	18	17357	0.069428	98.7816	7.60591	12.3255	2.79023	0.947975	0.931065	0.882267	0.90197	0.862217	0.904736	0.889929	0.906464	0.907674	0.862851	0.903267	0.871176	0.888316	0.902518	0.881028	0.861526	0.872904	0.895057	0.880336	0.873624	1	0.902453	0.0588966
674	22	15862	0.063448	98.7279	7.6044	12.3057	2.78738	0.948935	0.93207	0.885008	0.903827	0.863825	0.905718	0.892101	0.9072	0.90887	0.863636	0.903606	0.87076	0.889642	0.902093	0.881951	0.861178	0.872841	0.894433	0.87946	0.873156	1	0.903652	0.0584317
674	10	54633	0.218532	64.359	8.00282	3.52235	1.25936	0.939908	0.913514	0.895484	0.902824	0.876979	0.891814	0.867305	0.886369	0.894286	0.863489	0.889224	0.881647	0.857952	0.888721	0.904774	0.826579	0.868221	0.893828	0.885756	0.876549	1	0.896618	0.0611778
676	12	51192	0.204768	64.2919	8.18889	3.51919	1.29426	0.941251	0.914733	0.896888	0.903588	0.878194	0.892552	0.868026	0.887287	0.894339	0.864315	0.889367	0.881896	0.858757	0.889114	0.904731	0.826662	0.868603	0.894124	0.886271	0.876436	1	0.897517	0.0608719
676	12	51192	0.204768	64.2919	8.18889	3.51919	1.29426	0.941251	0.914733	0.896888	0.903588	0.878194	0.892552	0.868026	0.887287	0.894339	0.864315	0.889367	0.881896	0.858757	0.889114	0.904731	0.826662	0.868603	0.894124	0.886271	0.876436	1	0.897517	0.0608719
681	17	43793	0.175172	102.27	9.06343	13.7485	3.5882	0.942845	0.915945	0.898545	0.90422	0.879056	0.893716	0.869054	0.887471	0.8956	0.865298	0.889925	0.882013	0.858939	0.88988	0.905122	0.826468	0.86821	0.894447	0.88682	0.875539	1	0.898499	0.0605072
682	18	21583	0.086332	96.6762	7.74684	11.5737	2.71836	0.951953	0.924779	0.910809	0.915698	0.887782	0.900732	0.876987	0.893666	0.901636	0.872863	0.891674	0.888801	0.859959	0.892577	0.907589	0.830492	0.869434	0.893921	0.886902	0.8765	1	0.906341	0.0572885
686	22	19739	0.078956	96.6883	7.74354	11.5778	2.71992	0.95324	0.92606	0.911774	0.917448	0.888039	0.902148	0.877704	0.894321	0.902249	0.872537	0.89237	0.888875	0.860099	0.892421	0.907366	0.830209	0.870232	0.894676	0.887735	0.876108	1	0.90721	0.0569089
686	10	53096	0.212384	62.0391	7.86442	3.16193	1.15145	0.941097	0.919947	0.894342	0.876008	0.860225	0.909325	0.89244	0.917037	0.899917	0.876968	0.889502	0.874171	0.868276	0.87887	0.901895	0.848614	0.901961	0.889069	0.860762	0.883249	1	0.899007	0.0608645
688	12	49869	0.199476	61.9877	8.03048	3.16059	1.17941	0.942449	0.921484	0.896028	0.877118	0.861878	0.910295	0.893611	0.918085	0.899928	0.877619	0.889841	0.874792	0.869147	0.879384	0.902464	0.849095	0.902194	0.88937	0.860384	0.883565	1	0.900118	0.0603607
688	12	49869	0.199476	61.9877	8.03048	3.16059	1.17941	0.942449	0.921484	0.896028	0.877118	0.861878	0.910295	0.893611	0.918085	0.899928	0.877619	0.889841	0.874792	0.869147	0.879384	0.902464	0.849095	0.902194	0.88937	0.860384	0.883565	1	0.900118	0.0603607
693	17	42573	0.170292	101.841	8.92776	13.5704	3.50206	0.943403	0.922333	0.896953	0.878761	0.863493	0.910659	0.89491	0.91827	0.900078	0.879184	0.889507	0.875191	0.870282	0.879712	0.902826	0.849893	0.902943	0.889543	0.861156	0.884105	1	0.901005	0.0601501
694	18	17519	0.070076	98.7047	7.41095	12.2863	2.70859	0.953422	0.933729	0.910811	0.893088	0.879559	0.917832	0.900594	0.924967	0.903847	0.884725	0.891289	0.87856	0.874679	0.884925	0.905988	0.852075	0.905702	0.892488	0.864661	0.886694	1	0.91019	0.0561609
698	22	16067	0.064268	98.7102	7.41145	12.2884	2.70974	0.954534	0.93468	0.913238	0.893975	0.880625	0.918342	0.900884	0.925811	0.904743	0.885168	0.891268	0.878727	0.874868	0.885697	0.907045	0.851652	0.906174	0.892948	0.865127	0.887347	1	0.911116	0.0556981
698	10	55027	0.220108	67.7729	8.29114	4.10461	1.44449	0.936095	0.926373	0.88452	0.887937	0.86473	0.875579	0.903556	0.901258	0.880232	0.877733	0.872835	0.88005	0.866066	0.87627	0.896069	0.842768	0.874316	0.896596	0.878342	0.848338	1	0.895085	0.0594928
700	12	51465	0.20586	67.7272	8.47046	4.10447	1.48325	0.937171	0.927572	0.88601	0.889012	0.866239	0.876567	0.904246	0.90171	0.881007	0.878043	0.873458	0.880152	0.866307	0.876479	0.895929	0.842845	0.87441	0.896784	0.878286	0.848489	1	0.895993	0.0591596
700	12	51465	0.20586	67.7272	8.47046	4.10447	1.48325	0.937171	0.927572	0.88601	0.889012	0.866239	0.876567	0.904246	0.90171	0.881007	0.878043	0.873458	0.880152	0.866307	0.876479	0.895929	0.842845	0.87441	0.896784	0.878286	0.848489	1	0.895993	0.0591596
705	17	43974	0.175896	105.677	9.34809	15.161	3.94829	0.938384	0.928697	0.887593	0.889878	0.86716	0.878178	0.904841	0.902488	0.882362	0.878894	0.874369	0.88077	0.866865	0.876802	0.89678	0.84384	0.874403	0.897303	0.878576	0.849195	1	0.897031	0.0588731
706	18	16322	0.065288	99.522	7.77646	12.6101	2.90127	0.950159	0.939928	0.904148	0.900747	0.878262	0.888341	0.913491	0.908896	0.886595	0.886442	0.880529	0.885615	0.871155	0.877987	0.898971	0.844198	0.878017	0.899032	0.881938	0.853204	1	0.906549	0.0553307
710	22	14967	0.059868	99.4915	7.78697	12.5993	2.90393	0.950524	0.94107	0.90469	0.90292	0.88037	0.888956	0.914412	0.910369	0.887586	0.886383	0.88184	0.885648	0.871618	0.877965	0.899379	0.844558	0.878566	0.899278	0.882208	0.85448	1	0.907484	0.0549875
710	10	56043	0.224172	63.6258	7.9763	3.4062	1.22568	0.941063	0.917581	0.873918	0.878843	0.847447	0.873169	0.876639	0.889032	0.893073	0.866602	0.910479	0.876131	0.901843	0.878558	0.900487	0.840524	0.896472	0.889861	0.896553	0.895803	1	0.891938	0.063756
712	12	52394	0.209576	63.5484	8.14419	3.40091	1.25773	0.94215	0.918798	0.875453	0.879891	0.849172	0.873802	0.877543	0.889291	0.893891	0.867332	0.910801	0.876112	0.90204	0.878841	0.90058	0.841012	0.89662	0.890207	0.8962	0.896114	1	0.892864	0.0633979
712	12	52394	0.209576	63.5484	8.14419	3.40091	1.25773	0.94215	0.918798	0.875453	0.879891	0.849172	0.873802	0.877543	0.889291	0.893891	0.867332	0.910801	0.876112	0.90204	0.878841	0.90058	0.841012	0.89662	0.890207	0.8962	0.896114	1	0.892864	0.0633979
717	17	44684	0.178736	97.7484	8.93176	12.0288	3.23441	0.942966	0.920352	0.876813	0.880606	0.850069	0.874877	0.87867	0.889938	0.894806	0.867895	0.911422	0.876544	0.902941	0.878446	0.901508	0.841364	0.896865	0.890912	0.895824	0.895522	1	0.893773	0.0629661
718	18	27268	0.109072	94.4367	7.77488	10.8021	2.5948	0.951537	0.931238	0.887304	0.890238	0.859707	0.880556	0.884315	0.893557	0.897847	0.872415	0.91479	0.879419	0.906154	0.881619	0.904008	0.841848	0.897847	0.892676	0.896234	0.895885	1	0.900867	0.0596064
722	22	24905	0.09962	94.426	7.76676	10.7981	2.59128	0.952198	0.932162	0.888818	0.891106	0.861574	0.882232	0.885605	0.893937	0.898193	0.872937	0.914575	0.879301	0.906625	0.882032	0.903794	0.842321	0.897531	0.892251	0.895764	0.896326	1	0.901728	0.0592594
722	10	53084	0.212336	59.3068	7.39913	2.76	0.989964	0.933464	0.914843	0.87483	0.898143	0.876912	0.860127	0.896117	0.889373	0.88927	0.859251	0.888262	0.892359	0.88165	0.878372	0.89543	0.873559	0.898369	0.886284	0.897907	0.88165	1	0.894114	0.0617133
724	12	49787	0.199148	59.258	7.56493	2.75908	1.01644	0.934933	0.916002	0.876162	0.899381	0.877428	0.86161	0.89681	0.88968	0.890062	0.860516	0.889248	0.893316	0.881786	0.878342	0.895344	0.873853	0.898899	0.886768	0.897614	0.881796	1	0.895096	0.0613104
724	12	49787	0.199148	59.258	7.56493	2.75908	1.01644	0.934933	0.916002	0.876162	0.899381	0.877428	0.86161	0.89681	0.88968	0.890062	0.860516	0.889248	0.893316	0.881786	0.878342	0.895344	0.873853	0.898899	0.886768	0.897614	0.881796	1	0.895096	0.0613104
729	17	42597	0.170388	98.085	8.42954	12.1192	3.06926	0.936439	0.917518	0.877914	0.901167	0.878935	0.862901	0.897434	0.889781	0.89038	0.861293	0.890356	0.893173	0.882233	0.87917	0.895486	0.873594	0.898819	0.887116	0.897786	0.881799	1	0.896225	0.0609732
730	18	24061	0.096244	96.0368	7.36213	11.3286	2.54555	0.944952	0.925834	0.887307	0.911059	0.887266	0.872158	0.902373	0.895432	0.894643	0.867337	0.89591	0.895516	0.884211	0.882382	0.895058	0.875587	0.901583	0.891484	0.898716	0.885084	1	0.90329	0.0585132
734	22	21997	0.087988	96.0198	7.3544	11.3223	2.54125	0.945652	0.926695	0.888621	0.912443	0.889189	0.873778	0.9036	0.89594	0.895599	0.8683	0.896736	0.895804	0.885075	0.882575	0.894872	0.875028	0.902782	0.891576	0.898509	0.88478	1	0.904278	0.0581448
734	10	54254	0.217016	65.4155	8.10842	3.69698	1.3203	0.929452	0.918679	0.879686	0.902063	0.875659	0.890497	0.90844	0.899003	0.902901	0.870295	0.901869	0.868286	0.885437	0.911131	0.896109	0.854665	0.871595	0.900219	0.891344	0.89139	1	0.899239	0.0654962
736	12	50851	0.203404	65.3563	8.30476	3.69537	1.35779	0.930906	0.920061	0.881202	0.903266	0.876679	0.892067	0.909441	0.899658	0.904102	0.871015	0.90248	0.86899	0.885538	0.91186	0.896462	0.854742	0.871851	0.900651	0.891821	0.891251	1	0.900345	0.0649446
736	12	50851	0.203404	65.3563	8.30476	3.69537	1.35779	0.930906	0.920061	0.881202	0.903266	0.876679	0.892067	0.909441	0.899658	0.904102	0.871015	0.90248	0.86899	0.885538	0.91186	0.896462	0.854742	0.871851	0.900651	0.891821	0.891251	1	0.900345	0.0649446
741	17	43488	0.173952	105.195	9.26182	14.9525	3.88677	0.932372	0.92176	0.882864	0.904686	0.877702	0.893292	0.909124	0.89988	0.904847	0.871792	0.902847	0.869378	0.886463	0.911619	0.896236	0.854857	0.870999	0.900168	0.891246	0.890889	1	0.901322	0.0643602
742	18	17009	0.068036	98.8713	7.61061	12.3588	2.7971	0.94744	0.938209	0.899347	0.916985	0.889176	0.905785	0.91578	0.90946	0.913899	0.879975	0.908196	0.873185	0.890969	0.915515	0.9002	0.857311	0.873126	0.901317	0.892234	0.888882	1	0.912549	0.0579847
746	22	15576	0.062304	98.891	7.60978	12.366	2.79767	0.948382	0.939394	0.899557	0.917565	0.89044	0.905977	0.9158	0.910086	0.914709	0.881292	0.908513	0.873748	0.891275	0.915704	0.901323	0.857762	0.873588	0.901355	0.892206	0.888065	1	0.913212	0.0577201
746	10	55409	0.221636	65.0022	8.14011	3.63085	1.30849	0.933774	0.909094	0.881833	0.884243	0.87946	0.89499	0.880994	0.895793	0.908625	0.878079	0.896389	0.852353	0.86717	0.892111	0.898121	0.862667	0.872963	0.885795	0.872024	0.88741	1	0.894918	0.0621176
748	12	51763	0.207052	64.9282	8.30563	3.6257	1.33984	0.934944	0.911018	0.88371	0.885749	0.879876	0.895524	0.881885	0.89592	0.908979	0.87891	0.896876	0.852945	0.867483	0.892993	0.898238	0.862778	0.873095	0.886415	0.872438	0.887767	1	0.895932	0.0616935
748	12	51763	0.207052	64.9282	8.30563	3.6257	1.33984	0.934944	0.911018	0.88371	0.885749	0.879876	0.895524	0.881885	0.89592	0.908979	0.87891	0.896876	0.852945	0.867483	0.892993	0.898238	0.862778	0.873095	0.886415	0.872438	0.887767	1	0.895932	0.0616935
753	17	44177	0.176708	104.16	9.17113	14.5171	3.76322	0.935815	0.912036	0.885087	0.886083	0.881918	0.896971	0.883378	0.896439	0.90941	0.87979	0.898465	0.853329	0.867635	0.892863	0.89954	0.862677	0.873588	0.88666	0.872105	0.887939	1	0.896895	0.0613372
754	18	16414	0.065656	99.2685	7.58517	12.5045	2.80801	0.948459	0.92613	0.899963	0.899141	0.896247	0.906543	0.896582	0.901243	0.913763	0.887139	0.902888	0.855642	0.869928	0.897892	0.903893	0.867004	0.876904	0.889089	0.874132	0.889515	1	0.907304	0.0574553
758	22	15089	0.060356	99.2377	7.60556	12.4942	2.81242	0.949003	0.92816	0.901253	0.900391	0.896812	0.907184	0.896945	0.902015	0.91348	0.887832	0.903705	0.856816	0.86974	0.898701	0.904069	0.867586	0.877361	0.888893	0.875439	0.890616	1	0.908171	0.0568525
758	10	51042	0.204168	66.2884	8.19571	3.84541	1.36963	0.929852	0.911396	0.904716	0.876092	0.876856	0.878904	0.889238	0.892843	0.878522	0.864357	0.894391	0.871576	0.847508	0.893431	0.907077	0.877033	0.887945	0.870646	0.878825	0.882166	1	0.893981	0.0670883
760	12	47804	0.191216	66.229	8.37427	3.84298	1.40498	0.931386	0.913679	0.906514	0.877437	0.878002	0.879968	0.89049	0.894005	0.879247	0.865116	0.894674	0.872354	0.847879	0.89368	0.90733	0.877217	0.888848	0.870743	0.879058	0.882416	1	0.895246	0.0663823
760	12	47804	0.191216	66.229	8.37427	3.84298	1.40498	0.931386	0.913679	0.906514	0.877437	0.878002	0.879968	0.89049	0.894005	0.879247	0.865116	0.894674	0.872354	0.847879	0.89368	0.90733	0.877217	0.888848	0.870743	0.879058	0.882416	1	0.895246	0.0663823
765	17	40876	0.163504	105.99	9.30327	15.2905	3.96046	0.932772	0.914595	0.907183	0.879024	0.878767	0.880835	0.891293	0.895415	0.879489	0.865532	0.895477	0.873924	0.848126	0.894155	0.907317	0.87681	0.889153	0.871159	0.878413	0.882596	1	0.896138	0.0659098
766	18	14200	0.0568	99.6607	7.68897	12.6568	2.86774	0.946901	0.932324	0.920775	0.893063	0.892254	0.892324	0.896127	0.902958	0.88331	0.875704	0.901056	0.88662	0.855246	0.896338	0.91162	0.874014	0.894085	0.877218	0.881092	0.884085	1	0.907311	0.0600142
770	22	13044	0.052176	99.6579	7.66322	12.6543	2.85766	0.947715	0.933073	0.921343	0.893169	0.893054	0.893476	0.897462	0.903749	0.883893	0.87707	0.902139	0.886538	0.856677	0.896427	0.912029	0.874157	0.894013	0.87684	0.881631	0.883395	1	0.908012	0.0597731
770	10	49637	0.198548	65.3907	8.16644	3.69525	1.33083	0.946089	0.917471	0.879958	0.899782	0.868707	0.854252	0.906864	0.906179	0.881379	0.875617	0.909815	0.880533	0.868254	0.889065	0.886143	0.835637	0.898483	0.874882	0.860487	0.881107	1	0.896731	0.0613127
772	12	46557	0.186228	65.33	8.33752	3.69245	1.36457	0.946957	0.918756	0.881006	0.900681	0.869858	0.854973	0.907296	0.906716	0.881071	0.876399	0.910196	0.881156	0.868903	0.889458	0.886612	0.835567	0.898447	0.874906	0.860461	0.88121	1	0.897492	0.0610892
772	12	46557	0.186228	65.33	8.33752	3.69245	1.36457	0.946957	0.918756	0.881006	0.900681	0.869858	0.854973	0.907296	0.906716	0.881071	0.876399	0.910196	0.881156	0.868903	0.889458	0.886612	0.835567	0.898447	0.874906	0.860461	0.88121	1	0.897492	0.0610892
777	17	39810	0.15924	103.37	9.21256	14.1988	3.73208	0.947903	0.919606	0.882655	0.902035	0.870899	0.85574	0.908038	0.907322	0.881073	0.877305	0.910776	0.881889	0.869166	0.889701	0.886637	0.835355	0.898191	0.874491	0.860726	0.881588	1	0.898336	0.0608566
778	18	18718	0.074872	97.5798	7.83292	11.9003	2.7897	0.954055	0.933727	0.895662	0.913025	0.881798	0.865557	0.914895	0.914788	0.883802	0.884977	0.914494	0.886687	0.877818	0.894994	0.889331	0.839459	0.898654	0.877364	0.865691	0.8826	1	0.907004	0.0575307
782	22	17153	0.068612	97.5739	7.818	11.8973	2.78166	0.954673	0.93453	0.897307	0.914359	0.883373	0.867545	0.915408	0.915846	0.883723	0.885705	0.915904	0.887192	0.878214	0.894683	0.889757	0.839124	0.898181	0.877689	0.866175	0.883606	1	0.90795	0.0572203
782	10	55124	0.220496	61.9588	7.79797	3.14769	1.13865	0.937251	0.920461	0.873131	0.860823	0.848732	0.875535	0.900415	0.90047	0.897014	0.862682	0.885141	0.891309	0.878084	0.877458	0.889694	0.847517	0.880977	0.886075	0.909005	0.865512	1	0.890799	0.0627459
784	12	51727	0.206908	61.8992	7.96918	3.1454	1.16891	0.938398	0.921569	0.874833	0.862026	0.850417	0.876679	0.901115	0.901415	0.897394	0.86306	0.885843	0.891488	0.878526	0.877385	0.88997	0.847865	0.881136	0.886355	0.909042	0.865283	1	0.891791	0.062416
784	12	51727	0.206908	61.8992	7.96918	3.1454	1.16891	0.938398	0.921569	0.874833	0.862026	0.850417	0.876679	0.901115	0.901415	0.897394	0.86306	0.885843	0.891488	0.878526	0.877385	0.88997	0.847865	0.881136	0.886355	0.909042	0.865283	1	0.891791	0.062416
789	17	44074	0.176296	101.102	8.84915	13.2775	3.42278	0.939454	0.92305	0.876072	0.864376	0.851534	0.877377	0.902425	0.902425	0.898398	0.86483	0.886929	0.892454	0.879578	0.877604	0.891081	0.848562	0.881506	0.88593	0.9082	0.865805	1	0.892987	0.062073
790	18	21085	0.08434	97.2351	7.5138	11.7594	2.6675	0.948447	0.932986	0.889519	0.878492	0.859284	0.884065	0.910244	0.905644	0.90332	0.872635	0.893834	0.894807	0.88461	0.877614	0.892673	0.853071	0.882903	0.887313	0.908395	0.86801	1	0.901137	0.0588749
794	22	19337	0.077348	97.2294	7.48373	11.7557	2.65523	0.949475	0.933599	0.891219	0.879557	0.860268	0.88566	0.911077	0.906035	0.903992	0.873636	0.893649	0.895201	0.88566	0.877902	0.892512	0.853493	0.882919	0.887004	0.908621	0.867818	1	0.902014	0.058503
794	10	58296	0.233184	65.0931	8.10797	3.64431	1.30595	0.93015	0.916735	0.862684	0.892737	0.858275	0.876758	0.91327	0.89688	0.896854	0.876158	0.879323	0.881373	0.889323	0.876475	0.910002	0.870471	0.89043	0.890155	0.898561	0.874991	1	0.893727	0.0625353
796	12	54615	0.21846	65.0367	8.28852	3.6426	1.34149	0.931631	0.918054	0.864405	0.893601	0.859636	0.877717	0.91419	0.8974	0.8974	0.876765	0.87996	0.881827	0.889774	0.876911	0.910089	0.870585	0.890726	0.89046	0.898856	0.875419	1	0.894753	0.0621779
796	12	54615	0.21846	65.0367	8.28852	3.6426	1.34149	0.931631	0.918054	0.864405	0.893601	0.859636	0.877717	0.91419	0.8974	0.8974	0.876765	0.87996	0.881827	0.889774	0.876911	0.910089	0.870585	0.890726	0.89046	0.898856	0.875419	1	0.894753	0.0621779
801	17	46525	0.1861	103.513	9.17556	14.2539	3.72152	0.932929	0.919463	0.865825	0.89511	0.860312	0.878818	0.914627	0.898119	0.898291	0.877668	0.879817	0.882182	0.891231	0.877722	0.909995	0.870596	0.890489	0.889447	0.899011	0.875336	1	0.895726	0.0616936
802	18	20878	0.083512	97.9911	7.72672	12.0433	2.791	0.946762	0.930046	0.881191	0.905163	0.87106	0.888447	0.920179	0.905714	0.907702	0.883035	0.884136	0.884376	0.893189	0.882843	0.913761	0.872737	0.891441	0.890674	0.898913	0.877119	1	0.905068	0.0578438
806	22	19104	0.076416	98.0046	7.72438	12.0481	2.7917	0.947498	0.930931	0.883113	0.906459	0.872173	0.8895	0.920619	0.905151	0.908867	0.884003	0.885129	0.88526	0.893661	0.883009	0.913735	0.87343	0.891227	0.890704	0.898529	0.876989	1	0.90594	0.0576676
806	10	57503	0.230012	63.4346	8.00986	3.37801	1.22787	0.943646	0.90417	0.873598	0.888275	0.873059	0.885458	0.879537	0.89044	0.905492	0.871068	0.898197	0.854312	0.883458	0.90744	0.909379	0.882397	0.872241	0.881928	0.88125	0.871824	1	0.894526	0.0665057
808	12	53834	0.215336	63.3575	8.17188	3.37259	1.25752	0.944635	0.906202	0.875311	0.889754	0.874252	0.886475	0.881097	0.891398	0.906305	0.871707	0.898846	0.855184	0.883587	0.907466	0.909509	0.882704	0.872831	0.881859	0.881367	0.87246	1	0.89569	0.0659446
808	12	53834	0.215336	63.3575	8.17188	3.37259	1.25752	0.944635	0.906202	0.875311	0.889754	0.874252	0.886475	0.881097	0.891398	0.906305	0.871707	0.898846	0.855184	0.883587	0.907466	0.909509	0.882704	0.872831	0.881859	0.881367	0.87246	1	0.89569	0.0659446
813	17	45971	0.183884	103.531	9.09091	14.2553	3.69279	0.945357	0.907768	0.877249	0.891279	0.874845	0.886918	0.882121	0.892171	0.906898	0.873094	0.899545	0.856094	0.883307	0.908257	0.909737	0.883122	0.874214	0.881556	0.881632	0.87243	1	0.89669	0.0655495
814	18	16324	0.065296	99.972	7.41736	12.7586	2.77836	0.955127	0.928051	0.894848	0.904282	0.888171	0.901188	0.896502	0.900943	0.909979	0.879931	0.905017	0.863973	0.885383	0.911204	0.911664	0.883913	0.880176	0.884495	0.886976	0.876011	1	0.908327	0.0599672
818	22	14981	0.059924	99.9563	7.41629	12.7526	2.77677	0.956645	0.929544	0.896302	0.905347	0.889193	0.901709	0.897971	0.901242	0.910186	0.881316	0.905647	0.864629	0.885321	0.911588	0.912456	0.883352	0.880048	0.884187	0.88649	0.876811	1	0.909326	0.0592791
818	10	55012	0.220048	69.0733	8.45974	4.34479	1.53085	0.926234	0.88138	0.876972	0.877936	0.877545	0.882762	0.906639	0.874173	0.915655	0.880317	0.900585	0.83709	0.882335	0.887779	0.905021	0.850369	0.85295	0.895568	0.865402	0.875145	1	0.888608	0.0700091
820	12	51381	0.205524	69.0118	8.66077	4.34273	1.57471	0.927746	0.883362	0.878243	0.879255	0.879411	0.883761	0.90766	0.875217	0.916234	0.880793	0.901063	0.837751	0.882252	0.887964	0.905539	0.851453	0.853613	0.895944	0.865875	0.87544	1	0.8898	0.0694845
820	12	51381	0.205524	69.0118	8.66077	4.34273	1.57471	0.927746	0.883362	0.878243	0.879255	0.879411	0.883761	0.90766	0.875217	0.916234	0.880793	0.901063	0.837751	0.882252	0.887964	0.905539	0.851453	0.853613	0.895944	0.865875	0.87544	1	0.8898	0.0694845
825	17	43639	0.174556	105.646	9.56164	15.1638	4.04082	0.929134	0.884919	0.880119	0.881276	0.880359	0.885045	0.90874	0.876716	0.916909	0.881299	0.901751	0.837645	0.88241	0.888093	0.90638	0.851486	0.854156	0.89695	0.865934	0.876624	1	0.891019	0.0687917
826	18	15587	0.062348	99.2511	7.81455	12.5113	2.9007	0.943831	0.904343	0.897607	0.895907	0.894495	0.898024	0.916116	0.887406	0.922917	0.887182	0.906525	0.848431	0.885032	0.891897	0.912042	0.858119	0.85629	0.898762	0.871945	0.880734	1	0.903354	0.0616627
830	22	14276	0.057104	99.2409	7.82742	12.5081	2.90344	0.945363	0.906802	0.899412	0.896365	0.895874	0.899131	0.916398	0.887749	0.923123	0.888029	0.907467	0.849608	0.885507	0.891321	0.91237	0.859029	0.855842	0.899131	0.871287	0.881164	1	0.90447	0.061326
830	10	55330	0.22132	62.3883	7.76605	3.2103	1.15117	0.937746	0.90141	0.892897	0.886698	0.873956	0.870757	0.919537	0.927372	0.888044	0.884936	0.901708	0.858196	0.850325	0.902901	0.898364	0.870305	0.878827	0.861404	0.878023	0.848988	1	0.89692	0.0619319
832	12	51941	0.207764	62.3143	7.93626	3.20572	1.18106	0.938729	0.902765	0.894159	0.887651	0.875426	0.871739	0.920082	0.927745	0.888807	0.885312	0.90238	0.858618	0.850436	0.903217	0.898337	0.870555	0.87918	0.86115	0.87841	0.848838	1	0.897797	0.0614936
832	12	51941	0.207764	62.3143	7.93626	3.20572	1.18106	0.938729	0.902765	0.894159	0.887651	0.875426	0.871739	0.920082	0.927745	0.888807	0.885312	0.90238	0.858618	0.850436	0.903217	0.898337	0.870555	0.87918	0.86115	0.87841	0.848838	1	0.897797	0.0614936
837	17	44344	0.177376	99.152	8.78389	12.534	3.27203	0.93989	0.904722	0.895533	0.88844	0.876274	0.873004	0.921004	0.928716	0.889185	0.885633	0.903065	0.858639	0.850487	0.903471	0.898915	0.871437	0.879916	0.86156	0.879138	0.849168	1	0.898805	0.0610245
838	18	22755	0.09102	96.7305	7.47058	11.5779	2.62507	0.948341	0.918194	0.903713	0.899231	0.885278	0.881718	0.926566	0.934476	0.894858	0.889695	0.907339	0.863722	0.852955	0.904175	0.90178	0.874313	0.883081	0.860954	0.881367	0.848671	1	0.906506	0.0577278
842	22	20860	0.08344	96.6861	7.46756	11.562	2.62243	0.94976	0.919607	0.90453	0.900959	0.886266	0.883126	0.927397	0.934827	0.896021	0.890652	0.908533	0.863758	0.852948	0.904075	0.902277	0.874065	0.883389	0.861649	0.881544	0.848082	1	0.907527	0.057254
842	10	52642	0.210568	64.0033	7.92598	3.46332	1.23432	0.932744	0.927615	0.87168	0.898028	0.859637	0.879212	0.914317	0.901486	0.880856	0.854688	0.901599	0.906035	0.853349	0.881141	0.904677	0.879706	0.86979	0.87717	0.880941	0.884769	1	0.896189	0.0643209
844	12	49428	0.197712	63.9429	8.11564	3.46133	1.26886	0.933691	0.929301	0.873624	0.898833	0.861222	0.880806	0.915119	0.901402	0.880938	0.855942	0.902151	0.905954	0.853271	0.881929	0.905226	0.880291	0.870023	0.877721	0.881049	0.884691	1	0.897219	0.0639021
844	12	49428	0.197712	63.9429	8.11564	3.46133	1.26886	0.933691	0.929301	0.873624	0.898833	0.861222	0.880806	0.915119	0.901402	0.880938	0.855942	0.902151	0.905954	0.853271	0.881929	0.905226	0.880291	0.870023	0.877721	0.881049	0.884691	1	0.897219	0.0639021
849	17	42235	0.16894	102.184	8.95881	13.7076	3.54308	0.935066	0.930117	0.874867	0.900414	0.862792	0.8821	0.91584	0.902214	0.881153	0.855771	0.903019	0.905967	0.852528	0.883296	0.904771	0.880774	0.87012	0.877838	0.881402	0.884622	1	0.898153	0.0635705
850	18	19455	0.07782	97.9177	7.55414	12.0069	2.71364	0.946363	0.942663	0.88936	0.912156	0.875251	0.89725	0.921974	0.908147	0.886764	0.8624	0.908507	0.909226	0.855538	0.887947	0.90568	0.884554	0.874145	0.881753	0.880982	0.886713	1	0.907913	0.0594648
854	22	17773	0.071092	97.9077	7.56433	12.0038	2.71744	0.947561	0.944129	0.890733	0.912873	0.876414	0.898104	0.921848	0.908935	0.88792	0.862854	0.908429	0.909244	0.85478	0.88761	0.906403	0.885669	0.875288	0.88204	0.881815	0.886992	1	0.908775	0.0591085
854	10	57793	0.231172	63.9721	7.94227	3.45904	1.23633	0.923139	0.919065	0.874881	0.885808	0.848053	0.864326	0.912022	0.901779	0.893776	0.889476	0.893889	0.88509	0.882927	0.886777	0.897643	0.864326	0.896276	0.884666	0.912706	0.879172	1	0.893048	0.0622373
856	12	54111	0.216444	63.9121	8.12578	3.45692	1.27082	0.924258	0.920201	0.87631	0.886844	0.849319	0.865101	0.912615	0.90221	0.89455	0.890004	0.894393	0.885338	0.883388	0.887029	0.897572	0.864418	0.896333	0.884792	0.912679	0.87874	1	0.893912	0.0618708
856	12	54111	0.216444	63.9121	8.12578	3.45692	1.27082	0.924258	0.920201	0.87631	0.886844	0.849319	0.865101	0.912615	0.90221	0.89455	0.890004	0.894393	0.885338	0.883388	0.887029	0.897572	0.864418	0.896333	0.884792	0.912679	0.87874	1	0.893912	0.0618708
861	17	46161	0.184644	101.48	8.98415	13.4334	3.50484	0.925272	0.921427	0.877364	0.887784	0.851011	0.866142	0.912621	0.902753	0.895637	0.89047	0.894879	0.886268	0.883701	0.887253	0.898291	0.86468	0.89659	0.884621	0.913011	0.878967	1	0.894798	0.061471
862	18	21829	0.087316	97.4941	7.63812	11.8588	2.72285	0.936438	0.929543	0.889001	0.899285	0.862431	0.874112	0.917014	0.906661	0.900568	0.896651	0.898988	0.891681	0.890192	0.887237	0.897819	0.866966	0.899812	0.885519	0.913464	0.880915	1	0.902728	0.0583586
866	22	19904	0.079616	97.4707	7.6491	11.8511	2.72701	0.937274	0.931245	0.890047	0.899292	0.863897	0.875553	0.918207	0.907682	0.901427	0.89693	0.899292	0.892233	0.890474	0.887234	0.897382	0.868192	0.900447	0.885777	0.913208	0.881079	1	0.903623	0.0581256
866	10	62946	0.251784	63.1678	7.84018	3.33065	1.18887	0.935834	0.90476	0.877951	0.873336	0.865853	0.893782	0.922966	0.876267	0.907985	0.871366	0.900137	0.88093	0.89572	0.902043	0.902798	0.861929	0.885791	0.882765	0.898055	0.874702	1	0.895453	0.0619404
868	12	58994	0.235976	63.0996	8.02263	3.3273	1.22186	0.936926	0.906101	0.879233	0.874394	0.866953	0.894286	0.923755	0.877327	0.908525	0.871538	0.900566	0.880657	0.895879	0.902126	0.903312	0.86241	0.885548	0.882869	0.898329	0.874691	1	0.896305	0.0616047
868	12	58994	0.235976	63.0996	8.02263	3.3273	1.22186	0.936926	0.906101	0.879233	0.874394	0.866953	0.894286	0.923755	0.877327	0.908525	0.871538	0.900566	0.880657	0.895879	0.902126	0.903312	0.86241	0.885548	0.882869	0.898329	0.874691	1	0.896305	0.0616047
873	17	50290	0.20116	101.906	8.90194	13.5942	3.49632	0.938189	0.907675	0.880573	0.875383	0.86894	0.895208	0.924786	0.877451	0.90859	0.872311	0.901621	0.879738	0.89659	0.902177	0.902764	0.863422	0.88622	0.88283	0.898171	0.875204	1	0.897294	0.0613026
874	18	24127	0.096508	97.2767	7.53958	11.7755	2.67321	0.949994	0.920442	0.893936	0.884217	0.882808	0.902599	0.928338	0.882683	0.911883	0.877419	0.907925	0.882414	0.898931	0.904277	0.903158	0.865959	0.889294	0.883927	0.899615	0.875554	1	0.905859	0.0572903
878	22	22021	0.088084	97.2369	7.55307	11.762	2.67579	0.950729	0.922006	0.895441	0.885223	0.884156	0.903524	0.929181	0.883384	0.912129	0.877935	0.907815	0.883248	0.89896	0.904886	0.904092	0.866991	0.889356	0.883793	0.898869	0.875891	1	0.906771	0.0570425
878	10	58246	0.232984	64.4387	8.06486	3.53735	1.27161	0.925763	0.901693	0.892482	0.891563	0.87121	0.84471	0.911548	0.895692	0.920904	0.864866	0.904096	0.844015	0.871965	0.87958	0.89292	0.871356	0.881348	0.879125	0.879631	0.86739	1	0.892214	0.0661269
880	12	54578	0.218312	64.3735	8.23491	3.53387	1.30366	0.927132	0.903752	0.893959	0.892768	0.872229	0.845826	0.912419	0.896689	0.921672	0.865165	0.904614	0.844782	0.872201	0.879768	0.893538	0.87167	0.881564	0.879677	0.879906	0.86774	1	0.893334	0.0657346
880	12	54578	0.218312	64.3735	8.23491	3.53387	1.30366	0.927132	0.903752	0.893959	0.892768	0.872229	0.845826	0.912419	0.896689	0.921672	0.865165	0.904614	0.844782	0.872201	0.879768	0.893538	0.87167	0.881564	0.879677	0.879906	0.86774	1	0.893334	0.0657346
885	17	46517	0.186068	102.205	9.16091	13.7295	3.62213	0.928768	0.905121	0.895501	0.894189	0.873756	0.846594	0.913773	0.896984	0.922319	0.865866	0.905303	0.845938	0.873541	0.880108	0.893985	0.872455	0.881344	0.879861	0.880044	0.867694	1	0.894489	0.0653341
886	18	21272	0.085088	97.5224	7.68406	11.8714	2.73691	0.941355	0.922175	0.907696	0.906873	0.882404	0.854974	0.92375	0.905768	0.926758	0.868795	0.909764	0.849309	0.875165	0.880712	0.900456	0.875517	0.88412	0.886	0.882263	0.86816	1	0.904214	0.0610152
890	22	19459	0.077836	97.5114	7.68231	11.8674	2.73652	0.942083	0.922941	0.909476	0.90778	0.88337	0.856519	0.924945	0.906598	0.927129	0.868159	0.909682	0.849787	0.875071	0.880826	0.900971	0.875507	0.884218	0.886659	0.882497	0.868133	1	0.905017	0.060615
890	10	55733	0.222932	63.7543	7.98008	3.42631	1.23067	0.924309	0.877909	0.88331	0.899422	0.885104	0.847119	0.914952	0.895825	0.919401	0.881847	0.899835	0.852664	0.846994	0.888701	0.885562	0.884512	0.871701	0.89063	0.888199	0.861743	1	0.890612	0.0651343
892	12	52201	0.208804	63.6888	8.16642	3.42353	1.26577	0.926007	0.879571	0.883958	0.900653	0.886334	0.848193	0.915682	0.896908	0.92026	0.882138	0.90005	0.852809	0.847647	0.889322	0.885577	0.885079	0.871909	0.89073	0.888173	0.862043	1	0.891633	0.0646997
892	12	52201	0.208804	63.6888	8.16642	3.42353	1.26577	0.926007	0.879571	0.883958	0.900653	0.886334	0.848193	0.915682	0.896908	0.92026	0.882138	0.90005	0.852809	0.847647	0.889322	0.885577	0.885079	0.871909	0.89073	0.888173	0.862043	1	0.891633	0.0646997
897	17	44579	0.178316	102.251	9.0693	13.7414	3.5812	0.927309	0.881536	0.884979	0.902196	0.886942	0.849144	0.915768	0.897519	0.920321	0.882837	0.900469	0.853182	0.848449	0.888692	0.885294	0.884475	0.871576	0.890879	0.888849	0.862188	1	0.892529	0.0641885
898	18	18777	0.075108	98.3093	7.58547	12.1509	2.74447	0.941072	0.899744	0.897295	0.911914	0.896283	0.857911	0.924376	0.905523	0.925228	0.889253	0.905017	0.85871	0.85168	0.89346	0.891996	0.88627	0.873223	0.892475	0.89322	0.86542	1	0.902573	0.0599
902	22	17150	0.0686	98.3007	7.58884	12.1479	2.74446	0.942012	0.901837	0.898717	0.91207	0.897318	0.857988	0.925044	0.90551	0.926152	0.889679	0.905277	0.859009	0.851633	0.893761	0.892536	0.887085	0.87379	0.89312	0.893353	0.86586	1	0.903393	0.059385
902	10	55702	0.222808	65.6393	8.12548	3.7344	1.33023	0.93125	0.907131	0.885938	0.879187	0.86242	0.867868	0.919671	0.883496	0.906781	0.885408	0.904465	0.849539	0.864664	0.886494	0.899636	0.85084	0.87224	0.875049	0.904896	0.887975	1	0.892943	0.0654062
904	12	52098	0.208392	65.5737	8.29973	3.73079	1.36343	0.933136	0.908461	0.887318	0.880504	0.86393	0.869083	0.920525	0.884007	0.907789	0.886099	0.90539	0.850311	0.865062	0.886541	0.89966	0.851722	0.872567	0.875648	0.905371	0.888048	1	0.894107	0.0649623
904	12	52098	0.208392	65.5737	8.29973	3.73079	1.36343	0.933136	0.908461	0.887318	0.880504	0.86393	0.869083	0.920525	0.884007	0.907789	0.886099	0.90539	0.850311	0.865062	0.886541	0.89966	0.851722	0.872567	0.875648	0.905371	0.888048	1	0.894107	0.0649623
909	17	44509	0.178036	104.301	9.21299	14.5779	3.79008	0.934216	0.910546	0.890078	0.881956	0.864758	0.870903	0.921589	0.884012	0.908299	0.886338	0.906008	0.851333	0.865263	0.887304	0.899829	0.851929	0.872992	0.876688	0.905401	0.888663	1	0.895351	0.0643349
910	18	18490	0.07396	98.2949	7.74564	12.1547	2.80849	0.949189	0.924662	0.904002	0.892996	0.877501	0.881017	0.929259	0.892537	0.915738	0.893213	0.912439	0.856355	0.867739	0.889156	0.903597	0.856625	0.875392	0.876501	0.90868	0.889589	1	0.905741	0.0589314
914	22	16903	0.067612	98.3035	7.74608	12.1579	2.81073	0.950127	0.92596	0.904958	0.893333	0.8794	0.882151	0.92945	0.89283	0.91605	0.892297	0.913684	0.856919	0.867775	0.889931	0.903863	0.856505	0.875436	0.87656	0.908862	0.89067	1	0.906503	0.0586687
914	10	53595	0.21438	63.6303	7.99148	3.40754	1.22936	0.936589	0.914675	0.857543	0.901801	0.843623	0.88832	0.91446	0.921485	0.904077	0.867198	0.899636	0.900616	0.845797	0.903508	0.918873	0.857533	0.882051	0.86773	0.892313	0.847943	1	0.895649	0.0620918
916	12	50252	0.201008	63.5841	8.15614	3.40693	1.26075	0.937575	0.916053	0.859428	0.902481	0.844902	0.889129	0.91466	0.921983	0.904551	0.867587	0.900492	0.901089	0.846046	0.903198	0.918909	0.857916	0.882343	0.867965	0.892512	0.848334	1	0.896527	0.0617476
916	12	50252	0.201008	63.5841	8.15614	3.40693	1.26075	0.937575	0.916053	0.859428	0.902481	0.844902	0.889129	0.91466	0.921983	0.904551	0.867587	0.900492	0.901089	0.846046	0.903198	0.918909	0.857916	0.882343	0.867965	0.892512	0.848334	1	0.896527	0.0617476
921	17	42897	0.171588	101.676	9.00925	13.5112	3.52188	0.938644	0.917395	0.861226	0.90342	0.846924	0.890237	0.915437	0.922629	0.905681	0.868196	0.901368	0.901054	0.846773	0.902989	0.919237	0.858079	0.882428	0.868301	0.893058	0.847705	1	0.897582	0.0612858
922	18	18725	0.0749	98.3566	7.44215	12.1605	2.70018	0.947717	0.930814	0.876769	0.913084	0.860347	0.900134	0.91781	0.927103	0.911429	0.872844	0.905714	0.903498	0.851509	0.903124	0.920854	0.858051	0.88283	0.870307	0.893218	0.847957	1	0.906152	0.0575948
926	22	17183	0.068732	98.3428	7.42605	12.1545	2.69388	0.947797	0.931502	0.877961	0.914538	0.861346	0.900629	0.918495	0.926904	0.91154	0.874032	0.906739	0.903917	0.851714	0.902811	0.921347	0.858145	0.883315	0.869959	0.893383	0.848193	1	0.906771	0.0572105
926	10	54917	0.219668	65.6748	8.11739	3.73982	1.32788	0.93675	0.928	0.872353	0.864614	0.886674	0.885545	0.931023	0.864058	0.884234	0.907415	0.885682	0.880866	0.875876	0.881658	0.90238	0.874046	0.871169	0.906249	0.92028	0.885327	1	0.897559	0.0617366
928	12	51555	0.20622	65.6127	8.29323	3.73688	1.36259	0.937785	0.928969	0.873727	0.865726	0.888246	0.886539	0.931617	0.864717	0.884919	0.908118	0.886025	0.881156	0.876074	0.88166	0.902677	0.87461	0.871419	0.90644	0.920793	0.885472	1	0.898458	0.0614273
928	12	51555	0.20622	65.6127	8.29323	3.73688	1.36259	0.937785	0.928969	0.873727	0.865726	0.888246	0.886539	0.931617	0.864717	0.884919	0.908118	0.886025	0.881156	0.876074	0.88166	0.902677	0.87461	0.871419	0.90644	0.920793	0.885472	1	0.898458	0.0614273
933	17	44075	0.1763	103.665	9.17677	14.3154	3.73159	0.939274	0.930153	0.874668	0.867204	0.889938	0.887283	0.931798	0.865457	0.885933	0.908996	0.886466	0.881259	0.876574	0.881872	0.903256	0.875791	0.871719	0.90641	0.920953	0.885445	1	0.899448	0.061018
934	18	18499	0.073996	98.4515	7.62127	12.2048	2.76649	0.949781	0.940591	0.890102	0.87902	0.901238	0.896454	0.938186	0.873642	0.8914	0.914185	0.890751	0.885345	0.880399	0.883886	0.904995	0.876372	0.874939	0.907346	0.92405	0.883886	1	0.90837	0.0570423
938	22	16899	0.067596	98.4484	7.63171	12.2043	2.76948	0.950145	0.941979	0.891088	0.880525	0.901917	0.89671	0.939079	0.874194	0.891769	0.914965	0.89165	0.886857	0.88091	0.884875	0.905379	0.87733	0.875288	0.90745	0.924404	0.883839	1	0.909181	0.0567185
938	10	54761	0.219044	63.9521	7.99857	3.45808	1.2448	0.929494	0.889858	0.893574	0.887931	0.862493	0.887612	0.909425	0.895619	0.906567	0.87702	0.881777	0.881111	0.881585	0.886132	0.880955	0.868182	0.86747	0.880901	0.890241	0.868118	1	0.893382	0.0634233
940	12	51314	0.205256	63.893	8.16199	3.45543	1.27758	0.930487	0.891764	0.895087	0.889406	0.863536	0.888549	0.910473	0.896305	0.906624	0.877275	0.8828	0.881329	0.882459	0.886191	0.88089	0.868769	0.867668	0.881114	0.890079	0.868515	1	0.894406	0.0631119
940	12	51314	0.205256	63.893	8.16199	3.45543	1.27758	0.930487	0.891764	0.895087	0.889406	0.863536	0.888549	0.910473	0.896305	0.906624	0.877275	0.8828	0.881329	0.882459	0.886191	0.88089	0.868769	0.867668	0.881114	0.890079	0.868515	1	0.894406	0.0631119
945	17	43984	0.175936	99.1773	8.97889	12.5561	3.3452	0.931441	0.892609	0.896008	0.890744	0.865133	0.890256	0.910979	0.896951	0.90733	0.877239	0.882798	0.8824	0.882616	0.886948	0.881662	0.869123	0.867622	0.880786	0.890335	0.868248	1	0.895282	0.0628042
946	18	22302	0.089208	96.8669	7.60586	11.6332	2.67062	0.940656	0.906129	0.907407	0.90261	0.876155	0.896736	0.918102	0.899247	0.911779	0.877545	0.887723	0.888216	0.886714	0.894023	0.883979	0.873442	0.867007	0.881064	0.891198	0.870281	1	0.903472	0.0594392
950	22	20408	0.081632	96.8343	7.61632	11.6222	2.67163	0.941592	0.907806	0.908345	0.903543	0.877573	0.89754	0.918635	0.899255	0.912142	0.877279	0.887544	0.888892	0.887079	0.894821	0.88529	0.873064	0.867968	0.88088	0.891121	0.869904	1	0.904281	0.0590881
950	10	53481	0.213924	62.7719	7.73387	3.26665	1.15831	0.920243	0.912904	0.877835	0.89615	0.869028	0.868533	0.916092	0.906855	0.914428	0.866177	0.916868	0.869973	0.8723	0.897506	0.880397	0.879359	0.864924	0.894065	0.900142	0.862409	1	0.895281	0.0640232
952	12	50140	0.20056	62.7128	7.9023	3.26415	1.18958	0.921799	0.914799	0.879338	0.897268	0.870054	0.869615	0.916773	0.907519	0.915227	0.867272	0.917222	0.870632	0.873105	0.898036	0.880844	0.879577	0.865118	0.893488	0.900399	0.862515	1	0.896396	0.063496
952	12	50140	0.20056	62.7128	7.9023	3.26415	1.18958	0.921799	0.914799	0.879338	0.897268	0.870054	0.869615	0.916773	0.907519	0.915227	0.867272	0.917222	0.870632	0.873105	0.898036	0.880844	0.879577	0.865118	0.893488	0.900399	0.862515	1	0.896396	0.063496
957	17	42899	0.171596	101.861	8.80659	13.5704	3.45946	0.923157	0.915942	0.88065	0.898471	0.871256	0.870428	0.917108	0.908238	0.915814	0.867479	0.917329	0.871535	0.87368	0.8979	0.880883	0.879473	0.865207	0.893063	0.900849	0.863318	1	0.897285	0.0632096
958	18	20722	0.082888	97.4552	7.51391	11.8382	2.67865	0.93531	0.929857	0.893447	0.906838	0.884278	0.880079	0.922257	0.912701	0.920206	0.872985	0.920857	0.874361	0.880369	0.901892	0.885894	0.881141	0.869318	0.893736	0.903919	0.865674	1	0.906317	0.0591375
962	22	19026	0.076104	97.4571	7.5033	11.8383	2.67539	0.936928	0.930516	0.893514	0.908362	0.885683	0.881478	0.922159	0.913224	0.920504	0.874172	0.920714	0.874724	0.881241	0.901293	0.886445	0.881767	0.869468	0.893225	0.904683	0.865684	1	0.907114	0.0587876
962	10	54462	0.217848	64.5357	8.06805	3.55301	1.27725	0.928409	0.902418	0.880531	0.896359	0.882836	0.838502	0.913105	0.905521	0.894853	0.875372	0.888473	0.862298	0.862427	0.893026	0.913068	0.847481	0.894211	0.899646	0.879108	0.854477	1	0.892533	0.0610543
964	12	50837	0.203348	64.4862	8.24347	3.55218	1.31009	0.929549	0.903909	0.881956	0.897466	0.884159	0.839782	0.91395	0.905984	0.894801	0.87575	0.888998	0.862718	0.862797	0.893404	0.913577	0.84769	0.894516	0.899955	0.879143	0.85485	1	0.893497	0.0607437
964	12	50837	0.203348	64.4862	8.24347	3.55218	1.31009	0.929549	0.903909	0.881956	0.897466	0.884159	0.839782	0.91395	0.905984	0.894801	0.87575	0.888998	0.862718	0.862797	0.893404	0.913577	0.84769	0.894516	0.899955	0.879143	0.85485	1	0.893497	0.0607437
969	17	43364	0.173456	103.101	9.09736	14.0823	3.65777	0.930853	0.905129	0.883809	0.898107	0.885077	0.841528	0.915045	0.906628	0.894982	0.875173	0.88871	0.862513	0.86385	0.893898	0.913788	0.847788	0.894602	0.899975	0.879808	0.85503	1	0.894417	0.0603812
970	18	17754	0.071016	98.9273	7.55923	12.3765	2.77521	0.942971	0.919314	0.897854	0.910217	0.895207	0.853301	0.921314	0.911879	0.901712	0.880449	0.893799	0.866227	0.869607	0.89501	0.915118	0.851329	0.896615	0.899685	0.880478	0.85913	1	0.903989	0.0568839
974	22	16288	0.065152	98.9115	7.57008	12.3713	2.77735	0.943793	0.91991	0.898606	0.91153	0.895721	0.854494	0.922735	0.911837	0.902137	0.880587	0.894831	0.867295	0.870119	0.895414	0.915613	0.851977	0.896949	0.899435	0.881109	0.86048	1	0.904742	0.0566025
974	10	55252	0.221008	65.6479	8.12368	3.73575	1.33076	0.929858	0.893787	0.860394	0.905859	0.869833	0.891832	0.926301	0.917668	0.927071	0.888529	0.88604	0.867154	0.84911	0.889425	0.911343	0.857996	0.871299	0.873181	0.900004	0.886755	1	0.895999	0.0632524
976	12	51732	0.206928	65.5806	8.29506	3.73186	1.36548	0.930913	0.895365	0.862484	0.906702	0.870767	0.892755	0.926912	0.917894	0.92726	0.889275	0.886279	0.867393	0.849948	0.889652	0.912095	0.858569	0.871424	0.873357	0.900188	0.886608	1	0.896948	0.0629064
976	12	51732	0.206928	65.5806	8.29506	3.73186	1.36548	0.930913	0.895365	0.862484	0.906702	0.870767	0.892755	0.926912	0.917894	0.92726	0.889275	0.886279	0.867393	0.849948	0.889652	0.912095	0.858569	0.871424	0.873357	0.900188	0.886608	1	0.896948	0.0629064
981	17	44140	0.17656	104.444	9.19124	14.6358	3.7976	0.932	0.897134	0.864227	0.907827	0.872179	0.893532	0.927753	0.917909	0.928024	0.889998	0.886871	0.867807	0.849841	0.889216	0.912936	0.859379	0.871545	0.873188	0.900295	0.887041	1	0.897956	0.0625588
982	18	18869	0.075476	98.1921	7.73685	12.117	2.80959	0.943611	0.911813	0.881472	0.919869	0.884705	0.902327	0.934814	0.922465	0.932243	0.894801	0.889316	0.87082	0.853728	0.891542	0.91653	0.863453	0.871297	0.874371	0.902724	0.888971	1	0.907634	0.0583542
986	22	17323	0.069292	98.1567	7.73784	12.1042	2.80896	0.943947	0.912342	0.882122	0.920857	0.885066	0.90377	0.935259	0.923252	0.933037	0.895601	0.889424	0.87176	0.853663	0.892686	0.916585	0.865785	0.871443	0.87456	0.903394	0.888963	1	0.908274	0.0580778
986	10	57224	0.228896	63.2418	7.93525	3.34551	1.20696	0.935945	0.931191	0.875288	0.890824	0.8633	0.90033	0.916739	0.887958	0.89846	0.879631	0.900811	0.865493	0.848586	0.893751	0.905774	0.891829	0.861177	0.859963	0.902882	0.842951	1	0.898498	0.0641612
988	12	53686	0.214744	63.1895	8.0975	3.34393	1.23854	0.937768	0.932077	0.877268	0.892095	0.864453	0.901334	0.917381	0.888872	0.898922	0.880062	0.901362	0.865803	0.84903	0.893641	0.906624	0.891527	0.861659	0.860466	0.90261	0.842883	1	0.899549	0.0636738
988	12	53686	0.214744	63.1895	8.0975	3.34393	1.23854	0.937768	0.932077	0.877268	0.892095	0.864453	0.901334	0.917381	0.888872	0.898922	0.880062	0.901362	0.865803	0.84903	0.893641	0.906624	0.891527	0.861659	0.860466	0.90261	0.842883	1	0.899549	0.0636738
993	17	46007	0.184028	99.314	8.93906	12.6045	3.34072	0.939618	0.933717	0.878062	0.89394	0.866042	0.902645	0.917926	0.889517	0.9002	0.880975	0.901939	0.865792	0.84961	0.893929	0.906656	0.891897	0.86151	0.861162	0.902841	0.842774	1	0.900714	0.0631235
994	18	26729	0.106916	95.0846	7.73342	11.0199	2.62083	0.949175	0.942104	0.890811	0.903868	0.876613	0.909499	0.923454	0.896723	0.90544	0.884994	0.905664	0.868719	0.853455	0.894347	0.90978	0.891653	0.862902	0.864118	0.903513	0.844888	1	0.908329	0.0594474
998	22	24487	0.097948	95.0658	7.74169	11.0139	2.62236	0.950423	0.94297	0.891391	0.905174	0.87818	0.909544	0.923286	0.897476	0.906604	0.886144	0.906318	0.868175	0.853392	0.89472	0.910013	0.891861	0.863662	0.864745	0.902867	0.844959	1	0.909091	0.0589237
998	10	56543	0.226172	60.6259	7.64977	2.95039	1.06919	0.922829	0.902313	0.881913	0.877757	0.84846	0.900854	0.92297	0.895133	0.888934	0.876085	0.901164	0.892312	0.910643	0.872548	0.895345	0.86245	0.852555	0.874564	0.898608	0.880869	1	0.892975	0.0681506
1000	12	52967	0.211868	60.5495	7.80473	2.94529	1.09571	0.924359	0.904497	0.883663	0.879293	0.850407	0.901977	0.923962	0.895492	0.890035	0.877027	0.901712	0.892716	0.91102	0.872845	0.895935	0.862811	0.853126	0.874554	0.898607	0.881577	1	0.894279	0.0675739
1000	12	52967	0.211868	60.5495	7.80473	2.94529	1.09571	0.924359	0.904497	0.883663	0.879293	0.850407	0.901977	0.923962	0.895492	0.890035	0.877027	0.901712	0.892716	0.91102	0.872845	0.895935	0.862811	0.853126	0.874554	0.898607	0.881577	1	0.894279	0.0675739
1005	17	45396	0.181584	97.8051	8.66347	12.0321	3.1387	0.925996	0.905961	0.884461	0.88032	0.851815	0.902304	0.924784	0.896368	0.891268	0.878701	0.902326	0.892711	0.911567	0.873359	0.896136	0.86251	0.852906	0.874813	0.899033	0.881873	1	0.895284	0.0672104
1006	18	24957	0.099828	96.0083	7.48275	11.325	2.58197	0.936811	0.916697	0.898626	0.889009	0.863185	0.911227	0.929759	0.901911	0.898225	0.885643	0.90708	0.897524	0.914773	0.878631	0.90091	0.865749	0.857635	0.873723	0.899748	0.885543	1	0.903962	0.063918
1010	22	22817	0.091268	95.9516	7.48745	11.3055	2.58037	0.937788	0.918175	0.900359	0.89052	0.864202	0.912324	0.930512	0.90334	0.899154	0.8864	0.90781	0.897971	0.915239	0.878424	0.900841	0.866613	0.857562	0.873932	0.899768	0.885918	1	0.905027	0.0633279
1010	10	54860	0.21944	64.4329	7.90859	3.53055	1.24793	0.936703	0.900346	0.897749	0.897229	0.893401	0.894413	0.900766	0.882546	0.895835	0.861456	0.885572	0.878956	0.878153	0.879657	0.916096	0.839965	0.865193	0.889865	0.883257	0.859707	1	0.897762	0.0629509
1012	12	51402	0.205608	64.3737	8.06285	3.52731	1.27782	0.938037	0.901959	0.899284	0.898817	0.894352	0.895286	0.901658	0.882991	0.896424	0.862184	0.885977	0.879119	0.878594	0.879937	0.916268	0.840288	0.865219	0.890024	0.88374	0.860025	1	0.898795	0.0625106
1012	12	51402	0.205608	64.3737	8.06285	3.52731	1.27782	0.938037	0.901959	0.899284	0.898817	0.894352	0.895286	0.901658	0.882991	0.896424	0.862184	0.885977	0.879119	0.878594	0.879937	0.916268	0.840288	0.865219	0.890024	0.88374	0.860025	1	0.898795	0.0625106
1017	17	43834	0.175336	103.438	8.95801	14.2085	3.62946	0.93902	0.902906	0.90042	0.899781	0.895161	0.897135	0.90269	0.883846	0.897431	0.86312	0.886492	0.879819	0.87926	0.880104	0.916264	0.841527	0.86555	0.890325	0.884998	0.860337	1	0.899749	0.0621213
1018	18	16910	0.06764	99.4124	7.41753	12.549	2.75752	0.951124	0.919959	0.910645	0.911709	0.908752	0.905707	0.910704	0.887286	0.90408	0.867534	0.885571	0.884063	0.883294	0.886665	0.918155	0.844441	0.871762	0.892756	0.888439	0.862803	1	0.90927	0.0581139
1022	22	15499	0.061996	99.4032	7.41216	12.5452	2.75382	0.951578	0.92135	0.912027	0.912833	0.909543	0.906833	0.911575	0.887057	0.905091	0.868733	0.885509	0.884089	0.883573	0.886509	0.918479	0.843603	0.871734	0.893509	0.888799	0.862959	1	0.910048	0.0577895
1022	10	58748	0.234992	66.4903	8.24691	3.88149	1.38482	0.911069	0.909827	0.864421	0.869264	0.876779	0.862778	0.925436	0.91718	0.902848	0.883017	0.897767	0.871698	0.876166	0.87923	0.888617	0.871911	0.882319	0.881613	0.889273	0.869306	1	0.890227	0.0633387
1024	12	55059	0.220236	66.419	8.43088	3.8773	1.42152	0.912612	0.910968	0.865653	0.870521	0.87824	0.86371	0.926379	0.917361	0.902931	0.883316	0.897819	0.871828	0.876287	0.879575	0.888955	0.872046	0.882099	0.881854	0.889355	0.869268	1	0.891136	0.0630738
1024	12	55059	0.220236	66.419	8.43088	3.8773	1.42152	0.912612	0.910968	0.865653	0.870521	0.87824	0.86371	0.926379	0.917361	0.902931	0.883316	0.897819	0.871828	0.876287	0.879575	0.888955	0.872046	0.882099	0.881854	0.889355	0.869268	1	0.891136	0.0630738
1029	17	46962	0.187848	104.25	9.31031	14.564	3.8297	0.913611	0.912546	0.867063	0.872205	0.880169	0.864731	0.927101	0.917891	0.902964	0.883065	0.897641	0.871705	0.876315	0.880414	0.888325	0.872152	0.881777	0.881766	0.889081	0.869405	1	0.892072	0.0627366
1030	18	18418	0.073672	99.0477	7.67577	12.4276	2.82732	0.927028	0.926078	0.883592	0.886415	0.892144	0.876045	0.93395	0.922847	0.906695	0.88628	0.90379	0.874362	0.877022	0.884705	0.893121	0.875068	0.884352	0.88609	0.889212	0.870453	1	0.902173	0.0589259
1034	22	16912	0.067648	99.0201	7.66912	12.417	2.82586	0.927773	0.927241	0.884786	0.887506	0.893241	0.877158	0.933893	0.922925	0.906634	0.886826	0.904417	0.874438	0.877868	0.885111	0.893655	0.874882	0.884254	0.887742	0.888777	0.871393	1	0.902924	0.0587995
1034	10	57531	0.230124	64.2367	7.95037	3.50116	1.25029	0.930898	0.913881	0.862978	0.884141	0.869609	0.884306	0.914594	0.889251	0.914029	0.86569	0.873147	0.887817	0.86463	0.903409	0.908423	0.867584	0.860875	0.885236	0.889686	0.881507	1	0.893576	0.064995
1036	12	53928	0.215712	64.1757	8.10265	3.49763	1.27945	0.931956	0.91497	0.864709	0.885384	0.871162	0.885291	0.915749	0.889594	0.914553	0.866118	0.873248	0.888453	0.865089	0.904104	0.908535	0.868565	0.860898	0.88582	0.889529	0.88174	1	0.894562	0.0645886
1036	12	53928	0.215712	64.1757	8.10265	3.49763	1.27945	0.931956	0.91497	0.864709	0.885384	0.871162	0.885291	0.915749	0.889594	0.914553	0.866118	0.873248	0.888453	0.865089	0.904104	0.908535	0.868565	0.860898	0.88582	0.889529	0.88174	1	0.894562	0.0645886
1041	17	45986	0.183944	104.749	8.99095	14.7474	3.73494	0.933317	0.916322	0.866568	0.8864	0.873114	0.886716	0.916225	0.890173	0.915637	0.866383	0.873614	0.888053	0.865318	0.904417	0.908809	0.868841	0.860969	0.886031	0.88964	0.881649	1	0.895627	0.0642299
1042	18	16478	0.065912	99.7588	7.39031	12.6771	2.76477	0.947384	0.928996	0.881873	0.899351	0.890824	0.896043	0.924232	0.895952	0.922412	0.875106	0.877898	0.893494	0.867004	0.909243	0.912854	0.874621	0.858023	0.884755	0.889337	0.879931	1	0.906161	0.0589146
1046	22	15084	0.060336	99.7358	7.37294	12.6675	2.75763	0.948455	0.930191	0.882525	0.900358	0.892005	0.896944	0.924456	0.897209	0.922766	0.875895	0.877619	0.894126	0.866514	0.90944	0.913286	0.874768	0.858161	0.885011	0.888591	0.880469	1	0.906927	0.0584783
1046	10	54432	0.217728	67.4697	8.34468	4.05374	1.44023	0.945069	0.915996	0.869038	0.900628	0.867982	0.905947	0.915978	0.893785	0.922582	0.887364	0.89136	0.873163	0.852431	0.870839	0.886629	0.871215	0.865961	0.881347	0.873641	0.854295	1	0.89951	0.0606637
1048	12	51104	0.204416	67.4243	8.54465	4.0546	1.48269	0.945934	0.917394	0.870079	0.901642	0.86911	0.906915	0.916836	0.894284	0.923166	0.887778	0.891877	0.873366	0.852536	0.870881	0.886917	0.871331	0.865901	0.881565	0.874061	0.854933	1	0.900342	0.0603933
1048	12	51104	0.204416	67.4243	8.54465	4.0546	1.48269	0.945934	0.917394	0.870079	0.901642	0.86911	0.906915	0.916836	0.894284	0.923166	0.887778	0.891877	0.873366	0.852536	0.870881	0.886917	0.871331	0.865901	0.881565	0.874061	0.854933	1	0.900342	0.0603933
1053	17	43640	0.17456	103.838	9.39344	14.4017	3.83454	0.946929	0.918951	0.871551	0.903414	0.870348	0.90794	0.917518	0.8945	0.924209	0.887546	0.892587	0.873763	0.853105	0.870898	0.887729	0.871574	0.866361	0.88129	0.873751	0.854445	1	0.901332	0.0599614
1054	18	17651	0.070604	98.645	7.76691	12.2842	2.84009	0.956461	0.932213	0.887343	0.913546	0.880035	0.915755	0.924424	0.902272	0.930287	0.894029	0.89672	0.878619	0.855702	0.874228	0.890799	0.873916	0.870687	0.883264	0.878364	0.859045	1	0.91037	0.0564174
1058	22	16126	0.064504	98.6076	7.79513	12.2721	2.84788	0.957677	0.933089	0.888565	0.914672	0.88038	0.916563	0.924656	0.903231	0.930981	0.894673	0.897619	0.878767	0.856846	0.874085	0.891232	0.874364	0.870675	0.883201	0.878519	0.859265	1	0.911174	0.0560421
1058	10	57220	0.22888	62.5287	7.78991	3.23203	1.15734	0.923759	0.920159	0.893289	0.87742	0.845587	0.903906	0.909874	0.894574	0.911797	0.86676	0.894434	0.885171	0.871688	0.881396	0.921094	0.881615	0.844329	0.860302	0.896444	0.848593	1	0.895403	0.0621941
1060	12	53667	0.214668	62.4596	7.95057	3.2278	1.18559	0.924786	0.921153	0.893892	0.878771	0.84743	0.904746	0.910308	0.89514	0.912143	0.867433	0.895047	0.885423	0.871932	0.881668	0.921227	0.881743	0.844989	0.860464	0.896873	0.848548	1	0.896231	0.0619619
1060	12	53667	0.214668	62.4596	7.95057	3.2278	1.18559	0.924786	0.921153	0.893892	0.878771	0.84743	0.904746	0.910308	0.89514	0.912143	0.867433	0.895047	0.885423	0.871932	0.881668	0.921227	0.881743	0.844989	0.860464	0.896873	0.848548	1	0.896231	0.0619619
1065	17	45910	0.18364	99.3138	8.77149	12.5934	3.27423	0.925855	0.922697	0.895742	0.880712	0.847985	0.905315	0.910118	0.896232	0.912633	0.867382	0.895622	0.885395	0.872773	0.882193	0.921488	0.881638	0.844413	0.860771	0.897299	0.848693	1	0.897166	0.0617436
1066	18	25277	0.101108	96.021	7.56731	11.3339	2.61155	0.937038	0.930688	0.906278	0.892827	0.858092	0.912391	0.914507	0.900977	0.91698	0.871464	0.899078	0.887862	0.877418	0.883669	0.923587	0.882897	0.846263	0.863117	0.898366	0.849013	1	0.904694	0.0587771
1070	22	23118	0.092472	96.008	7.5614	11.3291	2.60909	0.938273	0.931958	0.907215	0.894563	0.859201	0.913487	0.915369	0.902024	0.917251	0.871961	0.898953	0.887858	0.877736	0.884138	0.923869	0.882948	0.845726	0.86238	0.898434	0.848992	1	0.905604	0.0586146
1070	10	60410	0.24164	62.4111	7.76919	3.21379	1.153	0.932561	0.908144	0.89078	0.86763	0.87714	0.87214	0.907606	0.879118	0.903485	0.874466	0.906117	0.862862	0.873084	0.868432	0.89981	0.877487	0.8573	0.875286	0.873597	0.869086	1	0.892691	0.0655647
1072	12	56433	0.225732	62.3165	7.93879	3.20611	1.18182	0.934063	0.90992	0.892111	0.869199	0.878458	0.873549	0.908298	0.880194	0.904152	0.875259	0.906668	0.863298	0.873186	0.869172	0.900262	0.877616	0.857628	0.875835	0.874506	0.868889	1	0.893862	0.0651086
1072	12	56433	0.225732	62.3165	7.93879	3.20611	1.18182	0.934063	0.90992	0.892111	0.869199	0.878458	0.873549	0.908298	0.880194	0.904152	0.875259	0.906668	0.863298	0.873186	0.869172	0.900262	0.877616	0.857628	0.875835	0.874506	0.868889	1	0.893862	0.0651086
1077	17	48215	0.19286	101.834	8.83764	13.5618	3.47249	0.935331	0.911418	0.893353	0.870808	0.880577	0.874365	0.90868	0.879467	0.904967	0.87619	0.907052	0.863694	0.873369	0.869232	0.900913	0.877424	0.857555	0.87702	0.874997	0.868879	1	0.894862	0.0646878
1078	18	23247	0.092988	97.3348	7.53737	11.7962	2.67643	0.947047	0.924033	0.906009	0.884437	0.892911	0.885017	0.912569	0.886588	0.911214	0.882781	0.910698	0.869338	0.875898	0.868155	0.90231	0.87921	0.858777	0.881017	0.876866	0.871661	1	0.904146	0.0606596
1082	22	21234	0.084936	97.3048	7.53667	11.7855	2.67582	0.947584	0.925756	0.907695	0.886573	0.894909	0.885985	0.912993	0.887068	0.911416	0.883395	0.910238	0.869831	0.876401	0.868513	0.903198	0.879015	0.858906	0.881275	0.876166	0.872351	1	0.90517	0.0602319
1082	10	59746	0.238984	64.9144	8.13555	3.61646	1.30427	0.926062	0.898294	0.879649	0.862794	0.866711	0.893541	0.905885	0.880879	0.899675	0.883072	0.889072	0.880076	0.881339	0.866468	0.899424	0.84558	0.856601	0.873933	0.88857	0.864518	1	0.889294	0.0635647
1084	12	55811	0.223244	64.8413	8.32257	3.61235	1.33958	0.927254	0.899455	0.880552	0.864552	0.867938	0.894483	0.906434	0.88152	0.900091	0.883939	0.889834	0.880319	0.881905	0.866908	0.899876	0.845971	0.856489	0.874084	0.888973	0.864238	1	0.89023	0.0632865
1084	12	55811	0.223244	64.8413	8.32257	3.61235	1.33958	0.927254	0.899455	0.880552	0.864552	0.867938	0.894483	0.906434	0.88152	0.900091	0.883939	0.889834	0.880319	0.881905	0.866908	0.899876	0.845971	0.856489	0.874084	0.888973	0.864238	1	0.89023	0.0632865
1089	17	47515	0.19006	102.784	9.20048	13.9626	3.68327	0.928328	0.902357	0.881932	0.866495	0.869315	0.895538	0.908082	0.882437	0.900305	0.884237	0.89034	0.880364	0.881869	0.867368	0.900137	0.845954	0.856645	0.874619	0.889351	0.86398	1	0.891475	0.0628471
1090	18	20318	0.081272	98.3889	7.64397	12.1834	2.77746	0.94217	0.916109	0.893986	0.880475	0.881558	0.902919	0.917807	0.887784	0.905183	0.88835	0.89684	0.885028	0.886455	0.872133	0.899769	0.848238	0.857294	0.877055	0.891106	0.863717	1	0.901211	0.05962
1094	22	18513	0.074052	98.3744	7.64373	12.1781	2.77636	0.943553	0.917706	0.895614	0.881219	0.883163	0.90323	0.918868	0.888133	0.905958	0.8887	0.897072	0.885567	0.887376	0.871658	0.899449	0.847242	0.858505	0.876573	0.891266	0.863042	1	0.902162	0.0592291
1094	10	62380	0.24952	64.4144	7.97887	3.53031	1.25921	0.936254	0.907206	0.865494	0.879841	0.874054	0.870183	0.907526	0.897435	0.907029	0.877196	0.871682	0.876956	0.862752	0.88635	0.913658	0.844421	0.8645	0.882575	0.870207	0.851274	1	0.891447	0.0637627
1096	12	58369	0.233476	64.3727	8.16841	3.53129	1.29574	0.93733	0.908479	0.867224	0.881153	0.875533	0.870856	0.908367	0.898217	0.907374	0.877709	0.87185	0.877281	0.863241	0.886712	0.913499	0.844866	0.86474	0.883012	0.870419	0.851445	1	0.892416	0.06336
1096	12	58369	0.233476	64.3727	8.16841	3.53129	1.29574	0.93733	0.908479	0.867224	0.881153	0.875533	0.870856	0.908367	0.898217	0.907374	0.877709	0.87185	0.877281	0.863241	0.886712	0.913499	0.844866	0.86474	0.883012	0.870419	0.851445	1	0.892416	0.06336
1101	17	49751	0.199004	103.765	9.08179	14.3495	3.69995	0.938011	0.909369	0.868766	0.882334	0.876404	0.872254	0.908715	0.898495	0.907931	0.878143	0.872596	0.877631	0.863792	0.886997	0.914424	0.844918	0.865249	0.88358	0.871229	0.851923	1	0.893245	0.0630381
1102	18	18209	0.072836	99.8589	7.43686	12.7172	2.78637	0.948295	0.925971	0.888874	0.897001	0.887885	0.880059	0.917101	0.90156	0.912818	0.881432	0.879153	0.883327	0.868444	0.892141	0.915097	0.845653	0.870613	0.887363	0.873414	0.853836	1	0.903635	0.0589055
1106	22	16633	0.066532	99.8281	7.42623	12.705	2.77998	0.949378	0.927644	0.890639	0.897944	0.888775	0.881651	0.917904	0.902633	0.913185	0.882823	0.879487	0.884386	0.869897	0.892473	0.914778	0.84657	0.87152	0.887002	0.873565	0.852973	1	0.904731	0.0584702
1106	10	58531	0.234124	67.5999	8.31645	4.07542	1.44364	0.932531	0.921589	0.886342	0.881499	0.886069	0.903188	0.934291	0.908143	0.891716	0.888538	0.896568	0.846509	0.872486	0.887034	0.881994	0.877629	0.849516	0.878586	0.870821	0.867839	1	0.900339	0.0610109
1108	12	54825	0.2193	67.5544	8.50854	4.07589	1.48475	0.933881	0.922754	0.888144	0.882627	0.887305	0.903675	0.934938	0.908691	0.892367	0.888819	0.896662	0.847378	0.872558	0.887606	0.881897	0.877611	0.849403	0.878714	0.871446	0.868162	1	0.901273	0.0606076
1108	12	54825	0.2193	67.5544	8.50854	4.07589	1.48475	0.933881	0.922754	0.888144	0.882627	0.887305	0.903675	0.934938	0.908691	0.892367	0.888819	0.896662	0.847378	0.872558	0.887606	0.881897	0.877611	0.849403	0.878714	0.871446	0.868162	1	0.901273	0.0606076
1113	17	46754	0.187016	105.597	9.38366	15.1299	3.95937	0.934915	0.923771	0.889517	0.884053	0.888951	0.903816	0.935727	0.90943	0.892212	0.889357	0.897164	0.847468	0.871968	0.887443	0.881689	0.877839	0.849788	0.878748	0.871519	0.868375	1	0.902085	0.0602965
1114	18	16512	0.066048	99.6656	7.69	12.659	2.87957	0.948674	0.934956	0.905281	0.898619	0.903646	0.910641	0.940952	0.917696	0.899467	0.892926	0.900648	0.858012	0.873062	0.891443	0.882298	0.879179	0.849079	0.879966	0.87818	0.872275	1	0.912088	0.0559769
1118	22	15146	0.060584	99.6778	7.69736	12.664	2.88287	0.949459	0.93632	0.907038	0.900403	0.903539	0.910736	0.94147	0.917998	0.899181	0.894593	0.900766	0.858907	0.873828	0.89149	0.882048	0.878549	0.848739	0.879407	0.878747	0.873597	1	0.912868	0.05563
1118	10	58470	0.23388	64.4934	8.03988	3.54508	1.26954	0.939225	0.921772	0.868668	0.875526	0.877057	0.903395	0.905362	0.882846	0.902138	0.882872	0.871772	0.85254	0.86848	0.867958	0.912955	0.856388	0.854045	0.865948	0.871857	0.869694	1	0.894411	0.0624447
1120	12	54764	0.219056	64.454	8.21116	3.54574	1.30316	0.940399	0.923116	0.870271	0.87741	0.878004	0.904326	0.906097	0.883628	0.902701	0.88319	0.872389	0.852951	0.869065	0.868454	0.913145	0.856831	0.854476	0.865906	0.872517	0.869924	1	0.895445	0.0620306
1120	12	54764	0.219056	64.454	8.21116	3.54574	1.30316	0.940399	0.923116	0.870271	0.87741	0.878004	0.904326	0.906097	0.883628	0.902701	0.88319	0.872389	0.852951	0.869065	0.868454	0.913145	0.856831	0.854476	0.865906	0.872517	0.869924	1	0.895445	0.0620306
1125	17	46800	0.1872	103.646	9.10717	14.303	3.70076	0.941068	0.924947	0.87234	0.878462	0.879071	0.905385	0.906795	0.884391	0.903077	0.883301	0.873152	0.853034	0.869754	0.868771	0.913632	0.857393	0.85515	0.865491	0.873056	0.870417	1	0.896439	0.0617256
1126	18	18737	0.074948	98.9297	7.58038	12.3787	2.78783	0.952901	0.938384	0.888616	0.890644	0.890938	0.914394	0.91346	0.892005	0.90927	0.888509	0.88037	0.857261	0.878236	0.871751	0.917009	0.859823	0.859903	0.866441	0.874953	0.869216	1	0.906417	0.0578052
1130	22	17179	0.068716	98.9372	7.59197	12.382	2.78989	0.953606	0.939519	0.889866	0.891786	0.89199	0.914692	0.913877	0.892165	0.910123	0.889516	0.880523	0.857035	0.878573	0.871267	0.917399	0.85948	0.860789	0.866494	0.873683	0.87019	1	0.907127	0.0573946
1130	10	59710	0.23884	65.769	8.15959	3.75714	1.3398	0.916999	0.90834	0.89722	0.865952	0.867937	0.883278	0.903919	0.892179	0.90407	0.8656	0.895537	0.878739	0.873279	0.871487	0.910409	0.890965	0.833386	0.873388	0.879987	0.855811	1	0.891325	0.0633724
1132	12	55799	0.223196	65.7164	8.33798	3.75594	1.37621	0.918968	0.909559	0.899048	0.86713	0.869693	0.884147	0.904407	0.892874	0.904246	0.866207	0.896127	0.879317	0.873887	0.8717	0.91085	0.890957	0.833787	0.873824	0.880294	0.855598	1	0.892448	0.0629414
1132	12	55799	0.223196	65.7164	8.33798	3.75594	1.37621	0.918968	0.909559	0.899048	0.86713	0.869693	0.884147	0.904407	0.892874	0.904246	0.866207	0.896127	0.879317	0.873887	0.8717	0.91085	0.890957	0.833787	0.873824	0.880294	0.855598	1	0.892448	0.0629414
1137	17	47534	0.190136	104.322	9.21494	14.5869	3.7963	0.920015	0.91039	0.899451	0.869062	0.871124	0.884861	0.905005	0.893245	0.904626	0.866853	0.897095	0.87956	0.873806	0.871765	0.911148	0.890542	0.834455	0.873017	0.880107	0.85564	1	0.893226	0.0627597
1138	18	17734	0.070936	99.5217	7.57161	12.5982	2.81466	0.934533	0.92396	0.913499	0.88023	0.885841	0.894609	0.911921	0.901263	0.90927	0.872646	0.902786	0.886489	0.880005	0.874084	0.91381	0.893115	0.83822	0.875606	0.881076	0.855955	1	0.903502	0.0589708
1142	22	16253	0.065012	99.5082	7.58298	12.5937	2.81823	0.936073	0.924506	0.9146	0.881222	0.887775	0.895865	0.912355	0.902172	0.909894	0.873931	0.902972	0.887036	0.880853	0.874639	0.914416	0.892328	0.838061	0.876177	0.882514	0.855042	1	0.904464	0.0584048
1142	10	58113	0.232452	65.8364	8.13727	3.76754	1.34155	0.93751	0.896443	0.882608	0.875949	0.862286	0.90663	0.893225	0.876895	0.897037	0.869031	0.887383	0.868024	0.870692	0.863533	0.882531	0.868644	0.834512	0.880698	0.886093	0.881274	1	0.890472	0.063497
1144	12	54441	0.217764	65.7864	8.32645	3.76719	1.38048	0.938778	0.898229	0.883764	0.877353	0.863182	0.907138	0.894179	0.877868	0.89743	0.86951	0.887612	0.868087	0.87098	0.864275	0.882818	0.869308	0.834766	0.881	0.886556	0.881532	1	0.89145	0.0631563
1144	12	54441	0.217764	65.7864	8.32645	3.76719	1.38048	0.938778	0.898229	0.883764	0.877353	0.863182	0.907138	0.894179	0.877868	0.89743	0.86951	0.887612	0.868087	0.87098	0.864275	0.882818	0.869308	0.834766	0.881	0.886556	0.881532	1	0.89145	0.0631563
1149	17	46349	0.185396	103.082	9.17329	14.0803	3.69826	0.939945	0.899998	0.885542	0.878541	0.863945	0.907948	0.895133	0.878951	0.897678	0.86976	0.888056	0.868972	0.870871	0.86483	0.882942	0.869814	0.83484	0.880429	0.886783	0.882123	1	0.892459	0.0627048
1150	18	17311	0.069244	99.261	7.48909	12.4965	2.77458	0.952718	0.914534	0.899082	0.892207	0.877766	0.914736	0.901797	0.888943	0.902259	0.877997	0.892583	0.873115	0.874242	0.872798	0.880943	0.873664	0.839033	0.879527	0.891283	0.883629	1	0.902559	0.0590243
1154	22	15810	0.06324	99.236	7.49258	12.4874	2.77786	0.953922	0.916192	0.90098	0.892473	0.878463	0.916382	0.901961	0.890006	0.902467	0.878843	0.893106	0.872992	0.8747	0.874447	0.881531	0.873719	0.839216	0.879285	0.891303	0.883365	1	0.903519	0.0585805
1154	10	56928	0.227712	65.3539	8.07888	3.68564	1.31032	0.920593	0.920847	0.869985	0.86475	0.877925	0.887595	0.906707	0.881052	0.877494	0.886453	0.869028	0.870389	0.888069	0.876036	0.875018	0.87594	0.866753	0.880981	0.868562	0.872312	1	0.889719	0.0622912
1156	12	53194	0.212776	65.3002	8.26582	3.68456	1.34686	0.921955	0.922125	0.87132	0.866695	0.878548	0.888681	0.906916	0.881791	0.878558	0.886876	0.869468	0.871282	0.888408	0.876405	0.875334	0.875973	0.866414	0.881124	0.86928	0.872025	1	0.890709	0.0619859
1156	12	53194	0.212776	65.3002	8.26582	3.68456	1.34686	0.921955	0.922125	0.87132	0.866695	0.878548	0.888681	0.906916	0.881791	0.878558	0.886876	0.869468	0.871282	0.888408	0.876405	0.875334	0.875973	0.866414	0.881124	0.86928	0.872025	1	0.890709	0.0619859
1161	17	45393	0.181572	104.604	9.16814	14.6999	3.79646	0.923116	0.922741	0.871985	0.868493	0.879893	0.889531	0.9071	0.883044	0.879805	0.887824	0.870443	0.87128	0.888694	0.876963	0.87497	0.876203	0.866587	0.881733	0.870564	0.872128	1	0.891601	0.0618844
1162	18	17365	0.06946	99.2891	7.62969	12.5149	2.83295	0.933487	0.935099	0.887273	0.885718	0.891563	0.898963	0.915376	0.892542	0.886582	0.892571	0.878174	0.874806	0.889922	0.882695	0.878491	0.880392	0.869709	0.882695	0.875209	0.868529	1	0.9017	0.0584739
1166	22	15848	0.063392	99.2747	7.64443	12.5104	2.83906	0.935355	0.935575	0.887809	0.887273	0.893046	0.898946	0.916046	0.893457	0.887147	0.893551	0.879796	0.874874	0.889986	0.883014	0.87948	0.880584	0.869731	0.882635	0.874621	0.867996	1	0.902577	0.0581084
1166	10	60403	0.241612	65.2598	8.09709	3.67107	1.31184	0.922669	0.912629	0.868028	0.864378	0.879095	0.908167	0.924515	0.889641	0.899177	0.877332	0.896172	0.87739	0.887092	0.880594	0.901387	0.855148	0.868425	0.866315	0.857068	0.869477	1	0.893396	0.0650066
1168	12	56529	0.226116	65.2095	8.27829	3.67028	1.34573	0.924154	0.914097	0.869191	0.865671	0.879602	0.908843	0.925304	0.890508	0.89991	0.877735	0.896345	0.877903	0.887164	0.880805	0.902015	0.855915	0.868643	0.866573	0.857693	0.869421	1	0.894334	0.0646678
1168	12	56529	0.226116	65.2095	8.27829	3.67028	1.34573	0.924154	0.914097	0.869191	0.865671	0.879602	0.908843	0.925304	0.890508	0.89991	0.877735	0.896345	0.877903	0.887164	0.880805	0.902015	0.855915	0.868643	0.866573	0.857693	0.869421	1	0.894334	0.0646678
1173	17	48186	0.192744	104.225	9.18563	14.5451	3.78099	0.925186	0.915536	0.869796	0.867192	0.881449	0.909673	0.926026	0.891473	0.900064	0.878751	0.897335	0.878502	0.887177	0.881314	0.902077	0.856182	0.869309	0.867306	0.858714	0.869163	1	0.895309	0.0643876
1174	18	17250	0.069	99.646	7.55654	12.6441	2.82737	0.94087	0.932203	0.887536	0.881768	0.894928	0.919043	0.934812	0.899913	0.906899	0.890145	0.902493	0.884667	0.89087	0.884667	0.904029	0.859507	0.87429	0.870928	0.861536	0.873594	1	0.907185	0.0590101
1178	22	15781	0.063124	99.6222	7.55998	12.6354	2.82727	0.942494	0.933306	0.888727	0.883151	0.895824	0.91927	0.935144	0.901147	0.907737	0.890881	0.903492	0.885178	0.890375	0.884513	0.904664	0.859736	0.874628	0.872378	0.861606	0.873234	1	0.908123	0.0586448
1178	10	61320	0.24528	66.4578	8.17833	3.87328	1.37292	0.938169	0.911831	0.879998	0.880895	0.89333	0.912745	0.919121	0.896159	0.88529	0.873549	0.886619	0.851207	0.872864	0.883399	0.908187	0.876916	0.842482	0.866365	0.881499	0.845116	1	0.897942	0.0605049
1180	12	57396	0.229584	66.393	8.36831	3.87037	1.41059	0.939046	0.913173	0.881595	0.882204	0.894313	0.91387	0.919794	0.896517	0.886177	0.873571	0.886665	0.851862	0.873423	0.88352	0.908678	0.877343	0.842829	0.866411	0.881455	0.845268	1	0.898848	0.0601817
1180	12	57396	0.229584	66.393	8.36831	3.87037	1.41059	0.939046	0.913173	0.881595	0.882204	0.894313	0.91387	0.919794	0.896517	0.886177	0.873571	0.886665	0.851862	0.873423	0.88352	0.908678	0.877343	0.842829	0.866411	0.881455	0.845268	1	0.898848	0.0601817
1185	17	49003	0.196012	104.819	9.25378	14.7953	3.84682	0.939698	0.914934	0.882344	0.882864	0.895843	0.915056	0.920668	0.896629	0.887599	0.874181	0.886793	0.852999	0.87362	0.883242	0.909077	0.876967	0.843091	0.866957	0.882109	0.845397	1	0.899712	0.059951
1186	18	17636	0.070544	99.5292	7.59822	12.6025	2.82769	0.951831	0.930823	0.899183	0.894846	0.906526	0.923537	0.92881	0.903691	0.891642	0.876985	0.890395	0.858244	0.87775	0.886425	0.914181	0.878175	0.843247	0.872448	0.884951	0.847046	1	0.909672	0.0559962
1190	22	16191	0.064764	99.4921	7.60755	12.5891	2.82946	0.952597	0.931505	0.900593	0.89664	0.907727	0.924495	0.929838	0.903743	0.891637	0.877679	0.89068	0.85776	0.877802	0.886511	0.913563	0.878111	0.843895	0.872738	0.885245	0.847353	1	0.910448	0.0555399
1190	10	59884	0.239536	65.3054	8.12066	3.67939	1.31739	0.922108	0.903054	0.875635	0.852548	0.896976	0.902787	0.918376	0.875601	0.913909	0.864371	0.895214	0.87697	0.871944	0.855671	0.909717	0.882348	0.853617	0.855404	0.862551	0.831032	1	0.89101	0.0651773
1192	12	56004	0.224016	65.2334	8.30605	3.6753	1.35336	0.924005	0.904748	0.877	0.854626	0.897784	0.903793	0.919131	0.876214	0.91431	0.865617	0.895507	0.877634	0.872339	0.855787	0.909703	0.883062	0.853278	0.855635	0.862188	0.830682	1	0.892163	0.0645769
1192	12	56004	0.224016	65.2334	8.30605	3.6753	1.35336	0.924005	0.904748	0.877	0.854626	0.897784	0.903793	0.919131	0.876214	0.91431	0.865617	0.895507	0.877634	0.872339	0.855787	0.909703	0.883062	0.853278	0.855635	0.862188	0.830682	1	0.892163	0.0645769
1197	17	47730	0.19092	104.958	9.24609	14.8526	3.85824	0.925456	0.906128	0.879279	0.855081	0.897936	0.904808	0.920857	0.877163	0.914268	0.866101	0.895695	0.877823	0.873245	0.856191	0.909858	0.883511	0.853541	0.8566	0.862319	0.83062	1	0.893157	0.0640987
1198	18	18540	0.07416	98.9533	7.69774	12.3939	2.83081	0.940831	0.923112	0.892718	0.869606	0.909978	0.912433	0.924703	0.88665	0.918689	0.874461	0.901456	0.883118	0.878749	0.860032	0.914671	0.886219	0.854585	0.858954	0.86459	0.833441	1	0.903863	0.05926
1202	22	17014	0.068056	98.9383	7.71307	12.3892	2.83499	0.942577	0.924151	0.893353	0.87187	0.91075	0.913219	0.925708	0.88677	0.918773	0.874515	0.901434	0.883537	0.879834	0.861144	0.914805	0.886887	0.855149	0.859087	0.865023	0.834842	1	0.904817	0.0588545
1202	10	59342	0.237368	65.1815	8.16637	3.66085	1.31643	0.92828	0.90286	0.876352	0.867834	0.859004	0.895892	0.897105	0.898908	0.89023	0.879411	0.900846	0.877717	0.866048	0.876951	0.893221	0.878804	0.839978	0.865374	0.858229	0.840779	1	0.889446	0.0644179
1204	12	55582	0.222328	65.1159	8.32388	3.65676	1.34761	0.929734	0.904025	0.877766	0.869607	0.860144	0.896504	0.897476	0.899437	0.891179	0.879826	0.90111	0.877892	0.866378	0.877065	0.893491	0.878918	0.839849	0.865298	0.858659	0.840704	1	0.890398	0.0640531
1204	12	55582	0.222328	65.1159	8.32388	3.65676	1.34761	0.929734	0.904025	0.877766	0.869607	0.860144	0.896504	0.897476	0.899437	0.891179	0.879826	0.90111	0.877892	0.866378	0.877065	0.893491	0.878918	0.839849	0.865298	0.858659	0.840704	1	0.890398	0.0640531
1209	17	47171	0.188684	104.758	9.20577	14.7664	3.82358	0.93125	0.905228	0.879015	0.870651	0.861493	0.897352	0.897373	0.900267	0.891883	0.881537	0.902207	0.878654	0.866804	0.876757	0.894119	0.878983	0.840432	0.865383	0.858833	0.840622	1	0.891389	0.0636529
1210	18	17342	0.069368	99.5577	7.63697	12.6154	2.84831	0.943259	0.919819	0.89733	0.88574	0.872939	0.908575	0.9035	0.907508	0.897964	0.887556	0.905778	0.882165	0.874409	0.878964	0.896523	0.880377	0.845375	0.86896	0.86155	0.843588	1	0.90199	0.0585028
1214	22	15803	0.063212	99.5239	7.65162	12.6036	2.85067	0.944441	0.921154	0.899481	0.887458	0.873821	0.908403	0.90448	0.908846	0.897931	0.888439	0.906062	0.882364	0.874739	0.879074	0.896982	0.880402	0.845061	0.868411	0.861672	0.843226	1	0.902966	0.0581541
1214	10	58158	0.232632	66.4113	8.26516	3.86902	1.38769	0.909144	0.926579	0.885312	0.866441	0.872477	0.901398	0.90359	0.899962	0.911139	0.856391	0.88061	0.848722	0.875993	0.875683	0.876921	0.869829	0.837013	0.878142	0.871187	0.863389	1	0.891162	0.0638661
1216	12	54338	0.217352	66.3751	8.45771	3.87112	1.4268	0.911057	0.927739	0.88682	0.867726	0.873496	0.902186	0.904662	0.900889	0.911278	0.856877	0.881225	0.849194	0.876274	0.875483	0.877259	0.871075	0.837756	0.878354	0.871536	0.863889	1	0.892227	0.0634795
1216	12	54338	0.217352	66.3751	8.45771	3.87112	1.4268	0.911057	0.927739	0.88682	0.867726	0.873496	0.902186	0.904662	0.900889	0.911278	0.856877	0.881225	0.849194	0.876274	0.875483	0.877259	0.871075	0.837756	0.878354	0.871536	0.863889	1	0.892227	0.0634795
1221	17	46344	0.185376	101.475	9.2864	13.4522	3.62626	0.912373	0.928977	0.889166	0.869465	0.874795	0.903051	0.905511	0.900699	0.912319	0.856324	0.881657	0.849258	0.876575	0.875895	0.877406	0.871785	0.837983	0.878711	0.87186	0.86379	1	0.893278	0.0629854
1222	18	22453	0.089812	96.9725	7.83141	11.6832	2.76157	0.92589	0.939963	0.901105	0.881909	0.884581	0.912328	0.910569	0.90636	0.916581	0.861221	0.882688	0.852826	0.878747	0.877411	0.881174	0.873113	0.838797	0.881129	0.874649	0.867768	1	0.901907	0.0590158
1226	22	20458	0.081832	96.958	7.83418	11.6783	2.76283	0.926899	0.941465	0.902263	0.88342	0.886255	0.912064	0.911306	0.905856	0.917172	0.861032	0.88232	0.85282	0.878825	0.878605	0.881269	0.872788	0.839207	0.88122	0.875354	0.868047	1	0.902692	0.0587182
1226	10	56386	0.225544	60.7147	7.58142	2.96067	1.06486	0.934141	0.910864	0.876601	0.864399	0.875483	0.876725	0.923261	0.8788	0.893617	0.861898	0.884661	0.882985	0.868744	0.879083	0.901208	0.86658	0.856729	0.858032	0.84458	0.868912	1	0.890957	0.0621645
1228	12	52801	0.211204	60.6546	7.73954	2.95785	1.09083	0.935247	0.912596	0.877616	0.865807	0.876167	0.8779	0.923657	0.879387	0.894453	0.862683	0.885097	0.88343	0.869453	0.879699	0.901612	0.866868	0.85683	0.85809	0.844501	0.869292	1	0.89191	0.0618092
1228	12	52801	0.211204	60.6546	7.73954	2.95785	1.09083	0.935247	0.912596	0.877616	0.865807	0.876167	0.8779	0.923657	0.879387	0.894453	0.862683	0.885097	0.88343	0.869453	0.879699	0.901612	0.866868	0.85683	0.85809	0.844501	0.869292	1	0.89191	0.0618092
1233	17	45032	0.180128	96.584	8.5403	11.5882	3.02221	0.936723	0.914139	0.879863	0.867017	0.877187	0.879375	0.924543	0.879808	0.895064	0.862531	0.886003	0.883205	0.870603	0.880263	0.901737	0.867439	0.857213	0.857657	0.843522	0.868582	1	0.893016	0.061404
1234	18	30224	0.120896	93.1796	7.59571	10.3744	2.47551	0.943075	0.922016	0.888218	0.874636	0.884777	0.885191	0.927673	0.883867	0.899765	0.86696	0.890716	0.883834	0.872485	0.882064	0.900973	0.869425	0.858374	0.857878	0.845636	0.870285	1	0.89867	0.058913
1238	22	27636	0.110544	93.1714	7.5952	10.3717	2.47466	0.943588	0.923234	0.88942	0.875271	0.886344	0.886036	0.928264	0.884987	0.900546	0.866243	0.891138	0.884444	0.872883	0.882309	0.901415	0.869844	0.858536	0.857812	0.845618	0.870224	1	0.899434	0.0587026
1238	10	56965	0.22786	59.7835	7.54991	2.82989	1.02791	0.925928	0.899386	0.848749	0.890275	0.883701	0.883349	0.920521	0.906767	0.898613	0.874958	0.886852	0.874677	0.893724	0.896472	0.907355	0.86518	0.855692	0.864434	0.865786	0.842526	1	0.891746	0.0654393
1240	12	53379	0.213516	59.7439	7.70997	2.8301	1.05477	0.927106	0.900822	0.850775	0.89183	0.884215	0.88458	0.921486	0.907454	0.898921	0.875681	0.887053	0.874876	0.894612	0.897057	0.907829	0.86519	0.855955	0.864628	0.865827	0.842719	1	0.892788	0.0650286
1240	12	53379	0.213516	59.7439	7.70997	2.8301	1.05477	0.927106	0.900822	0.850775	0.89183	0.884215	0.88458	0.921486	0.907454	0.898921	0.875681	0.887053	0.874876	0.894612	0.897057	0.907829	0.86519	0.855955	0.864628	0.865827	0.842719	1	0.892788	0.0650286
1245	17	45548	0.182192	97.2151	8.55286	11.8132	3.06614	0.928877	0.903047	0.852639	0.893574	0.885681	0.885352	0.922576	0.908075	0.899019	0.87702	0.887306	0.87466	0.895034	0.896175	0.9088	0.86523	0.856591	0.864824	0.865834	0.842979	1	0.894043	0.0645131
1246	18	27956	0.111824	94.6842	7.49999	10.8711	2.51607	0.938081	0.913435	0.863518	0.902257	0.893708	0.893601	0.926706	0.910109	0.90308	0.882333	0.890274	0.876073	0.897124	0.898716	0.910896	0.866576	0.859511	0.867381	0.86688	0.845561	1	0.901043	0.0612677
1250	22	25659	0.102636	94.6617	7.50745	10.8638	2.51648	0.938852	0.914026	0.865447	0.903465	0.894228	0.894033	0.926907	0.909817	0.903601	0.883628	0.890019	0.876418	0.896937	0.898632	0.911629	0.866635	0.85964	0.867629	0.867142	0.845766	1	0.901712	0.0609575
1250	10	58892	0.235568	62.959	7.86889	3.29993	1.18639	0.920728	0.909657	0.862613	0.868072	0.88883	0.890673	0.907228	0.898153	0.893305	0.8529	0.877615	0.862239	0.882038	0.856169	0.91644	0.857824	0.858173	0.870967	0.843018	0.836455	1	0.888429	0.063976
1252	12	54995	0.21998	62.8966	8.02617	3.2966	1.2163	0.922802	0.911428	0.864724	0.869379	0.890272	0.891954	0.907837	0.898591	0.893527	0.853114	0.877953	0.862615	0.882698	0.856005	0.917011	0.858287	0.858242	0.871097	0.843522	0.836431	1	0.889648	0.0634578
1252	12	54995	0.21998	62.8966	8.02617	3.2966	1.2163	0.922802	0.911428	0.864724	0.869379	0.890272	0.891954	0.907837	0.898591	0.893527	0.853114	0.877953	0.862615	0.882698	0.856005	0.917011	0.858287	0.858242	0.871097	0.843522	0.836431	1	0.889648	0.0634578
1257	17	46932	0.187728	99.7277	8.86027	12.7542	3.33654	0.924689	0.913407	0.866189	0.870568	0.891417	0.892451	0.908698	0.89831	0.894358	0.854364	0.878814	0.862887	0.883491	0.856228	0.917327	0.859552	0.858402	0.871804	0.843454	0.836838	1	0.89079	0.0629317
1258	18	27384	0.109536	95.2491	7.74464	11.0769	2.63591	0.934323	0.923988	0.87836	0.881537	0.897769	0.899029	0.914421	0.902078	0.897988	0.858421	0.882523	0.864885	0.885791	0.858366	0.918584	0.863588	0.860795	0.872371	0.842645	0.836748	1	0.898092	0.0595805
1262	22	24940	0.09976	95.2196	7.76288	11.0677	2.63982	0.935505	0.925561	0.880052	0.882318	0.898276	0.899679	0.915437	0.903027	0.898937	0.85832	0.882538	0.865377	0.886267	0.858621	0.918845	0.864234	0.861187	0.872354	0.842983	0.836127	1	0.899002	0.0591901
1262	10	60587	0.242348	60.7662	7.63511	2.96974	1.07286	0.927542	0.906391	0.858782	0.856207	0.878431	0.914751	0.919372	0.898402	0.903783	0.865441	0.904683	0.878753	0.872894	0.882128	0.887303	0.88736	0.865747	0.860721	0.846411	0.846254	1	0.8917	0.0615979
1264	12	56654	0.226616	60.7035	7.79718	2.96674	1.09999	0.928637	0.908091	0.860901	0.857689	0.879991	0.915725	0.920235	0.899125	0.904076	0.866047	0.905346	0.879197	0.873725	0.882321	0.887484	0.887863	0.866055	0.860804	0.84648	0.846454	1	0.892838	0.0611781
1264	12	56654	0.226616	60.7035	7.79718	2.96674	1.09999	0.928637	0.908091	0.860901	0.857689	0.879991	0.915725	0.920235	0.899125	0.904076	0.866047	0.905346	0.879197	0.873725	0.882321	0.887484	0.887863	0.866055	0.860804	0.84648	0.846454	1	0.892838	0.0611781
1269	17	48497	0.193988	100.494	8.70643	13.0346	3.32907	0.929501	0.90918	0.862383	0.859517	0.880817	0.916655	0.921428	0.899581	0.904417	0.866693	0.905602	0.879632	0.873765	0.883189	0.887179	0.887797	0.866631	0.86094	0.846949	0.846125	1	0.893743	0.0609245
1270	18	26006	0.104024	96.1986	7.52814	11.3938	2.6101	0.940629	0.920441	0.87624	0.87201	0.890871	0.92271	0.924229	0.903888	0.907233	0.871626	0.90731	0.882219	0.876182	0.886161	0.891583	0.889006	0.868626	0.863993	0.847535	0.846112	1	0.90181	0.0581345
1274	22	23853	0.095412	96.1745	7.53219	11.3856	2.6094	0.941391	0.921268	0.877584	0.873915	0.891607	0.922798	0.925334	0.904394	0.908104	0.871442	0.907391	0.88253	0.876389	0.887058	0.892424	0.88905	0.868591	0.864294	0.848489	0.845806	1	0.902599	0.0578961
1274	10	57790	0.23116	64.7554	8.08957	3.58911	1.29125	0.912303	0.933916	0.87792	0.874096	0.892481	0.893589	0.903539	0.899022	0.906402	0.865972	0.897569	0.886451	0.858202	0.86964	0.877773	0.894021	0.841201	0.860157	0.852743	0.885136	1	0.894937	0.0611752
1276	12	54235	0.21694	64.6947	8.26713	3.58669	1.32682	0.913884	0.934775	0.878768	0.875099	0.893906	0.894819	0.904195	0.899567	0.90649	0.866295	0.897972	0.886365	0.859039	0.87013	0.877754	0.893934	0.841449	0.860312	0.852346	0.885185	1	0.895787	0.0609076
1276	12	54235	0.21694	64.6947	8.26713	3.58669	1.32682	0.913884	0.934775	0.878768	0.875099	0.893906	0.894819	0.904195	0.899567	0.90649	0.866295	0.897972	0.886365	0.859039	0.87013	0.877754	0.893934	0.841449	0.860312	0.852346	0.885185	1	0.895787	0.0609076
1281	17	46258	0.185032	102.003	9.14041	13.6488	3.60985	0.915355	0.935384	0.880345	0.87667	0.895002	0.895823	0.905735	0.899823	0.907594	0.866758	0.898461	0.887144	0.859592	0.870239	0.877978	0.894699	0.841757	0.859873	0.852955	0.885512	1	0.896804	0.0605432
1282	18	19984	0.079936	98.2537	7.55262	12.1291	2.74112	0.928218	0.945481	0.892364	0.887535	0.904649	0.90595	0.915683	0.905675	0.911754	0.872223	0.903498	0.889687	0.864917	0.872448	0.883006	0.896542	0.843625	0.86229	0.854884	0.883432	1	0.90563	0.0573852
1286	22	18273	0.073092	98.2224	7.54379	12.1172	2.73727	0.928829	0.946533	0.893614	0.889235	0.905681	0.906802	0.915777	0.906365	0.911755	0.873967	0.904258	0.890029	0.865266	0.871887	0.883024	0.896815	0.843841	0.863104	0.855005	0.883079	1	0.906443	0.0571593
1286	10	54870	0.21948	64.7856	7.9993	3.59046	1.27713	0.924795	0.913013	0.888081	0.874112	0.886222	0.879807	0.896601	0.871697	0.880627	0.841735	0.88203	0.892382	0.866421	0.866621	0.910078	0.873191	0.854893	0.843977	0.855103	0.892646	1	0.890041	0.0643801
1288	12	51378	0.205512	64.7291	8.17426	3.58842	1.30993	0.926233	0.914477	0.889515	0.875462	0.8875	0.880834	0.897398	0.872338	0.881759	0.842763	0.882031	0.892795	0.866898	0.866246	0.910273	0.873458	0.855152	0.844282	0.855814	0.8926	1	0.891098	0.0640529
1288	12	51378	0.205512	64.7291	8.17426	3.58842	1.30993	0.926233	0.914477	0.889515	0.875462	0.8875	0.880834	0.897398	0.872338	0.881759	0.842763	0.882031	0.892795	0.866898	0.866246	0.910273	0.873458	0.855152	0.844282	0.855814	0.8926	1	0.891098	0.0640529
1293	17	43816	0.175264	103.626	9.05981	14.2917	3.68588	0.92772	0.916457	0.890622	0.877305	0.887963	0.881915	0.897674	0.872432	0.88333	0.844087	0.881881	0.892836	0.867069	0.867172	0.91033	0.873482	0.853992	0.84298	0.856217	0.892847	1	0.892108	0.0637289
1294	18	16785	0.06714	99.3258	7.4873	12.5204	2.77543	0.942925	0.930891	0.902324	0.890736	0.900685	0.892761	0.905749	0.880786	0.892732	0.854066	0.886685	0.89863	0.873995	0.870063	0.913256	0.875573	0.856062	0.84784	0.859696	0.895025	1	0.902932	0.0596355
1298	22	15343	0.061372	99.3142	7.47053	12.5152	2.7691	0.943427	0.931728	0.903246	0.892068	0.901812	0.893176	0.906602	0.882031	0.893502	0.855015	0.88731	0.899726	0.874894	0.869419	0.914293	0.876947	0.855797	0.848465	0.859741	0.895913	1	0.903751	0.059389
1298	10	54500	0.218	66.1981	8.14954	3.82844	1.35803	0.922817	0.903523	0.845239	0.875872	0.903321	0.876477	0.93111	0.885972	0.88578	0.857514	0.863725	0.883303	0.862651	0.845	0.892248	0.88922	0.851725	0.863927	0.857486	0.885963	1	0.88751	0.0627362
1300	12	50977	0.203908	66.1465	8.32519	3.82721	1.39469	0.924319	0.904653	0.846647	0.876817	0.904594	0.877523	0.931626	0.88689	0.88689	0.85826	0.864341	0.883938	0.863066	0.845371	0.893197	0.889421	0.851923	0.864174	0.857455	0.885919	1	0.888525	0.0624549
1300	12	50977	0.203908	66.1465	8.32519	3.82721	1.39469	0.924319	0.904653	0.846647	0.876817	0.904594	0.877523	0.931626	0.88689	0.88689	0.85826	0.864341	0.883938	0.863066	0.845371	0.893197	0.889421	0.851923	0.864174	0.857455	0.885919	1	0.888525	0.0624549
1305	17	43403	0.173612	106.111	9.23189	15.3365	3.93507	0.925431	0.905663	0.84811	0.877808	0.905467	0.878971	0.931837	0.88692	0.887462	0.859537	0.864733	0.884317	0.863731	0.84622	0.893441	0.889766	0.851646	0.864767	0.857464	0.886344	1	0.8894	0.0622209
1306	18	14294	0.057176	100.397	7.57818	12.9289	2.87674	0.939485	0.922975	0.867287	0.888555	0.917378	0.88838	0.936407	0.894606	0.895376	0.866308	0.872219	0.891038	0.869491	0.855359	0.895481	0.892018	0.852036	0.866972	0.858857	0.888869	1	0.900515	0.0589349
1310	22	13073	0.052292	100.381	7.55241	12.9214	2.86626	0.941023	0.924807	0.868584	0.889964	0.918114	0.889467	0.937314	0.895548	0.896695	0.866557	0.872982	0.891609	0.869234	0.855618	0.895242	0.891953	0.85187	0.867819	0.858946	0.889696	1	0.901599	0.058365
1310	10	58095	0.23238	66.4162	8.21522	3.86776	1.37804	0.927464	0.900878	0.881152	0.899389	0.87844	0.878535	0.914924	0.87844	0.906266	0.853473	0.865617	0.883484	0.893889	0.853128	0.889199	0.866262	0.862441	0.871194	0.859437	0.853232	1	0.892048	0.0621836
1312	12	54392	0.217568	66.3538	8.3959	3.8649	1.41376	0.928657	0.902587	0.882979	0.90005	0.879265	0.879412	0.915962	0.878778	0.907183	0.854197	0.86555	0.883944	0.894378	0.853646	0.88969	0.866626	0.862425	0.871093	0.860062	0.853333	1	0.893027	0.061807
1312	12	54392	0.217568	66.3538	8.3959	3.8649	1.41376	0.928657	0.902587	0.882979	0.90005	0.879265	0.879412	0.915962	0.878778	0.907183	0.854197	0.86555	0.883944	0.894378	0.853646	0.88969	0.866626	0.862425	0.871093	0.860062	0.853333	1	0.893027	0.061807
1317	17	46372	0.185488	102.814	9.23355	13.9764	3.69025	0.930486	0.904037	0.884381	0.901212	0.88024	0.880273	0.916307	0.87955	0.907638	0.854718	0.865716	0.883809	0.89443	0.854147	0.889254	0.86742	0.862784	0.871625	0.86039	0.853198	1	0.894007	0.0614511
1318	18	19568	0.078272	98.4911	7.69388	12.2235	2.79838	0.943377	0.916828	0.899172	0.911105	0.889028	0.889846	0.921658	0.888083	0.915628	0.85742	0.871346	0.884199	0.89838	0.860282	0.892886	0.868816	0.865341	0.87201	0.862939	0.852361	1	0.903186	0.0576651
1322	22	17884	0.071536	98.4479	7.7064	12.2084	2.80059	0.943749	0.917776	0.901225	0.911681	0.889678	0.890656	0.92183	0.888308	0.916126	0.858197	0.872036	0.885009	0.897981	0.860042	0.893061	0.869604	0.864208	0.871841	0.862475	0.851879	1	0.903839	0.0573507
1322	10	57556	0.230224	63.3188	7.85868	3.35461	1.20055	0.92893	0.912311	0.856462	0.871864	0.88016	0.888926	0.926645	0.892757	0.884278	0.869657	0.882888	0.882567	0.886467	0.868146	0.875999	0.866096	0.862013	0.875069	0.848217	0.829931	1	0.89055	0.0619638
1324	12	53917	0.215668	63.2442	8.03164	3.3499	1.23238	0.930059	0.913608	0.858171	0.872767	0.881382	0.889664	0.927175	0.893577	0.88524	0.87043	0.883488	0.883107	0.886659	0.868771	0.876273	0.866063	0.86252	0.875633	0.848091	0.830406	1	0.891517	0.0616621
1324	12	53917	0.215668	63.2442	8.03164	3.3499	1.23238	0.930059	0.913608	0.858171	0.872767	0.881382	0.889664	0.927175	0.893577	0.88524	0.87043	0.883488	0.883107	0.886659	0.868771	0.876273	0.866063	0.86252	0.875633	0.848091	0.830406	1	0.891517	0.0616621
1329	17	45931	0.183724	98.2339	8.83123	12.1988	3.23207	0.931234	0.914415	0.860171	0.873364	0.882421	0.890531	0.928197	0.894004	0.88646	0.871699	0.884152	0.884479	0.886743	0.868694	0.876042	0.866419	0.86262	0.875618	0.849122	0.830485	1	0.892467	0.0613319
1330	18	25453	0.101812	95.7504	7.55491	11.2393	2.5959	0.940282	0.923094	0.875673	0.880603	0.890131	0.898283	0.931953	0.898774	0.890386	0.876439	0.886929	0.889345	0.889247	0.870114	0.878914	0.866401	0.864319	0.878914	0.850843	0.831081	1	0.899679	0.0583077
1334	22	23253	0.093012	95.7275	7.55369	11.2313	2.59385	0.941384	0.924332	0.877521	0.881327	0.891906	0.898379	0.932525	0.899583	0.890724	0.876962	0.887305	0.890057	0.890294	0.870447	0.878661	0.866361	0.864684	0.879628	0.851847	0.830904	1	0.900606	0.0579945
1334	10	58414	0.233656	61.3972	7.61274	3.05926	1.09155	0.924162	0.910895	0.877872	0.868704	0.883042	0.889984	0.912102	0.887655	0.893758	0.849154	0.904218	0.874508	0.872959	0.873412	0.894007	0.883162	0.840578	0.862978	0.831932	0.866539	1	0.891085	0.0636267
1336	12	54790	0.21916	61.3264	7.79123	3.05557	1.12213	0.925607	0.912448	0.879358	0.869438	0.883957	0.891467	0.912767	0.888127	0.894406	0.850173	0.904736	0.874804	0.873152	0.873937	0.894014	0.883163	0.840938	0.862721	0.831849	0.866737	1	0.892074	0.0632425
1336	12	54790	0.21916	61.3264	7.79123	3.05557	1.12213	0.925607	0.912448	0.879358	0.869438	0.883957	0.891467	0.912767	0.888127	0.894406	0.850173	0.904736	0.874804	0.873152	0.873937	0.894014	0.883163	0.840938	0.862721	0.831849	0.866737	1	0.892074	0.0632425
1341	17	46662	0.186648	99.4855	8.6627	12.6506	3.24688	0.927682	0.914138	0.880877	0.870473	0.885281	0.892053	0.913988	0.888421	0.895279	0.851282	0.904998	0.87447	0.873066	0.874277	0.894518	0.883642	0.840491	0.86249	0.83134	0.86654	1	0.893174	0.0625929
1342	18	24188	0.096752	96.7634	7.4056	11.5859	2.59775	0.939846	0.925066	0.892137	0.880437	0.89594	0.898421	0.919009	0.895837	0.900633	0.857595	0.90917	0.879072	0.87438	0.87715	0.897015	0.883599	0.83928	0.864933	0.834815	0.868881	1	0.901413	0.0588458
1346	22	22066	0.088264	96.7335	7.3991	11.575	2.59556	0.941539	0.926471	0.893207	0.881288	0.896606	0.898849	0.919627	0.895835	0.901477	0.857881	0.909318	0.879724	0.874807	0.877504	0.897149	0.883848	0.840433	0.864475	0.835811	0.869686	1	0.902276	0.0584522
1346	10	59409	0.237636	64.8002	8.04241	3.59439	1.28333	0.920685	0.922781	0.887071	0.869658	0.903701	0.869363	0.901311	0.900394	0.892154	0.854567	0.886465	0.891574	0.857033	0.833199	0.897566	0.895529	0.840546	0.861418	0.837483	0.885362	1	0.892669	0.061088
1348	12	55533	0.222132	64.7242	8.21727	3.58928	1.31583	0.921704	0.924099	0.888625	0.87087	0.905056	0.870032	0.90213	0.901122	0.892649	0.854852	0.886491	0.8921	0.857877	0.83391	0.897971	0.895233	0.840698	0.862064	0.837592	0.88551	1	0.893606	0.0606909
1348	12	55533	0.222132	64.7242	8.21727	3.58928	1.31583	0.921704	0.924099	0.888625	0.87087	0.905056	0.870032	0.90213	0.901122	0.892649	0.854852	0.886491	0.8921	0.857877	0.83391	0.897971	0.895233	0.840698	0.862064	0.837592	0.88551	1	0.893606	0.0606909
1353	17	47310	0.18924	99.1769	9.02234	12.5588	3.36161	0.922353	0.925248	0.889896	0.871898	0.90613	0.870989	0.903308	0.901184	0.893014	0.855675	0.886705	0.892021	0.858687	0.83383	0.898161	0.895117	0.841133	0.862376	0.837624	0.885775	1	0.89439	0.0603254
1354	18	25537	0.102148	95.9394	7.71092	11.3134	2.66115	0.931922	0.934174	0.901006	0.881094	0.914066	0.879077	0.907879	0.904707	0.896816	0.860497	0.89012	0.894604	0.864256	0.836531	0.899792	0.893194	0.840467	0.864961	0.840506	0.887007	1	0.901423	0.0575849
1358	22	23307	0.093228	95.9133	7.70113	11.3038	2.65776	0.933303	0.935513	0.902755	0.882503	0.914682	0.879135	0.90889	0.9052	0.897391	0.860943	0.890441	0.895353	0.864654	0.836465	0.900009	0.894109	0.840692	0.865083	0.840048	0.886193	1	0.902348	0.0571112
1358	10	59948	0.239792	60.4217	7.51448	2.91711	1.04378	0.92069	0.893725	0.873407	0.871522	0.889955	0.879404	0.918304	0.877277	0.866951	0.857718	0.881748	0.895518	0.881622	0.87138	0.903325	0.885175	0.842272	0.855358	0.85726	0.870413	1	0.887431	0.0653789
1360	12	56047	0.224188	60.3513	7.67168	2.91286	1.06994	0.92186	0.895944	0.874882	0.87316	0.891332	0.880261	0.918925	0.878343	0.868664	0.858565	0.883027	0.896248	0.882438	0.871786	0.903804	0.885168	0.842534	0.855238	0.857325	0.870626	1	0.888669	0.0649177
1360	12	56047	0.224188	60.3513	7.67168	2.91286	1.06994	0.92186	0.895944	0.874882	0.87316	0.891332	0.880261	0.918925	0.878343	0.868664	0.858565	0.883027	0.896248	0.882438	0.871786	0.903804	0.885168	0.842534	0.855238	0.857325	0.870626	1	0.888669	0.0649177
1365	17	47909	0.191636	99.3937	8.55544	12.6095	3.20077	0.923042	0.897034	0.87685	0.874888	0.892598	0.880701	0.920025	0.879355	0.869607	0.859859	0.884114	0.896836	0.88259	0.872707	0.90436	0.885627	0.842243	0.855372	0.856791	0.870818	1	0.889782	0.0645383
1366	18	25972	0.103888	96.2574	7.41101	11.4082	2.57243	0.932562	0.90971	0.887841	0.885146	0.901317	0.889689	0.925112	0.885665	0.878022	0.865028	0.88965	0.901856	0.887244	0.877118	0.905822	0.886666	0.845661	0.859175	0.858078	0.872459	1	0.898133	0.0609465
1370	22	23761	0.095044	96.2534	7.42108	11.4073	2.57486	0.933841	0.911136	0.888978	0.886116	0.902529	0.890703	0.925024	0.886347	0.878498	0.865494	0.889714	0.90255	0.887505	0.877067	0.905581	0.886768	0.846871	0.859286	0.858276	0.872585	1	0.898995	0.0606696
1370	10	58055	0.23222	64.9103	8.06832	3.61331	1.29574	0.928843	0.89888	0.886986	0.872741	0.891456	0.878296	0.908854	0.886918	0.894143	0.840065	0.876092	0.894841	0.899655	0.861269	0.875928	0.86766	0.85363	0.878296	0.843683	0.885677	1	0.891039	0.0635117
1372	12	54219	0.216876	64.8293	8.23108	3.60692	1.32692	0.930541	0.900358	0.88896	0.87378	0.89286	0.879793	0.910142	0.888047	0.894677	0.840655	0.876464	0.895323	0.899482	0.861497	0.876335	0.867869	0.854405	0.877949	0.843616	0.885879	1	0.892228	0.0628981
1372	12	54219	0.216876	64.8293	8.23108	3.60692	1.32692	0.930541	0.900358	0.88896	0.87378	0.89286	0.879793	0.910142	0.888047	0.894677	0.840655	0.876464	0.895323	0.899482	0.861497	0.876335	0.867869	0.854405	0.877949	0.843616	0.885879	1	0.892228	0.0628981
1377	17	46178	0.184712	105.874	9.16229	15.2313	3.89676	0.931288	0.901663	0.890392	0.8748	0.893889	0.881199	0.910953	0.888551	0.895416	0.841136	0.876911	0.895556	0.899346	0.861428	0.876695	0.868487	0.854606	0.877821	0.84302	0.885866	1	0.893085	0.0625108
1378	18	15370	0.06148	100.416	7.49714	12.9316	2.84739	0.944665	0.919551	0.904587	0.890664	0.905791	0.89229	0.919226	0.895446	0.90052	0.851236	0.88123	0.898341	0.903643	0.865387	0.880319	0.868347	0.857807	0.878237	0.845901	0.888094	1	0.904073	0.0574934
1382	22	14071	0.056284	100.405	7.50272	12.9276	2.84887	0.945526	0.920972	0.905124	0.892296	0.906297	0.892794	0.9198	0.896418	0.900753	0.851823	0.881067	0.899474	0.904449	0.865432	0.881423	0.868382	0.857686	0.879184	0.845676	0.888423	1	0.904859	0.0570952
1382	10	56208	0.224832	68.1055	8.44734	4.16995	1.48705	0.926194	0.917494	0.872483	0.872572	0.89884	0.890594	0.914345	0.909372	0.893725	0.877775	0.851098	0.890229	0.875276	0.852485	0.894624	0.87033	0.834027	0.872518	0.848998	0.881974	1	0.894098	0.062978
1384	12	52559	0.210236	68.0518	8.6212	4.16822	1.52438	0.927738	0.918958	0.873485	0.873885	0.900169	0.891522	0.915152	0.909949	0.894347	0.878365	0.851671	0.890637	0.875683	0.852937	0.895451	0.870622	0.834396	0.872391	0.849398	0.882123	1	0.895117	0.0625698
1384	12	52559	0.210236	68.0518	8.6212	4.16822	1.52438	0.927738	0.918958	0.873485	0.873885	0.900169	0.891522	0.915152	0.909949	0.894347	0.878365	0.851671	0.890637	0.875683	0.852937	0.895451	0.870622	0.834396	0.872391	0.849398	0.882123	1	0.895117	0.0625698
1389	17	44880	0.17952	104.045	9.51163	14.4946	3.89769	0.929779	0.920599	0.874799	0.875178	0.90176	0.891967	0.915541	0.911085	0.894307	0.879044	0.851415	0.890943	0.876281	0.853498	0.895611	0.871012	0.834024	0.872103	0.850535	0.882164	1	0.89619	0.0622217
1390	18	16774	0.067096	99.1534	7.81435	12.4746	2.88394	0.942292	0.934005	0.889084	0.891499	0.913259	0.900113	0.923542	0.916895	0.900858	0.885269	0.859723	0.893883	0.882079	0.853404	0.898712	0.872958	0.838649	0.874091	0.851377	0.883331	1	0.906263	0.0583442
1394	22	15429	0.061716	99.0856	7.81734	12.4497	2.88018	0.943807	0.935705	0.890142	0.892572	0.914512	0.900188	0.923585	0.918206	0.901387	0.885767	0.861721	0.89429	0.882818	0.85362	0.899281	0.873453	0.838454	0.873906	0.850671	0.884536	1	0.907249	0.057799
1394	10	58729	0.234916	63.1511	7.77578	3.32578	1.17858	0.920031	0.921785	0.870243	0.868217	0.862674	0.90222	0.909091	0.882298	0.879915	0.861099	0.885227	0.875189	0.87845	0.828969	0.866676	0.88412	0.830884	0.852994	0.837057	0.855846	1	0.887422	0.0626623
1396	12	54937	0.219748	63.1093	7.94066	3.32573	1.20987	0.921264	0.922739	0.871899	0.869851	0.863116	0.903062	0.909997	0.883321	0.880217	0.861259	0.88546	0.875703	0.878852	0.830051	0.867121	0.884422	0.83148	0.853277	0.837286	0.855944	1	0.888356	0.0623759
1396	12	54937	0.219748	63.1093	7.94066	3.32573	1.20987	0.921264	0.922739	0.871899	0.869851	0.863116	0.903062	0.909997	0.883321	0.880217	0.861259	0.88546	0.875703	0.878852	0.830051	0.867121	0.884422	0.83148	0.853277	0.837286	0.855944	1	0.888356	0.0623759
1401	17	46790	0.18716	101.879	8.83016	13.579	3.47046	0.922868	0.924353	0.873563	0.870998	0.864191	0.903655	0.910472	0.88442	0.880295	0.86199	0.885926	0.875978	0.879077	0.829878	0.86698	0.884131	0.831919	0.854285	0.837252	0.85608	1	0.889363	0.0620738
1402	18	21501	0.086004	97.7359	7.46633	11.9365	2.67496	0.935305	0.934933	0.888726	0.884936	0.875727	0.910562	0.916841	0.894633	0.885284	0.866588	0.890773	0.878517	0.881447	0.834101	0.86882	0.888215	0.833078	0.854867	0.840426	0.861146	1	0.898743	0.0579924
1406	22	19621	0.078484	97.7305	7.48292	11.9354	2.68014	0.936548	0.935961	0.890398	0.88627	0.876663	0.911269	0.918072	0.895597	0.885888	0.865552	0.890755	0.878931	0.881326	0.834208	0.869426	0.887977	0.833062	0.855002	0.83984	0.862392	1	0.899619	0.0576892
1406	10	57789	0.231156	64.737	8.08887	3.5861	1.28974	0.921438	0.917839	0.878697	0.8763	0.892878	0.873981	0.912596	0.899877	0.873203	0.883923	0.890844	0.875945	0.861115	0.852463	0.889001	0.886847	0.841648	0.849547	0.842617	0.879709	1	0.892038	0.0635748
1408	12	54106	0.216424	64.6803	8.26883	3.5844	1.32587	0.922985	0.919196	0.880595	0.877722	0.893727	0.875273	0.912912	0.900288	0.874339	0.884514	0.891648	0.876733	0.861245	0.852401	0.889273	0.887231	0.84194	0.850081	0.842744	0.879477	1	0.893116	0.0631192
1408	12	54106	0.216424	64.6803	8.26883	3.5844	1.32587	0.922985	0.919196	0.880595	0.877722	0.893727	0.875273	0.912912	0.900288	0.874339	0.884514	0.891648	0.876733	0.861245	0.852401	0.889273	0.887231	0.84194	0.850081	0.842744	0.879477	1	0.893116	0.0631192
1413	17	46167	0.184668	102.854	9.16431	13.9879	3.67507	0.924936	0.920138	0.882134	0.879091	0.894698	0.876156	0.913575	0.899939	0.875008	0.885524	0.891947	0.877023	0.862142	0.853348	0.889434	0.88716	0.842268	0.850142	0.843579	0.880553	1	0.894129	0.0627406
1414	18	20010	0.08004	98.0019	7.59167	12.0397	2.73882	0.938206	0.934258	0.895352	0.893503	0.904798	0.886332	0.920015	0.902099	0.88091	0.89073	0.894853	0.882809	0.863218	0.857946	0.892654	0.888931	0.843778	0.854623	0.843553	0.881909	1	0.903656	0.0585397
1418	22	18256	0.073024	97.9715	7.59989	12.029	2.73766	0.939198	0.935418	0.896911	0.894254	0.904853	0.88675	0.921012	0.902909	0.881299	0.89157	0.8945	0.883709	0.864236	0.85843	0.892885	0.889023	0.844325	0.854815	0.843914	0.881518	1	0.904434	0.0584029
1418	10	59971	0.239884	63.9916	7.97673	3.46341	1.24248	0.911782	0.911782	0.880225	0.881226	0.904037	0.874915	0.903278	0.895883	0.880701	0.845525	0.880359	0.883235	0.887396	0.851828	0.893257	0.878483	0.841523	0.857073	0.853096	0.879333	1	0.890177	0.0640467
1420	12	56120	0.22448	63.9349	8.15423	3.46157	1.27509	0.913168	0.913052	0.881682	0.882805	0.905185	0.876016	0.904009	0.896098	0.88105	0.846659	0.880791	0.883437	0.887482	0.851942	0.893095	0.878902	0.842071	0.858001	0.85335	0.879526	1	0.891178	0.063563
1420	12	56120	0.22448	63.9349	8.15423	3.46157	1.27509	0.913168	0.913052	0.881682	0.882805	0.905185	0.876016	0.904009	0.896098	0.88105	0.846659	0.880791	0.883437	0.887482	0.851942	0.893095	0.878902	0.842071	0.858001	0.85335	0.879526	1	0.891178	0.063563
1425	17	47799	0.191196	101.702	9.02917	13.5227	3.53362	0.914569	0.914768	0.883659	0.883857	0.906588	0.877414	0.904799	0.897854	0.882382	0.847173	0.88165	0.883805	0.888	0.851576	0.893345	0.879307	0.842915	0.858229	0.853323	0.87938	1	0.892404	0.0630186
1426	18	23421	0.093684	97.0603	7.68653	11.7065	2.71615	0.925366	0.925281	0.899278	0.893237	0.915738	0.886405	0.912151	0.902737	0.888455	0.852952	0.889501	0.886533	0.891764	0.854703	0.893792	0.879531	0.84516	0.864587	0.854468	0.879403	1	0.901037	0.0594741
1430	22	21396	0.085584	97.0481	7.69736	11.7027	2.71919	0.926482	0.926715	0.900519	0.893812	0.916573	0.886357	0.912741	0.903276	0.889302	0.853594	0.890283	0.887713	0.892083	0.855253	0.894092	0.880351	0.845882	0.864975	0.853477	0.880281	1	0.901866	0.0590866
1430	10	58762	0.235048	62.9469	7.86254	3.29777	1.18394	0.921812	0.897476	0.883683	0.880824	0.894651	0.870707	0.92239	0.890669	0.878578	0.856361	0.871677	0.89169	0.885972	0.857067	0.894405	0.887078	0.841939	0.854481	0.855749	0.895306	1	0.890643	0.0627287
1432	12	54980	0.21992	62.8945	8.00292	3.29525	1.20944	0.922872	0.8988	0.885095	0.882039	0.894953	0.871535	0.922863	0.891488	0.879074	0.857021	0.872017	0.892215	0.886604	0.85763	0.894716	0.886977	0.84237	0.854165	0.855966	0.895107	1	0.89149	0.0624842
1432	12	54980	0.21992	62.8945	8.00292	3.29525	1.20944	0.922872	0.8988	0.885095	0.882039	0.894953	0.871535	0.922863	0.891488	0.879074	0.857021	0.872017	0.892215	0.886604	0.85763	0.894716	0.886977	0.84237	0.854165	0.855966	0.895107	1	0.89149	0.0624842
1437	17	46976	0.187904	99.712	8.83785	12.7469	3.32793	0.924238	0.899683	0.88608	0.883632	0.895734	0.873159	0.923397	0.891934	0.879353	0.85814	0.872435	0.892019	0.886357	0.857736	0.894521	0.887198	0.843452	0.854287	0.856001	0.895212	1	0.892364	0.0622097
1438	18	22703	0.090812	97.5025	7.46454	11.8525	2.66367	0.935273	0.91239	0.899485	0.894133	0.901753	0.883275	0.926662	0.896754	0.884597	0.864225	0.876756	0.892547	0.889442	0.860701	0.893847	0.887592	0.846892	0.854469	0.85753	0.898868	1	0.900492	0.0592446
1442	22	20707	0.082828	97.4837	7.44364	11.8445	2.65459	0.936181	0.914691	0.900251	0.895446	0.902473	0.883904	0.92785	0.896702	0.885353	0.865601	0.877819	0.892742	0.889458	0.861617	0.894045	0.887502	0.846453	0.854952	0.858792	0.898464	1	0.901448	0.0590343
1442	10	52942	0.211768	64.8438	7.92998	3.59718	1.26822	0.932247	0.921253	0.860215	0.893289	0.896868	0.883533	0.904018	0.863804	0.913764	0.832014	0.885129	0.908466	0.893204	0.865806	0.884241	0.893468	0.854397	0.891154	0.876044	0.834526	1	0.894467	0.0616785
1444	12	49612	0.198448	64.7833	8.10715	3.59455	1.30249	0.933675	0.922408	0.861173	0.893756	0.897998	0.884594	0.905053	0.8647	0.913771	0.832742	0.885743	0.908722	0.892697	0.866454	0.884474	0.893665	0.854289	0.891034	0.876119	0.834657	1	0.895304	0.0613509
1444	12	49612	0.198448	64.7833	8.10715	3.59455	1.30249	0.933675	0.922408	0.861173	0.893756	0.897998	0.884594	0.905053	0.8647	0.913771	0.832742	0.885743	0.908722	0.892697	0.866454	0.884474	0.893665	0.854289	0.891034	0.876119	0.834657	1	0.895304	0.0613509
1449	17	42389	0.169556	103.405	8.97701	14.1965	3.63402	0.935266	0.923825	0.862972	0.894701	0.898889	0.88635	0.905836	0.86513	0.914412	0.833294	0.886256	0.909458	0.893085	0.86723	0.884487	0.893545	0.854656	0.891564	0.875569	0.834379	1	0.896376	0.0608755
1450	18	16210	0.06484	99.697	7.4446	12.6568	2.77751	0.947594	0.935503	0.880197	0.904935	0.91095	0.896545	0.915731	0.872918	0.91971	0.839821	0.892813	0.912523	0.896545	0.871499	0.886212	0.896669	0.856909	0.890962	0.875324	0.834207	1	0.906203	0.0566745
1454	22	14801	0.059204	99.7153	7.46754	12.6649	2.78648	0.948449	0.936153	0.882035	0.905817	0.91183	0.897102	0.917033	0.873218	0.920276	0.840889	0.893149	0.913182	0.897203	0.871495	0.886494	0.89646	0.857543	0.890548	0.87413	0.8342	1	0.907	0.0564877
1454	10	52407	0.209628	66.6182	8.18005	3.90047	1.37779	0.920163	0.917196	0.880875	0.88576	0.867432	0.877784	0.908848	0.882811	0.901483	0.849867	0.841433	0.871248	0.917492	0.836539	0.890158	0.8791	0.803461	0.88076	0.843294	0.875484	1	0.88897	0.0663216
1456	12	49032	0.196128	66.5835	8.35713	3.9021	1.41466	0.922092	0.918461	0.881893	0.887104	0.868525	0.878712	0.909987	0.88325	0.901534	0.85073	0.842215	0.871818	0.91734	0.837096	0.890469	0.879589	0.804352	0.880527	0.843082	0.876183	1	0.890002	0.0659556
1456	12	49032	0.196128	66.5835	8.35713	3.9021	1.41466	0.922092	0.918461	0.881893	0.887104	0.868525	0.878712	0.909987	0.88325	0.901534	0.85073	0.842215	0.871818	0.91734	0.837096	0.890469	0.879589	0.804352	0.880527	0.843082	0.876183	1	0.890002	0.0659556
1461	17	41834	0.167336	107.09	9.30244	15.7619	4.03343	0.923937	0.919706	0.883193	0.88954	0.869759	0.879165	0.910611	0.884388	0.902197	0.851903	0.8427	0.872496	0.917471	0.836855	0.890077	0.879858	0.805517	0.880109	0.842257	0.876679	1	0.891135	0.0655446
1462	18	12093	0.048372	101.195	7.58728	13.2356	2.93271	0.942239	0.933515	0.903539	0.902133	0.883404	0.895601	0.921897	0.892376	0.907839	0.862358	0.853055	0.879517	0.919664	0.844993	0.890184	0.885884	0.813198	0.880633	0.84028	0.880096	1	0.903884	0.0602139
1466	22	11032	0.044128	101.162	7.57244	13.2219	2.92414	0.943573	0.933965	0.90523	0.903236	0.883611	0.897344	0.922589	0.89254	0.907542	0.8624	0.852883	0.880439	0.919688	0.844634	0.889186	0.885741	0.813724	0.880212	0.839739	0.880031	1	0.904588	0.05998
1466	10	54940	0.21976	67.7486	8.36293	4.10334	1.45647	0.913269	0.904423	0.895586	0.88775	0.886949	0.884538	0.901465	0.90567	0.912514	0.860266	0.875746	0.876156	0.894694	0.846169	0.890908	0.901465	0.836221	0.872506	0.831735	0.875355	1	0.893278	0.0644157
1468	12	51323	0.205292	67.694	8.52851	4.10113	1.49297	0.91495	0.906533	0.897025	0.888763	0.887857	0.885909	0.902363	0.906543	0.913187	0.861358	0.876469	0.876663	0.894102	0.846687	0.890838	0.90174	0.836935	0.872406	0.831869	0.875212	1	0.894425	0.0638452
1468	12	51323	0.205292	67.694	8.52851	4.10113	1.49297	0.91495	0.906533	0.897025	0.888763	0.887857	0.885909	0.902363	0.906543	0.913187	0.861358	0.876469	0.876663	0.894102	0.846687	0.890838	0.90174	0.836935	0.872406	0.831869	0.875212	1	0.894425	0.0638452
1473	17	43610	0.17444	106.464	9.42391	15.5014	4.04349	0.916361	0.908209	0.897879	0.889372	0.889257	0.886769	0.902855	0.907235	0.913804	0.862279	0.877494	0.87762	0.89382	0.847157	0.891344	0.901594	0.836712	0.872277	0.832665	0.874903	1	0.895363	0.0632456
1474	18	15346	0.061384	99.6657	7.72133	12.6606	2.88415	0.930764	0.924019	0.912257	0.900788	0.899583	0.898443	0.906784	0.915744	0.920859	0.870357	0.880686	0.881793	0.896325	0.854555	0.896423	0.902483	0.839893	0.87443	0.835755	0.874137	1	0.905659	0.0585617
1478	22	14090	0.05636	99.6549	7.71643	12.6563	2.88258	0.933286	0.926508	0.913023	0.901703	0.900923	0.899219	0.906281	0.916359	0.921682	0.870582	0.880518	0.882115	0.895919	0.853726	0.895813	0.902803	0.839993	0.874734	0.835486	0.874095	1	0.906692	0.0579215
1478	10	54403	0.217612	64.1441	8.03041	3.48956	1.25866	0.920317	0.917964	0.903985	0.882313	0.881716	0.880586	0.905897	0.905603	0.878738	0.845477	0.870366	0.873996	0.863344	0.869391	0.891127	0.87645	0.840808	0.867029	0.856083	0.873261	1	0.893262	0.0626409
1480	12	50938	0.203752	64.093	8.21533	3.48892	1.29377	0.921454	0.919333	0.90514	0.883083	0.882622	0.881336	0.906514	0.906072	0.879471	0.846048	0.871393	0.874445	0.863746	0.869459	0.891437	0.876929	0.840856	0.867457	0.855658	0.873523	1	0.894113	0.0623279
1480	12	50938	0.203752	64.093	8.21533	3.48892	1.29377	0.921454	0.919333	0.90514	0.883083	0.882622	0.881336	0.906514	0.906072	0.879471	0.846048	0.871393	0.874445	0.863746	0.869459	0.891437	0.876929	0.840856	0.867457	0.855658	0.873523	1	0.894113	0.0623279
1485	17	43426	0.173704	101.821	9.05758	13.5714	3.55995	0.923122	0.920658	0.90584	0.883964	0.883917	0.88272	0.907106	0.906289	0.87998	0.847614	0.871897	0.874096	0.86424	0.870101	0.891229	0.877907	0.840407	0.867107	0.856871	0.87382	1	0.895059	0.0620128
1486	18	18667	0.074668	98.4903	7.54274	12.2151	2.75431	0.935421	0.93293	0.916939	0.897359	0.895725	0.891654	0.914019	0.9141	0.887073	0.851101	0.879815	0.880324	0.867654	0.871083	0.89543	0.881931	0.841003	0.870118	0.861145	0.873199	1	0.904449	0.0576362
1490	22	17057	0.068228	98.4941	7.53135	12.2159	2.75025	0.936448	0.934396	0.917688	0.898605	0.896494	0.892332	0.915255	0.915372	0.887466	0.85141	0.880723	0.880899	0.867767	0.870376	0.895908	0.881163	0.84115	0.870434	0.861113	0.873043	1	0.905294	0.0572317
1490	10	55240	0.22096	65.1847	8.01671	3.65572	1.29621	0.933671	0.909613	0.8792	0.883336	0.909251	0.860346	0.89971	0.88664	0.894207	0.848099	0.880666	0.878231	0.880395	0.86155	0.891944	0.900661	0.855766	0.853286	0.841102	0.880358	1	0.892874	0.0631649
1492	12	51667	0.206668	65.1239	8.20868	3.65369	1.33387	0.934765	0.91063	0.880639	0.884617	0.910426	0.86144	0.900972	0.887268	0.895068	0.848685	0.881007	0.879449	0.880523	0.862233	0.892852	0.900914	0.85662	0.853436	0.841562	0.879981	1	0.893874	0.0628343
1492	12	51667	0.206668	65.1239	8.20868	3.65369	1.33387	0.934765	0.91063	0.880639	0.884617	0.910426	0.86144	0.900972	0.887268	0.895068	0.848685	0.881007	0.879449	0.880523	0.862233	0.892852	0.900914	0.85662	0.853436	0.841562	0.879981	1	0.893874	0.0628343
1497	17	44121	0.176484	102.196	9.05369	13.7189	3.58068	0.936368	0.912105	0.882233	0.886131	0.911799	0.862254	0.902246	0.888081	0.896127	0.848949	0.881383	0.880658	0.88102	0.862696	0.892783	0.901022	0.857245	0.853664	0.841833	0.88	1	0.895033	0.0623846
1498	18	20019	0.080076	97.7179	7.56664	11.9354	2.70621	0.949698	0.925795	0.895449	0.895499	0.922898	0.872097	0.909261	0.893551	0.904216	0.854488	0.887207	0.887057	0.882861	0.864853	0.899695	0.903192	0.859908	0.856212	0.844423	0.88436	1	0.904611	0.0585679
1502	22	18327	0.073308	97.7094	7.56069	11.932	2.70406	0.950592	0.926556	0.896246	0.896082	0.924156	0.873847	0.910296	0.894473	0.905767	0.855541	0.88727	0.887516	0.883123	0.865444	0.900611	0.903667	0.858924	0.856823	0.844601	0.883778	1	0.905467	0.0582505
1502	10	56752	0.227008	63.0232	7.86893	3.30968	1.18931	0.93217	0.917166	0.868613	0.881581	0.878621	0.882744	0.884401	0.881951	0.885097	0.839979	0.873441	0.866392	0.886841	0.851018	0.890409	0.874903	0.8222	0.889704	0.871573	0.867	1	0.888615	0.0638563
1504	12	53139	0.212556	62.9494	8.02846	3.30465	1.21783	0.933062	0.918017	0.870679	0.88276	0.879806	0.88404	0.885395	0.882967	0.8858	0.840202	0.87385	0.867329	0.887042	0.851569	0.890702	0.875214	0.822277	0.890165	0.871808	0.867188	1	0.8896	0.0635695
1504	12	53139	0.212556	62.9494	8.02846	3.30465	1.21783	0.933062	0.918017	0.870679	0.88276	0.879806	0.88404	0.885395	0.882967	0.8858	0.840202	0.87385	0.867329	0.887042	0.851569	0.890702	0.875214	0.822277	0.890165	0.871808	0.867188	1	0.8896	0.0635695
1509	17	45291	0.181164	101.175	8.89796	13.309	3.44747	0.934104	0.919432	0.872535	0.882791	0.881444	0.885982	0.886468	0.883277	0.886556	0.840255	0.87428	0.868263	0.887505	0.852531	0.891667	0.874523	0.822062	0.891027	0.87142	0.867082	1	0.890598	0.0632315
1510	18	21844	0.087376	97.1702	7.53033	11.737	2.66318	0.944813	0.929912	0.887086	0.895669	0.892076	0.896745	0.896081	0.891229	0.892671	0.844259	0.879624	0.873627	0.888825	0.854216	0.891297	0.876419	0.824048	0.893792	0.873466	0.867286	1	0.899773	0.0594568
1514	22	19937	0.079748	97.1939	7.50815	11.7443	2.65761	0.945955	0.930456	0.888047	0.896975	0.893515	0.898505	0.897101	0.891533	0.89211	0.844861	0.879872	0.874129	0.889502	0.854843	0.891007	0.876737	0.824071	0.893916	0.873401	0.867508	1	0.900602	0.0590361
1514	10	54821	0.219284	64.2646	8.01053	3.50771	1.25825	0.92304	0.907891	0.857618	0.880785	0.897621	0.884369	0.911986	0.878824	0.896481	0.851079	0.883548	0.878824	0.880529	0.832008	0.88592	0.889595	0.834388	0.87606	0.865362	0.866557	1	0.889105	0.0656173
1516	12	51212	0.204848	64.2168	8.18798	3.50727	1.29212	0.9245	0.909504	0.859174	0.882108	0.899447	0.885496	0.912413	0.880057	0.897182	0.852027	0.884422	0.879286	0.880848	0.831797	0.886345	0.889684	0.834843	0.876172	0.865412	0.86717	1	0.890263	0.0653733
1516	12	51212	0.204848	64.2168	8.18798	3.50727	1.29212	0.9245	0.909504	0.859174	0.882108	0.899447	0.885496	0.912413	0.880057	0.897182	0.852027	0.884422	0.879286	0.880848	0.831797	0.886345	0.889684	0.834843	0.876172	0.865412	0.86717	1	0.890263	0.0653733
1521	17	43561	0.174244	103.128	9.09407	14.0929	3.6636	0.926046	0.910562	0.861573	0.884013	0.900519	0.88702	0.912651	0.881029	0.89812	0.852793	0.884266	0.880076	0.880926	0.831524	0.886435	0.890487	0.835082	0.875588	0.865178	0.867622	1	0.891414	0.0649923
1522	18	17351	0.069404	98.9245	7.5841	12.3769	2.78716	0.939917	0.927324	0.879488	0.897499	0.910697	0.895914	0.92012	0.890035	0.904472	0.857011	0.891418	0.884301	0.883033	0.833814	0.889257	0.889978	0.838626	0.876491	0.865224	0.870901	1	0.902131	0.0603346
1526	22	15825	0.0633	98.888	7.57924	12.3631	2.78163	0.940948	0.92831	0.879621	0.897378	0.91188	0.897314	0.920821	0.890395	0.905308	0.858705	0.89169	0.884929	0.883665	0.834155	0.889858	0.890774	0.838673	0.87643	0.864803	0.871153	1	0.902833	0.0602454
1526	10	51946	0.207784	66.1103	8.17472	3.81464	1.35664	0.934875	0.913564	0.905248	0.879067	0.880511	0.888124	0.904343	0.889549	0.923093	0.841181	0.868575	0.869133	0.895834	0.825906	0.885968	0.89234	0.84172	0.864966	0.838631	0.864715	1	0.895561	0.0618431
1528	12	48585	0.19434	66.0319	8.35916	3.80927	1.39216	0.93603	0.915499	0.906648	0.88055	0.881393	0.889235	0.905166	0.890244	0.923557	0.842503	0.869322	0.869682	0.896007	0.826418	0.88586	0.892827	0.842421	0.865277	0.838664	0.864567	1	0.89664	0.0613459
1528	12	48585	0.19434	66.0319	8.35916	3.80927	1.39216	0.93603	0.915499	0.906648	0.88055	0.881393	0.889235	0.905166	0.890244	0.923557	0.842503	0.869322	0.869682	0.896007	0.826418	0.88586	0.892827	0.842421	0.865277	0.838664	0.864567	1	0.89664	0.0613459
1533	17	41528	0.166112	104.944	9.24711	14.8466	3.84769	0.937753	0.916996	0.908339	0.880996	0.882838	0.890785	0.905714	0.890459	0.924039	0.842528	0.870244	0.869967	0.896552	0.826695	0.886221	0.893024	0.842263	0.865633	0.837917	0.864308	1	0.897656	0.0609238
1534	18	14661	0.058644	99.9454	7.55931	12.7566	2.83486	0.950685	0.933497	0.918218	0.890458	0.893868	0.899563	0.912489	0.898233	0.928381	0.85175	0.879954	0.87685	0.898302	0.828661	0.890901	0.896221	0.846702	0.867199	0.838892	0.864811	1	0.90725	0.0566748
1538	22	13479	0.053916	99.9281	7.54998	12.7495	2.83014	0.951517	0.933934	0.919838	0.892425	0.89454	0.900883	0.913235	0.899028	0.928778	0.852623	0.880703	0.876994	0.898398	0.828511	0.890904	0.896023	0.846539	0.867052	0.838156	0.864715	1	0.908081	0.0563694
1538	10	53562	0.214248	66.1647	8.18406	3.82407	1.36018	0.896036	0.910319	0.896811	0.877945	0.879887	0.872522	0.888111	0.887831	0.903308	0.85668	0.877413	0.903019	0.880018	0.860162	0.861796	0.851191	0.836629	0.868666	0.84279	0.863205	1	0.886474	0.0657541
1540	12	50148	0.200592	66.0941	8.36931	3.82008	1.39697	0.897793	0.911462	0.898082	0.879178	0.881401	0.873165	0.888999	0.88839	0.903715	0.857003	0.877832	0.903436	0.880434	0.860413	0.862537	0.85142	0.836644	0.869227	0.843224	0.863354	1	0.887476	0.0655322
1540	12	50148	0.200592	66.0941	8.36931	3.82008	1.39697	0.897793	0.911462	0.898082	0.879178	0.881401	0.873165	0.888999	0.88839	0.903715	0.857003	0.877832	0.903436	0.880434	0.860413	0.862537	0.85142	0.836644	0.869227	0.843224	0.863354	1	0.887476	0.0655322
1545	17	42829	0.171316	106.526	9.32483	15.5205	4.0058	0.899916	0.912524	0.899612	0.880186	0.883012	0.874524	0.889724	0.889479	0.905111	0.85797	0.878073	0.904165	0.880525	0.860994	0.862441	0.851864	0.836968	0.869773	0.843097	0.863422	1	0.888661	0.0651474
1546	18	13951	0.055804	100.302	7.61596	12.8948	2.88814	0.920472	0.926493	0.913626	0.893448	0.897391	0.887212	0.898144	0.89947	0.910974	0.867429	0.881048	0.907713	0.88499	0.862913	0.865637	0.853953	0.838757	0.870153	0.845172	0.866712	1	0.900378	0.0608453
1550	22	12805	0.05122	100.304	7.61798	12.8958	2.88899	0.922179	0.926904	0.914408	0.894572	0.898321	0.887427	0.897618	0.89961	0.912339	0.867864	0.881882	0.908005	0.884615	0.863296	0.867317	0.853417	0.839633	0.869738	0.84549	0.866419	1	0.901076	0.0606391
1550	10	53333	0.213332	66.7317	8.28389	3.92411	1.40261	0.943318	0.917359	0.883571	0.880927	0.893743	0.869687	0.896396	0.904571	0.864962	0.827471	0.873643	0.869874	0.862496	0.83934	0.905443	0.881246	0.818039	0.859149	0.843062	0.867943	1	0.891621	0.063784
1552	12	49933	0.199732	66.6704	8.45697	3.92114	1.43865	0.944646	0.918991	0.885056	0.882132	0.894739	0.870687	0.897272	0.905333	0.86531	0.82839	0.873931	0.870637	0.863016	0.839395	0.905403	0.881651	0.818307	0.859422	0.8433	0.868103	1	0.892647	0.0632229
1552	12	49933	0.199732	66.6704	8.45697	3.92114	1.43865	0.944646	0.918991	0.885056	0.882132	0.894739	0.870687	0.897272	0.905333	0.86531	0.82839	0.873931	0.870637	0.863016	0.839395	0.905403	0.881651	0.818307	0.859422	0.8433	0.868103	1	0.892647	0.0632229
1557	17	42660	0.17064	106.263	9.35741	15.4107	4.00084	0.94571	0.92037	0.886146	0.883767	0.895827	0.871566	0.898312	0.905638	0.866421	0.828715	0.873922	0.871953	0.864405	0.839897	0.905298	0.881106	0.8188	0.859798	0.843425	0.866925	1	0.893608	0.0628779
1558	18	13952	0.055808	100.469	7.60011	12.9574	2.88176	0.958572	0.934669	0.906465	0.899369	0.904458	0.883816	0.907182	0.910837	0.874534	0.832354	0.876864	0.87844	0.870162	0.843642	0.907827	0.885214	0.820241	0.865575	0.844288	0.868549	1	0.90451	0.0577698
1562	22	12849	0.051396	100.425	7.59897	12.9406	2.87916	0.959608	0.935209	0.907736	0.900809	0.906335	0.885166	0.907386	0.912172	0.875866	0.832127	0.877345	0.879212	0.871352	0.844229	0.907931	0.885633	0.820725	0.86532	0.84528	0.868628	1	0.905479	0.0572937
1562	10	54331	0.217324	66.357	8.23982	3.85873	1.37884	0.933307	0.929699	0.885728	0.903333	0.924665	0.876461	0.894121	0.87555	0.887762	0.86377	0.871666	0.86816	0.858331	0.8864	0.89621	0.896781	0.837809	0.863273	0.830502	0.864249	1	0.898755	0.0593501
1564	12	50924	0.203696	66.3215	8.41165	3.8601	1.41494	0.935011	0.930642	0.887371	0.90474	0.925772	0.87771	0.89555	0.876434	0.888304	0.864357	0.87177	0.86853	0.858416	0.886822	0.896218	0.896444	0.838338	0.863856	0.830463	0.863856	1	0.899815	0.0588441
1564	12	50924	0.203696	66.3215	8.41165	3.8601	1.41494	0.935011	0.930642	0.887371	0.90474	0.925772	0.87771	0.89555	0.876434	0.888304	0.864357	0.87177	0.86853	0.858416	0.886822	0.896218	0.896444	0.838338	0.863856	0.830463	0.863856	1	0.899815	0.0588441
1569	17	43607	0.174428	106.59	9.30098	15.5464	3.99551	0.936191	0.932155	0.889227	0.905268	0.926537	0.878403	0.896255	0.877222	0.888653	0.865251	0.872108	0.868805	0.858222	0.886234	0.896244	0.89567	0.83842	0.864552	0.830245	0.863634	1	0.900667	0.0583468
1570	18	14616	0.058464	99.9674	7.66387	12.771	2.88512	0.948378	0.943863	0.904112	0.916461	0.935037	0.890394	0.902538	0.885981	0.894397	0.872126	0.875889	0.877429	0.861658	0.889539	0.900759	0.897578	0.843391	0.867953	0.831965	0.863266	1	0.910194	0.054174
1574	22	13388	0.053552	99.9597	7.63865	12.7666	2.8731	0.949694	0.945287	0.905438	0.917613	0.936025	0.891283	0.902226	0.886465	0.896848	0.873543	0.876457	0.876867	0.860808	0.89076	0.901591	0.897819	0.845235	0.868128	0.83164	0.86219	1	0.911168	0.0538828
1574	10	55839	0.223356	65.9399	8.27128	3.79007	1.36736	0.927694	0.922071	0.879887	0.888689	0.896882	0.892459	0.896515	0.890569	0.896981	0.843165	0.858862	0.882985	0.872141	0.839189	0.879681	0.884964	0.846416	0.868846	0.834229	0.883719	1	0.893625	0.0617791
1576	12	52220	0.20888	65.8709	8.44555	3.78603	1.40273	0.928916	0.922941	0.881578	0.889726	0.897961	0.893049	0.8973	0.891354	0.897865	0.843499	0.859048	0.883091	0.872884	0.83941	0.879998	0.885255	0.846304	0.869236	0.834575	0.884259	1	0.894514	0.0614564
1576	12	52220	0.20888	65.8709	8.44555	3.78603	1.40273	0.928916	0.922941	0.881578	0.889726	0.897961	0.893049	0.8973	0.891354	0.897865	0.843499	0.859048	0.883091	0.872884	0.83941	0.879998	0.885255	0.846304	0.869236	0.834575	0.884259	1	0.894514	0.0614564
1581	17	44508	0.178032	104.973	9.31507	14.8635	3.88292	0.930507	0.924081	0.882987	0.89084	0.899658	0.89394	0.897951	0.891806	0.899018	0.844579	0.858834	0.884358	0.872967	0.839096	0.88028	0.886346	0.846825	0.869102	0.834468	0.883796	1	0.895547	0.0610148
1582	18	15685	0.06274	99.6119	7.67083	12.6376	2.8635	0.942047	0.938763	0.89898	0.903315	0.909978	0.902327	0.908639	0.902646	0.908448	0.851865	0.860886	0.888524	0.877909	0.840676	0.883679	0.888397	0.852152	0.869525	0.837998	0.887249	1	0.90586	0.0567011
1586	22	14367	0.057468	99.5909	7.68643	12.6306	2.86739	0.943308	0.940454	0.89984	0.904016	0.910176	0.902937	0.909584	0.904086	0.908784	0.852509	0.860374	0.889191	0.87875	0.840746	0.884214	0.888042	0.852614	0.868936	0.838936	0.887555	1	0.906684	0.0562504
1586	10	57877	0.231508	65.9052	8.16128	3.77981	1.34657	0.929583	0.888142	0.871305	0.894794	0.89495	0.878034	0.899053	0.890665	0.923916	0.820507	0.86251	0.880177	0.890682	0.83033	0.882017	0.883278	0.850735	0.881706	0.868221	0.881939	1	0.889435	0.0655029
1588	12	54034	0.216136	65.8279	8.3429	3.77461	1.38266	0.931062	0.889597	0.873163	0.895714	0.896306	0.879011	0.899535	0.891374	0.924325	0.821464	0.862883	0.880603	0.8908	0.830819	0.882602	0.883555	0.850474	0.882417	0.86837	0.881991	1	0.890478	0.0651617
1588	12	54034	0.216136	65.8279	8.3429	3.77461	1.38266	0.931062	0.889597	0.873163	0.895714	0.896306	0.879011	0.899535	0.891374	0.924325	0.821464	0.862883	0.880603	0.8908	0.830819	0.882602	0.883555	0.850474	0.882417	0.86837	0.881991	1	0.890478	0.0651617
1593	17	46140	0.18456	104.265	9.24403	14.5655	3.80648	0.932705	0.890724	0.874285	0.896381	0.897508	0.879909	0.899957	0.892599	0.924848	0.822345	0.863427	0.880938	0.8908	0.830765	0.882965	0.884081	0.850423	0.882737	0.868866	0.88161	1	0.891394	0.0649299
1594	18	17715	0.07086	99.0495	7.71787	12.4305	2.83949	0.94451	0.908298	0.889924	0.909229	0.909399	0.88871	0.909258	0.899294	0.930596	0.832628	0.869038	0.884674	0.893565	0.835761	0.885351	0.888315	0.850099	0.885464	0.871888	0.88315	1	0.901987	0.0602292
1598	22	16147	0.064588	99.0479	7.71344	12.4297	2.83871	0.945903	0.909085	0.891249	0.910788	0.909828	0.889484	0.9102	0.89961	0.930885	0.832477	0.869821	0.885551	0.894005	0.835542	0.885335	0.888493	0.850963	0.885366	0.87202	0.883508	1	0.902822	0.0598858
1598	10	57168	0.228672	64.7979	8.04841	3.5942	1.28311	0.928072	0.9225	0.897303	0.865502	0.871064	0.874904	0.908384	0.872437	0.905725	0.855137	0.867024	0.912801	0.890297	0.834916	0.892615	0.865685	0.846767	0.899988	0.855531	0.850388	1	0.892464	0.0629993
1600	12	53364	0.213456	64.743	8.23736	3.5931	1.32052	0.9294	0.923909	0.899061	0.866933	0.872798	0.875543	0.909021	0.873641	0.906088	0.855511	0.867439	0.912994	0.890685	0.835207	0.892933	0.865509	0.847556	0.899764	0.855221	0.850058	1	0.893515	0.0625576
1600	12	53364	0.213456	64.743	8.23736	3.5931	1.32052	0.9294	0.923909	0.899061	0.866933	0.872798	0.875543	0.909021	0.873641	0.906088	0.855511	0.867439	0.912994	0.890685	0.835207	0.892933	0.865509	0.847556	0.899764	0.855221	0.850058	1	0.893515	0.0625576
1605	17	45457	0.181828	103.404	9.13351	14.2069	3.69903	0.930385	0.924709	0.900279	0.86848	0.874387	0.875685	0.910146	0.875168	0.906252	0.855721	0.868007	0.913094	0.890897	0.8359	0.893416	0.865796	0.847878	0.899751	0.855171	0.850331	1	0.894395	0.0623121
1606	18	18091	0.072364	98.9651	7.51432	12.3879	2.75865	0.941656	0.936681	0.912968	0.885468	0.88779	0.88381	0.919352	0.882787	0.913769	0.860815	0.875712	0.915234	0.893289	0.839064	0.894782	0.867503	0.849981	0.899674	0.854458	0.849953	1	0.904133	0.0584161
1610	22	16552	0.066208	98.9334	7.51004	12.376	2.75737	0.942907	0.937591	0.913968	0.885694	0.888865	0.884153	0.919375	0.883911	0.914874	0.86192	0.875665	0.915327	0.893699	0.840231	0.895874	0.867901	0.849414	0.900405	0.855123	0.849535	1	0.904886	0.0581462
1610	10	56939	0.227756	65.6539	8.12481	3.73663	1.32796	0.921732	0.904819	0.896767	0.88529	0.878414	0.874901	0.878914	0.897144	0.909289	0.83528	0.875472	0.864952	0.868544	0.837019	0.879634	0.864873	0.855047	0.848276	0.832426	0.862537	1	0.888194	0.0626136
1612	12	53193	0.212772	65.6022	8.30186	3.7355	1.36365	0.923298	0.906491	0.897938	0.886103	0.879542	0.875444	0.879853	0.897769	0.909819	0.836247	0.875745	0.865067	0.868846	0.837582	0.880172	0.865386	0.855432	0.848476	0.832412	0.862651	1	0.889172	0.0622082
1612	12	53193	0.212772	65.6022	8.30186	3.7355	1.36365	0.923298	0.906491	0.897938	0.886103	0.879542	0.875444	0.879853	0.897769	0.909819	0.836247	0.875745	0.865067	0.868846	0.837582	0.880172	0.865386	0.855432	0.848476	0.832412	0.862651	1	0.889172	0.0622082
1617	17	45459	0.181836	104.195	9.19735	14.5334	3.77338	0.925097	0.907873	0.898755	0.88758	0.880838	0.875503	0.880178	0.89848	0.910722	0.837425	0.876097	0.864999	0.868475	0.838294	0.880816	0.86633	0.855221	0.849205	0.832464	0.862458	1	0.890131	0.0617991
1618	18	17493	0.069972	99.1157	7.64099	12.4508	2.81795	0.93949	0.924513	0.912136	0.901361	0.893329	0.884611	0.890242	0.90239	0.914166	0.844538	0.879952	0.867547	0.873578	0.842766	0.881152	0.869548	0.854142	0.855028	0.833791	0.862945	1	0.90048	0.0576794
1622	22	15988	0.063952	99.1143	7.62101	12.4492	2.81098	0.941268	0.926758	0.914061	0.902239	0.894296	0.884882	0.890731	0.90274	0.914092	0.844977	0.880004	0.867838	0.874437	0.84357	0.882005	0.870121	0.854234	0.85486	0.834126	0.863022	1	0.901547	0.0572836
1622	10	56470	0.22588	65.1812	8.0961	3.65826	1.30977	0.939888	0.904002	0.866885	0.893324	0.90765	0.873561	0.893961	0.870285	0.889729	0.834301	0.876173	0.866513	0.854932	0.864627	0.922534	0.882477	0.828927	0.85626	0.835072	0.882088	1	0.890427	0.064549
1624	12	52754	0.211016	65.1094	8.2814	3.65432	1.3478	0.940905	0.905277	0.868673	0.894615	0.907884	0.874749	0.894416	0.871422	0.889951	0.835434	0.876692	0.867062	0.854656	0.86492	0.923181	0.882464	0.82915	0.85675	0.835415	0.882028	1	0.891346	0.0642337
1624	12	52754	0.211016	65.1094	8.2814	3.65432	1.3478	0.940905	0.905277	0.868673	0.894615	0.907884	0.874749	0.894416	0.871422	0.889951	0.835434	0.876692	0.867062	0.854656	0.86492	0.923181	0.882464	0.82915	0.85675	0.835415	0.882028	1	0.891346	0.0642337
1629	17	45075	0.1803	104.677	9.17706	14.731	3.81123	0.942141	0.905957	0.870327	0.895286	0.908641	0.876251	0.895141	0.872978	0.890172	0.836694	0.877371	0.866789	0.854975	0.865103	0.923206	0.883494	0.829129	0.856362	0.835496	0.881719	1	0.892236	0.063972
1630	18	16505	0.06602	99.6829	7.46253	12.6525	2.78415	0.956407	0.92169	0.888004	0.909421	0.918297	0.890336	0.906119	0.88355	0.897637	0.845623	0.881066	0.871312	0.857679	0.872614	0.926689	0.889125	0.835474	0.859285	0.83605	0.882914	1	0.903925	0.0588966
1634	22	15117	0.060468	99.6809	7.46463	12.6518	2.78419	0.957465	0.92267	0.889594	0.909903	0.919528	0.891447	0.906595	0.884435	0.897929	0.846497	0.881689	0.870808	0.857511	0.873421	0.927532	0.889561	0.834987	0.859761	0.835946	0.88374	1	0.904763	0.0586453
1634	10	54305	0.21722	66.4419	8.2039	3.87169	1.37821	0.94309	0.9216	0.877884	0.913056	0.908701	0.884707	0.914446	0.87944	0.898877	0.851165	0.877507	0.905644	0.870546	0.862941	0.892929	0.878602	0.859258	0.864791	0.874643	0.872047	1	0.90145	0.0598777
1636	12	50992	0.203968	66.3822	8.38807	3.86941	1.41502	0.943962	0.922664	0.87901	0.914085	0.910378	0.885453	0.915281	0.880619	0.899308	0.851653	0.877932	0.906064	0.870617	0.863204	0.892718	0.879108	0.859576	0.865371	0.874657	0.871862	1	0.902311	0.0595588
1636	12	50992	0.203968	66.3822	8.38807	3.86941	1.41502	0.943962	0.922664	0.87901	0.914085	0.910378	0.885453	0.915281	0.880619	0.899308	0.851653	0.877932	0.906064	0.870617	0.863204	0.892718	0.879108	0.859576	0.865371	0.874657	0.871862	1	0.902311	0.0595588
1641	17	43784	0.175136	104.54	9.25459	14.6796	3.83078	0.944752	0.924036	0.880093	0.914912	0.911086	0.886625	0.915723	0.881429	0.899175	0.852024	0.878118	0.90669	0.870649	0.863009	0.893214	0.879431	0.859275	0.865202	0.874132	0.87186	1	0.903032	0.0592642
1642	18	15334	0.061336	100.065	7.55348	12.8013	2.84041	0.955458	0.93834	0.892494	0.925753	0.922395	0.89657	0.923862	0.888027	0.907787	0.862495	0.882059	0.908308	0.873647	0.864712	0.898102	0.884277	0.861452	0.868234	0.876516	0.87019	1	0.912485	0.0558858
1646	22	14095	0.05638	100.039	7.55184	12.7913	2.83701	0.956509	0.939305	0.89326	0.926676	0.922951	0.89741	0.924228	0.88911	0.908088	0.863072	0.883576	0.908585	0.87343	0.865165	0.898617	0.884143	0.86183	0.869315	0.87641	0.870344	1	0.913232	0.0553498
1646	10	56848	0.227392	66.0106	8.08999	3.79449	1.33685	0.945249	0.898114	0.885537	0.895696	0.915089	0.886742	0.889565	0.866213	0.912407	0.828877	0.863575	0.889671	0.89216	0.835623	0.907473	0.876909	0.832202	0.850566	0.853548	0.88741	1	0.894939	0.0599017
1648	12	53273	0.213092	65.9429	8.27133	3.79075	1.37264	0.946483	0.899762	0.886716	0.897105	0.915971	0.887814	0.890038	0.867635	0.912686	0.829182	0.864359	0.889644	0.892666	0.835667	0.907786	0.877152	0.832392	0.851163	0.85365	0.88741	1	0.895915	0.0594299
1648	12	53273	0.213092	65.9429	8.27133	3.79075	1.37264	0.946483	0.899762	0.886716	0.897105	0.915971	0.887814	0.890038	0.867635	0.912686	0.829182	0.864359	0.889644	0.892666	0.835667	0.907786	0.877152	0.832392	0.851163	0.85365	0.88741	1	0.895915	0.0594299
1653	17	45626	0.182504	105.068	9.16	14.8918	3.82173	0.947409	0.901021	0.887739	0.898358	0.917131	0.888638	0.890917	0.868452	0.913481	0.830294	0.864671	0.890128	0.892901	0.836004	0.908681	0.878457	0.83345	0.850798	0.853329	0.887696	1	0.896842	0.0591875
1654	18	15146	0.060584	100.328	7.50343	12.8982	2.84047	0.959098	0.916975	0.900535	0.911759	0.924865	0.897663	0.899346	0.878549	0.916083	0.839331	0.871682	0.894626	0.898752	0.841509	0.912353	0.8801	0.836359	0.854285	0.85445	0.889212	1	0.906743	0.055062
1658	22	13934	0.055736	100.293	7.49927	12.8846	2.83631	0.959703	0.916894	0.901105	0.912731	0.925614	0.898055	0.90089	0.878929	0.915638	0.839565	0.87247	0.894503	0.899526	0.840355	0.912767	0.880508	0.8363	0.8546	0.853954	0.889156	1	0.90719	0.0549379
1658	10	52002	0.208008	67.2273	8.32688	4.01093	1.42894	0.928099	0.909552	0.890927	0.845871	0.873563	0.873534	0.864851	0.884504	0.898735	0.847698	0.861294	0.877428	0.892966	0.826016	0.896283	0.862842	0.841121	0.869332	0.851948	0.862842	1	0.884208	0.0637836
1660	12	48594	0.194376	67.1579	8.51062	4.00696	1.46688	0.929333	0.911193	0.89225	0.847296	0.874954	0.874789	0.865858	0.885799	0.898835	0.848901	0.861948	0.877691	0.893042	0.826872	0.896777	0.863718	0.841205	0.870272	0.852132	0.862853	1	0.885333	0.0634743
1660	12	48594	0.194376	67.1579	8.51062	4.00696	1.46688	0.929333	0.911193	0.89225	0.847296	0.874954	0.874789	0.865858	0.885799	0.898835	0.848901	0.861948	0.877691	0.893042	0.826872	0.896777	0.863718	0.841205	0.870272	0.852132	0.862853	1	0.885333	0.0634743
1665	17	41448	0.165792	105.911	9.38852	15.2629	3.9852	0.930371	0.912782	0.893372	0.848931	0.876062	0.875941	0.866375	0.886533	0.899344	0.849124	0.862177	0.878161	0.893409	0.827157	0.89757	0.863455	0.841657	0.870971	0.852068	0.862635	1	0.886286	0.0631841
1666	18	13906	0.055624	100.108	7.69091	12.8257	2.90308	0.942507	0.926542	0.905113	0.867395	0.891665	0.889041	0.875701	0.894218	0.905365	0.858406	0.867108	0.883683	0.89483	0.829354	0.903387	0.86326	0.840968	0.874838	0.853552	0.86398	1	0.897093	0.0591101
1670	22	12707	0.050828	100.094	7.71207	12.8215	2.90929	0.943653	0.927284	0.905249	0.868419	0.892736	0.890021	0.876761	0.894546	0.905957	0.858857	0.868655	0.883726	0.895137	0.830408	0.903714	0.863068	0.840914	0.875187	0.854136	0.864405	1	0.897839	0.0589689
1670	10	52642	0.210568	65.2439	8.13628	3.67001	1.31797	0.932069	0.920206	0.897458	0.89931	0.904145	0.869363	0.897012	0.889888	0.898769	0.84198	0.878092	0.871775	0.87774	0.841172	0.880039	0.858791	0.859219	0.868983	0.824256	0.890601	1	0.89617	0.0622978
1672	12	49352	0.197408	65.1842	8.32396	3.66806	1.35454	0.933306	0.921422	0.899437	0.90045	0.905191	0.870552	0.898231	0.890298	0.899315	0.843147	0.878303	0.872467	0.878343	0.841952	0.880886	0.859327	0.859469	0.86885	0.82481	0.89043	1	0.897241	0.0619082
1672	12	49352	0.197408	65.1842	8.32396	3.66806	1.35454	0.933306	0.921422	0.899437	0.90045	0.905191	0.870552	0.898231	0.890298	0.899315	0.843147	0.878303	0.872467	0.878343	0.841952	0.880886	0.859327	0.859469	0.86885	0.82481	0.89043	1	0.897241	0.0619082
1677	17	42166	0.168664	102.655	9.16403	13.9084	3.65693	0.934734	0.922426	0.900892	0.901674	0.905813	0.871828	0.898983	0.890789	0.900228	0.845207	0.879121	0.873085	0.878883	0.842752	0.880769	0.859828	0.859638	0.86884	0.82576	0.889911	1	0.898264	0.0614801
1678	18	19052	0.076208	97.5722	7.6835	11.8894	2.74391	0.946646	0.932369	0.914366	0.912371	0.914051	0.880747	0.908697	0.896704	0.907595	0.850961	0.884212	0.879724	0.881194	0.845895	0.884369	0.861694	0.860093	0.871483	0.82679	0.890274	1	0.907052	0.0577819
1682	22	17443	0.069772	97.543	7.66589	11.878	2.73532	0.947859	0.933526	0.915353	0.913891	0.914866	0.881786	0.909821	0.897581	0.908731	0.851516	0.88408	0.879809	0.882847	0.846299	0.885054	0.861262	0.859199	0.870808	0.827008	0.890558	1	0.907983	0.0574207
1682	10	53369	0.213476	62.7969	7.88382	3.27594	1.18423	0.919064	0.895576	0.881664	0.897553	0.898143	0.885655	0.883041	0.890067	0.905498	0.849894	0.871245	0.880286	0.861305	0.854588	0.922839	0.851	0.836703	0.8688	0.815539	0.870674	1	0.889685	0.0652117
1684	12	49977	0.199908	62.7167	8.05756	3.27057	1.21502	0.920093	0.897093	0.882426	0.898733	0.899154	0.886308	0.883626	0.89058	0.905837	0.849841	0.871881	0.880445	0.861336	0.854933	0.923155	0.851031	0.837375	0.8691	0.816215	0.871021	1	0.890482	0.0649058
1684	12	49977	0.199908	62.7167	8.05756	3.27057	1.21502	0.920093	0.897093	0.882426	0.898733	0.899154	0.886308	0.883626	0.89058	0.905837	0.849841	0.871881	0.880445	0.861336	0.854933	0.923155	0.851031	0.837375	0.8691	0.816215	0.871021	1	0.890482	0.0649058
1689	17	42774	0.171096	102.67	8.95355	13.8999	3.57376	0.921763	0.898782	0.883761	0.899343	0.900664	0.887139	0.884474	0.891558	0.906894	0.850049	0.871581	0.881295	0.862194	0.854807	0.923458	0.851686	0.836793	0.869839	0.815788	0.871815	1	0.891528	0.0646122
1690	18	15856	0.063424	99.9039	7.349	12.7295	2.7609	0.937311	0.915426	0.898587	0.91303	0.911958	0.896317	0.894898	0.900101	0.913913	0.853525	0.877964	0.884492	0.86677	0.857562	0.926116	0.859012	0.840975	0.873991	0.818081	0.875284	1	0.902625	0.0600486
1694	22	14530	0.05812	99.887	7.33535	12.7224	2.75366	0.938403	0.917378	0.899931	0.914315	0.913386	0.898417	0.895114	0.901032	0.914143	0.854714	0.877254	0.885065	0.866827	0.856641	0.926428	0.859876	0.840915	0.874501	0.819098	0.87605	1	0.903689	0.0595374
1694	10	55257	0.221028	68.8947	8.44176	4.31133	1.51641	0.925819	0.915848	0.879219	0.911713	0.88492	0.850589	0.905424	0.891516	0.895027	0.842825	0.873609	0.887978	0.874957	0.83565	0.889932	0.871844	0.835885	0.854371	0.842979	0.888204	1	0.89168	0.0612223
1696	12	51659	0.206636	68.8345	8.65494	4.31007	1.56292	0.927176	0.917294	0.880456	0.912958	0.886022	0.851439	0.906202	0.8918	0.895952	0.843706	0.874059	0.888287	0.874843	0.836834	0.889961	0.872239	0.836447	0.854285	0.842709	0.888984	1	0.892658	0.0609701
1696	12	51659	0.206636	68.8345	8.65494	4.31007	1.56292	0.927176	0.917294	0.880456	0.912958	0.886022	0.851439	0.906202	0.8918	0.895952	0.843706	0.874059	0.888287	0.874843	0.836834	0.889961	0.872239	0.836447	0.854285	0.842709	0.888984	1	0.892658	0.0609701
1701	17	44057	0.176228	106.61	9.50515	15.5698	4.08027	0.928468	0.918129	0.881801	0.913771	0.887498	0.852555	0.906791	0.891743	0.896645	0.843895	0.874038	0.888644	0.874662	0.838085	0.889711	0.872245	0.837007	0.854643	0.842545	0.889382	1	0.89348	0.0607518
1702	18	15629	0.062516	99.2751	7.92146	12.5264	2.94309	0.942447	0.93157	0.896251	0.924115	0.89753	0.866466	0.912854	0.897498	0.902873	0.851462	0.877759	0.89222	0.876128	0.842376	0.893179	0.874272	0.840425	0.855045	0.844392	0.890844	1	0.903273	0.0570631
1706	22	14284	0.057136	99.2515	7.89913	12.5163	2.93285	0.943713	0.933562	0.897333	0.924951	0.898208	0.868489	0.91375	0.897718	0.902863	0.853122	0.877625	0.893027	0.87696	0.841221	0.894357	0.874615	0.839331	0.854943	0.844861	0.890507	1	0.904254	0.0565995
1706	10	56586	0.226344	62.3747	7.89915	3.213	1.16935	0.949661	0.911877	0.890512	0.905789	0.905666	0.881428	0.882727	0.862784	0.894382	0.857986	0.873184	0.893154	0.872106	0.84733	0.910658	0.863765	0.812568	0.835622	0.825902	0.884671	1	0.896703	0.060306
1708	12	53088	0.212352	62.3118	8.05259	3.20962	1.19854	0.950714	0.913267	0.891812	0.90689	0.906033	0.882601	0.883797	0.863679	0.895466	0.858169	0.873465	0.893262	0.873192	0.847602	0.911138	0.863858	0.812378	0.836225	0.826411	0.885049	1	0.897619	0.0599489
1708	12	53088	0.212352	62.3118	8.05259	3.20962	1.19854	0.950714	0.913267	0.891812	0.90689	0.906033	0.882601	0.883797	0.863679	0.895466	0.858169	0.873465	0.893262	0.873192	0.847602	0.911138	0.863858	0.812378	0.836225	0.826411	0.885049	1	0.897619	0.0599489
1713	17	45519	0.182076	100.952	8.92549	13.225	3.44924	0.951767	0.914629	0.894198	0.907841	0.906566	0.883334	0.884817	0.864386	0.896098	0.858806	0.874075	0.893144	0.873383	0.848118	0.912147	0.863134	0.813122	0.836156	0.82582	0.884795	1	0.898577	0.0595721
1714	18	22415	0.08966	96.9221	7.60542	11.6529	2.68142	0.95851	0.925385	0.904372	0.918091	0.913741	0.892081	0.892349	0.872719	0.899576	0.863663	0.88017	0.89429	0.876556	0.850658	0.914522	0.865358	0.817823	0.838389	0.827392	0.88414	1	0.905919	0.0563589
1718	22	20481	0.081924	96.9049	7.60533	11.6468	2.67964	0.958693	0.926322	0.905693	0.920072	0.914872	0.89295	0.89334	0.873541	0.900005	0.864289	0.880475	0.894414	0.876154	0.850471	0.914555	0.866022	0.817318	0.83846	0.827621	0.884185	1	0.906695	0.0560744
1718	10	55082	0.220328	64.4732	8.07337	3.54338	1.27853	0.932945	0.909544	0.866299	0.858475	0.905559	0.883619	0.872073	0.871955	0.917459	0.848172	0.865147	0.908845	0.880133	0.838123	0.894639	0.869994	0.825315	0.862532	0.853083	0.883092	1	0.888253	0.0653692
1720	12	51518	0.206072	64.4184	8.24934	3.54176	1.31171	0.934334	0.911012	0.868298	0.860262	0.906402	0.884458	0.873171	0.8722	0.917514	0.848082	0.865785	0.909284	0.88042	0.838707	0.895085	0.870123	0.824848	0.862951	0.852741	0.883157	1	0.889287	0.0648695
1720	12	51518	0.206072	64.4184	8.24934	3.54176	1.31171	0.934334	0.911012	0.868298	0.860262	0.906402	0.884458	0.873171	0.8722	0.917514	0.848082	0.865785	0.909284	0.88042	0.838707	0.895085	0.870123	0.824848	0.862951	0.852741	0.883157	1	0.889287	0.0648695
1725	17	43966	0.175864	102.683	9.1169	13.9163	3.64343	0.935689	0.912512	0.869843	0.862212	0.907372	0.885559	0.873664	0.872981	0.917652	0.848951	0.86642	0.910135	0.880772	0.839069	0.895692	0.870377	0.824899	0.862553	0.852727	0.882273	1	0.890352	0.0644544
1726	18	18025	0.0721	98.9564	7.53779	12.386	2.76739	0.9481	0.925465	0.885881	0.877698	0.919085	0.893981	0.885687	0.879612	0.922913	0.853093	0.872677	0.912732	0.886186	0.842358	0.897642	0.872067	0.825881	0.863301	0.850125	0.883662	1	0.900513	0.0600751
1730	22	16431	0.065724	98.9274	7.5512	12.3761	2.77326	0.949212	0.92718	0.887469	0.879283	0.920273	0.894742	0.886252	0.880166	0.922859	0.85433	0.873684	0.914004	0.887743	0.84161	0.898698	0.871493	0.825604	0.862699	0.851074	0.884243	1	0.901573	0.059597
1730	10	57083	0.228332	65.706	8.13233	3.74568	1.33406	0.930251	0.902712	0.877696	0.892884	0.894513	0.890799	0.887208	0.884729	0.896563	0.859713	0.887769	0.856665	0.874972	0.830834	0.877284	0.847433	0.873474	0.874595	0.820279	0.875506	1	0.890857	0.0638601
1732	12	53396	0.213584	65.6636	8.31123	3.74608	1.3689	0.931427	0.904019	0.878671	0.894421	0.895891	0.891321	0.887894	0.885431	0.897286	0.860074	0.888082	0.85792	0.875187	0.831392	0.877528	0.847901	0.873595	0.875243	0.820333	0.875805	1	0.891799	0.0635429
1732	12	53396	0.213584	65.6636	8.31123	3.74608	1.3689	0.931427	0.904019	0.878671	0.894421	0.895891	0.891321	0.887894	0.885431	0.897286	0.860074	0.888082	0.85792	0.875187	0.831392	0.877528	0.847901	0.873595	0.875243	0.820333	0.875805	1	0.891799	0.0635429
1737	17	45571	0.182284	105.515	9.22104	15.0836	3.88709	0.932095	0.905269	0.880417	0.896074	0.896963	0.892256	0.888109	0.88632	0.897841	0.860931	0.888602	0.857969	0.875645	0.831987	0.877301	0.848281	0.87413	0.8748	0.820171	0.876105	1	0.892712	0.0631215
1738	18	16284	0.065136	100.071	7.64682	12.8089	2.88138	0.946205	0.922746	0.892533	0.909574	0.906626	0.901591	0.899902	0.893822	0.907916	0.867109	0.895634	0.866894	0.88326	0.837724	0.88372	0.848563	0.874785	0.877702	0.823938	0.875461	1	0.903733	0.058893
1742	22	14916	0.059664	100.062	7.63356	12.8048	2.87545	0.947975	0.923572	0.893604	0.909895	0.906845	0.902353	0.900208	0.894275	0.908488	0.867961	0.895649	0.867793	0.884285	0.837188	0.883883	0.848988	0.875067	0.877916	0.824283	0.875469	1	0.904471	0.0587075
1742	10	57957	0.231828	66.3689	8.22072	3.85998	1.37634	0.938204	0.907906	0.880593	0.892498	0.895034	0.873225	0.88155	0.882974	0.899477	0.83354	0.866289	0.881912	0.881567	0.833799	0.909769	0.874864	0.844143	0.856506	0.822688	0.875321	1	0.89115	0.0612057
1744	12	54233	0.216932	66.2997	8.39829	3.85592	1.41296	0.939483	0.908902	0.881751	0.893404	0.896235	0.874071	0.882949	0.883733	0.90031	0.834243	0.866908	0.882046	0.882175	0.834335	0.909889	0.875408	0.844578	0.856868	0.822958	0.875528	1	0.89209	0.0609924
1744	12	54233	0.216932	66.2997	8.39829	3.85592	1.41296	0.939483	0.908902	0.881751	0.893404	0.896235	0.874071	0.882949	0.883733	0.90031	0.834243	0.866908	0.882046	0.882175	0.834335	0.909889	0.875408	0.844578	0.856868	0.822958	0.875528	1	0.89209	0.0609924
1749	17	46232	0.184928	104.945	9.27685	14.8492	3.86766	0.940258	0.910279	0.882927	0.895949	0.89729	0.875151	0.884279	0.88442	0.90167	0.835439	0.866997	0.883057	0.882765	0.835028	0.910462	0.876222	0.845453	0.857166	0.822677	0.875227	1	0.893215	0.0605865
1750	18	16256	0.065024	99.6967	7.54256	12.6623	2.82284	0.953433	0.923474	0.899391	0.909941	0.905973	0.887211	0.897115	0.892778	0.90828	0.841074	0.869679	0.884996	0.885304	0.839813	0.909633	0.87623	0.84781	0.856914	0.822589	0.876077	1	0.903464	0.0564286
1754	22	14931	0.059724	99.6902	7.54029	12.6597	2.82019	0.954625	0.924319	0.900308	0.910857	0.906738	0.887985	0.897897	0.892974	0.909383	0.841772	0.869366	0.885138	0.885909	0.840634	0.908948	0.87613	0.846929	0.857277	0.822818	0.875494	1	0.904179	0.0561332
1754	10	55824	0.223296	65.7332	8.13075	3.75008	1.3336	0.934652	0.882228	0.872152	0.90187	0.887602	0.871131	0.906984	0.871999	0.901378	0.83714	0.882255	0.872815	0.862237	0.830584	0.902658	0.873549	0.84203	0.851739	0.82804	0.851713	1	0.887132	0.0658775
1756	12	52236	0.208944	65.6719	8.32673	3.74812	1.37254	0.936069	0.883883	0.873957	0.903008	0.88886	0.872186	0.908081	0.872731	0.901945	0.837937	0.882935	0.873172	0.862595	0.830691	0.902912	0.873842	0.842522	0.852276	0.828212	0.851817	1	0.888251	0.0654769
1756	12	52236	0.208944	65.6719	8.32673	3.74812	1.37254	0.936069	0.883883	0.873957	0.903008	0.88886	0.872186	0.908081	0.872731	0.901945	0.837937	0.882935	0.873172	0.862595	0.830691	0.902912	0.873842	0.842522	0.852276	0.828212	0.851817	1	0.888251	0.0654769
1761	17	44325	0.1773	106.086	9.28826	15.3301	3.95902	0.936774	0.885651	0.876165	0.903982	0.889938	0.873864	0.908866	0.874213	0.902437	0.838872	0.883034	0.873717	0.862989	0.830897	0.903316	0.873706	0.843768	0.852036	0.828257	0.852408	1	0.889348	0.0651964
1762	18	13756	0.055024	100.912	7.5278	13.1231	2.89086	0.950167	0.905387	0.896336	0.918218	0.903533	0.884559	0.91869	0.884051	0.909385	0.84683	0.888231	0.879834	0.866458	0.837344	0.907422	0.877399	0.850284	0.8549	0.827893	0.850611	1	0.901649	0.0600356
1766	22	12594	0.050376	100.87	7.52178	13.1066	2.88578	0.951247	0.906503	0.898285	0.91889	0.904796	0.884469	0.919208	0.885064	0.910156	0.848142	0.889273	0.881253	0.867357	0.83778	0.907813	0.877878	0.850127	0.856003	0.828291	0.849889	1	0.902612	0.0595983
1766	10	53976	0.215904	68.3139	8.39842	4.20496	1.48601	0.945402	0.88632	0.890072	0.883569	0.897742	0.868886	0.896334	0.863782	0.913536	0.868562	0.871378	0.893592	0.888682	0.806516	0.891109	0.850489	0.839345	0.829832	0.820207	0.894305	1	0.890596	0.0633495
1768	12	50467	0.201868	68.2442	8.59753	4.20139	1.52729	0.946668	0.88758	0.891097	0.885252	0.898696	0.869647	0.897537	0.864803	0.914162	0.869261	0.872332	0.89404	0.889453	0.806765	0.891384	0.851279	0.839251	0.830255	0.820388	0.893832	1	0.891604	0.0629084
1768	12	50467	0.201868	68.2442	8.59753	4.20139	1.52729	0.946668	0.88758	0.891097	0.885252	0.898696	0.869647	0.897537	0.864803	0.914162	0.869261	0.872332	0.89404	0.889453	0.806765	0.891384	0.851279	0.839251	0.830255	0.820388	0.893832	1	0.891604	0.0629084
1773	17	43015	0.17206	104.547	9.48869	14.6995	3.92081	0.947995	0.889597	0.891712	0.887191	0.899837	0.870406	0.897977	0.865605	0.91446	0.870022	0.872649	0.894049	0.89005	0.807218	0.891898	0.851226	0.839928	0.830547	0.820842	0.893433	1	0.892611	0.0624226
1774	18	16992	0.067968	98.7186	7.80428	12.3133	2.85191	0.960187	0.90572	0.902866	0.901424	0.908928	0.880679	0.905161	0.875324	0.918197	0.875	0.878884	0.897275	0.894244	0.808145	0.898982	0.856462	0.841367	0.837688	0.821357	0.893656	1	0.902429	0.0581539
1778	22	15587	0.062348	98.7054	7.80761	12.3086	2.85386	0.960608	0.907198	0.904087	0.90229	0.910599	0.881311	0.906461	0.876115	0.918458	0.875024	0.879964	0.898313	0.895297	0.8092	0.899403	0.8569	0.841374	0.837076	0.821005	0.893533	1	0.903315	0.0579402
1778	10	56148	0.224592	61.9775	7.7233	3.14776	1.12747	0.934014	0.899124	0.895134	0.888438	0.899088	0.876674	0.872587	0.868713	0.898394	0.85459	0.855516	0.879862	0.877974	0.83621	0.876095	0.870369	0.826076	0.837341	0.83149	0.868615	1	0.889128	0.0638179
1780	12	52595	0.21038	61.9235	7.91023	3.1468	1.16049	0.935574	0.900523	0.896701	0.889818	0.900646	0.877384	0.873923	0.869664	0.898688	0.855262	0.856308	0.880521	0.878258	0.836515	0.875777	0.870558	0.826362	0.837855	0.831524	0.868628	1	0.890239	0.0633646
1780	12	52595	0.21038	61.9235	7.91023	3.1468	1.16049	0.935574	0.900523	0.896701	0.889818	0.900646	0.877384	0.873923	0.869664	0.898688	0.855262	0.856308	0.880521	0.878258	0.836515	0.875777	0.870558	0.826362	0.837855	0.831524	0.868628	1	0.890239	0.0633646
1785	17	44902	0.179608	100.731	8.77604	13.1297	3.37142	0.936707	0.901775	0.898256	0.891386	0.902131	0.879048	0.874738	0.870763	0.898568	0.856376	0.857412	0.881241	0.879326	0.83768	0.876297	0.870551	0.826444	0.838281	0.831455	0.869193	1	0.891381	0.0629203
1786	18	20631	0.082524	97.899	7.46014	11.9953	2.69152	0.948039	0.914764	0.911153	0.902865	0.912535	0.888735	0.884203	0.879429	0.902962	0.860889	0.865203	0.885633	0.880108	0.839053	0.881731	0.874412	0.829213	0.841137	0.830401	0.87291	1	0.900711	0.0595573
1790	22	18806	0.075224	97.8671	7.46936	11.9843	2.69374	0.949192	0.916755	0.912156	0.903621	0.913379	0.890567	0.884345	0.880464	0.9041	0.860975	0.86608	0.886871	0.881022	0.840476	0.882431	0.874854	0.830187	0.841886	0.830719	0.873524	1	0.901785	0.0591393
1790	10	54510	0.21804	66.2692	8.14554	3.84	1.35602	0.932398	0.89678	0.88858	0.883948	0.901202	0.888314	0.886828	0.901037	0.895349	0.838947	0.858925	0.867153	0.87051	0.816373	0.888268	0.853522	0.860943	0.857815	0.812539	0.86408	1	0.889808	0.0611779
1792	12	50964	0.203856	66.2198	8.32916	3.83939	1.39244	0.933316	0.897889	0.890344	0.885086	0.902215	0.889285	0.887744	0.901744	0.896064	0.839583	0.859509	0.867799	0.871193	0.816694	0.888372	0.854083	0.860725	0.857851	0.812927	0.864208	1	0.89075	0.0608582
1792	12	50964	0.203856	66.2198	8.32916	3.83939	1.39244	0.933316	0.897889	0.890344	0.885086	0.902215	0.889285	0.887744	0.901744	0.896064	0.839583	0.859509	0.867799	0.871193	0.816694	0.888372	0.854083	0.860725	0.857851	0.812927	0.864208	1	0.89075	0.0608582
1797	17	43412	0.173648	104.902	9.21246	14.8265	3.83106	0.93473	0.899694	0.891666	0.884974	0.90399	0.89048	0.88866	0.903356	0.89625	0.840113	0.859831	0.867963	0.871648	0.817689	0.887946	0.855132	0.860972	0.857689	0.813116	0.863851	1	0.891765	0.0603638
1798	18	16741	0.066964	99.3035	7.67456	12.5225	2.84199	0.947434	0.913028	0.9058	0.896571	0.914342	0.900185	0.896541	0.910639	0.90126	0.846873	0.865122	0.872618	0.876262	0.820411	0.888746	0.861538	0.864883	0.859178	0.81387	0.865779	1	0.901433	0.0568881
1802	22	15263	0.061052	99.2853	7.68184	12.5162	2.84335	0.949322	0.91404	0.907227	0.898382	0.915482	0.901133	0.897333	0.911125	0.901854	0.845771	0.866474	0.872731	0.876204	0.820448	0.888095	0.861036	0.864607	0.85835	0.813438	0.865983	1	0.902388	0.056705
1802	10	54872	0.219488	64.5875	8.0585	3.56097	1.27923	0.924133	0.880795	0.872531	0.89973	0.90876	0.879729	0.88875	0.876239	0.886454	0.840037	0.845504	0.865296	0.904359	0.807333	0.904678	0.84072	0.818459	0.842169	0.80973	0.835526	1	0.88404	0.0681428
1804	12	51258	0.205032	64.5136	8.23943	3.55653	1.31329	0.925836	0.88315	0.874303	0.900981	0.909321	0.880828	0.889598	0.877824	0.886662	0.841244	0.846248	0.865855	0.904922	0.807669	0.905088	0.841517	0.819199	0.842171	0.810186	0.835538	1	0.8853	0.0674895
1804	12	51258	0.205032	64.5136	8.23943	3.55653	1.31329	0.925836	0.88315	0.874303	0.900981	0.909321	0.880828	0.889598	0.877824	0.886662	0.841244	0.846248	0.865855	0.904922	0.807669	0.905088	0.841517	0.819199	0.842171	0.810186	0.835538	1	0.8853	0.0674895
1809	17	43596	0.174384	101.392	9.10521	13.4073	3.5469	0.9277	0.885093	0.875573	0.90209	0.910324	0.881767	0.891137	0.878039	0.88757	0.841752	0.846809	0.866742	0.904739	0.808044	0.904819	0.841797	0.819594	0.842715	0.810912	0.835535	1	0.886432	0.0670557
1810	18	21477	0.085908	96.9639	7.73145	11.6748	2.72958	0.939843	0.900568	0.890767	0.912278	0.916352	0.891279	0.900545	0.886949	0.895726	0.84956	0.851725	0.869954	0.909182	0.81266	0.906062	0.843926	0.824999	0.842878	0.811286	0.836686	1	0.896183	0.0620167
1814	22	19612	0.078448	96.9468	7.72372	11.6683	2.72681	0.941158	0.90256	0.892923	0.914364	0.91648	0.892209	0.901999	0.887212	0.896645	0.850168	0.851978	0.870258	0.909775	0.814756	0.90669	0.843999	0.825668	0.843183	0.811162	0.836452	1	0.897391	0.0614261
1814	10	56457	0.225828	62.1907	7.78181	3.18148	1.14691	0.941141	0.873984	0.892954	0.893636	0.885692	0.85574	0.897479	0.850205	0.89453	0.829419	0.892883	0.871097	0.866943	0.834175	0.894707	0.853853	0.848194	0.856404	0.833298	0.8624	1	0.885352	0.0654683
1816	12	52678	0.210712	62.1088	7.95343	3.1758	1.17599	0.942262	0.875441	0.894292	0.895155	0.886537	0.856923	0.898506	0.850934	0.895545	0.82992	0.893115	0.871388	0.867411	0.834732	0.894719	0.854123	0.848665	0.856942	0.833678	0.862742	1	0.886362	0.0651268
1816	12	52678	0.210712	62.1088	7.95343	3.1758	1.17599	0.942262	0.875441	0.894292	0.895155	0.886537	0.856923	0.898506	0.850934	0.895545	0.82992	0.893115	0.871388	0.867411	0.834732	0.894719	0.854123	0.848665	0.856942	0.833678	0.862742	1	0.886362	0.0651268
1821	17	44895	0.17958	99.1806	8.8178	12.5468	3.28449	0.942922	0.877592	0.895946	0.89598	0.887883	0.858514	0.898953	0.851988	0.895946	0.830972	0.894086	0.872235	0.868571	0.835371	0.894766	0.85465	0.848591	0.857579	0.833734	0.863314	1	0.887461	0.0648809
1822	18	26680	0.10672	94.8637	7.67616	10.9414	2.58758	0.950169	0.890555	0.904048	0.905116	0.897151	0.869472	0.904535	0.858302	0.899513	0.837669	0.897976	0.876087	0.872657	0.838606	0.895277	0.858921	0.850543	0.860045	0.833227	0.864655	1	0.895004	0.0614727
1826	22	24304	0.097216	94.8456	7.65441	10.9341	2.57978	0.951489	0.891129	0.905221	0.906867	0.897753	0.870289	0.905242	0.859324	0.900016	0.838442	0.898432	0.876666	0.873375	0.838134	0.894997	0.859961	0.850909	0.860373	0.833999	0.864858	1	0.89588	0.0611717
1826	10	57219	0.228876	60.9768	7.70486	3.00217	1.09251	0.933886	0.876055	0.882006	0.902515	0.879315	0.875417	0.888315	0.86563	0.906622	0.859767	0.843243	0.879428	0.891435	0.848503	0.893069	0.876475	0.855188	0.850233	0.829821	0.865499	1	0.88681	0.0666538
1828	12	53548	0.214192	60.9031	7.85232	2.99709	1.11742	0.935068	0.877577	0.883674	0.903806	0.881069	0.876643	0.889258	0.866185	0.907083	0.860471	0.844457	0.880098	0.891957	0.848687	0.893656	0.876867	0.85612	0.850396	0.83005	0.865775	1	0.887946	0.0661602
1828	12	53548	0.214192	60.9031	7.85232	2.99709	1.11742	0.935068	0.877577	0.883674	0.903806	0.881069	0.876643	0.889258	0.866185	0.907083	0.860471	0.844457	0.880098	0.891957	0.848687	0.893656	0.876867	0.85612	0.850396	0.83005	0.865775	1	0.887946	0.0661602
1833	17	45684	0.182736	99.9812	8.73677	12.842	3.31553	0.936805	0.879958	0.884642	0.90524	0.882628	0.877539	0.890301	0.866408	0.906762	0.860443	0.844552	0.879838	0.893004	0.848656	0.894405	0.876696	0.855923	0.850013	0.830531	0.865347	1	0.889011	0.0656196
1834	18	24173	0.096692	96.53	7.46309	11.5067	2.60762	0.947524	0.89511	0.897944	0.913354	0.890973	0.88665	0.896496	0.871137	0.91112	0.864084	0.849357	0.88423	0.898275	0.853411	0.897448	0.878811	0.858168	0.853556	0.831982	0.866152	1	0.897629	0.06166
1838	22	22040	0.08816	96.508	7.45454	11.4984	2.60196	0.948525	0.896711	0.89882	0.914542	0.8924	0.887727	0.8973	0.871461	0.911343	0.864496	0.849773	0.884959	0.899614	0.854333	0.89823	0.879083	0.857713	0.853721	0.831511	0.866674	1	0.898563	0.0611361
1838	10	56325	0.2253	64.8169	8.11709	3.60015	1.29969	0.930794	0.907572	0.889525	0.880968	0.889916	0.881429	0.897239	0.877168	0.898686	0.845717	0.844243	0.885726	0.898127	0.836893	0.888096	0.879831	0.845371	0.846897	0.816458	0.869365	1	0.89047	0.0632555
1840	12	52690	0.21076	64.7482	8.2911	3.59624	1.33318	0.932435	0.909195	0.890938	0.882369	0.891497	0.882274	0.898263	0.877586	0.899231	0.846726	0.845179	0.886696	0.898377	0.83736	0.888024	0.880053	0.84592	0.847239	0.816645	0.869377	1	0.891619	0.0627482
1840	12	52690	0.21076	64.7482	8.2911	3.59624	1.33318	0.932435	0.909195	0.890938	0.882369	0.891497	0.882274	0.898263	0.877586	0.899231	0.846726	0.845179	0.886696	0.898377	0.83736	0.888024	0.880053	0.84592	0.847239	0.816645	0.869377	1	0.891619	0.0627482
1845	17	45046	0.180184	103.845	9.18437	14.3893	3.74991	0.93349	0.910947	0.892443	0.883985	0.892521	0.883086	0.898526	0.878613	0.899625	0.848044	0.845969	0.887426	0.899192	0.837622	0.888403	0.880189	0.846024	0.847345	0.817709	0.869522	1	0.892678	0.0621697
1846	18	20518	0.082072	97.7122	7.71683	11.9417	2.76323	0.943903	0.923433	0.906107	0.894264	0.901842	0.89168	0.905839	0.887465	0.903865	0.8533	0.851009	0.890584	0.900819	0.841286	0.891193	0.882542	0.850132	0.851106	0.819792	0.870236	1	0.901427	0.0590822
1850	22	18776	0.075104	97.6842	7.72079	11.9319	2.76457	0.94501	0.924718	0.907435	0.894813	0.901843	0.892735	0.906663	0.888128	0.9036	0.853297	0.851193	0.890978	0.901044	0.841393	0.891644	0.882004	0.849675	0.851486	0.819797	0.87034	1	0.902115	0.0588176
1850	10	55654	0.222616	63.4376	8.00739	3.37842	1.22786	0.922611	0.891589	0.890044	0.894446	0.890017	0.864457	0.885327	0.864924	0.891787	0.87336	0.846309	0.891472	0.876954	0.819402	0.888085	0.872076	0.826697	0.83746	0.787562	0.865526	1	0.885368	0.0635521
1852	12	52137	0.208548	63.3736	8.16058	3.37462	1.25532	0.924401	0.893521	0.891488	0.89517	0.890701	0.865527	0.885801	0.865556	0.892082	0.873784	0.847229	0.892217	0.87717	0.819485	0.888553	0.872787	0.827052	0.837467	0.787608	0.865144	1	0.886397	0.0631498
1852	12	52137	0.208548	63.3736	8.16058	3.37462	1.25532	0.924401	0.893521	0.891488	0.89517	0.890701	0.865527	0.885801	0.865556	0.892082	0.873784	0.847229	0.892217	0.87717	0.819485	0.888553	0.872787	0.827052	0.837467	0.787608	0.865144	1	0.886397	0.0631498
1857	17	44431	0.177724	102.606	9.0505	13.8809	3.60616	0.925469	0.895141	0.893239	0.895861	0.891562	0.866625	0.88678	0.866748	0.892856	0.874907	0.848057	0.893149	0.877428	0.819529	0.888276	0.873005	0.827271	0.837917	0.787648	0.865781	1	0.887427	0.0628668
1858	18	21026	0.084104	97.1121	7.71968	11.7268	2.73117	0.936436	0.910587	0.906687	0.902597	0.899553	0.876605	0.894012	0.872467	0.897389	0.88079	0.855346	0.896557	0.880553	0.822077	0.888709	0.877319	0.827761	0.836988	0.791354	0.863907	1	0.89611	0.0597713
1862	22	19166	0.076664	97.0931	7.7109	11.7195	2.72573	0.937311	0.91151	0.907753	0.902666	0.900449	0.8777	0.894918	0.873056	0.89831	0.88117	0.855969	0.896144	0.88117	0.822003	0.888605	0.878065	0.827898	0.836455	0.791714	0.864213	1	0.896798	0.0594713
1862	10	55847	0.223388	63.6998	8.0041	3.41892	1.2375	0.935458	0.899135	0.889645	0.894775	0.894569	0.866313	0.902242	0.883763	0.897989	0.853322	0.844531	0.858614	0.881032	0.810984	0.886046	0.871139	0.851595	0.847682	0.806615	0.871649	1	0.889749	0.0642389
1864	12	52339	0.209356	63.6622	8.17891	3.42004	1.27083	0.936711	0.900619	0.891114	0.89612	0.895441	0.86789	0.902835	0.884665	0.898384	0.853685	0.845555	0.858843	0.881675	0.811087	0.885831	0.871358	0.851831	0.847609	0.807247	0.871931	1	0.890766	0.0638808
1864	12	52339	0.209356	63.6622	8.17891	3.42004	1.27083	0.936711	0.900619	0.891114	0.89612	0.895441	0.86789	0.902835	0.884665	0.898384	0.853685	0.845555	0.858843	0.881675	0.811087	0.885831	0.871358	0.851831	0.847609	0.807247	0.871931	1	0.890766	0.0638808
1869	17	44737	0.178948	101.35	9.03109	13.3857	3.51376	0.937557	0.902273	0.892393	0.897099	0.895836	0.869236	0.903939	0.885285	0.898999	0.854651	0.845877	0.859758	0.881776	0.811543	0.885989	0.871549	0.851096	0.848548	0.808134	0.872689	1	0.891686	0.0635044
1870	18	21920	0.08768	96.9884	7.62647	11.6775	2.68649	0.947856	0.914827	0.905999	0.907094	0.903695	0.878832	0.911337	0.890807	0.9026	0.86047	0.850776	0.866172	0.886519	0.818476	0.888549	0.87338	0.856524	0.847422	0.810333	0.872787	1	0.900348	0.0597251
1874	22	19985	0.07994	96.9824	7.61928	11.6749	2.68247	0.948561	0.916212	0.907205	0.908431	0.904353	0.878984	0.912509	0.891369	0.903753	0.860796	0.851038	0.86695	0.886815	0.819615	0.889592	0.873705	0.855917	0.847411	0.810658	0.872279	1	0.901184	0.0595003
1874	10	56115	0.22446	63.4459	7.94479	3.37738	1.21801	0.923167	0.868689	0.874035	0.888675	0.89354	0.869955	0.884541	0.87089	0.889201	0.817936	0.851991	0.872726	0.870828	0.804366	0.91398	0.845344	0.853337	0.860501	0.8072	0.838252	1	0.878814	0.0675158
1876	12	52271	0.209084	63.3824	8.11958	3.37444	1.24934	0.924767	0.870597	0.875485	0.890025	0.894827	0.871009	0.885185	0.871583	0.889795	0.818972	0.852796	0.872998	0.871248	0.804662	0.914168	0.845373	0.853666	0.860468	0.807235	0.838849	1	0.879952	0.0670949
1876	12	52271	0.209084	63.3824	8.11958	3.37444	1.24934	0.924767	0.870597	0.875485	0.890025	0.894827	0.871009	0.885185	0.871583	0.889795	0.818972	0.852796	0.872998	0.871248	0.804662	0.914168	0.845373	0.853666	0.860468	0.807235	0.838849	1	0.879952	0.0670949
1881	17	44383	0.177532	101.56	9.05637	13.4694	3.54058	0.926008	0.872012	0.87716	0.891704	0.896019	0.872575	0.886522	0.873251	0.890904	0.81974	0.853255	0.873679	0.871933	0.805038	0.914663	0.845909	0.853548	0.861422	0.808023	0.839071	1	0.881194	0.0665779
1882	18	22228	0.088912	96.7712	7.66931	11.6029	2.69336	0.937894	0.888496	0.890049	0.902015	0.904197	0.883075	0.894277	0.879116	0.896572	0.826863	0.859816	0.875675	0.877857	0.809497	0.916187	0.848592	0.855835	0.864405	0.810014	0.840606	1	0.890722	0.0626386
1886	22	20266	0.081064	96.736	7.6708	11.5906	2.69171	0.939529	0.889939	0.891222	0.903064	0.905063	0.884536	0.895885	0.879626	0.897266	0.82784	0.860653	0.875975	0.877554	0.809879	0.916017	0.84849	0.856829	0.865464	0.809731	0.841089	1	0.891788	0.0620984
1886	10	55068	0.220272	62.9218	7.87249	3.2944	1.18579	0.924748	0.886931	0.900877	0.897472	0.878705	0.859655	0.911092	0.870333	0.895992	0.820713	0.851475	0.875027	0.877288	0.823364	0.889981	0.883426	0.82616	0.857858	0.82439	0.849722	1	0.88577	0.0640384
1888	12	51410	0.20564	62.8488	8.047	3.29002	1.2156	0.926279	0.888932	0.902042	0.897773	0.880043	0.861292	0.912216	0.871484	0.896188	0.82127	0.852208	0.875238	0.877641	0.823585	0.890235	0.883583	0.826999	0.858734	0.82484	0.84966	1	0.886853	0.063677
1888	12	51410	0.20564	62.8488	8.047	3.29002	1.2156	0.926279	0.888932	0.902042	0.897773	0.880043	0.861292	0.912216	0.871484	0.896188	0.82127	0.852208	0.875238	0.877641	0.823585	0.890235	0.883583	0.826999	0.858734	0.82484	0.84966	1	0.886853	0.063677
1893	17	43925	0.1757	101.878	8.92001	13.5842	3.49797	0.927183	0.890006	0.903347	0.898691	0.881229	0.861639	0.913147	0.871838	0.896551	0.821628	0.853443	0.875709	0.878429	0.823904	0.890347	0.884098	0.828298	0.858076	0.825635	0.849516	1	0.887677	0.0633569
1894	18	18105	0.07242	98.8149	7.44086	12.3285	2.72364	0.937393	0.906628	0.91773	0.908534	0.891356	0.869539	0.918172	0.878928	0.89989	0.827755	0.860922	0.880144	0.882961	0.826153	0.895057	0.885805	0.831179	0.861558	0.828694	0.849682	1	0.896905	0.0593151
1898	22	16552	0.066208	98.8051	7.45449	12.3256	2.72649	0.937953	0.908682	0.918832	0.90986	0.893578	0.871103	0.919647	0.879622	0.900646	0.82845	0.86044	0.880588	0.884062	0.825942	0.894665	0.886479	0.832044	0.862162	0.828963	0.850018	1	0.898007	0.0587699
1898	10	56724	0.226896	67.1096	8.2663	3.98804	1.41137	0.928813	0.876878	0.876402	0.881205	0.881778	0.865401	0.902563	0.864079	0.895758	0.848098	0.823981	0.866714	0.871739	0.853422	0.888654	0.896931	0.840702	0.831897	0.822077	0.877918	1	0.881422	0.0678146
1900	12	52929	0.211716	67.053	8.46221	3.98674	1.4512	0.929689	0.879112	0.878488	0.882512	0.882635	0.866425	0.903805	0.864866	0.89587	0.848183	0.824557	0.867067	0.872981	0.853936	0.888624	0.897183	0.841042	0.831623	0.822234	0.877619	1	0.882517	0.0674071
1900	12	52929	0.211716	67.053	8.46221	3.98674	1.4512	0.929689	0.879112	0.878488	0.882512	0.882635	0.866425	0.903805	0.864866	0.89587	0.848183	0.824557	0.867067	0.872981	0.853936	0.888624	0.897183	0.841042	0.831623	0.822234	0.877619	1	0.882517	0.0674071
1905	17	45029	0.180116	105.504	9.38622	15.0911	3.95285	0.930789	0.88101	0.879966	0.88352	0.883897	0.867696	0.90455	0.865476	0.896711	0.848153	0.82519	0.867474	0.873537	0.855349	0.888761	0.896789	0.841258	0.831353	0.822936	0.878389	1	0.883558	0.0670117
1906	18	15610	0.06244	99.9256	7.68082	12.7561	2.88688	0.943017	0.90048	0.896797	0.89811	0.895644	0.88549	0.913613	0.873318	0.903043	0.855157	0.831839	0.875144	0.884177	0.860442	0.889302	0.897982	0.846733	0.833376	0.82713	0.877643	1	0.89562	0.0624706
1910	22	14300	0.0572	99.903	7.68753	12.748	2.88827	0.943427	0.902517	0.897727	0.899685	0.896154	0.886993	0.913916	0.874091	0.903357	0.855699	0.833147	0.874615	0.884476	0.860874	0.889021	0.897867	0.847273	0.833986	0.827168	0.877762	1	0.896476	0.0621931
1910	10	56739	0.226956	65.1821	8.07549	3.65749	1.3035	0.932471	0.914776	0.887317	0.892561	0.879836	0.871438	0.899743	0.888763	0.901717	0.860845	0.850755	0.882471	0.896235	0.841987	0.888622	0.88596	0.840145	0.834787	0.80279	0.870759	1	0.892373	0.0627875
1912	12	53133	0.212532	65.119	8.25842	3.65474	1.33911	0.933657	0.916361	0.888723	0.893456	0.88062	0.873054	0.900476	0.889024	0.902434	0.861499	0.851702	0.882907	0.896467	0.84216	0.88893	0.885862	0.840288	0.834783	0.802383	0.871078	1	0.893329	0.0624363
1912	12	53133	0.212532	65.119	8.25842	3.65474	1.33911	0.933657	0.916361	0.888723	0.893456	0.88062	0.873054	0.900476	0.889024	0.902434	0.861499	0.851702	0.882907	0.896467	0.84216	0.88893	0.885862	0.840288	0.834783	0.802383	0.871078	1	0.893329	0.0624363
1917	17	45292	0.181168	103.559	9.15151	14.271	3.71532	0.934779	0.917612	0.890367	0.894871	0.882021	0.874757	0.90155	0.889837	0.90272	0.861962	0.852192	0.883291	0.897454	0.841826	0.889241	0.886051	0.84059	0.834297	0.803034	0.872351	1	0.894397	0.0619212
1918	18	16753	0.067012	99.568	7.58247	12.6163	2.83088	0.948487	0.931863	0.905778	0.910583	0.89378	0.886886	0.912702	0.897421	0.908404	0.865069	0.861667	0.887065	0.900406	0.843162	0.891482	0.886319	0.842536	0.831642	0.80511	0.875933	1	0.905161	0.0575533
1922	22	15311	0.061244	99.5669	7.57312	12.6153	2.82732	0.949056	0.933087	0.907126	0.911469	0.895173	0.887858	0.913755	0.897721	0.909052	0.865228	0.862387	0.887924	0.900529	0.844001	0.891712	0.88714	0.842107	0.831265	0.805009	0.876723	1	0.906001	0.0573447
1922	10	53141	0.212564	66.4774	8.17254	3.87628	1.37059	0.93235	0.896615	0.890659	0.90019	0.904753	0.873949	0.891487	0.864916	0.884543	0.856749	0.849429	0.876922	0.889191	0.799138	0.885239	0.876282	0.845562	0.855535	0.813929	0.866214	1	0.889596	0.0619984
1924	12	49728	0.198912	66.4012	8.36103	3.87136	1.40724	0.934011	0.898236	0.891832	0.901585	0.905174	0.87503	0.892204	0.865951	0.884703	0.8567	0.849672	0.877262	0.889559	0.799861	0.885376	0.877091	0.845701	0.855685	0.813888	0.86578	1	0.890567	0.0615882
1924	12	49728	0.198912	66.4012	8.36103	3.87136	1.40724	0.934011	0.898236	0.891832	0.901585	0.905174	0.87503	0.892204	0.865951	0.884703	0.8567	0.849672	0.877262	0.889559	0.799861	0.885376	0.877091	0.845701	0.855685	0.813888	0.86578	1	0.890567	0.0615882
1929	17	42357	0.169428	105.435	9.25995	15.0529	3.89508	0.934356	0.899462	0.892981	0.902436	0.905753	0.875652	0.893064	0.86648	0.885568	0.857355	0.849612	0.877812	0.889487	0.80047	0.885426	0.877281	0.845752	0.856588	0.814364	0.865701	1	0.891251	0.0615815
1930	18	15130	0.06052	99.7748	7.64604	12.6973	2.86061	0.947984	0.914276	0.908063	0.91421	0.913615	0.889161	0.898711	0.875149	0.889491	0.863318	0.856808	0.881692	0.894283	0.804693	0.887178	0.877065	0.846761	0.857634	0.813781	0.867713	1	0.901219	0.0574981
1934	22	13818	0.055272	99.7691	7.64946	12.6953	2.85924	0.949161	0.915219	0.908634	0.915147	0.914098	0.890216	0.899624	0.875742	0.889926	0.86315	0.856672	0.881857	0.89492	0.805073	0.886525	0.877153	0.846685	0.856926	0.815132	0.867166	1	0.901882	0.0572116
1934	10	51915	0.20766	65.4102	8.18831	3.69922	1.33244	0.910084	0.878224	0.873514	0.898526	0.890484	0.861957	0.890388	0.871155	0.879466	0.836531	0.846345	0.882847	0.877762	0.841135	0.890639	0.855292	0.854917	0.860965	0.800462	0.846827	1	0.879605	0.0691424
1936	12	48399	0.193596	65.3395	8.38207	3.69576	1.37047	0.911868	0.880266	0.875276	0.89944	0.891806	0.863499	0.890886	0.871371	0.880173	0.837218	0.846908	0.883324	0.878303	0.84196	0.890824	0.855782	0.854759	0.861495	0.80075	0.846701	1	0.880791	0.0686783
1936	12	48399	0.193596	65.3395	8.38207	3.69576	1.37047	0.911868	0.880266	0.875276	0.89944	0.891806	0.863499	0.890886	0.871371	0.880173	0.837218	0.846908	0.883324	0.878303	0.84196	0.890824	0.855782	0.854759	0.861495	0.80075	0.846701	1	0.880791	0.0686783
1941	17	41242	0.164968	101.644	9.25199	13.5157	3.62618	0.913911	0.882123	0.876679	0.901157	0.89267	0.86464	0.891421	0.871708	0.880559	0.838344	0.848322	0.883493	0.879019	0.842576	0.891506	0.856457	0.856093	0.861161	0.800228	0.846613	1	0.882007	0.0683314
1942	18	19184	0.076736	97.4222	7.69599	11.8362	2.7364	0.9283	0.89877	0.892045	0.913626	0.903096	0.873931	0.897805	0.880134	0.886155	0.845418	0.851334	0.887745	0.883028	0.84779	0.89314	0.861082	0.859023	0.861395	0.801188	0.849275	1	0.89246	0.0641897
1946	22	17507	0.070028	97.385	7.69772	11.8229	2.7346	0.929828	0.900183	0.894671	0.914748	0.903667	0.875536	0.898812	0.880305	0.887588	0.84609	0.851916	0.888759	0.883647	0.848032	0.893528	0.862084	0.858057	0.860884	0.802222	0.849146	1	0.893647	0.0637211
1946	10	56262	0.225048	62.2719	7.75241	3.1924	1.14348	0.921359	0.877768	0.886131	0.904883	0.874178	0.841456	0.895071	0.868401	0.895516	0.842585	0.8312	0.863043	0.893712	0.82713	0.89628	0.870037	0.872481	0.85723	0.801385	0.861745	1	0.881206	0.0630256
1948	12	52496	0.209984	62.2304	7.93275	3.19302	1.17585	0.922413	0.879077	0.887363	0.905898	0.874514	0.842474	0.895583	0.869028	0.896421	0.84394	0.831682	0.863532	0.894935	0.826911	0.896564	0.870171	0.872971	0.857246	0.801699	0.862113	1	0.882081	0.0626923
1948	12	52496	0.209984	62.2304	7.93275	3.19302	1.17585	0.922413	0.879077	0.887363	0.905898	0.874514	0.842474	0.895583	0.869028	0.896421	0.84394	0.831682	0.863532	0.894935	0.826911	0.896564	0.870171	0.872971	0.857246	0.801699	0.862113	1	0.882081	0.0626923
1953	17	44693	0.178772	103.49	8.84166	14.2214	3.5785	0.924071	0.880798	0.88873	0.907122	0.876189	0.8437	0.896069	0.86951	0.896986	0.843935	0.832871	0.863513	0.894961	0.826584	0.897165	0.869924	0.8729	0.857718	0.801535	0.862428	1	0.883147	0.0623176
1954	18	16733	0.066932	99.743	7.36362	12.6697	2.75511	0.935756	0.896582	0.90459	0.916931	0.888185	0.855316	0.905038	0.878982	0.903962	0.850834	0.840584	0.86679	0.896402	0.830783	0.899121	0.873215	0.875486	0.860545	0.805982	0.863951	1	0.893527	0.0582585
1958	22	15352	0.061408	99.7456	7.35383	12.6702	2.75266	0.937044	0.897733	0.905485	0.91747	0.88907	0.856436	0.904866	0.879299	0.903465	0.851029	0.841649	0.867379	0.896658	0.830967	0.899557	0.873828	0.875293	0.860735	0.807061	0.864155	1	0.894239	0.0581181
1958	10	54687	0.218748	69.1622	8.49968	4.36287	1.54462	0.919871	0.907903	0.865791	0.875775	0.868232	0.856328	0.889764	0.869219	0.900763	0.859574	0.85812	0.862134	0.878344	0.81886	0.914559	0.878938	0.844442	0.852588	0.815843	0.864602	1	0.881532	0.0670194
1960	12	51077	0.204308	69.0954	8.69486	4.35958	1.58668	0.921589	0.90947	0.867475	0.877557	0.869716	0.857167	0.890636	0.869609	0.901218	0.860289	0.859232	0.862286	0.878683	0.819498	0.914727	0.879124	0.845214	0.853319	0.815798	0.864538	1	0.882713	0.0664956
1960	12	51077	0.204308	69.0954	8.69486	4.35958	1.58668	0.921589	0.90947	0.867475	0.877557	0.869716	0.857167	0.890636	0.869609	0.901218	0.860289	0.859232	0.862286	0.878683	0.819498	0.914727	0.879124	0.845214	0.853319	0.815798	0.864538	1	0.882713	0.0664956
1965	17	43368	0.173472	106.986	9.60708	15.7399	4.15923	0.922823	0.910787	0.869155	0.878885	0.870273	0.858352	0.891879	0.870158	0.901667	0.860462	0.860369	0.863367	0.878978	0.819233	0.914649	0.879024	0.845658	0.853775	0.815463	0.864681	1	0.883697	0.0659942
1966	18	13167	0.052668	100.633	7.73044	13.0273	2.94187	0.937381	0.928382	0.890408	0.897851	0.879965	0.871269	0.902749	0.881636	0.909964	0.864776	0.867282	0.870548	0.883611	0.823232	0.918015	0.881636	0.848599	0.859611	0.81822	0.863826	1	0.896424	0.0600388
1970	22	12045	0.04818	100.615	7.73428	13.0205	2.94028	0.937858	0.928352	0.891781	0.899585	0.880739	0.872686	0.903321	0.882026	0.910502	0.863885	0.868078	0.871233	0.883811	0.82391	0.918929	0.881569	0.848858	0.860565	0.817933	0.864218	1	0.8971	0.059923
1970	10	56238	0.224952	64.6712	7.97816	3.57131	1.27029	0.927202	0.905927	0.891426	0.904442	0.884135	0.846056	0.895178	0.870586	0.909527	0.862495	0.816903	0.876107	0.88594	0.807666	0.882499	0.882224	0.852155	0.851435	0.825323	0.864816	1	0.887935	0.0624824
1972	12	52593	0.210372	64.6022	8.14074	3.56683	1.30145	0.928612	0.907355	0.892562	0.905662	0.884718	0.847831	0.895899	0.871105	0.910188	0.863489	0.81856	0.875696	0.886278	0.808083	0.882969	0.88256	0.852813	0.852281	0.825376	0.86502	1	0.888959	0.0620745
1972	12	52593	0.210372	64.6022	8.14074	3.56683	1.30145	0.928612	0.907355	0.892562	0.905662	0.884718	0.847831	0.895899	0.871105	0.910188	0.863489	0.81856	0.875696	0.886278	0.808083	0.882969	0.88256	0.852813	0.852281	0.825376	0.86502	1	0.888959	0.0620745
1977	17	44886	0.179544	103.53	9.00325	14.2487	3.65535	0.929856	0.909192	0.894767	0.90702	0.885231	0.849263	0.896282	0.871797	0.910462	0.864111	0.819922	0.87612	0.886022	0.808259	0.88297	0.881589	0.852771	0.852593	0.82548	0.86508	1	0.890018	0.0616849
1978	18	17208	0.068832	99.541	7.46893	12.5995	2.77188	0.943369	0.923844	0.909722	0.918875	0.893916	0.860327	0.902632	0.877673	0.914981	0.870845	0.828772	0.880201	0.888511	0.812732	0.884647	0.882351	0.854951	0.856288	0.826738	0.865731	1	0.899869	0.0571072
1982	22	15680	0.06272	99.5423	7.46426	12.5997	2.76952	0.943941	0.925893	0.91132	0.919547	0.895504	0.861352	0.903635	0.878284	0.915689	0.870504	0.829018	0.88058	0.888393	0.81301	0.884598	0.882589	0.856378	0.85692	0.826084	0.865434	1	0.900797	0.056657
1982	10	54576	0.218304	66.4405	8.1969	3.87105	1.37397	0.933157	0.900689	0.874368	0.90352	0.883108	0.887478	0.91062	0.872416	0.896007	0.87008	0.858244	0.904033	0.893351	0.818748	0.880698	0.879645	0.84397	0.836641	0.812637	0.859728	1	0.89173	0.0631002
1984	12	51012	0.204048	66.3628	8.38329	3.86583	1.41021	0.934368	0.902003	0.876059	0.904366	0.884086	0.888693	0.911266	0.872785	0.896858	0.871354	0.858592	0.904336	0.893378	0.819552	0.881048	0.879381	0.843321	0.836548	0.812809	0.859876	1	0.892675	0.0626805
1984	12	51012	0.204048	66.3628	8.38329	3.86583	1.41021	0.934368	0.902003	0.876059	0.904366	0.884086	0.888693	0.911266	0.872785	0.896858	0.871354	0.858592	0.904336	0.893378	0.819552	0.881048	0.879381	0.843321	0.836548	0.812809	0.859876	1	0.892675	0.0626805
1989	17	43532	0.174128	106.395	9.31795	15.4638	3.99146	0.935588	0.903611	0.877757	0.905277	0.884786	0.889587	0.912145	0.873909	0.897926	0.872473	0.858989	0.903944	0.893848	0.821189	0.881662	0.879353	0.844069	0.836856	0.812862	0.859793	1	0.893716	0.0622325
1990	18	13925	0.0557	100.533	7.64831	12.9847	2.9078	0.946355	0.922478	0.897163	0.918456	0.896697	0.900503	0.920395	0.881472	0.907289	0.880862	0.86535	0.907074	0.893824	0.826427	0.885386	0.880969	0.844776	0.83982	0.816338	0.860682	1	0.904922	0.0570981
1994	22	12756	0.051024	100.532	7.66225	12.9848	2.91286	0.946613	0.922585	0.899224	0.918744	0.897891	0.901889	0.920978	0.882526	0.908318	0.881232	0.865514	0.906946	0.894716	0.827885	0.886485	0.88037	0.84572	0.839722	0.816322	0.858851	1	0.905624	0.0569544
1994	10	53884	0.215536	67.0174	8.2816	3.97296	1.41455	0.929311	0.908331	0.872207	0.91697	0.888947	0.860961	0.873246	0.864013	0.90293	0.853741	0.83265	0.893948	0.906067	0.815103	0.882498	0.875408	0.855718	0.84745	0.827045	0.862965	1	0.88834	0.0628538
1996	12	50322	0.201288	66.9503	8.4697	3.96962	1.45424	0.930676	0.90998	0.873723	0.917988	0.889313	0.862227	0.87425	0.865129	0.903263	0.85409	0.832916	0.894599	0.906343	0.815399	0.882348	0.875452	0.856206	0.847075	0.827153	0.863052	1	0.889312	0.0623749
1996	12	50322	0.201288	66.9503	8.4697	3.96962	1.45424	0.930676	0.90998	0.873723	0.917988	0.889313	0.862227	0.87425	0.865129	0.903263	0.85409	0.832916	0.894599	0.906343	0.815399	0.882348	0.875452	0.856206	0.847075	0.827153	0.863052	1	0.889312	0.0623749
2001	17	42838	0.171352	105.339	9.35787	15.02	3.93649	0.931568	0.911562	0.875099	0.919114	0.890226	0.863999	0.874679	0.86673	0.903485	0.854884	0.833291	0.895478	0.906683	0.816063	0.883071	0.876231	0.856389	0.846818	0.827595	0.862575	1	0.890325	0.0620231
2002	18	14846	0.059384	99.9931	7.62521	12.7785	2.87342	0.942341	0.928735	0.892429	0.93089	0.903981	0.876937	0.881921	0.873636	0.908292	0.858346	0.839149	0.900916	0.91011	0.823185	0.889364	0.87724	0.857638	0.845649	0.823926	0.862353	1	0.900856	0.0579448
2006	22	13575	0.0543	99.9769	7.65607	12.7741	2.88413	0.943941	0.929945	0.893223	0.931197	0.904678	0.878895	0.883094	0.874438	0.908508	0.858785	0.839153	0.902615	0.908987	0.824457	0.889871	0.87639	0.858011	0.844678	0.823499	0.862541	1	0.901721	0.0576572
2006	10	54549	0.218196	65.3974	8.11866	3.69434	1.31909	0.913023	0.866927	0.897248	0.890218	0.885809	0.84491	0.893802	0.839658	0.881171	0.846477	0.830061	0.858128	0.893023	0.818585	0.881987	0.873829	0.85425	0.860795	0.815542	0.864672	1	0.876987	0.0667978
2008	12	50795	0.20318	65.3311	8.28192	3.69024	1.35076	0.914883	0.869505	0.899006	0.891722	0.88679	0.845556	0.894616	0.840762	0.88176	0.847652	0.830672	0.859012	0.893316	0.818939	0.882754	0.874092	0.854395	0.861108	0.815887	0.86476	1	0.878302	0.0661857
2008	12	50795	0.20318	65.3311	8.28192	3.69024	1.35076	0.914883	0.869505	0.899006	0.891722	0.88679	0.845556	0.894616	0.840762	0.88176	0.847652	0.830672	0.859012	0.893316	0.818939	0.882754	0.874092	0.854395	0.861108	0.815887	0.86476	1	0.878302	0.0661857
2013	17	43285	0.17314	105.33	9.22163	15.0057	3.86546	0.915733	0.871745	0.900589	0.893242	0.888287	0.846829	0.895206	0.841585	0.882084	0.847753	0.831015	0.860044	0.893497	0.820238	0.883066	0.87416	0.854615	0.860471	0.81571	0.865057	1	0.879403	0.0656444
2014	18	15340	0.06136	99.5647	7.66391	12.6195	2.85646	0.933768	0.892047	0.91558	0.907692	0.897392	0.861734	0.902868	0.849185	0.890254	0.854791	0.835332	0.867308	0.89925	0.82663	0.889081	0.875587	0.857562	0.864863	0.814993	0.867666	1	0.891679	0.0612244
2018	22	14058	0.056232	99.5539	7.65012	12.6146	2.84709	0.935624	0.894011	0.916809	0.908344	0.898634	0.862569	0.903756	0.850939	0.8896	0.855065	0.835432	0.86954	0.899986	0.827394	0.889814	0.876689	0.858657	0.863672	0.814447	0.867513	1	0.892799	0.0607095
2018	10	55658	0.222632	65.9445	8.19148	3.78764	1.35371	0.916418	0.895235	0.905629	0.877825	0.903221	0.855313	0.912789	0.884823	0.892343	0.864736	0.850812	0.836439	0.875687	0.802526	0.880448	0.885371	0.838765	0.870513	0.795995	0.858861	1	0.886692	0.0632659
2020	12	52084	0.208336	65.861	8.376	3.78148	1.38893	0.917815	0.897022	0.906728	0.879051	0.904011	0.856491	0.91338	0.885262	0.892597	0.865314	0.851327	0.83686	0.876152	0.802694	0.880491	0.885176	0.839048	0.870834	0.796463	0.859151	1	0.887648	0.062873
2020	12	52084	0.208336	65.861	8.376	3.78148	1.38893	0.917815	0.897022	0.906728	0.879051	0.904011	0.856491	0.91338	0.885262	0.892597	0.865314	0.851327	0.83686	0.876152	0.802694	0.880491	0.885176	0.839048	0.870834	0.796463	0.859151	1	0.887648	0.062873
2025	17	44351	0.177404	104.58	9.27396	14.6976	3.83663	0.919303	0.898492	0.907736	0.87954	0.904681	0.857207	0.913441	0.886237	0.893497	0.865426	0.851424	0.837625	0.876643	0.802902	0.880566	0.885437	0.839496	0.870848	0.797062	0.858932	1	0.888464	0.0624313
2026	18	18595	0.07438	98.3712	7.79033	12.1852	2.83432	0.932536	0.913848	0.918822	0.891207	0.912907	0.868916	0.922533	0.894084	0.901694	0.869589	0.858376	0.842243	0.8815	0.807502	0.884646	0.884485	0.84235	0.87182	0.798682	0.862409	1	0.898297	0.0588904
2030	22	17008	0.068032	98.3774	7.79392	12.1877	2.83429	0.933884	0.914687	0.919802	0.892786	0.913423	0.869473	0.923536	0.895108	0.902399	0.869826	0.857626	0.841398	0.882232	0.807355	0.884819	0.883996	0.842427	0.872619	0.797713	0.862594	1	0.899051	0.0586187
2030	10	53543	0.214172	63.3947	7.99958	3.37141	1.22279	0.941486	0.886437	0.878836	0.892684	0.879835	0.86353	0.90235	0.882963	0.887474	0.855163	0.857049	0.854668	0.903507	0.825645	0.901976	0.86989	0.854631	0.855714	0.835898	0.855453	1	0.887554	0.0602693
2032	12	50098	0.200392	63.3223	8.15498	3.36645	1.25117	0.942493	0.888379	0.880524	0.893768	0.881223	0.864286	0.90284	0.883738	0.88784	0.855373	0.857679	0.855354	0.904258	0.825971	0.902282	0.870095	0.855583	0.856372	0.836331	0.855513	1	0.888586	0.0599458
2032	12	50098	0.200392	63.3223	8.15498	3.36645	1.25117	0.942493	0.888379	0.880524	0.893768	0.881223	0.864286	0.90284	0.883738	0.88784	0.855373	0.857679	0.855354	0.904258	0.825971	0.902282	0.870095	0.855583	0.856372	0.836331	0.855513	1	0.888586	0.0599458
2037	17	42926	0.171704	98.2269	8.95194	12.204	3.27288	0.943321	0.889333	0.881587	0.894772	0.882728	0.864744	0.903415	0.884382	0.888797	0.856323	0.858862	0.855612	0.904603	0.826434	0.902285	0.870661	0.855833	0.857476	0.836603	0.856113	1	0.889432	0.0598072
2038	18	24384	0.097536	95.5987	7.66895	11.1929	2.62662	0.949701	0.899852	0.890235	0.9034	0.888595	0.873811	0.908731	0.887467	0.892511	0.861036	0.862205	0.857612	0.9091	0.829376	0.904692	0.872806	0.858473	0.859785	0.838603	0.857796	1	0.895866	0.0577115
2042	22	22255	0.08902	95.575	7.68195	11.1855	2.62889	0.950236	0.901932	0.891777	0.903797	0.889486	0.874702	0.908874	0.888137	0.892923	0.861559	0.862368	0.857627	0.909346	0.828915	0.90537	0.872703	0.85938	0.860121	0.838621	0.85756	1	0.896653	0.0574858
2042	10	57662	0.230648	60.9224	7.60711	2.99104	1.07616	0.942718	0.888844	0.872611	0.88502	0.881022	0.890274	0.913513	0.845869	0.896544	0.866099	0.85082	0.887309	0.872785	0.800284	0.899188	0.888167	0.843805	0.860107	0.821659	0.866177	1	0.887702	0.0627618
2044	12	54026	0.216104	60.8694	7.77355	2.98952	1.10467	0.943971	0.89071	0.873718	0.886305	0.881983	0.890756	0.914291	0.846296	0.896485	0.866786	0.851803	0.887656	0.873478	0.801124	0.899382	0.888295	0.844279	0.860141	0.821401	0.866388	1	0.888652	0.0625042
2044	12	54026	0.216104	60.8694	7.77355	2.98952	1.10467	0.943971	0.89071	0.873718	0.886305	0.881983	0.890756	0.914291	0.846296	0.896485	0.866786	0.851803	0.887656	0.873478	0.801124	0.899382	0.888295	0.844279	0.860141	0.821401	0.866388	1	0.888652	0.0625042
2049	17	46011	0.184044	98.7324	8.64132	12.3696	3.19362	0.945046	0.892634	0.875258	0.887636	0.883528	0.892797	0.914825	0.847113	0.897394	0.867695	0.852383	0.888896	0.873541	0.802134	0.899459	0.887896	0.844472	0.860599	0.82138	0.866532	1	0.889838	0.0621192
2050	18	24913	0.099652	96.4486	7.43103	11.4763	2.59063	0.951832	0.905451	0.887167	0.898085	0.892285	0.900694	0.920303	0.851704	0.900755	0.873239	0.858247	0.891402	0.876831	0.807269	0.902521	0.889355	0.845382	0.862642	0.822924	0.867659	1	0.89748	0.0590878
2054	22	22720	0.09088	96.4341	7.42786	11.4711	2.59022	0.952509	0.907196	0.888138	0.898834	0.892606	0.90088	0.920753	0.853037	0.901408	0.873768	0.858913	0.892518	0.877025	0.807813	0.902751	0.889327	0.845951	0.86349	0.822931	0.866879	1	0.898241	0.0588695
2054	10	55776	0.223104	64.7778	7.98035	3.58844	1.2729	0.928849	0.895762	0.901006	0.92088	0.876165	0.871979	0.873781	0.849747	0.896506	0.844602	0.844019	0.863499	0.875224	0.829748	0.878998	0.857717	0.836032	0.828358	0.820245	0.838613	1	0.886566	0.0618124
2056	12	52152	0.208608	64.7065	8.16292	3.58435	1.30771	0.929773	0.896725	0.902727	0.921767	0.877205	0.873054	0.874521	0.851022	0.897521	0.845653	0.844896	0.863639	0.875652	0.830313	0.879947	0.857819	0.83597	0.828923	0.820016	0.83829	1	0.887519	0.0615817
2056	12	52152	0.208608	64.7065	8.16292	3.58435	1.30771	0.929773	0.896725	0.902727	0.921767	0.877205	0.873054	0.874521	0.851022	0.897521	0.845653	0.844896	0.863639	0.875652	0.830313	0.879947	0.857819	0.83597	0.828923	0.820016	0.83829	1	0.887519	0.0615817
2061	17	44429	0.177716	102.761	9.01079	13.9402	3.60178	0.930721	0.898422	0.904353	0.922821	0.877805	0.87354	0.875262	0.852416	0.89867	0.847071	0.845484	0.864334	0.875566	0.830775	0.880607	0.857807	0.835839	0.830314	0.820556	0.837854	1	0.888523	0.0612696
2062	18	21427	0.085708	97.0736	7.65136	11.7093	2.70641	0.940636	0.910767	0.91373	0.931325	0.887082	0.881435	0.881248	0.860876	0.90316	0.854249	0.849396	0.869324	0.879521	0.836981	0.883091	0.860246	0.837938	0.828744	0.821744	0.839128	1	0.896511	0.0584142
2066	22	19542	0.078168	97.0651	7.66131	11.7068	2.70886	0.941741	0.912343	0.915055	0.932197	0.88842	0.881358	0.881716	0.861964	0.902774	0.85677	0.850246	0.869998	0.880002	0.837657	0.883482	0.859917	0.836634	0.828933	0.822562	0.838578	1	0.897424	0.0581252
2066	10	52699	0.210796	62.256	7.83284	3.19293	1.15484	0.93293	0.882768	0.887692	0.896336	0.899998	0.863394	0.887949	0.86884	0.883262	0.853982	0.832938	0.87255	0.914249	0.845984	0.890728	0.914107	0.864827	0.878404	0.821192	0.854532	1	0.888062	0.065809
2068	12	49368	0.197472	62.1646	7.99764	3.18564	1.18291	0.934158	0.884551	0.889463	0.897798	0.900837	0.864436	0.888845	0.870017	0.884338	0.854815	0.83389	0.873005	0.914904	0.846824	0.891205	0.914408	0.865267	0.878676	0.821048	0.854906	1	0.889229	0.0654743
2068	12	49368	0.197472	62.1646	7.99764	3.18564	1.18291	0.934158	0.884551	0.889463	0.897798	0.900837	0.864436	0.888845	0.870017	0.884338	0.854815	0.83389	0.873005	0.914904	0.846824	0.891205	0.914408	0.865267	0.878676	0.821048	0.854906	1	0.889229	0.0654743
2073	17	41980	0.16792	101.77	8.89895	13.5406	3.48652	0.935279	0.885612	0.890758	0.898869	0.901632	0.865531	0.889531	0.870688	0.885386	0.854848	0.834969	0.87363	0.915162	0.847106	0.890734	0.914662	0.865186	0.878954	0.82176	0.855515	1	0.890106	0.065042
2074	18	21499	0.085996	96.4682	7.6393	11.4944	2.66536	0.943951	0.900856	0.904903	0.910345	0.905996	0.874924	0.899274	0.880041	0.888995	0.858575	0.842086	0.878669	0.919275	0.851714	0.893088	0.916159	0.867552	0.877832	0.822573	0.857272	1	0.898949	0.0615506
2078	22	19659	0.078636	96.4359	7.64592	11.4834	2.66513	0.944987	0.902157	0.906277	0.911822	0.906887	0.875528	0.899639	0.880869	0.889771	0.859123	0.843558	0.879648	0.919045	0.851722	0.892797	0.916781	0.868025	0.879088	0.822143	0.857724	1	0.89988	0.0614554
2078	10	48863	0.195452	63.8886	8.08738	3.45137	1.25323	0.925363	0.885854	0.893815	0.901418	0.897704	0.867098	0.901326	0.843071	0.855207	0.843235	0.85974	0.859341	0.860907	0.813407	0.888699	0.852977	0.845711	0.874394	0.797382	0.850889	1	0.883368	0.0651917
2080	12	45680	0.18272	63.8159	8.24611	3.44633	1.28068	0.926948	0.887642	0.895403	0.90208	0.898599	0.868684	0.901981	0.844067	0.856535	0.84398	0.8603	0.860147	0.861537	0.813879	0.888835	0.852988	0.846114	0.87465	0.796673	0.850898	1	0.88449	0.0647261
2080	12	45680	0.18272	63.8159	8.24611	3.44633	1.28068	0.926948	0.887642	0.895403	0.90208	0.898599	0.868684	0.901981	0.844067	0.856535	0.84398	0.8603	0.860147	0.861537	0.813879	0.888835	0.852988	0.846114	0.87465	0.796673	0.850898	1	0.88449	0.0647261
2085	17	38980	0.15592	98.9671	9.06387	12.4836	3.36189	0.928155	0.889277	0.896691	0.903104	0.898692	0.86992	0.902591	0.845062	0.85794	0.845177	0.86048	0.860467	0.861031	0.814405	0.889033	0.852258	0.846575	0.875077	0.796524	0.850936	1	0.885412	0.0644118
2086	18	22061	0.088244	95.2326	7.83693	11.0762	2.66464	0.93697	0.901727	0.90839	0.909592	0.905149	0.877861	0.907008	0.852613	0.865124	0.849214	0.866484	0.86492	0.863764	0.815648	0.891347	0.855084	0.848987	0.877249	0.794298	0.85148	1	0.892881	0.0612238
2090	22	20076	0.080304	95.2113	7.83756	11.0689	2.66175	0.93811	0.90394	0.910366	0.91054	0.906431	0.878337	0.908149	0.853158	0.86713	0.84987	0.868823	0.864565	0.864814	0.815576	0.891836	0.855649	0.849895	0.877715	0.794058	0.84987	1	0.894086	0.0606586
2090	10	52482	0.209928	59.9103	7.48721	2.84523	1.02371	0.926318	0.885923	0.885913	0.903881	0.882141	0.848767	0.897984	0.862315	0.917886	0.845861	0.855941	0.875786	0.877453	0.813022	0.914885	0.892982	0.853397	0.859342	0.824997	0.849796	1	0.886035	0.0629492
2092	12	49089	0.196356	59.8445	7.63618	2.84143	1.04879	0.927713	0.887551	0.887368	0.905101	0.883192	0.849651	0.898572	0.863289	0.918098	0.846676	0.856169	0.876041	0.877865	0.813298	0.914757	0.89354	0.85402	0.859419	0.82544	0.849946	1	0.88704	0.0626893
2092	12	49089	0.196356	59.8445	7.63618	2.84143	1.04879	0.927713	0.887551	0.887368	0.905101	0.883192	0.849651	0.898572	0.863289	0.918098	0.846676	0.856169	0.876041	0.877865	0.813298	0.914757	0.89354	0.85402	0.859419	0.82544	0.849946	1	0.88704	0.0626893
2097	17	41944	0.167776	100.957	8.54791	13.2019	3.29656	0.929156	0.88965	0.888268	0.906721	0.883976	0.851004	0.899282	0.864164	0.919142	0.846986	0.85669	0.876144	0.878266	0.813644	0.91491	0.893692	0.853424	0.860242	0.825815	0.850324	1	0.888118	0.0622571
2098	18	19272	0.077088	98.2334	7.25911	12.1058	2.62768	0.941314	0.905537	0.900711	0.914046	0.892175	0.860419	0.905018	0.871056	0.924969	0.852506	0.863117	0.876505	0.881927	0.818597	0.917367	0.896508	0.855827	0.863092	0.826847	0.853544	1	0.897016	0.0584605
2102	22	17570	0.07028	98.2036	7.25284	12.0946	2.62329	0.942288	0.906375	0.901764	0.914485	0.893398	0.862265	0.905663	0.8714	0.925612	0.852846	0.863318	0.877433	0.883409	0.818611	0.916989	0.897866	0.856602	0.862806	0.826665	0.853073	1	0.897828	0.0583302
2102	10	52897	0.211588	68.2567	8.46493	4.19758	1.49465	0.934505	0.926234	0.888453	0.907254	0.855521	0.893718	0.900344	0.851579	0.878188	0.864926	0.838705	0.874388	0.891402	0.802418	0.904097	0.886922	0.870012	0.834783	0.835284	0.85209	1	0.891732	0.0601043
2104	12	49488	0.197952	68.1831	8.65319	4.19288	1.53287	0.936086	0.927962	0.889832	0.908079	0.856521	0.894419	0.901208	0.852712	0.878819	0.865614	0.839335	0.874838	0.892085	0.802972	0.90433	0.887538	0.87012	0.835202	0.836213	0.851742	1	0.892789	0.0596276
2104	12	49488	0.197952	68.1831	8.65319	4.19288	1.53287	0.936086	0.927962	0.889832	0.908079	0.856521	0.894419	0.901208	0.852712	0.878819	0.865614	0.839335	0.874838	0.892085	0.802972	0.90433	0.887538	0.87012	0.835202	0.836213	0.851742	1	0.892789	0.0596276
2109	17	42247	0.168988	107.881	9.58315	16.1283	4.21267	0.937321	0.929238	0.891412	0.909686	0.857978	0.895732	0.902537	0.853303	0.879613	0.866381	0.839054	0.874962	0.892513	0.802708	0.905224	0.887672	0.870452	0.835207	0.836462	0.851623	1	0.893858	0.0593394
2110	18	12304	0.049216	100.681	7.75492	13.0472	2.96131	0.950545	0.940832	0.908079	0.921083	0.873253	0.903568	0.911045	0.865085	0.888288	0.876422	0.843344	0.881136	0.89735	0.808436	0.909501	0.890645	0.874472	0.842043	0.840662	0.851715	1	0.90463	0.0554901
2114	22	11322	0.045288	100.662	7.7851	13.0418	2.96994	0.951422	0.942766	0.909645	0.922364	0.873653	0.904125	0.912295	0.86566	0.888536	0.8767	0.843005	0.880675	0.897721	0.809089	0.909159	0.89251	0.873918	0.842563	0.840885	0.850159	1	0.905497	0.0550117
2114	10	52171	0.208684	66.0514	8.2075	3.8062	1.36266	0.925322	0.916141	0.876742	0.900443	0.88277	0.882713	0.901075	0.871001	0.890025	0.853693	0.83603	0.86619	0.864149	0.811878	0.891635	0.861206	0.832781	0.859721	0.818932	0.851968	1	0.887996	0.0613601
2116	12	48829	0.195316	65.9957	8.39727	3.80495	1.40146	0.926621	0.916986	0.878791	0.901421	0.883624	0.883471	0.901565	0.871255	0.89111	0.854267	0.836613	0.866831	0.864824	0.811997	0.892164	0.861527	0.83305	0.860523	0.818981	0.851594	1	0.888921	0.0610527
2116	12	48829	0.195316	65.9957	8.39727	3.80495	1.40146	0.926621	0.916986	0.878791	0.901421	0.883624	0.883471	0.901565	0.871255	0.89111	0.854267	0.836613	0.866831	0.864824	0.811997	0.892164	0.861527	0.83305	0.860523	0.818981	0.851594	1	0.888921	0.0610527
2121	17	41646	0.166584	104.748	9.261	14.7665	3.85172	0.927544	0.91896	0.87964	0.901983	0.885139	0.884239	0.902151	0.871308	0.891634	0.85492	0.837571	0.86773	0.865461	0.812695	0.892319	0.861331	0.832733	0.861127	0.819803	0.851498	1	0.889807	0.0607963
2122	18	14753	0.059012	99.8134	7.59196	12.7087	2.83873	0.940758	0.930692	0.89514	0.915102	0.89331	0.894903	0.911171	0.879991	0.897072	0.86074	0.841558	0.876195	0.869755	0.82024	0.896292	0.866197	0.836372	0.866231	0.820376	0.849217	1	0.899843	0.0575159
2126	22	13562	0.054248	99.8196	7.59537	12.7112	2.84252	0.942191	0.931574	0.896291	0.916716	0.893747	0.896402	0.912292	0.880844	0.896512	0.861635	0.842317	0.876235	0.870705	0.820233	0.89666	0.867129	0.836049	0.867092	0.820933	0.847589	1	0.900766	0.0572213
2126	10	56012	0.224048	65.7081	8.07377	3.74364	1.32227	0.931292	0.906734	0.880901	0.912751	0.880776	0.882686	0.914679	0.858709	0.879553	0.851871	0.837347	0.866618	0.87833	0.806033	0.874366	0.87292	0.860762	0.85729	0.813835	0.873	1	0.889393	0.0624439
2128	12	52551	0.210204	65.6536	8.26286	3.74241	1.35895	0.932637	0.908023	0.882219	0.913579	0.881772	0.883627	0.915758	0.859194	0.879536	0.852286	0.837834	0.867186	0.878727	0.806055	0.874608	0.873475	0.860888	0.8579	0.814723	0.873171	1	0.890297	0.0620971
2128	12	52551	0.210204	65.6536	8.26286	3.74241	1.35895	0.932637	0.908023	0.882219	0.913579	0.881772	0.883627	0.915758	0.859194	0.879536	0.852286	0.837834	0.867186	0.878727	0.806055	0.874608	0.873475	0.860888	0.8579	0.814723	0.873171	1	0.890297	0.0620971
2133	17	44777	0.179108	102.824	9.11272	13.9723	3.64344	0.933571	0.909943	0.884215	0.914845	0.882942	0.884639	0.916832	0.860341	0.880184	0.852558	0.839024	0.867477	0.87842	0.805101	0.875204	0.873696	0.860978	0.858711	0.815508	0.873473	1	0.891391	0.0617736
2134	18	17911	0.071644	98.7592	7.55736	12.3143	2.76322	0.94562	0.923734	0.89861	0.926107	0.893557	0.896125	0.924516	0.868712	0.887192	0.856959	0.847189	0.873681	0.882167	0.806906	0.877226	0.876305	0.864553	0.85615	0.818017	0.874351	1	0.901224	0.0580172
2138	22	16406	0.065624	98.7441	7.55229	12.3085	2.76054	0.946849	0.924814	0.900219	0.927191	0.89516	0.896837	0.925332	0.869408	0.887998	0.857461	0.847495	0.874436	0.882116	0.80629	0.877484	0.875838	0.864196	0.855906	0.819182	0.874619	1	0.902155	0.0576926
2138	10	54635	0.21854	64.3938	7.96621	3.52662	1.25791	0.940075	0.903954	0.896532	0.888286	0.89817	0.860868	0.89687	0.861847	0.901775	0.860922	0.856804	0.857024	0.872179	0.83463	0.866441	0.885925	0.837009	0.867667	0.815741	0.861279	1	0.890648	0.0620164
2140	12	51102	0.204408	64.3427	8.15031	3.52588	1.29365	0.941274	0.905258	0.897842	0.889662	0.898898	0.861962	0.897411	0.862618	0.901931	0.861277	0.857227	0.857325	0.87207	0.834615	0.866776	0.886139	0.837237	0.868087	0.816123	0.861366	1	0.891527	0.0617526
2140	12	51102	0.204408	64.3427	8.15031	3.52588	1.29365	0.941274	0.905258	0.897842	0.889662	0.898898	0.861962	0.897411	0.862618	0.901931	0.861277	0.857227	0.857325	0.87207	0.834615	0.866776	0.886139	0.837237	0.868087	0.816123	0.861366	1	0.891527	0.0617526
2145	17	43694	0.174776	104.105	9.06248	14.4871	3.72172	0.942463	0.906051	0.898979	0.890877	0.899815	0.863711	0.89851	0.863242	0.902836	0.861079	0.857772	0.857932	0.871802	0.834417	0.867613	0.886483	0.837987	0.868598	0.816428	0.861491	1	0.892428	0.0615321
2146	18	17479	0.069916	98.9453	7.54717	12.3827	2.78017	0.953201	0.920219	0.914469	0.9044	0.907546	0.874936	0.904342	0.868928	0.908319	0.865439	0.860089	0.86232	0.875279	0.836776	0.871846	0.888867	0.84367	0.870588	0.815951	0.861377	1	0.90172	0.0576464
2150	22	16069	0.064276	98.908	7.55044	12.3691	2.77896	0.95398	0.921775	0.915521	0.904941	0.909111	0.875163	0.905937	0.869314	0.908053	0.866544	0.860663	0.86281	0.875039	0.836486	0.872363	0.888014	0.843363	0.870589	0.816541	0.861939	1	0.902505	0.0574802
2150	10	55632	0.222528	65.7706	8.17131	3.75791	1.34264	0.93972	0.902313	0.888958	0.901181	0.900965	0.880366	0.910034	0.839148	0.891906	0.840191	0.863244	0.850392	0.87642	0.837288	0.904983	0.872663	0.870084	0.865797	0.830547	0.845143	1	0.89184	0.0629429
2152	12	52070	0.20828	65.7107	8.35356	3.7557	1.38075	0.940551	0.90362	0.890407	0.902497	0.901978	0.881323	0.910908	0.839255	0.892865	0.841732	0.86401	0.850749	0.877069	0.837584	0.905147	0.872383	0.870444	0.866065	0.830641	0.845842	1	0.892784	0.0626333
2152	12	52070	0.20828	65.7107	8.35356	3.7557	1.38075	0.940551	0.90362	0.890407	0.902497	0.901978	0.881323	0.910908	0.839255	0.892865	0.841732	0.86401	0.850749	0.877069	0.837584	0.905147	0.872383	0.870444	0.866065	0.830641	0.845842	1	0.892784	0.0626333
2157	17	44302	0.177208	106.292	9.28912	15.4178	3.97591	0.941763	0.904779	0.892036	0.904	0.903402	0.882545	0.910907	0.84003	0.894068	0.841452	0.864735	0.85109	0.877116	0.838269	0.905828	0.873143	0.870277	0.867286	0.830786	0.845718	1	0.893791	0.0621651
2158	18	14456	0.057824	100.336	7.5638	12.9047	2.86512	0.950678	0.920621	0.907443	0.915606	0.914707	0.892363	0.919376	0.850304	0.90229	0.851307	0.871783	0.855596	0.883128	0.843836	0.907789	0.877594	0.874101	0.869155	0.836296	0.850374	1	0.904103	0.0576845
2162	22	13230	0.05292	100.363	7.55732	12.9147	2.86673	0.951398	0.921807	0.908088	0.91644	0.914248	0.893689	0.920559	0.851323	0.903212	0.852041	0.871693	0.856236	0.88458	0.844369	0.90771	0.878798	0.874717	0.870408	0.836395	0.85102	1	0.90486	0.0574223
2162	10	53863	0.215452	67.4341	8.32951	4.04685	1.43569	0.934714	0.900126	0.88739	0.907274	0.887966	0.876437	0.896506	0.857147	0.883724	0.830914	0.840902	0.873178	0.88234	0.813323	0.889887	0.886963	0.847604	0.853192	0.853072	0.853127	1	0.888666	0.0624466
2164	12	50354	0.201416	67.3661	8.51579	4.04312	1.47292	0.935993	0.901329	0.888768	0.908408	0.889651	0.877418	0.8969	0.858333	0.88416	0.831443	0.84176	0.873724	0.883217	0.813808	0.890515	0.886871	0.848046	0.853309	0.852743	0.853487	1	0.88968	0.0620644
2164	12	50354	0.201416	67.3661	8.51579	4.04312	1.47292	0.935993	0.901329	0.888768	0.908408	0.889651	0.877418	0.8969	0.858333	0.88416	0.831443	0.84176	0.873724	0.883217	0.813808	0.890515	0.886871	0.848046	0.853309	0.852743	0.853487	1	0.88968	0.0620644
2169	17	43133	0.172532	104.963	9.36175	14.8625	3.89505	0.936974	0.90207	0.88976	0.909408	0.891719	0.877797	0.897526	0.859122	0.88445	0.83217	0.841977	0.873426	0.884207	0.812846	0.890525	0.886977	0.848469	0.853824	0.852677	0.852874	1	0.890439	0.0618673
2170	18	15304	0.061216	99.6445	7.67821	12.65	2.85884	0.945243	0.919629	0.904796	0.920184	0.90117	0.888591	0.902052	0.867584	0.892544	0.842786	0.84821	0.879411	0.88552	0.817531	0.893263	0.887284	0.854646	0.857684	0.85592	0.854482	1	0.900207	0.0578914
2174	22	14006	0.056024	99.6199	7.67369	12.6406	2.85738	0.946202	0.920498	0.906433	0.92057	0.900757	0.889083	0.903863	0.867985	0.892617	0.842889	0.848244	0.879373	0.885656	0.818613	0.892546	0.88762	0.855134	0.857918	0.854634	0.854027	1	0.900818	0.0574723
2174	10	55107	0.220428	64.592	7.98635	3.55886	1.26604	0.930435	0.897009	0.869418	0.908015	0.877429	0.875043	0.911799	0.847978	0.886203	0.86705	0.847188	0.867621	0.863919	0.81163	0.902816	0.889216	0.807955	0.860907	0.811186	0.831845	1	0.885545	0.0611578
2176	12	51510	0.20604	64.5329	8.18168	3.55724	1.30204	0.931664	0.898719	0.871006	0.908872	0.878926	0.875558	0.912434	0.848932	0.887119	0.867492	0.84767	0.867909	0.864735	0.811357	0.903271	0.889313	0.808309	0.861308	0.811076	0.83179	1	0.886549	0.0608933
2176	12	51510	0.20604	64.5329	8.18168	3.55724	1.30204	0.931664	0.898719	0.871006	0.908872	0.878926	0.875558	0.912434	0.848932	0.887119	0.867492	0.84767	0.867909	0.864735	0.811357	0.903271	0.889313	0.808309	0.861308	0.811076	0.83179	1	0.886549	0.0608933
2181	17	43730	0.17492	104.028	9.08979	14.4571	3.7152	0.933215	0.900366	0.872227	0.909056	0.880837	0.876218	0.912211	0.849611	0.88708	0.867608	0.848205	0.867414	0.865184	0.810691	0.903739	0.889184	0.80861	0.862074	0.810896	0.83222	1	0.887379	0.0605902
2182	18	17005	0.06802	99.3747	7.5534	12.5422	2.79733	0.942635	0.915495	0.883916	0.916936	0.891679	0.88521	0.921258	0.854337	0.890856	0.874507	0.854602	0.873096	0.874184	0.811026	0.907145	0.89212	0.814584	0.860335	0.815613	0.835607	1	0.896216	0.0581424
2186	22	15577	0.062308	99.3612	7.55393	12.5371	2.79344	0.943474	0.917314	0.885536	0.917828	0.892823	0.885055	0.922578	0.855043	0.891571	0.875971	0.855749	0.873339	0.875875	0.809848	0.90807	0.891603	0.815594	0.860499	0.8163	0.836201	1	0.897207	0.0579683
2186	10	53685	0.21474	66.3141	8.23144	3.85126	1.37828	0.910552	0.922101	0.89213	0.898473	0.856114	0.874807	0.923293	0.848785	0.887995	0.867374	0.849241	0.871445	0.867253	0.811409	0.906017	0.857428	0.841092	0.873121	0.812806	0.847015	1	0.887	0.0636423
2188	12	50171	0.200684	66.237	8.41445	3.84607	1.41348	0.9124	0.923362	0.893554	0.899245	0.857268	0.876144	0.924139	0.849614	0.888741	0.867583	0.849664	0.871141	0.867882	0.812172	0.906869	0.857776	0.841462	0.873463	0.81273	0.84787	1	0.888048	0.0633079
2188	12	50171	0.200684	66.237	8.41445	3.84607	1.41348	0.9124	0.923362	0.893554	0.899245	0.857268	0.876144	0.924139	0.849614	0.888741	0.867583	0.849664	0.871141	0.867882	0.812172	0.906869	0.857776	0.841462	0.873463	0.81273	0.84787	1	0.888048	0.0633079
2193	17	42629	0.170516	104.712	9.2937	14.7538	3.85901	0.91453	0.924687	0.895071	0.900056	0.858641	0.878334	0.924816	0.850161	0.889594	0.868071	0.850149	0.871543	0.868388	0.81244	0.906672	0.858993	0.841575	0.873161	0.812733	0.848542	1	0.889219	0.0628812
2194	18	16473	0.065892	99.1736	7.69635	12.4755	2.84465	0.930189	0.938688	0.909154	0.909822	0.875524	0.891641	0.928307	0.858162	0.896103	0.872185	0.858587	0.87522	0.873551	0.818673	0.911704	0.865689	0.845383	0.875281	0.814484	0.848601	1	0.899986	0.0586851
2198	22	15064	0.060256	99.1583	7.68585	12.4693	2.84075	0.931127	0.939359	0.910947	0.910515	0.877622	0.892392	0.927708	0.858935	0.896674	0.87354	0.858935	0.875664	0.874469	0.819271	0.911345	0.867432	0.845725	0.87573	0.813994	0.849708	1	0.900862	0.058383
2198	10	54304	0.217216	64.3015	8.01426	3.51368	1.25954	0.93181	0.929287	0.885404	0.936681	0.873849	0.887402	0.909371	0.847985	0.870083	0.851134	0.836274	0.870046	0.885018	0.803532	0.894428	0.853795	0.830648	0.858933	0.829322	0.854863	1	0.89335	0.0619492
2200	12	50859	0.203436	64.2455	8.195	3.51208	1.29388	0.933257	0.930288	0.887041	0.937514	0.875194	0.888358	0.91034	0.848542	0.870809	0.851806	0.837246	0.870062	0.885763	0.804086	0.895023	0.854411	0.831053	0.859268	0.829558	0.854883	1	0.894356	0.0616153
2200	12	50859	0.203436	64.2455	8.195	3.51208	1.29388	0.933257	0.930288	0.887041	0.937514	0.875194	0.888358	0.91034	0.848542	0.870809	0.851806	0.837246	0.870062	0.885763	0.804086	0.895023	0.854411	0.831053	0.859268	0.829558	0.854883	1	0.894356	0.0616153
2205	17	43525	0.1741	102.989	9.07573	14.036	3.64551	0.934417	0.931637	0.889316	0.938621	0.877071	0.889914	0.911074	0.850121	0.87197	0.852533	0.838139	0.869902	0.886559	0.804664	0.894808	0.855221	0.830488	0.859345	0.830615	0.85506	1	0.895579	0.0610993
2206	18	17752	0.071008	98.944	7.48739	12.3787	2.75037	0.946541	0.941528	0.904321	0.945724	0.890717	0.900462	0.917728	0.859424	0.877986	0.859312	0.844243	0.871958	0.891562	0.809514	0.895899	0.8601	0.832864	0.859481	0.832554	0.855594	1	0.904755	0.0569646
2210	22	16227	0.064908	98.9211	7.48833	12.3703	2.74822	0.947988	0.942195	0.906052	0.946293	0.891354	0.901461	0.918469	0.859863	0.879368	0.859093	0.844457	0.870863	0.892186	0.809916	0.896222	0.860572	0.833672	0.859	0.832039	0.856505	1	0.905553	0.0566709
2210	10	54088	0.216352	65.9879	8.15355	3.79335	1.34865	0.93273	0.888118	0.890946	0.913169	0.88943	0.883227	0.913262	0.84613	0.875268	0.844818	0.867743	0.861254	0.865266	0.824092	0.896899	0.880288	0.848257	0.85201	0.82388	0.86473	1	0.889155	0.0620553
2212	12	50673	0.202692	65.9205	8.34207	3.79	1.38518	0.93386	0.889537	0.891865	0.913988	0.890948	0.884238	0.914481	0.846605	0.87594	0.845312	0.868194	0.86178	0.864859	0.824611	0.897105	0.880528	0.848845	0.851933	0.824088	0.865342	1	0.890066	0.061622
2212	12	50673	0.202692	65.9205	8.34207	3.79	1.38518	0.93386	0.889537	0.891865	0.913988	0.890948	0.884238	0.914481	0.846605	0.87594	0.845312	0.868194	0.86178	0.864859	0.824611	0.897105	0.880528	0.848845	0.851933	0.824088	0.865342	1	0.890066	0.061622
2217	17	43243	0.172972	104.554	9.23707	14.6839	3.81681	0.934937	0.890768	0.893439	0.915154	0.892052	0.885773	0.914876	0.847316	0.87724	0.846091	0.868036	0.862567	0.865215	0.824503	0.897082	0.880825	0.848912	0.853086	0.823555	0.865539	1	0.89104	0.0611634
2218	18	17143	0.068572	98.8205	7.70883	12.3456	2.83075	0.946742	0.90763	0.908301	0.922767	0.900922	0.895438	0.923351	0.854226	0.885697	0.852739	0.87438	0.865601	0.868955	0.830835	0.900659	0.883684	0.853147	0.854401	0.824622	0.870239	1	0.900837	0.0574957
2222	22	15708	0.062832	98.8115	7.71284	12.3425	2.83131	0.947734	0.908773	0.908804	0.922524	0.902438	0.896327	0.924402	0.854947	0.886427	0.853514	0.8743	0.867201	0.869589	0.831551	0.901006	0.883499	0.853832	0.854724	0.824612	0.869939	1	0.90159	0.0572496
2222	10	58698	0.234792	63.9544	7.97936	3.45766	1.24075	0.932042	0.890516	0.887679	0.91596	0.880746	0.888403	0.888105	0.849773	0.884102	0.837669	0.854586	0.875677	0.875839	0.825548	0.891666	0.896129	0.847865	0.876001	0.840208	0.846477	1	0.888417	0.0620564
2224	12	54889	0.219556	63.9036	8.15044	3.4565	1.27276	0.933229	0.892046	0.88945	0.916823	0.881862	0.889021	0.888876	0.85068	0.884977	0.838219	0.85508	0.87564	0.87656	0.825521	0.892028	0.896172	0.84813	0.876378	0.840114	0.846563	1	0.889389	0.0617061
2224	12	54889	0.219556	63.9036	8.15044	3.4565	1.27276	0.933229	0.892046	0.88945	0.916823	0.881862	0.889021	0.888876	0.85068	0.884977	0.838219	0.85508	0.87564	0.87656	0.825521	0.892028	0.896172	0.84813	0.876378	0.840114	0.846563	1	0.889389	0.0617061
2229	17	46662	0.186648	101.059	9.01553	13.272	3.48455	0.934497	0.893864	0.891068	0.917642	0.883235	0.890221	0.889546	0.851271	0.885989	0.839505	0.855986	0.876002	0.877298	0.825758	0.892214	0.895461	0.848485	0.876827	0.839998	0.846438	1	0.890476	0.0615052
2230	18	20758	0.083032	98.094	7.58694	12.0727	2.73832	0.9446	0.909023	0.903555	0.928004	0.892379	0.897943	0.895438	0.857669	0.893294	0.846493	0.860849	0.881347	0.880215	0.828548	0.893053	0.89539	0.850877	0.879733	0.838665	0.845602	1	0.89923	0.0580619
2234	22	19043	0.076172	98.0762	7.58137	12.0659	2.73377	0.945439	0.910466	0.904584	0.928793	0.893032	0.89823	0.895211	0.857769	0.893662	0.846925	0.861183	0.881925	0.880796	0.828388	0.892822	0.894738	0.851547	0.879825	0.839364	0.844799	1	0.899851	0.057725
2234	10	56204	0.224816	65.0723	8.04557	3.63857	1.29656	0.928777	0.891894	0.909828	0.888593	0.871646	0.848214	0.912382	0.849548	0.889074	0.848881	0.86726	0.861024	0.886521	0.798822	0.903459	0.868684	0.840839	0.854993	0.827895	0.844237	1	0.885543	0.0625703
2236	12	52486	0.209944	65.0118	8.229	3.63626	1.33224	0.930362	0.892905	0.910843	0.890237	0.872433	0.849427	0.913224	0.85017	0.889713	0.848788	0.867241	0.861792	0.886636	0.799375	0.903546	0.86886	0.840891	0.855257	0.827716	0.844073	1	0.886461	0.0622973
2236	12	52486	0.209944	65.0118	8.229	3.63626	1.33224	0.930362	0.892905	0.910843	0.890237	0.872433	0.849427	0.913224	0.85017	0.889713	0.848788	0.867241	0.861792	0.886636	0.799375	0.903546	0.86886	0.840891	0.855257	0.827716	0.844073	1	0.886461	0.0622973
2241	17	44729	0.178916	105.411	9.15493	15.0353	3.85173	0.932192	0.894912	0.912674	0.891312	0.873527	0.850679	0.914127	0.85126	0.89129	0.849359	0.867983	0.862259	0.886517	0.799045	0.902882	0.868687	0.841501	0.856592	0.828255	0.843994	1	0.887698	0.0617242
2242	18	15478	0.061912	99.8	7.5206	12.6998	2.81917	0.948023	0.910389	0.927122	0.902991	0.88545	0.862967	0.922309	0.856991	0.89792	0.856086	0.874305	0.870364	0.889585	0.804367	0.903799	0.871366	0.845975	0.862321	0.833926	0.845264	1	0.898643	0.0577484
2246	22	14150	0.0566	99.792	7.50757	12.6961	2.8131	0.949081	0.911237	0.927986	0.903746	0.886219	0.864629	0.922686	0.85788	0.897986	0.856219	0.874417	0.871837	0.889929	0.805901	0.904664	0.870954	0.84742	0.864028	0.834912	0.844982	1	0.899463	0.0574723
2246	10	54654	0.218616	67.0848	8.3263	3.98635	1.42348	0.923125	0.901581	0.891673	0.895058	0.888041	0.895945	0.890191	0.852737	0.877191	0.875197	0.859736	0.865865	0.865655	0.817424	0.901508	0.876889	0.828649	0.884455	0.827103	0.832711	1	0.888444	0.0618123
2248	12	51110	0.20444	67.0202	8.50378	3.98299	1.46078	0.924477	0.903072	0.892741	0.895921	0.888574	0.896869	0.890736	0.853581	0.878077	0.875778	0.860115	0.866768	0.865848	0.817619	0.901653	0.876834	0.829212	0.884396	0.827411	0.832831	1	0.889329	0.0615524
2248	12	51110	0.20444	67.0202	8.50378	3.98299	1.46078	0.924477	0.903072	0.892741	0.895921	0.888574	0.896869	0.890736	0.853581	0.878077	0.875778	0.860115	0.866768	0.865848	0.817619	0.901653	0.876834	0.829212	0.884396	0.827411	0.832831	1	0.889329	0.0615524
2253	17	43463	0.173852	106.639	9.41619	15.5758	4.04979	0.925649	0.904091	0.893772	0.897085	0.889722	0.896797	0.892771	0.853519	0.879495	0.876217	0.860594	0.867473	0.866139	0.817788	0.901307	0.877413	0.828808	0.88519	0.828049	0.832467	1	0.890191	0.0614073
2254	18	14735	0.05894	99.9976	7.75701	12.7876	2.91982	0.938616	0.922973	0.909603	0.909671	0.899253	0.904785	0.90095	0.861826	0.886427	0.884221	0.868171	0.8698	0.872413	0.821717	0.904411	0.879335	0.830811	0.886766	0.825653	0.834747	1	0.900887	0.0576673
2258	22	13477	0.053908	99.9926	7.77664	12.7868	2.92438	0.93949	0.924056	0.9107	0.9107	0.899199	0.904764	0.901128	0.862655	0.88562	0.88473	0.86937	0.870075	0.872857	0.822661	0.904356	0.879313	0.832121	0.886176	0.825851	0.834941	1	0.901488	0.057368
2258	10	53771	0.215084	65.4612	8.16449	3.70664	1.33055	0.928195	0.911848	0.885859	0.92761	0.886854	0.864165	0.916693	0.832456	0.893846	0.85044	0.820126	0.858874	0.857367	0.81437	0.898179	0.850858	0.846906	0.890303	0.807889	0.819484	1	0.888721	0.0623067
2260	12	50206	0.200824	65.4033	8.33649	3.70431	1.36407	0.928993	0.913028	0.887205	0.928624	0.887902	0.865474	0.917639	0.833048	0.894664	0.851303	0.819802	0.859529	0.857826	0.814982	0.89803	0.850854	0.846901	0.890103	0.807643	0.820031	1	0.889587	0.0618819
2260	12	50206	0.200824	65.4033	8.33649	3.70431	1.36407	0.928993	0.913028	0.887205	0.928624	0.887902	0.865474	0.917639	0.833048	0.894664	0.851303	0.819802	0.859529	0.857826	0.814982	0.89803	0.850854	0.846901	0.890103	0.807643	0.820031	1	0.889587	0.0618819
2265	17	42701	0.170804	104.631	9.23192	14.7158	3.824	0.929931	0.914393	0.888305	0.929334	0.889839	0.866549	0.918515	0.833587	0.894991	0.851573	0.819911	0.859722	0.857697	0.815402	0.898749	0.85087	0.847404	0.889768	0.807077	0.820215	1	0.890444	0.0615062
2266	18	16389	0.065556	98.9394	7.68329	12.3881	2.82894	0.941943	0.928062	0.903045	0.936421	0.900024	0.878486	0.927634	0.841754	0.90094	0.859753	0.822625	0.867014	0.861431	0.818689	0.901794	0.854567	0.848557	0.890292	0.807523	0.822869	1	0.899987	0.0574121
2270	22	15000	0.06	98.9206	7.6855	12.3812	2.82714	0.942233	0.929333	0.905033	0.937267	0.901167	0.8794	0.928567	0.8418	0.902033	0.8606	0.823233	0.867567	0.861467	0.818433	0.902467	0.854233	0.848233	0.890033	0.8071	0.8232	1	0.900808	0.0572536
2270	10	55975	0.2239	65.0589	8.13125	3.63963	1.30817	0.912345	0.904975	0.859437	0.91406	0.893631	0.876731	0.903046	0.857142	0.887709	0.84117	0.834212	0.877883	0.858866	0.799134	0.888682	0.864699	0.843805	0.85741	0.82335	0.853417	1	0.883419	0.0652099
2272	12	52247	0.208988	64.9902	8.31864	3.63626	1.3444	0.914215	0.906607	0.861246	0.915019	0.894578	0.877591	0.904425	0.858164	0.888462	0.842106	0.834421	0.878634	0.859552	0.79951	0.888635	0.865284	0.843359	0.85803	0.82287	0.853484	1	0.884582	0.0647023
2272	12	52247	0.208988	64.9902	8.31864	3.63626	1.3444	0.914215	0.906607	0.861246	0.915019	0.894578	0.877591	0.904425	0.858164	0.888462	0.842106	0.834421	0.878634	0.859552	0.79951	0.888635	0.865284	0.843359	0.85803	0.82287	0.853484	1	0.884582	0.0647023
2277	17	44571	0.178284	102.171	9.1735	13.717	3.62406	0.914933	0.908147	0.862893	0.915842	0.895021	0.878217	0.905746	0.859662	0.888807	0.841994	0.835397	0.879597	0.859886	0.799331	0.888537	0.865776	0.843519	0.857991	0.82253	0.853571	1	0.885451	0.0644078
2278	18	20785	0.08314	97.2446	7.72869	11.7744	2.73959	0.928554	0.921867	0.879841	0.924465	0.903296	0.885567	0.9121	0.866322	0.892855	0.84662	0.840847	0.882776	0.86305	0.803272	0.887106	0.870219	0.845393	0.863604	0.823863	0.852875	1	0.894641	0.0605744
2282	22	19003	0.076012	97.2123	7.70298	11.7615	2.72776	0.930379	0.922249	0.881545	0.925906	0.903857	0.887044	0.913251	0.867363	0.89328	0.847603	0.84063	0.883782	0.862837	0.803873	0.887491	0.870205	0.844814	0.863679	0.82358	0.853891	1	0.895637	0.0601725
2282	10	58093	0.232372	62.2815	7.82856	3.1966	1.15574	0.924965	0.897173	0.904842	0.915145	0.857754	0.879512	0.91165	0.848381	0.863426	0.859794	0.856101	0.843776	0.882129	0.824428	0.904825	0.885029	0.843372	0.864528	0.830849	0.859071	1	0.887971	0.060789
2284	12	54334	0.217336	62.2277	8.00721	3.19535	1.18671	0.926529	0.898185	0.906026	0.915707	0.858947	0.880314	0.911851	0.84899	0.8634	0.860493	0.856977	0.844158	0.882146	0.824254	0.905161	0.885587	0.843026	0.864578	0.831091	0.859213	1	0.888779	0.0605173
2284	12	54334	0.217336	62.2277	8.00721	3.19535	1.18671	0.926529	0.898185	0.906026	0.915707	0.858947	0.880314	0.911851	0.84899	0.8634	0.860493	0.856977	0.844158	0.882146	0.824254	0.905161	0.885587	0.843026	0.864578	0.831091	0.859213	1	0.888779	0.0605173
2289	17	46474	0.185896	98.4034	8.80348	12.2589	3.22677	0.927723	0.899234	0.90754	0.917438	0.859922	0.881375	0.912553	0.849938	0.863623	0.861557	0.858286	0.8443	0.882214	0.82445	0.905861	0.885527	0.843579	0.865409	0.831131	0.859351	1	0.889788	0.0601065
2290	18	27590	0.11036	94.7406	7.71362	10.9017	2.59496	0.936209	0.908953	0.915277	0.924085	0.869681	0.887695	0.916636	0.855582	0.867506	0.864715	0.86178	0.847137	0.883418	0.826858	0.906307	0.88871	0.843748	0.866963	0.832204	0.860185	1	0.896135	0.0572917
2294	22	25116	0.100464	94.7152	7.69975	10.8923	2.58799	0.93757	0.910754	0.91601	0.925705	0.871198	0.888258	0.917423	0.857362	0.868351	0.865683	0.861503	0.847209	0.88372	0.826883	0.906912	0.889274	0.844342	0.867256	0.832079	0.860786	1	0.897202	0.0569769
2294	10	60501	0.242004	60.7408	7.65429	2.96683	1.07563	0.934613	0.912745	0.896803	0.902365	0.876523	0.886142	0.895035	0.843424	0.870614	0.839961	0.865498	0.860878	0.8832	0.813664	0.892258	0.864837	0.86011	0.863787	0.827052	0.848143	1	0.889707	0.0617017
2296	12	56539	0.226156	60.6682	7.81055	2.96225	1.10175	0.935956	0.914112	0.897991	0.903544	0.877518	0.887334	0.895727	0.843993	0.87154	0.841101	0.866163	0.862095	0.883717	0.81343	0.892189	0.865314	0.860609	0.863935	0.827367	0.848176	1	0.890714	0.0613151
2296	12	56539	0.226156	60.6682	7.81055	2.96225	1.10175	0.935956	0.914112	0.897991	0.903544	0.877518	0.887334	0.895727	0.843993	0.87154	0.841101	0.866163	0.862095	0.883717	0.81343	0.892189	0.865314	0.860609	0.863935	0.827367	0.848176	1	0.890714	0.0613151
2301	17	48282	0.193128	97.5125	8.62421	11.9242	3.10677	0.937213	0.915838	0.8993	0.904084	0.878433	0.888147	0.896525	0.844839	0.872447	0.841608	0.866596	0.862951	0.884046	0.813916	0.891709	0.865312	0.860714	0.863976	0.826965	0.848732	1	0.89164	0.0609169
2302	18	30610	0.12244	94.3395	7.60445	10.7602	2.53387	0.945116	0.923603	0.90575	0.911385	0.88574	0.893728	0.898922	0.85	0.878863	0.846504	0.871464	0.868278	0.88476	0.814832	0.893336	0.868507	0.861254	0.865126	0.826985	0.850588	1	0.897472	0.0583604
2306	22	27859	0.111436	94.3176	7.60704	10.753	2.53372	0.945547	0.923867	0.906278	0.912721	0.886787	0.894863	0.899961	0.850354	0.879052	0.847392	0.872429	0.868588	0.885387	0.816289	0.893481	0.869198	0.862109	0.865609	0.827094	0.850479	1	0.898152	0.0580924
2306	10	60497	0.241988	61.4944	7.7409	3.07781	1.1137	0.922823	0.90307	0.889201	0.876713	0.881507	0.874266	0.886127	0.86034	0.883771	0.853984	0.859299	0.846778	0.877928	0.819206	0.901483	0.864249	0.849902	0.878589	0.828264	0.837719	1	0.884066	0.0636993
2308	12	56524	0.226096	61.4256	7.91008	3.07414	1.14269	0.924218	0.904589	0.890976	0.878158	0.882864	0.875345	0.8868	0.861369	0.884492	0.85523	0.860157	0.847295	0.878211	0.8199	0.901918	0.865146	0.849807	0.879273	0.828276	0.838219	1	0.885242	0.0632738
2308	12	56524	0.226096	61.4256	7.91008	3.07414	1.14269	0.924218	0.904589	0.890976	0.878158	0.882864	0.875345	0.8868	0.861369	0.884492	0.85523	0.860157	0.847295	0.878211	0.8199	0.901918	0.865146	0.849807	0.879273	0.828276	0.838219	1	0.885242	0.0632738
2313	17	48029	0.192116	100.835	8.78901	13.1706	3.38325	0.92592	0.905338	0.89295	0.880489	0.883591	0.877178	0.887266	0.861084	0.884382	0.855816	0.861261	0.847217	0.878469	0.820536	0.902465	0.865342	0.849466	0.879843	0.828	0.838316	1	0.886301	0.0629226
2314	18	25913	0.103652	96.0064	7.60908	11.3313	2.63147	0.937406	0.914599	0.902829	0.891309	0.890788	0.887527	0.891985	0.866804	0.891213	0.86227	0.864547	0.852834	0.879848	0.823583	0.905125	0.868502	0.850944	0.881064	0.826709	0.839038	1	0.894141	0.0601391
2318	22	23636	0.094544	95.9784	7.61112	11.3216	2.63018	0.938886	0.916018	0.904087	0.893531	0.891352	0.88966	0.892368	0.867067	0.891352	0.862942	0.864825	0.853254	0.8816	0.824568	0.905229	0.86876	0.850419	0.881579	0.826049	0.839017	1	0.895224	0.0596623
2318	10	58644	0.234576	63.6186	7.98716	3.40557	1.22918	0.916547	0.89895	0.893305	0.908124	0.881753	0.886075	0.903127	0.847461	0.880823	0.865076	0.852602	0.866397	0.866534	0.811294	0.890313	0.879664	0.840802	0.860386	0.813579	0.807107	1	0.886685	0.0652534
2320	12	54796	0.219184	63.5756	8.15413	3.40557	1.26189	0.918124	0.90065	0.894363	0.909163	0.882437	0.886643	0.903916	0.848283	0.881479	0.865939	0.853347	0.867335	0.866861	0.812295	0.890421	0.879991	0.840673	0.860738	0.813289	0.807349	1	0.887676	0.0647972
2320	12	54796	0.219184	63.5756	8.15413	3.40557	1.26189	0.918124	0.90065	0.894363	0.909163	0.882437	0.886643	0.903916	0.848283	0.881479	0.865939	0.853347	0.867335	0.866861	0.812295	0.890421	0.879991	0.840673	0.860738	0.813289	0.807349	1	0.887676	0.0647972
2325	17	46790	0.18716	103.079	9.07394	14.0718	3.65387	0.920004	0.902297	0.896228	0.910387	0.884195	0.887882	0.904317	0.849049	0.88255	0.866574	0.853772	0.867237	0.867034	0.812129	0.89112	0.88053	0.840596	0.860312	0.813464	0.806305	1	0.888858	0.0643271
2326	18	18077	0.072308	99.3517	7.5527	12.5339	2.80742	0.933064	0.918349	0.910577	0.92106	0.897411	0.898241	0.912154	0.857498	0.887813	0.875781	0.860762	0.874454	0.870415	0.812773	0.893262	0.884937	0.841235	0.864718	0.815899	0.806439	1	0.899335	0.0596357
2330	22	16499	0.065996	99.326	7.55858	12.5246	2.80668	0.934178	0.918419	0.912055	0.922571	0.898479	0.898903	0.91348	0.858749	0.887842	0.876659	0.86084	0.874386	0.870144	0.812504	0.8936	0.886387	0.841142	0.865416	0.816019	0.806746	1	0.900146	0.0592199
2330	10	54100	0.2164	67.5373	8.34284	4.06553	1.44509	0.924048	0.908678	0.893179	0.912689	0.86756	0.846081	0.895776	0.848845	0.897736	0.850665	0.831728	0.86975	0.856691	0.817495	0.911987	0.858179	0.814113	0.868669	0.826525	0.834519	1	0.884806	0.0634403
2332	12	50553	0.202212	67.4696	8.52852	4.06184	1.48262	0.925365	0.90961	0.894457	0.913803	0.868386	0.847497	0.896327	0.849683	0.898512	0.851858	0.832315	0.870295	0.857397	0.818418	0.911954	0.858188	0.814284	0.868801	0.826143	0.835371	1	0.885757	0.0631338
2332	12	50553	0.202212	67.4696	8.52852	4.06184	1.48262	0.925365	0.90961	0.894457	0.913803	0.868386	0.847497	0.896327	0.849683	0.898512	0.851858	0.832315	0.870295	0.857397	0.818418	0.911954	0.858188	0.814284	0.868801	0.826143	0.835371	1	0.885757	0.0631338
2337	17	42997	0.171988	105.183	9.45077	14.961	3.95932	0.926867	0.910203	0.8964	0.914971	0.870003	0.847699	0.897004	0.851048	0.898795	0.852455	0.833535	0.87177	0.85806	0.817906	0.912203	0.858095	0.815475	0.869026	0.826569	0.835082	1	0.886772	0.0627707
2338	18	15207	0.060828	99.658	7.71809	12.6575	2.88002	0.941113	0.926021	0.9106	0.928092	0.882817	0.861051	0.903202	0.864076	0.906688	0.858322	0.842572	0.877162	0.864799	0.819918	0.91402	0.860558	0.819984	0.869764	0.831887	0.835865	1	0.89804	0.0582264
2342	22	13945	0.05578	99.6675	7.71098	12.6607	2.87831	0.941377	0.927465	0.911832	0.928899	0.884403	0.862209	0.903442	0.864539	0.906597	0.859269	0.842954	0.877411	0.865615	0.8199	0.914199	0.861061	0.819147	0.870169	0.831588	0.835461	1	0.898785	0.0580422
2342	10	51577	0.206308	64.6187	8.00393	3.56372	1.26785	0.913644	0.899102	0.912034	0.913779	0.888061	0.877251	0.899888	0.855837	0.890407	0.850718	0.836894	0.861731	0.87858	0.816575	0.91536	0.891221	0.830952	0.859152	0.81102	0.842139	1	0.889364	0.0619281
2344	12	48220	0.19288	64.5641	8.17876	3.56208	1.30214	0.914932	0.900114	0.912796	0.914652	0.888739	0.878017	0.900705	0.856439	0.891207	0.850881	0.83737	0.86181	0.878951	0.816539	0.916062	0.890937	0.831367	0.859695	0.811562	0.842659	1	0.890129	0.0616643
2344	12	48220	0.19288	64.5641	8.17876	3.56208	1.30214	0.914932	0.900114	0.912796	0.914652	0.888739	0.878017	0.900705	0.856439	0.891207	0.850881	0.83737	0.86181	0.878951	0.816539	0.916062	0.890937	0.831367	0.859695	0.811562	0.842659	1	0.890129	0.0616643
2349	17	41185	0.16474	102.486	9.0136	13.8308	3.58292	0.91645	0.90176	0.914022	0.915758	0.890033	0.878463	0.900801	0.857266	0.892291	0.851791	0.837222	0.862668	0.879446	0.816911	0.916911	0.89104	0.83165	0.859257	0.811752	0.842965	1	0.891121	0.0613822
2350	18	17891	0.071564	98.1175	7.55511	12.0796	2.73173	0.92935	0.91465	0.923481	0.92499	0.899503	0.886982	0.906685	0.863535	0.897798	0.858532	0.840618	0.866832	0.885976	0.818456	0.91887	0.890643	0.835336	0.863898	0.815019	0.845788	1	0.899658	0.0585214
2354	22	16326	0.065304	98.1306	7.5373	12.0834	2.72652	0.930111	0.916483	0.924323	0.926834	0.900282	0.887419	0.906989	0.863684	0.89774	0.859549	0.841204	0.868278	0.885857	0.818418	0.918535	0.890236	0.835967	0.865123	0.815509	0.846258	1	0.900494	0.0581656
2354	10	49593	0.198372	64.0988	7.93306	3.47867	1.24045	0.9226	0.899573	0.915966	0.905662	0.889561	0.887383	0.899794	0.890186	0.895005	0.836166	0.845402	0.843889	0.903021	0.804105	0.903817	0.877362	0.840824	0.881566	0.791866	0.858488	1	0.892658	0.059551
2356	12	46509	0.186036	64.0277	8.11008	3.47454	1.27435	0.923724	0.900578	0.917478	0.906308	0.89043	0.888828	0.900632	0.890881	0.894956	0.837236	0.845793	0.844245	0.903266	0.804565	0.904191	0.877389	0.840794	0.880905	0.791331	0.858576	1	0.893501	0.059279
2356	12	46509	0.186036	64.0277	8.11008	3.47454	1.27435	0.923724	0.900578	0.917478	0.906308	0.89043	0.888828	0.900632	0.890881	0.894956	0.837236	0.845793	0.844245	0.903266	0.804565	0.904191	0.877389	0.840794	0.880905	0.791331	0.858576	1	0.893501	0.059279
2361	17	39763	0.159052	105.173	9.03244	14.9268	3.78268	0.925886	0.902057	0.918479	0.907364	0.890841	0.890174	0.901856	0.891117	0.896763	0.837915	0.846113	0.844504	0.903843	0.804944	0.904522	0.877399	0.84131	0.881812	0.790873	0.859581	1	0.894596	0.0589167
2362	18	15030	0.06012	99.1636	7.50552	12.461	2.76861	0.938623	0.915203	0.92831	0.916633	0.900931	0.898935	0.90998	0.897771	0.901164	0.845476	0.849268	0.848536	0.905456	0.807818	0.910679	0.880273	0.846906	0.881903	0.793879	0.860845	1	0.903368	0.0557572
2366	22	13752	0.055008	99.1756	7.49338	12.4649	2.76591	0.940118	0.916449	0.929065	0.917212	0.901142	0.899433	0.910195	0.899178	0.902269	0.845659	0.849586	0.849367	0.905905	0.807592	0.911067	0.880199	0.84675	0.882308	0.794175	0.861911	1	0.904132	0.0553277
2366	10	57026	0.228104	66.2124	8.24741	3.83475	1.37524	0.941404	0.904026	0.909585	0.864413	0.887095	0.861905	0.906034	0.860073	0.876679	0.85475	0.857074	0.839529	0.890418	0.833637	0.906551	0.89845	0.872611	0.873154	0.82593	0.808298	1	0.88937	0.0612053
2368	12	53262	0.213048	66.1624	8.4362	3.83445	1.41483	0.94236	0.905627	0.910846	0.865692	0.888607	0.863111	0.906847	0.861318	0.877774	0.855648	0.85745	0.839323	0.890588	0.834056	0.906875	0.899074	0.872939	0.873334	0.825269	0.808466	1	0.890405	0.06092
2368	12	53262	0.213048	66.1624	8.4362	3.83445	1.41483	0.94236	0.905627	0.910846	0.865692	0.888607	0.863111	0.906847	0.861318	0.877774	0.855648	0.85745	0.839323	0.890588	0.834056	0.906875	0.899074	0.872939	0.873334	0.825269	0.808466	1	0.890405	0.06092
2373	17	45428	0.181712	105.106	9.30845	14.9185	3.88995	0.943229	0.906787	0.911938	0.866217	0.890288	0.863928	0.908151	0.862486	0.878654	0.856476	0.858589	0.839581	0.891389	0.834023	0.908118	0.899555	0.873954	0.873459	0.824624	0.808741	1	0.89135	0.06071
2374	18	16151	0.064604	99.8647	7.62736	12.7301	2.86473	0.953192	0.917962	0.922358	0.882763	0.900037	0.872485	0.916104	0.870441	0.889357	0.863445	0.868058	0.846387	0.894434	0.835985	0.91016	0.902792	0.875333	0.875828	0.824717	0.813139	1	0.900681	0.057318
2378	22	14908	0.059632	99.8476	7.6263	12.7236	2.86342	0.954219	0.917829	0.92286	0.883385	0.901328	0.873793	0.917494	0.871512	0.890361	0.863731	0.867957	0.846827	0.894989	0.834988	0.910216	0.903408	0.875805	0.876174	0.824021	0.812248	1	0.901323	0.0570909
2378	10	58472	0.233888	65.8902	8.20396	3.77911	1.35387	0.926093	0.908999	0.88503	0.890452	0.882388	0.846679	0.894103	0.867347	0.877659	0.870895	0.851219	0.860856	0.900157	0.816758	0.917704	0.859514	0.862447	0.877112	0.835075	0.838718	1	0.886556	0.0630087
2380	12	54594	0.218376	65.8196	8.39477	3.77537	1.39029	0.927391	0.910045	0.886535	0.891462	0.883421	0.84784	0.895172	0.868694	0.878457	0.871909	0.851888	0.861514	0.900887	0.817004	0.917683	0.859362	0.862595	0.877203	0.835715	0.838563	1	0.887575	0.0625528
2380	12	54594	0.218376	65.8196	8.39477	3.77537	1.39029	0.927391	0.910045	0.886535	0.891462	0.883421	0.84784	0.895172	0.868694	0.878457	0.871909	0.851888	0.861514	0.900887	0.817004	0.917683	0.859362	0.862595	0.877203	0.835715	0.838563	1	0.887575	0.0625528
2385	17	46553	0.186212	105.31	9.2673	15.0009	3.88622	0.928748	0.91123	0.888342	0.892059	0.884164	0.849505	0.895742	0.869976	0.879009	0.871544	0.85204	0.860943	0.901961	0.817649	0.917728	0.859805	0.862361	0.877054	0.83623	0.838346	1	0.888495	0.0620519
2386	18	17121	0.068484	99.3769	7.72186	12.5527	2.86968	0.941388	0.924303	0.901729	0.903101	0.898137	0.865779	0.901641	0.878775	0.887769	0.876438	0.858507	0.870013	0.902342	0.819578	0.918346	0.861486	0.863501	0.878833	0.839408	0.843	1	0.89877	0.0577145
2390	22	15700	0.0628	99.3722	7.71969	12.5508	2.86926	0.941783	0.925732	0.902389	0.90449	0.899108	0.866975	0.901624	0.879363	0.888503	0.877261	0.858694	0.870064	0.901847	0.819936	0.918312	0.861815	0.862643	0.878185	0.839076	0.843949	1	0.899457	0.0575585
2390	10	56967	0.227868	65.3228	8.14726	3.68334	1.32375	0.936691	0.91481	0.898713	0.894009	0.873041	0.884152	0.90211	0.874533	0.87477	0.845841	0.847543	0.874261	0.867783	0.824846	0.884995	0.867046	0.840636	0.879509	0.827874	0.811277	1	0.890875	0.0621995
2392	12	53280	0.21312	65.2505	8.32922	3.67912	1.35944	0.937753	0.915953	0.900103	0.894998	0.874934	0.884882	0.902712	0.875469	0.875216	0.84604	0.848245	0.874681	0.868619	0.825648	0.884544	0.867868	0.840972	0.879852	0.827656	0.811074	1	0.891813	0.0618865
2392	12	53280	0.21312	65.2505	8.32922	3.67912	1.35944	0.937753	0.915953	0.900103	0.894998	0.874934	0.884882	0.902712	0.875469	0.875216	0.84604	0.848245	0.874681	0.868619	0.825648	0.884544	0.867868	0.840972	0.879852	0.827656	0.811074	1	0.891813	0.0618865
2397	17	45486	0.181944	104.583	9.2152	14.6947	3.81754	0.939641	0.917282	0.90142	0.896902	0.875379	0.886767	0.903168	0.876061	0.875918	0.846019	0.849019	0.874764	0.870081	0.826683	0.884701	0.868355	0.841182	0.881095	0.828057	0.810865	1	0.892946	0.0612752
2398	18	16363	0.065452	99.861	7.50346	12.7216	2.80897	0.95059	0.928375	0.915511	0.912944	0.886757	0.896627	0.91053	0.885779	0.882326	0.852258	0.855986	0.878537	0.876123	0.829432	0.890424	0.872151	0.843672	0.88474	0.827446	0.813909	1	0.90283	0.0570073
2402	22	15005	0.06002	99.8116	7.48815	12.7022	2.80016	0.951849	0.929857	0.916861	0.913695	0.888004	0.897068	0.91113	0.886504	0.884205	0.852749	0.855581	0.879107	0.877941	0.829124	0.891036	0.873042	0.844085	0.884738	0.827024	0.814528	1	0.903796	0.0565015
2402	10	58338	0.233352	66.7303	8.26936	3.92325	1.39973	0.925537	0.912518	0.890372	0.909107	0.88103	0.880241	0.900665	0.869802	0.887123	0.849326	0.860605	0.839727	0.877327	0.820323	0.918886	0.868722	0.831054	0.874747	0.790368	0.825491	1	0.889972	0.0614857
2404	12	54429	0.217716	66.6517	8.46729	3.91833	1.43815	0.926804	0.913456	0.891602	0.910406	0.882471	0.880955	0.901349	0.871043	0.887927	0.850135	0.861076	0.8406	0.877786	0.820509	0.919501	0.868921	0.830816	0.874828	0.790038	0.825553	1	0.890931	0.0611762
