# Supplementary material for: IBSEM: An Individual-Based Atlantic Salmon Population Model
Source: PLoS One. 2015 Sep 18;10(9):e0138444. doi: 10.1371/journal.pone.0138444 (PMC4575158; doi:10.1371/journal.pone.0138444)
Supplement: S1 Minimal dataset — (ZIP) [file pone.0138444.s003.zip › temp/scenario 1/wild - 9/runFiles/results/parr2.txt]

month	averageAge	popSize	density	averageLength	stDevLength	averageWeight	stDevWeight	allele_0_0_Frequency	allele_0_1_Frequency	allele_0_2_Frequency	allele_0_3_Frequency	allele_0_4_Frequency	allele_0_5_Frequency	allele_0_6_Frequency	allele_0_7_Frequency	allele_0_8_Frequency	allele_0_9_Frequency	allele_0_10_Frequency	allele_0_11_Frequency	allele_0_12_Frequency	allele_0_13_Frequency	allele_0_14_Frequency	allele_0_15_Frequency	allele_0_16_Frequency	allele_0_17_Frequency	allele_0_18_Frequency	allele_0_19_Frequency	allele_0_20_Frequency	genotypicValueAverage	genotypicValueStDev
16	25	10059	0.040236	100.963	7.6541	13.152	3.04504	0.914405	0.912715	0.91013	0.907645	0.912317	0.905706	0.90844	0.904215	0.905955	0.902923	0.900139	0.903668	0.904513	0.900338	0.904762	0.901183	0.900587	0.902277	0.901879	0.900835	1	0.908397	0.0582544
21	30	8749	0.034996	130.654	8.6253	28.2893	5.67531	0.91479	0.915247	0.912561	0.907647	0.914104	0.906675	0.908732	0.903189	0.904903	0.903475	0.900046	0.905075	0.905189	0.90016	0.904618	0.90136	0.90096	0.901074	0.901932	0.899646	1	0.909219	0.0580197
22	30	102	0.000408	117.229	6.8629	20.4057	3.55861	0.931373	0.936275	0.916667	0.921569	0.921569	0.892157	0.926471	0.911765	0.892157	0.936275	0.916667	0.877451	0.911765	0.901961	0.921569	0.897059	0.911765	0.946078	0.901961	0.906863	1	0.918747	0.0559256
26	34	95	0.00038	117.093	6.7814	20.3304	3.48592	0.931579	0.942105	0.921053	0.915789	0.915789	0.894737	0.921053	0.915789	0.889474	0.936842	0.921053	0.873684	0.910526	0.910526	0.921053	0.889474	0.910526	0.947368	0.894737	0.905263	1	0.918922	0.0552493
26	22	18787	0.075148	98.1558	7.65357	12.0992	2.78208	0.922287	0.921196	0.917177	0.918108	0.914489	0.912014	0.909751	0.909991	0.908394	0.907196	0.905679	0.902512	0.905174	0.905067	0.901714	0.902433	0.90371	0.901395	0.902459	0.904056	1	0.913914	0.0551832
28	24	17759	0.071036	98.0746	8.0762	12.0941	2.94243	0.923222	0.92204	0.918745	0.918717	0.915029	0.912861	0.910637	0.910609	0.908553	0.907371	0.906498	0.903345	0.90509	0.905794	0.901543	0.902416	0.903992	0.901571	0.902528	0.904471	1	0.914655	0.0550194
28	24	17759	0.071036	98.0746	8.0762	12.0941	2.94243	0.923222	0.92204	0.918745	0.918717	0.915029	0.912861	0.910637	0.910609	0.908553	0.907371	0.906498	0.903345	0.90509	0.905794	0.901543	0.902416	0.903992	0.901571	0.902528	0.904471	1	0.914655	0.0550194
33	29	15252	0.061008	125.872	8.96043	25.3576	5.36413	0.925715	0.922863	0.919093	0.920109	0.916339	0.914241	0.911749	0.910733	0.907979	0.906537	0.907356	0.902603	0.905586	0.905947	0.901292	0.902636	0.904013	0.900964	0.90198	0.903685	1	0.915512	0.0546972
34	30	372	0.001488	112.877	7.96007	18.3085	3.85553	0.947581	0.930108	0.948925	0.946237	0.939516	0.931452	0.919355	0.947581	0.912634	0.900538	0.920699	0.920699	0.899194	0.90457	0.899194	0.915323	0.897849	0.909946	0.907258	0.912634	1	0.93176	0.0495503
38	34	350	0.0014	112.845	8.06539	18.3004	3.90631	0.948571	0.927143	0.952857	0.947143	0.94	0.931429	0.92	0.948571	0.918571	0.902857	0.92	0.921429	0.898571	0.902857	0.898571	0.911429	0.904286	0.907143	0.907143	0.911429	1	0.932437	0.0501079
38	22	17975	0.0719	99.5602	7.8391	12.6284	2.94608	0.918275	0.929736	0.923366	0.907816	0.895605	0.918999	0.910876	0.906426	0.893547	0.894659	0.896885	0.890097	0.891599	0.92612	0.89388	0.901697	0.902643	0.884951	0.899166	0.891683	1	0.910812	0.0572233
40	24	16861	0.067444	99.44	8.27343	12.6097	3.11827	0.92023	0.930728	0.924767	0.908932	0.897278	0.920467	0.911927	0.907182	0.894342	0.895617	0.897367	0.890517	0.891792	0.926369	0.894105	0.901904	0.904187	0.885238	0.898849	0.890902	1	0.911948	0.0565216
40	24	16861	0.067444	99.44	8.27343	12.6097	3.11827	0.92023	0.930728	0.924767	0.908932	0.897278	0.920467	0.911927	0.907182	0.894342	0.895617	0.897367	0.890517	0.891792	0.926369	0.894105	0.901904	0.904187	0.885238	0.898849	0.890902	1	0.911948	0.0565216
45	29	14504	0.058016	126.699	9.17378	25.8725	5.59417	0.921953	0.931122	0.925193	0.909404	0.899338	0.920401	0.913334	0.907577	0.894857	0.895753	0.897201	0.890616	0.892788	0.9264	0.893891	0.901131	0.904164	0.886583	0.899131	0.891788	1	0.912666	0.0562004
46	30	429	0.001716	111.694	8.01607	17.7496	3.75948	0.960373	0.963869	0.940559	0.933566	0.916084	0.93007	0.924242	0.914918	0.898601	0.905594	0.900932	0.900932	0.902098	0.93007	0.910256	0.913753	0.904429	0.893939	0.898601	0.890443	1	0.931214	0.0474586
50	34	398	0.001592	111.778	8.09867	17.7945	3.79848	0.963568	0.964824	0.938442	0.934673	0.918342	0.930905	0.920854	0.914573	0.898241	0.904523	0.903266	0.898241	0.903266	0.928392	0.910804	0.914573	0.90201	0.894472	0.899497	0.89196	1	0.931651	0.047942
50	22	15555	0.06222	98.5082	8.05741	12.2517	2.97532	0.935969	0.901125	0.910383	0.915622	0.861041	0.878174	0.936258	0.911668	0.884282	0.882546	0.914208	0.885342	0.924044	0.928801	0.904822	0.872774	0.922308	0.906493	0.902411	0.892125	1	0.905988	0.0593055
52	24	14668	0.058672	98.382	8.50859	12.2332	3.15123	0.937006	0.903191	0.911508	0.916417	0.861808	0.878477	0.936563	0.911849	0.884647	0.883113	0.914644	0.885806	0.924598	0.928825	0.904963	0.872852	0.922859	0.906497	0.902509	0.891908	1	0.906797	0.0589963
52	24	14668	0.058672	98.382	8.50859	12.2332	3.15123	0.937006	0.903191	0.911508	0.916417	0.861808	0.878477	0.936563	0.911849	0.884647	0.883113	0.914644	0.885806	0.924598	0.928825	0.904963	0.872852	0.922859	0.906497	0.902509	0.891908	1	0.906797	0.0589963
57	29	12593	0.050372	128.473	9.4601	26.9838	5.9309	0.938974	0.904907	0.912491	0.917534	0.863218	0.879457	0.936512	0.912015	0.885849	0.884182	0.915628	0.885651	0.92472	0.929485	0.904312	0.872985	0.924283	0.907052	0.902605	0.89109	1	0.907847	0.0586265
58	30	319	0.001276	114.501	8.65065	19.1471	4.29199	0.96395	0.916928	0.916928	0.937304	0.874608	0.874608	0.934169	0.905956	0.874608	0.887147	0.929467	0.916928	0.923197	0.92163	0.9279	0.860502	0.92163	0.902821	0.907524	0.894984	1	0.916463	0.0532573
62	34	298	0.001192	114.515	8.76688	19.1629	4.35559	0.964765	0.916107	0.919463	0.932886	0.872483	0.880872	0.936242	0.904362	0.869128	0.885906	0.927852	0.919463	0.922819	0.919463	0.92953	0.865772	0.922819	0.902685	0.904362	0.894295	1	0.916408	0.0536055
62	22	17074	0.068296	98.2637	7.84598	12.1502	2.89694	0.913992	0.915017	0.919937	0.926731	0.898764	0.89689	0.898237	0.910566	0.918795	0.895074	0.895397	0.909424	0.885733	0.907667	0.912469	0.911269	0.886201	0.8879	0.9149	0.895777	1	0.90949	0.0583909
64	24	16087	0.064348	98.2208	8.29695	12.1616	3.07527	0.914993	0.916206	0.920775	0.927923	0.900075	0.89765	0.898241	0.911233	0.918816	0.894915	0.89535	0.909461	0.88643	0.907627	0.912942	0.91145	0.886958	0.888202	0.914838	0.89563	1	0.910215	0.0582759
64	24	16087	0.064348	98.2208	8.29695	12.1616	3.07527	0.914993	0.916206	0.920775	0.927923	0.900075	0.89765	0.898241	0.911233	0.918816	0.894915	0.89535	0.909461	0.88643	0.907627	0.912942	0.91145	0.886958	0.888202	0.914838	0.89563	1	0.910215	0.0582759
69	29	13918	0.055672	125.954	9.19346	25.4276	5.5589	0.916331	0.91687	0.922618	0.929516	0.900273	0.899016	0.898836	0.911374	0.919169	0.895675	0.895351	0.91044	0.887196	0.907314	0.913888	0.911302	0.886837	0.887556	0.914212	0.896537	1	0.911089	0.0578663
70	30	513	0.002052	112.059	8.27277	17.9399	3.92557	0.930799	0.940546	0.945419	0.946394	0.930799	0.937622	0.908382	0.931774	0.923977	0.89961	0.907407	0.927875	0.904483	0.913255	0.913255	0.925926	0.875244	0.888889	0.922027	0.897661	1	0.928947	0.0512063
74	34	474	0.001896	111.913	8.23974	17.8684	3.90663	0.933544	0.940928	0.946203	0.949367	0.932489	0.936709	0.911392	0.929325	0.924051	0.901899	0.902954	0.92616	0.906118	0.915612	0.913502	0.924051	0.876582	0.892405	0.924051	0.89557	1	0.929908	0.0508409
74	22	20095	0.08038	97.7637	8.15332	11.9863	2.96484	0.917343	0.912018	0.921597	0.916248	0.900722	0.921523	0.908833	0.915775	0.893705	0.90413	0.904653	0.892088	0.906171	0.899328	0.918064	0.901319	0.908385	0.88425	0.895198	0.884897	1	0.910851	0.0569415
76	24	18955	0.07582	97.7104	8.58333	11.9936	3.13419	0.918992	0.913374	0.922237	0.916961	0.90124	0.922131	0.909496	0.916012	0.893986	0.904643	0.904854	0.892271	0.906357	0.89905	0.918069	0.901556	0.908151	0.883777	0.895226	0.884964	1	0.911574	0.056753
76	24	18955	0.07582	97.7104	8.58333	11.9936	3.13419	0.918992	0.913374	0.922237	0.916961	0.90124	0.922131	0.909496	0.916012	0.893986	0.904643	0.904854	0.892271	0.906357	0.89905	0.918069	0.901556	0.908151	0.883777	0.895226	0.884964	1	0.911574	0.056753
81	29	16308	0.065232	126.229	9.42187	25.6119	5.70848	0.92007	0.914643	0.923841	0.916575	0.902502	0.922799	0.910259	0.916452	0.895082	0.9052	0.904157	0.892445	0.907162	0.899712	0.919089	0.901827	0.908787	0.884811	0.895082	0.886467	1	0.912385	0.0565063
82	30	486	0.001944	112.907	8.13141	18.3356	3.98589	0.930041	0.943416	0.944444	0.927984	0.93107	0.924897	0.926955	0.923868	0.898148	0.917695	0.904321	0.897119	0.918724	0.901235	0.916667	0.90535	0.933128	0.894033	0.898148	0.867284	1	0.925967	0.0529242
86	34	461	0.001844	112.933	8.19983	18.3531	4.02559	0.930586	0.942516	0.946855	0.929501	0.928416	0.925163	0.927332	0.924078	0.900217	0.914317	0.906725	0.896963	0.91974	0.900217	0.916486	0.90564	0.93167	0.892625	0.895879	0.867679	1	0.926162	0.0527864
86	22	20600	0.0824	97.9498	7.75255	12.0309	2.84642	0.930049	0.90818	0.938592	0.916966	0.904587	0.915097	0.896481	0.919854	0.905316	0.888228	0.901165	0.897306	0.895	0.897379	0.90165	0.901408	0.879636	0.918519	0.873665	0.87068	1	0.912495	0.0553965
88	24	19352	0.077408	97.9006	8.17634	12.0381	3.01537	0.931402	0.909725	0.939128	0.918277	0.905178	0.915926	0.896755	0.920112	0.905772	0.88934	0.901483	0.897737	0.896006	0.897763	0.901302	0.901612	0.880167	0.918329	0.874302	0.870659	1	0.913329	0.054956
88	24	19352	0.077408	97.9006	8.17634	12.0381	3.01537	0.931402	0.909725	0.939128	0.918277	0.905178	0.915926	0.896755	0.920112	0.905772	0.88934	0.901483	0.897737	0.896006	0.897763	0.901302	0.901612	0.880167	0.918329	0.874302	0.870659	1	0.913329	0.054956
93	29	16656	0.066624	126.343	9.04741	25.6482	5.51304	0.931826	0.911143	0.940712	0.919038	0.90703	0.916997	0.897514	0.92177	0.905229	0.889799	0.899856	0.898895	0.895593	0.899045	0.900817	0.901657	0.880223	0.918378	0.87425	0.870587	1	0.914148	0.0545569
94	30	461	0.001844	113.612	7.77786	18.6524	3.86228	0.949024	0.938178	0.94577	0.949024	0.929501	0.930586	0.922993	0.937093	0.932755	0.892625	0.907809	0.892625	0.91757	0.907809	0.894794	0.895879	0.883948	0.930586	0.864425	0.878525	1	0.93057	0.0462835
98	34	417	0.001668	113.706	7.77781	18.6983	3.86565	0.953237	0.942446	0.946043	0.950839	0.936451	0.936451	0.923261	0.938849	0.932854	0.896882	0.906475	0.889688	0.91247	0.911271	0.892086	0.890887	0.884892	0.926859	0.86211	0.880096	1	0.93282	0.0453146
98	22	14903	0.059612	100.333	7.86928	12.9219	3.01786	0.927498	0.933101	0.919144	0.906026	0.904784	0.903006	0.915252	0.922633	0.909045	0.902302	0.888345	0.899651	0.903375	0.91183	0.899349	0.897839	0.899919	0.906898	0.900356	0.89227	1	0.913908	0.0559913
100	24	14031	0.056124	100.237	8.3319	12.914	3.20769	0.928337	0.933647	0.919963	0.907883	0.906742	0.903784	0.915829	0.922849	0.909593	0.90268	0.888782	0.899936	0.904675	0.912765	0.899829	0.897477	0.900684	0.907312	0.900613	0.892987	1	0.914757	0.0557736
100	24	14031	0.056124	100.237	8.3319	12.914	3.20769	0.928337	0.933647	0.919963	0.907883	0.906742	0.903784	0.915829	0.922849	0.909593	0.90268	0.888782	0.899936	0.904675	0.912765	0.899829	0.897477	0.900684	0.907312	0.900613	0.892987	1	0.914757	0.0557736
105	29	12073	0.048292	128.825	9.24577	27.1844	5.8444	0.930051	0.935807	0.920981	0.907562	0.907604	0.904539	0.916549	0.922886	0.908846	0.902261	0.889298	0.899983	0.90516	0.91158	0.901102	0.897664	0.900191	0.908515	0.900563	0.892487	1	0.915513	0.0555281
106	30	237	0.000948	114.266	8.50348	19.0226	4.27783	0.957806	0.949367	0.940928	0.936709	0.936709	0.921941	0.92827	0.921941	0.919831	0.896624	0.900844	0.907173	0.898734	0.93038	0.934599	0.902954	0.888186	0.902954	0.877637	0.919831	1	0.931932	0.0472201
110	34	219	0.000876	114.302	8.21871	19.0202	4.1354	0.958904	0.947489	0.940639	0.936073	0.936073	0.926941	0.922374	0.924658	0.924658	0.89726	0.90411	0.906393	0.89726	0.931507	0.936073	0.899543	0.883562	0.908676	0.881279	0.920091	1	0.932174	0.0467234
110	22	16208	0.064832	99.4888	7.82155	12.6009	2.94535	0.927813	0.93278	0.917664	0.929479	0.886753	0.901129	0.902486	0.916554	0.902486	0.894805	0.914332	0.880275	0.896533	0.92297	0.893293	0.901314	0.922322	0.892615	0.891381	0.896779	1	0.913118	0.0556346
112	24	15332	0.061328	99.4295	8.29427	12.6073	3.13274	0.928189	0.933896	0.918373	0.929918	0.887425	0.901839	0.903405	0.916938	0.902883	0.895513	0.914525	0.881131	0.897339	0.923493	0.893002	0.901676	0.923396	0.893295	0.891958	0.897274	1	0.913747	0.0553735
112	24	15332	0.061328	99.4295	8.29427	12.6073	3.13274	0.928189	0.933896	0.918373	0.929918	0.887425	0.901839	0.903405	0.916938	0.902883	0.895513	0.914525	0.881131	0.897339	0.923493	0.893002	0.901676	0.923396	0.893295	0.891958	0.897274	1	0.913747	0.0553735
117	29	13218	0.052872	127.902	9.22858	26.6101	5.72923	0.929641	0.934559	0.91992	0.930095	0.887842	0.901838	0.904902	0.917234	0.903503	0.895559	0.915154	0.88126	0.897602	0.923438	0.893441	0.902217	0.923778	0.893176	0.89189	0.89745	1	0.914445	0.0550199
118	30	264	0.001056	113.791	8.3945	18.7826	4.20768	0.948864	0.971591	0.9375	0.943182	0.895833	0.924242	0.926136	0.920455	0.926136	0.912879	0.926136	0.892045	0.933712	0.931818	0.895833	0.912879	0.901515	0.903409	0.895833	0.876894	1	0.931956	0.0471216
122	34	241	0.000964	113.674	8.26508	18.7156	4.09967	0.952282	0.970954	0.939834	0.941909	0.904564	0.925311	0.927386	0.921162	0.921162	0.919087	0.923237	0.887967	0.931535	0.937759	0.90249	0.919087	0.89834	0.900415	0.89834	0.875519	1	0.933428	0.0479107
122	22	14262	0.057048	99.5519	7.87499	12.6276	2.96917	0.911478	0.878593	0.914844	0.905834	0.905834	0.910251	0.912355	0.930129	0.920698	0.88543	0.891986	0.905413	0.898507	0.884729	0.899804	0.867129	0.930339	0.904817	0.911653	0.908323	1	0.904628	0.0590621
124	24	13476	0.053904	99.482	8.32409	12.6287	3.14575	0.913402	0.880714	0.916184	0.906723	0.905795	0.910396	0.911955	0.930358	0.921416	0.885574	0.892624	0.905239	0.898969	0.885315	0.899896	0.867542	0.93058	0.904237	0.911398	0.908356	1	0.90548	0.0586403
124	24	13476	0.053904	99.482	8.32409	12.6287	3.14575	0.913402	0.880714	0.916184	0.906723	0.905795	0.910396	0.911955	0.930358	0.921416	0.885574	0.892624	0.905239	0.898969	0.885315	0.899896	0.867542	0.93058	0.904237	0.911398	0.908356	1	0.90548	0.0586403
129	29	11665	0.04666	128.574	9.23171	27.0259	5.78779	0.915388	0.881697	0.915902	0.908744	0.906129	0.910073	0.912516	0.930562	0.921603	0.885812	0.894171	0.906472	0.898157	0.885855	0.898714	0.867638	0.932019	0.903858	0.912559	0.91033	1	0.90622	0.0581948
130	30	191	0.000764	114.116	7.66325	18.8883	3.72792	0.926702	0.910995	0.939791	0.926702	0.926702	0.921466	0.929319	0.921466	0.950262	0.903141	0.905759	0.91623	0.895288	0.890052	0.89267	0.853403	0.934555	0.900524	0.908377	0.895288	1	0.92092	0.0591901
134	34	172	0.000688	114.156	7.66384	18.9076	3.70992	0.921512	0.906977	0.938953	0.930233	0.927326	0.930233	0.930233	0.921512	0.947674	0.90407	0.912791	0.909884	0.898256	0.898256	0.886628	0.848837	0.93314	0.898256	0.906977	0.895349	1	0.920584	0.056838
134	22	13114	0.052456	100.248	7.66824	12.8776	2.91729	0.917836	0.916235	0.925728	0.912956	0.912536	0.916387	0.913337	0.915625	0.922373	0.918789	0.907885	0.874714	0.887296	0.905063	0.895875	0.900717	0.888135	0.909791	0.891147	0.894159	1	0.913208	0.0577722
136	24	12345	0.04938	100.174	8.08965	12.8747	3.08591	0.918753	0.916768	0.927704	0.91373	0.913649	0.916808	0.914581	0.917213	0.922681	0.918348	0.907533	0.87497	0.887849	0.905549	0.89676	0.900324	0.888457	0.910247	0.891535	0.895099	1	0.914018	0.0574139
136	24	12345	0.04938	100.174	8.08965	12.8747	3.08591	0.918753	0.916768	0.927704	0.91373	0.913649	0.916808	0.914581	0.917213	0.922681	0.918348	0.907533	0.87497	0.887849	0.905549	0.89676	0.900324	0.888457	0.910247	0.891535	0.895099	1	0.914018	0.0574139
141	29	10640	0.04256	129.551	9.07715	27.6241	5.77024	0.920066	0.918045	0.929182	0.914098	0.914897	0.915977	0.91438	0.917387	0.922086	0.918797	0.908647	0.874765	0.887688	0.905498	0.895959	0.901175	0.88938	0.911184	0.892011	0.89516	1	0.91465	0.0570971
142	30	168	0.000672	115.634	8.08936	19.6739	4.16897	0.931548	0.934524	0.943452	0.925595	0.910714	0.907738	0.934524	0.934524	0.925595	0.907738	0.889881	0.895833	0.907738	0.889881	0.883929	0.89881	0.877976	0.889881	0.916667	0.907738	1	0.921785	0.055343
146	34	156	0.000624	115.623	8.14204	19.672	4.19213	0.932692	0.939103	0.948718	0.923077	0.910256	0.903846	0.932692	0.932692	0.926282	0.910256	0.884615	0.894231	0.913462	0.887821	0.887821	0.894231	0.875	0.894231	0.913462	0.903846	1	0.922306	0.0551032
146	22	13730	0.05492	100.796	7.74648	13.0914	2.98854	0.917516	0.91067	0.90142	0.897196	0.899636	0.906664	0.920685	0.910816	0.900109	0.907356	0.904079	0.882302	0.905135	0.90721	0.902731	0.892425	0.8937	0.89319	0.867334	0.879352	1	0.905494	0.0594045
148	24	12884	0.051536	100.708	8.18161	13.0838	3.16618	0.919745	0.912139	0.90236	0.89875	0.900536	0.907909	0.921531	0.910897	0.900613	0.908025	0.904921	0.882762	0.905969	0.907987	0.90201	0.893084	0.893705	0.893938	0.867782	0.879735	1	0.906604	0.0588313
148	24	12884	0.051536	100.708	8.18161	13.0838	3.16618	0.919745	0.912139	0.90236	0.89875	0.900536	0.907909	0.921531	0.910897	0.900613	0.908025	0.904921	0.882762	0.905969	0.907987	0.90201	0.893084	0.893705	0.893938	0.867782	0.879735	1	0.906604	0.0588313
153	29	11107	0.044428	128.292	9.12193	26.8414	5.6935	0.920546	0.914648	0.903259	0.899748	0.901999	0.907356	0.922661	0.913208	0.900693	0.907086	0.905105	0.883002	0.90668	0.907491	0.902719	0.893626	0.893761	0.895336	0.867696	0.880436	1	0.907525	0.0584445
154	30	203	0.000812	114.628	7.78817	19.151	3.91492	0.94335	0.928571	0.938424	0.933498	0.931034	0.906404	0.918719	0.931034	0.908867	0.918719	0.903941	0.901478	0.906404	0.928571	0.8867	0.903941	0.87931	0.87931	0.862069	0.876847	1	0.923676	0.0515019
158	34	192	0.000768	114.601	7.85461	19.1418	3.94852	0.942708	0.934896	0.9375	0.929688	0.927083	0.908854	0.919271	0.932292	0.911458	0.914063	0.901042	0.903646	0.903646	0.932292	0.888021	0.901042	0.880208	0.885417	0.856771	0.869792	1	0.923735	0.051891
158	22	17242	0.068968	98.7804	7.8896	12.3417	2.92019	0.92701	0.923414	0.922631	0.903288	0.906507	0.926952	0.906652	0.923617	0.899345	0.891457	0.907957	0.907928	0.894966	0.897576	0.895894	0.906739	0.905985	0.895923	0.898968	0.902158	1	0.913705	0.0570283
160	24	16274	0.065096	98.7177	8.26761	12.3414	3.0719	0.927953	0.925126	0.92402	0.903865	0.907706	0.927307	0.90746	0.924266	0.900332	0.89262	0.907921	0.908105	0.89557	0.89855	0.896584	0.906876	0.90663	0.896	0.898888	0.902329	1	0.914618	0.0566851
160	24	16274	0.065096	98.7177	8.26761	12.3414	3.0719	0.927953	0.925126	0.92402	0.903865	0.907706	0.927307	0.90746	0.924266	0.900332	0.89262	0.907921	0.908105	0.89557	0.89855	0.896584	0.906876	0.90663	0.896	0.898888	0.902329	1	0.914618	0.0566851
165	29	13945	0.05578	126.873	9.11176	25.972	5.56054	0.928577	0.926103	0.924668	0.904661	0.909071	0.927071	0.909286	0.924023	0.900179	0.893439	0.907816	0.910039	0.896486	0.899606	0.896379	0.907924	0.907673	0.895948	0.899104	0.902402	1	0.915315	0.0562231
166	30	344	0.001376	113.734	7.84693	18.7154	3.85538	0.952035	0.952035	0.960756	0.934593	0.911337	0.9375	0.912791	0.921512	0.930233	0.883721	0.90843	0.920058	0.912791	0.899709	0.909884	0.90843	0.928779	0.911337	0.911337	0.902616	1	0.932214	0.0506112
170	34	321	0.001284	113.869	7.81755	18.779	3.8536	0.956386	0.954829	0.965732	0.931464	0.917445	0.937695	0.912773	0.920561	0.931464	0.886293	0.9081	0.922118	0.909657	0.901869	0.904984	0.906542	0.928349	0.917445	0.912773	0.898754	1	0.934004	0.0506968
170	22	19874	0.079496	98.1027	7.81119	12.0893	2.86254	0.927795	0.928776	0.924197	0.907014	0.896297	0.89134	0.902159	0.915467	0.897831	0.901706	0.904574	0.877403	0.915241	0.901278	0.887567	0.891013	0.896272	0.896297	0.895894	0.896146	1	0.910364	0.0558791
172	24	18615	0.07446	98.0355	8.24417	12.0907	3.0348	0.929197	0.929385	0.925356	0.907548	0.897045	0.892318	0.903035	0.915552	0.899114	0.901934	0.904593	0.878136	0.915552	0.902229	0.887752	0.89213	0.896105	0.896616	0.895488	0.89675	1	0.911144	0.0554597
172	24	18615	0.07446	98.0355	8.24417	12.0907	3.0348	0.929197	0.929385	0.925356	0.907548	0.897045	0.892318	0.903035	0.915552	0.899114	0.901934	0.904593	0.878136	0.915552	0.902229	0.887752	0.89213	0.896105	0.896616	0.895488	0.89675	1	0.911144	0.0554597
177	29	16041	0.064164	125.354	9.09632	25.0623	5.42876	0.930553	0.929306	0.926064	0.90783	0.899383	0.893959	0.904152	0.915061	0.899071	0.903279	0.9049	0.879091	0.915591	0.902344	0.887071	0.891871	0.897637	0.896048	0.894583	0.896983	1	0.911859	0.0550736
178	30	513	0.002052	112.37	7.85331	18.0597	3.78028	0.957115	0.951267	0.951267	0.907407	0.925926	0.897661	0.926901	0.923002	0.922027	0.909357	0.901559	0.87232	0.924951	0.898635	0.887914	0.906433	0.904483	0.904483	0.903509	0.890838	1	0.926934	0.0491429
182	34	475	0.0019	112.206	7.73556	17.9743	3.72404	0.957895	0.950526	0.951579	0.909474	0.927368	0.896842	0.929474	0.923158	0.926316	0.905263	0.897895	0.883158	0.923158	0.898947	0.886316	0.908421	0.904211	0.906316	0.903158	0.894737	1	0.927634	0.0489625
182	22	19247	0.076988	98.4361	7.93117	12.2179	2.92391	0.906921	0.91461	0.905024	0.918195	0.905674	0.89601	0.906609	0.939081	0.911597	0.894295	0.90105	0.886476	0.889957	0.899465	0.87211	0.882397	0.903076	0.898556	0.890762	0.889463	1	0.906449	0.0614046
184	24	18117	0.072468	98.3876	8.35453	12.2258	3.09396	0.908511	0.916018	0.906165	0.91922	0.905972	0.896948	0.907242	0.939698	0.912734	0.895209	0.901363	0.886709	0.890876	0.899983	0.872219	0.882928	0.902964	0.898521	0.890876	0.890103	1	0.907387	0.0609183
184	24	18117	0.072468	98.3876	8.35453	12.2258	3.09396	0.908511	0.916018	0.906165	0.91922	0.905972	0.896948	0.907242	0.939698	0.912734	0.895209	0.901363	0.886709	0.890876	0.899983	0.872219	0.882928	0.902964	0.898521	0.890876	0.890103	1	0.907387	0.0609183
189	29	15654	0.062616	126.764	9.3493	25.9274	5.72608	0.910566	0.916635	0.907404	0.920531	0.907787	0.897279	0.908202	0.939696	0.913089	0.895841	0.902741	0.886642	0.891178	0.900888	0.872205	0.883512	0.903603	0.899387	0.891242	0.890571	1	0.908393	0.0609242
190	30	416	0.001664	112.538	7.98125	18.1479	3.83159	0.944712	0.941106	0.926683	0.935096	0.923077	0.918269	0.924279	0.948317	0.948317	0.914663	0.903846	0.88101	0.90625	0.897837	0.876202	0.879808	0.888221	0.894231	0.896635	0.897837	1	0.926341	0.0528004
194	34	381	0.001524	112.532	7.94042	18.142	3.81147	0.942257	0.944882	0.925197	0.934383	0.926509	0.925197	0.919948	0.947507	0.947507	0.917323	0.908136	0.884514	0.905512	0.896325	0.875328	0.883202	0.889764	0.893701	0.895013	0.895013	1	0.926952	0.0532567
194	22	19162	0.076648	98.1423	7.88555	12.1083	2.89994	0.918693	0.909326	0.920807	0.915666	0.909456	0.921798	0.914466	0.921329	0.905803	0.896227	0.890904	0.859122	0.903037	0.913762	0.911126	0.880049	0.905751	0.901811	0.897584	0.887173	1	0.910748	0.0594306
196	24	18019	0.072076	98.0261	8.33408	12.0929	3.0696	0.920306	0.910456	0.921722	0.917337	0.909318	0.922637	0.91595	0.922249	0.907348	0.89697	0.891198	0.858843	0.903408	0.914535	0.911732	0.880598	0.905794	0.901992	0.898108	0.887313	1	0.911717	0.0588918
196	24	18019	0.072076	98.0261	8.33408	12.0929	3.0696	0.920306	0.910456	0.921722	0.917337	0.909318	0.922637	0.91595	0.922249	0.907348	0.89697	0.891198	0.858843	0.903408	0.914535	0.911732	0.880598	0.905794	0.901992	0.898108	0.887313	1	0.911717	0.0588918
201	29	15570	0.06228	125.59	9.26068	25.2169	5.57205	0.921516	0.910918	0.92203	0.918915	0.909409	0.922961	0.916313	0.922929	0.907386	0.897495	0.891362	0.860565	0.9035	0.915061	0.911079	0.880604	0.906069	0.901991	0.897335	0.886866	1	0.912289	0.0588118
202	30	528	0.002112	113.099	7.72716	18.4001	3.76509	0.949811	0.920455	0.940341	0.924242	0.929924	0.929924	0.918561	0.932765	0.910038	0.924242	0.910038	0.879735	0.897727	0.928977	0.909091	0.892045	0.910038	0.901515	0.895833	0.875947	1	0.925413	0.0556528
206	34	485	0.00194	113.148	7.61458	18.4164	3.70492	0.952577	0.918557	0.935052	0.925773	0.927835	0.926804	0.923711	0.93299	0.91134	0.923711	0.908247	0.881443	0.9	0.929897	0.909278	0.892784	0.909278	0.904124	0.902062	0.87732	1	0.925291	0.0561917
206	22	18914	0.075656	98.4217	7.98854	12.2163	2.95741	0.923681	0.91234	0.920059	0.901528	0.889315	0.888284	0.890002	0.880115	0.919901	0.908851	0.922174	0.878503	0.902638	0.88609	0.89944	0.899043	0.891641	0.886433	0.884028	0.889526	1	0.904634	0.0604145
208	24	17773	0.071092	98.2939	8.37232	12.1928	3.1024	0.924886	0.913492	0.92151	0.902915	0.890311	0.889355	0.89093	0.881112	0.919794	0.909216	0.921904	0.878664	0.903702	0.887048	0.89982	0.898273	0.891858	0.886766	0.884431	0.889298	1	0.905558	0.059881
208	24	17773	0.071092	98.2939	8.37232	12.1928	3.1024	0.924886	0.913492	0.92151	0.902915	0.890311	0.889355	0.89093	0.881112	0.919794	0.909216	0.921904	0.878664	0.903702	0.887048	0.89982	0.898273	0.891858	0.886766	0.884431	0.889298	1	0.905558	0.059881
213	29	15220	0.06088	127.404	9.28945	26.311	5.73765	0.926643	0.913436	0.921156	0.904172	0.890999	0.889126	0.891853	0.880191	0.919941	0.909166	0.92316	0.877727	0.904862	0.887188	0.898949	0.897996	0.892313	0.888042	0.885545	0.887911	1	0.905985	0.0597857
214	30	353	0.001412	113.459	8.09191	18.5997	4.01681	0.957507	0.923513	0.94051	0.926346	0.927762	0.912181	0.933428	0.899433	0.929178	0.932011	0.94051	0.893768	0.903683	0.896601	0.893768	0.883853	0.899433	0.893768	0.890935	0.882436	1	0.926293	0.050255
218	34	331	0.001324	113.354	8.2052	18.5567	4.0725	0.959215	0.91994	0.942598	0.924471	0.930514	0.909366	0.933535	0.892749	0.930514	0.933535	0.936556	0.891239	0.904834	0.892749	0.89426	0.888218	0.897281	0.897281	0.889728	0.882175	1	0.925771	0.0500799
218	22	16583	0.066332	99.2468	7.78994	12.5089	2.92447	0.945969	0.924923	0.914611	0.908008	0.90439	0.905506	0.910963	0.914672	0.913285	0.912682	0.908611	0.893716	0.907857	0.904752	0.893596	0.88838	0.876168	0.909244	0.893928	0.906531	1	0.915312	0.0546262
220	24	15600	0.0624	99.1808	8.21985	12.5102	3.09805	0.946667	0.926571	0.915929	0.909199	0.904519	0.905769	0.91141	0.914872	0.913846	0.912885	0.908013	0.894583	0.907756	0.905545	0.894647	0.889199	0.875801	0.909615	0.893686	0.906282	1	0.91602	0.0543597
220	24	15600	0.0624	99.1808	8.21985	12.5102	3.09805	0.946667	0.926571	0.915929	0.909199	0.904519	0.905769	0.91141	0.914872	0.913846	0.912885	0.908013	0.894583	0.907756	0.905545	0.894647	0.889199	0.875801	0.909615	0.893686	0.906282	1	0.91602	0.0543597
225	29	13542	0.054168	126.789	9.14699	25.9252	5.613	0.946463	0.927743	0.917811	0.909799	0.904962	0.905922	0.912384	0.91519	0.913713	0.913602	0.908655	0.89444	0.908839	0.905812	0.895067	0.889123	0.87524	0.911018	0.894366	0.906476	1	0.916612	0.0542536
226	30	425	0.0017	113.087	7.92424	18.4074	3.86783	0.96	0.943529	0.938824	0.922353	0.910588	0.897647	0.929412	0.904706	0.924706	0.928235	0.923529	0.92	0.918824	0.901176	0.905882	0.901176	0.858824	0.922353	0.889412	0.918824	1	0.927141	0.0506089
230	34	392	0.001568	113.303	7.90129	18.5098	3.85884	0.957908	0.943878	0.940051	0.919643	0.913265	0.905612	0.931122	0.901786	0.918367	0.927296	0.920918	0.915816	0.920918	0.909439	0.909439	0.904337	0.857143	0.927296	0.889031	0.92602	1	0.927386	0.0513629
230	22	17765	0.07106	98.4801	7.98862	12.2373	2.94689	0.937771	0.923361	0.935435	0.900647	0.890346	0.897185	0.895159	0.914467	0.921109	0.899437	0.90501	0.893752	0.907853	0.894399	0.899578	0.877568	0.898818	0.898086	0.881312	0.870982	1	0.912025	0.0562894
232	24	16781	0.067124	98.4195	8.45267	12.2433	3.12718	0.939336	0.923932	0.93579	0.901496	0.891484	0.897384	0.896133	0.915083	0.921012	0.900095	0.905101	0.893898	0.908289	0.894524	0.899619	0.877927	0.89947	0.898874	0.880728	0.870955	1	0.912698	0.055985
232	24	16781	0.067124	98.4195	8.45267	12.2433	3.12718	0.939336	0.923932	0.93579	0.901496	0.891484	0.897384	0.896133	0.915083	0.921012	0.900095	0.905101	0.893898	0.908289	0.894524	0.899619	0.877927	0.89947	0.898874	0.880728	0.870955	1	0.912698	0.055985
237	29	14422	0.057688	126.637	9.37204	25.8522	5.70637	0.940924	0.925842	0.936209	0.903619	0.892352	0.897344	0.89679	0.916724	0.921127	0.900846	0.905353	0.894917	0.907953	0.894051	0.900361	0.878172	0.898558	0.898766	0.880946	0.872313	1	0.913676	0.0554599
238	30	417	0.001668	112.509	8.09311	18.1416	3.89994	0.966427	0.941247	0.952038	0.929257	0.901679	0.905276	0.905276	0.922062	0.934053	0.91247	0.907674	0.902878	0.91247	0.886091	0.901679	0.907674	0.88729	0.898082	0.884892	0.854916	1	0.927022	0.0493019
242	34	389	0.001556	112.471	8.13585	18.1265	3.91701	0.965296	0.942159	0.952442	0.931877	0.897172	0.90617	0.912596	0.919023	0.937018	0.912596	0.907455	0.903599	0.912596	0.883033	0.898458	0.90874	0.886889	0.898458	0.888175	0.852185	1	0.927295	0.0488575
242	22	19042	0.076168	97.8471	7.85147	11.999	2.86376	0.922645	0.902794	0.923406	0.915345	0.888011	0.891529	0.884597	0.940736	0.892317	0.896807	0.899958	0.894076	0.896466	0.914872	0.877193	0.883048	0.913008	0.902137	0.896308	0.882628	1	0.906207	0.060382
244	24	17879	0.071516	97.7478	8.26409	11.9876	3.02013	0.923933	0.903854	0.924213	0.91641	0.889507	0.892779	0.884949	0.941691	0.892919	0.897338	0.900889	0.894765	0.896471	0.915012	0.877566	0.883606	0.912971	0.902288	0.896135	0.8826	1	0.907108	0.0601071
244	24	17879	0.071516	97.7478	8.26409	11.9876	3.02013	0.923933	0.903854	0.924213	0.91641	0.889507	0.892779	0.884949	0.941691	0.892919	0.897338	0.900889	0.894765	0.896471	0.915012	0.877566	0.883606	0.912971	0.902288	0.896135	0.8826	1	0.907108	0.0601071
249	29	15362	0.061448	126.054	9.16422	25.4844	5.53274	0.925791	0.90509	0.925498	0.917524	0.890249	0.893536	0.885985	0.941674	0.892592	0.897572	0.900436	0.895554	0.897116	0.915571	0.877783	0.883707	0.914106	0.903463	0.896368	0.883674	1	0.908027	0.0596527
250	30	410	0.00164	113.692	7.43697	18.6689	3.6868	0.946341	0.917073	0.943902	0.926829	0.912195	0.912195	0.908537	0.942683	0.890244	0.915854	0.918293	0.920732	0.908537	0.918293	0.881707	0.893902	0.904878	0.917073	0.892683	0.887805	1	0.922351	0.0543229
254	34	374	0.001496	113.766	7.41927	18.7041	3.67933	0.949198	0.92246	0.946524	0.929144	0.911765	0.914439	0.90508	0.942513	0.887701	0.913102	0.913102	0.919786	0.902406	0.917112	0.879679	0.895722	0.90107	0.917112	0.890374	0.889037	1	0.923199	0.0541623
254	22	15024	0.060096	100.322	7.70992	12.9088	2.96568	0.945387	0.919662	0.905485	0.923156	0.914936	0.899328	0.89783	0.918131	0.92482	0.893903	0.916101	0.858659	0.926884	0.874368	0.912207	0.887547	0.917099	0.899594	0.896932	0.893404	1	0.914357	0.0548831
256	24	14212	0.056848	100.261	8.15025	12.9119	3.1407	0.945715	0.921053	0.90691	0.924184	0.915388	0.900647	0.898079	0.918801	0.925521	0.894385	0.916444	0.858816	0.927104	0.875176	0.911976	0.887912	0.917921	0.899873	0.896848	0.893048	1	0.915107	0.0545908
256	24	14212	0.056848	100.261	8.15025	12.9119	3.1407	0.945715	0.921053	0.90691	0.924184	0.915388	0.900647	0.898079	0.918801	0.925521	0.894385	0.916444	0.858816	0.927104	0.875176	0.911976	0.887912	0.917921	0.899873	0.896848	0.893048	1	0.915107	0.0545908
261	29	12242	0.048968	129.68	9.10411	27.7092	5.8476	0.946822	0.922235	0.907613	0.92587	0.9157	0.901446	0.898791	0.919744	0.925707	0.894829	0.916394	0.858071	0.926932	0.875715	0.911616	0.888131	0.918151	0.90018	0.896463	0.893931	1	0.915841	0.0542586
262	30	220	0.00088	114.825	7.82457	19.2506	3.94171	0.968182	0.922727	0.938636	0.931818	0.931818	0.925	0.915909	0.929545	0.952273	0.9	0.929545	0.888636	0.931818	0.881818	0.895455	0.890909	0.947727	0.881818	0.909091	0.893182	1	0.930369	0.0440849
266	34	204	0.000816	114.693	7.89708	19.1903	3.97915	0.968137	0.921569	0.938725	0.933824	0.943627	0.921569	0.916667	0.926471	0.953431	0.894608	0.936275	0.892157	0.933824	0.877451	0.906863	0.882353	0.948529	0.879902	0.914216	0.892157	1	0.93124	0.0433672
266	22	13904	0.055616	99.878	7.99698	12.7571	3.02696	0.933221	0.908947	0.911608	0.905998	0.886004	0.912651	0.906322	0.905135	0.909379	0.902402	0.912543	0.895246	0.923044	0.895606	0.905675	0.892225	0.886615	0.894778	0.876546	0.885069	1	0.908845	0.0580928
268	24	13104	0.052416	99.795	8.4073	12.7513	3.1967	0.933455	0.9106	0.913233	0.907547	0.886676	0.91308	0.907357	0.904915	0.909913	0.903388	0.912889	0.895032	0.922924	0.896215	0.905334	0.892628	0.8866	0.894803	0.876374	0.885493	1	0.909622	0.0579157
268	24	13104	0.052416	99.795	8.4073	12.7513	3.1967	0.933455	0.9106	0.913233	0.907547	0.886676	0.91308	0.907357	0.904915	0.909913	0.903388	0.912889	0.895032	0.922924	0.896215	0.905334	0.892628	0.8866	0.894803	0.876374	0.885493	1	0.909622	0.0579157
273	29	11318	0.045272	128.705	9.37683	27.1208	5.90328	0.935324	0.911866	0.915003	0.908729	0.887701	0.914428	0.907227	0.906432	0.910938	0.903958	0.91328	0.896139	0.923794	0.896713	0.905107	0.891677	0.888099	0.895874	0.877143	0.885227	1	0.910765	0.0575719
274	30	225	0.0009	114.43	8.02235	19.0699	4.0645	0.968889	0.922222	0.937778	0.911111	0.895556	0.951111	0.917778	0.908889	0.933333	0.924444	0.913333	0.897778	0.926667	0.893333	0.915556	0.88	0.897778	0.906667	0.873333	0.88	1	0.925607	0.0514386
278	34	213	0.000852	114.228	7.97873	18.9671	4.02934	0.969484	0.922535	0.93662	0.910798	0.901408	0.953052	0.91784	0.906103	0.938967	0.929577	0.920188	0.901408	0.92723	0.892019	0.915493	0.887324	0.899061	0.906103	0.873239	0.875587	1	0.926885	0.0514003
278	22	17431	0.069724	98.5641	7.74554	12.2541	2.86174	0.938156	0.919999	0.916614	0.906488	0.899346	0.897539	0.908812	0.889708	0.908697	0.884889	0.904337	0.879898	0.90405	0.906259	0.891659	0.879726	0.900149	0.896305	0.902358	0.868223	1	0.909166	0.0572082
280	24	16431	0.065724	98.502	8.19517	12.258	3.0397	0.938805	0.921368	0.917656	0.907918	0.900676	0.898941	0.909622	0.890847	0.90874	0.885034	0.904784	0.880044	0.904236	0.906488	0.891607	0.880379	0.900371	0.89745	0.902136	0.868328	1	0.910051	0.0568337
280	24	16431	0.065724	98.502	8.19517	12.258	3.0397	0.938805	0.921368	0.917656	0.907918	0.900676	0.898941	0.909622	0.890847	0.90874	0.885034	0.904784	0.880044	0.904236	0.906488	0.891607	0.880379	0.900371	0.89745	0.902136	0.868328	1	0.910051	0.0568337
285	29	14114	0.056456	128.498	9.20294	26.9767	5.77722	0.939245	0.922559	0.918131	0.908353	0.901587	0.900099	0.909664	0.891562	0.909204	0.886602	0.905307	0.881076	0.904031	0.906015	0.891951	0.879481	0.900347	0.896592	0.90265	0.868747	1	0.910653	0.0567923
286	30	313	0.001252	114.69	8.44288	19.2283	4.31631	0.960064	0.947284	0.934505	0.926518	0.928115	0.899361	0.921725	0.932907	0.93131	0.884984	0.920128	0.912141	0.916933	0.912141	0.883387	0.864217	0.899361	0.902556	0.915335	0.865815	1	0.927703	0.0482343
290	34	283	0.001132	114.834	8.52116	19.3055	4.37628	0.959364	0.94523	0.938163	0.927562	0.927562	0.899293	0.922261	0.932862	0.927562	0.890459	0.913428	0.911661	0.918728	0.911661	0.883392	0.867491	0.90106	0.911661	0.913428	0.865724	1	0.927818	0.0486466
290	22	15158	0.060632	100.276	7.82829	12.8983	3.01285	0.943924	0.921527	0.919448	0.90312	0.879074	0.895732	0.897678	0.914863	0.924066	0.896655	0.925815	0.85859	0.896886	0.90886	0.879635	0.881713	0.910278	0.912389	0.898469	0.851662	1	0.910132	0.0569097
292	24	14275	0.0571	100.188	8.27306	12.8921	3.19332	0.944623	0.922802	0.920525	0.904378	0.879475	0.896182	0.898319	0.916077	0.925674	0.897198	0.926375	0.85944	0.897408	0.909317	0.88042	0.881226	0.910508	0.912574	0.898459	0.850928	1	0.910956	0.0567469
292	24	14275	0.0571	100.188	8.27306	12.8921	3.19332	0.944623	0.922802	0.920525	0.904378	0.879475	0.896182	0.898319	0.916077	0.925674	0.897198	0.926375	0.85944	0.897408	0.909317	0.88042	0.881226	0.910508	0.912574	0.898459	0.850928	1	0.910956	0.0567469
297	29	12320	0.04928	129.557	9.18579	27.6382	5.88605	0.945982	0.924351	0.921794	0.906453	0.880722	0.89582	0.898945	0.915869	0.925852	0.898539	0.927232	0.85905	0.898904	0.910795	0.881006	0.880804	0.910958	0.912419	0.899391	0.851664	1	0.91195	0.0563932
298	30	187	0.000748	117.062	7.74661	20.3778	4.09641	0.970588	0.935829	0.933155	0.925134	0.909091	0.909091	0.92246	0.919786	0.92246	0.919786	0.909091	0.818182	0.914439	0.914439	0.906417	0.914439	0.930481	0.938503	0.92246	0.871658	1	0.926086	0.050353
302	34	175	0.0007	117.098	7.80166	20.4001	4.12025	0.968571	0.931429	0.934286	0.92	0.911429	0.917143	0.922857	0.917143	0.925714	0.922857	0.917143	0.828571	0.917143	0.911429	0.908571	0.911429	0.931429	0.937143	0.931429	0.865714	1	0.926358	0.0506101
302	22	12679	0.050716	101.15	7.83971	13.2334	3.05518	0.943095	0.915372	0.906183	0.906854	0.911744	0.906617	0.892184	0.933749	0.896482	0.88757	0.911034	0.891908	0.903936	0.885519	0.910364	0.883587	0.887531	0.900268	0.884218	0.869233	1	0.910889	0.0599519
304	24	11959	0.047836	101.101	8.30275	13.2431	3.25135	0.943975	0.91659	0.907935	0.907894	0.912869	0.907392	0.892926	0.93507	0.897859	0.888118	0.911782	0.892675	0.904382	0.885567	0.911113	0.883895	0.887658	0.900159	0.885233	0.871269	1	0.911901	0.0595301
304	24	11959	0.047836	101.101	8.30275	13.2431	3.25135	0.943975	0.91659	0.907935	0.907894	0.912869	0.907392	0.892926	0.93507	0.897859	0.888118	0.911782	0.892675	0.904382	0.885567	0.911113	0.883895	0.887658	0.900159	0.885233	0.871269	1	0.911901	0.0595301
309	29	10382	0.041528	128.045	9.17325	26.6939	5.72261	0.945434	0.917116	0.910615	0.908736	0.913649	0.908544	0.892506	0.935802	0.896985	0.889087	0.911481	0.893373	0.904691	0.885812	0.910711	0.884752	0.889183	0.899056	0.884512	0.87093	1	0.912731	0.0592284
310	30	226	0.000904	114.796	7.55861	19.2176	3.76653	0.95354	0.922566	0.90708	0.913717	0.926991	0.918142	0.900442	0.924779	0.893805	0.873894	0.938053	0.893805	0.891593	0.889381	0.911504	0.876106	0.89823	0.89823	0.904867	0.853982	1	0.916302	0.0584866
314	34	209	0.000836	114.871	7.64964	19.2607	3.8117	0.952153	0.933014	0.904306	0.916268	0.923445	0.91866	0.901914	0.923445	0.899522	0.882775	0.933014	0.899522	0.894737	0.892344	0.906699	0.873206	0.897129	0.901914	0.911483	0.849282	1	0.91777	0.0574083
314	22	18314	0.073256	98.6618	7.90717	12.2991	2.92192	0.940264	0.920989	0.916184	0.931664	0.899449	0.915038	0.901387	0.911898	0.922109	0.899885	0.922245	0.882249	0.921044	0.900841	0.882112	0.876051	0.911188	0.903271	0.895189	0.86969	1	0.915876	0.0567609
316	24	17230	0.06892	98.5835	8.31479	12.2949	3.08072	0.94141	0.921822	0.917673	0.932589	0.900871	0.916019	0.90206	0.912565	0.922983	0.900348	0.922606	0.882937	0.921967	0.900435	0.881921	0.877278	0.910969	0.903714	0.895763	0.870168	1	0.916782	0.0563214
316	24	17230	0.06892	98.5835	8.31479	12.2949	3.08072	0.94141	0.921822	0.917673	0.932589	0.900871	0.916019	0.90206	0.912565	0.922983	0.900348	0.922606	0.882937	0.921967	0.900435	0.881921	0.877278	0.910969	0.903714	0.895763	0.870168	1	0.916782	0.0563214
321	29	14819	0.059276	128.626	9.26134	27.0611	5.80803	0.942169	0.923375	0.918281	0.932991	0.902625	0.916324	0.902794	0.912983	0.923713	0.900094	0.923038	0.884236	0.922633	0.900499	0.882077	0.87759	0.911735	0.904717	0.896079	0.87047	1	0.917546	0.0558693
322	30	297	0.001188	112.951	7.98864	18.3482	3.9578	0.96633	0.939394	0.942761	0.946128	0.920875	0.93771	0.915825	0.947811	0.914141	0.907407	0.927609	0.873737	0.934343	0.907407	0.880471	0.885522	0.922559	0.905724	0.900673	0.883838	1	0.933053	0.0501969
326	34	277	0.001108	113.084	7.9349	18.4087	3.94833	0.965704	0.940433	0.944043	0.953069	0.922383	0.935018	0.915162	0.944043	0.913357	0.906137	0.933213	0.873646	0.933213	0.904332	0.879061	0.882671	0.922383	0.907942	0.898917	0.889892	1	0.933576	0.0502809
326	22	19492	0.077968	97.7115	7.79712	11.9468	2.82951	0.937769	0.897419	0.914067	0.919685	0.894906	0.90001	0.901549	0.908783	0.897419	0.880849	0.938436	0.881952	0.919326	0.892494	0.907218	0.880849	0.903986	0.89529	0.888595	0.87718	1	0.908458	0.0588256
328	24	18357	0.073428	97.5884	8.24736	11.9289	2.99547	0.939396	0.898458	0.914801	0.92142	0.896225	0.901509	0.902462	0.90889	0.898159	0.880945	0.938824	0.882797	0.919595	0.892166	0.907093	0.880645	0.904532	0.895408	0.888789	0.877022	1	0.909416	0.0582774
328	24	18357	0.073428	97.5884	8.24736	11.9289	2.99547	0.939396	0.898458	0.914801	0.92142	0.896225	0.901509	0.902462	0.90889	0.898159	0.880945	0.938824	0.882797	0.919595	0.892166	0.907093	0.880645	0.904532	0.895408	0.888789	0.877022	1	0.909416	0.0582774
333	29	15783	0.063132	125.936	9.15633	25.4133	5.51896	0.939555	0.89891	0.915795	0.922131	0.89834	0.902047	0.903282	0.909143	0.899702	0.881233	0.939302	0.883039	0.919946	0.892796	0.907844	0.880821	0.904486	0.895996	0.889501	0.879205	1	0.910111	0.0583112
334	30	438	0.001752	112.696	7.91617	18.221	3.91383	0.960046	0.937215	0.931507	0.940639	0.91895	0.930365	0.900685	0.920091	0.906393	0.899543	0.947489	0.899543	0.929224	0.902968	0.915525	0.883562	0.9121	0.908676	0.913242	0.885845	1	0.928287	0.0522109
338	34	401	0.001604	112.566	7.91796	18.1591	3.9134	0.958853	0.94015	0.935162	0.945137	0.922693	0.930175	0.896509	0.918953	0.912718	0.899002	0.948878	0.895262	0.930175	0.900249	0.917706	0.881546	0.910224	0.912718	0.908978	0.88404	1	0.929402	0.0511291
338	22	16746	0.066984	99.4487	7.90887	12.5911	2.97931	0.939747	0.932133	0.909859	0.906724	0.883495	0.929028	0.895109	0.901081	0.914368	0.898035	0.916099	0.875552	0.903171	0.895229	0.898901	0.887197	0.902753	0.89714	0.892542	0.886988	1	0.912004	0.0562309
340	24	15755	0.06302	99.3775	8.37055	12.5928	3.16924	0.940939	0.933577	0.910758	0.907141	0.885021	0.929356	0.89597	0.902126	0.915392	0.897905	0.916249	0.876769	0.903586	0.89543	0.898572	0.887623	0.902698	0.897461	0.892383	0.886703	1	0.912841	0.0560281
340	24	15755	0.06302	99.3775	8.37055	12.5928	3.16924	0.940939	0.933577	0.910758	0.907141	0.885021	0.929356	0.89597	0.902126	0.915392	0.897905	0.916249	0.876769	0.903586	0.89543	0.898572	0.887623	0.902698	0.897461	0.892383	0.886703	1	0.912841	0.0560281
345	29	13488	0.053952	128.245	9.30271	26.8289	5.82764	0.941689	0.934127	0.911922	0.908066	0.886084	0.929419	0.89676	0.902914	0.914813	0.898428	0.916741	0.877484	0.905101	0.895388	0.898762	0.888827	0.904211	0.897724	0.892015	0.88753	1	0.913526	0.0557832
346	30	276	0.001104	114.386	7.77913	19.0319	3.95301	0.952899	0.952899	0.916667	0.932971	0.922101	0.932971	0.914855	0.916667	0.905797	0.903986	0.913043	0.889493	0.889493	0.884058	0.876812	0.887681	0.896739	0.889493	0.882246	0.905797	1	0.924177	0.0495436
350	34	258	0.001032	114.385	7.8358	19.035	3.98265	0.953488	0.95155	0.914729	0.930233	0.926357	0.930233	0.914729	0.912791	0.914729	0.903101	0.910853	0.895349	0.885659	0.887597	0.883721	0.889535	0.897287	0.895349	0.883721	0.905039	1	0.924243	0.0484074
350	22	14510	0.05804	100.345	7.80129	12.9225	2.98912	0.945555	0.91561	0.920917	0.913129	0.884252	0.908615	0.901103	0.899966	0.930427	0.876465	0.920951	0.904583	0.907478	0.901999	0.870882	0.871847	0.908615	0.910269	0.877843	0.889318	1	0.911991	0.0596629
352	24	13703	0.054812	100.223	8.23271	12.9022	3.15436	0.946326	0.916515	0.921878	0.913851	0.885098	0.909071	0.901627	0.900423	0.931986	0.876596	0.92093	0.905057	0.907976	0.9017	0.871524	0.872072	0.909071	0.910749	0.877363	0.888711	1	0.912654	0.0592567
352	24	13703	0.054812	100.223	8.23271	12.9022	3.15436	0.946326	0.916515	0.921878	0.913851	0.885098	0.909071	0.901627	0.900423	0.931986	0.876596	0.92093	0.905057	0.907976	0.9017	0.871524	0.872072	0.909071	0.910749	0.877363	0.888711	1	0.912654	0.0592567
357	29	11821	0.047284	128.27	9.13605	26.8294	5.7069	0.947382	0.918408	0.923441	0.914136	0.886008	0.910118	0.902377	0.901489	0.932958	0.876829	0.921707	0.906057	0.909187	0.903138	0.871458	0.872261	0.908468	0.909991	0.878098	0.889349	1	0.913651	0.0588973
358	30	253	0.001012	114.36	8.1152	19.0397	4.00951	0.974308	0.936759	0.936759	0.938735	0.905138	0.928854	0.899209	0.909091	0.954545	0.875494	0.948617	0.920949	0.938735	0.920949	0.851779	0.871542	0.913043	0.91502	0.891304	0.893281	1	0.929904	0.0540468
362	34	232	0.000928	114.314	8.08681	19.0152	4.00766	0.974138	0.939655	0.93319	0.9375	0.911638	0.924569	0.903017	0.909483	0.952586	0.875	0.943966	0.922414	0.9375	0.920259	0.855603	0.872845	0.911638	0.926724	0.890086	0.890086	1	0.930119	0.0543164
362	22	14362	0.057448	99.6641	7.89949	12.671	2.98044	0.947257	0.942313	0.892738	0.907952	0.872372	0.909309	0.883547	0.902138	0.907917	0.877977	0.911746	0.885636	0.916481	0.901615	0.885009	0.865061	0.895001	0.918152	0.884174	0.867567	1	0.908598	0.0562056
364	24	13553	0.054212	99.5761	8.36189	12.6663	3.16938	0.948572	0.943629	0.894599	0.908913	0.874013	0.910094	0.883605	0.903564	0.907806	0.878403	0.912492	0.886003	0.917214	0.902531	0.885708	0.86538	0.894673	0.918505	0.884195	0.868442	1	0.90962	0.0557234
364	24	13553	0.054212	99.5761	8.36189	12.6663	3.16938	0.948572	0.943629	0.894599	0.908913	0.874013	0.910094	0.883605	0.903564	0.907806	0.878403	0.912492	0.886003	0.917214	0.902531	0.885708	0.86538	0.894673	0.918505	0.884195	0.868442	1	0.90962	0.0557234
369	29	11676	0.046704	129.562	9.29056	27.6506	5.94071	0.95024	0.944844	0.894998	0.909472	0.873929	0.910886	0.884207	0.904205	0.907974	0.878768	0.912855	0.885877	0.91778	0.902792	0.886905	0.865879	0.895041	0.919407	0.882408	0.868791	1	0.910309	0.0556146
370	30	202	0.000808	115.128	7.64295	19.39	3.89558	0.960396	0.962871	0.920792	0.928218	0.89604	0.940594	0.910891	0.925743	0.915842	0.908416	0.915842	0.876238	0.925743	0.908416	0.903465	0.868812	0.915842	0.89604	0.886139	0.868812	1	0.927156	0.0501012
374	34	183	0.000732	115.225	7.71069	19.4426	3.93623	0.961749	0.967213	0.920765	0.931694	0.896175	0.939891	0.904372	0.923497	0.920765	0.912568	0.912568	0.879781	0.92623	0.918033	0.904372	0.86612	0.918033	0.893443	0.89071	0.863388	1	0.928236	0.0492723
374	22	13409	0.053636	99.7357	7.79227	12.6918	2.95232	0.925572	0.936013	0.906033	0.904281	0.870162	0.917182	0.891603	0.925274	0.907264	0.868111	0.901186	0.899694	0.892982	0.896189	0.887874	0.888209	0.871616	0.872064	0.896562	0.88463	1	0.906561	0.0590391
376	24	12634	0.050536	99.626	8.18898	12.6744	3.10474	0.92631	0.93751	0.907749	0.904939	0.872408	0.918039	0.891523	0.925954	0.907314	0.868292	0.900665	0.899992	0.893106	0.895876	0.889188	0.888634	0.872368	0.872487	0.897024	0.885032	1	0.907426	0.0586793
376	24	12634	0.050536	99.626	8.18898	12.6744	3.10474	0.92631	0.93751	0.907749	0.904939	0.872408	0.918039	0.891523	0.925954	0.907314	0.868292	0.900665	0.899992	0.893106	0.895876	0.889188	0.888634	0.872368	0.872487	0.897024	0.885032	1	0.907426	0.0586793
381	29	10863	0.043452	128.008	9.05443	26.6605	5.6389	0.927368	0.937494	0.908497	0.906794	0.872411	0.919267	0.891789	0.925849	0.908451	0.869833	0.900396	0.900718	0.89363	0.895793	0.888567	0.889855	0.872411	0.872273	0.897588	0.884977	1	0.908072	0.0581913
382	30	271	0.001084	113.145	8.78713	18.4983	4.37118	0.950185	0.964945	0.937269	0.935424	0.891144	0.933579	0.896679	0.946494	0.937269	0.887454	0.909594	0.913284	0.894834	0.905904	0.913284	0.900369	0.892989	0.891144	0.896679	0.869004	1	0.928318	0.0463628
386	34	251	0.001004	113.372	8.85115	18.6124	4.40893	0.952191	0.966135	0.934263	0.932271	0.886454	0.932271	0.904382	0.950199	0.936255	0.884462	0.908367	0.914343	0.894422	0.908367	0.914343	0.90239	0.888446	0.890438	0.89243	0.864542	1	0.928097	0.0464151
386	22	15352	0.061408	98.3115	8.15956	12.1858	3.00573	0.933755	0.898938	0.900371	0.91519	0.896724	0.897766	0.89503	0.892457	0.900534	0.908058	0.926264	0.880341	0.900664	0.913529	0.893792	0.871776	0.885976	0.911705	0.8892	0.893662	1	0.905346	0.0593592
388	24	14439	0.057756	98.2717	8.57493	12.197	3.16941	0.93521	0.900859	0.901517	0.916234	0.897881	0.898019	0.895387	0.892513	0.900374	0.908165	0.92683	0.880913	0.901482	0.91471	0.893864	0.872463	0.886315	0.911594	0.889708	0.893621	1	0.906255	0.0590737
388	24	14439	0.057756	98.2717	8.57493	12.197	3.16941	0.93521	0.900859	0.901517	0.916234	0.897881	0.898019	0.895387	0.892513	0.900374	0.908165	0.92683	0.880913	0.901482	0.91471	0.893864	0.872463	0.886315	0.911594	0.889708	0.893621	1	0.906255	0.0590737
393	29	12459	0.049836	127.248	9.45939	26.2306	5.82809	0.935629	0.902119	0.903283	0.916406	0.899229	0.899149	0.895337	0.89341	0.900594	0.906935	0.927924	0.88101	0.900353	0.915403	0.893451	0.873505	0.887511	0.912192	0.890762	0.892206	1	0.906931	0.0592413
394	30	392	0.001568	112.152	8.4565	17.9999	4.16028	0.947704	0.905612	0.913265	0.92602	0.909439	0.917092	0.910714	0.894133	0.90051	0.906888	0.943878	0.895408	0.899235	0.928571	0.905612	0.86352	0.892857	0.915816	0.885204	0.88648	1	0.915384	0.0564388
398	34	366	0.001464	112.25	8.5791	18.0551	4.22271	0.948087	0.905738	0.916667	0.927596	0.903005	0.915301	0.913934	0.898907	0.896175	0.905738	0.945355	0.898907	0.901639	0.928962	0.907104	0.862022	0.886612	0.913934	0.881148	0.882514	1	0.915572	0.0564075
398	22	19671	0.078684	97.2341	7.86907	11.7798	2.84145	0.936811	0.928016	0.899751	0.901123	0.881221	0.900081	0.890422	0.894261	0.890905	0.899954	0.926694	0.895125	0.903208	0.896599	0.899776	0.870673	0.906029	0.894159	0.875172	0.882543	1	0.906141	0.0587115
400	24	18528	0.074112	97.1553	8.24426	11.7736	2.97665	0.937419	0.928379	0.901554	0.902175	0.88315	0.900745	0.890598	0.896427	0.891812	0.901069	0.927056	0.895105	0.903659	0.896967	0.899989	0.870871	0.906709	0.894457	0.875459	0.883285	1	0.907034	0.0583765
400	24	18528	0.074112	97.1553	8.24426	11.7736	2.97665	0.937419	0.928379	0.901554	0.902175	0.88315	0.900745	0.890598	0.896427	0.891812	0.901069	0.927056	0.895105	0.903659	0.896967	0.899989	0.870871	0.906709	0.894457	0.875459	0.883285	1	0.907034	0.0583765
405	29	15946	0.063784	124.8	9.1518	24.7411	5.42348	0.938386	0.929543	0.904239	0.902672	0.884046	0.901668	0.891666	0.897498	0.891728	0.901888	0.927662	0.894895	0.904647	0.897874	0.899787	0.872445	0.906967	0.895616	0.875768	0.884266	1	0.908048	0.0580261
406	30	578	0.002312	111.274	7.94139	17.55	3.78141	0.955017	0.953287	0.936851	0.91263	0.898789	0.910035	0.887543	0.930796	0.897059	0.905709	0.930796	0.883218	0.90917	0.920415	0.9109	0.892734	0.911765	0.908304	0.878028	0.893599	1	0.92274	0.0509682
410	34	538	0.002152	111.376	7.89912	17.5951	3.77525	0.95632	0.952602	0.934015	0.914498	0.898699	0.905204	0.888476	0.934015	0.894052	0.902416	0.931227	0.879182	0.907993	0.920074	0.907993	0.891264	0.912639	0.908922	0.88197	0.893123	1	0.922175	0.0506218
410	22	19466	0.077864	97.9323	7.97687	12.0372	2.91893	0.937198	0.928902	0.911718	0.886649	0.879405	0.911178	0.901289	0.89402	0.91367	0.873908	0.904115	0.901366	0.915622	0.923585	0.888164	0.847914	0.885955	0.922198	0.889962	0.886803	1	0.907506	0.0590854
412	24	18308	0.073232	97.8372	8.38506	12.0275	3.07744	0.937568	0.930085	0.912989	0.888546	0.880681	0.912088	0.902338	0.895182	0.913781	0.874973	0.904741	0.901628	0.916266	0.923804	0.888491	0.847744	0.885815	0.922274	0.890977	0.886907	1	0.908419	0.0587421
412	24	18308	0.073232	97.8372	8.38506	12.0275	3.07744	0.937568	0.930085	0.912989	0.888546	0.880681	0.912088	0.902338	0.895182	0.913781	0.874973	0.904741	0.901628	0.916266	0.923804	0.888491	0.847744	0.885815	0.922274	0.890977	0.886907	1	0.908419	0.0587421
417	29	15804	0.063216	126.106	9.27867	25.5259	5.62702	0.938845	0.929954	0.913946	0.889933	0.882024	0.913724	0.90243	0.895153	0.914484	0.874652	0.905688	0.900658	0.916825	0.924133	0.888509	0.846811	0.885251	0.92233	0.892464	0.88756	1	0.909091	0.0585866
418	30	488	0.001952	112.06	8.01529	17.923	3.8211	0.954918	0.961066	0.95082	0.884221	0.905738	0.936475	0.900615	0.907787	0.919057	0.884221	0.908811	0.908811	0.919057	0.933402	0.870902	0.871926	0.88832	0.925205	0.884221	0.881148	1	0.924021	0.0507808
422	34	452	0.001808	111.987	7.93868	17.8831	3.76545	0.955752	0.964602	0.951327	0.889381	0.902655	0.940265	0.89823	0.910398	0.918142	0.884956	0.911504	0.90708	0.919248	0.933628	0.872788	0.877212	0.889381	0.924779	0.879425	0.877212	1	0.925213	0.050303
422	22	19137	0.076548	97.7402	7.83244	11.9593	2.84882	0.926007	0.935152	0.913074	0.922219	0.873073	0.935439	0.904008	0.902127	0.918561	0.88423	0.91459	0.883158	0.908267	0.927627	0.891232	0.897006	0.903276	0.913153	0.890526	0.87114	1	0.913032	0.0576884
424	24	17971	0.071884	97.68	8.22701	11.9609	3.00205	0.926854	0.936592	0.914557	0.922987	0.874826	0.935952	0.904568	0.902259	0.918647	0.884954	0.914835	0.883395	0.908937	0.927884	0.891464	0.896806	0.903483	0.913806	0.890685	0.871599	1	0.913872	0.0571484
424	24	17971	0.071884	97.68	8.22701	11.9609	3.00205	0.926854	0.936592	0.914557	0.922987	0.874826	0.935952	0.904568	0.902259	0.918647	0.884954	0.914835	0.883395	0.908937	0.927884	0.891464	0.896806	0.903483	0.913806	0.890685	0.871599	1	0.913872	0.0571484
429	29	15497	0.061988	127.9	9.13555	26.6011	5.67795	0.926502	0.937407	0.916081	0.923405	0.87575	0.936988	0.906272	0.902142	0.918888	0.885333	0.915951	0.884784	0.908724	0.928276	0.890366	0.896399	0.90282	0.914145	0.890366	0.871427	1	0.914437	0.0570252
430	30	348	0.001392	113.865	8.35154	18.8146	4.16455	0.938218	0.952586	0.933908	0.933908	0.902299	0.951149	0.928161	0.920977	0.941092	0.886494	0.91954	0.897989	0.922414	0.941092	0.887931	0.909483	0.899425	0.91523	0.893678	0.87069	1	0.92864	0.0496979
434	34	319	0.001276	113.791	8.28032	18.7734	4.10605	0.942006	0.954545	0.932602	0.938871	0.901254	0.952978	0.926332	0.924765	0.940439	0.89185	0.92163	0.899687	0.926332	0.938871	0.890282	0.905956	0.902821	0.910658	0.893417	0.860502	1	0.930123	0.0494684
434	22	13663	0.054652	100.33	7.7792	12.9157	2.99089	0.936507	0.946205	0.918649	0.918978	0.88564	0.929444	0.906024	0.911513	0.899034	0.886079	0.921942	0.886006	0.884835	0.906938	0.877553	0.87909	0.893654	0.887653	0.897058	0.859438	1	0.915018	0.0579902
436	24	12884	0.051536	100.234	8.23168	12.9069	3.17671	0.93783	0.947415	0.920095	0.919745	0.886448	0.930379	0.906667	0.912488	0.899798	0.885983	0.92254	0.886681	0.884702	0.907482	0.878105	0.879308	0.894637	0.887923	0.897276	0.858817	1	0.915915	0.0575906
436	24	12884	0.051536	100.234	8.23168	12.9069	3.17671	0.93783	0.947415	0.920095	0.919745	0.886448	0.930379	0.906667	0.912488	0.899798	0.885983	0.92254	0.886681	0.884702	0.907482	0.878105	0.879308	0.894637	0.887923	0.897276	0.858817	1	0.915915	0.0575906
441	29	11185	0.04474	129.52	9.11221	27.6083	5.83113	0.938936	0.94886	0.921144	0.921502	0.887528	0.930711	0.906705	0.912472	0.900849	0.88574	0.923558	0.887483	0.8865	0.90751	0.877157	0.880286	0.89468	0.890121	0.897318	0.859768	1	0.916818	0.0570646
442	30	174	0.000696	115.156	7.60312	19.4002	3.83983	0.95977	0.962644	0.962644	0.928161	0.885057	0.939655	0.916667	0.931034	0.933908	0.91092	0.928161	0.925287	0.922414	0.893678	0.876437	0.887931	0.913793	0.87069	0.873563	0.841954	1	0.932672	0.0474886
446	34	159	0.000636	115.136	7.63832	19.3927	3.85774	0.959119	0.965409	0.965409	0.933962	0.886792	0.933962	0.918239	0.930818	0.937107	0.90566	0.927673	0.927673	0.915094	0.889937	0.871069	0.883648	0.915094	0.871069	0.880503	0.836478	1	0.933214	0.0454745
446	22	11877	0.047508	100.883	7.88928	13.1332	3.04276	0.945483	0.931506	0.912141	0.901364	0.889661	0.90671	0.88945	0.897996	0.912773	0.88684	0.903974	0.898964	0.87661	0.896817	0.902753	0.873832	0.880652	0.899006	0.886461	0.883556	1	0.909625	0.0578289
448	24	11203	0.044812	100.804	8.34019	13.1304	3.22927	0.946889	0.931804	0.914264	0.90324	0.890967	0.907614	0.89052	0.899	0.913461	0.888021	0.903597	0.899223	0.877533	0.896456	0.902705	0.872579	0.880612	0.898554	0.886459	0.883603	1	0.910617	0.0573879
448	24	11203	0.044812	100.804	8.34019	13.1304	3.22927	0.946889	0.931804	0.914264	0.90324	0.890967	0.907614	0.89052	0.899	0.913461	0.888021	0.903597	0.899223	0.877533	0.896456	0.902705	0.872579	0.880612	0.898554	0.886459	0.883603	1	0.910617	0.0573879
453	29	9615	0.03846	129.253	9.23098	27.4505	5.85614	0.947738	0.932189	0.914145	0.90494	0.89168	0.908216	0.891472	0.89896	0.912064	0.888612	0.904784	0.899688	0.876807	0.897296	0.903276	0.872803	0.880759	0.898596	0.886219	0.884867	1	0.911127	0.0574469
454	30	182	0.000728	113.766	8.03687	18.747	4.10675	0.96978	0.964286	0.93956	0.925824	0.914835	0.934066	0.909341	0.898352	0.931319	0.870879	0.906593	0.928571	0.89011	0.909341	0.895604	0.881868	0.89011	0.903846	0.846154	0.887363	1	0.929242	0.0519054
458	34	168	0.000672	113.705	8.03689	18.7176	4.11756	0.967262	0.96131	0.940476	0.931548	0.910714	0.931548	0.91369	0.901786	0.925595	0.866071	0.910714	0.928571	0.89881	0.904762	0.895833	0.880952	0.901786	0.89881	0.857143	0.886905	1	0.929068	0.0526682
458	22	16338	0.065352	98.6197	7.85887	12.2807	2.89633	0.937814	0.922237	0.90871	0.889246	0.88894	0.900998	0.893592	0.885604	0.897142	0.899621	0.922512	0.904211	0.892031	0.881656	0.890899	0.877127	0.899008	0.895642	0.878565	0.864916	1	0.905398	0.0589195
460	24	15335	0.06134	98.5585	8.27199	12.2832	3.06597	0.939094	0.923606	0.910466	0.890512	0.890055	0.901565	0.894751	0.886078	0.898891	0.899902	0.923117	0.90401	0.892859	0.88285	0.890773	0.876492	0.898794	0.896087	0.878252	0.865373	1	0.906428	0.0585119
460	24	15335	0.06134	98.5585	8.27199	12.2832	3.06597	0.939094	0.923606	0.910466	0.890512	0.890055	0.901565	0.894751	0.886078	0.898891	0.899902	0.923117	0.90401	0.892859	0.88285	0.890773	0.876492	0.898794	0.896087	0.878252	0.865373	1	0.906428	0.0585119
465	29	13198	0.052792	126.642	9.12629	25.8342	5.5699	0.939915	0.926504	0.911956	0.891688	0.892181	0.901576	0.89578	0.886612	0.900629	0.900098	0.92317	0.90491	0.894416	0.884035	0.890855	0.87714	0.899189	0.895742	0.8793	0.867139	1	0.907658	0.0581402
466	30	347	0.001388	113.674	7.31988	18.6519	3.58137	0.959654	0.949568	0.926513	0.923631	0.927954	0.894813	0.925072	0.893372	0.914986	0.916427	0.923631	0.920749	0.896254	0.889049	0.880403	0.883285	0.893372	0.909222	0.878963	0.864553	1	0.924354	0.0541554
470	34	325	0.0013	113.584	7.28508	18.6059	3.55128	0.96	0.953846	0.926154	0.923077	0.923077	0.892308	0.929231	0.892308	0.916923	0.915385	0.927692	0.921538	0.896923	0.886154	0.881538	0.88	0.890769	0.915385	0.884615	0.866154	1	0.924713	0.0542305
470	22	20909	0.083636	97.7744	7.85411	11.9727	2.85119	0.931226	0.922976	0.901597	0.900665	0.885193	0.911474	0.892032	0.899302	0.907767	0.900689	0.923263	0.899876	0.901358	0.906356	0.899565	0.859582	0.906739	0.919724	0.902673	0.863193	1	0.907494	0.0577034
472	24	19691	0.078764	97.6582	8.25926	11.9548	3.00513	0.932939	0.923721	0.903281	0.902189	0.885887	0.912066	0.892895	0.89965	0.908613	0.901732	0.923442	0.900589	0.901681	0.907115	0.89998	0.860469	0.90714	0.920116	0.902468	0.863212	1	0.908486	0.0571877
472	24	19691	0.078764	97.6582	8.25926	11.9548	3.00513	0.932939	0.923721	0.903281	0.902189	0.885887	0.912066	0.892895	0.89965	0.908613	0.901732	0.923442	0.900589	0.901681	0.907115	0.89998	0.860469	0.90714	0.920116	0.902468	0.863212	1	0.908486	0.0571877
477	29	16905	0.06762	125.439	9.14185	25.1166	5.45673	0.934221	0.924638	0.905176	0.903283	0.88669	0.913517	0.8937	0.899793	0.909317	0.902248	0.92375	0.900946	0.902573	0.907601	0.90003	0.859509	0.907394	0.920408	0.901834	0.862437	1	0.909401	0.0568323
478	30	540	0.00216	112.043	8.00117	17.9163	3.91505	0.957407	0.935185	0.931481	0.928704	0.903704	0.912963	0.906481	0.917593	0.925926	0.919444	0.935185	0.901852	0.903704	0.907407	0.906481	0.862963	0.897222	0.923148	0.914815	0.869444	1	0.924431	0.0528461
482	34	494	0.001976	111.895	7.8916	17.839	3.84976	0.955466	0.935223	0.92915	0.935223	0.901822	0.909919	0.907895	0.919028	0.926113	0.92004	0.931174	0.901822	0.903846	0.908907	0.902834	0.867409	0.902834	0.924089	0.917004	0.87247	1	0.924372	0.0531206
482	22	18266	0.073064	98.8184	7.88289	12.3557	2.93524	0.934304	0.915088	0.886483	0.898281	0.878627	0.915882	0.89579	0.907889	0.898336	0.899677	0.903646	0.887797	0.898801	0.908628	0.88454	0.874275	0.864913	0.897077	0.903537	0.874795	1	0.903325	0.0586483
484	24	17182	0.068728	98.7459	8.3271	12.3558	3.11333	0.935136	0.91622	0.887557	0.899604	0.879496	0.91622	0.895705	0.908363	0.899051	0.900186	0.903533	0.888954	0.898731	0.908858	0.885054	0.875044	0.86515	0.897422	0.903242	0.874782	1	0.90405	0.0583271
484	24	17182	0.068728	98.7459	8.3271	12.3558	3.11333	0.935136	0.91622	0.887557	0.899604	0.879496	0.91622	0.895705	0.908363	0.899051	0.900186	0.903533	0.888954	0.898731	0.908858	0.885054	0.875044	0.86515	0.897422	0.903242	0.874782	1	0.90405	0.0583271
489	29	14751	0.059004	126.961	9.22566	26.0355	5.65123	0.936445	0.916616	0.888753	0.900108	0.878754	0.916446	0.89577	0.908515	0.899295	0.901329	0.90404	0.889126	0.898854	0.908582	0.884923	0.875873	0.866755	0.896448	0.903668	0.875127	1	0.904538	0.0580546
490	30	376	0.001504	112.956	8.03328	18.3528	3.95908	0.960106	0.948138	0.916223	0.921543	0.886968	0.9375	0.910904	0.916223	0.921543	0.920213	0.926862	0.896277	0.890957	0.905585	0.892287	0.87766	0.853723	0.885638	0.893617	0.864362	1	0.922452	0.0499904
494	34	349	0.001396	113.023	8.08879	18.3888	3.98334	0.961318	0.951289	0.918338	0.925501	0.889685	0.941261	0.908309	0.918338	0.918338	0.922636	0.925501	0.899713	0.895415	0.905444	0.893983	0.878223	0.853868	0.885387	0.89255	0.858166	1	0.924143	0.0501853
494	22	17450	0.0698	99.1276	7.904	12.4711	2.95263	0.933209	0.936963	0.906332	0.91404	0.867994	0.900888	0.916877	0.906132	0.888166	0.874327	0.922579	0.868768	0.893811	0.912436	0.913009	0.871977	0.899083	0.898367	0.888825	0.857393	1	0.908108	0.0585101
496	24	16406	0.065624	99.037	8.3039	12.4617	3.11161	0.933744	0.937584	0.907564	0.915336	0.869011	0.901042	0.916921	0.906711	0.889796	0.875015	0.922742	0.868859	0.894764	0.912166	0.91369	0.872394	0.899579	0.899061	0.889126	0.85807	1	0.90881	0.0583878
496	24	16406	0.065624	99.037	8.3039	12.4617	3.11161	0.933744	0.937584	0.907564	0.915336	0.869011	0.901042	0.916921	0.906711	0.889796	0.875015	0.922742	0.868859	0.894764	0.912166	0.91369	0.872394	0.899579	0.899061	0.889126	0.85807	1	0.90881	0.0583878
501	29	14107	0.056428	125.566	9.13689	25.1913	5.46714	0.933934	0.938116	0.908804	0.916318	0.87049	0.901503	0.916992	0.907032	0.890622	0.877862	0.922202	0.869462	0.894485	0.911569	0.912809	0.871766	0.900262	0.900369	0.889381	0.857553	1	0.909424	0.0582798
502	30	430	0.00172	112.465	8.57704	18.1547	4.12302	0.953488	0.952326	0.927907	0.912791	0.884884	0.916279	0.925581	0.922093	0.916279	0.888372	0.926744	0.881395	0.904651	0.92093	0.902326	0.898837	0.912791	0.90814	0.87093	0.859302	1	0.922071	0.0522922
506	34	401	0.001604	112.49	8.59737	18.1677	4.12332	0.953865	0.950125	0.930175	0.915212	0.88404	0.915212	0.926434	0.922693	0.916459	0.892768	0.927681	0.879052	0.906484	0.92394	0.901496	0.902743	0.912718	0.910224	0.870324	0.855362	1	0.922537	0.0528677
506	22	20233	0.080932	97.7184	7.92734	11.9568	2.88181	0.941136	0.93602	0.916004	0.900163	0.887659	0.894084	0.889314	0.887585	0.913606	0.886547	0.91247	0.881901	0.902461	0.878243	0.883631	0.860846	0.892947	0.885509	0.898038	0.869322	1	0.907808	0.0576398
508	24	19016	0.076064	97.6462	8.33846	11.9554	3.04079	0.941786	0.937	0.916597	0.901294	0.88841	0.895272	0.889961	0.888436	0.914598	0.887332	0.912968	0.882126	0.903003	0.878786	0.884255	0.861117	0.893563	0.885386	0.898585	0.870136	1	0.908577	0.0572817
508	24	19016	0.076064	97.6462	8.33846	11.9554	3.04079	0.941786	0.937	0.916597	0.901294	0.88841	0.895272	0.889961	0.888436	0.914598	0.887332	0.912968	0.882126	0.903003	0.878786	0.884255	0.861117	0.893563	0.885386	0.898585	0.870136	1	0.908577	0.0572817
513	29	16401	0.065604	126.699	9.19071	25.8743	5.60293	0.942443	0.937931	0.916773	0.902902	0.889214	0.895403	0.891409	0.889519	0.915432	0.888391	0.913328	0.881928	0.902872	0.879154	0.884367	0.861258	0.89336	0.885037	0.898634	0.871075	1	0.909269	0.057066
514	30	394	0.001576	114.004	7.91224	18.8533	3.9802	0.96066	0.954315	0.932741	0.916244	0.893401	0.912437	0.883249	0.899746	0.92132	0.899746	0.922589	0.890863	0.898477	0.883249	0.901015	0.860406	0.899746	0.903553	0.890863	0.883249	1	0.920377	0.0509891
518	34	367	0.001468	114.04	7.90422	18.8702	3.97246	0.96049	0.953678	0.93188	0.919619	0.893733	0.915531	0.886921	0.899183	0.918256	0.899183	0.925068	0.889646	0.900545	0.882834	0.905995	0.859673	0.896458	0.905995	0.895095	0.881471	1	0.920945	0.0508718
518	22	16185	0.06474	99.6202	7.65946	12.6411	2.90316	0.946833	0.917238	0.893265	0.903954	0.861013	0.925116	0.91072	0.904232	0.915879	0.871764	0.903367	0.906302	0.877695	0.884832	0.865555	0.877232	0.87059	0.881464	0.884708	0.884399	1	0.90534	0.057164
520	24	15300	0.0612	99.5081	8.14197	12.6276	3.08897	0.947974	0.918529	0.894052	0.904641	0.861765	0.925425	0.910948	0.904542	0.916275	0.87366	0.90317	0.907157	0.878595	0.88585	0.866471	0.876863	0.870359	0.882549	0.886111	0.884575	1	0.906116	0.0567802
520	24	15300	0.0612	99.5081	8.14197	12.6276	3.08897	0.947974	0.918529	0.894052	0.904641	0.861765	0.925425	0.910948	0.904542	0.916275	0.87366	0.90317	0.907157	0.878595	0.88585	0.866471	0.876863	0.870359	0.882549	0.886111	0.884575	1	0.906116	0.0567802
525	29	13156	0.052624	129.347	9.07595	27.4964	5.77787	0.948769	0.920036	0.894383	0.906507	0.86204	0.924863	0.910687	0.90472	0.917262	0.874734	0.90339	0.907267	0.879675	0.88644	0.867057	0.878497	0.871199	0.881575	0.886934	0.883019	1	0.906774	0.0565422
526	30	227	0.000908	115.277	8.32221	19.5105	4.23798	0.960352	0.942731	0.931718	0.920705	0.88326	0.95815	0.914097	0.927313	0.92511	0.889868	0.907489	0.896476	0.918502	0.898678	0.872247	0.872247	0.881057	0.887665	0.922907	0.896476	1	0.924705	0.0473759
530	34	210	0.00084	115.39	8.26984	19.564	4.23129	0.957143	0.942857	0.930952	0.919048	0.883333	0.959524	0.914286	0.928571	0.921429	0.890476	0.914286	0.902381	0.911905	0.902381	0.869048	0.871429	0.87619	0.880952	0.921429	0.902381	1	0.92418	0.0470302
530	22	11433	0.045732	101.284	8.006	13.2951	3.13305	0.939736	0.908073	0.884282	0.890842	0.890405	0.911922	0.88179	0.915027	0.905755	0.895303	0.92373	0.909341	0.90956	0.893685	0.915814	0.853494	0.884938	0.900507	0.889137	0.879778	1	0.904327	0.0589551
532	24	10729	0.042916	101.166	8.43823	13.2765	3.30528	0.941141	0.909265	0.885684	0.892534	0.890344	0.912993	0.881955	0.91537	0.906655	0.896169	0.924783	0.909498	0.909917	0.894492	0.915603	0.853295	0.884239	0.901202	0.889785	0.879812	1	0.905226	0.0586524
532	24	10729	0.042916	101.166	8.43823	13.2765	3.30528	0.941141	0.909265	0.885684	0.892534	0.890344	0.912993	0.881955	0.91537	0.906655	0.896169	0.924783	0.909498	0.909917	0.894492	0.915603	0.853295	0.884239	0.901202	0.889785	0.879812	1	0.905226	0.0586524
537	29	9228	0.036912	128.258	9.32423	26.8385	5.82918	0.941482	0.91244	0.886704	0.893043	0.891634	0.913145	0.882369	0.917263	0.906101	0.896023	0.926691	0.910273	0.910273	0.894777	0.916396	0.85376	0.88329	0.901387	0.890388	0.879335	1	0.906152	0.0582451
538	30	202	0.000808	113.731	7.71491	18.7053	3.7998	0.975248	0.935644	0.888614	0.925743	0.881188	0.933168	0.893564	0.905941	0.883663	0.893564	0.923267	0.905941	0.893564	0.908416	0.923267	0.839109	0.883663	0.915842	0.886139	0.883663	1	0.91655	0.0550573
542	34	183	0.000732	113.993	7.71857	18.8335	3.82118	0.972678	0.934426	0.882514	0.918033	0.885246	0.931694	0.887978	0.907104	0.877049	0.893443	0.918033	0.901639	0.896175	0.912568	0.915301	0.836066	0.882514	0.912568	0.887978	0.885246	1	0.913937	0.0549947
542	22	18790	0.07516	97.6277	7.90612	11.9224	2.84636	0.944146	0.914582	0.907664	0.888425	0.88438	0.907584	0.89529	0.90793	0.913465	0.888292	0.902049	0.889542	0.894758	0.9095	0.879963	0.871474	0.883821	0.896833	0.882331	0.866019	1	0.905935	0.0582414
544	24	17620	0.07048	97.4865	8.28294	11.8941	2.98851	0.945516	0.915607	0.908712	0.889784	0.885443	0.90891	0.895999	0.909024	0.91382	0.888961	0.902157	0.890125	0.894807	0.909279	0.880335	0.871822	0.884251	0.897247	0.882491	0.866033	1	0.906864	0.0579864
544	24	17620	0.07048	97.4865	8.28294	11.8941	2.98851	0.945516	0.915607	0.908712	0.889784	0.885443	0.90891	0.895999	0.909024	0.91382	0.888961	0.902157	0.890125	0.894807	0.909279	0.880335	0.871822	0.884251	0.897247	0.882491	0.866033	1	0.906864	0.0579864
549	29	15125	0.0605	124.653	9.17194	24.6563	5.3957	0.946479	0.91676	0.90919	0.891207	0.886975	0.909025	0.895636	0.909653	0.914744	0.889521	0.902314	0.890347	0.895008	0.910446	0.881058	0.872397	0.883669	0.89643	0.881851	0.865587	1	0.907575	0.0576609
550	30	631	0.002524	111.65	8.19952	17.7439	3.94957	0.973059	0.936609	0.938986	0.908082	0.900951	0.908082	0.904913	0.900158	0.919968	0.896989	0.917591	0.902536	0.898574	0.911252	0.868463	0.874802	0.883518	0.888273	0.866878	0.870048	1	0.92098	0.0493839
554	34	581	0.002324	111.574	8.17222	17.7061	3.92372	0.973322	0.939759	0.939759	0.908778	0.901033	0.907917	0.905336	0.898451	0.921687	0.899312	0.919105	0.900172	0.900172	0.908778	0.86833	0.874355	0.888124	0.889845	0.871773	0.870912	1	0.921757	0.0491984
554	22	23548	0.094192	96.3842	7.9131	11.4815	2.81812	0.949762	0.931098	0.869925	0.916596	0.890628	0.911394	0.893494	0.895172	0.887188	0.878525	0.90995	0.89617	0.881731	0.917764	0.894789	0.867887	0.895256	0.895766	0.898038	0.882177	1	0.906795	0.0590944
556	24	22169	0.088676	96.2847	8.3062	11.4698	2.96486	0.950584	0.932112	0.871645	0.917723	0.892124	0.912265	0.894425	0.896094	0.887771	0.879043	0.909829	0.896545	0.882471	0.918197	0.894831	0.868736	0.896003	0.896703	0.897537	0.882674	1	0.907732	0.0586144
556	24	22169	0.088676	96.2847	8.3062	11.4698	2.96486	0.950584	0.932112	0.871645	0.917723	0.892124	0.912265	0.894425	0.896094	0.887771	0.879043	0.909829	0.896545	0.882471	0.918197	0.894831	0.868736	0.896003	0.896703	0.897537	0.882674	1	0.907732	0.0586144
561	29	18980	0.07592	123.465	9.1131	23.9645	5.29165	0.951475	0.933772	0.873077	0.918651	0.894046	0.913488	0.894046	0.897102	0.888145	0.880927	0.909589	0.897603	0.883509	0.91794	0.895811	0.869758	0.89705	0.896417	0.898656	0.882323	1	0.908765	0.0581617
562	30	955	0.00382	110.701	8.03817	17.2908	3.79361	0.966492	0.951832	0.890052	0.934555	0.905236	0.932984	0.906283	0.90733	0.889005	0.896859	0.918848	0.902618	0.88534	0.92356	0.913613	0.869634	0.910995	0.914136	0.903665	0.892147	1	0.922166	0.0538359
566	34	877	0.003508	110.511	7.90524	17.1942	3.70655	0.967503	0.952109	0.895667	0.935576	0.906499	0.935006	0.90707	0.90935	0.888826	0.897377	0.921323	0.904219	0.884265	0.925314	0.916762	0.869441	0.911631	0.914481	0.905929	0.893957	1	0.923699	0.0522049
566	22	24093	0.096372	96.705	8.01824	11.6008	2.88266	0.940896	0.930436	0.905989	0.923463	0.872619	0.884178	0.8903	0.906052	0.907753	0.889283	0.907006	0.87733	0.891794	0.892977	0.903499	0.849894	0.865978	0.880297	0.878367	0.876977	1	0.906496	0.0583911
568	24	22577	0.090308	96.6593	8.45988	11.6113	3.05125	0.942065	0.931346	0.90745	0.924547	0.873522	0.884772	0.891482	0.90683	0.908203	0.889821	0.907716	0.878017	0.892479	0.893055	0.90353	0.850091	0.867387	0.88145	0.878261	0.876844	1	0.9074	0.0580377
568	24	22577	0.090308	96.6593	8.45988	11.6113	3.05125	0.942065	0.931346	0.90745	0.924547	0.873522	0.884772	0.891482	0.90683	0.908203	0.889821	0.907716	0.878017	0.892479	0.893055	0.90353	0.850091	0.867387	0.88145	0.878261	0.876844	1	0.9074	0.0580377
573	29	19354	0.077416	125.286	9.28749	25.0397	5.5684	0.942622	0.932417	0.909347	0.924744	0.876072	0.88545	0.892451	0.907642	0.908184	0.890255	0.908004	0.878449	0.89302	0.893459	0.903767	0.849669	0.867934	0.881342	0.878087	0.8777	1	0.908261	0.0575629
574	30	625	0.0025	112.887	7.68999	18.2961	3.73924	0.9608	0.9376	0.9368	0.9464	0.8992	0.9032	0.904	0.9232	0.9096	0.9032	0.916	0.8832	0.8992	0.9096	0.9016	0.8464	0.868	0.8824	0.884	0.8832	1	0.922626	0.0548594
578	34	574	0.002296	113	7.77123	18.3558	3.78794	0.959059	0.938153	0.938153	0.945993	0.905923	0.90331	0.902439	0.923345	0.912021	0.90331	0.914634	0.884146	0.899826	0.907666	0.902439	0.847561	0.870209	0.880662	0.891115	0.880662	1	0.923171	0.0549921
578	22	19382	0.077528	98.9735	7.88535	12.4133	2.95123	0.944459	0.911103	0.903802	0.905196	0.876071	0.898076	0.88688	0.90891	0.921809	0.90228	0.903802	0.880508	0.884842	0.895496	0.891523	0.871453	0.887782	0.895547	0.860412	0.894283	1	0.905352	0.058814
580	24	18218	0.072872	98.8826	8.35513	12.4081	3.13296	0.945246	0.912861	0.904655	0.905368	0.876907	0.899001	0.887803	0.908936	0.922083	0.90309	0.904463	0.880475	0.885443	0.895406	0.891975	0.871089	0.887886	0.894967	0.861456	0.893978	1	0.906067	0.0585629
580	24	18218	0.072872	98.8826	8.35513	12.4081	3.13296	0.945246	0.912861	0.904655	0.905368	0.876907	0.899001	0.887803	0.908936	0.922083	0.90309	0.904463	0.880475	0.885443	0.895406	0.891975	0.871089	0.887886	0.894967	0.861456	0.893978	1	0.906067	0.0585629
585	29	15730	0.06292	126.258	9.24853	25.6138	5.61251	0.94555	0.914113	0.905817	0.906771	0.878099	0.900064	0.88986	0.910299	0.92225	0.903783	0.905563	0.880896	0.887031	0.896058	0.893357	0.870725	0.888144	0.895868	0.861348	0.893897	1	0.907054	0.0580584
586	30	481	0.001924	112.45	8.4429	18.1406	4.18677	0.959459	0.934511	0.91684	0.932432	0.885655	0.912682	0.901247	0.917879	0.948025	0.89605	0.914761	0.912682	0.885655	0.887734	0.913721	0.889813	0.911642	0.905405	0.85447	0.902287	1	0.92073	0.050139
590	34	454	0.001816	112.374	8.52504	18.1103	4.22806	0.959251	0.933921	0.914097	0.933921	0.886564	0.912996	0.904185	0.9163	0.946035	0.896476	0.911894	0.912996	0.885463	0.887665	0.910793	0.886564	0.914097	0.905286	0.853524	0.903084	1	0.920418	0.0507574
590	22	18000	0.072	98.8719	8.00717	12.3828	2.99162	0.945306	0.918167	0.881556	0.892083	0.901111	0.89525	0.882583	0.886972	0.909	0.878278	0.902444	0.891667	0.884917	0.888194	0.892778	0.848306	0.880167	0.874194	0.897472	0.891667	1	0.901467	0.0604165
592	24	16883	0.067532	98.7343	8.44142	12.3588	3.16602	0.946603	0.919238	0.883048	0.893413	0.902594	0.896701	0.88367	0.887224	0.909672	0.878991	0.903009	0.891992	0.885299	0.888882	0.893117	0.848161	0.880886	0.874548	0.897412	0.892466	1	0.902508	0.0598918
592	24	16883	0.067532	98.7343	8.44142	12.3588	3.16602	0.946603	0.919238	0.883048	0.893413	0.902594	0.896701	0.88367	0.887224	0.909672	0.878991	0.903009	0.891992	0.885299	0.888882	0.893117	0.848161	0.880886	0.874548	0.897412	0.892466	1	0.902508	0.0598918
597	29	14556	0.058224	127.598	9.33363	26.4339	5.79494	0.948475	0.920102	0.883862	0.894511	0.902377	0.899354	0.88479	0.888671	0.909453	0.879981	0.903888	0.892965	0.886439	0.888603	0.89506	0.849203	0.879809	0.874176	0.897465	0.893103	1	0.903534	0.0597306
598	30	460	0.00184	113.183	8.31598	18.4803	4.05663	0.96413	0.95	0.9	0.916304	0.918478	0.918478	0.888043	0.911957	0.921739	0.9	0.906522	0.905435	0.875	0.905435	0.886957	0.852174	0.882609	0.886957	0.884783	0.886957	1	0.91912	0.0517916
602	34	435	0.00174	113.25	8.39057	18.5182	4.09537	0.965517	0.950575	0.897701	0.917241	0.918391	0.92069	0.890805	0.911494	0.91954	0.895402	0.906897	0.903448	0.87931	0.906897	0.888506	0.856322	0.883908	0.886207	0.887356	0.883908	1	0.91944	0.0518178
602	22	20577	0.082308	97.2115	8.01211	11.7802	2.90322	0.932595	0.935729	0.883972	0.901127	0.87158	0.898722	0.908466	0.904213	0.919692	0.872479	0.907299	0.877509	0.85615	0.901419	0.911552	0.853501	0.89566	0.897653	0.887083	0.881518	1	0.903513	0.0590157
604	24	19348	0.077392	97.1531	8.41895	11.7838	3.0552	0.933921	0.936763	0.885518	0.902781	0.873294	0.899344	0.908879	0.904383	0.919707	0.872778	0.907846	0.878566	0.856187	0.902005	0.911981	0.853835	0.8957	0.897586	0.887844	0.881771	1	0.90447	0.0586659
604	24	19348	0.077392	97.1531	8.41895	11.7838	3.0552	0.933921	0.936763	0.885518	0.902781	0.873294	0.899344	0.908879	0.904383	0.919707	0.872778	0.907846	0.878566	0.856187	0.902005	0.911981	0.853835	0.8957	0.897586	0.887844	0.881771	1	0.90447	0.0586659
609	29	16649	0.066596	127.093	9.33361	26.1258	5.75022	0.935161	0.937504	0.88684	0.903508	0.873896	0.899363	0.909574	0.904619	0.919905	0.872905	0.908012	0.879242	0.857409	0.902997	0.911797	0.854316	0.895609	0.898342	0.888492	0.881374	1	0.905163	0.0584985
610	30	469	0.001876	113.045	7.74869	18.3757	3.77326	0.954158	0.96162	0.913646	0.907249	0.91258	0.91791	0.916844	0.909382	0.932836	0.883795	0.911514	0.882729	0.840085	0.906183	0.915778	0.865672	0.885928	0.901919	0.902985	0.877399	1	0.920438	0.0495187
614	34	425	0.0017	113.007	7.67123	18.3521	3.72757	0.955294	0.961176	0.921176	0.908235	0.914118	0.916471	0.917647	0.914118	0.935294	0.885882	0.914118	0.885882	0.84	0.901176	0.916471	0.867059	0.885882	0.903529	0.905882	0.877647	1	0.922111	0.0496337
614	22	17044	0.068176	99.2512	7.89636	12.5168	2.96559	0.958607	0.927218	0.907299	0.898439	0.89046	0.91962	0.896298	0.902224	0.897589	0.865759	0.890225	0.882539	0.886588	0.912022	0.885502	0.842555	0.884475	0.894156	0.885532	0.864439	1	0.908998	0.055666
616	24	16005	0.06402	99.1611	8.36031	12.5115	3.14811	0.959231	0.928429	0.908279	0.899125	0.891784	0.920556	0.896938	0.902968	0.897438	0.866698	0.890066	0.883568	0.886317	0.91284	0.885723	0.842987	0.884255	0.894783	0.885505	0.864261	1	0.909737	0.0553079
616	24	16005	0.06402	99.1611	8.36031	12.5115	3.14811	0.959231	0.928429	0.908279	0.899125	0.891784	0.920556	0.896938	0.902968	0.897438	0.866698	0.890066	0.883568	0.886317	0.91284	0.885723	0.842987	0.884255	0.894783	0.885505	0.864261	1	0.909737	0.0553079
621	29	13812	0.055248	125.478	9.20822	25.1461	5.52403	0.959275	0.92854	0.910223	0.900376	0.892919	0.921083	0.897987	0.903309	0.898023	0.86776	0.890421	0.883869	0.886838	0.912938	0.886729	0.842456	0.884557	0.896032	0.885534	0.865226	1	0.910431	0.0547898
622	30	500	0.002	112.329	7.23389	18.0015	3.48515	0.97	0.948	0.929	0.917	0.892	0.932	0.911	0.915	0.906	0.866	0.909	0.889	0.883	0.919	0.897	0.846	0.889	0.892	0.883	0.868	1	0.92143	0.0485069
626	34	467	0.001868	112.139	7.12349	17.9045	3.40641	0.968951	0.946467	0.930407	0.920771	0.896146	0.930407	0.910064	0.91863	0.904711	0.869379	0.911135	0.885439	0.885439	0.920771	0.895075	0.849036	0.889722	0.888651	0.888651	0.869379	1	0.92213	0.0476177
626	22	19704	0.078816	97.9264	8.09637	12.0416	2.94549	0.951152	0.929659	0.896315	0.905095	0.868199	0.906745	0.901086	0.915804	0.909917	0.878147	0.894362	0.894768	0.878096	0.903624	0.908445	0.858075	0.863023	0.872919	0.879517	0.874112	1	0.907202	0.0563426
628	24	18588	0.074352	97.8633	8.50689	12.0439	3.10665	0.951609	0.930493	0.896923	0.905799	0.870051	0.906983	0.90198	0.916156	0.910695	0.878847	0.894798	0.894663	0.877905	0.903029	0.909027	0.858161	0.862895	0.873198	0.879923	0.874005	1	0.907814	0.0562172
628	24	18588	0.074352	97.8633	8.50689	12.0439	3.10665	0.951609	0.930493	0.896923	0.905799	0.870051	0.906983	0.90198	0.916156	0.910695	0.878847	0.894798	0.894663	0.877905	0.903029	0.909027	0.858161	0.862895	0.873198	0.879923	0.874005	1	0.907814	0.0562172
633	29	15984	0.063936	123.549	9.34449	24.0318	5.41379	0.952609	0.931369	0.898993	0.906532	0.87134	0.907939	0.902246	0.916197	0.910348	0.878691	0.895927	0.894551	0.877815	0.902903	0.909097	0.857295	0.863332	0.873686	0.879817	0.873029	1	0.90855	0.056055
634	30	790	0.00316	110.237	7.75538	17.0576	3.57947	0.961392	0.937342	0.906962	0.926582	0.892405	0.910759	0.906329	0.931646	0.924684	0.878481	0.903165	0.898101	0.868987	0.905696	0.91962	0.858228	0.858861	0.86962	0.881646	0.881646	1	0.917251	0.0546319
638	34	733	0.002932	110.333	7.76795	17.1028	3.59306	0.963847	0.940655	0.911323	0.927012	0.894952	0.91337	0.902456	0.931105	0.927012	0.876535	0.901774	0.898363	0.866303	0.908595	0.920191	0.857435	0.856071	0.873124	0.88131	0.879263	1	0.918634	0.0537785
638	22	28079	0.112316	94.0585	8.04048	10.6913	2.73137	0.945618	0.921133	0.896987	0.908241	0.889259	0.89802	0.880836	0.910681	0.882492	0.891663	0.906692	0.879127	0.865558	0.882848	0.904786	0.862566	0.882955	0.86903	0.873909	0.883739	1	0.904082	0.0575781
640	24	26314	0.105256	94.0026	8.44078	10.6962	2.88119	0.946587	0.922342	0.898115	0.909611	0.889755	0.89878	0.881584	0.911473	0.883313	0.892681	0.906514	0.879304	0.865661	0.883617	0.905792	0.862868	0.882819	0.870221	0.874306	0.884168	1	0.904939	0.0572762
640	24	26314	0.105256	94.0026	8.44078	10.6962	2.88119	0.946587	0.922342	0.898115	0.909611	0.889755	0.89878	0.881584	0.911473	0.883313	0.892681	0.906514	0.879304	0.865661	0.883617	0.905792	0.862868	0.882819	0.870221	0.874306	0.884168	1	0.904939	0.0572762
645	29	22519	0.090076	122.849	9.33674	23.6323	5.39698	0.947844	0.923953	0.89944	0.910476	0.890715	0.899907	0.883276	0.911053	0.883876	0.893157	0.906546	0.87999	0.866801	0.884342	0.905857	0.864004	0.882721	0.870243	0.873396	0.883876	1	0.905898	0.056856
646	30	1318	0.005272	110.088	7.9985	17.0068	3.73698	0.966995	0.946131	0.919196	0.927921	0.909712	0.918058	0.889226	0.921851	0.885053	0.903263	0.91692	0.886191	0.879363	0.883156	0.914643	0.878604	0.889226	0.871775	0.871396	0.884674	1	0.920678	0.0498479
650	34	1210	0.00484	109.984	7.98107	16.958	3.71736	0.967355	0.945455	0.920248	0.92686	0.912397	0.920661	0.890083	0.922314	0.88595	0.903719	0.917355	0.889256	0.878099	0.884711	0.916942	0.876033	0.888843	0.874793	0.870661	0.882231	1	0.921294	0.0503437
650	22	22322	0.089288	97.05	8.12847	11.7298	2.95246	0.95491	0.926709	0.891856	0.895059	0.874944	0.894499	0.883142	0.881373	0.909999	0.892617	0.899964	0.875168	0.889593	0.904444	0.904332	0.85792	0.878259	0.869053	0.890332	0.89918	1	0.903699	0.0569471
652	24	20971	0.083884	96.9516	8.5501	11.7205	3.10948	0.955295	0.928043	0.892113	0.895999	0.875995	0.895046	0.88372	0.881813	0.910829	0.893639	0.900601	0.875185	0.890754	0.904726	0.904797	0.857518	0.878785	0.869176	0.889872	0.900029	1	0.904363	0.0567462
652	24	20971	0.083884	96.9516	8.5501	11.7205	3.10948	0.955295	0.928043	0.892113	0.895999	0.875995	0.895046	0.88372	0.881813	0.910829	0.893639	0.900601	0.875185	0.890754	0.904726	0.904797	0.857518	0.878785	0.869176	0.889872	0.900029	1	0.904363	0.0567462
657	29	17994	0.071976	126.379	9.46431	25.7059	5.77873	0.956124	0.929338	0.893937	0.896993	0.876931	0.896882	0.885795	0.883239	0.910998	0.894826	0.900522	0.875181	0.890825	0.906024	0.905163	0.857202	0.878932	0.869734	0.889769	0.900911	1	0.905434	0.0563428
658	30	532	0.002128	112.385	8.23683	18.0933	4.00832	0.973684	0.963346	0.911654	0.902256	0.893797	0.907895	0.898496	0.896617	0.925752	0.899436	0.917293	0.890977	0.903195	0.901316	0.927632	0.87218	0.878759	0.883459	0.898496	0.894737	1	0.921122	0.050624
662	34	494	0.001976	112.315	8.23326	18.0598	3.99359	0.972672	0.960526	0.912955	0.90587	0.895749	0.906883	0.898785	0.897773	0.925101	0.896761	0.92004	0.8917	0.901822	0.897773	0.930162	0.871457	0.876518	0.885628	0.898785	0.898785	1	0.921199	0.0506058
662	22	14523	0.058092	99.7356	8.0504	12.7071	3.05674	0.94643	0.925119	0.890794	0.896371	0.879467	0.891276	0.904875	0.880087	0.892722	0.868657	0.910625	0.88804	0.891276	0.888832	0.920196	0.877677	0.905495	0.900537	0.900468	0.887592	1	0.9037	0.0597049
664	24	13687	0.054748	99.6649	8.49344	12.7081	3.23294	0.947761	0.92639	0.891028	0.897384	0.880507	0.892234	0.90564	0.880653	0.893439	0.869219	0.910426	0.889019	0.891795	0.889567	0.92018	0.877512	0.905275	0.900124	0.900636	0.887484	1	0.904492	0.0595072
664	24	13687	0.054748	99.6649	8.49344	12.7081	3.23294	0.947761	0.92639	0.891028	0.897384	0.880507	0.892234	0.90564	0.880653	0.893439	0.869219	0.910426	0.889019	0.891795	0.889567	0.92018	0.877512	0.905275	0.900124	0.900636	0.887484	1	0.904492	0.0595072
669	29	11671	0.046684	128.083	9.40377	26.7378	5.87249	0.949961	0.927555	0.893968	0.899023	0.880944	0.893368	0.906221	0.881501	0.894868	0.870577	0.911619	0.889727	0.892768	0.891526	0.920958	0.878631	0.904593	0.901208	0.901808	0.888441	1	0.905919	0.0588056
670	30	262	0.001048	113.218	7.73841	18.4589	3.8045	0.965649	0.954198	0.923664	0.925573	0.923664	0.902672	0.927481	0.881679	0.889313	0.889313	0.919847	0.900763	0.872137	0.90458	0.935115	0.891221	0.910305	0.883588	0.919847	0.883588	1	0.923922	0.0528319
674	34	238	0.000952	113.178	7.89666	18.4504	3.8907	0.962185	0.953782	0.932773	0.932773	0.932773	0.897059	0.928571	0.890756	0.890756	0.888655	0.92437	0.89916	0.878151	0.909664	0.939076	0.89916	0.913866	0.888655	0.922269	0.892857	1	0.926694	0.051449
674	22	16100	0.0644	98.9416	7.80608	12.3965	2.90316	0.94913	0.932391	0.885714	0.904255	0.864845	0.90559	0.89264	0.906957	0.908602	0.864006	0.903913	0.87118	0.889472	0.902205	0.882795	0.861739	0.873447	0.894348	0.880093	0.873447	1	0.903993	0.0584008
676	24	15216	0.060864	98.8779	8.22826	12.3981	3.06422	0.950743	0.933425	0.886632	0.905264	0.866588	0.906381	0.893369	0.907269	0.909076	0.86478	0.904508	0.870761	0.890083	0.901912	0.882886	0.862382	0.873291	0.894618	0.880553	0.874113	1	0.904897	0.058062
676	24	15216	0.060864	98.8779	8.22826	12.3981	3.06422	0.950743	0.933425	0.886632	0.905264	0.866588	0.906381	0.893369	0.907269	0.909076	0.86478	0.904508	0.870761	0.890083	0.901912	0.882886	0.862382	0.873291	0.894618	0.880553	0.874113	1	0.904897	0.058062
681	29	13052	0.052208	127.069	9.17772	26.097	5.61727	0.950659	0.934991	0.887144	0.907409	0.867147	0.907256	0.893809	0.908596	0.909746	0.863814	0.904459	0.870173	0.88971	0.903118	0.883198	0.862856	0.874694	0.895686	0.881857	0.874617	1	0.90559	0.0578309
682	30	356	0.001424	111.947	7.86144	17.8591	3.72509	0.964888	0.953652	0.918539	0.924157	0.883427	0.921348	0.908708	0.925562	0.926966	0.859551	0.896067	0.877809	0.917135	0.912921	0.872191	0.882022	0.879213	0.893258	0.889045	0.884831	1	0.920745	0.0492988
686	34	327	0.001308	111.952	7.82137	17.859	3.70747	0.969419	0.954128	0.91896	0.925076	0.883792	0.91896	0.912844	0.925076	0.926606	0.859327	0.892966	0.879205	0.926606	0.91896	0.87156	0.883792	0.882263	0.892966	0.896024	0.883792	1	0.922069	0.0492345
686	22	20066	0.080264	96.937	7.98231	11.6802	2.85199	0.953503	0.926517	0.911891	0.917572	0.88797	0.902422	0.878277	0.894822	0.902646	0.872321	0.89238	0.888717	0.861183	0.892854	0.906783	0.831082	0.870428	0.894648	0.88787	0.876233	1	0.907452	0.0568233
688	24	18904	0.075616	96.8881	8.424	11.6892	3.01779	0.95419	0.928375	0.913219	0.919171	0.888833	0.902798	0.879629	0.894784	0.902904	0.872699	0.893382	0.889441	0.861299	0.893197	0.906422	0.83239	0.871271	0.894467	0.888119	0.876508	1	0.908371	0.0563466
688	24	18904	0.075616	96.8881	8.424	11.6892	3.01779	0.95419	0.928375	0.913219	0.919171	0.888833	0.902798	0.879629	0.894784	0.902904	0.872699	0.893382	0.889441	0.861299	0.893197	0.906422	0.83239	0.871271	0.894467	0.888119	0.876508	1	0.908371	0.0563466
693	29	16129	0.064516	125.986	9.30083	25.4555	5.59952	0.955112	0.929909	0.915246	0.920051	0.889702	0.903528	0.879689	0.895313	0.903559	0.873768	0.893174	0.890911	0.862236	0.893081	0.906535	0.833003	0.870947	0.893701	0.887594	0.876372	1	0.90927	0.0558923
694	30	465	0.00186	112.857	8.24102	18.3202	4.07732	0.965591	0.93871	0.936559	0.936559	0.906452	0.92043	0.898925	0.915054	0.92043	0.887097	0.9	0.880645	0.860215	0.87957	0.913978	0.850538	0.882796	0.892473	0.909677	0.855914	1	0.921898	0.0510366
698	34	432	0.001728	112.778	8.18673	18.2786	4.04385	0.96875	0.939815	0.936343	0.938657	0.908565	0.922454	0.900463	0.913194	0.915509	0.888889	0.896991	0.876157	0.857639	0.87963	0.916667	0.849537	0.881944	0.891204	0.90625	0.854167	1	0.922503	0.0499111
698	22	16499	0.065996	99.0786	7.76481	12.4453	2.91437	0.954906	0.934814	0.913843	0.895145	0.881356	0.91845	0.900873	0.92548	0.905025	0.885266	0.891418	0.878659	0.874417	0.885539	0.907297	0.851597	0.90554	0.892903	0.866204	0.886478	1	0.911414	0.055584
700	24	15532	0.062128	98.9663	8.2182	12.4308	3.09374	0.955994	0.936357	0.915594	0.895731	0.882984	0.918491	0.901558	0.925637	0.905292	0.88675	0.892158	0.87838	0.875225	0.886428	0.907353	0.852305	0.905711	0.892995	0.865858	0.886943	1	0.912335	0.0552428
700	24	15532	0.062128	98.9663	8.2182	12.4308	3.09374	0.955994	0.936357	0.915594	0.895731	0.882984	0.918491	0.901558	0.925637	0.905292	0.88675	0.892158	0.87838	0.875225	0.886428	0.907353	0.852305	0.905711	0.892995	0.865858	0.886943	1	0.912335	0.0552428
705	29	13371	0.053484	127.096	9.12699	26.11	5.63346	0.956473	0.937402	0.917845	0.896866	0.882507	0.919116	0.902102	0.927081	0.906103	0.888041	0.892005	0.879889	0.875402	0.886508	0.906738	0.851806	0.905766	0.894099	0.865156	0.887705	1	0.913121	0.0549601
706	30	350	0.0014	114.088	8.2813	18.919	4.15028	0.98	0.962857	0.951429	0.91	0.897143	0.927143	0.914286	0.932857	0.918571	0.897143	0.874286	0.871429	0.871429	0.871429	0.91	0.852857	0.922857	0.89	0.857143	0.897143	1	0.927336	0.0476251
710	34	330	0.00132	114.026	8.15323	18.8798	4.08389	0.978788	0.962121	0.951515	0.912121	0.9	0.924242	0.910606	0.936364	0.916667	0.9	0.869697	0.869697	0.874242	0.872727	0.915152	0.854545	0.922727	0.887879	0.862121	0.898485	1	0.927337	0.047551
710	22	15297	0.061188	99.805	8.07601	12.7348	3.07299	0.951134	0.941524	0.9057	0.903118	0.880794	0.889717	0.91433	0.91093	0.888213	0.886677	0.881578	0.885304	0.871674	0.877852	0.899719	0.844773	0.879519	0.899032	0.881774	0.855429	1	0.907912	0.0549135
712	24	14431	0.057724	99.7345	8.47661	12.7333	3.23565	0.951251	0.94252	0.907699	0.904234	0.882163	0.890999	0.915702	0.910332	0.888677	0.887014	0.881817	0.886113	0.872289	0.878456	0.900319	0.845472	0.879738	0.899418	0.882267	0.8559	1	0.908756	0.0545941
712	24	14431	0.057724	99.7345	8.47661	12.7333	3.23565	0.951251	0.94252	0.907699	0.904234	0.882163	0.890999	0.915702	0.910332	0.888677	0.887014	0.881817	0.886113	0.872289	0.878456	0.900319	0.845472	0.879738	0.899418	0.882267	0.8559	1	0.908756	0.0545941
717	29	12498	0.049992	125.078	9.28167	24.9162	5.55461	0.951952	0.943271	0.908665	0.906185	0.883701	0.891503	0.916627	0.910546	0.889462	0.886662	0.881501	0.887862	0.871579	0.879141	0.901344	0.846735	0.879141	0.899104	0.883701	0.856417	1	0.909567	0.0541168
718	30	494	0.001976	111.877	8.22847	17.8511	3.91764	0.973684	0.947368	0.933198	0.923077	0.899798	0.895749	0.926113	0.908907	0.906883	0.92004	0.90081	0.888664	0.866397	0.889676	0.912955	0.855263	0.890688	0.913968	0.880567	0.852227	1	0.922967	0.0497293
722	34	467	0.001868	111.997	8.3377	17.915	3.97215	0.973233	0.947537	0.932548	0.921842	0.899358	0.897216	0.927195	0.910064	0.910064	0.920771	0.901499	0.884368	0.868308	0.890792	0.917559	0.860814	0.892934	0.911135	0.880086	0.85439	1	0.923245	0.0493821
722	22	25372	0.101488	94.7495	8.12832	10.929	2.79226	0.952586	0.932445	0.889622	0.891672	0.862269	0.882508	0.886371	0.894234	0.898412	0.873818	0.914335	0.879395	0.90592	0.882193	0.904048	0.842661	0.897446	0.892598	0.895475	0.895554	1	0.902124	0.0591632
724	24	23827	0.095308	94.6923	8.49866	10.9316	2.92441	0.953687	0.93392	0.890691	0.892958	0.863558	0.883137	0.887145	0.894552	0.899295	0.87447	0.914551	0.879255	0.906493	0.882528	0.903912	0.841923	0.897763	0.892433	0.895287	0.895392	1	0.90299	0.0587476
724	24	23827	0.095308	94.6923	8.49866	10.9316	2.92441	0.953687	0.93392	0.890691	0.892958	0.863558	0.883137	0.887145	0.894552	0.899295	0.87447	0.914551	0.879255	0.906493	0.882528	0.903912	0.841923	0.897763	0.892433	0.895287	0.895392	1	0.90299	0.0587476
729	29	20429	0.081716	122.718	9.29506	23.5538	5.33777	0.95477	0.934407	0.892285	0.894806	0.864604	0.883597	0.888467	0.894611	0.899457	0.875545	0.91561	0.879485	0.908023	0.883474	0.904376	0.841231	0.898869	0.892432	0.895394	0.894782	1	0.903908	0.0584377
730	30	1073	0.004292	110.406	7.81546	17.1396	3.62833	0.965983	0.958993	0.920783	0.913327	0.880242	0.89562	0.910065	0.899814	0.909133	0.887698	0.917521	0.879776	0.922647	0.901212	0.90028	0.83178	0.89096	0.897484	0.891892	0.905405	1	0.918597	0.0512995
734	34	972	0.003888	110.482	7.87023	17.1778	3.65725	0.968107	0.962449	0.923354	0.914095	0.882202	0.899691	0.910494	0.900206	0.913066	0.888889	0.917181	0.884774	0.92284	0.899691	0.901749	0.829733	0.894033	0.898663	0.890947	0.907407	1	0.920559	0.0507723
734	22	22969	0.091876	96.6319	7.9307	11.5701	2.85311	0.946602	0.928208	0.890091	0.912513	0.888894	0.874875	0.903892	0.896121	0.896339	0.869171	0.897601	0.895337	0.886673	0.883299	0.895163	0.873112	0.902412	0.891876	0.898189	0.885737	1	0.904967	0.0579446
736	24	21533	0.086132	96.5584	8.34699	11.5689	3.00785	0.948149	0.929295	0.89126	0.913505	0.889588	0.875726	0.904286	0.896926	0.896345	0.869897	0.898133	0.895788	0.886871	0.883086	0.895974	0.872962	0.902615	0.891771	0.898249	0.885641	1	0.905802	0.0576177
736	24	21533	0.086132	96.5584	8.34699	11.5689	3.00785	0.948149	0.929295	0.89126	0.913505	0.889588	0.875726	0.904286	0.896926	0.896345	0.869897	0.898133	0.895788	0.886871	0.883086	0.895974	0.872962	0.902615	0.891771	0.898249	0.885641	1	0.905802	0.0576177
741	29	18448	0.073792	125.645	9.23044	25.2474	5.57573	0.948667	0.930697	0.893268	0.914083	0.889717	0.87725	0.905762	0.897902	0.897198	0.869688	0.898146	0.896086	0.887251	0.884161	0.895869	0.872371	0.901941	0.891696	0.897794	0.886736	1	0.906635	0.0571241
742	30	674	0.002696	112.235	7.95261	18.002	3.80092	0.962908	0.941395	0.919139	0.933234	0.917656	0.894659	0.931009	0.924332	0.909496	0.893175	0.901335	0.906528	0.897626	0.898368	0.898368	0.871662	0.916172	0.900593	0.913947	0.879822	1	0.923793	0.0488715
746	34	620	0.00248	112.188	7.92012	17.9775	3.79562	0.96129	0.941129	0.922581	0.93629	0.919355	0.9	0.932258	0.922581	0.908065	0.892742	0.901613	0.906452	0.895968	0.896774	0.898387	0.873387	0.914516	0.895161	0.912097	0.879032	1	0.924445	0.0486118
746	22	16196	0.064784	99.4	8.03756	12.5809	3.03943	0.948876	0.93946	0.900438	0.918282	0.891547	0.905748	0.91643	0.910564	0.914454	0.88173	0.908249	0.875	0.891455	0.914979	0.90121	0.85836	0.875154	0.901118	0.892967	0.887719	1	0.913642	0.0574385
748	24	15315	0.06126	99.2868	8.46415	12.5651	3.21252	0.949461	0.940516	0.901763	0.918772	0.89285	0.907019	0.916454	0.911492	0.914985	0.882403	0.908456	0.875188	0.89236	0.915638	0.901763	0.858603	0.874959	0.901339	0.893405	0.887561	1	0.914406	0.0570338
748	24	15315	0.06126	99.2868	8.46415	12.5651	3.21252	0.949461	0.940516	0.901763	0.918772	0.89285	0.907019	0.916454	0.911492	0.914985	0.882403	0.908456	0.875188	0.89236	0.915638	0.901763	0.858603	0.874959	0.901339	0.893405	0.887561	1	0.914406	0.0570338
753	29	13220	0.05288	128.252	9.3904	26.8412	5.89809	0.95053	0.941755	0.901589	0.919554	0.893419	0.907753	0.916225	0.911762	0.915998	0.883169	0.909077	0.876399	0.893835	0.916831	0.90261	0.858396	0.875605	0.90053	0.89444	0.888275	1	0.915086	0.0565949
754	30	292	0.001168	114.457	7.53996	19.0494	3.75807	0.97089	0.962329	0.92637	0.940068	0.900685	0.928082	0.917808	0.919521	0.933219	0.905822	0.919521	0.883562	0.914384	0.919521	0.916096	0.856164	0.868151	0.90411	0.875	0.880137	1	0.930367	0.049745
758	34	268	0.001072	114.583	7.52503	19.1108	3.76476	0.968284	0.960821	0.921642	0.940299	0.902985	0.923507	0.921642	0.912313	0.932836	0.902985	0.91791	0.891791	0.914179	0.91791	0.91791	0.856343	0.871269	0.908582	0.875	0.878731	1	0.929161	0.0508783
758	22	15357	0.061428	99.5055	7.86517	12.6096	2.96137	0.949339	0.92873	0.901608	0.901087	0.89692	0.907469	0.897376	0.902194	0.913818	0.888097	0.903953	0.857427	0.870515	0.899036	0.904311	0.867389	0.877255	0.889236	0.875431	0.890408	1	0.908538	0.0568202
760	24	14427	0.057708	99.4281	8.3272	12.6087	3.14396	0.950371	0.929646	0.902267	0.901955	0.898662	0.90854	0.898142	0.903133	0.914327	0.888785	0.904519	0.858217	0.870902	0.899598	0.904762	0.867817	0.877417	0.890171	0.875788	0.891038	1	0.909412	0.0564232
760	24	14427	0.057708	99.4281	8.3272	12.6087	3.14396	0.950371	0.929646	0.902267	0.901955	0.898662	0.90854	0.898142	0.903133	0.914327	0.888785	0.904519	0.858217	0.870902	0.899598	0.904762	0.867817	0.877417	0.890171	0.875788	0.891038	1	0.909412	0.0564232
765	29	12438	0.049752	128.8	9.20121	27.1642	5.79921	0.950153	0.930334	0.901632	0.904526	0.900708	0.908948	0.899582	0.9032	0.915059	0.889371	0.904969	0.859342	0.869071	0.899703	0.905572	0.867704	0.877673	0.889251	0.876146	0.890658	1	0.909985	0.0563554
766	30	268	0.001072	114.019	8.1863	18.8787	4.10461	0.966418	0.951493	0.938433	0.919776	0.936567	0.934701	0.88806	0.904851	0.921642	0.895522	0.908582	0.88806	0.886194	0.916045	0.925373	0.895522	0.882463	0.880597	0.869403	0.88806	1	0.927396	0.0480056
770	34	251	0.001004	113.838	7.90933	18.7702	3.9072	0.97012	0.958167	0.934263	0.922311	0.932271	0.936255	0.886454	0.908367	0.922311	0.894422	0.908367	0.888446	0.88247	0.914343	0.924303	0.894422	0.880478	0.88247	0.864542	0.88247	1	0.92814	0.0475926
770	22	13295	0.05318	99.9256	7.90707	12.7697	2.99885	0.948138	0.933546	0.921587	0.893719	0.893795	0.894284	0.897255	0.903836	0.884618	0.877398	0.902256	0.886574	0.857164	0.896766	0.91226	0.874539	0.893757	0.876946	0.881309	0.883377	1	0.908392	0.0596292
772	24	12526	0.050104	99.8548	8.36757	12.7712	3.18122	0.950184	0.934935	0.922681	0.895418	0.895777	0.895058	0.897613	0.904399	0.884959	0.877814	0.903002	0.887993	0.857935	0.897134	0.912063	0.8749	0.894659	0.877495	0.881806	0.883842	1	0.909558	0.0589661
772	24	12526	0.050104	99.8548	8.36757	12.7712	3.18122	0.950184	0.934935	0.922681	0.895418	0.895777	0.895058	0.897613	0.904399	0.884959	0.877814	0.903002	0.887993	0.857935	0.897134	0.912063	0.8749	0.894659	0.877495	0.881806	0.883842	1	0.909558	0.0589661
777	29	10767	0.043068	128.09	9.28593	26.7316	5.78973	0.951054	0.93573	0.923145	0.896118	0.896861	0.896025	0.899276	0.903827	0.885483	0.878657	0.902201	0.88748	0.857249	0.896907	0.912464	0.875035	0.895003	0.876474	0.882558	0.883719	1	0.910127	0.0586891
778	30	289	0.001156	113.092	7.98212	18.4132	3.87576	0.975779	0.956747	0.949827	0.918685	0.910035	0.930796	0.903114	0.901384	0.897924	0.896194	0.929066	0.916955	0.868512	0.891003	0.934256	0.868512	0.889273	0.878893	0.896194	0.877163	1	0.928376	0.0524538
782	34	274	0.001096	113.054	8.0559	18.4	3.91072	0.976277	0.956204	0.94708	0.919708	0.910584	0.936131	0.905109	0.903285	0.89781	0.89781	0.928832	0.914234	0.866788	0.894161	0.939781	0.868613	0.890511	0.885036	0.89781	0.875912	1	0.928997	0.0525664
782	22	17427	0.069708	97.8173	8.05537	11.9995	2.91734	0.955012	0.934871	0.898089	0.914443	0.883801	0.868623	0.915246	0.915648	0.883944	0.885895	0.916107	0.887617	0.878034	0.894675	0.890543	0.839588	0.89806	0.877805	0.866672	0.883485	1	0.908281	0.05721
784	24	16414	0.065656	97.7173	8.4646	11.9882	3.07041	0.955709	0.936548	0.898562	0.915133	0.88525	0.869532	0.916321	0.916321	0.883971	0.886652	0.916992	0.887535	0.879036	0.894876	0.891343	0.838918	0.898319	0.878244	0.866851	0.883788	1	0.90909	0.056822
784	24	16414	0.065656	97.7173	8.4646	11.9882	3.07041	0.955709	0.936548	0.898562	0.915133	0.88525	0.869532	0.916321	0.916321	0.883971	0.886652	0.916992	0.887535	0.879036	0.894876	0.891343	0.838918	0.898319	0.878244	0.866851	0.883788	1	0.90909	0.056822
789	29	14127	0.056508	126.54	9.38784	25.7951	5.68882	0.955546	0.937142	0.897678	0.916507	0.886812	0.870956	0.916295	0.917038	0.883875	0.887025	0.918242	0.888688	0.880017	0.894705	0.891697	0.84027	0.897749	0.879486	0.867063	0.883379	1	0.909569	0.0565811
790	30	447	0.001788	112.033	8.55535	17.95	4.17513	0.969799	0.969799	0.920582	0.940716	0.908277	0.89038	0.9217	0.914989	0.908277	0.897092	0.928412	0.881432	0.885906	0.900447	0.892617	0.825503	0.891499	0.891499	0.87472	0.90604	1	0.925779	0.0517988
794	34	418	0.001672	111.887	8.46216	17.8745	4.1346	0.971292	0.972488	0.921053	0.941388	0.905502	0.891148	0.925837	0.916268	0.909091	0.898325	0.92823	0.880383	0.886364	0.901914	0.897129	0.826555	0.893541	0.888756	0.868421	0.901914	1	0.926678	0.0509957
794	22	19755	0.07902	97.5395	7.79654	11.8852	2.83517	0.949937	0.934422	0.89185	0.880866	0.861225	0.885776	0.91139	0.906252	0.9041	0.874158	0.894381	0.894887	0.885675	0.878411	0.892609	0.852923	0.883144	0.887041	0.90777	0.86854	1	0.902536	0.058462
796	24	18590	0.07436	97.4848	8.23421	11.8912	2.99838	0.951183	0.935395	0.893437	0.881953	0.862076	0.886794	0.91248	0.906912	0.904761	0.874825	0.895777	0.894459	0.887171	0.878671	0.892873	0.85355	0.883082	0.886875	0.907854	0.868505	1	0.903495	0.0580678
796	24	18590	0.07436	97.4848	8.23421	11.8912	2.99838	0.951183	0.935395	0.893437	0.881953	0.862076	0.886794	0.91248	0.906912	0.904761	0.874825	0.895777	0.894459	0.887171	0.878671	0.892873	0.85355	0.883082	0.886875	0.907854	0.868505	1	0.903495	0.0580678
801	29	15982	0.063928	125.882	9.10283	25.3766	5.48752	0.952196	0.937054	0.894882	0.88437	0.862533	0.887029	0.913653	0.907146	0.904924	0.875579	0.896321	0.894882	0.888155	0.878332	0.892097	0.854055	0.882368	0.887279	0.906989	0.868008	1	0.904429	0.0576734
802	30	539	0.002156	112.104	7.57149	17.9153	3.6328	0.961039	0.958256	0.927644	0.913729	0.88961	0.912801	0.929499	0.910946	0.923006	0.88961	0.909091	0.90538	0.899814	0.887755	0.876623	0.856215	0.884972	0.890538	0.900742	0.874768	1	0.922152	0.0494703
806	34	514	0.002056	112.094	7.50746	17.9071	3.61179	0.960117	0.959144	0.927043	0.917315	0.889105	0.914397	0.927043	0.911479	0.925097	0.891051	0.909533	0.906615	0.901751	0.888132	0.874514	0.857004	0.883268	0.891051	0.901751	0.875486	1	0.922575	0.0492122
806	22	19618	0.078472	98.3737	8.04018	12.2016	2.96767	0.947829	0.93167	0.884264	0.906744	0.872617	0.890152	0.920787	0.905317	0.909292	0.884188	0.885768	0.885819	0.893873	0.883143	0.912708	0.872999	0.891018	0.890713	0.898614	0.87695	1	0.906376	0.0575233
808	24	18456	0.073824	98.2516	8.42697	12.1806	3.11674	0.949122	0.932759	0.886731	0.907483	0.873862	0.890903	0.921381	0.906209	0.909542	0.885105	0.886324	0.885972	0.894506	0.883236	0.913172	0.872887	0.89158	0.891038	0.898786	0.876788	1	0.907377	0.0570423
808	24	18456	0.073824	98.2516	8.42697	12.1806	3.11674	0.949122	0.932759	0.886731	0.907483	0.873862	0.890903	0.921381	0.906209	0.909542	0.885105	0.886324	0.885972	0.894506	0.883236	0.913172	0.872887	0.89158	0.891038	0.898786	0.876788	1	0.907377	0.0570423
813	29	15858	0.063432	127.743	9.32729	26.5215	5.79227	0.950687	0.93363	0.888731	0.907365	0.873534	0.89179	0.923256	0.905883	0.909762	0.886177	0.886461	0.886966	0.895416	0.882142	0.91323	0.87366	0.8916	0.892231	0.898884	0.876119	1	0.908157	0.0567431
814	30	311	0.001244	114.581	8.06209	19.1459	4.03468	0.967846	0.948553	0.905145	0.906752	0.897106	0.906752	0.930868	0.932476	0.916399	0.901929	0.909968	0.892283	0.88746	0.876206	0.919614	0.844051	0.918006	0.890675	0.903537	0.866559	1	0.920479	0.0544821
818	34	282	0.001128	114.81	8.08115	19.2603	4.04734	0.969858	0.953901	0.907801	0.907801	0.89539	0.913121	0.929078	0.937943	0.916667	0.904255	0.909574	0.897163	0.898936	0.879433	0.91844	0.849291	0.91844	0.893617	0.906028	0.863475	1	0.92298	0.0528933
818	22	15263	0.061052	100.231	7.69369	12.8728	2.93916	0.956889	0.929994	0.896514	0.905392	0.889307	0.90192	0.898546	0.90192	0.910306	0.88174	0.90572	0.86523	0.885573	0.910994	0.912566	0.882723	0.880757	0.884361	0.886851	0.876564	1	0.909578	0.0591959
820	24	14362	0.057448	100.124	8.15347	12.8599	3.12251	0.957875	0.931521	0.89803	0.907012	0.891415	0.90266	0.900014	0.902451	0.911329	0.88198	0.906733	0.865966	0.88581	0.911572	0.912129	0.88292	0.881423	0.883965	0.887133	0.877071	1	0.910699	0.0585578
820	24	14362	0.057448	100.124	8.15347	12.8599	3.12251	0.957875	0.931521	0.89803	0.907012	0.891415	0.90266	0.900014	0.902451	0.911329	0.88198	0.906733	0.865966	0.88581	0.911572	0.912129	0.88292	0.881423	0.883965	0.887133	0.877071	1	0.910699	0.0585578
825	29	12340	0.04936	127.345	9.04142	26.2534	5.57763	0.959157	0.93205	0.899716	0.908023	0.891896	0.903606	0.900527	0.902715	0.911912	0.881361	0.907131	0.866288	0.885089	0.911831	0.912318	0.883428	0.881929	0.884076	0.887196	0.877472	1	0.911416	0.0582039
826	30	280	0.00112	112.938	7.64556	18.3171	3.69768	0.971429	0.932143	0.914286	0.919643	0.916071	0.919643	0.910714	0.903571	0.903571	0.889286	0.923214	0.857143	0.883929	0.905357	0.930357	0.878571	0.9	0.871429	0.903571	0.891071	1	0.92026	0.0539861
830	34	260	0.00104	113.076	7.47101	18.3723	3.60896	0.975	0.936538	0.913462	0.917308	0.913462	0.921154	0.913462	0.907692	0.911538	0.892308	0.919231	0.855769	0.880769	0.905769	0.930769	0.882692	0.894231	0.867308	0.896154	0.886538	1	0.921366	0.053421
830	22	14536	0.058144	99.4883	8.03329	12.613	3.01931	0.945893	0.907334	0.899663	0.896739	0.896189	0.899525	0.916346	0.888105	0.922916	0.888105	0.907677	0.849718	0.885422	0.89158	0.9127	0.859452	0.856529	0.898562	0.871732	0.88126	1	0.904772	0.0612345
832	24	13689	0.054756	99.3897	8.4508	12.6019	3.18328	0.946892	0.908759	0.901015	0.897545	0.897399	0.900614	0.917233	0.888451	0.923369	0.888341	0.908832	0.850975	0.886186	0.891957	0.912448	0.860253	0.856418	0.899153	0.871722	0.881584	1	0.905708	0.0606571
832	24	13689	0.054756	99.3897	8.4508	12.6019	3.18328	0.946892	0.908759	0.901015	0.897545	0.897399	0.900614	0.917233	0.888451	0.923369	0.888341	0.908832	0.850975	0.886186	0.891957	0.912448	0.860253	0.856418	0.899153	0.871722	0.881584	1	0.905708	0.0606571
837	29	11744	0.046976	126.752	9.2864	25.9146	5.67481	0.94759	0.910252	0.901439	0.899566	0.899481	0.900928	0.918426	0.890114	0.923961	0.888539	0.909358	0.850519	0.886197	0.892583	0.913913	0.86078	0.857927	0.900588	0.872744	0.882365	1	0.906718	0.0602535
838	30	319	0.001276	114.178	8.20311	18.9583	4.13894	0.973354	0.938871	0.932602	0.910658	0.915361	0.920063	0.938871	0.890282	0.932602	0.901254	0.918495	0.841693	0.896552	0.896552	0.907524	0.84326	0.858934	0.92163	0.882445	0.884013	1	0.923584	0.0521846
842	34	301	0.001204	114.041	8.28265	18.8967	4.17519	0.973422	0.940199	0.933555	0.908638	0.91196	0.918605	0.940199	0.895349	0.931894	0.908638	0.920266	0.845515	0.901993	0.89701	0.901993	0.845515	0.858804	0.920266	0.878738	0.885382	1	0.92409	0.0527955
842	22	21161	0.084644	96.9329	7.75696	11.6664	2.78956	0.950097	0.9199	0.904943	0.901068	0.886631	0.88363	0.927579	0.934266	0.896531	0.890908	0.9087	0.863499	0.853646	0.903974	0.902273	0.873659	0.88304	0.862483	0.881504	0.848613	1	0.907762	0.0572266
844	24	19944	0.079776	96.8449	8.15969	11.6586	2.93993	0.951113	0.92148	0.905561	0.902327	0.887009	0.884151	0.928174	0.935118	0.896711	0.891446	0.909095	0.863919	0.853164	0.904132	0.902427	0.873646	0.883173	0.862866	0.881794	0.848476	1	0.908496	0.0569891
844	24	19944	0.079776	96.8449	8.15969	11.6586	2.93993	0.951113	0.92148	0.905561	0.902327	0.887009	0.884151	0.928174	0.935118	0.896711	0.891446	0.909095	0.863919	0.853164	0.904132	0.902427	0.873646	0.883173	0.862866	0.881794	0.848476	1	0.908496	0.0569891
849	29	17196	0.068784	124.812	9.03556	24.7388	5.37168	0.951995	0.922395	0.906344	0.902768	0.887765	0.885264	0.929402	0.935072	0.897854	0.891806	0.908903	0.864009	0.853367	0.904251	0.901343	0.873168	0.882618	0.861567	0.882095	0.848075	1	0.909094	0.0564881
850	30	633	0.002532	111.936	7.77334	17.8505	3.78632	0.966035	0.944708	0.920221	0.919431	0.913902	0.898894	0.935229	0.938389	0.911532	0.911532	0.917852	0.877567	0.864139	0.911532	0.901264	0.885466	0.887836	0.864929	0.902054	0.85703	1	0.923606	0.0491125
854	34	585	0.00234	111.962	7.76751	17.8623	3.78795	0.966667	0.942735	0.922222	0.923077	0.912821	0.9	0.933333	0.94188	0.909402	0.915385	0.91453	0.876923	0.868376	0.910256	0.900855	0.884615	0.887179	0.866667	0.901709	0.852991	1	0.924018	0.0489893
854	22	18358	0.073432	98.3556	7.96315	12.1905	2.94368	0.94817	0.944084	0.891737	0.913199	0.877574	0.898164	0.922214	0.909985	0.888604	0.864528	0.908623	0.908214	0.855213	0.888332	0.906226	0.885636	0.875667	0.88155	0.882449	0.885908	1	0.909261	0.0588738
856	24	17330	0.06932	98.3105	8.40885	12.2011	3.12058	0.949019	0.945384	0.893104	0.914166	0.879111	0.9	0.922706	0.910646	0.889065	0.865666	0.908627	0.908598	0.855251	0.888661	0.90678	0.886065	0.876313	0.881564	0.882227	0.886411	1	0.910212	0.0585874
856	24	17330	0.06932	98.3105	8.40885	12.2011	3.12058	0.949019	0.945384	0.893104	0.914166	0.879111	0.9	0.922706	0.910646	0.889065	0.865666	0.908627	0.908598	0.855251	0.888661	0.90678	0.886065	0.876313	0.881564	0.882227	0.886411	1	0.910212	0.0585874
861	29	14942	0.059768	125.93	9.30946	25.423	5.62613	0.950207	0.946125	0.895027	0.915205	0.88007	0.900716	0.924073	0.911692	0.889841	0.867822	0.909082	0.908446	0.855106	0.888402	0.906304	0.886595	0.875418	0.881475	0.883784	0.886628	1	0.911169	0.058158
862	30	502	0.002008	112.484	7.94797	18.1205	3.85137	0.963147	0.967131	0.929283	0.944223	0.909363	0.920319	0.924303	0.926295	0.889442	0.880478	0.904382	0.920319	0.84761	0.890438	0.912351	0.86753	0.893426	0.884462	0.89243	0.89741	1	0.927395	0.0520832
866	34	473	0.001892	112.476	7.95833	18.1174	3.85432	0.960888	0.966173	0.928118	0.947146	0.909091	0.920719	0.92389	0.933404	0.893235	0.882664	0.904863	0.919662	0.845666	0.889006	0.911205	0.866808	0.895349	0.882664	0.890063	0.899577	1	0.927574	0.0520167
866	22	20377	0.081508	97.819	7.98287	11.9965	2.91533	0.937822	0.932056	0.890931	0.900402	0.864946	0.876601	0.918339	0.908279	0.901237	0.896599	0.899421	0.892869	0.889434	0.887275	0.897703	0.86816	0.900329	0.885704	0.912671	0.881509	1	0.904179	0.0581031
868	24	19124	0.076496	97.7505	8.46289	12.0009	3.10275	0.939552	0.93333	0.892753	0.901773	0.866503	0.877484	0.918845	0.908701	0.90193	0.896674	0.899655	0.893145	0.888935	0.888099	0.897982	0.868176	0.900544	0.88585	0.912388	0.881772	1	0.90522	0.0576282
868	24	19124	0.076496	97.7505	8.46289	12.0009	3.10275	0.939552	0.93333	0.892753	0.901773	0.866503	0.877484	0.918845	0.908701	0.90193	0.896674	0.899655	0.893145	0.888935	0.888099	0.897982	0.868176	0.900544	0.88585	0.912388	0.881772	1	0.90522	0.0576282
873	29	16408	0.065632	126.385	9.33638	25.6981	5.67357	0.94006	0.934757	0.893619	0.902578	0.867108	0.878047	0.919948	0.909587	0.902791	0.898495	0.900567	0.892949	0.889993	0.888957	0.898403	0.867869	0.901054	0.885605	0.913792	0.88271	1	0.906047	0.0573056
874	30	583	0.002332	111.936	7.85251	17.8543	3.76916	0.948542	0.968268	0.927959	0.924528	0.880789	0.904803	0.921098	0.90566	0.909949	0.90566	0.904803	0.904803	0.900515	0.90566	0.895369	0.872213	0.90566	0.894511	0.918525	0.881647	1	0.921997	0.05051
878	34	539	0.002156	111.8	7.84225	17.7897	3.75414	0.950835	0.96846	0.930427	0.923933	0.882189	0.909091	0.924861	0.908163	0.909091	0.904453	0.904453	0.90538	0.902597	0.909091	0.898887	0.869202	0.90538	0.896104	0.91744	0.880334	1	0.923384	0.0498965
878	22	22560	0.09024	97.5849	7.88044	11.906	2.85882	0.950731	0.923116	0.896277	0.886148	0.884109	0.903657	0.929078	0.883976	0.912057	0.878568	0.907735	0.883777	0.899047	0.904987	0.903967	0.867043	0.889738	0.884087	0.899313	0.875997	1	0.907168	0.0569388
880	24	21204	0.084816	97.4973	8.28466	11.8986	3.01166	0.951448	0.925085	0.897118	0.887168	0.884668	0.90457	0.929211	0.884503	0.912399	0.880117	0.907777	0.883937	0.899359	0.904829	0.904263	0.867478	0.889785	0.884479	0.899217	0.876038	1	0.907952	0.056663
880	24	21204	0.084816	97.4973	8.28466	11.8986	3.01166	0.951448	0.925085	0.897118	0.887168	0.884668	0.90457	0.929211	0.884503	0.912399	0.880117	0.907777	0.883937	0.899359	0.904829	0.904263	0.867478	0.889785	0.884479	0.899217	0.876038	1	0.907952	0.056663
885	29	18187	0.072748	125.145	9.16268	24.9449	5.45861	0.952081	0.925386	0.898334	0.889262	0.885715	0.905207	0.92918	0.884588	0.913125	0.881041	0.907241	0.883598	0.900203	0.905537	0.903585	0.867983	0.891323	0.884148	0.899461	0.875845	1	0.90863	0.056532
886	30	659	0.002636	111.6	7.94967	17.7035	3.81923	0.965099	0.941578	0.930197	0.908194	0.900607	0.913505	0.940819	0.905918	0.911229	0.887709	0.927162	0.879363	0.907436	0.923369	0.904401	0.867223	0.900607	0.899848	0.908194	0.889985	1	0.923133	0.0510189
890	34	602	0.002408	111.517	8.06802	17.6724	3.87446	0.966777	0.94186	0.929402	0.914452	0.907807	0.912791	0.94186	0.910299	0.909468	0.889535	0.927741	0.874585	0.91113	0.921096	0.902824	0.873754	0.899502	0.897841	0.906977	0.892027	1	0.924688	0.0492183
890	22	20061	0.080244	97.9317	8.05666	12.0416	2.94876	0.942824	0.923508	0.910074	0.907981	0.884103	0.858207	0.925452	0.90671	0.926599	0.8688	0.910224	0.850531	0.876153	0.882035	0.901027	0.875455	0.884677	0.886995	0.883231	0.86885	1	0.905607	0.0603977
892	24	18858	0.075432	97.8481	8.49684	12.0384	3.12716	0.94448	0.924992	0.91086	0.909402	0.885751	0.859582	0.925734	0.907281	0.927034	0.869392	0.911072	0.85131	0.876418	0.882596	0.901076	0.875491	0.885036	0.887104	0.883604	0.868544	1	0.906647	0.059997
892	24	18858	0.075432	97.8481	8.49684	12.0384	3.12716	0.94448	0.924992	0.91086	0.909402	0.885751	0.859582	0.925734	0.907281	0.927034	0.869392	0.911072	0.85131	0.876418	0.882596	0.901076	0.875491	0.885036	0.887104	0.883604	0.868544	1	0.906647	0.059997
897	29	16173	0.064692	126.08	9.41159	25.5219	5.70912	0.944939	0.926019	0.911426	0.910715	0.886014	0.859983	0.926544	0.907655	0.927286	0.86935	0.910375	0.852254	0.877636	0.882984	0.901657	0.877388	0.885179	0.888332	0.884437	0.868361	1	0.907258	0.059865
898	30	527	0.002108	112.261	8.12815	18.0266	3.92554	0.971537	0.93833	0.932638	0.931689	0.881404	0.871917	0.926945	0.912713	0.949715	0.868121	0.911765	0.85389	0.871917	0.883302	0.903226	0.88425	0.890892	0.885199	0.890892	0.881404	1	0.918965	0.0522071
902	34	490	0.00196	112.24	8.14816	18.0178	3.93145	0.972449	0.937755	0.934694	0.933673	0.882653	0.873469	0.928571	0.915306	0.95	0.869388	0.911224	0.854082	0.873469	0.881633	0.90102	0.882653	0.892857	0.880612	0.889796	0.881633	1	0.919824	0.0519118
902	22	17640	0.07056	98.6879	7.94242	12.311	2.94664	0.942857	0.902834	0.899717	0.91267	0.89691	0.858418	0.925142	0.905782	0.926814	0.889116	0.905442	0.858872	0.852239	0.893424	0.892772	0.886961	0.87432	0.892772	0.893254	0.866298	1	0.903849	0.0592517
904	24	16517	0.066068	98.6199	8.38227	12.3129	3.12787	0.944118	0.90419	0.900375	0.914089	0.89753	0.859296	0.925834	0.90646	0.927348	0.889932	0.905855	0.858358	0.852667	0.893897	0.893171	0.887298	0.874977	0.89311	0.893534	0.866562	1	0.904699	0.0589773
904	24	16517	0.066068	98.6199	8.38227	12.3129	3.12787	0.944118	0.90419	0.900375	0.914089	0.89753	0.859296	0.925834	0.90646	0.927348	0.889932	0.905855	0.858358	0.852667	0.893897	0.893171	0.887298	0.874977	0.89311	0.893534	0.866562	1	0.904699	0.0589773
909	29	14215	0.05686	127.267	9.27177	26.2263	5.73395	0.944144	0.905487	0.901055	0.915195	0.899437	0.861379	0.92617	0.907176	0.928808	0.890081	0.905276	0.858178	0.851706	0.893247	0.893247	0.887619	0.874569	0.892227	0.894196	0.868378	1	0.90542	0.0587505
910	30	425	0.0017	112.879	7.97772	18.3111	3.88494	0.955294	0.928235	0.927059	0.944706	0.891765	0.874118	0.936471	0.92	0.935294	0.887059	0.92	0.86	0.851765	0.914118	0.892941	0.897647	0.889412	0.915294	0.903529	0.875294	1	0.918947	0.0541098
914	34	392	0.001568	112.841	7.94933	18.2905	3.84868	0.959184	0.92602	0.929847	0.946429	0.887755	0.875	0.940051	0.919643	0.936224	0.889031	0.915816	0.857143	0.84949	0.914541	0.891582	0.895408	0.891582	0.918367	0.897959	0.882653	1	0.9195	0.0537866
914	22	17295	0.06918	98.633	8.04707	12.2969	2.98161	0.950332	0.925961	0.905522	0.894536	0.879589	0.881989	0.929691	0.893437	0.916508	0.892223	0.913732	0.856924	0.867361	0.890489	0.903585	0.857387	0.875802	0.877508	0.908615	0.890489	1	0.906798	0.0585945
916	24	16271	0.065084	98.5407	8.46749	12.2889	3.14763	0.951724	0.927325	0.905937	0.89555	0.881138	0.883781	0.930521	0.893768	0.917215	0.892016	0.913681	0.85763	0.868078	0.890879	0.904062	0.858183	0.877358	0.877297	0.908334	0.889896	1	0.907727	0.0582135
916	24	16271	0.065084	98.5407	8.46749	12.2889	3.14763	0.951724	0.927325	0.905937	0.89555	0.881138	0.883781	0.930521	0.893768	0.917215	0.892016	0.913681	0.85763	0.868078	0.890879	0.904062	0.858183	0.877358	0.877297	0.908334	0.889896	1	0.907727	0.0582135
921	29	13937	0.055748	126.603	9.32943	25.8284	5.68678	0.952859	0.928679	0.906364	0.895602	0.883009	0.884193	0.930652	0.895171	0.916804	0.893198	0.913575	0.855493	0.868372	0.890256	0.903566	0.858112	0.877879	0.877951	0.909378	0.889539	1	0.908344	0.0579403
922	30	375	0.0015	113.685	7.93978	18.6987	3.93913	0.974667	0.942667	0.928	0.913333	0.910667	0.925333	0.932	0.910667	0.916	0.894667	0.914667	0.869333	0.856	0.888	0.908	0.866667	0.884	0.870667	0.917333	0.888	1	0.923635	0.0497516
926	34	343	0.001372	113.838	7.97904	18.7753	3.96304	0.975219	0.943149	0.928571	0.912536	0.905248	0.93586	0.934402	0.906706	0.918367	0.896501	0.913994	0.87172	0.85277	0.886297	0.911079	0.865889	0.88484	0.876093	0.928571	0.887755	1	0.924328	0.0495383
926	22	17526	0.070104	98.646	7.74078	12.2841	2.87462	0.948334	0.93173	0.878951	0.914498	0.862205	0.901318	0.918806	0.926509	0.911674	0.874472	0.906881	0.903287	0.851735	0.902488	0.921146	0.858296	0.883345	0.870079	0.894072	0.848967	1	0.907115	0.0571221
928	24	16462	0.065848	98.5319	8.17132	12.2675	3.03375	0.949247	0.933635	0.880027	0.916079	0.862866	0.90229	0.918904	0.927014	0.912678	0.875046	0.907393	0.904021	0.851658	0.902806	0.922245	0.858523	0.883732	0.87049	0.894363	0.848621	1	0.908047	0.056652
928	24	16462	0.065848	98.5319	8.17132	12.2675	3.03375	0.949247	0.933635	0.880027	0.916079	0.862866	0.90229	0.918904	0.927014	0.912678	0.875046	0.907393	0.904021	0.851658	0.902806	0.922245	0.858523	0.883732	0.87049	0.894363	0.848621	1	0.908047	0.056652
933	29	14036	0.056144	126.784	9.07383	25.9153	5.54486	0.951019	0.934632	0.881483	0.916429	0.862781	0.904745	0.919742	0.927187	0.913864	0.875249	0.907239	0.902928	0.850955	0.90275	0.923162	0.857759	0.88216	0.870298	0.89331	0.848604	1	0.908823	0.0564615
934	30	358	0.001432	112.365	8.14329	18.0776	3.95798	0.973464	0.959497	0.920391	0.932961	0.870112	0.905028	0.924581	0.946927	0.924581	0.906425	0.916201	0.913408	0.846369	0.895251	0.948324	0.847765	0.867318	0.865922	0.909218	0.844972	1	0.925085	0.0464713
938	34	337	0.001348	112.134	8.10623	17.9655	3.9278	0.974777	0.958457	0.9273	0.930267	0.873887	0.906528	0.924332	0.94362	0.922849	0.908012	0.91543	0.91543	0.844214	0.891691	0.948071	0.851632	0.864985	0.873887	0.910979	0.845697	1	0.925896	0.0467677
938	22	17236	0.068944	98.716	7.87271	12.3169	2.90826	0.950627	0.942301	0.891796	0.881498	0.901369	0.896902	0.938791	0.875551	0.892376	0.914829	0.892115	0.887416	0.880193	0.885008	0.906214	0.876828	0.875087	0.906794	0.924141	0.883094	1	0.909508	0.056588
940	24	16210	0.06484	98.6581	8.27261	12.3196	3.06415	0.951542	0.943122	0.893245	0.883066	0.902653	0.897625	0.938834	0.877545	0.892412	0.915392	0.892227	0.888001	0.880012	0.884454	0.907064	0.875848	0.876218	0.906724	0.924645	0.883035	1	0.910354	0.0561322
940	24	16210	0.06484	98.6581	8.27261	12.3196	3.06415	0.951542	0.943122	0.893245	0.883066	0.902653	0.897625	0.938834	0.877545	0.892412	0.915392	0.892227	0.888001	0.880012	0.884454	0.907064	0.875848	0.876218	0.906724	0.924645	0.883035	1	0.910354	0.0561322
945	29	14019	0.056076	124.727	9.13177	24.6965	5.39029	0.951922	0.943862	0.894679	0.885334	0.903666	0.898602	0.938976	0.878272	0.893395	0.916114	0.892931	0.888865	0.881161	0.884799	0.907126	0.875276	0.87681	0.906448	0.925137	0.881197	1	0.911205	0.055778
946	30	496	0.001984	112.323	8.10015	18.0539	3.90291	0.957661	0.96371	0.916331	0.90625	0.925403	0.915323	0.952621	0.88004	0.910282	0.938508	0.889113	0.907258	0.891129	0.884073	0.917339	0.881048	0.867944	0.931452	0.918347	0.892137	1	0.92535	0.0537501
950	34	450	0.0018	112.222	8.07221	18.0041	3.88733	0.958889	0.963333	0.916667	0.906667	0.927778	0.917778	0.954444	0.886667	0.913333	0.936667	0.888889	0.905556	0.894444	0.882222	0.911111	0.882222	0.873333	0.932222	0.918889	0.891111	1	0.926402	0.0536043
950	22	20858	0.083432	97.1662	7.94737	11.7599	2.85821	0.941965	0.909004	0.908524	0.90361	0.878656	0.897977	0.919407	0.898984	0.912168	0.87856	0.887573	0.889251	0.887238	0.894549	0.885847	0.873262	0.868084	0.881988	0.89172	0.870361	1	0.904758	0.0590627
952	24	19619	0.078476	97.0897	8.39658	11.7595	3.02955	0.94304	0.910877	0.909526	0.905016	0.880295	0.89974	0.920179	0.899256	0.912279	0.879173	0.887915	0.889418	0.886972	0.894796	0.885825	0.873566	0.868367	0.881926	0.891636	0.870381	1	0.905755	0.058704
952	24	19619	0.078476	97.0897	8.39658	11.7595	3.02955	0.94304	0.910877	0.909526	0.905016	0.880295	0.89974	0.920179	0.899256	0.912279	0.879173	0.887915	0.889418	0.886972	0.894796	0.885825	0.873566	0.868367	0.881926	0.891636	0.870381	1	0.905755	0.058704
957	29	16848	0.067392	125.612	9.23044	25.2272	5.54338	0.943198	0.912185	0.91082	0.906576	0.882983	0.901353	0.920881	0.901057	0.913669	0.879274	0.888028	0.890046	0.888355	0.8961	0.885892	0.872834	0.868946	0.88147	0.893133	0.871825	1	0.906859	0.0583281
958	30	624	0.002496	112.071	8.0534	17.9309	3.84349	0.947917	0.93109	0.922276	0.911859	0.904647	0.914263	0.930288	0.899038	0.913462	0.880609	0.903045	0.877404	0.888622	0.905449	0.895833	0.876603	0.872596	0.886218	0.899038	0.867788	1	0.915509	0.0521619
962	34	595	0.00238	112.036	8.02997	17.9126	3.81796	0.947059	0.930252	0.920168	0.915126	0.909244	0.916807	0.936134	0.897479	0.912605	0.881513	0.902521	0.87563	0.888235	0.903361	0.894118	0.87395	0.876471	0.882353	0.898319	0.868067	1	0.915976	0.0518153
962	22	19621	0.078484	97.8992	7.9245	12.0225	2.90993	0.937236	0.930508	0.894322	0.908567	0.886397	0.882549	0.922583	0.912747	0.920264	0.874395	0.920162	0.874752	0.881454	0.901356	0.886678	0.88153	0.86968	0.892895	0.90449	0.865756	1	0.907383	0.058608
964	24	18367	0.073468	97.7945	8.32581	12.0086	3.05909	0.938967	0.931753	0.8959	0.909675	0.88708	0.883786	0.922824	0.912887	0.920401	0.874122	0.920074	0.875238	0.881717	0.901726	0.887135	0.882752	0.869385	0.893069	0.905156	0.866881	1	0.908293	0.0582252
964	24	18367	0.073468	97.7945	8.32581	12.0086	3.05909	0.938967	0.931753	0.8959	0.909675	0.88708	0.883786	0.922824	0.912887	0.920401	0.874122	0.920074	0.875238	0.881717	0.901726	0.887135	0.882752	0.869385	0.893069	0.905156	0.866881	1	0.908293	0.0582252
969	29	15724	0.062896	126.077	9.17916	25.5	5.56236	0.939551	0.932174	0.89869	0.912109	0.887751	0.884222	0.923938	0.913476	0.920059	0.874905	0.920059	0.875191	0.882568	0.901043	0.887815	0.883808	0.870326	0.893252	0.904732	0.867655	1	0.909207	0.0580278
970	30	472	0.001888	113.173	7.90372	18.4478	3.87001	0.959746	0.945975	0.922669	0.915254	0.902542	0.908898	0.917373	0.918432	0.935381	0.904661	0.935381	0.876059	0.880297	0.917373	0.895127	0.898305	0.869703	0.889831	0.909958	0.881356	1	0.922663	0.0528352
974	34	438	0.001752	113.136	7.97211	18.4348	3.90381	0.962329	0.950913	0.926941	0.914384	0.908676	0.909817	0.924658	0.914384	0.934932	0.900685	0.938356	0.868721	0.881279	0.916667	0.899543	0.89726	0.868721	0.894977	0.905251	0.884703	1	0.92465	0.0510942
974	22	16726	0.066904	99.284	7.9139	12.53	2.97461	0.944278	0.920722	0.899348	0.911605	0.89606	0.855943	0.922785	0.911904	0.902995	0.881113	0.89597	0.867332	0.870411	0.89597	0.915192	0.853163	0.896209	0.899318	0.881741	0.861114	1	0.905263	0.0565546
976	24	15734	0.062936	99.1793	8.32965	12.5164	3.14085	0.9455	0.92208	0.900629	0.912165	0.896784	0.856616	0.923923	0.912578	0.903553	0.881054	0.89599	0.868756	0.871457	0.895545	0.915692	0.853979	0.895958	0.899422	0.881944	0.861891	1	0.90612	0.0563264
976	24	15734	0.062936	99.1793	8.32965	12.5164	3.14085	0.9455	0.92208	0.900629	0.912165	0.896784	0.856616	0.923923	0.912578	0.903553	0.881054	0.89599	0.868756	0.871457	0.895545	0.915692	0.853979	0.895958	0.899422	0.881944	0.861891	1	0.90612	0.0563264
981	29	13534	0.054136	128.029	9.28172	26.6936	5.79149	0.945951	0.92408	0.901212	0.913219	0.898035	0.857027	0.92626	0.912923	0.903798	0.88237	0.896077	0.868405	0.871657	0.894968	0.915842	0.85396	0.896889	0.899217	0.882112	0.862753	1	0.906954	0.0558876
982	30	326	0.001304	114.32	8.07459	19.019	4.07985	0.95092	0.95092	0.906442	0.923313	0.917178	0.861963	0.92638	0.932515	0.907975	0.898773	0.912577	0.84816	0.881902	0.886503	0.920245	0.866564	0.921779	0.898773	0.897239	0.851227	1	0.916975	0.0526263
986	34	301	0.001204	114.22	8.16132	18.9764	4.13281	0.950166	0.950166	0.900332	0.92691	0.91196	0.863787	0.928571	0.933555	0.905316	0.89701	0.908638	0.850498	0.88206	0.883721	0.921927	0.865449	0.916944	0.903654	0.906977	0.857143	1	0.916182	0.0536602
986	22	17624	0.070496	98.4311	8.02002	12.2216	2.97322	0.944054	0.912988	0.882433	0.92096	0.885525	0.903087	0.935145	0.923428	0.932564	0.895625	0.889753	0.871397	0.854148	0.892533	0.916676	0.86578	0.87222	0.875057	0.903456	0.888419	1	0.908409	0.0580142
988	24	16623	0.066492	98.3324	8.47296	12.2133	3.15221	0.945437	0.914727	0.883445	0.921194	0.886152	0.903928	0.93524	0.923871	0.932353	0.895717	0.88943	0.872165	0.854689	0.89325	0.916982	0.865788	0.872436	0.875113	0.904259	0.887926	1	0.909147	0.057671
988	24	16623	0.066492	98.3324	8.47296	12.2133	3.15221	0.945437	0.914727	0.883445	0.921194	0.886152	0.903928	0.93524	0.923871	0.932353	0.895717	0.88943	0.872165	0.854689	0.89325	0.916982	0.865788	0.872436	0.875113	0.904259	0.887926	1	0.909147	0.057671
993	29	14292	0.057168	125.097	9.34475	24.9328	5.58686	0.946718	0.916107	0.885111	0.922229	0.887559	0.905507	0.936188	0.924048	0.933984	0.89704	0.889484	0.873741	0.856003	0.893472	0.917401	0.866709	0.873496	0.875315	0.904492	0.887699	1	0.910318	0.0571084
994	30	627	0.002508	111.13	8.03741	17.489	3.7923	0.972887	0.926635	0.921053	0.935407	0.904306	0.908293	0.941786	0.937002	0.932217	0.912281	0.889155	0.870813	0.859649	0.906699	0.935407	0.876396	0.864434	0.866826	0.92504	0.900319	1	0.924492	0.0511066
998	34	589	0.002356	111.217	8.13511	17.5357	3.84245	0.974533	0.926995	0.919355	0.940577	0.908319	0.90747	0.940577	0.937182	0.932088	0.913413	0.893039	0.876061	0.859083	0.906621	0.935484	0.879457	0.864177	0.867572	0.92275	0.89983	1	0.925605	0.050774
998	22	25076	0.100304	95.4452	8.12794	11.1671	2.83507	0.950989	0.942595	0.892048	0.906006	0.878888	0.909495	0.923692	0.898409	0.907202	0.886784	0.906006	0.86836	0.853525	0.894999	0.910612	0.89157	0.863674	0.864811	0.903334	0.846247	1	0.909478	0.0587985
1000	24	23601	0.094404	95.3428	8.51411	11.155	2.97608	0.951994	0.943646	0.893352	0.907038	0.879984	0.910025	0.923965	0.899178	0.908457	0.887293	0.906169	0.868798	0.853714	0.894899	0.910936	0.892038	0.86473	0.864603	0.903839	0.846426	1	0.910303	0.0585623
1000	24	23601	0.094404	95.3428	8.51411	11.155	2.97608	0.951994	0.943646	0.893352	0.907038	0.879984	0.910025	0.923965	0.899178	0.908457	0.887293	0.906169	0.868798	0.853714	0.894899	0.910936	0.892038	0.86473	0.864603	0.903839	0.846426	1	0.910303	0.0585623
1005	29	20213	0.080852	122.32	9.35107	23.334	5.34096	0.952753	0.944813	0.894202	0.908673	0.880819	0.910281	0.925048	0.899644	0.908895	0.886929	0.906793	0.868402	0.854871	0.894845	0.911715	0.892965	0.864642	0.864938	0.903973	0.846708	1	0.911056	0.0581809
1006	30	1007	0.004028	109.973	7.70936	16.9347	3.55987	0.972691	0.968222	0.918073	0.929494	0.900199	0.922046	0.930983	0.909633	0.921053	0.893247	0.91857	0.878848	0.854518	0.899206	0.925025	0.886296	0.873883	0.87289	0.902185	0.858987	1	0.926686	0.0505759
1010	34	935	0.00374	110.004	7.68651	16.9475	3.55069	0.973262	0.968449	0.919786	0.929412	0.90107	0.92139	0.931551	0.908556	0.922995	0.892513	0.919251	0.87861	0.85508	0.89893	0.924599	0.886096	0.873262	0.873262	0.9	0.858289	1	0.927019	0.0505337
1010	22	23752	0.095008	96.5048	7.97799	11.5276	2.84539	0.939184	0.920154	0.901124	0.892051	0.865653	0.912681	0.930553	0.903545	0.900093	0.886641	0.90826	0.897209	0.91287	0.879231	0.901777	0.86738	0.85818	0.873905	0.899777	0.884831	1	0.905893	0.0630188
1012	24	22412	0.089648	96.4054	8.38044	11.5165	2.99201	0.940054	0.921872	0.902508	0.893205	0.867392	0.913305	0.931131	0.904069	0.901258	0.887449	0.908933	0.897756	0.913395	0.880287	0.90195	0.867705	0.858915	0.873327	0.900477	0.884727	1	0.906911	0.0626089
1012	24	22412	0.089648	96.4054	8.38044	11.5165	2.99201	0.940054	0.921872	0.902508	0.893205	0.867392	0.913305	0.931131	0.904069	0.901258	0.887449	0.908933	0.897756	0.913395	0.880287	0.90195	0.867705	0.858915	0.873327	0.900477	0.884727	1	0.906911	0.0626089
1017	29	19184	0.076736	124.833	9.25977	24.7704	5.51747	0.941227	0.923426	0.903696	0.894339	0.869031	0.914538	0.932652	0.903852	0.901923	0.887563	0.911306	0.898144	0.913522	0.881464	0.902158	0.86752	0.859649	0.87255	0.899604	0.885269	1	0.907958	0.0621012
1018	30	672	0.002688	112.297	7.70807	18.0157	3.72285	0.962798	0.9375	0.934524	0.914435	0.898065	0.916667	0.94494	0.919643	0.917411	0.904018	0.938244	0.906994	0.924107	0.890625	0.903274	0.884673	0.87128	0.875	0.909226	0.885417	1	0.925599	0.0538618
1022	34	619	0.002476	112.244	7.74789	17.9933	3.73809	0.964459	0.941034	0.934572	0.912763	0.902262	0.917609	0.949919	0.916801	0.915994	0.903069	0.941034	0.911147	0.927302	0.894992	0.907108	0.886914	0.869952	0.875606	0.907916	0.887722	1	0.927068	0.0533468
1022	22	16118	0.064472	99.8964	7.82462	12.7545	2.98748	0.952072	0.922106	0.912892	0.91283	0.909263	0.907247	0.913048	0.8882	0.905509	0.870052	0.887641	0.885128	0.885253	0.886835	0.918042	0.845266	0.871665	0.892822	0.889533	0.86391	1	0.910701	0.057718
1024	24	15191	0.060764	99.8203	8.26225	12.7521	3.15568	0.953196	0.922882	0.913863	0.913962	0.910078	0.908202	0.913995	0.889178	0.905898	0.87012	0.887795	0.885491	0.885919	0.886676	0.918307	0.845303	0.871635	0.893029	0.889639	0.863571	1	0.911467	0.057399
1024	24	15191	0.060764	99.8203	8.26225	12.7521	3.15568	0.953196	0.922882	0.913863	0.913962	0.910078	0.908202	0.913995	0.889178	0.905898	0.87012	0.887795	0.885491	0.885919	0.886676	0.918307	0.845303	0.871635	0.893029	0.889639	0.863571	1	0.911467	0.057399
1029	29	12998	0.051992	127.907	9.14846	26.607	5.69301	0.953878	0.924642	0.915333	0.91541	0.910255	0.908063	0.915179	0.89006	0.905562	0.869903	0.889445	0.886098	0.886713	0.887598	0.918449	0.845592	0.87225	0.894291	0.889521	0.864287	1	0.912325	0.0568211
1030	30	318	0.001272	114.019	8.07857	18.871	4.03039	0.968553	0.949686	0.929245	0.926101	0.948113	0.919811	0.935535	0.904088	0.902516	0.880503	0.882075	0.894654	0.869497	0.904088	0.93239	0.847484	0.875786	0.910377	0.893082	0.850629	1	0.926563	0.0473971
1034	34	294	0.001176	114.002	8.20797	18.8718	4.09738	0.965986	0.954082	0.930272	0.923469	0.947279	0.920068	0.937075	0.908163	0.903061	0.882653	0.882653	0.89966	0.867347	0.903061	0.930272	0.846939	0.87415	0.908163	0.892857	0.848639	1	0.926938	0.0474906
1034	22	17206	0.068824	99.2761	7.92031	12.5273	2.97248	0.928426	0.9277	0.885563	0.88812	0.894165	0.877891	0.933947	0.922672	0.906573	0.886755	0.904045	0.874869	0.877688	0.885418	0.894281	0.874404	0.884081	0.888091	0.888847	0.871004	1	0.903335	0.0587072
1036	24	16192	0.064768	99.1984	8.357	12.525	3.14369	0.92944	0.928885	0.886672	0.88976	0.894855	0.878551	0.934381	0.923388	0.906435	0.886889	0.905077	0.875062	0.877995	0.885592	0.894547	0.874012	0.884109	0.887969	0.889205	0.871109	1	0.904122	0.0584681
1036	24	16192	0.064768	99.1984	8.357	12.525	3.14369	0.92944	0.928885	0.886672	0.88976	0.894855	0.878551	0.934381	0.923388	0.906435	0.886889	0.905077	0.875062	0.877995	0.885592	0.894547	0.874012	0.884109	0.887969	0.889205	0.871109	1	0.904122	0.0584681
1041	29	13870	0.05548	129.163	9.28468	27.3989	5.88793	0.930714	0.930678	0.887888	0.889942	0.896467	0.880317	0.93558	0.923792	0.906669	0.888104	0.905083	0.876712	0.879416	0.884751	0.894953	0.874333	0.882408	0.887563	0.889149	0.869647	1	0.90512	0.0583983
1042	30	238	0.000952	115.62	8.25986	19.6782	4.22458	0.968487	0.943277	0.918067	0.892857	0.901261	0.915966	0.945378	0.926471	0.901261	0.89916	0.897059	0.87605	0.905462	0.932773	0.903361	0.897059	0.880252	0.918067	0.886555	0.878151	1	0.921774	0.051172
1046	34	227	0.000908	115.4	8.31884	19.5722	4.25529	0.969163	0.944934	0.918502	0.900881	0.900881	0.914097	0.951542	0.927313	0.903084	0.900881	0.903084	0.874449	0.907489	0.933921	0.900881	0.896476	0.878855	0.9163	0.885463	0.872247	1	0.923348	0.0493299
1046	22	15311	0.061244	99.968	7.62655	12.7699	2.90802	0.948762	0.93041	0.883058	0.900366	0.892136	0.897198	0.924858	0.897655	0.922474	0.876265	0.877996	0.893834	0.867122	0.909803	0.913102	0.87509	0.858468	0.885474	0.888544	0.880347	1	0.907171	0.0583868
1048	24	14352	0.057408	99.9416	8.00547	12.7823	3.06647	0.94931	0.931543	0.884093	0.901338	0.893081	0.898307	0.925272	0.898446	0.923042	0.877543	0.878763	0.893708	0.86636	0.909908	0.913427	0.875697	0.858312	0.884406	0.888064	0.879808	1	0.907886	0.0581756
1048	24	14352	0.057408	99.9416	8.00547	12.7823	3.06647	0.94931	0.931543	0.884093	0.901338	0.893081	0.898307	0.925272	0.898446	0.923042	0.877543	0.878763	0.893708	0.86636	0.909908	0.913427	0.875697	0.858312	0.884406	0.888064	0.879808	1	0.907886	0.0581756
1053	29	12302	0.049208	126.977	8.89433	26.0173	5.45612	0.950699	0.933751	0.885954	0.902333	0.894773	0.898634	0.925947	0.898594	0.923671	0.878475	0.879207	0.892497	0.866241	0.909893	0.914242	0.877378	0.857137	0.883434	0.887254	0.879776	1	0.908916	0.0576567
1054	30	326	0.001304	114.178	7.63411	18.9193	3.82732	0.966258	0.941718	0.917178	0.934049	0.918712	0.903374	0.92638	0.906442	0.953988	0.881902	0.888037	0.880368	0.845092	0.909509	0.932515	0.891104	0.866564	0.895706	0.900307	0.857362	1	0.92288	0.0483141
1058	34	302	0.001208	114.175	7.52991	18.9112	3.76645	0.968543	0.943709	0.922185	0.932119	0.913907	0.903974	0.925497	0.905629	0.951987	0.880795	0.887417	0.879139	0.84106	0.913907	0.930464	0.892384	0.862583	0.892384	0.899007	0.859272	1	0.923094	0.0487176
1058	22	16428	0.065712	98.8937	8.06616	12.3941	3.00292	0.957877	0.933285	0.889183	0.914993	0.880996	0.916332	0.924671	0.903275	0.931367	0.894418	0.897431	0.878774	0.856556	0.874817	0.891953	0.874696	0.870526	0.88337	0.878896	0.859265	1	0.911393	0.055939
1060	24	15448	0.061792	98.7766	8.50758	12.3781	3.17487	0.958603	0.934199	0.890439	0.916203	0.881409	0.9174	0.924877	0.903321	0.931739	0.894873	0.89798	0.879013	0.856486	0.874644	0.892349	0.874515	0.870954	0.884289	0.879531	0.859108	1	0.912065	0.0555445
1060	24	15448	0.061792	98.7766	8.50758	12.3781	3.17487	0.958603	0.934199	0.890439	0.916203	0.881409	0.9174	0.924877	0.903321	0.931739	0.894873	0.89798	0.879013	0.856486	0.874644	0.892349	0.874515	0.870954	0.884289	0.879531	0.859108	1	0.912065	0.0555445
1065	29	13346	0.053384	126.008	9.37247	25.4751	5.65492	0.960025	0.933838	0.890829	0.916492	0.88416	0.917578	0.924622	0.903005	0.933089	0.894388	0.898059	0.87914	0.856998	0.873071	0.89259	0.874045	0.87056	0.884085	0.879927	0.858947	1	0.912518	0.0551759
1066	30	413	0.001652	111.8	8.55662	17.839	4.11632	0.967312	0.950363	0.923729	0.94431	0.904358	0.924939	0.943099	0.916465	0.951574	0.912833	0.910412	0.886199	0.853511	0.883777	0.889831	0.889831	0.861985	0.882567	0.876513	0.854722	1	0.928023	0.0497919
1070	34	382	0.001528	111.667	8.6444	17.7825	4.15234	0.969895	0.950262	0.922775	0.946335	0.905759	0.925393	0.945026	0.918848	0.950262	0.908377	0.905759	0.890052	0.853403	0.879581	0.884817	0.890052	0.859948	0.88089	0.873037	0.850785	1	0.928294	0.0486776
1070	22	23500	0.094	96.2625	7.8346	11.434	2.76458	0.938787	0.932255	0.907468	0.895404	0.859957	0.913681	0.915851	0.902298	0.917787	0.872553	0.899064	0.887894	0.87734	0.884064	0.923234	0.883064	0.845957	0.862681	0.898021	0.849021	1	0.905973	0.0585369
1072	24	22105	0.08842	96.2043	8.29496	11.4406	2.94013	0.939923	0.933544	0.909025	0.896856	0.860936	0.91416	0.917191	0.902714	0.918457	0.873287	0.900362	0.888057	0.877743	0.884664	0.924044	0.883239	0.845759	0.863311	0.898756	0.848812	1	0.906974	0.0581407
1072	24	22105	0.08842	96.2043	8.29496	11.4406	2.94013	0.939923	0.933544	0.909025	0.896856	0.860936	0.91416	0.917191	0.902714	0.918457	0.873287	0.900362	0.888057	0.877743	0.884664	0.924044	0.883239	0.845759	0.863311	0.898756	0.848812	1	0.906974	0.0581407
1077	29	18891	0.075564	125.05	9.20649	24.8928	5.46807	0.940474	0.934334	0.90964	0.896723	0.86258	0.914827	0.917447	0.903023	0.9175	0.874676	0.900429	0.88873	0.878408	0.883939	0.924647	0.883675	0.846408	0.863586	0.899476	0.849611	1	0.907494	0.057998
1078	30	763	0.003052	111.335	7.72373	17.5649	3.69437	0.95675	0.946265	0.939056	0.912844	0.885321	0.936435	0.921363	0.918742	0.93709	0.892529	0.917431	0.894495	0.8827	0.880079	0.920052	0.889908	0.834862	0.876147	0.895151	0.84076	1	0.922624	0.0517116
1082	34	708	0.002832	111.362	7.66108	17.5729	3.65979	0.954096	0.949153	0.94209	0.913842	0.884887	0.937147	0.919492	0.918785	0.935734	0.888418	0.916667	0.896186	0.88065	0.878531	0.922316	0.891949	0.838277	0.877825	0.894068	0.840395	1	0.922774	0.0521006
1082	22	21942	0.087768	97.7584	7.9393	11.9722	2.89949	0.947794	0.926511	0.908805	0.887453	0.894586	0.887636	0.913203	0.888091	0.9122	0.883557	0.910446	0.870682	0.876538	0.868836	0.903815	0.879432	0.85824	0.881164	0.876743	0.87132	1	0.905738	0.0600673
1084	24	20673	0.082692	97.6959	8.37218	11.9757	3.06873	0.948072	0.927466	0.910269	0.887873	0.895758	0.888986	0.913535	0.888816	0.912035	0.883713	0.910922	0.871281	0.876965	0.869177	0.903884	0.880037	0.858245	0.881972	0.876627	0.871209	1	0.906408	0.0599636
1084	24	20673	0.082692	97.6959	8.37218	11.9757	3.06873	0.948072	0.927466	0.910269	0.887873	0.895758	0.888986	0.913535	0.888816	0.912035	0.883713	0.910922	0.871281	0.876965	0.869177	0.903884	0.880037	0.858245	0.881972	0.876627	0.871209	1	0.906408	0.0599636
1089	29	17701	0.070804	125.51	9.26294	25.1695	5.566	0.948562	0.927942	0.911813	0.889046	0.897915	0.889837	0.913847	0.888763	0.913282	0.883396	0.91122	0.870572	0.877493	0.869075	0.903085	0.881193	0.857494	0.881447	0.876758	0.870657	1	0.907094	0.0596792
1090	30	565	0.00226	111.794	7.61671	17.7729	3.68012	0.959292	0.953982	0.926549	0.895575	0.919469	0.907965	0.929204	0.890265	0.924779	0.90177	0.922124	0.880531	0.875221	0.874336	0.895575	0.877876	0.879646	0.880531	0.865487	0.888496	1	0.92018	0.0541351
1094	34	518	0.002072	111.767	7.60756	17.76	3.67927	0.959459	0.952703	0.925676	0.895753	0.916988	0.913127	0.927606	0.889961	0.92278	0.901544	0.921815	0.888996	0.876448	0.873552	0.891892	0.875483	0.882239	0.8861	0.872587	0.890927	1	0.920242	0.0544927
1094	22	19031	0.076124	98.739	7.94739	12.33	2.94819	0.943986	0.918659	0.896432	0.881614	0.884084	0.9035	0.919106	0.888182	0.906416	0.889049	0.897746	0.88566	0.887079	0.871709	0.899243	0.848011	0.859151	0.876833	0.890757	0.863801	1	0.902654	0.0591784
1096	24	17876	0.071504	98.7082	8.35576	12.3435	3.11547	0.944954	0.919809	0.897125	0.883083	0.885237	0.904481	0.920116	0.888398	0.90683	0.888957	0.898831	0.885964	0.887391	0.872203	0.89995	0.848204	0.860092	0.877601	0.89044	0.863141	1	0.90349	0.0588699
1096	24	17876	0.071504	98.7082	8.35576	12.3435	3.11547	0.944954	0.919809	0.897125	0.883083	0.885237	0.904481	0.920116	0.888398	0.90683	0.888957	0.898831	0.885964	0.887391	0.872203	0.89995	0.848204	0.860092	0.877601	0.89044	0.863141	1	0.90349	0.0588699
1101	29	15352	0.061408	127.809	9.28766	26.559	5.79062	0.946001	0.920499	0.89718	0.884054	0.886953	0.905387	0.920304	0.89021	0.90695	0.889558	0.89972	0.885357	0.887539	0.872232	0.901641	0.847805	0.860539	0.87741	0.890307	0.862917	1	0.904201	0.05851
1102	30	299	0.001196	114.188	8.19253	18.9622	4.11982	0.956522	0.943144	0.899666	0.901338	0.892977	0.938127	0.929766	0.901338	0.931438	0.889632	0.91806	0.901338	0.901338	0.866221	0.908027	0.831104	0.869565	0.879599	0.869565	0.854515	1	0.916442	0.0544788
1106	34	278	0.001112	114.053	8.12512	18.8911	4.06164	0.956835	0.946043	0.901079	0.902878	0.890288	0.940647	0.929856	0.901079	0.929856	0.886691	0.917266	0.899281	0.899281	0.863309	0.904676	0.82554	0.861511	0.879496	0.868705	0.857914	1	0.916491	0.0540236
1106	22	16911	0.067644	100.062	7.65503	12.8067	2.91396	0.9495	0.927946	0.890811	0.898025	0.8888	0.882621	0.918101	0.902608	0.913459	0.882887	0.880108	0.884631	0.87038	0.891993	0.914612	0.846224	0.871356	0.886878	0.873485	0.853054	1	0.904925	0.058419
1108	24	15868	0.063472	99.9669	8.13572	12.7994	3.10428	0.950183	0.928661	0.891637	0.899672	0.890251	0.883539	0.919082	0.903706	0.913726	0.882877	0.88064	0.884516	0.870494	0.8917	0.914734	0.846483	0.872038	0.886722	0.873141	0.853258	1	0.905688	0.0581344
1108	24	15868	0.063472	99.9669	8.13572	12.7994	3.10428	0.950183	0.928661	0.891637	0.899672	0.890251	0.883539	0.919082	0.903706	0.913726	0.882877	0.88064	0.884516	0.870494	0.8917	0.914734	0.846483	0.872038	0.886722	0.873141	0.853258	1	0.905688	0.0581344
1113	29	13727	0.054908	128.388	9.14815	26.9037	5.73976	0.950827	0.929081	0.8912	0.900889	0.891127	0.884461	0.920922	0.902346	0.914912	0.883769	0.880127	0.885918	0.871057	0.892438	0.914621	0.845888	0.871786	0.88621	0.875319	0.852881	1	0.906212	0.0580591
1114	30	281	0.001124	114.203	7.51132	18.9226	3.72756	0.967972	0.953737	0.911032	0.934164	0.900356	0.907473	0.948399	0.919929	0.919929	0.879004	0.886121	0.909253	0.854093	0.895018	0.932384	0.870107	0.879004	0.879004	0.857651	0.814947	1	0.922722	0.0511536
1118	34	258	0.001032	114.301	7.49993	18.9707	3.74186	0.967054	0.953488	0.918605	0.930233	0.901163	0.906977	0.953488	0.926357	0.924419	0.875969	0.887597	0.908915	0.860465	0.895349	0.932171	0.874031	0.872093	0.881783	0.860465	0.804264	1	0.923892	0.0520465
1118	22	15404	0.061616	99.9227	7.91965	12.7696	3.0102	0.949753	0.936607	0.907232	0.900902	0.903499	0.910673	0.941671	0.918138	0.899604	0.894281	0.900545	0.859744	0.873604	0.891554	0.882888	0.878473	0.84913	0.879447	0.878441	0.872436	1	0.913053	0.0555899
1120	24	14515	0.05806	99.8439	8.32778	12.7649	3.17487	0.950534	0.937134	0.908577	0.901412	0.905443	0.911126	0.942404	0.918567	0.899311	0.894971	0.901102	0.860627	0.874027	0.891939	0.88288	0.878953	0.849845	0.879401	0.878126	0.873062	1	0.913774	0.0552379
1120	24	14515	0.05806	99.8439	8.32778	12.7649	3.17487	0.950534	0.937134	0.908577	0.901412	0.905443	0.911126	0.942404	0.918567	0.899311	0.894971	0.901102	0.860627	0.874027	0.891939	0.88288	0.878953	0.849845	0.879401	0.878126	0.873062	1	0.913774	0.0552379
1125	29	12587	0.050348	128.936	9.22805	27.2521	5.83567	0.951696	0.938627	0.910106	0.901764	0.90657	0.911575	0.942798	0.919639	0.89942	0.896163	0.900771	0.86069	0.873044	0.892508	0.883888	0.879042	0.850719	0.87924	0.879995	0.872845	1	0.914607	0.0547587
1126	30	236	0.000944	114.794	7.47109	19.212	3.76328	0.970339	0.959746	0.951271	0.917373	0.90678	0.932203	0.949153	0.936441	0.944915	0.894068	0.877119	0.885593	0.870763	0.885593	0.881356	0.887712	0.836864	0.864407	0.866525	0.894068	1	0.930058	0.0478844
1130	34	222	0.000888	114.795	7.30254	19.2023	3.70336	0.970721	0.957207	0.954955	0.912162	0.903153	0.934685	0.948198	0.936937	0.941441	0.894144	0.876126	0.882883	0.864865	0.885135	0.885135	0.882883	0.833333	0.86036	0.86036	0.894144	1	0.928984	0.0481386
1130	22	17401	0.069604	99.1395	7.79424	12.469	2.90604	0.953824	0.939745	0.890696	0.892046	0.892133	0.914947	0.914315	0.892736	0.910522	0.889575	0.880467	0.857365	0.878398	0.871444	0.916988	0.859778	0.860439	0.866416	0.873513	0.870496	1	0.907406	0.0573385
1132	24	16408	0.065632	99.0831	8.22345	12.4738	3.07604	0.954687	0.940882	0.891486	0.893223	0.892431	0.915438	0.915194	0.893406	0.910989	0.890023	0.88018	0.857661	0.879906	0.871282	0.917114	0.858575	0.859794	0.867351	0.873812	0.870429	1	0.908074	0.0571055
1132	24	16408	0.065632	99.0831	8.22345	12.4738	3.07604	0.954687	0.940882	0.891486	0.893223	0.892431	0.915438	0.915194	0.893406	0.910989	0.890023	0.88018	0.857661	0.879906	0.871282	0.917114	0.858575	0.859794	0.867351	0.873812	0.870429	1	0.908074	0.0571055
1137	29	14027	0.056108	127.721	9.0907	26.487	5.61866	0.955407	0.941399	0.89235	0.893741	0.892636	0.916482	0.915342	0.893634	0.911421	0.890853	0.880017	0.858238	0.881586	0.871355	0.918372	0.859557	0.861018	0.867327	0.87353	0.871605	1	0.908661	0.0570466
1138	30	281	0.001124	114.337	7.65367	18.9975	3.79111	0.980427	0.955516	0.905694	0.918149	0.895018	0.937722	0.941281	0.896797	0.919929	0.91637	0.902135	0.857651	0.8879	0.864769	0.923488	0.870107	0.900356	0.8879	0.846975	0.857651	1	0.923913	0.0493832
1142	34	269	0.001076	114.222	7.63431	18.9399	3.7752	0.979554	0.957249	0.912639	0.918216	0.89777	0.936803	0.942379	0.895911	0.923792	0.912639	0.901487	0.856877	0.884758	0.862454	0.927509	0.877323	0.899628	0.886617	0.845725	0.856877	1	0.924943	0.0489536
1142	22	16522	0.066088	99.7477	7.80908	12.6971	2.94791	0.936781	0.925039	0.914568	0.881824	0.887937	0.896532	0.912843	0.90207	0.91012	0.874561	0.902948	0.886545	0.880916	0.87444	0.914629	0.892083	0.839063	0.876347	0.881915	0.855072	1	0.904798	0.0583209
1144	24	15504	0.062016	99.6769	8.20771	12.6944	3.10732	0.93808	0.927051	0.915312	0.883159	0.888771	0.897704	0.913764	0.903573	0.910507	0.874484	0.903799	0.886578	0.881031	0.87471	0.91399	0.892092	0.838816	0.876322	0.881708	0.85565	1	0.905767	0.0580427
1144	24	15504	0.062016	99.6769	8.20771	12.6944	3.10732	0.93808	0.927051	0.915312	0.883159	0.888771	0.897704	0.913764	0.903573	0.910507	0.874484	0.903799	0.886578	0.881031	0.87471	0.91399	0.892092	0.838816	0.876322	0.881708	0.85565	1	0.905767	0.0580427
1149	29	13366	0.053464	127.396	9.11334	26.2909	5.62457	0.939773	0.927428	0.915569	0.884034	0.890394	0.899222	0.914447	0.903561	0.91108	0.875094	0.904272	0.887064	0.881341	0.875393	0.914821	0.891291	0.838321	0.875692	0.881939	0.85523	1	0.906535	0.0579785
1150	30	313	0.001252	115.254	7.76942	19.4612	3.971	0.936102	0.940895	0.936102	0.902556	0.902556	0.923323	0.910543	0.915335	0.91853	0.880192	0.921725	0.899361	0.904153	0.889776	0.921725	0.867412	0.84984	0.892971	0.892971	0.817891	1	0.916866	0.0549481
1154	34	290	0.00116	115.385	7.887	19.5342	4.02975	0.936207	0.937931	0.934483	0.9	0.903448	0.924138	0.913793	0.915517	0.922414	0.87931	0.92069	0.9	0.9	0.891379	0.922414	0.867241	0.85	0.898276	0.887931	0.813793	1	0.916467	0.0546432
1154	22	16100	0.0644	99.5268	7.80132	12.6143	2.95777	0.953602	0.916584	0.901584	0.892609	0.878913	0.916522	0.902174	0.890466	0.902826	0.878851	0.893602	0.873478	0.875155	0.874752	0.882267	0.873602	0.83941	0.879627	0.891242	0.882112	1	0.903753	0.0585372
1156	24	15183	0.060732	99.4475	8.22954	12.6105	3.13149	0.954851	0.918165	0.902588	0.894586	0.879997	0.917572	0.902391	0.890568	0.903412	0.879108	0.894092	0.874597	0.875387	0.875486	0.882072	0.873773	0.838998	0.879932	0.892149	0.882171	1	0.904718	0.0580465
1156	24	15183	0.060732	99.4475	8.22954	12.6105	3.13149	0.954851	0.918165	0.902588	0.894586	0.879997	0.917572	0.902391	0.890568	0.903412	0.879108	0.894092	0.874597	0.875387	0.875486	0.882072	0.873773	0.838998	0.879932	0.892149	0.882171	1	0.904718	0.0580465
1161	29	13058	0.052232	128.562	9.10973	27.0085	5.73121	0.955506	0.919245	0.905154	0.89516	0.881375	0.91779	0.902895	0.890565	0.905077	0.879499	0.894241	0.87433	0.875364	0.875785	0.882524	0.874177	0.840021	0.880686	0.892135	0.882601	1	0.90557	0.05751
1162	30	295	0.00118	114.542	8.0436	19.1249	4.01904	0.964407	0.930508	0.930508	0.913559	0.90678	0.922034	0.910169	0.915254	0.927119	0.883051	0.89661	0.881356	0.871186	0.883051	0.867797	0.877966	0.838983	0.9	0.9	0.850847	1	0.91805	0.0464147
1166	34	268	0.001072	114.578	7.90525	19.133	3.93151	0.966418	0.925373	0.929104	0.919776	0.901119	0.923507	0.921642	0.908582	0.925373	0.886194	0.893657	0.880597	0.880597	0.891791	0.863806	0.880597	0.839552	0.901119	0.904851	0.856343	1	0.918532	0.0466797
1166	22	16116	0.064464	99.5292	7.89522	12.6205	2.98337	0.935871	0.935406	0.888496	0.887813	0.893181	0.899355	0.916139	0.893708	0.887782	0.893429	0.880026	0.874969	0.88983	0.88316	0.879219	0.880585	0.869229	0.882942	0.875124	0.867802	1	0.902843	0.0579727
1168	24	15162	0.060648	99.4136	8.3216	12.6032	3.1487	0.936321	0.936156	0.890549	0.889263	0.893912	0.899782	0.916172	0.895297	0.888207	0.894374	0.879666	0.87594	0.88923	0.883228	0.879798	0.88148	0.86852	0.882535	0.875676	0.867432	1	0.903603	0.0576878
1168	24	15162	0.060648	99.4136	8.3216	12.6032	3.1487	0.936321	0.936156	0.890549	0.889263	0.893912	0.899782	0.916172	0.895297	0.888207	0.894374	0.879666	0.87594	0.88923	0.883228	0.879798	0.88148	0.86852	0.882535	0.875676	0.867432	1	0.903603	0.0576878
1173	29	13049	0.052196	128.423	9.25888	26.9356	5.81685	0.937083	0.93785	0.891754	0.892827	0.89459	0.901372	0.916315	0.896084	0.88934	0.894858	0.879608	0.876082	0.890643	0.883094	0.879454	0.881332	0.867346	0.883018	0.875929	0.868227	1	0.904699	0.0571599
1174	30	279	0.001116	115.001	8.15176	19.36	4.10253	0.953405	0.951613	0.913978	0.897849	0.921147	0.910394	0.90681	0.913978	0.908602	0.903226	0.896057	0.88172	0.901434	0.876344	0.897849	0.878136	0.876344	0.888889	0.87276	0.858423	1	0.917163	0.0531239
1178	34	262	0.001048	114.852	8.13509	19.2847	4.08223	0.956107	0.950382	0.910305	0.902672	0.919847	0.919847	0.90458	0.916031	0.908397	0.900763	0.896947	0.883588	0.906489	0.874046	0.895038	0.877863	0.875954	0.887405	0.872137	0.85687	1	0.917935	0.0528908
1178	22	16043	0.064172	99.8709	7.81196	12.744	2.97411	0.942716	0.933585	0.889079	0.883469	0.896216	0.919279	0.934644	0.90139	0.907748	0.891043	0.903385	0.885152	0.890638	0.884342	0.904507	0.860032	0.874649	0.872624	0.861778	0.872966	1	0.908283	0.0585686
1180	24	15116	0.060464	99.7432	8.21458	12.7203	3.13945	0.943934	0.93583	0.889984	0.884526	0.896533	0.920845	0.935267	0.901627	0.908177	0.891605	0.903711	0.885816	0.891737	0.884096	0.904637	0.861174	0.874768	0.873478	0.862001	0.872916	1	0.909249	0.0581963
1180	24	15116	0.060464	99.7432	8.21458	12.7203	3.13945	0.943934	0.93583	0.889984	0.884526	0.896533	0.920845	0.935267	0.901627	0.908177	0.891605	0.903711	0.885816	0.891737	0.884096	0.904637	0.861174	0.874768	0.873478	0.862001	0.872916	1	0.909249	0.0581963
1185	29	12969	0.051876	128.446	9.18652	26.9431	5.77638	0.945177	0.937119	0.891742	0.885458	0.898874	0.921274	0.935924	0.90273	0.909476	0.891356	0.903963	0.88673	0.891356	0.884956	0.904696	0.85928	0.873737	0.872851	0.861863	0.873429	1	0.91023	0.0578054
1186	30	272	0.001088	114.878	8.08402	19.2947	4.08685	0.957721	0.943015	0.908088	0.908088	0.909926	0.946691	0.954044	0.924632	0.913603	0.911765	0.911765	0.897059	0.887868	0.886029	0.893382	0.845588	0.876838	0.871324	0.880515	0.891544	1	0.922944	0.053203
1190	34	250	0.001	114.723	8.07568	19.2179	4.09522	0.958	0.944	0.914	0.91	0.912	0.942	0.956	0.926	0.914	0.908	0.908	0.898	0.88	0.898	0.892	0.84	0.87	0.872	0.878	0.896	1	0.923614	0.0523962
1190	22	16441	0.065764	99.7237	7.83966	12.6899	2.96599	0.952679	0.931695	0.900797	0.896843	0.907791	0.924761	0.930235	0.904081	0.891977	0.87814	0.890943	0.858372	0.877836	0.886686	0.913235	0.877532	0.844292	0.872727	0.885135	0.848093	1	0.910649	0.0555169
1192	24	15478	0.061912	99.6305	8.31441	12.6839	3.15902	0.953385	0.932291	0.902604	0.897726	0.908483	0.925087	0.93116	0.90493	0.893397	0.878763	0.891523	0.85951	0.877794	0.886646	0.913781	0.877439	0.844521	0.87227	0.885838	0.848398	1	0.911434	0.0550379
1192	24	15478	0.061912	99.6305	8.31441	12.6839	3.15902	0.953385	0.932291	0.902604	0.897726	0.908483	0.925087	0.93116	0.90493	0.893397	0.878763	0.891523	0.85951	0.877794	0.886646	0.913781	0.877439	0.844521	0.87227	0.885838	0.848398	1	0.911434	0.0550379
1197	29	13378	0.053512	129.083	9.33423	27.3535	5.91799	0.953655	0.934033	0.90305	0.899948	0.908693	0.926559	0.930969	0.904732	0.893781	0.879653	0.892361	0.858574	0.878083	0.887091	0.914524	0.877747	0.844745	0.872515	0.887464	0.847885	1	0.91215	0.0546703
1198	30	281	0.001124	113.234	7.83299	18.4735	3.88801	0.966192	0.950178	0.928826	0.925267	0.919929	0.946619	0.955516	0.912811	0.905694	0.911032	0.893238	0.895018	0.905694	0.907473	0.928826	0.875445	0.829181	0.866548	0.879004	0.80427	1	0.928721	0.0498218
1202	34	261	0.001044	113.063	7.60632	18.376	3.73724	0.963602	0.950192	0.925287	0.927203	0.91954	0.944444	0.955939	0.908046	0.90613	0.90613	0.896552	0.898467	0.90613	0.908046	0.923372	0.877395	0.829502	0.863985	0.881226	0.800766	1	0.927699	0.0503962
1202	22	17275	0.0691	99.1517	7.90162	12.4797	2.94281	0.942894	0.924544	0.893835	0.872706	0.910883	0.91369	0.926165	0.887091	0.918582	0.874993	0.90136	0.883763	0.880232	0.861852	0.914935	0.886744	0.854761	0.859161	0.865268	0.834327	1	0.905163	0.0588021
1204	24	16201	0.064804	99.0481	8.3538	12.4687	3.12224	0.94417	0.925468	0.895284	0.874236	0.911425	0.914203	0.926239	0.888464	0.919326	0.874977	0.90121	0.88402	0.880779	0.861953	0.915376	0.8876	0.854947	0.86004	0.865101	0.83501	1	0.906008	0.0584667
1204	24	16201	0.064804	99.0481	8.3538	12.4687	3.12224	0.94417	0.925468	0.895284	0.874236	0.911425	0.914203	0.926239	0.888464	0.919326	0.874977	0.90121	0.88402	0.880779	0.861953	0.915376	0.8876	0.854947	0.86004	0.865101	0.83501	1	0.906008	0.0584667
1209	29	13929	0.055716	128.47	9.27822	26.9655	5.80314	0.945115	0.926951	0.896978	0.874183	0.913167	0.915572	0.927633	0.889547	0.920454	0.87587	0.902434	0.88445	0.88025	0.861727	0.9169	0.887214	0.854943	0.860184	0.866789	0.835595	1	0.907049	0.0580573
1210	30	300	0.0012	114.162	8.77933	18.9912	4.39858	0.956667	0.95	0.925	0.906667	0.951667	0.93	0.95	0.895	0.935	0.881667	0.911667	0.91	0.901667	0.873333	0.931667	0.873333	0.86	0.868333	0.861667	0.826667	1	0.926169	0.0493078
1214	34	272	0.001088	114.22	8.99359	19.0364	4.51464	0.955882	0.952206	0.924632	0.904412	0.954044	0.924632	0.950368	0.893382	0.941176	0.880515	0.909926	0.909926	0.898897	0.876838	0.930147	0.867647	0.862132	0.867647	0.856618	0.829044	1	0.925892	0.0484977
1214	22	16075	0.0643	99.7726	7.90684	12.7124	3.00367	0.944635	0.92168	0.899907	0.887745	0.875179	0.908678	0.905257	0.908585	0.898663	0.888305	0.906128	0.88283	0.875148	0.879036	0.897543	0.880187	0.84535	0.868398	0.861586	0.842986	1	0.903354	0.0580794
1216	24	15111	0.060444	99.6537	8.30855	12.6923	3.16222	0.945768	0.923499	0.900569	0.888889	0.875786	0.909371	0.9054	0.909768	0.89951	0.889087	0.90636	0.882834	0.876084	0.879062	0.897459	0.879823	0.845874	0.868705	0.862352	0.843624	1	0.904209	0.0576536
1216	24	15111	0.060444	99.6537	8.30855	12.6923	3.16222	0.945768	0.923499	0.900569	0.888889	0.875786	0.909371	0.9054	0.909768	0.89951	0.889087	0.90636	0.882834	0.876084	0.879062	0.897459	0.879823	0.845874	0.868705	0.862352	0.843624	1	0.904209	0.0576536
1221	29	13000	0.052	125.76	9.15281	25.3082	5.51526	0.947038	0.924308	0.902962	0.889538	0.876	0.910423	0.905731	0.910346	0.900346	0.889538	0.906769	0.883577	0.875615	0.878885	0.897846	0.880615	0.846462	0.868115	0.862385	0.845115	1	0.905064	0.05732
1222	30	427	0.001708	112.806	7.87887	18.2701	3.84963	0.954333	0.9274	0.920375	0.901639	0.888759	0.925059	0.911007	0.934426	0.929742	0.908665	0.908665	0.895785	0.885246	0.874707	0.898126	0.875878	0.846604	0.870023	0.852459	0.879391	1	0.91586	0.052504
1226	34	389	0.001556	112.906	7.87294	18.3178	3.85584	0.955013	0.929306	0.917738	0.898458	0.888175	0.930591	0.911311	0.938303	0.933162	0.904884	0.907455	0.899743	0.884319	0.877892	0.897172	0.879177	0.840617	0.867609	0.856041	0.877892	1	0.916242	0.0528052
1226	22	20847	0.083388	97.2556	8.12669	11.8022	2.92838	0.927424	0.941239	0.902552	0.8837	0.886291	0.912409	0.911306	0.906461	0.91747	0.861851	0.882789	0.853696	0.878927	0.878592	0.881566	0.872907	0.839233	0.880966	0.874994	0.86823	1	0.902945	0.058642
1228	24	19552	0.078208	97.2013	8.57368	11.8101	3.09818	0.928908	0.942154	0.903565	0.884846	0.887377	0.913027	0.911799	0.906813	0.917681	0.86206	0.883183	0.853596	0.879143	0.880191	0.881342	0.873312	0.839735	0.881956	0.87477	0.869246	1	0.903765	0.0584282
1228	24	19552	0.078208	97.2013	8.57368	11.8101	3.09818	0.928908	0.942154	0.903565	0.884846	0.887377	0.913027	0.911799	0.906813	0.917681	0.86206	0.883183	0.853596	0.879143	0.880191	0.881342	0.873312	0.839735	0.881956	0.87477	0.869246	1	0.903765	0.0584282
1233	29	16783	0.067132	123.5	9.41076	24.0092	5.45582	0.930346	0.943365	0.904665	0.886462	0.889382	0.913543	0.912918	0.907794	0.918251	0.861944	0.884049	0.85387	0.880862	0.87961	0.881785	0.873801	0.840732	0.883692	0.874307	0.870673	1	0.904856	0.0581015
1234	30	955	0.00382	109.291	7.76121	16.6292	3.54836	0.953927	0.960209	0.919372	0.91623	0.909424	0.926178	0.924607	0.918848	0.930366	0.867539	0.89267	0.859686	0.885864	0.891623	0.877487	0.881675	0.848691	0.891623	0.873822	0.879581	1	0.920446	0.0521717
1238	34	883	0.003532	109.199	7.76537	16.5883	3.53873	0.952435	0.958664	0.925255	0.919592	0.908267	0.925255	0.923556	0.920159	0.930351	0.866365	0.89128	0.857871	0.887316	0.892978	0.878822	0.88222	0.848811	0.892412	0.87316	0.87769	1	0.920775	0.0515063
1238	22	28519	0.114076	93.6676	8.09169	10.5642	2.73524	0.943862	0.924331	0.890529	0.876644	0.887023	0.887251	0.928118	0.886076	0.901469	0.866247	0.891143	0.883621	0.87333	0.88264	0.900715	0.870227	0.858235	0.858884	0.846471	0.870455	1	0.900095	0.0586097
1240	24	26707	0.106828	93.5932	8.48874	10.5627	2.87404	0.94479	0.925413	0.891283	0.878066	0.887932	0.888044	0.929026	0.886509	0.901412	0.86687	0.890628	0.883963	0.873984	0.882971	0.901224	0.870259	0.857809	0.858857	0.846819	0.870521	1	0.900831	0.0583354
1240	24	26707	0.106828	93.5932	8.48874	10.5627	2.87404	0.94479	0.925413	0.891283	0.878066	0.887932	0.888044	0.929026	0.886509	0.901412	0.86687	0.890628	0.883963	0.873984	0.882971	0.901224	0.870259	0.857809	0.858857	0.846819	0.870521	1	0.900831	0.0583354
1245	29	22824	0.091296	120.6	9.32319	22.3764	5.18973	0.945846	0.92567	0.892569	0.880214	0.888736	0.888232	0.929592	0.886632	0.9028	0.867464	0.890948	0.884004	0.873883	0.882821	0.901332	0.870969	0.858833	0.858899	0.847595	0.871451	1	0.901609	0.0580121
1246	30	1725	0.0069	108.804	7.61822	16.4026	3.46029	0.953333	0.943768	0.909565	0.90029	0.903188	0.892174	0.933913	0.895072	0.915072	0.876522	0.898841	0.887246	0.878841	0.882609	0.907246	0.877391	0.856812	0.85913	0.848986	0.872174	1	0.91239	0.0542767
1250	34	1591	0.006364	108.78	7.64774	16.3933	3.46618	0.956317	0.943746	0.909491	0.901948	0.902891	0.893777	0.93369	0.897863	0.914205	0.874607	0.899749	0.888435	0.88215	0.884978	0.905091	0.878378	0.859522	0.862036	0.848523	0.873664	1	0.913324	0.0536534
1250	22	27250	0.109	95.486	8.2124	11.1866	2.88883	0.939872	0.915761	0.868018	0.903376	0.894734	0.894018	0.927303	0.909119	0.90422	0.883101	0.890587	0.877119	0.896073	0.897835	0.911248	0.867321	0.859633	0.867303	0.866055	0.847394	1	0.90239	0.0606165
1252	24	25596	0.102384	95.4326	8.60047	11.1918	3.03295	0.941006	0.916784	0.869941	0.904497	0.895902	0.895296	0.928368	0.909634	0.906079	0.88381	0.890745	0.877071	0.896566	0.897699	0.911373	0.867108	0.859959	0.868104	0.866698	0.847496	1	0.903413	0.0601201
1252	24	25596	0.102384	95.4326	8.60047	11.1918	3.03295	0.941006	0.916784	0.869941	0.904497	0.895902	0.895296	0.928368	0.909634	0.906079	0.88381	0.890745	0.877071	0.896566	0.897699	0.911373	0.867108	0.859959	0.868104	0.866698	0.847496	1	0.903413	0.0601201
1257	29	21858	0.087432	122.029	9.39397	23.1743	5.36063	0.942813	0.918451	0.871717	0.905389	0.897269	0.896239	0.92863	0.908752	0.906785	0.884962	0.892351	0.876292	0.896857	0.897863	0.911771	0.867371	0.860417	0.868652	0.866822	0.84779	1	0.904454	0.0597304
1258	30	1467	0.005868	108.912	7.76189	16.459	3.49791	0.953647	0.943081	0.889911	0.927062	0.912747	0.911384	0.938991	0.921609	0.912406	0.896046	0.899114	0.884458	0.899114	0.902522	0.917178	0.870484	0.872529	0.87287	0.873551	0.846626	1	0.918405	0.0527443
1262	34	1347	0.005388	108.803	7.775	16.4113	3.49685	0.954343	0.945434	0.889755	0.926132	0.916852	0.915739	0.940238	0.922049	0.912398	0.89755	0.902376	0.885301	0.899035	0.903118	0.915739	0.870453	0.871566	0.871195	0.874536	0.847068	1	0.919582	0.0520653
1262	22	26287	0.105148	95.9156	8.3212	11.3415	2.93706	0.93647	0.92658	0.880549	0.884563	0.899228	0.900502	0.916708	0.904002	0.899627	0.86033	0.883555	0.866398	0.886921	0.860901	0.918686	0.864553	0.861719	0.872294	0.8446	0.836687	1	0.900057	0.0590206
1264	24	24575	0.0983	95.8292	8.67673	11.3334	3.07139	0.937803	0.928057	0.881994	0.886246	0.900814	0.900712	0.917172	0.904415	0.900041	0.861363	0.883988	0.86704	0.887263	0.861546	0.918352	0.864985	0.86238	0.872798	0.845209	0.83591	1	0.90107	0.0586753
1264	24	24575	0.0983	95.8292	8.67673	11.3334	3.07139	0.937803	0.928057	0.881994	0.886246	0.900814	0.900712	0.917172	0.904415	0.900041	0.861363	0.883988	0.86704	0.887263	0.861546	0.918352	0.864985	0.86238	0.872798	0.845209	0.83591	1	0.90107	0.0586753
1269	29	21046	0.084184	124.7	9.57613	24.7199	5.68082	0.939395	0.92982	0.883351	0.887865	0.901715	0.901264	0.918631	0.90421	0.900884	0.862159	0.884135	0.866911	0.887603	0.861019	0.918631	0.866317	0.863062	0.873753	0.845861	0.835598	1	0.902127	0.0581956
1270	30	938	0.003752	110.789	8.12927	17.3373	3.84936	0.960554	0.943497	0.914179	0.897122	0.921109	0.924307	0.923241	0.93177	0.908849	0.872068	0.893923	0.888593	0.893923	0.858742	0.920576	0.8758	0.849147	0.874733	0.849147	0.83742	1	0.917832	0.0518243
1274	34	868	0.003472	110.755	8.09901	17.3197	3.84111	0.963134	0.945276	0.915323	0.898041	0.920507	0.922811	0.923963	0.93318	0.910138	0.873272	0.898041	0.886521	0.893433	0.858295	0.919931	0.875576	0.847926	0.87212	0.845622	0.83871	1	0.918681	0.0513046
1274	22	24721	0.098884	96.6865	8.01542	11.594	2.87766	0.942154	0.922111	0.878909	0.874762	0.892622	0.922798	0.925286	0.905404	0.908175	0.871506	0.907063	0.882671	0.876987	0.886048	0.89339	0.888577	0.867865	0.864569	0.848388	0.845556	1	0.903164	0.0577534
1276	24	23202	0.092808	96.6017	8.42042	11.5884	3.03208	0.943324	0.923563	0.880808	0.876045	0.894018	0.923002	0.925804	0.905568	0.90906	0.872339	0.907055	0.88251	0.877036	0.886303	0.894039	0.888652	0.868072	0.864969	0.848828	0.84538	1	0.904105	0.0572698
1276	24	23202	0.092808	96.6017	8.42042	11.5884	3.03208	0.943324	0.923563	0.880808	0.876045	0.894018	0.923002	0.925804	0.905568	0.90906	0.872339	0.907055	0.88251	0.877036	0.886303	0.894039	0.888652	0.868072	0.864969	0.848828	0.84538	1	0.904105	0.0572698
1281	29	19862	0.079448	123.799	9.2134	24.1655	5.40085	0.945021	0.924479	0.882086	0.877379	0.894724	0.923472	0.925914	0.905976	0.908393	0.873376	0.907512	0.882212	0.877782	0.885812	0.894321	0.88911	0.867813	0.866076	0.849285	0.846516	1	0.90491	0.0568804
1282	30	874	0.003496	111.341	7.45543	17.5496	3.52601	0.963387	0.94508	0.91476	0.905606	0.905606	0.936499	0.948513	0.919336	0.923341	0.890732	0.918764	0.894165	0.882723	0.879291	0.899314	0.886728	0.868993	0.870137	0.83524	0.8627	1	0.92232	0.0502189
1286	34	801	0.003204	111.463	7.37992	17.6019	3.49859	0.964419	0.945069	0.917603	0.905743	0.90824	0.93633	0.951311	0.9201	0.921348	0.888265	0.917603	0.897004	0.883271	0.882022	0.898876	0.885144	0.867041	0.870787	0.837079	0.863296	1	0.9231	0.0494889
1286	22	19074	0.076296	98.7784	7.99116	12.3475	2.98365	0.930324	0.946472	0.894621	0.889929	0.905788	0.908042	0.91727	0.906941	0.912158	0.874567	0.904818	0.890322	0.866022	0.872313	0.88369	0.896325	0.844815	0.863427	0.854252	0.882248	1	0.907142	0.056956
1288	24	17982	0.071928	98.7058	8.43691	12.3481	3.16206	0.931737	0.947058	0.895785	0.890557	0.905962	0.908603	0.917445	0.907324	0.912468	0.87507	0.905155	0.890613	0.866617	0.872345	0.883939	0.897314	0.844038	0.863363	0.854271	0.882605	1	0.907771	0.056632
1288	24	17982	0.071928	98.7058	8.43691	12.3481	3.16206	0.931737	0.947058	0.895785	0.890557	0.905962	0.908603	0.917445	0.907324	0.912468	0.87507	0.905155	0.890613	0.866617	0.872345	0.883939	0.897314	0.844038	0.863363	0.854271	0.882605	1	0.907771	0.056632
1293	29	15386	0.061544	127.139	9.28191	26.1492	5.72132	0.932081	0.948037	0.897667	0.89159	0.907481	0.909691	0.919407	0.908391	0.913395	0.876154	0.904264	0.89133	0.866372	0.873261	0.885675	0.896594	0.843722	0.862342	0.853178	0.882361	1	0.908692	0.0564891
1294	30	355	0.00142	114.424	8.02161	19.0653	3.99816	0.96338	0.961972	0.929577	0.912676	0.909859	0.940845	0.925352	0.923944	0.921127	0.9	0.932394	0.9	0.891549	0.871831	0.915493	0.915493	0.811268	0.869014	0.853521	0.874648	1	0.927378	0.0478182
1298	34	325	0.0013	114.367	7.69935	19.0157	3.8365	0.963077	0.964615	0.932308	0.915385	0.913846	0.946154	0.923077	0.926154	0.921538	0.904615	0.936923	0.896923	0.895385	0.873846	0.915385	0.918462	0.816923	0.861538	0.853846	0.872308	1	0.929289	0.0453094
1298	22	15668	0.062672	99.6264	7.7771	12.65	2.94492	0.943835	0.93241	0.903849	0.892552	0.902062	0.894275	0.906944	0.882946	0.894083	0.856044	0.888339	0.899668	0.875319	0.869511	0.914316	0.877808	0.854991	0.848736	0.859618	0.895424	1	0.904281	0.059243
1300	24	14789	0.059156	99.5361	8.19541	12.6413	3.11063	0.944756	0.93316	0.905977	0.893231	0.902833	0.895564	0.907499	0.883799	0.89526	0.856211	0.889749	0.899621	0.875887	0.869869	0.914869	0.87822	0.855501	0.849009	0.859828	0.895733	1	0.905189	0.058895
1300	24	14789	0.059156	99.5361	8.19541	12.6413	3.11063	0.944756	0.93316	0.905977	0.893231	0.902833	0.895564	0.907499	0.883799	0.89526	0.856211	0.889749	0.899621	0.875887	0.869869	0.914869	0.87822	0.855501	0.849009	0.859828	0.895733	1	0.905189	0.058895
1305	29	12656	0.050624	129.085	9.15424	27.3382	5.7989	0.94552	0.9343	0.907356	0.893766	0.90388	0.896847	0.907277	0.88539	0.894872	0.856827	0.890526	0.900442	0.875	0.8718	0.915021	0.878082	0.855247	0.849399	0.861528	0.896018	1	0.90598	0.0584962
1306	30	229	0.000916	115.066	8.54777	19.4226	4.37533	0.965066	0.962882	0.938865	0.89738	0.921397	0.901747	0.921397	0.908297	0.91048	0.862445	0.917031	0.91048	0.886463	0.912664	0.90393	0.893013	0.886463	0.849345	0.884279	0.914847	1	0.923988	0.0509521
1310	34	216	0.000864	114.934	8.62151	19.3622	4.41021	0.962963	0.960648	0.94213	0.898148	0.921296	0.895833	0.921296	0.912037	0.912037	0.868056	0.916667	0.909722	0.884259	0.921296	0.905093	0.895833	0.884259	0.851852	0.888889	0.912037	1	0.924054	0.0511226
1310	22	13289	0.053156	100.618	7.79142	13.0261	3.01021	0.94138	0.925389	0.86978	0.890097	0.918165	0.88957	0.937053	0.895816	0.896945	0.866581	0.873693	0.891903	0.869479	0.856686	0.895402	0.892016	0.852397	0.86756	0.859433	0.890059	1	0.901964	0.0583237
1312	24	12494	0.049976	100.476	8.23432	12.9987	3.18062	0.942773	0.926565	0.870778	0.891028	0.919041	0.890708	0.93765	0.89595	0.898191	0.867176	0.873859	0.892749	0.870218	0.856531	0.89523	0.891508	0.853049	0.867456	0.859893	0.890467	1	0.90283	0.0580429
1312	24	12494	0.049976	100.476	8.23432	12.9987	3.18062	0.942773	0.926565	0.870778	0.891028	0.919041	0.890708	0.93765	0.89595	0.898191	0.867176	0.873859	0.892749	0.870218	0.856531	0.89523	0.891508	0.853049	0.867456	0.859893	0.890467	1	0.90283	0.0580429
1317	29	10714	0.042856	127.861	9.13303	26.5774	5.69002	0.945025	0.926685	0.87185	0.89033	0.920105	0.891637	0.937325	0.897377	0.898731	0.867043	0.87255	0.893831	0.870497	0.858036	0.895697	0.892664	0.853649	0.86625	0.859903	0.888884	1	0.903482	0.0578995
1318	30	218	0.000872	114.502	8.43154	19.1319	4.20004	0.958716	0.924312	0.866972	0.915138	0.949541	0.912844	0.949541	0.922018	0.905963	0.880734	0.866972	0.896789	0.885321	0.811927	0.894495	0.892202	0.87844	0.848624	0.87844	0.883028	1	0.913177	0.0582863
1322	34	197	0.000788	114.417	8.4784	19.0922	4.17639	0.964467	0.926396	0.873096	0.913706	0.946701	0.916244	0.951777	0.92132	0.903553	0.890863	0.86802	0.901015	0.890863	0.817259	0.888325	0.893401	0.878173	0.852792	0.880711	0.880711	1	0.915551	0.0565659
1322	22	18081	0.072324	98.6219	7.8913	12.2834	2.90836	0.943974	0.91787	0.900918	0.911703	0.890299	0.890935	0.922156	0.888668	0.915989	0.858553	0.871993	0.885183	0.897904	0.859576	0.893009	0.869863	0.86436	0.871633	0.862674	0.852193	1	0.903966	0.0573551
1324	24	17025	0.0681	98.5432	8.31624	12.2802	3.07733	0.94511	0.918913	0.902614	0.91351	0.890896	0.890866	0.922937	0.889339	0.916564	0.859236	0.873216	0.885463	0.898297	0.859824	0.892922	0.870661	0.863789	0.87207	0.862966	0.852775	1	0.904872	0.0569809
1324	24	17025	0.0681	98.5432	8.31624	12.2802	3.07733	0.94511	0.918913	0.902614	0.91351	0.890896	0.890866	0.922937	0.889339	0.916564	0.859236	0.873216	0.885463	0.898297	0.859824	0.892922	0.870661	0.863789	0.87207	0.862966	0.852775	1	0.904872	0.0569809
1329	29	14680	0.05872	124.385	9.20551	24.5031	5.4015	0.946628	0.920334	0.90436	0.914544	0.89186	0.891281	0.923365	0.889544	0.916962	0.858583	0.874046	0.885218	0.898093	0.859911	0.892711	0.870402	0.863283	0.871117	0.862841	0.852316	1	0.905681	0.0565209
1330	30	569	0.002276	111.631	7.66951	17.6981	3.61356	0.961336	0.938489	0.925308	0.92355	0.917399	0.879613	0.924429	0.873462	0.926186	0.85413	0.884886	0.888401	0.911248	0.88225	0.894552	0.884886	0.869947	0.874341	0.870826	0.846221	1	0.915606	0.0534402
1334	34	531	0.002124	111.669	7.68382	17.7169	3.62534	0.961394	0.940678	0.926554	0.925612	0.915254	0.877589	0.928437	0.87194	0.92467	0.854991	0.887006	0.890772	0.910546	0.884181	0.893597	0.885122	0.874765	0.872881	0.867232	0.848399	1	0.916209	0.0541561
1334	22	23784	0.095136	96.0834	7.91514	11.3761	2.79095	0.941831	0.924697	0.878616	0.882316	0.892428	0.897915	0.932434	0.898966	0.891482	0.876472	0.887298	0.890073	0.890746	0.870753	0.878994	0.86678	0.864909	0.879478	0.852191	0.831294	1	0.900954	0.0579574
1336	24	22286	0.089144	96.0261	8.34608	11.3816	2.95392	0.942901	0.925738	0.880306	0.882841	0.89296	0.898681	0.93294	0.899331	0.892578	0.876425	0.887844	0.890604	0.891344	0.870771	0.879229	0.866912	0.865476	0.879768	0.852396	0.831486	1	0.901735	0.0576992
1336	24	22286	0.089144	96.0261	8.34608	11.3816	2.95392	0.942901	0.925738	0.880306	0.882841	0.89296	0.898681	0.93294	0.899331	0.892578	0.876425	0.887844	0.890604	0.891344	0.870771	0.879229	0.866912	0.865476	0.879768	0.852396	0.831486	1	0.901735	0.0576992
1341	29	18984	0.075936	123.885	9.23608	24.2166	5.40018	0.943847	0.926938	0.882506	0.883244	0.893226	0.898862	0.933154	0.900153	0.893568	0.876844	0.887958	0.89183	0.890908	0.870365	0.880268	0.86702	0.865887	0.881058	0.852244	0.832095	1	0.902514	0.0575879
1342	30	794	0.003176	111.013	8.03016	17.434	3.79562	0.962217	0.942695	0.919395	0.892947	0.914358	0.906801	0.95529	0.924433	0.90869	0.88728	0.893577	0.905542	0.902393	0.882242	0.882242	0.861461	0.859572	0.88728	0.859572	0.833123	1	0.9191	0.0498696
1346	34	726	0.002904	111.053	8.00036	17.4506	3.78475	0.96281	0.939394	0.92011	0.89876	0.918044	0.906336	0.953857	0.927686	0.910468	0.884986	0.893251	0.904959	0.897383	0.885675	0.880854	0.867769	0.858815	0.885675	0.858127	0.829201	1	0.919648	0.0501095
1346	22	22792	0.091168	97.1896	7.83358	11.7622	2.83607	0.942217	0.926882	0.894064	0.881845	0.897289	0.899087	0.920718	0.89685	0.901764	0.858744	0.908806	0.880528	0.875527	0.877764	0.89663	0.883336	0.841019	0.86515	0.836522	0.868397	1	0.902829	0.0582848
1348	24	21521	0.086084	97.1192	8.24031	11.7609	2.98848	0.943149	0.927722	0.895126	0.883184	0.898076	0.899772	0.92117	0.897426	0.902235	0.859207	0.909879	0.881116	0.876098	0.877863	0.896775	0.882882	0.841527	0.865643	0.835602	0.868524	1	0.903585	0.0579562
1348	24	21521	0.086084	97.1192	8.24031	11.7609	2.98848	0.943149	0.927722	0.895126	0.883184	0.898076	0.899772	0.92117	0.897426	0.902235	0.859207	0.909879	0.881116	0.876098	0.877863	0.896775	0.882882	0.841527	0.865643	0.835602	0.868524	1	0.903585	0.0579562
1353	29	18483	0.073932	122.333	9.04251	23.3155	5.17081	0.944787	0.92861	0.896067	0.884299	0.898691	0.901098	0.922199	0.898096	0.903235	0.860493	0.909566	0.880999	0.876048	0.878104	0.897663	0.882703	0.841232	0.866364	0.83639	0.869583	1	0.904499	0.0574586
1354	30	984	0.003936	110.376	7.84404	17.1284	3.68745	0.957317	0.949695	0.919715	0.900915	0.918191	0.925305	0.922256	0.897866	0.913618	0.876524	0.912602	0.880589	0.879065	0.896341	0.911585	0.886179	0.839939	0.85874	0.837907	0.870427	1	0.918184	0.051669
1358	34	916	0.003664	110.514	7.80414	17.1895	3.68628	0.958515	0.94869	0.922489	0.899017	0.921397	0.925764	0.921943	0.896288	0.911572	0.877183	0.91321	0.882096	0.878275	0.897926	0.908843	0.884279	0.840611	0.860808	0.83679	0.871725	1	0.918512	0.0514143
1358	22	24223	0.096892	96.4654	8.19295	11.5264	2.9276	0.934257	0.936011	0.903501	0.883128	0.914936	0.880898	0.909384	0.904863	0.897928	0.861557	0.891302	0.894852	0.865169	0.83879	0.900343	0.893737	0.840689	0.864922	0.839925	0.885646	1	0.902959	0.0569896
1360	24	22790	0.09116	96.3822	8.62166	11.5234	3.09137	0.93552	0.937187	0.904673	0.884796	0.915555	0.881461	0.909785	0.905507	0.898025	0.862659	0.891707	0.895305	0.865401	0.839315	0.900592	0.893594	0.84061	0.865862	0.8405	0.885586	1	0.903828	0.0564991
1360	24	22790	0.09116	96.3822	8.62166	11.5234	3.09137	0.93552	0.937187	0.904673	0.884796	0.915555	0.881461	0.909785	0.905507	0.898025	0.862659	0.891707	0.895305	0.865401	0.839315	0.900592	0.893594	0.84061	0.865862	0.8405	0.885586	1	0.903828	0.0564991
1365	29	19533	0.078132	124.702	9.47439	24.7124	5.6295	0.936006	0.939231	0.906364	0.886551	0.916679	0.882942	0.910229	0.906978	0.897276	0.86382	0.89185	0.896201	0.867276	0.839502	0.901423	0.892925	0.841243	0.865612	0.840194	0.885399	1	0.904895	0.0558857
1366	30	825	0.0033	110.857	7.67669	17.3391	3.62111	0.950909	0.953333	0.935758	0.914545	0.926061	0.905455	0.922424	0.922424	0.901212	0.851515	0.893939	0.889091	0.873939	0.830909	0.910303	0.902424	0.851515	0.871515	0.848485	0.89697	1	0.918747	0.049522
1370	34	764	0.003056	110.832	7.63654	17.325	3.59181	0.949607	0.95288	0.939136	0.914921	0.925393	0.909031	0.922775	0.923429	0.902487	0.850131	0.894634	0.888089	0.877618	0.829843	0.909031	0.89856	0.854712	0.870419	0.850131	0.89856	1	0.91921	0.0495919
1370	22	24525	0.0981	96.7076	7.84783	11.5916	2.80752	0.934332	0.912436	0.89054	0.887013	0.903242	0.891274	0.924954	0.887503	0.879246	0.865015	0.889867	0.9021	0.887197	0.875596	0.905688	0.887136	0.847115	0.859633	0.858022	0.873394	1	0.899625	0.0604573
1372	24	23007	0.092028	96.621	8.24447	11.5843	2.95492	0.935107	0.912787	0.89149	0.888186	0.90492	0.891794	0.925762	0.888273	0.880015	0.866041	0.890077	0.902486	0.887665	0.876407	0.90542	0.887187	0.847329	0.859825	0.858174	0.874364	1	0.900384	0.0602068
1372	24	23007	0.092028	96.621	8.24447	11.5843	2.95492	0.935107	0.912787	0.89149	0.888186	0.90492	0.891794	0.925762	0.888273	0.880015	0.866041	0.890077	0.902486	0.887665	0.876407	0.90542	0.887187	0.847329	0.859825	0.858174	0.874364	1	0.900384	0.0602068
1377	29	19653	0.078612	126.515	9.18986	25.7635	5.60544	0.936066	0.914212	0.893019	0.888897	0.905714	0.892917	0.92622	0.88961	0.881265	0.866102	0.890627	0.903399	0.888083	0.876024	0.904722	0.887574	0.847377	0.859462	0.85763	0.874294	1	0.901262	0.0600078
1378	30	510	0.00204	112.644	7.70953	18.1818	3.78614	0.963725	0.937255	0.934314	0.9	0.928431	0.921569	0.931373	0.89902	0.914706	0.887255	0.904902	0.913725	0.888235	0.891176	0.90098	0.887255	0.863725	0.865686	0.879412	0.879412	1	0.922179	0.0502867
1382	34	466	0.001864	112.512	7.80838	18.1258	3.83842	0.966738	0.936695	0.93133	0.898069	0.927039	0.924893	0.933476	0.904506	0.916309	0.886266	0.908798	0.914163	0.890558	0.888412	0.903433	0.883047	0.861588	0.868026	0.877682	0.88412	1	0.922743	0.0491796
1382	22	14537	0.058148	100.793	7.80956	13.0942	3.02764	0.946206	0.921476	0.905964	0.892481	0.906962	0.893823	0.920238	0.896677	0.901252	0.852927	0.881956	0.899945	0.904004	0.866169	0.882128	0.868852	0.857811	0.878826	0.846702	0.888285	1	0.905432	0.0569458
1384	24	13687	0.054748	100.709	8.32471	13.0936	3.23725	0.947322	0.922481	0.906006	0.893402	0.908198	0.893987	0.920837	0.897019	0.90206	0.853839	0.882114	0.900307	0.904727	0.866406	0.882699	0.868817	0.857639	0.878936	0.846606	0.889092	1	0.9061	0.0566014
1384	24	13687	0.054748	100.709	8.32471	13.0936	3.23725	0.947322	0.922481	0.906006	0.893402	0.908198	0.893987	0.920837	0.897019	0.90206	0.853839	0.882114	0.900307	0.904727	0.866406	0.882699	0.868817	0.857639	0.878936	0.846606	0.889092	1	0.9061	0.0566014
1389	29	11695	0.04678	127.58	9.26522	26.4163	5.74431	0.949081	0.923258	0.907696	0.895126	0.909277	0.895425	0.921804	0.897307	0.901154	0.854553	0.882685	0.900342	0.906798	0.869132	0.883198	0.868021	0.860026	0.880034	0.847285	0.890338	1	0.907231	0.0562211
1390	30	260	0.00104	114.846	7.73196	19.2544	3.89173	0.948077	0.946154	0.926923	0.921154	0.925	0.917308	0.930769	0.907692	0.915385	0.888462	0.898077	0.917308	0.898077	0.840385	0.882692	0.875	0.859615	0.873077	0.840385	0.884615	1	0.920325	0.053944
1394	34	242	0.000968	114.956	7.72998	19.3091	3.90337	0.948347	0.946281	0.923554	0.923554	0.931818	0.913223	0.933884	0.907025	0.913223	0.890496	0.900826	0.923554	0.894628	0.840909	0.884298	0.876033	0.86157	0.873967	0.834711	0.890496	1	0.920906	0.0546549
1394	22	15671	0.062684	99.3307	8.05724	12.5556	3.0196	0.943877	0.935869	0.890658	0.893051	0.914779	0.900389	0.923744	0.918033	0.90157	0.88584	0.862325	0.894742	0.883	0.853424	0.899049	0.873492	0.838811	0.873907	0.850424	0.884628	1	0.907459	0.0577763
1396	24	14800	0.0592	99.2888	8.49515	12.5672	3.20278	0.945236	0.937061	0.891419	0.894358	0.914932	0.900912	0.924493	0.918953	0.901385	0.88625	0.862601	0.894358	0.883007	0.853514	0.899324	0.873986	0.839223	0.874358	0.851115	0.885169	1	0.908197	0.0574853
1396	24	14800	0.0592	99.2888	8.49515	12.5672	3.20278	0.945236	0.937061	0.891419	0.894358	0.914932	0.900912	0.924493	0.918953	0.901385	0.88625	0.862601	0.894358	0.883007	0.853514	0.899324	0.873986	0.839223	0.874358	0.851115	0.885169	1	0.908197	0.0574853
1401	29	12652	0.050608	127.993	9.39359	26.6818	5.86338	0.946767	0.937954	0.893021	0.895036	0.914915	0.903256	0.924083	0.919262	0.904165	0.887804	0.86433	0.894997	0.884485	0.854489	0.899779	0.875198	0.838721	0.874289	0.850656	0.886065	1	0.909258	0.057112
1402	30	316	0.001264	113.474	8.61838	18.6427	4.22204	0.958861	0.950949	0.911392	0.897152	0.93038	0.906646	0.925633	0.93038	0.911392	0.905063	0.887658	0.889241	0.873418	0.870253	0.912975	0.879747	0.846519	0.868671	0.870253	0.873418	1	0.919074	0.0529938
1406	34	291	0.001164	113.38	8.65792	18.5995	4.21251	0.958763	0.95189	0.912371	0.902062	0.927835	0.908935	0.93299	0.927835	0.908935	0.902062	0.886598	0.893471	0.872852	0.878007	0.910653	0.876289	0.83677	0.865979	0.871134	0.872852	1	0.919764	0.0529664
1406	22	19912	0.079648	97.9592	7.73292	12.0328	2.82436	0.936872	0.936194	0.890719	0.886501	0.877411	0.911234	0.91829	0.896068	0.886224	0.866086	0.890694	0.879143	0.881202	0.834848	0.870028	0.887806	0.833116	0.855163	0.840297	0.862545	1	0.899913	0.0576737
1408	24	18713	0.074852	97.8907	8.1275	12.0311	2.97505	0.93769	0.936461	0.891786	0.887885	0.877705	0.911906	0.919067	0.896917	0.886736	0.865949	0.891252	0.879121	0.882087	0.835328	0.869716	0.888259	0.834126	0.855742	0.840993	0.862876	1	0.90057	0.0574076
1408	24	18713	0.074852	97.8907	8.1275	12.0311	2.97505	0.93769	0.936461	0.891786	0.887885	0.877705	0.911906	0.919067	0.896917	0.886736	0.865949	0.891252	0.879121	0.882087	0.835328	0.869716	0.888259	0.834126	0.855742	0.840993	0.862876	1	0.90057	0.0574076
1413	29	16073	0.064292	126.033	9.07381	25.464	5.47661	0.938188	0.937286	0.89389	0.889286	0.877683	0.912337	0.919399	0.897748	0.886238	0.866889	0.891277	0.878865	0.881167	0.835532	0.87059	0.889442	0.833385	0.854943	0.840509	0.861694	1	0.901186	0.0571494
1414	30	505	0.00202	112.938	7.99804	18.3413	3.92676	0.953465	0.948515	0.913861	0.916832	0.880198	0.931683	0.935644	0.914851	0.916832	0.874257	0.89703	0.883168	0.875248	0.844554	0.865347	0.889109	0.844554	0.860396	0.842574	0.852475	1	0.915012	0.0519917
1418	34	460	0.00184	112.899	8.00858	18.3239	3.93425	0.957609	0.951087	0.917391	0.915217	0.881522	0.929348	0.932609	0.91087	0.913043	0.872826	0.895652	0.878261	0.882609	0.844565	0.866304	0.886957	0.845652	0.861957	0.83913	0.854348	1	0.915508	0.0520563
1418	22	18716	0.074864	98.3384	7.95346	12.1837	2.93955	0.939651	0.935804	0.897414	0.894769	0.90428	0.887797	0.921297	0.903104	0.88208	0.891109	0.894529	0.883576	0.864688	0.858089	0.892231	0.888972	0.844358	0.85499	0.843797	0.880851	1	0.904707	0.0582805
1420	24	17550	0.0702	98.2557	8.35572	12.1777	3.08957	0.940684	0.937692	0.898632	0.895954	0.905328	0.888775	0.921311	0.903219	0.88339	0.891937	0.894843	0.883932	0.864416	0.858519	0.892222	0.889316	0.844558	0.855356	0.842906	0.881425	1	0.905618	0.0578372
1420	24	17550	0.0702	98.2557	8.35572	12.1777	3.08957	0.940684	0.937692	0.898632	0.895954	0.905328	0.888775	0.921311	0.903219	0.88339	0.891937	0.894843	0.883932	0.864416	0.858519	0.892222	0.889316	0.844558	0.855356	0.842906	0.881425	1	0.905618	0.0578372
1425	29	15078	0.060312	126.17	9.2544	25.5617	5.59782	0.94167	0.939282	0.899622	0.896903	0.905889	0.889607	0.92111	0.9038	0.883506	0.893023	0.894217	0.885064	0.863875	0.857508	0.892724	0.888347	0.844343	0.856314	0.842386	0.882047	1	0.906306	0.057496
1426	30	467	0.001868	111.966	7.93714	17.8735	3.77237	0.961456	0.943255	0.9197	0.91863	0.932548	0.896146	0.936831	0.912206	0.892934	0.911135	0.915418	0.911135	0.882227	0.860814	0.896146	0.884368	0.835118	0.852248	0.835118	0.883298	1	0.9207	0.0511552
1430	34	432	0.001728	112.014	7.85418	17.8903	3.71981	0.960648	0.944444	0.920139	0.924769	0.93287	0.893519	0.9375	0.914352	0.895833	0.91088	0.920139	0.91088	0.885417	0.856481	0.896991	0.883102	0.835648	0.851852	0.834491	0.885417	1	0.921609	0.0509785
1430	22	21828	0.087312	97.3443	7.97764	11.8252	2.87475	0.927158	0.927066	0.900907	0.894425	0.916896	0.886499	0.913231	0.903496	0.889431	0.854728	0.890874	0.888171	0.891951	0.855278	0.89415	0.880406	0.84568	0.864715	0.853102	0.880383	1	0.902257	0.0590011
1432	24	20505	0.08202	97.1858	8.36604	11.792	3.02454	0.928261	0.928505	0.902073	0.895928	0.917605	0.886735	0.913411	0.904218	0.889807	0.855938	0.890953	0.888491	0.89188	0.855401	0.893709	0.880688	0.845428	0.864716	0.853426	0.880078	1	0.903057	0.0586328
1432	24	20505	0.08202	97.1858	8.36604	11.792	3.02454	0.928261	0.928505	0.902073	0.895928	0.917605	0.886735	0.913411	0.904218	0.889807	0.855938	0.890953	0.888491	0.89188	0.855401	0.893709	0.880688	0.845428	0.864716	0.853426	0.880078	1	0.903057	0.0586328
1437	29	17581	0.070324	124.026	9.25221	24.2996	5.42279	0.93018	0.929213	0.904698	0.896735	0.91852	0.888033	0.914396	0.904044	0.890279	0.857033	0.891445	0.889369	0.892441	0.855952	0.894801	0.880951	0.845856	0.865309	0.852312	0.880553	1	0.904159	0.0582565
1438	30	631	0.002524	111.768	7.95405	17.7823	3.83387	0.940571	0.954041	0.919176	0.918384	0.931854	0.90729	0.937401	0.917591	0.895404	0.877179	0.901743	0.901743	0.90412	0.857369	0.896197	0.900158	0.852615	0.87401	0.840729	0.889857	1	0.919349	0.0511277
1442	34	581	0.002324	111.81	7.97052	17.8035	3.85793	0.942341	0.954389	0.919105	0.919966	0.930293	0.909639	0.936317	0.916523	0.893287	0.876076	0.901893	0.901033	0.901893	0.858864	0.89759	0.900172	0.850258	0.878657	0.840792	0.888985	1	0.919577	0.0512766
1442	22	21288	0.085152	97.8746	7.81524	12.0072	2.86416	0.936349	0.915774	0.900766	0.896115	0.903232	0.884606	0.928082	0.897243	0.885569	0.865887	0.878476	0.892968	0.889797	0.861542	0.894142	0.887848	0.846557	0.855599	0.8583	0.898206	1	0.901942	0.0589103
1444	24	20014	0.080056	97.796	8.2439	12.0041	3.02815	0.937344	0.917308	0.902518	0.897647	0.903817	0.885205	0.92865	0.897647	0.887254	0.867168	0.879185	0.892875	0.890477	0.862146	0.894049	0.887754	0.846982	0.855926	0.858699	0.898396	1	0.902943	0.0584727
1444	24	20014	0.080056	97.796	8.2439	12.0041	3.02815	0.937344	0.917308	0.902518	0.897647	0.903817	0.885205	0.92865	0.897647	0.887254	0.867168	0.879185	0.892875	0.890477	0.862146	0.894049	0.887754	0.846982	0.855926	0.858699	0.898396	1	0.902943	0.0584727
1449	29	17244	0.068976	126.069	9.13848	25.4916	5.53438	0.938703	0.916754	0.903474	0.898023	0.90417	0.886163	0.929628	0.898892	0.887439	0.867867	0.880538	0.89289	0.891006	0.863083	0.894543	0.888077	0.846758	0.856907	0.859922	0.89953	1	0.903583	0.0583673
1450	30	451	0.001804	113.981	7.87486	18.8389	3.93574	0.957871	0.921286	0.912417	0.899113	0.927938	0.907982	0.93459	0.889135	0.90133	0.888027	0.868071	0.895787	0.872506	0.866962	0.871397	0.890244	0.823725	0.858093	0.866962	0.90133	1	0.911352	0.0551376
1454	34	418	0.001672	114.077	7.89852	18.8877	3.96606	0.954545	0.927033	0.910287	0.901914	0.923445	0.910287	0.933014	0.88756	0.899522	0.885167	0.867225	0.898325	0.874402	0.868421	0.869617	0.886364	0.819378	0.855263	0.868421	0.899522	1	0.910992	0.0557853
1454	22	15219	0.060876	100.11	7.83936	12.8358	3.00293	0.948617	0.935902	0.882811	0.90571	0.912149	0.897464	0.917472	0.873612	0.919706	0.842105	0.892437	0.912774	0.896577	0.871411	0.886031	0.896182	0.856495	0.889579	0.873973	0.835994	1	0.907109	0.0564723
1456	24	14315	0.05726	100.008	8.21817	12.8201	3.1507	0.949214	0.936605	0.884108	0.906636	0.912155	0.898323	0.918198	0.874747	0.920747	0.842019	0.89263	0.9124	0.896717	0.872616	0.8854	0.896542	0.856444	0.89022	0.874013	0.83678	1	0.907749	0.0562552
1456	24	14315	0.05726	100.008	8.21817	12.8201	3.1507	0.949214	0.936605	0.884108	0.906636	0.912155	0.898323	0.918198	0.874747	0.920747	0.842019	0.89263	0.9124	0.896717	0.872616	0.8854	0.896542	0.856444	0.89022	0.874013	0.83678	1	0.907749	0.0562552
1461	29	12269	0.049076	129.93	9.15566	27.8711	5.88225	0.951463	0.938667	0.885524	0.906349	0.914255	0.899381	0.918657	0.875214	0.921632	0.843549	0.892901	0.91287	0.89828	0.872565	0.885565	0.897221	0.855367	0.889437	0.873584	0.835683	1	0.908892	0.0556593
1462	30	203	0.000812	115.773	8.23036	19.7516	4.15051	0.972906	0.948276	0.901478	0.935961	0.94335	0.931034	0.938424	0.901478	0.935961	0.844828	0.923645	0.916256	0.928571	0.884236	0.896552	0.866995	0.8867	0.891626	0.889163	0.849754	1	0.928011	0.0469421
1466	34	190	0.00076	115.703	8.27401	19.7193	4.16448	0.973684	0.95	0.894737	0.931579	0.944737	0.931579	0.936842	0.9	0.931579	0.842105	0.921053	0.915789	0.928947	0.881579	0.9	0.863158	0.889474	0.894737	0.897368	0.844737	1	0.926852	0.0467512
1466	22	11222	0.044888	101.408	7.81341	13.3319	3.06629	0.944083	0.934236	0.905053	0.903716	0.884646	0.897924	0.92283	0.892666	0.907949	0.862057	0.854037	0.881037	0.919845	0.845259	0.889369	0.885359	0.815006	0.880458	0.840715	0.879433	1	0.904965	0.0598494
1468	24	10555	0.04222	101.319	8.28099	13.3261	3.25714	0.945144	0.935102	0.906348	0.905495	0.885836	0.899005	0.923875	0.893368	0.908432	0.861961	0.854334	0.881667	0.919943	0.84595	0.889626	0.885931	0.814306	0.880009	0.840313	0.880673	1	0.905873	0.0594691
1468	24	10555	0.04222	101.319	8.28099	13.3261	3.25714	0.945144	0.935102	0.906348	0.905495	0.885836	0.899005	0.923875	0.893368	0.908432	0.861961	0.854334	0.881667	0.919943	0.84595	0.889626	0.885931	0.814306	0.880009	0.840313	0.880673	1	0.905873	0.0594691
1473	29	9133	0.036532	130.452	9.22634	28.2106	5.98661	0.94602	0.934961	0.907478	0.906055	0.88651	0.899157	0.924286	0.894339	0.908464	0.862531	0.853608	0.881364	0.919632	0.845779	0.889467	0.88454	0.812822	0.880379	0.839921	0.880707	1	0.906234	0.0594372
1474	30	152	0.000608	115.663	7.05721	19.6197	3.57353	0.980263	0.963816	0.960526	0.9375	0.914474	0.924342	0.944079	0.911184	0.947368	0.868421	0.828947	0.914474	0.904605	0.861842	0.911184	0.888158	0.858553	0.865132	0.838816	0.891447	1	0.932629	0.0464368
1478	34	139	0.000556	115.578	7.03197	19.5751	3.55137	0.978417	0.960432	0.956835	0.942446	0.917266	0.920863	0.938849	0.910072	0.946043	0.870504	0.823741	0.917266	0.899281	0.866906	0.902878	0.884892	0.859712	0.866906	0.834532	0.892086	1	0.931313	0.0460757
1478	22	14229	0.056916	99.8104	7.86747	12.7239	2.9689	0.933727	0.92684	0.913451	0.902101	0.901082	0.899431	0.906599	0.916298	0.92192	0.870581	0.879963	0.882458	0.895952	0.853855	0.895882	0.902628	0.840186	0.874657	0.835477	0.874271	1	0.906932	0.0578682
1480	24	13420	0.05368	99.7545	8.28316	12.728	3.13044	0.934724	0.927422	0.914344	0.902869	0.901528	0.900298	0.907452	0.917064	0.921945	0.871945	0.880067	0.883159	0.896982	0.853875	0.89579	0.902571	0.840276	0.874739	0.835507	0.875037	1	0.907614	0.057687
1480	24	13420	0.05368	99.7545	8.28316	12.728	3.13044	0.934724	0.927422	0.914344	0.902869	0.901528	0.900298	0.907452	0.917064	0.921945	0.871945	0.880067	0.883159	0.896982	0.853875	0.89579	0.902571	0.840276	0.874739	0.835507	0.875037	1	0.907614	0.057687
1485	29	11569	0.046276	127.855	9.22411	26.5814	5.72299	0.936079	0.927781	0.91689	0.903535	0.903362	0.900856	0.907339	0.918878	0.922768	0.873152	0.881105	0.883136	0.897571	0.854395	0.895713	0.90306	0.841732	0.874622	0.834428	0.876221	1	0.908634	0.0574144
1486	30	248	0.000992	114.581	7.11228	19.0843	3.55594	0.949597	0.943548	0.927419	0.919355	0.925403	0.907258	0.915323	0.929435	0.917339	0.881048	0.907258	0.907258	0.923387	0.84879	0.870968	0.907258	0.828629	0.895161	0.852823	0.860887	1	0.920297	0.0529619
1490	34	236	0.000944	114.635	7.17082	19.1143	3.58489	0.949153	0.949153	0.930085	0.917373	0.923729	0.904661	0.915254	0.927966	0.915254	0.879237	0.908898	0.908898	0.925847	0.851695	0.875	0.911017	0.836864	0.900424	0.853814	0.858051	1	0.920994	0.0511397
1490	22	17293	0.069172	98.7144	7.75602	12.31	2.87691	0.936622	0.934598	0.917857	0.898861	0.896866	0.8925	0.915255	0.915544	0.887845	0.85179	0.881108	0.881281	0.86856	0.870121	0.895623	0.881571	0.841092	0.870844	0.861013	0.872839	1	0.905508	0.057182
1492	24	16269	0.065076	98.606	8.20586	12.2967	3.0453	0.93798	0.935614	0.919694	0.90027	0.897074	0.893724	0.914992	0.916252	0.887946	0.851773	0.882015	0.882199	0.869752	0.869783	0.896767	0.882599	0.841631	0.871688	0.861731	0.872488	1	0.906427	0.0568493
1492	24	16269	0.065076	98.606	8.20586	12.2967	3.0453	0.93798	0.935614	0.919694	0.90027	0.897074	0.893724	0.914992	0.916252	0.887946	0.851773	0.882015	0.882199	0.869752	0.869783	0.896767	0.882599	0.841631	0.871688	0.861731	0.872488	1	0.906427	0.0568493
1497	29	13973	0.055892	125.993	9.08047	25.4405	5.47156	0.938453	0.936807	0.920776	0.901882	0.896908	0.89308	0.916088	0.917698	0.887819	0.85243	0.884492	0.882058	0.870715	0.869176	0.897517	0.881915	0.841194	0.871395	0.862699	0.871717	1	0.907101	0.0565244
1498	30	426	0.001704	112.396	7.82426	18.0706	3.78167	0.957746	0.951878	0.947183	0.923709	0.922535	0.919014	0.942488	0.928404	0.894366	0.869718	0.894366	0.875587	0.859155	0.861502	0.902582	0.897887	0.859155	0.862676	0.853286	0.872066	1	0.923752	0.0487173
1502	34	393	0.001572	112.278	7.60376	18.0004	3.68622	0.963104	0.951654	0.950382	0.926209	0.923664	0.914758	0.942748	0.928753	0.896947	0.875318	0.898219	0.874046	0.857506	0.860051	0.899491	0.902036	0.86514	0.857506	0.854962	0.875318	1	0.925332	0.0476173
1502	22	18720	0.07488	98.0152	7.84473	12.0594	2.86366	0.950855	0.927083	0.897382	0.896715	0.924145	0.874706	0.910978	0.895192	0.905582	0.855956	0.8875	0.887233	0.882585	0.865331	0.900588	0.903632	0.859054	0.856838	0.844818	0.8836	1	0.905884	0.0581171
1504	24	17593	0.070372	97.9689	8.3119	12.0705	3.05102	0.952026	0.928693	0.898596	0.89763	0.924402	0.875377	0.911527	0.896038	0.905957	0.856278	0.887711	0.887057	0.881942	0.866254	0.901154	0.904053	0.860086	0.856591	0.84545	0.883533	1	0.906687	0.0577706
1504	24	17593	0.070372	97.9689	8.3119	12.0705	3.05102	0.952026	0.928693	0.898596	0.89763	0.924402	0.875377	0.911527	0.896038	0.905957	0.856278	0.887711	0.887057	0.881942	0.866254	0.901154	0.904053	0.860086	0.856591	0.84545	0.883533	1	0.906687	0.0577706
1509	29	15126	0.060504	126.088	9.17824	25.5059	5.55029	0.953689	0.93012	0.899544	0.899544	0.925691	0.87614	0.911212	0.895875	0.906056	0.856803	0.888272	0.888272	0.883247	0.865629	0.901659	0.904833	0.860803	0.857431	0.844771	0.884206	1	0.907657	0.0571869
1510	30	485	0.00194	112.5	8.09683	18.1373	3.87751	0.964948	0.958763	0.928866	0.908247	0.935052	0.905155	0.923711	0.907216	0.926804	0.873196	0.882474	0.892784	0.87732	0.87732	0.904124	0.909278	0.87732	0.857732	0.840206	0.903093	1	0.923036	0.0503748
1514	34	450	0.0018	112.478	8.02768	18.122	3.84746	0.965556	0.961111	0.931111	0.91	0.932222	0.906667	0.925556	0.908889	0.926667	0.875556	0.884444	0.897778	0.88	0.877778	0.902222	0.912222	0.872222	0.856667	0.837778	0.904444	1	0.924184	0.0497826
1514	22	20387	0.081548	97.5313	7.84811	11.885	2.84811	0.946387	0.931133	0.888998	0.897263	0.894369	0.898685	0.897729	0.891916	0.892873	0.845539	0.879973	0.874651	0.889292	0.855349	0.891254	0.87752	0.825134	0.893094	0.872615	0.868323	1	0.901122	0.0589494
1516	24	19130	0.07652	97.4503	8.25016	11.8798	3.00368	0.947334	0.932462	0.890251	0.898301	0.895112	0.899425	0.898824	0.893335	0.894145	0.84621	0.879901	0.874935	0.889937	0.856168	0.891323	0.877156	0.824464	0.893675	0.872687	0.869237	1	0.902033	0.0585471
1516	24	19130	0.07652	97.4503	8.25016	11.8798	3.00368	0.947334	0.932462	0.890251	0.898301	0.895112	0.899425	0.898824	0.893335	0.894145	0.84621	0.879901	0.874935	0.889937	0.856168	0.891323	0.877156	0.824464	0.893675	0.872687	0.869237	1	0.902033	0.0585471
1521	29	16352	0.065408	126	9.16879	25.4528	5.54224	0.948477	0.934993	0.891603	0.899645	0.896221	0.899829	0.900318	0.892796	0.894141	0.847542	0.879954	0.875581	0.890136	0.855125	0.892001	0.876498	0.824272	0.894906	0.872187	0.869588	1	0.903036	0.0578763
1522	30	476	0.001904	112.49	7.71664	18.1079	3.73245	0.964286	0.955882	0.918067	0.930672	0.911765	0.926471	0.923319	0.914916	0.902311	0.868697	0.882353	0.880252	0.907563	0.852941	0.906513	0.886555	0.835084	0.893908	0.882353	0.855042	1	0.92164	0.0473415
1526	34	451	0.001804	112.506	7.80865	18.1217	3.77553	0.964523	0.961197	0.914634	0.930155	0.916851	0.925721	0.929047	0.914634	0.905765	0.863636	0.884701	0.878049	0.903548	0.853659	0.907982	0.883592	0.831486	0.894678	0.879157	0.855876	1	0.922418	0.0473821
1526	22	16276	0.065104	99.2654	7.90816	12.5227	2.96841	0.941601	0.929221	0.880591	0.898286	0.912018	0.898101	0.921049	0.891067	0.905321	0.858841	0.891497	0.884738	0.884216	0.834695	0.89036	0.890575	0.838474	0.876935	0.8652	0.87073	1	0.903375	0.0600123
1528	24	15358	0.061432	99.1751	8.31748	12.514	3.13119	0.942538	0.930102	0.881332	0.899303	0.912847	0.89888	0.921669	0.893085	0.906498	0.860203	0.892206	0.885434	0.883904	0.834744	0.89035	0.890839	0.838879	0.877295	0.865738	0.8715	1	0.904226	0.0597997
1528	24	15358	0.061432	99.1751	8.31748	12.514	3.13119	0.942538	0.930102	0.881332	0.899303	0.912847	0.89888	0.921669	0.893085	0.906498	0.860203	0.892206	0.885434	0.883904	0.834744	0.89035	0.890839	0.838879	0.877295	0.865738	0.8715	1	0.904226	0.0597997
1533	29	13153	0.052612	127.945	9.24471	26.6384	5.75826	0.943967	0.931651	0.882612	0.900631	0.914772	0.898996	0.922033	0.892876	0.906257	0.859576	0.89242	0.885996	0.884703	0.834829	0.890443	0.890823	0.838212	0.877138	0.867369	0.872577	1	0.905093	0.0593746
1534	30	285	0.00114	114.587	8.11912	19.153	4.09612	0.959649	0.961404	0.917544	0.922807	0.929825	0.92807	0.933333	0.924561	0.936842	0.854386	0.891228	0.892982	0.892982	0.847368	0.896491	0.907018	0.85614	0.892982	0.885965	0.892982	1	0.925443	0.0473666
1538	34	261	0.001044	114.472	8.26992	19.1072	4.17652	0.95977	0.967433	0.91954	0.925287	0.929119	0.927203	0.929119	0.927203	0.940613	0.856322	0.89272	0.888889	0.888889	0.846743	0.900383	0.908046	0.862069	0.890805	0.885057	0.888889	1	0.926595	0.046274
1538	22	13740	0.05496	100.204	7.82051	12.8703	2.99034	0.951674	0.934571	0.919833	0.893049	0.895197	0.901383	0.913537	0.899563	0.929003	0.852693	0.880932	0.87722	0.898217	0.828857	0.891084	0.896252	0.846834	0.867504	0.839047	0.865175	1	0.908433	0.0562513
1540	24	12926	0.051704	100.104	8.25153	12.8584	3.15925	0.952499	0.935634	0.920122	0.894631	0.895869	0.901748	0.913353	0.900627	0.928826	0.85386	0.88175	0.878037	0.898577	0.830149	0.891304	0.896333	0.847478	0.867244	0.838775	0.865156	1	0.90912	0.0560592
1540	24	12926	0.051704	100.104	8.25153	12.8584	3.15925	0.952499	0.935634	0.920122	0.894631	0.895869	0.901748	0.913353	0.900627	0.928826	0.85386	0.88175	0.878037	0.898577	0.830149	0.891304	0.896333	0.847478	0.867244	0.838775	0.865156	1	0.90912	0.0560592
1545	29	11146	0.044584	130.066	9.1758	27.9592	5.89013	0.954333	0.937466	0.922977	0.896375	0.897631	0.902835	0.914812	0.901444	0.929033	0.85497	0.88202	0.878207	0.898125	0.830791	0.89319	0.895074	0.848556	0.867755	0.838866	0.865288	1	0.910543	0.0552406
1546	30	173	0.000692	115.084	8.11368	19.3998	4.13052	0.959538	0.971098	0.930636	0.907514	0.898844	0.939306	0.921965	0.907514	0.924855	0.881503	0.869942	0.881503	0.895954	0.812139	0.901734	0.904624	0.861272	0.852601	0.82659	0.898844	1	0.921323	0.0468092
1550	34	158	0.000632	115.222	8.04353	19.4636	4.0967	0.958861	0.968354	0.93038	0.914557	0.905063	0.939873	0.917722	0.908228	0.924051	0.876582	0.867089	0.882911	0.89557	0.813291	0.905063	0.905063	0.860759	0.85443	0.829114	0.89557	1	0.921648	0.0476915
1550	22	12963	0.051852	100.486	7.79708	12.9759	2.99474	0.922626	0.927409	0.914603	0.894816	0.898403	0.888066	0.897863	0.899715	0.912482	0.86797	0.881702	0.907699	0.884749	0.862686	0.867778	0.854046	0.83989	0.869552	0.84529	0.866775	1	0.901327	0.0605401
1552	24	12234	0.048936	100.449	8.2417	12.9889	3.17705	0.924473	0.928028	0.916054	0.895496	0.899134	0.890101	0.898888	0.900482	0.912988	0.867868	0.882704	0.907675	0.883848	0.86374	0.867909	0.854749	0.840118	0.870525	0.845594	0.867092	1	0.902281	0.060229
1552	24	12234	0.048936	100.449	8.2417	12.9889	3.17705	0.924473	0.928028	0.916054	0.895496	0.899134	0.890101	0.898888	0.900482	0.912988	0.867868	0.882704	0.907675	0.883848	0.86374	0.867909	0.854749	0.840118	0.870525	0.845594	0.867092	1	0.902281	0.060229
1557	29	10532	0.042128	129.972	9.23677	27.9053	5.93482	0.926415	0.930545	0.916872	0.895604	0.900494	0.889005	0.899354	0.901253	0.913834	0.867357	0.883593	0.908469	0.883355	0.864081	0.867262	0.854396	0.839299	0.87106	0.846231	0.866217	1	0.903124	0.0598372
1558	30	189	0.000756	116.506	7.08445	20.0494	3.69617	0.941799	0.941799	0.917989	0.94709	0.928571	0.896825	0.915344	0.891534	0.925926	0.862434	0.886243	0.907407	0.899471	0.862434	0.857143	0.84127	0.833333	0.878307	0.875661	0.854497	1	0.915557	0.0555735
1562	34	177	0.000708	116.732	7.15469	20.1688	3.7372	0.937853	0.937853	0.915254	0.943503	0.929379	0.89548	0.923729	0.887006	0.923729	0.870056	0.884181	0.90113	0.903955	0.867232	0.853107	0.841808	0.838983	0.881356	0.875706	0.847458	1	0.914232	0.0562694
1562	22	13026	0.052104	100.647	7.82427	13.0388	3.01114	0.959312	0.935245	0.907838	0.90139	0.906648	0.885306	0.907608	0.91183	0.876516	0.832642	0.877437	0.87951	0.871795	0.844542	0.907186	0.885038	0.820973	0.865538	0.845693	0.86834	1	0.905598	0.0572888
1564	24	12230	0.04892	100.501	8.27521	13.0107	3.19322	0.960016	0.935814	0.907768	0.902535	0.907768	0.886263	0.907645	0.912469	0.876738	0.833565	0.878046	0.879681	0.871627	0.845176	0.907482	0.884424	0.821014	0.865372	0.846321	0.868152	1	0.906141	0.0572654
1564	24	12230	0.04892	100.501	8.27521	13.0107	3.19322	0.960016	0.935814	0.907768	0.902535	0.907768	0.886263	0.907645	0.912469	0.876738	0.833565	0.878046	0.879681	0.871627	0.845176	0.907482	0.884424	0.821014	0.865372	0.846321	0.868152	1	0.906141	0.0572654
1569	29	10514	0.042056	130.64	9.20814	28.3292	5.99365	0.960957	0.937559	0.907742	0.903938	0.909407	0.886532	0.908931	0.911832	0.87626	0.834697	0.87859	0.881539	0.873502	0.846633	0.907029	0.883964	0.821143	0.865655	0.845587	0.86984	1	0.906987	0.0567235
1570	30	152	0.000608	116.239	8.55155	20.0117	4.38167	0.944079	0.944079	0.930921	0.927632	0.914474	0.904605	0.921053	0.924342	0.835526	0.835526	0.894737	0.898026	0.875	0.828947	0.904605	0.878289	0.828947	0.871711	0.842105	0.845395	1	0.911783	0.0559399
1574	34	134	0.000536	116.098	8.63811	19.9464	4.41468	0.947761	0.94403	0.929104	0.940299	0.925373	0.910448	0.914179	0.929104	0.828358	0.824627	0.899254	0.899254	0.884328	0.83209	0.906716	0.865672	0.835821	0.873134	0.858209	0.835821	1	0.914191	0.0547954
1574	22	13522	0.054088	100.12	7.81445	12.8378	2.97856	0.949675	0.945274	0.905672	0.917838	0.935919	0.891473	0.902344	0.886888	0.896169	0.873059	0.876682	0.877089	0.861041	0.890179	0.901642	0.8975	0.845141	0.868178	0.831904	0.861929	1	0.911198	0.0538927
1576	24	12738	0.050952	100.025	8.25978	12.8287	3.15329	0.949717	0.945753	0.906814	0.918865	0.937824	0.892526	0.902182	0.887894	0.896177	0.873881	0.876158	0.877571	0.861281	0.890799	0.902222	0.897865	0.84507	0.868778	0.830115	0.862106	1	0.911805	0.0537696
1576	24	12738	0.050952	100.025	8.25978	12.8287	3.15329	0.949717	0.945753	0.906814	0.918865	0.937824	0.892526	0.902182	0.887894	0.896177	0.873881	0.876158	0.877571	0.861281	0.890799	0.902222	0.897865	0.84507	0.868778	0.830115	0.862106	1	0.911805	0.0537696
1581	29	11034	0.044136	129.097	9.18574	27.349	5.82372	0.950879	0.945849	0.908012	0.919567	0.938463	0.893556	0.9028	0.890112	0.896185	0.874524	0.876065	0.878376	0.861156	0.891925	0.90271	0.897861	0.845568	0.870265	0.828938	0.862199	1	0.912543	0.0536701
1582	30	186	0.000744	115.143	7.69229	19.3998	3.88505	0.954301	0.967742	0.954301	0.895161	0.956989	0.889785	0.924731	0.892473	0.876344	0.889785	0.889785	0.892473	0.86828	0.887097	0.900538	0.900538	0.852151	0.876344	0.819892	0.857527	1	0.921862	0.0511964
1586	34	171	0.000684	115.01	7.7296	19.3363	3.90918	0.95614	0.97076	0.95614	0.894737	0.959064	0.891813	0.932749	0.897661	0.874269	0.885965	0.894737	0.894737	0.871345	0.891813	0.906433	0.897661	0.853801	0.877193	0.824561	0.853801	1	0.923993	0.0501691
1586	22	14538	0.058152	99.7722	7.86464	12.7095	2.97113	0.943459	0.94081	0.900502	0.903907	0.910751	0.902806	0.909857	0.90401	0.908378	0.852903	0.860779	0.889256	0.878663	0.841347	0.884475	0.888155	0.852628	0.869033	0.838767	0.887158	1	0.906888	0.0562137
1588	24	13732	0.054928	99.6708	8.28699	12.697	3.13778	0.944254	0.94196	0.901908	0.904821	0.911957	0.904457	0.910647	0.905294	0.908935	0.852935	0.861783	0.889492	0.878896	0.840955	0.884467	0.888363	0.852461	0.869757	0.838734	0.887962	1	0.907791	0.0556654
1588	24	13732	0.054928	99.6708	8.28699	12.697	3.13778	0.944254	0.94196	0.901908	0.904821	0.911957	0.904457	0.910647	0.905294	0.908935	0.852935	0.861783	0.889492	0.878896	0.840955	0.884467	0.888363	0.852461	0.869757	0.838734	0.887962	1	0.907791	0.0556654
1593	29	11850	0.0474	128.291	9.20289	26.8477	5.73737	0.945316	0.94384	0.903544	0.906076	0.911603	0.90616	0.910295	0.906371	0.910295	0.85308	0.861646	0.890591	0.878186	0.839873	0.886329	0.888861	0.853376	0.869831	0.839451	0.887679	1	0.908713	0.0552704
1594	30	286	0.001144	114.962	9.11366	19.4142	4.68484	0.97028	0.966783	0.917832	0.91958	0.921329	0.90035	0.935315	0.933566	0.924825	0.86014	0.861888	0.893357	0.879371	0.811189	0.896853	0.896853	0.853147	0.882867	0.846154	0.896853	1	0.922376	0.0519734
1598	34	269	0.001076	114.99	9.15151	19.4305	4.69839	0.972119	0.968401	0.916357	0.921933	0.921933	0.899628	0.94052	0.931227	0.925651	0.864312	0.858736	0.892193	0.875465	0.814126	0.892193	0.901487	0.851301	0.884758	0.851301	0.89777	1	0.923168	0.0518814
1598	22	16416	0.065664	99.3091	7.99942	12.5444	3.01296	0.946333	0.910057	0.891661	0.910971	0.910027	0.88965	0.910697	0.900128	0.930799	0.832998	0.869639	0.88566	0.893701	0.835191	0.885447	0.888706	0.850969	0.885356	0.87168	0.883741	1	0.903155	0.0598191
1600	24	15444	0.061776	99.1591	8.42618	12.5148	3.17738	0.946808	0.911066	0.893583	0.912458	0.911066	0.890605	0.911487	0.901062	0.931462	0.834887	0.871083	0.885813	0.894004	0.83547	0.886008	0.888759	0.851463	0.885457	0.872183	0.883709	1	0.904133	0.0594909
1600	24	15444	0.061776	99.1591	8.42618	12.5148	3.17738	0.946808	0.911066	0.893583	0.912458	0.911066	0.890605	0.911487	0.901062	0.931462	0.834887	0.871083	0.885813	0.894004	0.83547	0.886008	0.888759	0.851463	0.885457	0.872183	0.883709	1	0.904133	0.0594909
1605	29	13206	0.052824	127.854	9.3398	26.591	5.81176	0.948281	0.91254	0.894366	0.911896	0.91235	0.891034	0.91148	0.901939	0.932493	0.835756	0.872709	0.885507	0.89429	0.83587	0.887286	0.887892	0.851507	0.885582	0.873694	0.883462	1	0.904908	0.0593809
1606	30	303	0.001212	114.604	8.10306	19.1606	4.09237	0.975248	0.929043	0.927393	0.935644	0.922442	0.915842	0.912541	0.943894	0.950495	0.848185	0.891089	0.886139	0.905941	0.848185	0.877888	0.919142	0.838284	0.892739	0.879538	0.864686	1	0.924039	0.0504542
1610	34	283	0.001132	114.488	7.82699	19.0839	3.91527	0.973498	0.927562	0.927562	0.934629	0.922261	0.916961	0.915194	0.941696	0.957597	0.840989	0.888693	0.890459	0.90636	0.849823	0.878092	0.916961	0.840989	0.90106	0.878092	0.865724	1	0.923851	0.0507048
1610	22	16835	0.06734	99.1948	7.77697	12.4888	2.91146	0.943421	0.937422	0.914197	0.886516	0.889427	0.884704	0.919305	0.884883	0.915593	0.861568	0.875884	0.914909	0.893911	0.840392	0.895575	0.868726	0.849272	0.900416	0.855509	0.849807	1	0.905205	0.0580802
1612	24	15854	0.063416	99.1053	8.21685	12.4818	3.08316	0.944462	0.938691	0.915195	0.887442	0.889681	0.885423	0.920115	0.885486	0.916141	0.862022	0.875804	0.914533	0.894506	0.84004	0.895547	0.867825	0.850385	0.900309	0.855368	0.850038	1	0.905897	0.0578103
1612	24	15854	0.063416	99.1053	8.21685	12.4818	3.08316	0.944462	0.938691	0.915195	0.887442	0.889681	0.885423	0.920115	0.885486	0.916141	0.862022	0.875804	0.914533	0.894506	0.84004	0.895547	0.867825	0.850385	0.900309	0.855368	0.850038	1	0.905897	0.0578103
1617	29	13641	0.054564	127.655	9.12717	26.4504	5.65523	0.945459	0.94007	0.917565	0.888938	0.891137	0.886115	0.92046	0.886775	0.917198	0.862693	0.876769	0.914816	0.894656	0.841727	0.896818	0.868595	0.851441	0.900484	0.855619	0.849461	1	0.907065	0.0574866
1618	30	328	0.001312	113.976	8.4019	18.8737	4.24318	0.96189	0.95122	0.929878	0.907012	0.907012	0.89939	0.935976	0.88872	0.928354	0.879573	0.896341	0.907012	0.89939	0.849085	0.885671	0.873476	0.862805	0.89939	0.853659	0.871951	1	0.919136	0.0540561
1622	34	305	0.00122	114.187	8.30364	18.9703	4.22276	0.965574	0.954098	0.927869	0.908197	0.908197	0.898361	0.932787	0.890164	0.92623	0.885246	0.890164	0.911475	0.901639	0.844262	0.878689	0.881967	0.859016	0.898361	0.854098	0.87541	1	0.919817	0.0524157
1622	22	16293	0.065172	99.3964	7.90293	12.5713	2.97803	0.941723	0.927269	0.914319	0.902351	0.894556	0.885135	0.891518	0.902504	0.914319	0.845731	0.880194	0.868655	0.874946	0.843583	0.881943	0.870343	0.854324	0.855674	0.834499	0.863254	1	0.901889	0.0572499
1624	24	15336	0.061344	99.3262	8.25572	12.5664	3.11673	0.942782	0.928176	0.915721	0.903071	0.895312	0.88615	0.891725	0.903169	0.914482	0.84582	0.880738	0.868545	0.875619	0.842495	0.881455	0.870533	0.854199	0.855764	0.834931	0.863882	1	0.902578	0.0570432
1624	24	15336	0.061344	99.3262	8.25572	12.5664	3.11673	0.942782	0.928176	0.915721	0.903071	0.895312	0.88615	0.891725	0.903169	0.914482	0.84582	0.880738	0.868545	0.875619	0.842495	0.881455	0.870533	0.854199	0.855764	0.834931	0.863882	1	0.902578	0.0570432
1629	29	13200	0.0528	128.614	9.15521	27.0445	5.75232	0.943826	0.929811	0.917727	0.905	0.896553	0.888258	0.891894	0.903106	0.914432	0.846818	0.881364	0.869962	0.876856	0.8425	0.880227	0.870568	0.855152	0.856629	0.833447	0.862689	1	0.90369	0.0566171
1630	30	245	0.00098	114.416	7.68665	19.0386	3.80725	0.955102	0.940816	0.934694	0.914286	0.906122	0.918367	0.893878	0.922449	0.928571	0.863265	0.885714	0.873469	0.879592	0.861224	0.893878	0.865306	0.871429	0.863265	0.826531	0.867347	1	0.915782	0.0538634
1634	34	228	0.000912	114.585	7.56537	19.1143	3.76764	0.953947	0.945175	0.934211	0.916667	0.903509	0.916667	0.892544	0.921053	0.932018	0.866228	0.888158	0.875	0.872807	0.861842	0.894737	0.864035	0.872807	0.864035	0.826754	0.861842	1	0.916069	0.0530485
1634	22	15345	0.06138	99.9023	7.68081	12.7479	2.9084	0.957413	0.923004	0.890257	0.910003	0.91929	0.891821	0.906386	0.884979	0.898436	0.84679	0.881786	0.87087	0.857739	0.873249	0.927045	0.889182	0.835549	0.859824	0.83581	0.883415	1	0.904931	0.058582
1636	24	14411	0.057644	99.7962	8.17801	12.7376	3.1081	0.958018	0.924641	0.891402	0.910207	0.920651	0.892651	0.907605	0.885608	0.898793	0.847582	0.883353	0.871314	0.857158	0.873014	0.927972	0.890223	0.835508	0.860072	0.834883	0.883249	1	0.905756	0.0583058
1636	24	14411	0.057644	99.7962	8.17801	12.7376	3.1081	0.958018	0.924641	0.891402	0.910207	0.920651	0.892651	0.907605	0.885608	0.898793	0.847582	0.883353	0.871314	0.857158	0.873014	0.927972	0.890223	0.835508	0.860072	0.834883	0.883249	1	0.905756	0.0583058
1641	29	12385	0.04954	128.168	9.02864	26.7575	5.63383	0.958781	0.925394	0.891966	0.910497	0.922325	0.892531	0.908599	0.886314	0.89895	0.848082	0.885063	0.871942	0.857166	0.873314	0.927937	0.88914	0.835123	0.861405	0.834235	0.884618	1	0.906377	0.0580306
1642	30	206	0.000824	115.904	8.61525	19.8489	4.49273	0.958738	0.953883	0.910194	0.92233	0.93932	0.919903	0.929612	0.910194	0.907767	0.839806	0.876214	0.84466	0.871359	0.883495	0.934466	0.876214	0.86165	0.876214	0.847087	0.878641	1	0.91888	0.0508556
1646	34	193	0.000772	115.829	8.62126	19.811	4.48759	0.958549	0.963731	0.911917	0.930052	0.935233	0.914508	0.92487	0.906736	0.904145	0.836788	0.880829	0.839378	0.873057	0.88342	0.930052	0.878238	0.865285	0.875648	0.839378	0.875648	1	0.919501	0.050904
1646	22	14288	0.057152	100.252	7.78372	12.8861	2.97801	0.956537	0.939635	0.893512	0.926722	0.923117	0.897641	0.924237	0.889348	0.908035	0.862717	0.883539	0.90765	0.873425	0.865412	0.899041	0.884064	0.861877	0.869401	0.87591	0.870416	1	0.913317	0.0552969
1648	24	13440	0.05376	100.188	8.23398	12.889	3.16004	0.957999	0.940923	0.894792	0.927232	0.924033	0.897879	0.924851	0.890551	0.908371	0.863132	0.884449	0.908036	0.873698	0.866704	0.900632	0.883854	0.862165	0.869457	0.8766	0.869829	1	0.914205	0.0549823
1648	24	13440	0.05376	100.188	8.23398	12.889	3.16004	0.957999	0.940923	0.894792	0.927232	0.924033	0.897879	0.924851	0.890551	0.908371	0.863132	0.884449	0.908036	0.873698	0.866704	0.900632	0.883854	0.862165	0.869457	0.8766	0.869829	1	0.914205	0.0549823
1653	29	11507	0.046028	129.271	9.13728	27.4537	5.81801	0.958938	0.943035	0.897714	0.928913	0.925567	0.900886	0.924655	0.892935	0.909577	0.865169	0.886069	0.909229	0.874381	0.866125	0.900495	0.88381	0.862127	0.869818	0.876684	0.868949	1	0.915742	0.0544618
1654	30	173	0.000692	114.734	7.82205	19.2059	3.96048	0.965318	0.985549	0.924855	0.939306	0.945087	0.910405	0.953757	0.916185	0.895954	0.884393	0.910405	0.927746	0.861272	0.869942	0.901734	0.895954	0.83815	0.872832	0.884393	0.83815	1	0.932065	0.0484766
1658	34	159	0.000636	114.493	7.92583	19.0938	4.0041	0.968553	0.984277	0.927673	0.933962	0.95283	0.918239	0.955975	0.921384	0.902516	0.889937	0.908805	0.921384	0.86478	0.86478	0.899371	0.902516	0.849057	0.871069	0.880503	0.830189	1	0.934074	0.0478934
1658	22	14093	0.056372	100.453	7.65261	12.9547	2.92657	0.959803	0.917654	0.901405	0.912971	0.925921	0.898283	0.901511	0.879408	0.91549	0.840133	0.87288	0.894806	0.899134	0.84063	0.912616	0.880756	0.836444	0.854786	0.854254	0.888491	1	0.907494	0.0549369
1660	24	13286	0.053144	100.355	8.08365	12.9432	3.10551	0.960786	0.918787	0.901852	0.914572	0.926201	0.899067	0.901551	0.880288	0.916453	0.840283	0.873664	0.896018	0.899706	0.840885	0.913706	0.880777	0.836219	0.855035	0.854283	0.888567	1	0.908251	0.0546508
1660	24	13286	0.053144	100.355	8.08365	12.9432	3.10551	0.960786	0.918787	0.901852	0.914572	0.926201	0.899067	0.901551	0.880288	0.916453	0.840283	0.873664	0.896018	0.899706	0.840885	0.913706	0.880777	0.836219	0.855035	0.854283	0.888567	1	0.908251	0.0546508
1665	29	11524	0.046096	129.009	8.95417	27.2736	5.66006	0.961602	0.92008	0.9019	0.91509	0.927629	0.899774	0.903376	0.879686	0.915871	0.840463	0.874783	0.896781	0.900208	0.841591	0.913702	0.881291	0.836906	0.854261	0.854651	0.889448	1	0.908915	0.0544133
1666	30	193	0.000772	116.334	7.85821	20.0113	4.04989	0.971503	0.932642	0.917098	0.950777	0.950777	0.904145	0.909326	0.901554	0.953368	0.829016	0.875648	0.898964	0.906736	0.849741	0.935233	0.904145	0.849741	0.854922	0.852332	0.898964	1	0.923193	0.0475937
1670	34	185	0.00074	116.372	7.91953	20.0347	4.08809	0.97027	0.937838	0.921622	0.951351	0.954054	0.905405	0.905405	0.9	0.951351	0.827027	0.872973	0.9	0.910811	0.848649	0.935135	0.910811	0.851351	0.854054	0.854054	0.897297	1	0.924218	0.0476804
1670	22	12892	0.051568	100.328	7.95425	12.925	3.05258	0.944035	0.927436	0.905484	0.869609	0.893616	0.890242	0.877172	0.894625	0.906609	0.858401	0.868717	0.883959	0.895361	0.83067	0.904165	0.863753	0.841064	0.874884	0.854134	0.864877	1	0.898218	0.0589059
1672	24	12135	0.04854	100.257	8.42549	12.9272	3.2377	0.944417	0.928142	0.907046	0.871405	0.895179	0.890729	0.877792	0.89555	0.906634	0.859662	0.868892	0.884013	0.895921	0.83082	0.904697	0.864277	0.841492	0.874248	0.8541	0.864565	1	0.89903	0.0588634
1672	24	12135	0.04854	100.257	8.42549	12.9272	3.2377	0.944417	0.928142	0.907046	0.871405	0.895179	0.890729	0.877792	0.89555	0.906634	0.859662	0.868892	0.884013	0.895921	0.83082	0.904697	0.864277	0.841492	0.874248	0.8541	0.864565	1	0.89903	0.0588634
1677	29	10416	0.041664	128.245	9.37812	26.8358	5.86511	0.945036	0.928715	0.90865	0.873704	0.895401	0.890457	0.879992	0.896169	0.907546	0.861799	0.869576	0.885177	0.896505	0.830405	0.903466	0.865591	0.839382	0.875384	0.854071	0.866263	1	0.899924	0.0588178
1678	30	253	0.001012	113.494	8.18994	18.624	4.10371	0.964427	0.93083	0.924901	0.897233	0.913043	0.901186	0.883399	0.907115	0.901186	0.895257	0.907115	0.873518	0.901186	0.820158	0.916996	0.87747	0.871542	0.883399	0.84585	0.863636	1	0.912556	0.0492882
1682	34	235	0.00094	113.273	7.96295	18.5011	3.95462	0.968085	0.931915	0.92766	0.897872	0.912766	0.895745	0.889362	0.908511	0.897872	0.9	0.906383	0.876596	0.904255	0.819149	0.919149	0.882979	0.868085	0.882979	0.851064	0.865957	1	0.913911	0.0480341
1682	22	17678	0.070712	97.7521	7.87865	11.966	2.85759	0.948128	0.933505	0.915516	0.913678	0.914838	0.881972	0.909549	0.897726	0.908587	0.852161	0.884376	0.879766	0.883132	0.845938	0.885507	0.861551	0.859317	0.87097	0.827328	0.890231	1	0.908062	0.05731
1684	24	16664	0.066656	97.6606	8.27601	11.9565	3.00642	0.949052	0.93474	0.916587	0.914906	0.914996	0.882891	0.910226	0.898824	0.909115	0.853397	0.884782	0.880581	0.883491	0.845985	0.885082	0.862608	0.860148	0.871249	0.827802	0.890482	1	0.908903	0.0569625
1684	24	16664	0.066656	97.6606	8.27601	11.9565	3.00642	0.949052	0.93474	0.916587	0.914906	0.914996	0.882891	0.910226	0.898824	0.909115	0.853397	0.884782	0.880581	0.883491	0.845985	0.885082	0.862608	0.860148	0.871249	0.827802	0.890482	1	0.908903	0.0569625
1689	29	14325	0.0573	126.938	9.18738	26.0177	5.60804	0.950506	0.93623	0.917068	0.916719	0.915393	0.8837	0.911588	0.899407	0.909599	0.853962	0.88555	0.882164	0.884712	0.846667	0.885829	0.863141	0.860244	0.872216	0.827155	0.89082	1	0.909912	0.0568702
1690	30	277	0.001108	113.907	7.9121	18.8038	3.8898	0.956679	0.954874	0.962094	0.936823	0.942238	0.911552	0.942238	0.920578	0.927798	0.861011	0.891697	0.875451	0.886282	0.850181	0.900722	0.877256	0.882671	0.897112	0.82491	0.882671	1	0.929111	0.0522321
1694	34	266	0.001064	113.903	7.81048	18.7951	3.83372	0.954887	0.954887	0.960526	0.93609	0.947368	0.917293	0.941729	0.921053	0.928571	0.860902	0.889098	0.87594	0.885338	0.845865	0.896617	0.87594	0.885338	0.894737	0.823308	0.879699	1	0.929135	0.052707
1694	22	14796	0.059184	100.139	7.57661	12.8315	2.89164	0.9387	0.918052	0.901021	0.914707	0.913997	0.898756	0.895952	0.901392	0.914403	0.854826	0.877467	0.884901	0.86716	0.856448	0.925892	0.860165	0.841714	0.874865	0.819174	0.876115	1	0.904147	0.0595176
1696	24	13895	0.05558	100.098	8.02652	12.8423	3.07132	0.941022	0.919431	0.903418	0.915509	0.915005	0.900108	0.897229	0.902087	0.914897	0.85538	0.878302	0.885354	0.86729	0.857251	0.926988	0.860741	0.841994	0.874703	0.819683	0.877258	1	0.905431	0.0590373
1696	24	13895	0.05558	100.098	8.02652	12.8423	3.07132	0.941022	0.919431	0.903418	0.915509	0.915005	0.900108	0.897229	0.902087	0.914897	0.85538	0.878302	0.885354	0.86729	0.857251	0.926988	0.860741	0.841994	0.874703	0.819683	0.877258	1	0.905431	0.0590373
1701	29	11985	0.04794	128.322	8.96153	26.8466	5.60581	0.941677	0.921026	0.904005	0.916395	0.915436	0.901961	0.898748	0.90171	0.916229	0.856112	0.878431	0.885065	0.868085	0.857489	0.927451	0.862328	0.841218	0.87597	0.818565	0.877263	1	0.906242	0.05861
1702	30	274	0.001096	114.092	7.49404	18.8685	3.76108	0.959854	0.934307	0.927007	0.939781	0.928832	0.914234	0.921533	0.936131	0.919708	0.881387	0.877737	0.905109	0.885036	0.872263	0.939781	0.903285	0.835766	0.892336	0.830292	0.881387	1	0.923811	0.0501679
1706	34	247	0.000988	113.889	7.41336	18.7643	3.71315	0.95749	0.935223	0.927126	0.937247	0.927126	0.912955	0.921053	0.941296	0.919028	0.876518	0.874494	0.90081	0.890688	0.87247	0.937247	0.898785	0.838057	0.888664	0.82996	0.888664	1	0.922998	0.0506853
1706	22	14531	0.058124	99.5003	8.11481	12.6225	3.05648	0.943947	0.93359	0.897839	0.92516	0.898699	0.869245	0.913874	0.898458	0.903138	0.85352	0.877572	0.893159	0.877194	0.841752	0.895086	0.875026	0.839309	0.855516	0.844608	0.890476	1	0.904573	0.056556
1708	24	13675	0.0547	99.4252	8.52067	12.6197	3.21825	0.945484	0.934479	0.899378	0.92585	0.898903	0.870786	0.91426	0.898135	0.904059	0.854735	0.877733	0.893638	0.876892	0.841609	0.894808	0.874662	0.839927	0.855503	0.845155	0.89053	1	0.90537	0.0561585
1708	24	13675	0.0547	99.4252	8.52067	12.6197	3.21825	0.945484	0.934479	0.899378	0.92585	0.898903	0.870786	0.91426	0.898135	0.904059	0.854735	0.877733	0.893638	0.876892	0.841609	0.894808	0.874662	0.839927	0.855503	0.845155	0.89053	1	0.90537	0.0561585
1713	29	11753	0.047012	128.226	9.42068	26.8272	5.88719	0.946354	0.935974	0.901089	0.926742	0.899047	0.872373	0.914022	0.897133	0.904365	0.856547	0.878201	0.894367	0.876585	0.841189	0.895686	0.873564	0.841062	0.855143	0.843912	0.891262	1	0.906117	0.055946
1714	30	272	0.001088	113.549	8.03358	18.6381	3.93568	0.959559	0.957721	0.915441	0.955882	0.895221	0.887868	0.931985	0.908088	0.90625	0.852941	0.898897	0.898897	0.880515	0.841912	0.893382	0.889706	0.840074	0.863971	0.851103	0.886029	1	0.91866	0.0497624
1718	34	256	0.001024	113.425	8.02238	18.5772	3.92505	0.960938	0.957031	0.923828	0.957031	0.892578	0.890625	0.931641	0.90625	0.904297	0.855469	0.896484	0.898438	0.878906	0.839844	0.892578	0.884766	0.837891	0.861328	0.853516	0.890625	1	0.919405	0.0497241
1718	22	20737	0.082948	97.1089	7.82618	11.7324	2.80493	0.958721	0.926701	0.905917	0.920529	0.914597	0.892921	0.893813	0.873945	0.900058	0.86418	0.880672	0.894464	0.876187	0.85034	0.914284	0.866254	0.817572	0.838742	0.82794	0.884265	1	0.906852	0.056018
1720	24	19480	0.07792	97.0185	8.25185	11.7253	2.96745	0.959959	0.927644	0.907469	0.921766	0.91499	0.894302	0.894559	0.87423	0.900436	0.864887	0.881776	0.89479	0.877284	0.850282	0.914091	0.866889	0.817608	0.838989	0.828131	0.884446	1	0.90775	0.0555365
1720	24	19480	0.07792	97.0185	8.25185	11.7253	2.96745	0.959959	0.927644	0.907469	0.921766	0.91499	0.894302	0.894559	0.87423	0.900436	0.864887	0.881776	0.89479	0.877284	0.850282	0.914091	0.866889	0.817608	0.838989	0.828131	0.884446	1	0.90775	0.0555365
1725	29	16722	0.066888	125.031	9.09404	24.8721	5.39777	0.961129	0.929345	0.908922	0.922288	0.915441	0.89451	0.895437	0.874776	0.899922	0.865417	0.881294	0.895258	0.879052	0.849958	0.914275	0.86742	0.817546	0.838626	0.829685	0.884643	1	0.908528	0.0553039
1726	30	510	0.00204	111.994	7.83557	17.8805	3.75919	0.967647	0.94902	0.923529	0.945098	0.918627	0.910784	0.903922	0.896078	0.916667	0.871569	0.896078	0.903922	0.888235	0.87549	0.919608	0.858824	0.838235	0.861765	0.838235	0.878431	1	0.921656	0.0520259
1730	34	468	0.001872	112.099	7.75111	17.9241	3.7102	0.970085	0.949786	0.926282	0.943376	0.915598	0.912393	0.901709	0.898504	0.919872	0.870726	0.896368	0.905983	0.888889	0.878205	0.917735	0.857906	0.839744	0.863248	0.84188	0.877137	1	0.922373	0.0520431
1730	22	16899	0.067596	99.2922	7.85981	12.5298	2.94755	0.94979	0.927806	0.888544	0.881058	0.920143	0.89523	0.88668	0.880673	0.922776	0.854784	0.874312	0.913782	0.887774	0.842624	0.899225	0.871117	0.825996	0.862714	0.85082	0.884046	1	0.902149	0.0594987
1732	24	15891	0.063564	99.2246	8.25687	12.5286	3.10856	0.950507	0.928796	0.890347	0.882323	0.921308	0.897237	0.887074	0.881316	0.922849	0.856617	0.874615	0.914008	0.887672	0.843528	0.898874	0.871153	0.826537	0.862815	0.851551	0.884589	1	0.903102	0.0591734
1732	24	15891	0.063564	99.2246	8.25687	12.5286	3.10856	0.950507	0.928796	0.890347	0.882323	0.921308	0.897237	0.887074	0.881316	0.922849	0.856617	0.874615	0.914008	0.887672	0.843528	0.898874	0.871153	0.826537	0.862815	0.851551	0.884589	1	0.903102	0.0591734
1737	29	13749	0.054996	128.743	9.16024	27.1254	5.77888	0.951306	0.929886	0.891192	0.883664	0.923158	0.897629	0.888319	0.88221	0.923158	0.857008	0.8737	0.915157	0.88781	0.844425	0.899374	0.871009	0.825951	0.863117	0.850898	0.884537	1	0.903918	0.0590924
1738	30	270	0.00108	115.152	8.33461	19.4497	4.25699	0.95	0.957407	0.911111	0.924074	0.942593	0.914815	0.912963	0.901852	0.914815	0.87963	0.885185	0.92037	0.87963	0.842593	0.885185	0.87963	0.816667	0.861111	0.853704	0.911111	1	0.919132	0.0526757
1742	34	254	0.001016	115.158	8.21284	19.4429	4.16555	0.94685	0.958661	0.911417	0.919291	0.938976	0.913386	0.909449	0.897638	0.911417	0.885827	0.883858	0.917323	0.88189	0.838583	0.889764	0.88189	0.816929	0.860236	0.846457	0.913386	1	0.917585	0.0531138
1742	22	15170	0.06068	100.315	7.88521	12.916	3.02419	0.947956	0.92416	0.893902	0.910053	0.907383	0.902538	0.900363	0.894331	0.908537	0.86826	0.895452	0.868622	0.884245	0.837212	0.883982	0.849539	0.874094	0.87762	0.824654	0.876104	1	0.904691	0.0586424
1744	24	14314	0.057256	100.194	8.33968	12.8979	3.19837	0.948861	0.925667	0.894998	0.910612	0.908202	0.903521	0.901181	0.895417	0.909634	0.868974	0.895662	0.86887	0.884449	0.837222	0.884798	0.849343	0.87397	0.876904	0.825171	0.874983	1	0.905515	0.0582844
1744	24	14314	0.057256	100.194	8.33968	12.8979	3.19837	0.948861	0.925667	0.894998	0.910612	0.908202	0.903521	0.901181	0.895417	0.909634	0.868974	0.895662	0.86887	0.884449	0.837222	0.884798	0.849343	0.87397	0.876904	0.825171	0.874983	1	0.905515	0.0582844
1749	29	12349	0.049396	128.981	9.33057	27.2889	5.89706	0.948538	0.926755	0.896469	0.911126	0.909183	0.904972	0.903231	0.896672	0.908778	0.86922	0.896672	0.870313	0.883877	0.838367	0.882986	0.849097	0.873026	0.87752	0.824966	0.876022	1	0.906199	0.0580788
1750	30	228	0.000912	114.918	8.07926	19.3159	4.15793	0.967105	0.953947	0.923246	0.949561	0.940789	0.894737	0.901316	0.921053	0.925439	0.894737	0.903509	0.903509	0.872807	0.850877	0.892544	0.872807	0.879386	0.870614	0.844298	0.89693	1	0.92559	0.050211
1754	34	209	0.000836	115.033	8.18773	19.3806	4.22161	0.973684	0.956938	0.92823	0.952153	0.944976	0.897129	0.904306	0.92823	0.91866	0.894737	0.899522	0.909091	0.873206	0.839713	0.892344	0.873206	0.882775	0.873206	0.842105	0.894737	1	0.928305	0.0486577
1754	22	15140	0.06056	99.902	7.75894	12.7525	2.95037	0.954888	0.924769	0.900694	0.911427	0.907266	0.888111	0.897985	0.893461	0.909511	0.842503	0.869782	0.885469	0.885733	0.840621	0.908719	0.87609	0.847424	0.857497	0.823085	0.87576	1	0.904512	0.0561074
1756	24	14185	0.05674	99.8617	8.2163	12.7647	3.13459	0.956398	0.925203	0.902573	0.912795	0.908495	0.888967	0.898696	0.893973	0.909975	0.842933	0.869827	0.885055	0.886077	0.840712	0.908742	0.875996	0.846528	0.856574	0.822982	0.875291	1	0.905355	0.05575
1756	24	14185	0.05674	99.8617	8.2163	12.7647	3.13459	0.956398	0.925203	0.902573	0.912795	0.908495	0.888967	0.898696	0.893973	0.909975	0.842933	0.869827	0.885055	0.886077	0.840712	0.908742	0.875996	0.846528	0.856574	0.822982	0.875291	1	0.905355	0.05575
1761	29	12134	0.048536	129.873	9.21792	27.8406	5.91146	0.957269	0.926817	0.903082	0.913837	0.909881	0.890597	0.900074	0.895088	0.911282	0.843086	0.870158	0.885611	0.886641	0.840819	0.908522	0.87704	0.847659	0.857508	0.821493	0.87399	1	0.906321	0.0553958
1762	30	193	0.000772	115.834	8.42828	19.798	4.32908	0.963731	0.932642	0.914508	0.940415	0.911917	0.896373	0.909326	0.896373	0.943005	0.857513	0.873057	0.88342	0.919689	0.878238	0.919689	0.862694	0.84456	0.873057	0.839378	0.888601	1	0.916888	0.0479731
1766	34	175	0.0007	115.339	7.91157	19.5121	3.99316	0.965714	0.925714	0.911429	0.945714	0.911429	0.891429	0.917143	0.897143	0.942857	0.86	0.871429	0.891429	0.917143	0.888571	0.92	0.865714	0.845714	0.868571	0.837143	0.885714	1	0.916973	0.0479979
1766	22	12769	0.051076	101.068	7.71294	13.1944	2.99779	0.951445	0.906766	0.898465	0.919258	0.904887	0.884564	0.919179	0.88523	0.910604	0.848304	0.889028	0.881392	0.86804	0.838476	0.90798	0.877712	0.850067	0.856175	0.828413	0.85038	1	0.902809	0.059478
1768	24	11997	0.047988	101.004	8.17244	13.1972	3.19007	0.952571	0.908269	0.899642	0.921105	0.906268	0.886138	0.920313	0.886222	0.910353	0.848337	0.888847	0.882721	0.868092	0.839001	0.908727	0.877469	0.850296	0.856839	0.828249	0.850421	1	0.903855	0.059012
1768	24	11997	0.047988	101.004	8.17244	13.1972	3.19007	0.952571	0.908269	0.899642	0.921105	0.906268	0.886138	0.920313	0.886222	0.910353	0.848337	0.888847	0.882721	0.868092	0.839001	0.908727	0.877469	0.850296	0.856839	0.828249	0.850421	1	0.903855	0.059012
1773	29	10361	0.041444	128.14	9.04066	26.7407	5.6368	0.953238	0.910096	0.899817	0.922594	0.907441	0.885967	0.922498	0.886449	0.910819	0.850014	0.890117	0.882251	0.868159	0.839156	0.908455	0.876942	0.851655	0.858846	0.829119	0.849435	1	0.904712	0.0585341
1774	30	246	0.000984	114.147	7.77727	18.9125	3.85268	0.969512	0.920732	0.934959	0.961382	0.920732	0.892276	0.926829	0.890244	0.918699	0.878049	0.924797	0.910569	0.863821	0.859756	0.920732	0.873984	0.869919	0.867886	0.815041	0.865854	1	0.922031	0.0496249
1778	34	217	0.000868	113.834	7.68252	18.7527	3.75856	0.965438	0.921659	0.930876	0.963134	0.923963	0.889401	0.926267	0.882488	0.914747	0.866359	0.930876	0.90553	0.864055	0.847926	0.923963	0.875576	0.868664	0.870968	0.81106	0.859447	1	0.920105	0.0505706
1778	22	15804	0.063216	98.9131	8.00198	12.3971	2.96463	0.960675	0.907397	0.904455	0.903126	0.910782	0.881422	0.906732	0.876202	0.918407	0.874905	0.880663	0.898412	0.894868	0.809732	0.899741	0.857156	0.841749	0.837541	0.820868	0.893065	1	0.903545	0.0578783
1780	24	14854	0.059416	98.7986	8.37543	12.3776	3.11127	0.961963	0.908005	0.90612	0.904537	0.911034	0.882052	0.907432	0.876599	0.918911	0.876027	0.880941	0.898647	0.895079	0.810253	0.900128	0.857917	0.842635	0.838124	0.821294	0.893429	1	0.904391	0.0573817
1780	24	14854	0.059416	98.7986	8.37543	12.3776	3.11127	0.961963	0.908005	0.90612	0.904537	0.911034	0.882052	0.907432	0.876599	0.918911	0.876027	0.880941	0.898647	0.895079	0.810253	0.900128	0.857917	0.842635	0.838124	0.821294	0.893429	1	0.904391	0.0573817
1785	29	12715	0.05086	127.483	9.28804	26.3587	5.72668	0.963075	0.909949	0.907943	0.906528	0.911483	0.883877	0.908297	0.876563	0.918521	0.876524	0.880731	0.89882	0.896146	0.809044	0.901062	0.8593	0.841801	0.838026	0.820527	0.893079	1	0.905411	0.0571001
1786	30	294	0.001176	114.469	8.13966	19.095	4.04053	0.965986	0.931973	0.916667	0.928571	0.920068	0.880952	0.926871	0.913265	0.918367	0.904762	0.901361	0.904762	0.89966	0.807823	0.903061	0.855442	0.855442	0.845238	0.806122	0.906463	1	0.917282	0.0563027
1790	34	268	0.001072	114.554	7.91616	19.1222	3.96341	0.966418	0.93097	0.91791	0.927239	0.91791	0.889925	0.929104	0.908582	0.916045	0.904851	0.904851	0.902985	0.899254	0.800373	0.904851	0.852612	0.856343	0.843284	0.796642	0.914179	1	0.91732	0.056266
1790	22	19074	0.076296	98.1015	7.7295	12.0846	2.84268	0.949434	0.916955	0.912237	0.903953	0.913442	0.890558	0.884974	0.880859	0.904268	0.861592	0.866625	0.887098	0.881278	0.839913	0.882746	0.874541	0.830555	0.841905	0.83024	0.874096	1	0.902003	0.0591282
1792	24	17914	0.071656	98.0505	8.1409	12.0902	3.00369	0.950067	0.918695	0.913615	0.904293	0.914424	0.891482	0.885509	0.881406	0.904711	0.862538	0.866892	0.887658	0.881517	0.839874	0.882969	0.874567	0.830803	0.841911	0.82963	0.874177	1	0.902787	0.05871
1792	24	17914	0.071656	98.0505	8.1409	12.0902	3.00369	0.950067	0.918695	0.913615	0.904293	0.914424	0.891482	0.885509	0.881406	0.904711	0.862538	0.866892	0.887658	0.881517	0.839874	0.882969	0.874567	0.830803	0.841911	0.82963	0.874177	1	0.902787	0.05871
1797	29	15338	0.061352	126.555	9.05994	25.7765	5.53066	0.95045	0.91984	0.91433	0.90504	0.914624	0.891902	0.885643	0.881145	0.904486	0.863411	0.868431	0.887143	0.880525	0.840103	0.883688	0.874071	0.830128	0.841994	0.831236	0.873549	1	0.903223	0.0584588
1798	30	432	0.001728	112.914	8.12916	18.338	3.95428	0.966435	0.946759	0.922454	0.930556	0.922454	0.909722	0.888889	0.893519	0.900463	0.912037	0.876157	0.899306	0.878472	0.859954	0.91088	0.878472	0.829861	0.818287	0.834491	0.880787	1	0.917926	0.0498385
1802	34	400	0.0016	112.95	8.20763	18.3609	3.98996	0.96625	0.9475	0.92625	0.93	0.9225	0.91875	0.8875	0.90125	0.90125	0.91375	0.88125	0.90125	0.8825	0.86875	0.9125	0.87625	0.8325	0.81625	0.83625	0.8775	1	0.919893	0.0500516
1802	22	15663	0.062652	99.6343	7.99193	12.6654	3.02239	0.949754	0.914895	0.907712	0.899189	0.915661	0.901583	0.897082	0.910873	0.901839	0.847507	0.866852	0.87346	0.876365	0.821682	0.888719	0.861425	0.863787	0.857275	0.81402	0.866277	1	0.902835	0.0566122
1804	24	14669	0.058676	99.5323	8.40984	12.653	3.18793	0.95136	0.916252	0.908719	0.899993	0.916559	0.902754	0.897982	0.911548	0.902243	0.847911	0.867885	0.874497	0.877599	0.821869	0.888643	0.861681	0.863624	0.857761	0.813825	0.866146	1	0.9038	0.056076
1804	24	14669	0.058676	99.5323	8.40984	12.653	3.18793	0.95136	0.916252	0.908719	0.899993	0.916559	0.902754	0.897982	0.911548	0.902243	0.847911	0.867885	0.874497	0.877599	0.821869	0.888643	0.861681	0.863624	0.857761	0.813825	0.866146	1	0.9038	0.056076
1809	29	12631	0.050524	126.849	9.23946	25.9694	5.65649	0.95226	0.917702	0.909667	0.89985	0.917069	0.902343	0.898741	0.912913	0.903214	0.849141	0.869092	0.873723	0.878513	0.822421	0.88936	0.862362	0.863392	0.857691	0.814742	0.866954	1	0.904509	0.0555409
1810	30	377	0.001508	112.568	8.20128	18.1765	3.92826	0.962865	0.927056	0.929708	0.921751	0.924403	0.913793	0.913793	0.93634	0.903183	0.867374	0.877984	0.880637	0.875332	0.81565	0.883289	0.874005	0.856764	0.860743	0.819629	0.875332	1	0.916044	0.0505577
1814	34	350	0.0014	112.535	8.16893	18.159	3.9137	0.962857	0.924286	0.931429	0.92	0.922857	0.915714	0.912857	0.934286	0.908571	0.87	0.872857	0.881429	0.871429	0.812857	0.882857	0.871429	0.855714	0.861429	0.815714	0.875714	1	0.915515	0.0507839
1814	22	19962	0.079848	97.2201	7.99787	11.7821	2.88086	0.941539	0.902941	0.893598	0.914462	0.916592	0.892621	0.902189	0.888037	0.896854	0.850516	0.852344	0.870454	0.909102	0.814723	0.906272	0.84448	0.826195	0.843503	0.811241	0.837141	1	0.897709	0.0613016
1816	24	18729	0.074916	97.1104	8.40331	11.7672	3.03044	0.94311	0.904106	0.895082	0.916493	0.91708	0.894148	0.903038	0.888889	0.897619	0.851327	0.852955	0.870869	0.909952	0.814592	0.906722	0.84492	0.825885	0.844519	0.811122	0.838005	1	0.898819	0.060805
1816	24	18729	0.074916	97.1104	8.40331	11.7672	3.03044	0.94311	0.904106	0.895082	0.916493	0.91708	0.894148	0.903038	0.888889	0.897619	0.851327	0.852955	0.870869	0.909952	0.814592	0.906722	0.84492	0.825885	0.844519	0.811122	0.838005	1	0.898819	0.060805
1821	29	16035	0.06414	124.33	9.25968	24.476	5.43931	0.943935	0.906112	0.896664	0.917711	0.917649	0.895104	0.904521	0.889523	0.89788	0.851294	0.851793	0.871749	0.910914	0.815872	0.907546	0.844715	0.826473	0.845151	0.811662	0.839258	1	0.899801	0.0604635
1822	30	711	0.002844	110.193	8.37892	17.0797	3.90782	0.965541	0.928973	0.92827	0.933193	0.926864	0.910689	0.919128	0.909283	0.912096	0.873418	0.853727	0.869902	0.924051	0.838959	0.893812	0.844585	0.838256	0.855837	0.815049	0.850914	1	0.916879	0.0499342
1826	34	656	0.002624	110.278	8.34711	17.1162	3.8825	0.964939	0.93064	0.925305	0.93064	0.926829	0.910823	0.918445	0.912348	0.91311	0.875762	0.854421	0.86814	0.925305	0.839177	0.897866	0.84375	0.839939	0.858232	0.823171	0.851372	1	0.916899	0.0501287
1826	22	24960	0.09984	95.2512	8.06077	11.0966	2.8026	0.951843	0.892167	0.905749	0.907492	0.898518	0.871354	0.905589	0.860717	0.900361	0.839423	0.897276	0.876442	0.87474	0.838161	0.895072	0.859535	0.850621	0.860317	0.833714	0.864503	1	0.896432	0.0609998
1828	24	23433	0.093732	95.139	8.43628	11.0805	2.93914	0.952802	0.893889	0.906883	0.908185	0.899778	0.872253	0.906371	0.861968	0.901272	0.840119	0.89805	0.87748	0.875027	0.838732	0.895063	0.859237	0.85162	0.860795	0.83376	0.864123	1	0.897404	0.060634
1828	24	23433	0.093732	95.139	8.43628	11.0805	2.93914	0.952802	0.893889	0.906883	0.908185	0.899778	0.872253	0.906371	0.861968	0.901272	0.840119	0.89805	0.87748	0.875027	0.838732	0.895063	0.859237	0.85162	0.860795	0.83376	0.864123	1	0.897404	0.060634
1833	29	19984	0.079936	123.523	9.30659	24.014	5.41717	0.953963	0.894991	0.908477	0.908927	0.90037	0.872848	0.906075	0.864216	0.902947	0.840347	0.898043	0.878628	0.875425	0.839497	0.895842	0.859688	0.852757	0.860113	0.833417	0.863691	1	0.898304	0.0605602
1834	30	958	0.003832	110.281	7.73507	17.0774	3.61252	0.971816	0.907098	0.934238	0.93215	0.920668	0.899791	0.926931	0.867432	0.913883	0.862213	0.914927	0.891441	0.879436	0.845511	0.900835	0.856472	0.871608	0.868476	0.842902	0.859081	1	0.915213	0.0552513
1838	34	887	0.003548	110.23	7.7263	17.0539	3.61417	0.972379	0.90699	0.934611	0.93292	0.92221	0.897971	0.928974	0.869222	0.916009	0.864149	0.913754	0.889515	0.881623	0.846674	0.900789	0.859639	0.873732	0.867531	0.842728	0.863585	1	0.91586	0.054589
1838	22	22927	0.091708	97.0388	7.9204	11.7133	2.85683	0.949448	0.897108	0.900205	0.915253	0.893553	0.888123	0.898526	0.871374	0.911524	0.864483	0.852248	0.885135	0.898918	0.854037	0.898329	0.878331	0.858333	0.854255	0.831945	0.866555	1	0.899232	0.0609872
1840	24	21504	0.086016	96.9068	8.28676	11.6882	2.99296	0.951032	0.8986	0.901507	0.916643	0.894834	0.88916	0.899158	0.872559	0.911854	0.8647	0.852911	0.886323	0.899414	0.854283	0.899112	0.877976	0.859235	0.854585	0.832008	0.867071	1	0.900321	0.0603464
1840	24	21504	0.086016	96.9068	8.28676	11.6882	2.99296	0.951032	0.8986	0.901507	0.916643	0.894834	0.88916	0.899158	0.872559	0.911854	0.8647	0.852911	0.886323	0.899414	0.854283	0.899112	0.877976	0.859235	0.854585	0.832008	0.867071	1	0.900321	0.0603464
1845	29	18444	0.073776	125.457	9.18145	25.1311	5.50977	0.951637	0.900591	0.902516	0.917155	0.896335	0.890046	0.900537	0.873997	0.912329	0.864048	0.852527	0.886033	0.899967	0.853204	0.899778	0.878524	0.858463	0.855807	0.832547	0.867437	1	0.901155	0.0596236
1846	30	742	0.002968	111.321	7.6332	17.552	3.64287	0.965633	0.92655	0.928571	0.933962	0.919811	0.919137	0.910377	0.881402	0.913747	0.869272	0.863208	0.890162	0.91442	0.858491	0.90566	0.882075	0.876685	0.867925	0.84097	0.859164	1	0.917494	0.0500566
1850	34	685	0.00274	111.279	7.61594	17.5314	3.63277	0.966423	0.927007	0.930657	0.934307	0.919708	0.921168	0.913869	0.881022	0.914599	0.867883	0.861314	0.891241	0.916058	0.859124	0.905109	0.881752	0.883212	0.868613	0.843066	0.862774	1	0.918384	0.0497181
1850	22	19461	0.077844	98.1627	8.11358	12.129	2.98382	0.945763	0.924798	0.908252	0.896203	0.902472	0.893736	0.906916	0.887878	0.903987	0.85381	0.851549	0.890987	0.901572	0.842017	0.892118	0.881995	0.850856	0.852089	0.820616	0.870073	1	0.902688	0.0585981
1852	24	18231	0.072924	98.1085	8.56695	12.1372	3.15991	0.946766	0.925539	0.909522	0.897482	0.902775	0.894027	0.907712	0.888322	0.904695	0.854067	0.852038	0.890736	0.902145	0.84178	0.892107	0.883139	0.85138	0.85223	0.820443	0.869563	1	0.903379	0.0584399
1852	24	18231	0.072924	98.1085	8.56695	12.1372	3.15991	0.946766	0.925539	0.909522	0.897482	0.902775	0.894027	0.907712	0.888322	0.904695	0.854067	0.852038	0.890736	0.902145	0.84178	0.892107	0.883139	0.85138	0.85223	0.820443	0.869563	1	0.903379	0.0584399
1857	29	15637	0.062548	126.867	9.3949	25.9935	5.74786	0.948935	0.927032	0.909541	0.898862	0.903658	0.896464	0.908806	0.888981	0.905289	0.8548	0.853297	0.891635	0.902315	0.841402	0.893138	0.88329	0.852273	0.852881	0.820298	0.870276	1	0.904517	0.0579732
1858	30	502	0.002008	112.342	8.02067	18.0598	3.95802	0.961155	0.947211	0.926295	0.913347	0.918327	0.914343	0.909363	0.885458	0.900398	0.85259	0.853586	0.879482	0.89243	0.840637	0.901394	0.88745	0.85259	0.833665	0.811753	0.869522	1	0.913316	0.0537146
1862	34	455	0.00182	112.573	8.12591	18.1769	4.01982	0.962637	0.949451	0.927473	0.915385	0.91978	0.917582	0.904396	0.885714	0.901099	0.857143	0.856044	0.887912	0.892308	0.840659	0.901099	0.89011	0.853846	0.835165	0.805495	0.868132	1	0.914708	0.0520895
1862	22	19621	0.078484	97.452	8.06466	11.8692	2.92858	0.937898	0.91239	0.908211	0.902961	0.900897	0.878625	0.895138	0.87335	0.898374	0.880613	0.855971	0.895953	0.881428	0.822435	0.888895	0.878345	0.8285	0.836425	0.792034	0.864304	1	0.897213	0.0593717
1864	24	18316	0.073264	97.3564	8.46848	11.8595	3.0862	0.938851	0.913764	0.909423	0.903909	0.901261	0.879723	0.895883	0.873389	0.899296	0.88147	0.857065	0.896211	0.881825	0.823078	0.889878	0.878549	0.829603	0.836618	0.792122	0.864545	1	0.898078	0.0590139
1864	24	18316	0.073264	97.3564	8.46848	11.8595	3.0862	0.938851	0.913764	0.909423	0.903909	0.901261	0.879723	0.895883	0.873389	0.899296	0.88147	0.857065	0.896211	0.881825	0.823078	0.889878	0.878549	0.829603	0.836618	0.792122	0.864545	1	0.898078	0.0590139
1869	29	15744	0.062976	125.044	9.33306	24.9003	5.55888	0.940009	0.914475	0.910918	0.906853	0.901264	0.881129	0.897104	0.873571	0.899422	0.881129	0.85712	0.896913	0.88186	0.822631	0.890085	0.879319	0.830507	0.836954	0.791762	0.864996	1	0.898993	0.0584922
1870	30	701	0.002804	111.857	7.84285	17.8173	3.80585	0.962197	0.930813	0.935806	0.920827	0.92582	0.89729	0.909415	0.898716	0.905849	0.888017	0.863053	0.916548	0.894437	0.826676	0.89515	0.884451	0.832382	0.841655	0.78602	0.871612	1	0.915363	0.0501585
1874	34	646	0.002584	111.966	7.9058	17.8729	3.84458	0.962074	0.931889	0.934985	0.921053	0.925697	0.897833	0.908669	0.901703	0.906347	0.889319	0.861455	0.915635	0.894737	0.825077	0.898607	0.883901	0.835139	0.841331	0.782508	0.868421	1	0.915542	0.0499883
1874	22	20631	0.082524	97.4516	8.06238	11.869	2.93229	0.948985	0.916703	0.908075	0.908827	0.905022	0.879574	0.912389	0.891692	0.903834	0.861689	0.851364	0.868475	0.887063	0.819786	0.889874	0.874025	0.855266	0.84722	0.809777	0.872158	1	0.901633	0.0592784
1876	24	19360	0.07744	97.3797	8.46461	11.8677	3.08901	0.950052	0.918104	0.909788	0.910511	0.905114	0.880811	0.91343	0.892252	0.904416	0.862448	0.851446	0.869421	0.887448	0.82061	0.889954	0.873709	0.855243	0.847676	0.810072	0.872598	1	0.902613	0.0589542
1876	24	19360	0.07744	97.3797	8.46461	11.8677	3.08901	0.950052	0.918104	0.909788	0.910511	0.905114	0.880811	0.91343	0.892252	0.904416	0.862448	0.851446	0.869421	0.887448	0.82061	0.889954	0.873709	0.855243	0.847676	0.810072	0.872598	1	0.902613	0.0589542
1881	29	16631	0.066524	125.193	9.34569	24.9895	5.59975	0.950634	0.919668	0.910979	0.909897	0.905357	0.882869	0.914136	0.89234	0.904335	0.862185	0.853256	0.869942	0.886688	0.821328	0.889303	0.87406	0.856052	0.847604	0.810414	0.872858	1	0.903242	0.0586733
1882	30	624	0.002496	111.648	7.77836	17.7141	3.70413	0.964744	0.939103	0.921474	0.926282	0.905449	0.890224	0.923077	0.907853	0.913462	0.876603	0.863782	0.866987	0.903045	0.827724	0.904647	0.875801	0.866186	0.839744	0.819712	0.883814	1	0.914552	0.0502964
1886	34	586	0.002344	111.726	7.76992	17.75	3.7094	0.96587	0.93942	0.924061	0.927474	0.908703	0.890785	0.922355	0.91041	0.912969	0.877986	0.868601	0.863481	0.906143	0.835324	0.906143	0.87628	0.865188	0.837884	0.819966	0.883959	1	0.915865	0.0496524
1886	22	20852	0.083408	97.1572	8.06358	11.7637	2.9094	0.94027	0.891329	0.892145	0.90375	0.905165	0.884711	0.896629	0.880491	0.897708	0.829249	0.860877	0.875623	0.878357	0.810594	0.915739	0.849271	0.857064	0.864689	0.810018	0.842293	1	0.892465	0.0619109
1888	24	19533	0.078132	97.1149	8.49022	11.7743	3.07075	0.941125	0.892592	0.893821	0.904751	0.906287	0.886321	0.897302	0.881252	0.899171	0.829903	0.861491	0.875902	0.879076	0.810679	0.915425	0.850535	0.858317	0.864742	0.810321	0.842574	1	0.893479	0.061557
1888	24	19533	0.078132	97.1149	8.49022	11.7743	3.07075	0.941125	0.892592	0.893821	0.904751	0.906287	0.886321	0.897302	0.881252	0.899171	0.829903	0.861491	0.875902	0.879076	0.810679	0.915425	0.850535	0.858317	0.864742	0.810321	0.842574	1	0.893479	0.061557
1893	29	16732	0.066928	125.668	9.3649	25.2717	5.62792	0.941639	0.893677	0.894812	0.906168	0.906975	0.886953	0.896994	0.882381	0.900131	0.830923	0.861015	0.876195	0.879482	0.812366	0.914266	0.849898	0.857817	0.864182	0.811469	0.843354	1	0.894163	0.0613367
1894	30	500	0.002	112.956	8.09399	18.3586	4.04926	0.956	0.928	0.911	0.898	0.945	0.914	0.908	0.891	0.898	0.839	0.888	0.874	0.883	0.823	0.916	0.836	0.871	0.875	0.815	0.837	1	0.909061	0.0538212
1898	34	470	0.00188	112.872	8.07228	18.3166	4.03818	0.957447	0.929787	0.91383	0.9	0.945745	0.915957	0.904255	0.891489	0.898936	0.839362	0.893617	0.87766	0.884043	0.82234	0.914894	0.838298	0.874468	0.874468	0.811702	0.837234	1	0.910368	0.0537608
1898	22	17022	0.068088	99.1935	7.81966	12.491	2.9398	0.938491	0.909264	0.918693	0.909588	0.895018	0.872342	0.919222	0.879949	0.900599	0.828751	0.861356	0.880508	0.884062	0.825843	0.895224	0.885149	0.833216	0.862501	0.828487	0.849665	1	0.898348	0.0586723
1900	24	16005	0.06402	99.0699	8.29345	12.4738	3.13329	0.939581	0.910965	0.919994	0.910622	0.896407	0.872509	0.920431	0.880319	0.900812	0.829241	0.86248	0.88085	0.884474	0.826211	0.895626	0.884817	0.834802	0.862699	0.828335	0.848922	1	0.899284	0.0583905
1900	24	16005	0.06402	99.0699	8.29345	12.4738	3.13329	0.939581	0.910965	0.919994	0.910622	0.896407	0.872509	0.920431	0.880319	0.900812	0.829241	0.86248	0.88085	0.884474	0.826211	0.895626	0.884817	0.834802	0.862699	0.828335	0.848922	1	0.899284	0.0583905
1905	29	13787	0.055148	127.555	9.21511	26.3976	5.73475	0.941539	0.912091	0.921013	0.911837	0.896497	0.874665	0.920287	0.880757	0.902589	0.829368	0.861935	0.881845	0.883659	0.826503	0.895699	0.886016	0.834591	0.862733	0.828752	0.848589	1	0.900207	0.05804
1906	30	325	0.0013	113.766	7.95279	18.739	3.96369	0.953846	0.94	0.935385	0.943077	0.926154	0.884615	0.938462	0.88	0.898462	0.835385	0.878462	0.881538	0.9	0.835385	0.916923	0.878462	0.836923	0.846154	0.846154	0.826154	1	0.915378	0.0535186
1910	34	299	0.001196	113.724	8.01852	18.723	3.99608	0.951505	0.943144	0.934783	0.941472	0.931438	0.889632	0.938127	0.882943	0.901338	0.844482	0.879599	0.879599	0.904682	0.844482	0.916388	0.882943	0.831104	0.842809	0.846154	0.822742	1	0.916793	0.0526536
1910	22	14599	0.058396	100.186	7.93955	12.8703	3.03554	0.943592	0.90335	0.898486	0.900541	0.896876	0.887047	0.914412	0.874272	0.903315	0.85547	0.834098	0.874717	0.884889	0.860538	0.889581	0.897561	0.846942	0.834167	0.827557	0.876635	1	0.896892	0.0620792
1912	24	13726	0.054904	100.141	8.40221	12.8816	3.21471	0.944631	0.904779	0.899643	0.901246	0.898077	0.887877	0.916582	0.87571	0.905034	0.855712	0.833892	0.875091	0.885691	0.86103	0.890026	0.898004	0.848098	0.834402	0.827626	0.87673	1	0.897926	0.0614061
1912	24	13726	0.054904	100.141	8.40221	12.8816	3.21471	0.944631	0.904779	0.899643	0.901246	0.898077	0.887877	0.916582	0.87571	0.905034	0.855712	0.833892	0.875091	0.885691	0.86103	0.890026	0.898004	0.848098	0.834402	0.827626	0.87673	1	0.897926	0.0614061
1917	29	11832	0.047328	128.76	9.34187	27.1515	5.87509	0.946416	0.906609	0.900186	0.901538	0.898369	0.887847	0.917681	0.876099	0.906313	0.855815	0.833629	0.875676	0.886663	0.860928	0.889157	0.898031	0.84787	0.833671	0.828727	0.875592	1	0.898676	0.0611144
1918	30	205	0.00082	113.774	8.15029	18.7589	4.16185	0.97561	0.956098	0.929268	0.909756	0.926829	0.92439	0.941463	0.880488	0.909756	0.863415	0.85122	0.892683	0.919512	0.882927	0.897561	0.890244	0.860976	0.819512	0.812195	0.865854	1	0.922136	0.0519243
1922	34	187	0.000748	113.791	8.26518	18.775	4.22851	0.975936	0.959893	0.930481	0.909091	0.925134	0.925134	0.941176	0.879679	0.909091	0.858289	0.850267	0.898396	0.919786	0.887701	0.895722	0.887701	0.855615	0.820856	0.818182	0.863636	1	0.922512	0.0522364
1922	22	15498	0.061992	99.7385	7.73926	12.6896	2.92666	0.949381	0.933411	0.907407	0.91144	0.895535	0.888308	0.914086	0.897503	0.909053	0.865144	0.86224	0.88805	0.900761	0.844528	0.89176	0.887147	0.84227	0.83114	0.805168	0.876565	1	0.9062	0.0573141
1924	24	14579	0.058316	99.6119	8.18255	12.6686	3.09847	0.950854	0.934598	0.908018	0.912374	0.896735	0.889121	0.914809	0.898518	0.909082	0.866006	0.862611	0.888504	0.900679	0.844331	0.892345	0.887269	0.844537	0.830887	0.805919	0.87602	1	0.907063	0.0569406
1924	24	14579	0.058316	99.6119	8.18255	12.6686	3.09847	0.950854	0.934598	0.908018	0.912374	0.896735	0.889121	0.914809	0.898518	0.909082	0.866006	0.862611	0.888504	0.900679	0.844331	0.892345	0.887269	0.844537	0.830887	0.805919	0.87602	1	0.907063	0.0569406
1929	29	12543	0.050172	128.525	9.0289	26.978	5.65893	0.951288	0.935701	0.909631	0.913099	0.898948	0.890616	0.916089	0.899107	0.909272	0.865263	0.861795	0.888583	0.899825	0.842302	0.892888	0.887387	0.846249	0.831141	0.809455	0.876505	1	0.907866	0.056687
1930	30	298	0.001192	115.238	7.41138	19.4291	3.76163	0.959732	0.936242	0.934564	0.954698	0.912752	0.895973	0.939597	0.89094	0.92953	0.885906	0.864094	0.895973	0.904362	0.838926	0.894295	0.86745	0.85906	0.823826	0.825503	0.887584	1	0.920289	0.0490905
1934	34	275	0.0011	115.462	7.46415	19.5443	3.80025	0.961818	0.936364	0.936364	0.96	0.912727	0.898182	0.943636	0.889091	0.929091	0.894545	0.865455	0.896364	0.903636	0.84	0.890909	0.867273	0.854545	0.82	0.829091	0.890909	1	0.921863	0.0482719
1934	22	14093	0.056372	100.075	7.94803	12.829	3.03232	0.949408	0.915632	0.909175	0.916022	0.914071	0.890371	0.900483	0.876002	0.89069	0.863762	0.856844	0.88214	0.89509	0.805755	0.88661	0.87696	0.846839	0.856205	0.815405	0.867629	1	0.902272	0.0571175
1936	24	13307	0.053228	100.001	8.38193	12.8275	3.20988	0.949763	0.916548	0.909972	0.916961	0.914894	0.890884	0.900879	0.876531	0.890434	0.864244	0.857105	0.883219	0.896333	0.805892	0.887841	0.877095	0.847035	0.85673	0.816187	0.867213	1	0.902883	0.0569095
1936	24	13307	0.053228	100.001	8.38193	12.8275	3.20988	0.949763	0.916548	0.909972	0.916961	0.914894	0.890884	0.900879	0.876531	0.890434	0.864244	0.857105	0.883219	0.896333	0.805892	0.887841	0.877095	0.847035	0.85673	0.816187	0.867213	1	0.902883	0.0569095
1941	29	11455	0.04582	126.827	9.22654	25.9547	5.64876	0.950415	0.917896	0.910956	0.918027	0.916281	0.891096	0.901921	0.87643	0.891838	0.864513	0.85766	0.883763	0.897468	0.807508	0.886163	0.877477	0.847534	0.8567	0.816805	0.867962	1	0.903699	0.0566196
1942	30	275	0.0011	112.822	7.73733	18.2681	3.76387	0.956364	0.950909	0.927273	0.927273	0.923636	0.905455	0.930909	0.898182	0.901818	0.874545	0.88	0.883636	0.890909	0.803636	0.887273	0.887273	0.830909	0.865455	0.809091	0.876364	1	0.917157	0.0518883
1946	34	255	0.00102	112.867	7.79035	18.2932	3.78637	0.962745	0.94902	0.92549	0.935294	0.923529	0.909804	0.933333	0.894118	0.901961	0.872549	0.882353	0.880392	0.886275	0.794118	0.882353	0.888235	0.829412	0.868627	0.817647	0.870588	1	0.918223	0.0519969
1946	22	17762	0.071048	97.6073	7.91627	11.9158	2.85813	0.930301	0.900884	0.895113	0.915043	0.903952	0.876027	0.899308	0.880503	0.887794	0.84647	0.852353	0.888639	0.883684	0.847258	0.893368	0.862459	0.857646	0.860995	0.802443	0.849454	1	0.894	0.0636352
1948	24	16615	0.06646	97.5217	8.34087	11.9105	3.02647	0.931748	0.902558	0.896479	0.91598	0.905266	0.877099	0.900722	0.881011	0.888384	0.847367	0.853596	0.888414	0.884833	0.847457	0.893741	0.863316	0.85814	0.860578	0.802648	0.849112	1	0.895097	0.0631887
1948	24	16615	0.06646	97.5217	8.34087	11.9105	3.02647	0.931748	0.902558	0.896479	0.91598	0.905266	0.877099	0.900722	0.881011	0.888384	0.847367	0.853596	0.888414	0.884833	0.847457	0.893741	0.863316	0.85814	0.860578	0.802648	0.849112	1	0.895097	0.0631887
1953	29	14207	0.056828	127.852	9.29027	26.5849	5.76412	0.93285	0.903921	0.897445	0.91652	0.906208	0.879496	0.901	0.881713	0.889421	0.847188	0.853417	0.887943	0.883895	0.84659	0.89389	0.862357	0.85757	0.860914	0.804005	0.850391	1	0.895867	0.063044
1954	30	293	0.001172	114.183	8.27427	18.9658	4.1742	0.952218	0.912969	0.914676	0.938567	0.924915	0.887372	0.904437	0.892491	0.911263	0.846416	0.868601	0.906143	0.909556	0.825939	0.885666	0.87372	0.856655	0.849829	0.817406	0.83959	1	0.908653	0.0574153
1958	34	275	0.0011	113.984	8.09763	18.8554	4.05761	0.956364	0.916364	0.912727	0.936364	0.925455	0.883636	0.903636	0.889091	0.907273	0.847273	0.870909	0.914545	0.905455	0.827273	0.883636	0.869091	0.854545	0.849091	0.814545	0.847273	1	0.908823	0.0570825
1958	22	15627	0.062508	99.9962	7.60169	12.779	2.8974	0.937384	0.898061	0.905612	0.917803	0.88971	0.856914	0.904844	0.879471	0.903532	0.850963	0.842164	0.868209	0.896813	0.830902	0.899277	0.873744	0.874928	0.86053	0.807193	0.863857	1	0.894496	0.0581317
1960	24	14679	0.058716	99.9047	8.07441	12.7725	3.09002	0.938926	0.899619	0.907283	0.918966	0.890592	0.858063	0.90575	0.880441	0.904251	0.851216	0.842394	0.868554	0.896791	0.830711	0.900163	0.874412	0.874617	0.861537	0.807105	0.865113	1	0.89556	0.0576637
1960	24	14679	0.058716	99.9047	8.07441	12.7725	3.09002	0.938926	0.899619	0.907283	0.918966	0.890592	0.858063	0.90575	0.880441	0.904251	0.851216	0.842394	0.868554	0.896791	0.830711	0.900163	0.874412	0.874617	0.861537	0.807105	0.865113	1	0.89556	0.0576637
1965	29	12592	0.050368	128.123	8.97048	26.7245	5.60934	0.941113	0.901088	0.908474	0.91987	0.892074	0.858601	0.907203	0.881671	0.903629	0.851374	0.842479	0.867853	0.896164	0.832195	0.901088	0.876469	0.875913	0.861618	0.806266	0.865152	1	0.896623	0.0570585
1966	30	261	0.001044	115.218	7.97267	19.4554	4.01003	0.963602	0.940613	0.938697	0.929119	0.908046	0.8659	0.942529	0.917625	0.921456	0.846743	0.842912	0.883142	0.927203	0.821839	0.902299	0.898467	0.908046	0.869732	0.83908	0.848659	1	0.91745	0.0484081
1970	34	238	0.000952	115.306	7.98375	19.5005	4.01842	0.962185	0.934874	0.941176	0.936975	0.913866	0.871849	0.936975	0.913866	0.920168	0.840336	0.848739	0.878151	0.928571	0.821429	0.901261	0.894958	0.918067	0.865546	0.840336	0.846639	1	0.91766	0.049359
1970	22	12283	0.049132	100.899	7.99978	13.146	3.09652	0.938329	0.928478	0.892738	0.900309	0.881381	0.87267	0.903973	0.882643	0.91069	0.863429	0.867703	0.871367	0.884678	0.823862	0.918587	0.881829	0.850199	0.860661	0.818367	0.863877	1	0.897498	0.0598032
1972	24	11486	0.045944	100.813	8.47169	13.1424	3.29291	0.939274	0.929262	0.894654	0.901358	0.883902	0.873455	0.905276	0.883162	0.911153	0.863312	0.86723	0.871888	0.885339	0.825048	0.918509	0.881856	0.850383	0.860352	0.817125	0.86427	1	0.898448	0.0594833
1972	24	11486	0.045944	100.813	8.47169	13.1424	3.29291	0.939274	0.929262	0.894654	0.901358	0.883902	0.873455	0.905276	0.883162	0.911153	0.863312	0.86723	0.871888	0.885339	0.825048	0.918509	0.881856	0.850383	0.860352	0.817125	0.86427	1	0.898448	0.0594833
1977	29	9914	0.039656	130.048	9.38561	27.9667	6.03634	0.940387	0.930149	0.896258	0.902058	0.885112	0.87442	0.906647	0.884154	0.911035	0.862669	0.86862	0.872857	0.885969	0.82671	0.919003	0.883448	0.850514	0.861912	0.817732	0.865745	1	0.899424	0.0589472
1978	30	175	0.0007	115.838	8.25387	19.7889	4.28896	0.957143	0.937143	0.917143	0.914286	0.871429	0.894286	0.917143	0.874286	0.911429	0.874286	0.88	0.905714	0.868571	0.84	0.951429	0.882857	0.868571	0.854286	0.825714	0.877143	1	0.909081	0.0565569
1982	34	162	0.000648	116.196	8.33342	19.9756	4.34536	0.95679	0.932099	0.916667	0.907407	0.87037	0.898148	0.916667	0.87963	0.907407	0.87037	0.885802	0.904321	0.864198	0.842593	0.95679	0.885802	0.873457	0.851852	0.833333	0.87963	1	0.908174	0.0577454
1982	22	15842	0.063368	99.7126	7.65916	12.6752	2.88713	0.944073	0.925956	0.911375	0.919423	0.895247	0.861728	0.903768	0.878298	0.915604	0.870502	0.829599	0.880823	0.888145	0.813313	0.885336	0.882622	0.856552	0.856868	0.826158	0.865579	1	0.900873	0.056673
1984	24	14865	0.05946	99.6098	8.07585	12.6614	3.05592	0.945072	0.926909	0.912445	0.920283	0.895829	0.863404	0.904036	0.878944	0.916549	0.871006	0.830104	0.88113	0.887891	0.813152	0.886041	0.882173	0.857585	0.857518	0.826976	0.865254	1	0.901657	0.0562365
1984	24	14865	0.05946	99.6098	8.07585	12.6614	3.05592	0.945072	0.926909	0.912445	0.920283	0.895829	0.863404	0.904036	0.878944	0.916549	0.871006	0.830104	0.88113	0.887891	0.813152	0.886041	0.882173	0.857585	0.857518	0.826976	0.865254	1	0.901657	0.0562365
1989	29	12749	0.050996	129.399	9.00592	27.5223	5.71729	0.944858	0.928073	0.914778	0.920425	0.89556	0.864617	0.903326	0.881167	0.916621	0.870853	0.830653	0.880736	0.88854	0.812495	0.886697	0.882893	0.856695	0.858773	0.826379	0.865127	1	0.902198	0.0560534
1990	30	211	0.000844	114.504	7.52246	19.0711	3.7181	0.973934	0.933649	0.940758	0.952607	0.895735	0.867299	0.917062	0.900474	0.92654	0.869668	0.850711	0.905213	0.893365	0.841232	0.886256	0.876777	0.86019	0.850711	0.848341	0.874408	1	0.917603	0.0523696
1994	34	200	0.0008	114.407	7.42026	19.0165	3.65728	0.9725	0.935	0.9375	0.9525	0.895	0.8625	0.9225	0.9025	0.93	0.875	0.8425	0.905	0.905	0.8475	0.885	0.88	0.87	0.8475	0.8425	0.875	1	0.917798	0.0531484
1994	22	12956	0.051824	100.746	7.84729	13.0779	3.01881	0.947013	0.922777	0.899815	0.919265	0.897847	0.901281	0.921002	0.882834	0.908652	0.881136	0.865159	0.906916	0.894875	0.828188	0.886462	0.880364	0.846094	0.839843	0.816726	0.8591	1	0.905812	0.0569174
1996	24	12208	0.048832	100.666	8.3593	13.0787	3.22731	0.947944	0.924189	0.900926	0.920257	0.898673	0.901786	0.921199	0.882495	0.909199	0.882086	0.865252	0.907438	0.894659	0.829415	0.886796	0.880529	0.847354	0.839613	0.816923	0.859232	1	0.90656	0.056576
1996	24	12208	0.048832	100.666	8.3593	13.0787	3.22731	0.947944	0.924189	0.900926	0.920257	0.898673	0.901786	0.921199	0.882495	0.909199	0.882086	0.865252	0.907438	0.894659	0.829415	0.886796	0.880529	0.847354	0.839613	0.816923	0.859232	1	0.90656	0.056576
2001	29	10563	0.042252	129.217	9.31799	27.4353	5.89394	0.948215	0.923554	0.902821	0.920714	0.89894	0.902348	0.921661	0.883319	0.909164	0.883319	0.866184	0.907744	0.894064	0.829452	0.887059	0.878917	0.846066	0.841002	0.817997	0.859273	1	0.906958	0.0563367
2002	30	208	0.000832	115.407	8.24635	19.5708	4.24494	0.963942	0.961538	0.918269	0.932692	0.911058	0.911058	0.927885	0.882212	0.90625	0.901442	0.901442	0.923077	0.899038	0.848558	0.918269	0.870192	0.834135	0.819712	0.836538	0.877404	1	0.921769	0.0484749
2006	34	198	0.000792	115.282	8.20941	19.5052	4.19324	0.964646	0.959596	0.921717	0.931818	0.906566	0.911616	0.929293	0.886364	0.906566	0.901515	0.901515	0.921717	0.893939	0.843434	0.916667	0.866162	0.830808	0.818182	0.838384	0.881313	1	0.921543	0.048444
2006	22	13773	0.055092	100.197	7.87788	12.8709	3.01552	0.944239	0.930371	0.893632	0.931206	0.904705	0.879365	0.883758	0.87461	0.90848	0.859399	0.840049	0.90289	0.908771	0.82473	0.890256	0.876243	0.85762	0.844297	0.823713	0.862811	1	0.902006	0.0575836
2008	24	12983	0.051932	100.11	8.33304	12.8659	3.19839	0.945583	0.931102	0.894631	0.932335	0.905376	0.880267	0.884657	0.875375	0.90915	0.859855	0.839945	0.903566	0.908688	0.825926	0.890588	0.875838	0.858007	0.844296	0.824578	0.863629	1	0.902824	0.0572489
2008	24	12983	0.051932	100.11	8.33304	12.8659	3.19839	0.945583	0.931102	0.894631	0.932335	0.905376	0.880267	0.884657	0.875375	0.90915	0.859855	0.839945	0.903566	0.908688	0.825926	0.890588	0.875838	0.858007	0.844296	0.824578	0.863629	1	0.902824	0.0572489
2013	29	11138	0.044552	129.679	9.23207	27.7187	5.9	0.94613	0.932214	0.896481	0.932528	0.905549	0.880948	0.885437	0.875426	0.909723	0.860253	0.841174	0.904337	0.908242	0.826854	0.891049	0.875202	0.858233	0.844003	0.825103	0.864204	1	0.903493	0.0568843
2014	30	182	0.000728	115.025	8.85674	19.4259	4.58625	0.958791	0.953297	0.914835	0.961538	0.923077	0.887363	0.857143	0.881868	0.909341	0.862637	0.821429	0.912088	0.903846	0.848901	0.912088	0.865385	0.868132	0.837912	0.82967	0.873626	1	0.913624	0.053061
2018	34	174	0.000696	114.927	8.56673	19.3537	4.34006	0.95977	0.951149	0.916667	0.962644	0.928161	0.885057	0.859195	0.87931	0.91092	0.864943	0.821839	0.913793	0.902299	0.853448	0.913793	0.864943	0.862069	0.850575	0.827586	0.873563	1	0.914383	0.0532787
2018	22	14232	0.056928	99.7419	7.84603	12.697	2.96405	0.935919	0.894709	0.916807	0.909008	0.898995	0.862844	0.903211	0.851286	0.889861	0.855185	0.835266	0.870082	0.900014	0.827712	0.890107	0.876546	0.858699	0.863512	0.814608	0.867587	1	0.893063	0.0606705
2020	24	13321	0.053284	99.6315	8.3036	12.6834	3.1484	0.936716	0.89693	0.917836	0.910254	0.899144	0.863111	0.903686	0.851625	0.891487	0.856505	0.835185	0.870468	0.899782	0.828091	0.890887	0.876661	0.85947	0.863899	0.814616	0.868366	1	0.893934	0.060598
2020	24	13321	0.053284	99.6315	8.3036	12.6834	3.1484	0.936716	0.89693	0.917836	0.910254	0.899144	0.863111	0.903686	0.851625	0.891487	0.856505	0.835185	0.870468	0.899782	0.828091	0.890887	0.876661	0.85947	0.863899	0.814616	0.868366	1	0.893934	0.060598
2025	29	11440	0.04576	128.481	9.23512	26.9695	5.81628	0.93785	0.900437	0.918837	0.910927	0.899913	0.864117	0.904677	0.851879	0.891652	0.857343	0.835664	0.872552	0.900874	0.829939	0.891259	0.876224	0.859659	0.864336	0.814642	0.869799	1	0.895116	0.0600654
2026	30	250	0.001	114.114	8.61235	18.9563	4.34749	0.966	0.93	0.936	0.918	0.916	0.882	0.926	0.876	0.884	0.882	0.816	0.876	0.924	0.844	0.85	0.9	0.86	0.87	0.808	0.858	1	0.910976	0.0512214
2030	34	233	0.000932	114.296	8.68064	19.0508	4.38717	0.967811	0.937768	0.933476	0.918455	0.918455	0.881974	0.920601	0.877682	0.879828	0.886266	0.815451	0.875536	0.922747	0.843348	0.847639	0.899142	0.862661	0.871245	0.804721	0.854077	1	0.911782	0.0513204
2030	22	17241	0.068964	98.5925	8.02003	12.2804	2.96862	0.934343	0.914999	0.919987	0.893133	0.913491	0.869642	0.923496	0.894873	0.902094	0.870048	0.857056	0.84186	0.882779	0.807842	0.884316	0.8842	0.842701	0.8726	0.797808	0.862479	1	0.899223	0.0585446
2032	24	16196	0.064784	98.4901	8.45434	12.2694	3.13779	0.935385	0.916121	0.920968	0.894511	0.914084	0.870678	0.923932	0.895345	0.902723	0.870894	0.85694	0.843233	0.883551	0.808471	0.884786	0.884385	0.843665	0.873209	0.798376	0.863022	1	0.900091	0.0582887
2032	24	16196	0.064784	98.4901	8.45434	12.2694	3.13779	0.935385	0.916121	0.920968	0.894511	0.914084	0.870678	0.923932	0.895345	0.902723	0.870894	0.85694	0.843233	0.883551	0.808471	0.884786	0.884385	0.843665	0.873209	0.798376	0.863022	1	0.900091	0.0582887
2037	29	13933	0.055732	124.218	9.31669	24.416	5.46428	0.93763	0.916816	0.921087	0.896397	0.915309	0.871528	0.925142	0.896038	0.904579	0.871026	0.85703	0.844649	0.883119	0.810486	0.885918	0.883729	0.844685	0.873502	0.795916	0.863023	1	0.901126	0.0580585
2038	30	622	0.002488	111.467	7.87879	17.6346	3.6989	0.955788	0.935691	0.934887	0.925241	0.930064	0.905145	0.93328	0.909968	0.920418	0.879421	0.87299	0.855305	0.893087	0.835209	0.901929	0.901125	0.844855	0.864952	0.778135	0.873794	1	0.918053	0.0516842
2042	34	570	0.00228	111.257	7.81942	17.5324	3.64632	0.957018	0.934211	0.933333	0.928947	0.931579	0.909649	0.930702	0.907895	0.923684	0.885088	0.875439	0.860526	0.894737	0.833333	0.90614	0.901754	0.840351	0.867544	0.782456	0.877193	1	0.919111	0.0504315
2042	22	22825	0.0913	95.9666	8.06558	11.344	2.83749	0.950405	0.902738	0.892815	0.904425	0.890537	0.875575	0.909419	0.888631	0.893691	0.862147	0.862694	0.8577	0.908981	0.829025	0.905389	0.873428	0.858905	0.860307	0.837218	0.85805	1	0.897214	0.0574273
2044	24	21394	0.085576	95.8986	8.42446	11.3417	2.97012	0.951435	0.903641	0.893942	0.905277	0.891161	0.876367	0.909905	0.888988	0.893825	0.862485	0.863303	0.857624	0.908923	0.828667	0.905815	0.87368	0.858745	0.861012	0.837221	0.858278	1	0.89788	0.0571632
2044	24	21394	0.085576	95.8986	8.42446	11.3417	2.97012	0.951435	0.903641	0.893942	0.905277	0.891161	0.876367	0.909905	0.888988	0.893825	0.862485	0.863303	0.857624	0.908923	0.828667	0.905815	0.87368	0.858745	0.861012	0.837221	0.858278	1	0.89788	0.0571632
2049	29	18304	0.073216	123.545	9.2663	24.0228	5.38157	0.951213	0.905239	0.89475	0.906469	0.892892	0.878251	0.911304	0.889341	0.893958	0.864101	0.863855	0.858446	0.909555	0.829272	0.906031	0.873825	0.858965	0.861151	0.837713	0.85902	1	0.898778	0.0568547
2050	30	847	0.003388	111.394	8.15275	17.62	3.87473	0.956907	0.92621	0.915584	0.921488	0.912043	0.902007	0.912633	0.899646	0.895514	0.883707	0.875443	0.861275	0.918536	0.81405	0.905549	0.868949	0.855962	0.871901	0.844746	0.865998	1	0.911018	0.0521403
2054	34	779	0.003116	111.314	8.15815	17.5829	3.87471	0.955712	0.927471	0.91656	0.922336	0.912067	0.901155	0.915918	0.902439	0.89923	0.8819	0.877407	0.858793	0.921694	0.815148	0.903723	0.869063	0.853659	0.867779	0.849807	0.867779	1	0.911615	0.0521856
2054	22	23499	0.093996	96.9274	7.91499	11.6737	2.86038	0.952615	0.907868	0.88908	0.899613	0.893251	0.900889	0.920592	0.854675	0.901336	0.874037	0.859526	0.8914	0.878505	0.808056	0.902783	0.888655	0.846206	0.863632	0.823822	0.866909	1	0.898684	0.058709
2056	24	22039	0.088156	96.8347	8.34524	11.6665	3.02766	0.95356	0.908753	0.889945	0.900427	0.894074	0.902173	0.921185	0.855438	0.902173	0.874722	0.859749	0.89201	0.878783	0.808975	0.903467	0.88872	0.846749	0.863106	0.82413	0.866872	1	0.899465	0.0585079
2056	24	22039	0.088156	96.8347	8.34524	11.6665	3.02766	0.95356	0.908753	0.889945	0.900427	0.894074	0.902173	0.921185	0.855438	0.902173	0.874722	0.859749	0.89201	0.878783	0.808975	0.903467	0.88872	0.846749	0.863106	0.82413	0.866872	1	0.899465	0.0585079
2061	29	18801	0.075204	124.532	9.23999	24.5934	5.49344	0.953965	0.910856	0.89083	0.901973	0.896256	0.904287	0.921653	0.857162	0.902638	0.875326	0.861231	0.891282	0.879714	0.809	0.903303	0.88849	0.845567	0.86405	0.825089	0.866975	1	0.900562	0.0580457
2062	30	835	0.00334	111.142	7.86499	17.4817	3.64711	0.968263	0.938922	0.910778	0.923952	0.907784	0.913174	0.931737	0.866467	0.912575	0.879042	0.87006	0.892814	0.889222	0.824551	0.920958	0.88503	0.837725	0.877844	0.837725	0.863473	1	0.914919	0.0500643
2066	34	776	0.003104	111.128	7.93129	17.4792	3.66993	0.969072	0.940077	0.914304	0.923325	0.905928	0.913015	0.93299	0.866624	0.912371	0.878866	0.873067	0.893041	0.888531	0.822165	0.923325	0.887242	0.835052	0.878222	0.835696	0.863402	1	0.915477	0.0500813
2066	22	20318	0.081272	97.6022	8.1315	11.9273	2.96582	0.942785	0.913402	0.915026	0.931858	0.889088	0.882567	0.883675	0.862142	0.90314	0.857614	0.851117	0.870878	0.880328	0.837066	0.885003	0.860961	0.836573	0.830815	0.823063	0.839527	1	0.898114	0.0579419
2068	24	19102	0.076408	97.5209	8.5534	11.924	3.13203	0.94354	0.91493	0.916318	0.93252	0.890169	0.883572	0.884489	0.863156	0.903309	0.858209	0.850958	0.871636	0.880588	0.83753	0.886111	0.8608	0.837007	0.830437	0.82227	0.840252	1	0.898956	0.0577152
2068	24	19102	0.076408	97.5209	8.5534	11.924	3.13203	0.94354	0.91493	0.916318	0.93252	0.890169	0.883572	0.884489	0.863156	0.903309	0.858209	0.850958	0.871636	0.880588	0.83753	0.886111	0.8608	0.837007	0.830437	0.82227	0.840252	1	0.898956	0.0577152
2073	29	16419	0.065676	126.486	9.46756	25.7708	5.79392	0.944607	0.915951	0.9172	0.932944	0.891071	0.883976	0.884311	0.863085	0.903831	0.858243	0.850904	0.871369	0.882088	0.837505	0.885438	0.861289	0.836379	0.829709	0.82237	0.840094	1	0.899492	0.0574026
2074	30	551	0.002204	111.307	8.19747	17.5836	3.96176	0.96098	0.931942	0.930127	0.947368	0.912886	0.904719	0.897459	0.863884	0.909256	0.888385	0.849365	0.883848	0.888385	0.84755	0.892922	0.860254	0.869328	0.846642	0.822142	0.841198	1	0.913483	0.0533675
2078	34	506	0.002024	111.295	8.13367	17.5744	3.95332	0.958498	0.932806	0.934783	0.950593	0.914032	0.909091	0.900198	0.863636	0.913043	0.887352	0.850791	0.883399	0.889328	0.847826	0.894269	0.860672	0.87253	0.848814	0.822134	0.836957	1	0.914834	0.0527438
2078	22	20165	0.08066	96.8087	8.00341	11.6362	2.86783	0.945326	0.902926	0.906992	0.912794	0.907067	0.87637	0.899653	0.880436	0.890355	0.859831	0.843739	0.879742	0.918299	0.851624	0.892834	0.915373	0.868138	0.878329	0.822142	0.857203	1	0.900256	0.0612966
2080	24	18915	0.07566	96.7247	8.40137	11.6305	3.02411	0.94692	0.903859	0.9083	0.91327	0.908591	0.876897	0.900211	0.881602	0.892361	0.860587	0.844039	0.880624	0.918768	0.852366	0.892625	0.915464	0.86894	0.878218	0.82157	0.857917	1	0.901232	0.0608742
2080	24	18915	0.07566	96.7247	8.40137	11.6305	3.02411	0.94692	0.903859	0.9083	0.91327	0.908591	0.876897	0.900211	0.881602	0.892361	0.860587	0.844039	0.880624	0.918768	0.852366	0.892625	0.915464	0.86894	0.878218	0.82157	0.857917	1	0.901232	0.0608742
2085	29	16170	0.06468	122.253	9.1948	23.2827	5.24546	0.947526	0.905937	0.909647	0.915399	0.909864	0.877273	0.900928	0.882437	0.892826	0.859895	0.844032	0.880581	0.919913	0.853556	0.893847	0.915337	0.869697	0.878355	0.822604	0.856895	1	0.902221	0.060471
2086	30	953	0.003812	109.69	7.44614	16.7902	3.42467	0.960126	0.931794	0.928122	0.934942	0.930745	0.901889	0.908185	0.897167	0.905561	0.863589	0.848374	0.89192	0.919727	0.850472	0.899265	0.911857	0.876705	0.882476	0.804302	0.856243	1	0.916829	0.0560093
2090	34	894	0.003576	109.827	7.40375	16.8497	3.42011	0.960291	0.933445	0.92953	0.936801	0.932327	0.902125	0.911633	0.89877	0.908837	0.864653	0.85179	0.893736	0.917785	0.847875	0.901007	0.913311	0.879195	0.879754	0.803132	0.855705	1	0.918106	0.055327
2090	22	20970	0.08388	95.8344	8.35848	11.3154	2.94033	0.939056	0.905198	0.911183	0.91166	0.907535	0.879351	0.908298	0.855103	0.868908	0.850501	0.868097	0.865808	0.867072	0.816953	0.892227	0.858107	0.851144	0.877802	0.794444	0.850119	1	0.89511	0.0606354
2092	24	19679	0.078716	95.7558	8.76461	11.3134	3.09709	0.940139	0.906982	0.912851	0.912445	0.908761	0.880533	0.90932	0.856217	0.869531	0.850983	0.86915	0.866203	0.867143	0.818004	0.891788	0.857843	0.850551	0.877661	0.794273	0.850831	1	0.896145	0.0600343
2092	24	19679	0.078716	95.7558	8.76461	11.3134	3.09709	0.940139	0.906982	0.912851	0.912445	0.908761	0.880533	0.90932	0.856217	0.869531	0.850983	0.86915	0.866203	0.867143	0.818004	0.891788	0.857843	0.850551	0.877661	0.794273	0.850831	1	0.896145	0.0600343
2097	29	16846	0.067384	125.736	9.63975	25.3371	5.80489	0.941203	0.908435	0.913273	0.913392	0.910127	0.883978	0.909563	0.857385	0.871602	0.851567	0.869168	0.866942	0.866229	0.820373	0.891606	0.858423	0.851152	0.878487	0.795886	0.850825	1	0.897242	0.0597416
2098	30	566	0.002264	112.156	8.03799	17.9715	3.90729	0.954947	0.938163	0.936396	0.954064	0.918728	0.877208	0.916078	0.868375	0.870141	0.867491	0.889576	0.850707	0.878092	0.818905	0.893993	0.84364	0.864841	0.873675	0.797703	0.876325	1	0.911679	0.0540337
2102	34	524	0.002096	112.186	7.97341	17.9812	3.87395	0.956107	0.936069	0.93416	0.953244	0.920802	0.878817	0.913168	0.868321	0.866412	0.866412	0.88645	0.851145	0.877863	0.822519	0.895992	0.841603	0.862595	0.871183	0.788168	0.874046	1	0.910975	0.0535941
2102	22	18094	0.072376	98.6085	7.64325	12.265	2.84455	0.942688	0.907234	0.902703	0.915607	0.894191	0.862745	0.90588	0.871311	0.923897	0.853239	0.863988	0.876672	0.883249	0.818724	0.916381	0.896236	0.856776	0.863049	0.82555	0.853681	1	0.898209	0.0582402
2104	24	16935	0.06774	98.5406	8.09393	12.2664	3.01927	0.94349	0.90933	0.904488	0.916239	0.89442	0.86398	0.90682	0.872394	0.924151	0.853617	0.864836	0.878565	0.883673	0.819398	0.916475	0.895453	0.857632	0.863448	0.826366	0.85406	1	0.899207	0.0578662
2104	24	16935	0.06774	98.5406	8.09393	12.2664	3.01927	0.94349	0.90933	0.904488	0.916239	0.89442	0.86398	0.90682	0.872394	0.924151	0.853617	0.864836	0.878565	0.883673	0.819398	0.916475	0.895453	0.857632	0.863448	0.826366	0.85406	1	0.899207	0.0578662
2109	29	14609	0.058436	127.865	8.98884	26.5676	5.60381	0.945137	0.911288	0.905367	0.916353	0.895783	0.86457	0.908618	0.873297	0.923198	0.85461	0.864912	0.879047	0.883223	0.819392	0.917482	0.895544	0.859059	0.864056	0.825553	0.854781	1	0.90015	0.0573463
2110	30	319	0.001276	115.1	8.20461	19.416	4.25112	0.960815	0.932602	0.920063	0.9279	0.916928	0.866771	0.913793	0.884013	0.935737	0.863636	0.877743	0.880878	0.89185	0.830721	0.916928	0.880878	0.87931	0.866771	0.826019	0.854232	1	0.912401	0.0517213
2114	34	300	0.0012	115.088	8.01761	19.3966	4.15462	0.965	0.93	0.92	0.93	0.918333	0.87	0.913333	0.881667	0.936667	0.865	0.881667	0.875	0.891667	0.835	0.916667	0.886667	0.878333	0.868333	0.83	0.856667	1	0.913355	0.0512811
2114	22	11622	0.046488	101.035	8.12007	13.2058	3.17079	0.951773	0.942437	0.909912	0.922561	0.874806	0.903244	0.912321	0.866073	0.889778	0.876398	0.844003	0.880528	0.897565	0.809757	0.909353	0.892359	0.874032	0.843228	0.840604	0.850327	1	0.9057	0.0549327
2116	24	10902	0.043608	100.928	8.57851	13.194	3.35773	0.953311	0.943497	0.911622	0.922996	0.876536	0.903917	0.912401	0.866263	0.890158	0.876261	0.844707	0.88016	0.89745	0.811181	0.909512	0.892634	0.874748	0.84324	0.841405	0.850761	1	0.906565	0.054535
2116	24	10902	0.043608	100.928	8.57851	13.194	3.35773	0.953311	0.943497	0.911622	0.922996	0.876536	0.903917	0.912401	0.866263	0.890158	0.876261	0.844707	0.88016	0.89745	0.811181	0.909512	0.892634	0.874748	0.84324	0.841405	0.850761	1	0.906565	0.054535
2121	29	9422	0.037688	129.797	9.48718	27.8167	6.08112	0.953513	0.945075	0.913129	0.922946	0.876565	0.90416	0.913978	0.86765	0.891265	0.876619	0.847378	0.881076	0.897049	0.811346	0.9109	0.891955	0.875716	0.842496	0.842337	0.851412	1	0.90734	0.0542377
2122	30	143	0.000572	114.75	7.79712	19.2114	3.89996	0.965035	0.944056	0.926573	0.923077	0.909091	0.933566	0.940559	0.881119	0.898601	0.874126	0.84965	0.902098	0.91958	0.821678	0.926573	0.877622	0.898601	0.888112	0.881119	0.853147	1	0.920241	0.0523427
2126	34	133	0.000532	114.796	7.73724	19.2299	3.87515	0.966165	0.943609	0.924812	0.921053	0.902256	0.93985	0.93609	0.887218	0.898496	0.868421	0.849624	0.909774	0.913534	0.815789	0.924812	0.879699	0.898496	0.894737	0.87594	0.853383	1	0.919652	0.0520284
2126	22	13695	0.05478	99.965	7.73743	12.7746	2.92506	0.942424	0.93169	0.896568	0.916758	0.89383	0.896824	0.912523	0.880905	0.896532	0.861701	0.842388	0.876561	0.871121	0.82019	0.896933	0.867251	0.836656	0.86736	0.821468	0.847645	1	0.90095	0.0572031
2128	24	12833	0.051332	99.8598	8.12951	12.7584	3.08182	0.943466	0.933297	0.899205	0.917907	0.89414	0.897218	0.913232	0.882296	0.897257	0.862347	0.842983	0.877231	0.871815	0.821086	0.897257	0.86749	0.836009	0.868152	0.821749	0.848087	1	0.902012	0.0567591
2128	24	12833	0.051332	99.8598	8.12951	12.7584	3.08182	0.943466	0.933297	0.899205	0.917907	0.89414	0.897218	0.913232	0.882296	0.897257	0.862347	0.842983	0.877231	0.871815	0.821086	0.897257	0.86749	0.836009	0.868152	0.821749	0.848087	1	0.902012	0.0567591
2133	29	11062	0.044248	127.613	9.02388	26.4154	5.56534	0.945851	0.934099	0.901464	0.918595	0.894775	0.897668	0.913488	0.88239	0.896131	0.861915	0.843699	0.878051	0.872808	0.822726	0.897622	0.8677	0.83719	0.8677	0.82119	0.849666	1	0.902941	0.056391
2134	30	253	0.001012	115.151	7.72089	19.4061	3.92533	0.960474	0.964427	0.918972	0.926877	0.907115	0.895257	0.93083	0.916996	0.911067	0.881423	0.871542	0.885375	0.889328	0.812253	0.909091	0.869565	0.820158	0.865613	0.826087	0.843874	1	0.917905	0.051115
2138	34	234	0.000936	115.276	7.68418	19.4664	3.91648	0.957265	0.967949	0.925214	0.923077	0.903846	0.899573	0.931624	0.923077	0.910256	0.880342	0.878205	0.886752	0.886752	0.816239	0.90812	0.878205	0.826923	0.858974	0.824786	0.850427	1	0.91897	0.0513356
2138	22	16640	0.06656	98.9766	7.80095	12.4092	2.90508	0.946995	0.925421	0.900571	0.927133	0.895282	0.896875	0.925421	0.870162	0.888311	0.857782	0.847927	0.874609	0.882181	0.80643	0.877915	0.875871	0.863672	0.85595	0.819261	0.874279	1	0.902391	0.0576421
2140	24	15681	0.062724	98.8833	8.21888	12.3996	3.06623	0.948186	0.926248	0.901983	0.928066	0.896595	0.897902	0.925898	0.870799	0.888751	0.857917	0.84867	0.874625	0.883139	0.80639	0.878037	0.875901	0.863689	0.85661	0.819112	0.874466	1	0.903231	0.0573052
2140	24	15681	0.062724	98.8833	8.21888	12.3996	3.06623	0.948186	0.926248	0.901983	0.928066	0.896595	0.897902	0.925898	0.870799	0.888751	0.857917	0.84867	0.874625	0.883139	0.80639	0.878037	0.875901	0.863689	0.85661	0.819112	0.874466	1	0.903231	0.0573052
2145	29	13365	0.05346	128.211	9.10185	26.7899	5.67358	0.948859	0.926899	0.902432	0.93064	0.896783	0.899439	0.926674	0.870744	0.89061	0.858548	0.848111	0.875795	0.883352	0.80636	0.879499	0.875832	0.864422	0.857052	0.81908	0.875907	1	0.904043	0.0570291
2146	30	299	0.001196	114.625	8.22449	19.1799	4.16723	0.971572	0.944816	0.93311	0.946488	0.919732	0.923077	0.941472	0.864548	0.904682	0.849498	0.847826	0.894649	0.896321	0.839465	0.899666	0.886288	0.869565	0.839465	0.842809	0.884615	1	0.920995	0.05127
2150	34	277	0.001108	114.328	8.09397	19.0241	4.08729	0.971119	0.947653	0.929603	0.947653	0.925993	0.924188	0.940433	0.868231	0.898917	0.850181	0.851986	0.895307	0.895307	0.841155	0.904332	0.882671	0.868231	0.83935	0.83574	0.880866	1	0.921566	0.0485182
2150	22	16346	0.065384	99.1693	7.81755	12.4819	2.93473	0.95427	0.922213	0.915759	0.905665	0.909397	0.875994	0.906521	0.869295	0.907898	0.866267	0.860516	0.863361	0.875382	0.836566	0.872905	0.887924	0.843784	0.87006	0.816867	0.86226	1	0.902828	0.0573927
2152	24	15352	0.061408	99.1256	8.251	12.4918	3.11108	0.955283	0.923495	0.916884	0.906364	0.909881	0.876791	0.90695	0.869756	0.909035	0.866076	0.861028	0.863861	0.876303	0.837318	0.873209	0.888581	0.844906	0.870245	0.816604	0.862656	1	0.903615	0.0570839
2152	24	15352	0.061408	99.1256	8.251	12.4918	3.11108	0.955283	0.923495	0.916884	0.906364	0.909881	0.876791	0.90695	0.869756	0.909035	0.866076	0.861028	0.863861	0.876303	0.837318	0.873209	0.888581	0.844906	0.870245	0.816604	0.862656	1	0.903615	0.0570839
2157	29	13214	0.052856	129.207	9.1278	27.4125	5.79962	0.95588	0.92455	0.917777	0.907749	0.910436	0.877214	0.908203	0.870024	0.909301	0.866051	0.862494	0.865257	0.876041	0.83718	0.873619	0.888489	0.844748	0.869608	0.818185	0.862002	1	0.904319	0.0569455
2158	30	253	0.001012	116.749	8.5791	20.2764	4.52367	0.972332	0.944664	0.944664	0.934783	0.934783	0.885375	0.907115	0.883399	0.918972	0.869565	0.875494	0.875494	0.891304	0.841897	0.869565	0.907115	0.86166	0.901186	0.837945	0.857708	1	0.920563	0.0505011
2162	34	232	0.000928	116.467	8.53194	20.1287	4.49329	0.971983	0.94181	0.948276	0.93319	0.9375	0.887931	0.913793	0.892241	0.924569	0.866379	0.883621	0.875	0.887931	0.838362	0.866379	0.909483	0.855603	0.903017	0.840517	0.866379	1	0.921883	0.0510944
2162	22	13462	0.053848	100.64	7.85976	13.039	3.05055	0.951753	0.922151	0.90878	0.916729	0.914649	0.893589	0.920443	0.852028	0.90358	0.852288	0.871899	0.856559	0.884638	0.844265	0.906997	0.879327	0.874387	0.87097	0.836466	0.851285	1	0.905153	0.057362
2164	24	12643	0.050572	100.523	8.34461	13.024	3.24563	0.953413	0.923831	0.910583	0.918453	0.915566	0.893894	0.920944	0.85229	0.905284	0.852685	0.872064	0.856205	0.884956	0.844143	0.908131	0.879222	0.875148	0.870205	0.837499	0.852132	1	0.906232	0.0570477
2164	24	12643	0.050572	100.523	8.34461	13.024	3.24563	0.953413	0.923831	0.910583	0.918453	0.915566	0.893894	0.920944	0.85229	0.905284	0.852685	0.872064	0.856205	0.884956	0.844143	0.908131	0.879222	0.875148	0.870205	0.837499	0.852132	1	0.906232	0.0570477
2169	29	10846	0.043384	128.524	9.21761	26.9944	5.80477	0.954223	0.924811	0.911719	0.919048	0.916559	0.894846	0.922552	0.851927	0.906325	0.853356	0.873456	0.855338	0.884796	0.845657	0.907708	0.879264	0.874193	0.870551	0.837267	0.852111	1	0.906978	0.0569935
2170	30	239	0.000956	115.098	8.81993	19.4609	4.60325	0.964435	0.956067	0.930962	0.953975	0.941423	0.905858	0.937238	0.853556	0.914226	0.872385	0.89749	0.851464	0.889121	0.855649	0.924686	0.889121	0.882845	0.874477	0.851464	0.841004	1	0.92422	0.0499484
2174	34	223	0.000892	115.154	8.74511	19.4835	4.59164	0.96861	0.959641	0.932735	0.957399	0.939462	0.903587	0.939462	0.852018	0.908072	0.874439	0.894619	0.856502	0.894619	0.85426	0.928251	0.887892	0.881166	0.887892	0.852018	0.840807	1	0.925673	0.0490752
2174	22	14229	0.056916	99.8633	7.92992	12.7478	3.01486	0.946553	0.921112	0.906845	0.921147	0.901363	0.889311	0.904421	0.867735	0.89286	0.843383	0.84897	0.879015	0.885797	0.819172	0.893106	0.887624	0.855541	0.858388	0.854593	0.85382	1	0.901208	0.0574332
2176	24	13394	0.053576	99.7495	8.35544	12.7311	3.1851	0.947327	0.922615	0.907683	0.922129	0.90227	0.890212	0.905144	0.868262	0.892974	0.84396	0.851015	0.878677	0.885658	0.819247	0.893572	0.8873	0.855234	0.858929	0.854375	0.853181	1	0.90198	0.0573225
2176	24	13394	0.053576	99.7495	8.35544	12.7311	3.1851	0.947327	0.922615	0.907683	0.922129	0.90227	0.890212	0.905144	0.868262	0.892974	0.84396	0.851015	0.878677	0.885658	0.819247	0.893572	0.8873	0.855234	0.858929	0.854375	0.853181	1	0.90198	0.0573225
2181	29	11585	0.04634	129.073	9.31724	27.3454	5.91695	0.94877	0.92309	0.909538	0.922356	0.903366	0.89016	0.906085	0.869314	0.894346	0.845317	0.851273	0.879111	0.886016	0.820803	0.894303	0.885628	0.854769	0.860293	0.855158	0.853431	1	0.902849	0.0569608
2182	30	225	0.0009	114.943	8.11532	19.3297	4.11132	0.968889	0.931111	0.926667	0.935556	0.917778	0.871111	0.915556	0.868889	0.913333	0.86	0.868889	0.884444	0.893333	0.817778	0.886667	0.902222	0.866667	0.862222	0.864444	0.862222	1	0.912989	0.0521198
2186	34	203	0.000812	115.055	8.07882	19.3827	4.09132	0.96798	0.935961	0.931034	0.938424	0.928571	0.869458	0.916256	0.85468	0.923645	0.852217	0.866995	0.899015	0.894089	0.82266	0.8867	0.894089	0.862069	0.864532	0.85468	0.864532	1	0.914669	0.0517617
2186	22	15780	0.06312	99.5631	7.765	12.6252	2.91776	0.94379	0.917554	0.886122	0.918093	0.893283	0.884854	0.922497	0.855038	0.891984	0.875665	0.855894	0.873669	0.876109	0.810013	0.907795	0.891635	0.816191	0.860551	0.816793	0.836565	1	0.897432	0.0579261
2188	24	14833	0.059332	99.4852	8.20483	12.6225	3.09734	0.944549	0.918088	0.887009	0.918627	0.894357	0.885896	0.922605	0.855929	0.891964	0.876829	0.855795	0.873862	0.876357	0.810794	0.907807	0.892166	0.816625	0.860986	0.817164	0.836142	1	0.898055	0.057979
2188	24	14833	0.059332	99.4852	8.20483	12.6225	3.09734	0.944549	0.918088	0.887009	0.918627	0.894357	0.885896	0.922605	0.855929	0.891964	0.876829	0.855795	0.873862	0.876357	0.810794	0.907807	0.892166	0.816625	0.860986	0.817164	0.836142	1	0.898055	0.057979
2193	29	12674	0.050696	127.971	9.10365	26.6422	5.65306	0.945637	0.920467	0.887881	0.919362	0.895297	0.886303	0.92315	0.857346	0.891826	0.878334	0.856833	0.875178	0.87715	0.812293	0.909145	0.892102	0.816396	0.860226	0.816159	0.835608	1	0.899056	0.0577141
2194	30	244	0.000976	113.753	8.31774	18.7595	4.20704	0.971311	0.92623	0.911885	0.922131	0.92418	0.89959	0.940574	0.864754	0.918033	0.893443	0.879098	0.897541	0.879098	0.85041	0.89959	0.907787	0.813525	0.862705	0.827869	0.85041	1	0.915308	0.052833
2198	34	228	0.000912	113.477	8.19582	18.6163	4.10739	0.969298	0.927632	0.907895	0.923246	0.925439	0.89693	0.945175	0.861842	0.923246	0.901316	0.877193	0.901316	0.877193	0.848684	0.894737	0.903509	0.817982	0.859649	0.828947	0.85307	1	0.915298	0.0527402
2198	22	15292	0.061168	99.3718	7.88696	12.561	2.95906	0.931696	0.939184	0.910901	0.910705	0.878335	0.89246	0.927969	0.858979	0.89707	0.873954	0.859207	0.876046	0.87451	0.81971	0.911097	0.86797	0.845311	0.87549	0.814217	0.849758	1	0.901078	0.0583292
2200	24	14412	0.057648	99.2865	8.34619	12.5571	3.14427	0.932348	0.939738	0.912434	0.911844	0.880065	0.893387	0.928497	0.859804	0.897447	0.874445	0.859006	0.875729	0.87441	0.820219	0.911567	0.868686	0.845788	0.875971	0.81387	0.8495	1	0.901847	0.0581624
2200	24	14412	0.057648	99.2865	8.34619	12.5571	3.14427	0.932348	0.939738	0.912434	0.911844	0.880065	0.893387	0.928497	0.859804	0.897447	0.874445	0.859006	0.875729	0.87441	0.820219	0.911567	0.868686	0.845788	0.875971	0.81387	0.8495	1	0.901847	0.0581624
2205	29	12386	0.049544	128.037	9.27418	26.6975	5.77874	0.933433	0.941547	0.912684	0.912643	0.881439	0.895164	0.929679	0.860003	0.898393	0.875505	0.859277	0.875666	0.874374	0.820644	0.912482	0.86626	0.846964	0.875949	0.813943	0.850194	1	0.902748	0.0578438
2206	30	276	0.001104	114.05	7.93611	18.8764	3.94862	0.949275	0.969203	0.932971	0.943841	0.918478	0.92029	0.951087	0.893116	0.900362	0.867754	0.871377	0.855072	0.894928	0.842391	0.92029	0.893116	0.853261	0.862319	0.789855	0.849638	1	0.922174	0.050042
2210	34	255	0.00102	114.096	7.91357	18.8979	3.9572	0.952941	0.968627	0.933333	0.945098	0.917647	0.917647	0.95098	0.888235	0.903922	0.87451	0.868627	0.85098	0.9	0.843137	0.917647	0.890196	0.847059	0.868627	0.794118	0.847059	1	0.922554	0.050588
2210	22	16482	0.065928	99.1559	7.72556	12.4713	2.88569	0.948065	0.942604	0.906474	0.946275	0.891761	0.901711	0.918972	0.860302	0.879748	0.859331	0.844831	0.870556	0.892307	0.81043	0.896554	0.86103	0.833879	0.859149	0.831452	0.856358	1	0.905816	0.0566207
2212	24	15479	0.061916	99.044	8.13029	12.4537	3.04202	0.948834	0.942826	0.907843	0.94696	0.892952	0.902513	0.919698	0.861038	0.880354	0.859552	0.845371	0.871051	0.892952	0.81181	0.89573	0.861296	0.83455	0.859487	0.831578	0.855902	1	0.906512	0.0563836
2212	24	15479	0.061916	99.044	8.13029	12.4537	3.04202	0.948834	0.942826	0.907843	0.94696	0.892952	0.902513	0.919698	0.861038	0.880354	0.859552	0.845371	0.871051	0.892952	0.81181	0.89573	0.861296	0.83455	0.859487	0.831578	0.855902	1	0.906512	0.0563836
2217	29	13340	0.05336	127.564	9.03657	26.3865	5.58553	0.9497	0.943628	0.908358	0.948988	0.894378	0.902586	0.921664	0.860982	0.880885	0.86027	0.846139	0.87099	0.894378	0.813268	0.895352	0.862031	0.833921	0.859745	0.831484	0.855697	1	0.907356	0.0563252
2218	30	324	0.001296	113.811	7.75203	18.7471	3.85303	0.953704	0.964506	0.938272	0.964506	0.916667	0.910494	0.925926	0.87963	0.888889	0.888889	0.862654	0.904321	0.907407	0.841049	0.910494	0.853395	0.83642	0.865741	0.83179	0.844136	1	0.922787	0.0540048
2222	34	302	0.001208	113.531	7.73057	18.6099	3.82542	0.956954	0.966887	0.945364	0.963576	0.915563	0.913907	0.923841	0.884106	0.892384	0.885762	0.865894	0.90894	0.910596	0.846026	0.90894	0.854305	0.842715	0.86755	0.834437	0.839404	1	0.925029	0.052933
2222	22	16010	0.06404	99.0892	7.96888	12.4607	2.97794	0.947908	0.909869	0.909494	0.923298	0.902686	0.896658	0.924391	0.855497	0.88654	0.854122	0.874141	0.867989	0.870362	0.831824	0.901156	0.882948	0.853623	0.854966	0.824797	0.869363	1	0.902032	0.0572601
2224	24	15098	0.060392	99.03	8.40132	12.4653	3.1533	0.948636	0.910982	0.910617	0.924394	0.903795	0.897867	0.924957	0.855709	0.887634	0.854848	0.874122	0.868294	0.871009	0.833024	0.902172	0.88323	0.854285	0.855643	0.824513	0.869155	1	0.90288	0.0570454
2224	24	15098	0.060392	99.03	8.40132	12.4653	3.1533	0.948636	0.910982	0.910617	0.924394	0.903795	0.897867	0.924957	0.855709	0.887634	0.854848	0.874122	0.868294	0.871009	0.833024	0.902172	0.88323	0.854285	0.855643	0.824513	0.869155	1	0.90288	0.0570454
2229	29	13001	0.052004	126.643	9.21917	25.8431	5.61544	0.949465	0.913314	0.912161	0.926044	0.905815	0.898392	0.925121	0.856665	0.88847	0.855088	0.875317	0.868202	0.872048	0.833513	0.902507	0.883471	0.854396	0.857011	0.825936	0.868472	1	0.904029	0.0566266
2230	30	286	0.001144	112.914	7.60528	18.3044	3.7393	0.963287	0.931818	0.954545	0.910839	0.923077	0.891608	0.937063	0.886364	0.905594	0.877622	0.886364	0.879371	0.882867	0.814685	0.898601	0.895105	0.847902	0.858392	0.798951	0.881119	1	0.916763	0.0505502
2234	34	265	0.00106	113.135	7.61153	18.4109	3.75602	0.966038	0.941509	0.956604	0.913208	0.922642	0.9	0.941509	0.886792	0.911321	0.871698	0.884906	0.881132	0.877358	0.820755	0.898113	0.898113	0.849057	0.862264	0.790566	0.886792	1	0.919753	0.0484201
2234	22	19308	0.077232	98.2829	7.78158	12.153	2.84772	0.945722	0.910892	0.905298	0.928579	0.893438	0.898255	0.895846	0.858168	0.893904	0.847265	0.861508	0.881914	0.880749	0.828284	0.892894	0.894785	0.851512	0.879584	0.838694	0.845375	1	0.900124	0.0576539
2236	24	18171	0.072684	98.1676	8.19336	12.1354	3.00844	0.946398	0.911865	0.906664	0.930439	0.89442	0.89852	0.89574	0.858401	0.89453	0.848577	0.862253	0.882753	0.880579	0.82772	0.893347	0.894915	0.851604	0.879891	0.839662	0.845055	1	0.900902	0.0575134
2236	24	18171	0.072684	98.1676	8.19336	12.1354	3.00844	0.946398	0.911865	0.906664	0.930439	0.89442	0.89852	0.89574	0.858401	0.89453	0.848577	0.862253	0.882753	0.880579	0.82772	0.893347	0.894915	0.851604	0.879891	0.839662	0.845055	1	0.900902	0.0575134
2241	29	15531	0.062124	127.846	9.10208	26.5649	5.64425	0.946623	0.912272	0.908184	0.930848	0.896787	0.89962	0.895628	0.859958	0.894694	0.850106	0.862791	0.883877	0.88024	0.829599	0.89228	0.896143	0.851555	0.880143	0.839772	0.84605	1	0.901687	0.0573205
2242	30	351	0.001404	114.748	8.48457	19.2585	4.27812	0.965812	0.928775	0.941595	0.948718	0.913105	0.913105	0.884615	0.868946	0.903134	0.843305	0.864672	0.903134	0.890313	0.84188	0.89886	0.891738	0.871795	0.876068	0.854701	0.817664	1	0.915329	0.0526718
2246	34	327	0.001308	114.839	8.41649	19.2989	4.25787	0.96789	0.929664	0.949541	0.946483	0.917431	0.911315	0.882263	0.876147	0.900612	0.842508	0.87156	0.90367	0.88685	0.836391	0.896024	0.889908	0.873089	0.874618	0.859327	0.818043	1	0.916723	0.0515546
2246	22	14477	0.057908	100.132	7.85424	12.8452	3.01775	0.949506	0.911653	0.928473	0.904711	0.886924	0.865683	0.921772	0.858292	0.898045	0.855909	0.874352	0.872556	0.88986	0.80659	0.904469	0.871382	0.848	0.864267	0.835463	0.844374	1	0.899853	0.0574026
2248	24	13614	0.054456	100.108	8.28856	12.8625	3.19736	0.950933	0.913178	0.929668	0.906016	0.88802	0.866498	0.922286	0.858932	0.897899	0.856361	0.874651	0.872631	0.890333	0.807221	0.905392	0.870905	0.848391	0.864551	0.835941	0.844315	1	0.900783	0.0569216
2248	24	13614	0.054456	100.108	8.28856	12.8625	3.19736	0.950933	0.913178	0.929668	0.906016	0.88802	0.866498	0.922286	0.858932	0.897899	0.856361	0.874651	0.872631	0.890333	0.807221	0.905392	0.870905	0.848391	0.864551	0.835941	0.844315	1	0.900783	0.0569216
2253	29	11798	0.047192	129.574	9.17526	27.6479	5.87423	0.951814	0.915621	0.931641	0.906255	0.889176	0.868664	0.92236	0.858705	0.898373	0.856077	0.875318	0.873241	0.891761	0.807425	0.904984	0.872775	0.847474	0.866249	0.834252	0.842134	1	0.901774	0.0564007
2254	30	207	0.000828	114.774	8.38184	19.2625	4.15408	0.975845	0.939614	0.956522	0.927536	0.884058	0.898551	0.942029	0.884058	0.888889	0.862319	0.89372	0.891304	0.886473	0.799517	0.908213	0.835749	0.876812	0.874396	0.816425	0.818841	1	0.917378	0.0496434
2258	34	199	0.000796	114.747	8.35193	19.2468	4.13911	0.974874	0.939698	0.957286	0.927136	0.88191	0.899497	0.944724	0.884422	0.89196	0.861809	0.89196	0.886935	0.886935	0.798995	0.907035	0.836683	0.871859	0.871859	0.816583	0.816583	1	0.917181	0.0498158
2258	22	13676	0.054704	100.207	7.98326	12.8808	3.04553	0.940004	0.924283	0.911378	0.910939	0.898947	0.904687	0.901762	0.862972	0.885712	0.884396	0.869699	0.87032	0.873062	0.822316	0.904395	0.878693	0.8327	0.885968	0.825717	0.834674	1	0.901717	0.057296
2260	24	12845	0.05138	100.155	8.40811	12.8874	3.22174	0.940405	0.925457	0.911794	0.912495	0.899689	0.906228	0.90218	0.864772	0.887271	0.885053	0.871117	0.870105	0.872791	0.82281	0.904866	0.878396	0.833009	0.885208	0.82538	0.834955	1	0.902534	0.0569156
2260	24	12845	0.05138	100.155	8.40811	12.8874	3.22174	0.940405	0.925457	0.911794	0.912495	0.899689	0.906228	0.90218	0.864772	0.887271	0.885053	0.871117	0.870105	0.872791	0.82281	0.904866	0.878396	0.833009	0.885208	0.82538	0.834955	1	0.902534	0.0569156
2265	29	10973	0.043892	129.4	9.35034	27.5538	5.95313	0.941128	0.926182	0.913697	0.913196	0.901987	0.90627	0.902989	0.864531	0.887314	0.885401	0.871913	0.870181	0.87246	0.823658	0.904721	0.878976	0.834002	0.885309	0.825709	0.83669	1	0.903319	0.056733
2266	30	207	0.000828	114.647	7.64524	19.1507	3.85316	0.97343	0.94686	0.934783	0.932367	0.903382	0.949275	0.905797	0.898551	0.89372	0.903382	0.896135	0.862319	0.869565	0.818841	0.908213	0.886473	0.830918	0.869565	0.811594	0.857488	1	0.921108	0.0483301
2270	34	190	0.00076	114.994	7.54724	19.3168	3.83662	0.973684	0.952632	0.931579	0.931579	0.9	0.95	0.910526	0.897368	0.894737	0.897368	0.9	0.865789	0.868421	0.834211	0.910526	0.889474	0.844737	0.868421	0.815789	0.852632	1	0.922044	0.0484082
2270	22	15190	0.06076	99.1217	7.8887	12.468	2.94466	0.942627	0.929625	0.905365	0.937196	0.901152	0.880283	0.928341	0.842495	0.901942	0.86106	0.824194	0.867544	0.861554	0.818631	0.902567	0.854674	0.84819	0.889763	0.807209	0.823568	1	0.901074	0.0572002
2272	24	14278	0.057112	99.0239	8.33691	12.4589	3.11975	0.943339	0.930698	0.90657	0.937736	0.902017	0.881671	0.929367	0.84238	0.902893	0.861255	0.824695	0.867909	0.862166	0.817446	0.902998	0.855302	0.849314	0.890461	0.806906	0.82354	1	0.901819	0.056902
2272	24	14278	0.057112	99.0239	8.33691	12.4589	3.11975	0.943339	0.930698	0.90657	0.937736	0.902017	0.881671	0.929367	0.84238	0.902893	0.861255	0.824695	0.867909	0.862166	0.817446	0.902998	0.855302	0.849314	0.890461	0.806906	0.82354	1	0.901819	0.056902
2277	29	12250	0.049	126.582	9.2497	25.8088	5.62796	0.943592	0.931265	0.908571	0.938694	0.904163	0.882612	0.930367	0.841429	0.903143	0.860776	0.824041	0.868245	0.862612	0.816939	0.903673	0.856	0.849224	0.889592	0.806245	0.824245	1	0.902476	0.0565588
2278	30	398	0.001592	112.851	8.2361	18.3156	4.00747	0.964824	0.953518	0.918342	0.937186	0.910804	0.903266	0.94598	0.856784	0.909548	0.875628	0.835427	0.886935	0.88191	0.821608	0.886935	0.851759	0.821608	0.914573	0.829146	0.825377	1	0.915097	0.0493436
2282	34	355	0.00142	112.807	8.2563	18.2961	4.03621	0.96338	0.95493	0.916901	0.938028	0.91831	0.898592	0.949296	0.857746	0.909859	0.878873	0.838028	0.885915	0.885915	0.81831	0.887324	0.850704	0.832394	0.909859	0.81831	0.821127	1	0.915672	0.0485639
2282	22	19358	0.077432	97.4983	7.99223	11.8813	2.89339	0.930985	0.922848	0.882193	0.926129	0.904122	0.887256	0.913912	0.867187	0.893584	0.848176	0.840583	0.883821	0.863261	0.804138	0.887488	0.869847	0.844586	0.864526	0.823484	0.853291	1	0.896004	0.06004
2284	24	18160	0.07264	97.4111	8.37684	11.8732	3.04444	0.932819	0.924036	0.883232	0.926955	0.90457	0.888271	0.915116	0.868089	0.894273	0.848128	0.840997	0.884526	0.863243	0.804901	0.888216	0.869961	0.845017	0.865253	0.824036	0.853166	1	0.896948	0.0597093
2284	24	18160	0.07264	97.4111	8.37684	11.8732	3.04444	0.932819	0.924036	0.883232	0.926955	0.90457	0.888271	0.915116	0.868089	0.894273	0.848128	0.840997	0.884526	0.863243	0.804901	0.888216	0.869961	0.845017	0.865253	0.824036	0.853166	1	0.896948	0.0597093
2289	29	15452	0.061808	124.081	9.20516	24.3272	5.40869	0.934636	0.924314	0.884254	0.928035	0.906193	0.889335	0.916257	0.868658	0.894997	0.849146	0.842771	0.88584	0.863578	0.805656	0.888979	0.871149	0.845457	0.866296	0.823	0.854485	1	0.898003	0.0592476
2290	30	696	0.002784	110.609	7.97552	17.2427	3.69008	0.957615	0.940374	0.906609	0.94181	0.91954	0.892241	0.931034	0.885776	0.910201	0.854167	0.84842	0.90158	0.874282	0.821839	0.895833	0.885776	0.861351	0.873563	0.828305	0.858477	1	0.912963	0.0520032
2294	34	643	0.002572	110.848	7.97693	17.3532	3.7116	0.958787	0.943235	0.909798	0.94168	0.920684	0.894246	0.933126	0.880249	0.909798	0.853033	0.845257	0.904355	0.871695	0.823484	0.891135	0.888025	0.858476	0.870918	0.824261	0.861586	1	0.913656	0.0509553
2294	22	25759	0.103036	95.1179	8.10736	11.0536	2.80898	0.938099	0.911565	0.915855	0.926103	0.872433	0.888408	0.917815	0.857933	0.869385	0.865367	0.861097	0.848635	0.883419	0.826798	0.906518	0.889243	0.844695	0.867347	0.831884	0.860806	1	0.897613	0.0568923
2296	24	24117	0.096468	95.0683	8.49695	11.0599	2.95675	0.939441	0.912862	0.916822	0.927002	0.873222	0.888792	0.918211	0.858606	0.870486	0.866381	0.861633	0.84909	0.883692	0.826886	0.90656	0.88987	0.844715	0.867085	0.832297	0.861052	1	0.89845	0.0565163
2296	24	24117	0.096468	95.0683	8.49695	11.0599	2.95675	0.939441	0.912862	0.916822	0.927002	0.873222	0.888792	0.918211	0.858606	0.870486	0.866381	0.861633	0.84909	0.883692	0.826886	0.90656	0.88987	0.844715	0.867085	0.832297	0.861052	1	0.89845	0.0565163
2301	29	20604	0.082416	121.847	9.33707	23.0676	5.30037	0.941176	0.913779	0.918171	0.928072	0.873253	0.889851	0.918778	0.859056	0.870098	0.866531	0.861386	0.84952	0.883057	0.826175	0.905795	0.889463	0.845613	0.868084	0.833819	0.860828	1	0.899178	0.0561004
2302	30	1302	0.005208	109.131	7.7434	16.5567	3.5284	0.956221	0.934716	0.939708	0.94278	0.901306	0.898618	0.923579	0.864439	0.869816	0.882488	0.877112	0.84447	0.885561	0.823349	0.911674	0.890937	0.847542	0.874424	0.835253	0.867896	1	0.912433	0.0505188
2306	34	1187	0.004748	109.156	7.79008	16.5707	3.55529	0.953243	0.933867	0.944819	0.941028	0.90396	0.898905	0.925021	0.864785	0.872789	0.882477	0.877001	0.842039	0.885425	0.822662	0.910278	0.890901	0.844987	0.877001	0.836142	0.866049	1	0.912622	0.0509171
2306	22	29046	0.116184	94.924	8.16162	10.9908	2.82852	0.945862	0.924275	0.907853	0.913878	0.887489	0.895029	0.900985	0.850943	0.878796	0.848826	0.872616	0.867503	0.885389	0.81655	0.894168	0.870085	0.861409	0.866075	0.827463	0.851115	1	0.898744	0.0578876
2308	24	27228	0.108912	94.843	8.52722	10.9851	2.96274	0.946783	0.925591	0.909138	0.914665	0.888975	0.895549	0.901756	0.851678	0.879205	0.849714	0.872741	0.868812	0.886036	0.817137	0.894098	0.86995	0.861686	0.866075	0.827328	0.851752	1	0.899622	0.0575111
2308	24	27228	0.108912	94.843	8.52722	10.9851	2.96274	0.946783	0.925591	0.909138	0.914665	0.888975	0.895549	0.901756	0.851678	0.879205	0.849714	0.872741	0.868812	0.886036	0.817137	0.894098	0.86995	0.861686	0.866075	0.827328	0.851752	1	0.899622	0.0575111
2313	29	23263	0.093052	123.214	9.40452	23.8461	5.462	0.948008	0.925483	0.910201	0.914478	0.889352	0.896381	0.902119	0.852899	0.880368	0.850557	0.87306	0.869363	0.885956	0.818102	0.894124	0.871534	0.861733	0.866462	0.828053	0.851975	1	0.900225	0.0573058
2314	30	1335	0.00534	109.398	7.90295	16.6871	3.64042	0.9603	0.945693	0.927341	0.926217	0.910112	0.916854	0.921723	0.86779	0.897753	0.849438	0.89588	0.88427	0.88764	0.815356	0.898502	0.886891	0.869663	0.878277	0.827715	0.866667	1	0.915108	0.0521974
2318	34	1233	0.004932	109.389	7.88134	16.6818	3.63551	0.962693	0.947689	0.92944	0.926196	0.912814	0.91768	0.920925	0.865369	0.898621	0.850365	0.895783	0.881995	0.886456	0.817924	0.896188	0.885645	0.868208	0.878751	0.825223	0.867802	1	0.915981	0.051678
2318	22	24869	0.099476	96.6433	8.16156	11.5874	2.92985	0.940066	0.917588	0.905344	0.895151	0.892416	0.891049	0.893783	0.866983	0.891713	0.862319	0.86636	0.854679	0.881841	0.824239	0.904781	0.869597	0.851301	0.881439	0.826008	0.840444	1	0.896253	0.0594627
2320	24	23347	0.093388	96.5885	8.56712	11.5927	3.08405	0.941341	0.918533	0.90699	0.896154	0.893412	0.892042	0.89504	0.867885	0.892192	0.86283	0.866749	0.854414	0.881826	0.82501	0.904677	0.870562	0.851223	0.882083	0.825802	0.840708	1	0.897183	0.0590085
2320	24	23347	0.093388	96.5885	8.56712	11.5927	3.08405	0.941341	0.918533	0.90699	0.896154	0.893412	0.892042	0.89504	0.867885	0.892192	0.86283	0.866749	0.854414	0.881826	0.82501	0.904677	0.870562	0.851223	0.882083	0.825802	0.840708	1	0.897183	0.0590085
2325	29	19988	0.079952	125.339	9.47749	25.0872	5.68879	0.943716	0.919627	0.907895	0.896838	0.893011	0.892911	0.895662	0.868496	0.893061	0.863793	0.86732	0.855238	0.881829	0.82562	0.904493	0.870372	0.851361	0.88263	0.826221	0.84128	1	0.898068	0.0586131
2326	30	578	0.002312	112.334	7.57972	18.0257	3.67789	0.959343	0.935986	0.925606	0.920415	0.906574	0.90917	0.900519	0.886678	0.908304	0.866782	0.862457	0.882353	0.884083	0.850346	0.900519	0.873702	0.850346	0.910035	0.83737	0.83737	1	0.912307	0.0541074
2330	34	538	0.002152	112.238	7.4826	17.9734	3.59277	0.957249	0.937732	0.92658	0.922862	0.909851	0.910781	0.899628	0.885688	0.907063	0.870818	0.866171	0.88197	0.888476	0.855019	0.901487	0.870818	0.847584	0.909851	0.841078	0.836431	1	0.913202	0.0539916
2330	22	17037	0.068148	99.7338	7.88637	12.6967	2.99069	0.934906	0.919029	0.912514	0.92258	0.898838	0.899278	0.913042	0.8596	0.888449	0.876475	0.861008	0.874626	0.870723	0.813846	0.893849	0.885895	0.841345	0.866819	0.81681	0.807683	1	0.900558	0.059106
2332	24	16004	0.064016	99.6451	8.3559	12.6921	3.17898	0.936203	0.920239	0.913928	0.923832	0.899931	0.900056	0.913584	0.860566	0.889309	0.877093	0.861285	0.874906	0.870782	0.815265	0.894464	0.885841	0.840915	0.867002	0.817264	0.808798	1	0.901525	0.0588557
2332	24	16004	0.064016	99.6451	8.3559	12.6921	3.17898	0.936203	0.920239	0.913928	0.923832	0.899931	0.900056	0.913584	0.860566	0.889309	0.877093	0.861285	0.874906	0.870782	0.815265	0.894464	0.885841	0.840915	0.867002	0.817264	0.808798	1	0.901525	0.0588557
2337	29	13743	0.054972	127.524	9.27736	26.3834	5.74214	0.938441	0.921815	0.916212	0.923925	0.900713	0.899767	0.914866	0.861602	0.88958	0.877429	0.863749	0.874081	0.870625	0.816452	0.89431	0.88576	0.84061	0.867023	0.818344	0.807975	1	0.90258	0.0585801
2338	30	322	0.001288	113.509	7.61515	18.591	3.72813	0.96118	0.956522	0.942547	0.947205	0.920807	0.939441	0.920807	0.880435	0.88354	0.906832	0.86646	0.89441	0.886646	0.843168	0.895963	0.900621	0.85559	0.877329	0.810559	0.818323	1	0.924057	0.0525456
2342	34	302	0.001208	113.355	7.65103	18.5191	3.74595	0.963576	0.955298	0.940397	0.948675	0.925497	0.942053	0.918874	0.879139	0.885762	0.90894	0.870861	0.890728	0.892384	0.84106	0.899007	0.903974	0.850993	0.880795	0.809603	0.826159	1	0.92499	0.0512046
2342	22	14247	0.056988	99.9576	7.95783	12.7849	3.0197	0.941847	0.928055	0.912438	0.929318	0.885274	0.863901	0.903769	0.864849	0.906156	0.860321	0.843546	0.877694	0.866182	0.820348	0.913877	0.861971	0.819822	0.870394	0.831122	0.835264	1	0.89934	0.0580286
2344	24	13376	0.053504	99.8507	8.38135	12.7707	3.19071	0.943369	0.929426	0.913577	0.930323	0.886289	0.865356	0.903932	0.866477	0.908231	0.860422	0.844161	0.877243	0.86629	0.820649	0.913427	0.862926	0.821023	0.870626	0.830891	0.834853	1	0.900361	0.0575657
2344	24	13376	0.053504	99.8507	8.38135	12.7707	3.19071	0.943369	0.929426	0.913577	0.930323	0.886289	0.865356	0.903932	0.866477	0.908231	0.860422	0.844161	0.877243	0.86629	0.820649	0.913427	0.862926	0.821023	0.870626	0.830891	0.834853	1	0.900361	0.0575657
2349	29	11432	0.045728	127.964	9.23373	26.6489	5.73628	0.945591	0.931202	0.914232	0.931989	0.887421	0.866078	0.903998	0.867215	0.910033	0.861923	0.842678	0.876225	0.867958	0.821335	0.914276	0.863016	0.822603	0.870451	0.831176	0.834631	1	0.901471	0.0570974
2350	30	249	0.000996	113.891	7.98055	18.8007	3.92258	0.96988	0.943775	0.937751	0.951807	0.913655	0.875502	0.899598	0.891566	0.907631	0.871486	0.863454	0.927711	0.861446	0.811245	0.911647	0.88755	0.843373	0.869478	0.829317	0.841365	1	0.917428	0.0548383
2354	34	228	0.000912	114.046	8.04535	18.8806	3.96832	0.967105	0.949561	0.938596	0.947368	0.910088	0.881579	0.899123	0.892544	0.905702	0.870614	0.859649	0.927632	0.861842	0.807018	0.903509	0.888158	0.837719	0.864035	0.833333	0.839912	1	0.917014	0.0556856
2354	22	16554	0.066216	98.3498	7.7692	12.177	2.85937	0.930621	0.916939	0.92452	0.927117	0.900417	0.887338	0.906881	0.864081	0.897849	0.859702	0.841458	0.869095	0.885526	0.818261	0.918328	0.890208	0.835991	0.865108	0.815755	0.84617	1	0.900722	0.0581641
2356	24	15551	0.062204	98.2987	8.23685	12.186	3.04082	0.931516	0.917754	0.925439	0.92769	0.900842	0.88885	0.907466	0.864446	0.898752	0.85988	0.842004	0.869397	0.88557	0.818597	0.918205	0.889943	0.836216	0.864896	0.815703	0.84673	1	0.901381	0.0579817
2356	24	15551	0.062204	98.2987	8.23685	12.186	3.04082	0.931516	0.917754	0.925439	0.92769	0.900842	0.88885	0.907466	0.864446	0.898752	0.85988	0.842004	0.869397	0.88557	0.818597	0.918205	0.889943	0.836216	0.864896	0.815703	0.84673	1	0.901381	0.0579817
2361	29	13333	0.053332	128.542	9.17478	27.0016	5.76337	0.931636	0.919898	0.925523	0.928036	0.902985	0.889222	0.909023	0.865747	0.898185	0.861209	0.842721	0.869684	0.884572	0.81932	0.91836	0.889597	0.836608	0.864472	0.81587	0.847634	1	0.902123	0.0574872
2362	30	320	0.00128	114.509	8.10765	19.1128	4.02492	0.945313	0.93125	0.940625	0.934375	0.910937	0.90625	0.91875	0.867188	0.903125	0.890625	0.854688	0.90625	0.865625	0.832812	0.934375	0.882813	0.832812	0.851563	0.809375	0.867188	1	0.912931	0.0534144
2366	34	296	0.001184	114.594	8.20608	19.1613	4.06888	0.952703	0.927365	0.939189	0.9375	0.915541	0.903716	0.91723	0.866554	0.907095	0.888514	0.853041	0.902027	0.861486	0.829392	0.932432	0.876689	0.839527	0.853041	0.807432	0.868243	1	0.913449	0.0529185
2366	22	14048	0.056192	99.5005	7.8288	12.606	2.96021	0.940383	0.916679	0.929278	0.91764	0.901445	0.899523	0.910343	0.898491	0.90237	0.846562	0.849658	0.850477	0.904969	0.808051	0.911518	0.880125	0.846597	0.881691	0.794455	0.862044	1	0.904329	0.0552942
2368	24	13246	0.052984	99.4262	8.25132	12.6037	3.12998	0.941303	0.917937	0.930734	0.918239	0.901744	0.89997	0.911143	0.899857	0.903027	0.847199	0.850143	0.850974	0.90533	0.808508	0.911407	0.880719	0.846708	0.881662	0.794693	0.862449	1	0.905125	0.0550463
2368	24	13246	0.052984	99.4262	8.25132	12.6037	3.12998	0.941303	0.917937	0.930734	0.918239	0.901744	0.89997	0.911143	0.899857	0.903027	0.847199	0.850143	0.850974	0.90533	0.808508	0.911407	0.880719	0.846708	0.881662	0.794693	0.862449	1	0.905125	0.0550463
2373	29	11446	0.045784	128.439	9.1421	26.9347	5.74134	0.943911	0.918924	0.931024	0.920278	0.903023	0.90062	0.911672	0.900882	0.903984	0.847283	0.851302	0.851258	0.905338	0.80871	0.911891	0.880395	0.846103	0.882754	0.795605	0.86314	1	0.906204	0.054491
2374	30	214	0.000856	114.821	8.63069	19.3078	4.46266	0.955607	0.941589	0.939252	0.922897	0.934579	0.911215	0.939252	0.890187	0.915888	0.873832	0.869159	0.86215	0.904206	0.827103	0.936916	0.899533	0.838785	0.890187	0.780374	0.852804	1	0.919561	0.049548
2378	34	200	0.0008	114.719	8.77701	19.2683	4.53933	0.955	0.9425	0.94	0.9275	0.93	0.91	0.94	0.9025	0.9175	0.8775	0.8725	0.8625	0.9025	0.83	0.9375	0.9025	0.8425	0.8925	0.78	0.8575	1	0.920839	0.0492778
2378	22	15108	0.060432	100.044	7.82938	12.8103	2.98713	0.95423	0.918156	0.923087	0.883969	0.901708	0.874272	0.917792	0.871922	0.89072	0.863913	0.868017	0.847035	0.895089	0.834922	0.910577	0.903396	0.875364	0.87639	0.823438	0.812847	1	0.901582	0.0570381
2380	24	14178	0.056712	99.9901	8.26323	12.8161	3.16394	0.955248	0.919135	0.92513	0.885209	0.902701	0.875088	0.918747	0.871844	0.891205	0.865884	0.868952	0.847158	0.894908	0.835167	0.911624	0.903301	0.875582	0.877416	0.822648	0.812668	1	0.902535	0.0565957
2380	24	14178	0.056712	99.9901	8.26323	12.8161	3.16394	0.955248	0.919135	0.92513	0.885209	0.902701	0.875088	0.918747	0.871844	0.891205	0.865884	0.868952	0.847158	0.894908	0.835167	0.911624	0.903301	0.875582	0.877416	0.822648	0.812668	1	0.902535	0.0565957
2385	29	12181	0.048724	129.413	9.15964	27.5449	5.83261	0.956202	0.919711	0.927756	0.884615	0.904564	0.875257	0.918972	0.872219	0.891347	0.866719	0.869264	0.847221	0.89578	0.835933	0.912815	0.903785	0.874723	0.878253	0.821977	0.813028	1	0.903282	0.0567131
2386	30	254	0.001016	115.359	8.11429	19.5366	4.13234	0.956693	0.952756	0.954724	0.913386	0.931102	0.874016	0.94685	0.872047	0.917323	0.852362	0.895669	0.856299	0.883858	0.836614	0.903543	0.903543	0.866142	0.883858	0.820866	0.801181	1	0.917958	0.0453131
2390	34	233	0.000932	115.224	8.23069	19.4775	4.18917	0.95279	0.957082	0.95279	0.912017	0.935622	0.88412	0.944206	0.871245	0.918455	0.854077	0.899142	0.858369	0.890558	0.828326	0.903433	0.903433	0.873391	0.881974	0.821888	0.791845	1	0.918736	0.0449417
2390	22	15933	0.063732	99.604	7.95824	12.6521	3.01003	0.941944	0.926191	0.903126	0.904601	0.899642	0.867225	0.902247	0.879244	0.888941	0.876922	0.859286	0.869893	0.901682	0.820059	0.918095	0.862424	0.8628	0.87824	0.838825	0.843187	1	0.899739	0.0574406
2392	24	15019	0.060076	99.5167	8.34178	12.6432	3.17184	0.943039	0.927459	0.904055	0.905353	0.89986	0.867834	0.90279	0.879919	0.890272	0.877622	0.859578	0.869898	0.901924	0.820361	0.918104	0.862208	0.863373	0.878154	0.83917	0.843398	1	0.900473	0.0571907
2392	24	15019	0.060076	99.5167	8.34178	12.6432	3.17184	0.943039	0.927459	0.904055	0.905353	0.89986	0.867834	0.90279	0.879919	0.890272	0.877622	0.859578	0.869898	0.901924	0.820361	0.918104	0.862208	0.863373	0.878154	0.83917	0.843398	1	0.900473	0.0571907
2397	29	12869	0.051476	128.766	9.21682	27.1448	5.82879	0.944712	0.928666	0.904266	0.90516	0.900886	0.868405	0.903878	0.879905	0.889541	0.87874	0.858808	0.869298	0.902867	0.821431	0.917632	0.86347	0.863626	0.878273	0.839498	0.842995	1	0.90109	0.0571697
2398	30	203	0.000812	114.882	7.82058	19.2778	3.89489	0.970443	0.950739	0.906404	0.923645	0.913793	0.908867	0.933498	0.901478	0.903941	0.884236	0.881773	0.884236	0.903941	0.802956	0.926108	0.876847	0.866995	0.869458	0.866995	0.847291	1	0.918586	0.0527543
2402	34	189	0.000756	114.79	7.85564	19.2342	3.90138	0.970899	0.955026	0.907407	0.925926	0.912698	0.910053	0.931217	0.896825	0.902116	0.891534	0.883598	0.899471	0.899471	0.806878	0.920635	0.873016	0.867725	0.883598	0.867725	0.843915	1	0.919787	0.0523813
2402	22	15194	0.060776	99.9979	7.67454	12.7835	2.90806	0.952086	0.93017	0.916743	0.913848	0.888311	0.897229	0.911379	0.886633	0.884428	0.853232	0.85593	0.87936	0.878209	0.828847	0.891405	0.873042	0.844379	0.884724	0.827531	0.814894	1	0.903995	0.0564799
2404	24	14284	0.057136	99.9261	8.12773	12.7834	3.09392	0.952184	0.931637	0.917705	0.914765	0.889772	0.897088	0.911649	0.887812	0.885431	0.853892	0.855083	0.879306	0.878955	0.829775	0.891627	0.872865	0.845631	0.885081	0.827674	0.815493	1	0.904674	0.0561059
