# Supplementary material for: IBSEM: An Individual-Based Atlantic Salmon Population Model
Source: PLoS One. 2015 Sep 18;10(9):e0138444. doi: 10.1371/journal.pone.0138444 (PMC4575158; doi:10.1371/journal.pone.0138444)
Supplement: S1 Minimal dataset — (ZIP) [file pone.0138444.s003.zip › temp/scenario 1/wild - 9/runFiles/results/smolts.txt]

month	fry	parr1	parr2	averageLengthFry	stDevLengthFry	averageLengthParr1	stDevLengthParr1	averageLengthParr2	stDevLengthParr2	averageWeightFry	stDevWeightFry	averageWeightParr1	stDevWeightParr1	averageWeightParr2	stDevWeightParr2	month	averageAge	popSize	density	averageLength	stDevLength	averageWeight	stDevWeight	allele_0_0_Frequency	allele_0_1_Frequency	allele_0_2_Frequency	allele_0_3_Frequency	allele_0_4_Frequency	allele_0_5_Frequency	allele_0_6_Frequency	allele_0_7_Frequency	allele_0_8_Frequency	allele_0_9_Frequency	allele_0_10_Frequency	allele_0_11_Frequency	allele_0_12_Frequency	allele_0_13_Frequency	allele_0_14_Frequency	allele_0_15_Frequency	allele_0_16_Frequency	allele_0_17_Frequency	allele_0_18_Frequency	allele_0_19_Frequency	allele_0_20_Frequency	genotypicValueAverage	genotypicValueStDev
22	7	22448	7333	92.0423	1.69871	108.938	7.19145	131.405	8.95759	9.81835	0.557132	16.4369	3.27561	28.8025	5.98879	22	21	29788	0.119152	114.465	12.3492	19.4794	6.73126	0.901907	0.904861	0.902427	0.901269	0.901353	0.902192	0.902494	0.900346	0.901403	0.901068	0.900279	0.90184	0.901252	0.898684	0.901101	0.900178	0.900346	0.898147	0.899288	0.899154	1	0.90186	0.0602943
26	3	19955	6534	106.695	5.66696	122.778	8.441	145.224	10.188	15.3747	2.3611	23.5193	4.87567	38.8584	8.29311	26	25	26492	0.105968	128.312	13.1505	27.3016	8.86583	0.902952	0.906708	0.903386	0.902537	0.902235	0.903537	0.902952	0.900895	0.901801	0.901838	0.900649	0.902442	0.902216	0.898875	0.901159	0.900612	0.900574	0.897309	0.899083	0.898988	1	0.902789	0.0599959
28	3	18824	6202	114.34	7.89176	129.28	9.47943	151.745	11.3637	19.0114	3.73479	27.4911	6.08215	44.3956	10.0857	28	27	25029	0.100116	134.845	13.9178	31.6789	10.3106	0.904151	0.907807	0.904531	0.903013	0.902793	0.904291	0.904031	0.901414	0.902553	0.902433	0.901235	0.902793	0.901894	0.898757	0.901534	0.900595	0.900475	0.89696	0.899517	0.899297	1	0.903543	0.0597351
34	5	27140	12605	94.9195	3.60628	110.243	7.49403	127.945	9.0733	10.7994	1.2627	17.045	3.50364	26.6242	5.66506	34	21	39750	0.159	115.854	11.5051	20.0819	6.19992	0.902277	0.913208	0.908503	0.898063	0.893019	0.910918	0.905283	0.90234	0.891132	0.890969	0.894138	0.889711	0.893484	0.916553	0.890126	0.900465	0.898629	0.884969	0.900818	0.896667	1	0.901962	0.060966
38	4	24060	11212	111.712	3.58338	123.04	8.62907	140.481	10.2203	17.5449	1.67298	23.6833	5.01915	35.2259	7.68573	38	25	35276	0.141104	128.582	12.2462	27.3513	8.05318	0.903929	0.914772	0.909514	0.899237	0.893143	0.912363	0.905899	0.903107	0.891555	0.891343	0.894773	0.890577	0.893625	0.916416	0.890733	0.901108	0.898685	0.884709	0.900726	0.896672	1	0.902904	0.0608241
40	3	22615	10617	116.837	7.97468	129.216	9.7013	146.499	11.2154	20.2761	4.11125	27.4721	6.24574	39.9941	9.1815	40	27	33235	0.13294	134.736	13.0076	31.4717	9.35812	0.905717	0.916639	0.911088	0.900301	0.894509	0.913013	0.906529	0.904212	0.892297	0.891951	0.895096	0.890943	0.893847	0.916444	0.890612	0.900767	0.898947	0.88473	0.900451	0.896991	1	0.904	0.0604201
46	1	19994	12418	90.3549	0	109.629	7.40306	127.256	9.19262	9.28097	0	16.7601	3.4136	26.2131	5.69956	46	22	32413	0.129652	116.382	11.8167	20.3815	6.38406	0.915466	0.895073	0.902477	0.899546	0.85677	0.882192	0.924213	0.906365	0.879755	0.874047	0.903202	0.879755	0.910807	0.92719	0.897942	0.879539	0.913569	0.896014	0.899593	0.893669	1	0.897138	0.0620434
50	1	17763	11050	104.036	0	122.482	8.51432	139.808	10.3111	14.1411	0	23.3581	4.90634	34.7397	7.70487	50	26	28814	0.115256	129.126	12.5083	27.7226	8.26066	0.917297	0.896248	0.903432	0.900951	0.856979	0.882418	0.924377	0.906851	0.880388	0.874748	0.90345	0.881099	0.910443	0.927049	0.89807	0.880232	0.913809	0.896682	0.899424	0.893871	1	0.89797	0.0617215
52	0	16615	10445	0	0	133.269	9.67812	150.271	11.4785	0	0	30.0947	6.59816	43.1467	9.90969	52	28	27060	0.10824	139.832	13.2996	35.1327	10.2475	0.91881	0.897986	0.90425	0.902624	0.857816	0.882834	0.924797	0.907188	0.881153	0.875536	0.903215	0.881079	0.911031	0.927069	0.898429	0.880839	0.914061	0.897265	0.899298	0.893182	1	0.898883	0.0614388
58	7	19861	11107	92.1454	1.84522	108.796	7.2639	129.444	9.56374	9.85293	0.592616	16.3776	3.30143	27.6022	6.13812	58	22	30975	0.1239	116.196	12.8379	20.401	7.03549	0.902986	0.896626	0.90586	0.909298	0.872252	0.882906	0.903987	0.905133	0.899887	0.883325	0.897369	0.894867	0.893123	0.917143	0.906328	0.896562	0.894576	0.891638	0.912284	0.894479	1	0.897891	0.0635505
62	7	17536	9942	104.371	2.94815	119.016	8.34191	139.55	10.7028	14.3117	1.21697	21.4441	4.54698	34.5937	8.0017	62	26	27485	0.10994	126.44	13.5384	26.1988	8.73521	0.904475	0.898308	0.907295	0.910733	0.873986	0.883664	0.904657	0.905585	0.901019	0.885083	0.898053	0.89618	0.893833	0.917664	0.905821	0.896052	0.895125	0.892359	0.911861	0.894051	1	0.899061	0.0631317
64	7	16480	9339	108.526	3.38797	125.074	9.31747	145.505	11.6289	16.0899	1.50226	24.9183	5.61926	39.2505	9.46512	64	28	25826	0.103304	132.457	14.1705	30.0986	10.0006	0.905967	0.899636	0.908387	0.912414	0.875048	0.884496	0.905773	0.905541	0.901359	0.886355	0.899152	0.896906	0.893673	0.918086	0.906315	0.896732	0.895164	0.892628	0.912027	0.893363	1	0.900074	0.0628051
70	0	22546	11856	0	0	109.056	7.49355	126.37	9.15746	0	0	16.5078	3.42219	25.6744	5.61629	70	22	34402	0.137608	115.023	11.55	19.6669	6.12567	0.898843	0.896038	0.910587	0.909933	0.889817	0.90441	0.896518	0.909526	0.894454	0.894963	0.896503	0.895907	0.897913	0.896241	0.915179	0.901387	0.898233	0.882623	0.900645	0.88787	1	0.900356	0.0613587
74	0	19980	10580	0	0	120.827	8.59661	137.953	10.2496	0	0	22.4426	4.81877	33.3895	7.48863	74	26	30560	0.12224	126.756	12.2914	26.2325	7.85622	0.9	0.897529	0.912205	0.910422	0.890887	0.904418	0.896875	0.910095	0.894732	0.896466	0.897006	0.896024	0.898511	0.896711	0.91574	0.901571	0.899395	0.882297	0.901014	0.888236	1	0.901217	0.0610332
76	0	18744	9930	0	0	126.594	9.51266	143.774	11.3003	0	0	25.8411	5.85875	37.8493	8.98424	76	28	28674	0.114696	132.544	13.0455	29.9996	9.11229	0.901601	0.898968	0.913388	0.910459	0.892359	0.905141	0.89691	0.910581	0.895131	0.89698	0.897381	0.896073	0.898479	0.897363	0.916161	0.901008	0.899456	0.882716	0.901165	0.888488	1	0.902032	0.0607582
82	5	21381	13981	90.8208	0.597865	108.091	7.05667	128.057	9.4514	9.42585	0.185271	16.0533	3.166	26.7268	5.9385	82	22	35367	0.141468	115.981	12.6803	20.2717	6.87365	0.910892	0.893856	0.923799	0.904106	0.896033	0.914171	0.897673	0.912249	0.893771	0.888809	0.899157	0.890647	0.893616	0.895439	0.904996	0.90272	0.888229	0.905109	0.878983	0.87576	1	0.903321	0.0593446
86	5	18913	12379	107.723	1.973	121.473	8.21407	141.409	10.68	15.7069	0.848637	22.7704	4.65249	35.9697	8.18811	86	26	31297	0.125188	129.356	13.4529	27.9901	9.01516	0.911908	0.89499	0.92453	0.905742	0.897466	0.91512	0.898137	0.912691	0.894335	0.888871	0.89924	0.891667	0.893967	0.896012	0.904544	0.902483	0.888568	0.90456	0.879429	0.875931	1	0.904149	0.0590527
88	5	17817	11685	114.573	2.61522	127.9	9.24263	147.713	11.6541	18.8932	1.29998	26.612	5.81002	41.0366	9.75044	88	28	29507	0.118028	135.744	14.1183	32.323	10.3838	0.913122	0.89655	0.925696	0.906853	0.897889	0.915969	0.898787	0.913427	0.89494	0.89028	0.899803	0.892398	0.894195	0.89633	0.904531	0.902871	0.888755	0.904565	0.879181	0.875606	1	0.905058	0.0587734
94	3	26389	14074	93.7263	2.57878	111.257	7.62039	127.971	9.16637	10.3775	0.867355	17.5213	3.61838	26.6491	5.77982	94	22	40466	0.161864	117.069	11.4234	20.6954	6.25004	0.913075	0.914558	0.913162	0.896901	0.89417	0.902288	0.903709	0.915213	0.903499	0.894245	0.889463	0.895171	0.896197	0.904636	0.898149	0.898433	0.891885	0.907082	0.893862	0.884866	1	0.904771	0.0595027
98	3	23355	12553	107.056	3.38212	121.591	8.67057	138.258	10.2485	15.4489	1.48552	22.8711	4.91561	33.6087	7.55305	98	26	35911	0.143644	127.416	12.1983	26.6239	7.86644	0.914636	0.91607	0.914288	0.898221	0.895547	0.902453	0.904263	0.914956	0.904222	0.89499	0.889003	0.895492	0.896842	0.905099	0.898165	0.898555	0.89261	0.907535	0.893515	0.884799	1	0.905671	0.0590955
100	3	22073	11905	112.426	1.34085	129.026	9.69843	145.51	11.3281	17.8351	0.63401	27.3526	6.2072	39.218	9.2504	100	28	33981	0.135924	134.8	12.9591	31.5087	9.33087	0.915718	0.917454	0.9151	0.899002	0.896648	0.90274	0.90455	0.915335	0.904285	0.895456	0.889306	0.895854	0.897516	0.904844	0.898517	0.898576	0.892793	0.907698	0.893279	0.885009	1	0.906372	0.0588768
106	3	24568	10088	90.2297	0.132792	110.503	7.60362	130.065	9.45934	9.24265	0.0406635	17.1713	3.56695	27.986	6.15136	106	21	34659	0.138636	116.195	12.0849	20.3184	6.64651	0.913846	0.920064	0.905118	0.909533	0.878473	0.894558	0.8959	0.914366	0.897891	0.88899	0.905724	0.879368	0.896405	0.915606	0.893491	0.894328	0.914265	0.89453	0.891183	0.895034	1	0.903519	0.0599088
110	3	21734	8919	104.743	3.93846	122.766	8.71761	142.203	10.5363	14.4906	1.61578	23.5347	5.04742	36.5529	8.16161	110	25	30656	0.122624	128.419	12.8126	27.3213	8.50987	0.914568	0.921451	0.906821	0.911273	0.88066	0.895175	0.896562	0.91496	0.898959	0.889744	0.905924	0.879599	0.896529	0.916639	0.893055	0.894866	0.914014	0.894703	0.891261	0.895208	1	0.904551	0.0593277
112	3	20456	8478	116.719	1.44467	131.112	9.7513	150.411	11.5876	19.948	0.74317	28.6846	6.45117	43.2801	10.0579	112	27	28937	0.115748	136.765	13.5554	32.9599	10.1588	0.916042	0.922245	0.908007	0.912621	0.88138	0.895946	0.897156	0.915679	0.89935	0.8904	0.906469	0.880205	0.896275	0.917044	0.892819	0.894823	0.914141	0.894996	0.891627	0.895411	1	0.90539	0.0589846
118	1	21880	11425	90.9525	0	110.378	7.5409	129.284	9.4026	9.46552	0	17.1101	3.53399	27.4867	6.02558	118	22	33306	0.133224	116.863	12.1759	20.6694	6.70281	0.898592	0.880937	0.904146	0.898141	0.889825	0.900558	0.90209	0.922972	0.906098	0.883009	0.893473	0.890185	0.893578	0.895004	0.89619	0.874317	0.928076	0.897811	0.905257	0.903231	1	0.897024	0.0626388
122	1	19389	10170	105.589	0	119.466	8.58198	138.12	10.3952	14.7809	0	21.7027	4.71917	33.5244	7.6056	122	26	29560	0.11824	125.883	12.8075	25.7697	8.12721	0.900355	0.882848	0.906174	0.899154	0.890511	0.900947	0.902571	0.922006	0.906732	0.883982	0.893505	0.890832	0.894249	0.895585	0.896583	0.874662	0.928265	0.89819	0.9057	0.902909	1	0.898033	0.0623543
124	1	18220	9608	108.767	0	126.353	9.54805	144.997	11.4169	16.15	0	25.7	5.8919	38.8224	9.25352	124	28	27829	0.111316	132.789	13.5382	30.2302	9.55109	0.901542	0.884527	0.907525	0.900032	0.891839	0.901919	0.903177	0.922132	0.907542	0.884329	0.893385	0.891372	0.894624	0.895397	0.896888	0.87531	0.928025	0.898649	0.905404	0.902871	1	0.898944	0.0620854
130	9	23981	9819	92.225	1.7591	111.368	7.61772	130.3	9.43128	9.87728	0.569539	17.5733	3.63537	28.1326	6.13073	130	21	33809	0.135236	116.862	11.8747	20.6379	6.57999	0.900825	0.888521	0.906637	0.897542	0.899938	0.909994	0.902156	0.912331	0.912553	0.904271	0.900278	0.874309	0.885844	0.893845	0.893076	0.890458	0.897217	0.902496	0.897853	0.894732	1	0.899797	0.0620866
134	6	21223	8694	105.554	2.50873	123.146	8.77495	142.047	10.6183	14.7909	1.02347	23.7554	5.11772	36.4436	8.19597	134	25	29923	0.119692	128.634	12.6929	27.4401	8.44436	0.901464	0.8895	0.90773	0.898289	0.900628	0.910203	0.902667	0.912709	0.913361	0.904471	0.900211	0.873525	0.886158	0.893761	0.893209	0.890853	0.897186	0.902316	0.897988	0.89498	1	0.900357	0.0618196
136	5	20044	8146	112.236	4.88111	128.157	9.69155	146.993	11.5692	17.8368	2.27885	26.8115	6.13496	40.4389	9.59701	136	27	28195	0.11278	133.596	13.3572	30.7471	9.56802	0.902979	0.890388	0.909576	0.899149	0.901897	0.910587	0.903635	0.913141	0.914081	0.904806	0.900266	0.87347	0.886877	0.893173	0.89374	0.890672	0.897588	0.902678	0.897836	0.895336	1	0.901248	0.0615137
142	6	27274	8991	92.4018	2.4112	112.01	7.84038	130.858	9.2732	9.94335	0.785415	17.8888	3.78418	28.4751	6.05807	142	21	36271	0.145084	116.679	11.57	20.5117	6.38566	0.897094	0.893882	0.893455	0.887872	0.890091	0.897301	0.912327	0.907157	0.898955	0.904896	0.897921	0.874983	0.892338	0.903132	0.89839	0.887569	0.889912	0.895647	0.872267	0.882055	1	0.895492	0.0633343
146	6	24121	7947	110.749	5.38831	126.738	9.05453	145.191	10.4583	17.1648	2.48841	25.8875	5.59529	38.8605	8.39329	146	25	32074	0.128296	131.307	12.3412	29.1002	8.50836	0.898999	0.895071	0.894073	0.889724	0.890129	0.897549	0.913279	0.907854	0.899405	0.905936	0.898142	0.875631	0.891937	0.903052	0.898812	0.887744	0.890176	0.895538	0.872576	0.88207	1	0.896364	0.0631903
148	5	22628	7516	112.39	6.51266	130.877	10.0262	149.192	11.4648	17.9863	2.992	28.56	6.627	42.2365	9.75014	148	27	30149	0.120596	135.44	13.08	31.9677	9.57591	0.900975	0.89673	0.89537	0.891224	0.890991	0.898454	0.914044	0.908521	0.900212	0.906547	0.898587	0.876331	0.892368	0.903032	0.899383	0.888222	0.890527	0.895585	0.872566	0.882169	1	0.897482	0.062832
154	0	23057	9613	0	0	109.817	7.5016	129.614	9.35018	0	0	16.8514	3.48042	27.6896	6.02619	154	21	32670	0.13068	115.642	12.1173	20.0405	6.60518	0.907208	0.906152	0.903245	0.887006	0.895378	0.912764	0.904882	0.916881	0.89625	0.88794	0.901837	0.897444	0.894934	0.89697	0.89625	0.900826	0.898179	0.894429	0.889486	0.893771	1	0.901519	0.0615341
158	0	20435	8554	0	0	121.014	8.56374	140.745	10.4481	0	0	22.5433	4.8239	35.4475	7.95277	158	25	28989	0.115956	126.836	12.8408	26.3511	8.34883	0.908603	0.908207	0.904826	0.88763	0.896288	0.913881	0.905999	0.917262	0.896668	0.88844	0.902756	0.897858	0.894788	0.897271	0.896685	0.900497	0.898668	0.894805	0.88932	0.893391	1	0.90254	0.0611621
160	0	19193	8068	0	0	127.685	9.57811	147.456	11.557	0	0	26.5106	6.01297	40.8155	9.70197	160	27	27261	0.109044	133.536	13.6222	30.7442	9.79545	0.910403	0.909431	0.905836	0.888944	0.897363	0.914255	0.906625	0.917226	0.897106	0.889054	0.902645	0.898628	0.894978	0.897656	0.897528	0.900132	0.898958	0.895052	0.889714	0.893236	1	0.903431	0.0608353
166	2	21671	11864	92.2967	1.35561	108.593	7.2016	128.216	9.26978	9.89585	0.433878	16.2837	3.25311	26.8092	5.84507	166	22	33537	0.134148	115.534	12.3276	20.0068	6.65258	0.911456	0.91727	0.912201	0.895354	0.888004	0.895742	0.89774	0.914602	0.891836	0.895503	0.903912	0.885082	0.904613	0.897367	0.883681	0.894505	0.899738	0.897516	0.894609	0.89604	1	0.902841	0.0595805
170	2	19139	10595	107.042	0.673613	121.952	8.34942	141.477	10.452	15.3985	0.289405	23.0473	4.76427	35.9959	8.03852	170	26	29736	0.118944	128.908	13.0866	27.6604	8.72328	0.913337	0.918315	0.913455	0.89696	0.889831	0.897582	0.897666	0.913976	0.89237	0.895901	0.904224	0.885795	0.904796	0.897498	0.883676	0.894824	0.900558	0.896573	0.894286	0.895951	1	0.903849	0.059302
172	2	18071	10014	118.237	2.32036	131.284	9.51114	150.6	11.5412	20.7473	1.21489	28.7734	6.29251	43.4351	10.0684	172	28	28087	0.112348	138.17	13.8315	34.0003	10.5331	0.914427	0.919536	0.914729	0.898013	0.890804	0.89869	0.898886	0.914569	0.892815	0.896482	0.904315	0.885748	0.905312	0.897515	0.883594	0.895058	0.900773	0.897105	0.894969	0.895681	1	0.90473	0.059057
178	2	22982	13749	93.1775	0.277721	109.122	7.2627	126.909	9.14522	10.1744	0.0905752	16.5232	3.31926	25.999	5.66993	178	22	36733	0.146932	115.779	11.7656	20.0696	6.32137	0.897014	0.904364	0.894414	0.904391	0.897082	0.887785	0.89847	0.929437	0.898348	0.890956	0.896115	0.879604	0.890671	0.900253	0.878896	0.883824	0.897803	0.894019	0.888819	0.88999	1	0.897995	0.0645275
182	2	20347	12187	113.297	2.01171	125.39	8.58789	143.013	10.441	18.2601	0.967621	25.0429	5.1719	37.1617	8.21355	182	26	32536	0.130144	131.99	12.6384	29.5818	8.74123	0.898635	0.905535	0.896115	0.905305	0.89819	0.889599	0.898651	0.92954	0.899511	0.891443	0.89759	0.880071	0.89152	0.900649	0.878949	0.884497	0.89822	0.894056	0.888769	0.890106	1	0.899059	0.064043
184	2	19091	11498	123.825	0.419815	132.435	9.72689	149.904	11.4235	23.7889	0.240894	29.5457	6.54778	42.8301	9.87021	184	28	30591	0.122364	139	13.405	34.5384	10.2361	0.900494	0.907211	0.897094	0.906247	0.899055	0.891439	0.899431	0.930535	0.900461	0.891847	0.897748	0.880635	0.892191	0.900771	0.878951	0.884509	0.898483	0.894381	0.889216	0.890393	1	0.900143	0.0635786
190	1	22076	12813	92.7958	0	108.889	7.31927	127.909	9.46202	10.0501	0	16.4225	3.33429	26.6377	5.97112	190	22	34890	0.13956	115.873	12.2822	20.1737	6.66175	0.896962	0.894712	0.902379	0.902823	0.898223	0.905618	0.904314	0.920765	0.899842	0.887117	0.889496	0.860834	0.894526	0.90622	0.895414	0.877386	0.902365	0.898481	0.895085	0.885411	1	0.898442	0.0659319
194	1	19486	11375	107.003	0	119.543	8.42665	138.434	10.5475	15.38	0	21.7323	4.63286	33.7665	7.76869	194	26	30862	0.123448	126.505	12.9962	26.1676	8.33688	0.898143	0.896377	0.90336	0.903749	0.89931	0.906276	0.905045	0.9211	0.900412	0.887515	0.889492	0.861075	0.894611	0.906665	0.895405	0.878005	0.902388	0.898273	0.895292	0.885733	1	0.899283	0.0657359
196	1	18364	10754	103.206	0	124.57	9.35735	143.484	11.4872	13.8068	0	24.6261	5.59508	37.6473	9.10221	196	28	29119	0.116476	131.554	13.6859	29.4346	9.47839	0.899773	0.898451	0.904427	0.904856	0.900065	0.907243	0.905903	0.921289	0.901336	0.888217	0.890261	0.862495	0.89536	0.907174	0.895532	0.878155	0.902418	0.898314	0.895704	0.885934	1	0.900364	0.0652834
202	2	22495	13510	90.8937	0.720065	109.107	7.33775	127.029	9.30177	9.44902	0.223546	16.5211	3.3556	26.0851	5.77211	202	22	36007	0.144028	115.83	11.8924	20.1091	6.40187	0.90949	0.898589	0.907296	0.890424	0.884397	0.889452	0.890771	0.889619	0.910073	0.899367	0.907976	0.867415	0.898631	0.891424	0.90188	0.891285	0.891938	0.890021	0.888494	0.884814	1	0.89703	0.0646689
206	1	19932	12034	107.772	0	124.375	8.61725	141.937	10.5074	15.7128	0	24.4504	5.1176	36.3487	8.11262	206	26	31967	0.127868	130.986	12.6602	28.9293	8.6222	0.910861	0.899506	0.909062	0.89192	0.886461	0.890934	0.892029	0.890418	0.910736	0.899709	0.90742	0.868364	0.898583	0.891247	0.901899	0.891247	0.892921	0.890747	0.889183	0.885773	1	0.898145	0.0641423
208	1	18738	11359	117.664	0	130.525	9.66983	147.968	11.6415	20.4249	0	28.2994	6.3434	41.2456	9.80758	208	28	30098	0.120392	137.108	13.4486	33.185	10.0369	0.912502	0.900691	0.910675	0.893465	0.887717	0.891504	0.8929	0.891355	0.910874	0.899611	0.907851	0.868762	0.898731	0.89192	0.901904	0.891687	0.892817	0.891305	0.889444	0.886737	1	0.899163	0.063807
214	6	22797	12533	90.9216	0.761113	109.795	7.35399	128.778	9.44735	9.45789	0.237822	16.8321	3.40277	27.1743	6.01403	214	22	35336	0.141344	116.525	12.2121	20.4991	6.69314	0.928458	0.908776	0.904686	0.895362	0.886334	0.893098	0.898531	0.895319	0.908705	0.902253	0.910261	0.889206	0.901941	0.897767	0.892843	0.889758	0.877306	0.898418	0.891782	0.897456	1	0.903242	0.0591777
218	6	20227	11047	101.736	3.65755	119.647	8.32398	138.643	10.5133	13.278	1.37175	21.7805	4.57323	33.9138	7.77462	218	26	31280	0.12512	126.352	12.8988	26.0639	8.27827	0.929108	0.910278	0.906218	0.896547	0.887836	0.894102	0.898593	0.896116	0.909511	0.903101	0.911413	0.889642	0.902494	0.898545	0.893254	0.890058	0.877621	0.898913	0.891816	0.898242	1	0.904215	0.0586532
220	6	19069	10462	104.263	2.99989	124.515	9.21516	143.48	11.5552	14.2682	1.18552	24.5814	5.48673	37.6538	9.18916	220	28	29537	0.118148	131.228	13.5843	29.2096	9.4061	0.930223	0.911467	0.907252	0.897823	0.889258	0.895284	0.899482	0.896672	0.909639	0.903731	0.911907	0.889799	0.902614	0.899414	0.89398	0.891001	0.877967	0.899499	0.891831	0.89828	1	0.905149	0.0582719
226	1	22567	11161	93.2769	0	109.564	7.4014	127.77	9.14358	10.2065	0	16.7307	3.41052	26.5239	5.74252	226	22	33729	0.134916	115.588	11.7353	19.9711	6.3191	0.926013	0.911693	0.914999	0.891444	0.883276	0.890524	0.889902	0.908521	0.915029	0.896765	0.900605	0.89134	0.905971	0.89466	0.892837	0.876916	0.889739	0.894616	0.884313	0.876753	1	0.903266	0.0606031
230	1	20031	9905	113.372	0	123.916	8.59049	141.877	10.3324	18.2795	0	24.1822	5.06058	36.2845	7.99175	230	26	29937	0.119748	129.858	12.4953	28.1862	8.40809	0.927565	0.913351	0.916007	0.89189	0.885025	0.891606	0.89047	0.909493	0.915038	0.897151	0.901243	0.891723	0.906587	0.894629	0.892708	0.877393	0.890336	0.894796	0.884942	0.877509	1	0.904242	0.0601261
232	1	18835	9348	118.049	0	130.269	9.55909	148.074	11.4274	20.6251	0	28.1254	6.23329	41.3053	9.63104	232	28	28184	0.112736	136.174	13.2158	32.4966	9.75916	0.929641	0.91442	0.916779	0.893308	0.886638	0.891871	0.891747	0.909399	0.915395	0.897371	0.901682	0.891552	0.906791	0.894657	0.892723	0.87759	0.890754	0.894976	0.88529	0.878566	1	0.90518	0.0595673
238	0	20110	11740	0	0	108.533	7.18006	127.907	9.36193	0	0	16.2561	3.247	26.6269	5.87736	238	22	31850	0.1274	115.675	12.3374	20.0788	6.66493	0.911978	0.8981	0.913422	0.897441	0.874882	0.886672	0.881884	0.926484	0.891366	0.887645	0.898964	0.890157	0.899058	0.904286	0.882465	0.879859	0.902951	0.896829	0.885651	0.8754	1	0.898002	0.0643696
242	0	17747	10452	0	0	122.532	8.37992	141.542	10.5491	0	0	23.3757	4.82534	36.0553	8.10388	242	26	28199	0.112796	129.578	13.0285	28.0754	8.74634	0.91388	0.899287	0.914252	0.898808	0.876609	0.887727	0.882301	0.926859	0.89184	0.888117	0.899642	0.891131	0.899571	0.904021	0.882443	0.879836	0.903312	0.898347	0.885741	0.875935	1	0.899026	0.0639465
244	0	16662	9874	0	0	127.138	9.30763	146.177	11.6184	0	0	26.1516	5.77631	39.7872	9.54993	244	28	26536	0.106144	134.222	13.7595	31.2254	9.91602	0.915115	0.900607	0.915228	0.900155	0.877223	0.88868	0.883121	0.92806	0.892863	0.888981	0.900381	0.892278	0.900531	0.904658	0.882725	0.879805	0.903377	0.898779	0.885589	0.875754	1	0.90001	0.063467
250	11	25136	13428	93.4059	2.62537	110.931	7.45689	128.373	9.31125	10.2729	0.867359	17.3595	3.52507	26.9105	5.89589	250	22	38575	0.1543	116.998	11.645	20.6822	6.39735	0.925807	0.900013	0.900337	0.911834	0.898004	0.88722	0.887725	0.92289	0.909644	0.889501	0.906753	0.860052	0.913519	0.883642	0.89873	0.882735	0.914362	0.897226	0.894012	0.892456	1	0.903181	0.0597664
254	7	22287	11991	108.434	2.72667	123.648	8.55741	141.051	10.4968	16.0327	1.17842	24.0253	5.0258	35.6815	8.03048	254	26	34285	0.13714	129.731	12.4541	28.1004	8.3606	0.926994	0.901896	0.90159	0.912907	0.898892	0.888377	0.888187	0.923407	0.909406	0.890302	0.906898	0.861528	0.913825	0.884468	0.898629	0.88352	0.914059	0.898148	0.893962	0.892417	1	0.904141	0.0595548
256	5	21018	11281	118.184	3.01626	131.071	9.63838	148.38	11.6208	20.7359	1.56176	28.6479	6.37189	41.5821	9.83373	256	28	32304	0.129216	137.114	13.2565	33.1635	9.91097	0.928027	0.903232	0.901994	0.914004	0.900136	0.889147	0.889425	0.923725	0.909794	0.89071	0.907039	0.86206	0.914453	0.884906	0.898991	0.883745	0.914113	0.898511	0.893914	0.89266	1	0.904944	0.0592219
262	0	24700	10617	0	0	111.475	7.81301	129.901	9.34729	0	0	17.6353	3.72978	27.8718	6.06324	262	21	35317	0.141268	117.014	11.8468	20.7126	6.54307	0.919529	0.89791	0.892601	0.898208	0.880143	0.901195	0.89641	0.907721	0.907835	0.893875	0.908613	0.880341	0.920024	0.88313	0.906377	0.884885	0.890435	0.895419	0.88388	0.885494	1	0.89969	0.0625086
266	0	21806	9410	0	0	125.912	8.99718	144.089	10.5815	0	0	25.3873	5.48389	38.0111	8.46811	266	25	31216	0.124864	131.392	12.6442	29.1927	8.72821	0.921162	0.899987	0.893436	0.899491	0.881279	0.901573	0.896848	0.908204	0.908701	0.894173	0.909277	0.880798	0.920698	0.883794	0.906779	0.885523	0.891706	0.895967	0.883601	0.885459	1	0.900722	0.0620538
268	0	20528	8915	0	0	134.617	10.117	152.586	11.7181	0	0	31.0474	7.05211	45.1731	10.5216	268	27	29443	0.117772	140.058	13.4574	35.3245	10.5032	0.922902	0.901573	0.895255	0.900622	0.88274	0.902286	0.897836	0.909096	0.909028	0.894372	0.909894	0.881347	0.921153	0.884234	0.907024	0.885559	0.892368	0.896427	0.883724	0.88566	1	0.901851	0.0615662
274	2	22579	9450	93.1127	1.12872	109.334	7.39596	129.911	9.56341	10.1574	0.367625	16.6268	3.39699	27.8974	6.18753	274	21	32031	0.128124	115.404	12.3949	19.9515	6.77163	0.919219	0.90069	0.904764	0.894071	0.883269	0.895383	0.900908	0.886501	0.902641	0.884471	0.904655	0.879648	0.90261	0.900315	0.8939	0.882723	0.893853	0.892151	0.89212	0.870953	1	0.898867	0.0626534
278	2	19980	8399	112.984	1.0389	123.618	8.61669	143.909	10.7091	18.0975	0.496927	24.0127	5.06099	37.8844	8.50441	278	25	28381	0.113524	129.622	13.1155	28.1175	8.91821	0.920158	0.901977	0.906099	0.895018	0.885223	0.896251	0.901431	0.887742	0.903104	0.885751	0.90469	0.879937	0.902681	0.900268	0.89352	0.882051	0.894278	0.891917	0.892005	0.870882	1	0.899776	0.0623833
280	2	18793	7945	118.135	2.34665	131.183	9.65765	151.403	11.8465	20.6946	1.22656	28.7219	6.3959	44.1623	10.3947	280	27	26740	0.10696	137.19	13.8802	33.309	10.5192	0.92184	0.903104	0.907853	0.896429	0.886238	0.897027	0.902749	0.888818	0.903815	0.886275	0.904993	0.880479	0.90301	0.900804	0.893904	0.882199	0.89469	0.891866	0.892053	0.871148	1	0.900869	0.0618725
286	13	27591	11830	92.3238	1.56771	111.362	7.65662	129.644	9.33167	9.90671	0.509375	17.5726	3.64849	27.707	6.00564	286	21	39434	0.157736	116.84	11.7269	20.6103	6.46041	0.930377	0.905057	0.906743	0.891667	0.871684	0.88799	0.891718	0.898831	0.916367	0.884846	0.91695	0.859322	0.895179	0.904397	0.876186	0.876629	0.904448	0.901557	0.899363	0.857458	1	0.899833	0.0614496
290	13	24504	10491	110.775	2.86235	125.548	8.94802	143.834	10.5855	17.0909	1.31602	25.1669	5.43072	37.8118	8.39531	290	25	35008	0.140032	131.023	12.6468	28.9532	8.68155	0.93143	0.90645	0.907136	0.893296	0.872786	0.888754	0.893196	0.90018	0.916291	0.885997	0.916433	0.860275	0.895452	0.905136	0.876328	0.877428	0.904436	0.902137	0.89958	0.858132	1	0.900759	0.0609611
292	12	23037	9900	115.719	2.91857	131.111	9.96312	149.231	11.6169	19.4699	1.46344	28.7053	6.6118	42.2896	9.92584	292	27	32949	0.131796	136.55	13.3833	32.7835	9.95051	0.933109	0.907888	0.908116	0.894488	0.874093	0.889617	0.894033	0.901348	0.916234	0.886355	0.916431	0.861104	0.895505	0.905703	0.876233	0.877842	0.904307	0.902516	0.899269	0.858023	1	0.90173	0.0606206
298	14	29384	10333	93.578	1.75247	112.735	7.97309	131.4	9.50884	10.316	0.571001	18.2427	3.90294	28.8482	6.31282	298	21	39731	0.158924	117.583	11.7373	20.9981	6.58121	0.924958	0.899386	0.89522	0.891218	0.887179	0.892276	0.88334	0.922957	0.892049	0.8829	0.910662	0.878395	0.897901	0.884184	0.900065	0.877476	0.886008	0.902469	0.880886	0.862161	1	0.898205	0.0654332
302	13	26006	9177	104.732	2.68013	121.951	9.0056	140.455	10.5877	14.4536	1.12033	23.0992	5.15927	35.2475	8.00302	302	25	35196	0.140784	126.77	12.463	26.2636	8.05376	0.925659	0.901622	0.896806	0.892658	0.888439	0.893567	0.884248	0.923585	0.892715	0.88412	0.911041	0.879304	0.899051	0.884333	0.900415	0.877699	0.88601	0.902645	0.880413	0.862825	1	0.899331	0.0649618
304	12	24425	8677	112.345	2.95366	128.862	10.0252	147.27	11.5757	17.8256	1.38507	27.2813	6.43393	40.6653	9.63731	304	27	33114	0.132456	133.679	13.2262	30.785	9.46398	0.928067	0.903107	0.898396	0.893655	0.889443	0.894274	0.885139	0.924216	0.893323	0.884837	0.912046	0.878843	0.899786	0.88452	0.900118	0.878103	0.8868	0.902821	0.880594	0.863819	1	0.900472	0.0644272
310	0	24668	8883	0	0	109.949	7.48262	129.028	9.31838	0	0	16.9102	3.47716	27.3182	5.94568	310	21	33551	0.134204	115	11.6195	19.6658	6.27186	0.923415	0.904906	0.896531	0.913013	0.891643	0.904817	0.891866	0.912566	0.909392	0.892999	0.916396	0.879005	0.911866	0.891866	0.884862	0.876814	0.901463	0.898498	0.887142	0.866666	1	0.903887	0.061691
314	0	21925	7890	0	0	122.287	8.59209	141.166	10.4653	0	0	23.2546	4.94267	35.7634	7.97882	314	25	29815	0.11926	127.283	12.3543	26.5648	8.07846	0.925172	0.906071	0.897602	0.913299	0.892923	0.904897	0.892219	0.913483	0.910498	0.893762	0.916435	0.879775	0.912645	0.892118	0.885175	0.876606	0.901124	0.898541	0.887691	0.867064	1	0.904743	0.0613638
316	0	20673	7450	0	0	129.178	9.63997	148.009	11.533	0	0	27.4425	6.18949	41.2646	9.70089	316	27	28123	0.112492	134.167	13.1376	31.1041	9.50234	0.926253	0.907122	0.898766	0.914127	0.89345	0.90554	0.892437	0.913861	0.910998	0.894161	0.916687	0.880329	0.912883	0.892401	0.885734	0.876862	0.901842	0.898713	0.88753	0.867102	1	0.905454	0.0611616
322	4	20530	12283	93.0307	3.19046	108.471	7.20897	128.815	9.4192	10.1621	1.07705	16.2301	3.25419	27.1935	5.95787	322	22	32817	0.131268	116.084	12.7554	20.3328	6.93333	0.925831	0.890027	0.90185	0.912302	0.886659	0.894795	0.89446	0.903114	0.901606	0.883734	0.9274	0.876451	0.913353	0.892007	0.894262	0.875309	0.902017	0.894689	0.889432	0.877244	1	0.901302	0.0628014
326	4	18104	10915	105.789	6.05914	119.227	8.32611	139.373	10.464	15.0126	2.71483	21.5548	4.53818	34.4366	7.74819	326	26	29023	0.116092	126.801	13.4057	26.3985	8.62424	0.926696	0.892465	0.903594	0.91362	0.887796	0.894808	0.895135	0.90368	0.902801	0.884213	0.927471	0.876667	0.913999	0.892137	0.894532	0.876202	0.902215	0.895342	0.889949	0.877253	1	0.902342	0.0624422
328	4	16986	10334	113.276	7.714	126.908	9.36558	147.005	11.4601	18.4872	3.85777	26.0173	5.79023	40.4337	9.46616	328	28	27324	0.109296	134.507	14.1153	31.4685	10.1799	0.927939	0.894013	0.905065	0.914507	0.88812	0.895074	0.895879	0.904297	0.903308	0.884698	0.927481	0.877269	0.914489	0.892841	0.894488	0.876226	0.90243	0.895678	0.88995	0.876921	1	0.903171	0.0622014
334	5	24766	13182	91.2981	0.989018	110.246	7.57712	127.587	9.22931	9.57669	0.308968	17.052	3.54477	26.4189	5.77143	334	22	37953	0.151812	116.267	11.6316	20.3044	6.29858	0.924248	0.906503	0.898664	0.898308	0.875728	0.91338	0.888098	0.896201	0.907425	0.887045	0.92106	0.869233	0.904645	0.887624	0.898546	0.879812	0.899889	0.895871	0.889996	0.884396	1	0.901036	0.0606169
338	5	21933	11720	106.454	2.38539	121.976	8.65498	139.2	10.3926	15.1681	1.02145	23.0848	4.95204	34.3047	7.74257	338	26	33658	0.134632	127.971	12.4023	26.9905	8.08975	0.925664	0.908268	0.90038	0.899489	0.876181	0.9143	0.889417	0.896548	0.908031	0.887352	0.920925	0.86966	0.905297	0.888347	0.898613	0.879806	0.899385	0.895463	0.889744	0.884663	1	0.902026	0.0601831
340	5	20644	11114	110.668	3.95293	127.827	9.62055	144.976	11.3847	17.072	1.82107	26.602	6.06253	38.8023	9.23927	340	28	31763	0.127052	133.825	13.1333	30.8694	9.36181	0.926802	0.909927	0.901285	0.900497	0.877719	0.915153	0.890564	0.897475	0.908573	0.888109	0.922284	0.870368	0.905566	0.888738	0.899002	0.880112	0.899789	0.895995	0.889982	0.88496	1	0.903053	0.0597409
346	11	26330	11907	92.9871	2.20556	111.35	7.62741	129.97	9.45399	10.1291	0.734682	17.565	3.62966	27.9249	6.14718	346	21	38248	0.152992	117.141	11.9316	20.788	6.6237	0.928898	0.902465	0.902779	0.897655	0.872765	0.904335	0.888177	0.891145	0.922127	0.874608	0.911839	0.890635	0.901315	0.89623	0.877928	0.868647	0.903551	0.907368	0.878595	0.887079	1	0.900599	0.0641397
350	7	23318	10692	110.311	5.51078	124.975	8.87488	143.368	10.6041	16.9691	2.52338	24.8221	5.32456	37.4536	8.36632	350	25	34017	0.136068	130.753	12.7412	28.7907	8.70913	0.930755	0.904136	0.904048	0.897625	0.87468	0.905724	0.888585	0.892127	0.922965	0.875254	0.912132	0.891481	0.901696	0.895626	0.878399	0.868816	0.904224	0.907546	0.878825	0.886954	1	0.901657	0.0636265
352	6	21932	10107	116.217	4.5695	131.915	9.93137	150.161	11.7181	19.7737	2.28131	29.2245	6.65227	43.0853	10.1549	352	27	32045	0.12818	137.667	13.5196	33.5944	10.2141	0.932252	0.905789	0.904977	0.898783	0.875862	0.907209	0.889983	0.89276	0.923529	0.876205	0.912763	0.892167	0.90206	0.895928	0.878499	0.869777	0.904494	0.907536	0.878967	0.886831	1	0.902745	0.0631672
358	0	23356	9763	0	0	110.928	7.66251	129.469	9.33545	0	0	17.371	3.6288	27.597	5.98871	358	21	33119	0.132476	116.393	11.7715	20.3855	6.44962	0.931414	0.92616	0.883677	0.89888	0.866663	0.899167	0.88179	0.897717	0.908195	0.86855	0.910067	0.884039	0.90593	0.898729	0.878937	0.860307	0.899001	0.915743	0.880446	0.870678	1	0.899984	0.0620158
362	0	20615	8718	0	0	121.443	8.71293	139.78	10.4208	0	0	22.7924	4.94489	34.7309	7.80246	362	25	29333	0.117332	126.893	12.4842	26.3406	8.06525	0.932636	0.927334	0.884993	0.89926	0.868135	0.900044	0.88259	0.898561	0.908192	0.869413	0.910374	0.884908	0.906368	0.898527	0.879624	0.860618	0.899022	0.915471	0.880987	0.871561	1	0.900861	0.0616936
364	0	19332	8267	0	0	127.332	9.6586	145.537	11.4812	0	0	26.302	6.0463	39.2581	9.34737	364	27	27599	0.110396	132.785	13.205	30.1829	9.3273	0.93411	0.928458	0.886789	0.899797	0.869271	0.901881	0.883927	0.898601	0.908729	0.869542	0.910685	0.885231	0.905939	0.898656	0.879923	0.860339	0.899217	0.915993	0.881336	0.871481	1	0.901817	0.0613435
370	6	21540	10062	91.8265	2.16978	110.783	7.56782	130.564	9.50674	9.75613	0.713182	17.2982	3.57203	28.3091	6.23077	370	21	31608	0.126432	117.077	12.3622	20.802	6.88356	0.917189	0.923564	0.891293	0.890882	0.853233	0.905103	0.877072	0.91219	0.898301	0.862044	0.90379	0.892859	0.896118	0.893207	0.879271	0.877499	0.871694	0.882862	0.891135	0.876629	1	0.896137	0.0634267
374	5	19081	8922	111.463	1.34285	124.973	8.79753	144.651	10.8055	17.3828	0.624756	24.8149	5.29004	38.4755	8.68034	374	25	28008	0.112032	131.239	13.1925	29.1652	9.14318	0.919184	0.924575	0.892834	0.892227	0.854613	0.905866	0.877499	0.912596	0.899065	0.862539	0.904242	0.893602	0.897065	0.893441	0.880427	0.878071	0.871876	0.883462	0.891477	0.876928	1	0.897221	0.0628077
376	5	17968	8405	117.733	3.22103	131.743	9.85551	151.339	11.8583	20.506	1.6569	29.1047	6.59631	44.1096	10.4401	376	27	26378	0.105512	137.984	13.9434	33.8842	10.6433	0.919744	0.925847	0.894647	0.893699	0.855978	0.907101	0.877948	0.913792	0.8995	0.863807	0.904921	0.893851	0.897528	0.894116	0.880601	0.878156	0.871237	0.883918	0.891614	0.877208	1	0.898208	0.0625008
382	0	19887	9337	0	0	109.839	7.6185	128.329	9.18111	0	0	16.8686	3.5356	26.871	5.78599	382	21	29224	0.116896	115.746	11.8644	20.0643	6.39959	0.917072	0.890775	0.884598	0.897926	0.87784	0.896181	0.885437	0.892041	0.896797	0.894282	0.917054	0.881074	0.892178	0.909561	0.887199	0.873443	0.879226	0.898012	0.892742	0.888978	1	0.894721	0.0638401
386	0	17482	8281	0	0	120.199	8.67151	138.636	10.2772	0	0	22.1058	4.82147	33.8826	7.57582	386	25	25763	0.103052	126.125	12.614	25.8912	8.02951	0.919148	0.892326	0.886717	0.899235	0.879168	0.897275	0.886058	0.89318	0.897916	0.89417	0.917343	0.881827	0.892734	0.909774	0.887261	0.873559	0.878993	0.898265	0.892501	0.889881	1	0.895953	0.0635749
388	0	16410	7815	0	0	127.626	9.68744	146.054	11.3393	0	0	26.4841	6.07586	39.6529	9.29461	388	27	24225	0.0969	133.571	13.3889	30.7324	9.52748	0.920867	0.894799	0.888235	0.90066	0.880619	0.898225	0.886976	0.894035	0.898452	0.895108	0.917647	0.882105	0.893024	0.909742	0.887637	0.873705	0.878927	0.898638	0.892549	0.889639	1	0.89719	0.062976
394	1	18645	11020	91.4688	0	107.747	7.11777	128.142	9.44917	9.62693	0	15.9063	3.17629	26.7796	5.95535	394	22	29666	0.118664	115.323	12.7336	19.9452	6.8646	0.921779	0.907318	0.882222	0.893076	0.874014	0.890514	0.883992	0.88502	0.887278	0.899009	0.922959	0.885964	0.898352	0.897812	0.894964	0.868284	0.895571	0.897206	0.877537	0.883368	1	0.895705	0.0631395
398	1	16502	9852	109.467	0	119.183	8.21211	139.367	10.5172	16.4624	0	21.5234	4.48627	34.4389	7.81611	398	26	26355	0.10542	126.728	13.377	26.3513	8.63068	0.92343	0.909012	0.883533	0.895181	0.874331	0.891349	0.884917	0.887668	0.887042	0.899279	0.923468	0.886435	0.898976	0.897875	0.89501	0.868773	0.89558	0.89797	0.878258	0.883931	1	0.89685	0.0626496
400	1	15488	9275	122.687	0	128.837	9.31545	148.897	11.5923	23.1412	0	27.1996	5.96574	42.007	9.84657	400	28	24764	0.099056	136.35	14.1024	32.7453	10.4851	0.924952	0.909586	0.885358	0.896119	0.875464	0.892061	0.885842	0.888709	0.887639	0.899875	0.923659	0.88667	0.898926	0.898522	0.895393	0.86967	0.895877	0.897775	0.878574	0.883944	1	0.89778	0.0622955
406	1	20437	12971	95.3113	0	108.558	7.29673	125.999	9.08526	10.886	0	16.2739	3.30396	25.4464	5.53928	406	22	33409	0.133636	115.329	11.6995	19.8349	6.21093	0.919932	0.915562	0.894041	0.876411	0.869691	0.900281	0.886333	0.883923	0.900266	0.878521	0.910758	0.896226	0.906103	0.91197	0.893068	0.853917	0.890239	0.909875	0.882262	0.881364	1	0.896628	0.0633283
410	1	18045	11525	106.001	0	121.973	8.52863	139.151	10.2314	14.9539	0	23.073	4.8757	34.2515	7.60545	410	26	29571	0.118284	128.667	12.4654	27.4294	8.17163	0.92146	0.917216	0.896284	0.877921	0.870143	0.901052	0.887204	0.884769	0.900747	0.879291	0.911467	0.896588	0.906361	0.911907	0.893781	0.853894	0.890247	0.909878	0.882571	0.881692	1	0.897737	0.0630987
412	1	16944	10858	122.343	0	132.686	9.71268	149.69	11.371	22.9482	0	29.7104	6.57819	42.6428	9.76671	412	28	27803	0.111212	139.326	13.2973	34.7607	10.1703	0.923264	0.91839	0.897349	0.879689	0.871435	0.902313	0.887728	0.88584	0.901845	0.880103	0.911808	0.896738	0.906917	0.911934	0.89467	0.854746	0.890677	0.910459	0.882693	0.882027	1	0.898863	0.0626201
418	2	20455	12955	92.6952	1.38783	108.455	7.20317	127.114	9.33784	10.0243	0.448011	16.2226	3.24835	26.1404	5.80833	418	22	33412	0.133648	115.689	12.176	20.0677	6.54955	0.914327	0.920373	0.896609	0.899452	0.864255	0.91937	0.895262	0.894529	0.910466	0.875224	0.907054	0.885266	0.9087	0.923815	0.888573	0.873833	0.89209	0.913474	0.890369	0.871259	1	0.901299	0.0625298
422	2	18008	11530	111.032	1.13755	123.601	8.46612	142.133	10.5544	17.1809	0.525607	23.9909	4.95748	36.5028	8.18917	422	26	29540	0.11816	130.833	12.9972	28.8741	8.85549	0.915572	0.921835	0.898629	0.900643	0.865724	0.920413	0.895904	0.895328	0.911747	0.876253	0.906889	0.88607	0.909191	0.923951	0.88871	0.873917	0.892265	0.913829	0.88998	0.871225	1	0.9024	0.0621831
424	1	16960	10908	117.467	0	129.541	9.49753	148.152	11.5025	20.3232	0	27.6574	6.12099	41.3793	9.71512	424	28	27869	0.111476	136.825	13.7549	33.0279	10.2274	0.917525	0.923015	0.899871	0.901898	0.866823	0.920898	0.897108	0.896265	0.912214	0.876799	0.907155	0.886182	0.909362	0.924289	0.888406	0.874125	0.892515	0.914457	0.890685	0.871416	1	0.90341	0.0616613
430	21	23913	13602	92.3147	1.73518	111.172	7.70836	129.225	9.24095	9.90567	0.557607	17.4872	3.66138	27.4347	5.90668	430	22	37536	0.150144	117.703	12.0184	21.0876	6.64153	0.918278	0.928855	0.905464	0.909181	0.87179	0.921449	0.895953	0.897698	0.894794	0.879795	0.917266	0.879942	0.888893	0.911778	0.877078	0.879316	0.894142	0.895394	0.89205	0.867301	1	0.90439	0.0622863
434	20	21214	12097	106.665	2.98721	122.471	8.78953	140.439	10.3755	15.2713	1.29117	23.3734	5.07008	35.2126	7.83697	434	26	33331	0.133324	128.983	12.7739	27.6654	8.43456	0.919984	0.92948	0.906603	0.909484	0.872536	0.922655	0.897333	0.898143	0.895518	0.881087	0.917584	0.880307	0.889187	0.911614	0.877081	0.880412	0.894378	0.896073	0.892592	0.866761	1	0.905253	0.0619474
436	20	19954	11422	116.705	4.42325	130.457	9.85036	148.309	11.4319	20.0161	2.22179	28.2733	6.46093	41.4993	9.64064	436	28	31396	0.125584	136.943	13.5359	33.0797	10.0463	0.920802	0.930899	0.908189	0.910705	0.873599	0.923095	0.898809	0.89865	0.896531	0.882151	0.916996	0.880813	0.888839	0.91139	0.877739	0.880749	0.894222	0.896611	0.892486	0.866894	1	0.906157	0.0615716
442	6	26769	9842	92.06	2.19007	112.727	8.04612	130.739	9.37583	9.83055	0.710658	18.2434	3.93302	28.4092	6.15678	442	21	36617	0.146468	117.565	11.6115	20.9744	6.4674	0.92935	0.92016	0.902149	0.88732	0.874962	0.904361	0.879646	0.892973	0.900716	0.877543	0.903829	0.893328	0.876983	0.892017	0.893096	0.872409	0.879305	0.894093	0.893178	0.873679	1	0.899816	0.0623252
446	5	23669	8741	106.953	5.12225	125.558	9.20105	143.381	10.592	15.4658	2.35648	25.1943	5.57998	37.4616	8.34724	446	25	32415	0.12966	130.362	12.4383	28.5008	8.43724	0.930372	0.921348	0.902977	0.888555	0.87603	0.904843	0.880919	0.893753	0.900956	0.87768	0.904118	0.89366	0.877495	0.893151	0.893182	0.872698	0.879315	0.894046	0.892519	0.87441	1	0.900632	0.0619537
448	4	22251	8239	114.986	3.1227	133.783	10.2663	151.406	11.8573	19.1088	1.51126	30.4978	7.06908	44.1668	10.4345	448	27	30494	0.121976	138.542	13.2742	34.1895	10.1367	0.931511	0.922198	0.904571	0.889831	0.877107	0.906408	0.881977	0.895127	0.901489	0.878402	0.904473	0.894078	0.877632	0.893635	0.893799	0.87309	0.879304	0.894537	0.892159	0.874779	1	0.901638	0.0615824
454	0	22540	7946	0	0	110.007	7.58811	130.006	9.37543	0	0	16.9431	3.52833	27.9402	6.06496	454	21	30486	0.121944	115.22	11.9398	19.8095	6.48824	0.923506	0.904579	0.89751	0.881109	0.878436	0.892426	0.878206	0.878895	0.889949	0.891508	0.913042	0.899134	0.883422	0.88229	0.886292	0.874664	0.894099	0.892918	0.878682	0.863364	1	0.894894	0.0634308
458	0	19989	7085	0	0	121.865	8.63842	141.744	10.5871	0	0	23.0209	4.92281	36.2119	8.15931	458	25	27074	0.108296	127.067	12.6801	26.4728	8.30258	0.925223	0.905906	0.898223	0.882507	0.878463	0.892942	0.880051	0.880125	0.891353	0.89115	0.913699	0.899941	0.883671	0.882489	0.886533	0.8744	0.894456	0.893422	0.879294	0.864169	1	0.895858	0.0629914
460	0	18763	6701	0	0	129.42	9.64814	149.213	11.6535	0	0	27.5946	6.20005	42.2788	9.95873	460	27	25464	0.101856	134.628	13.4274	31.4589	9.80991	0.926288	0.907065	0.89925	0.883836	0.879241	0.89332	0.881205	0.881499	0.89173	0.89173	0.913446	0.90031	0.884111	0.883168	0.886428	0.874902	0.8944	0.893693	0.879634	0.864574	1	0.896705	0.0626407
466	2	22001	11279	91.4319	0.13501	108.386	7.15977	127.955	9.37116	9.61539	0.0424078	16.1896	3.22341	26.6574	5.89298	466	22	33282	0.133128	115.017	12.2259	19.7367	6.57208	0.920633	0.911048	0.88946	0.884051	0.873956	0.901253	0.883165	0.888694	0.898969	0.893576	0.920152	0.898969	0.896596	0.895289	0.894462	0.866519	0.904002	0.911258	0.890121	0.858467	1	0.897467	0.0618995
470	2	19387	9968	109.596	1.88906	122.84	8.4189	142.225	10.5946	16.5349	0.850603	23.5528	4.86337	36.577	8.23093	470	26	29357	0.117428	129.421	13.0082	27.9746	8.7562	0.922693	0.912065	0.890367	0.885291	0.874885	0.90188	0.883997	0.889243	0.899428	0.894403	0.92024	0.89953	0.897554	0.895766	0.89517	0.8678	0.90406	0.91118	0.890214	0.859335	1	0.898452	0.0613645
472	1	18166	9403	118.359	0	128.42	9.46087	147.752	11.6679	20.7876	0	26.953	5.99322	41.0723	9.82018	472	28	27570	0.11028	135.013	13.7626	31.7683	10.0679	0.924229	0.913293	0.892546	0.886453	0.875934	0.902992	0.88453	0.890388	0.90029	0.894723	0.921182	0.898984	0.898567	0.896173	0.895811	0.868244	0.90428	0.91177	0.890406	0.860138	1	0.899565	0.0610242
478	3	23047	13964	91.273	1.02988	109.267	7.29726	127.017	9.16619	9.56911	0.324109	16.5906	3.34784	26.0659	5.67266	478	22	37014	0.148056	115.962	11.7864	20.1647	6.3419	0.92053	0.9007	0.878451	0.88195	0.867375	0.90613	0.888367	0.89889	0.895377	0.895783	0.90613	0.88603	0.896971	0.906225	0.884557	0.864605	0.873129	0.903536	0.903172	0.864389	1	0.894208	0.0623585
482	2	20387	12441	108.546	0.397546	121.029	8.43291	138.52	10.3647	16.053	0.175601	22.5416	4.7487	33.8086	7.63233	482	26	32830	0.13132	127.657	12.5255	26.8109	8.12158	0.921885	0.901843	0.880094	0.883232	0.868748	0.906975	0.88975	0.898523	0.89735	0.89569	0.906351	0.886765	0.897243	0.906122	0.883993	0.863966	0.873972	0.903366	0.90329	0.864088	1	0.895185	0.061976
484	2	19123	11728	115.687	0.931275	127.602	9.39692	144.921	11.3827	19.4205	0.466869	26.4429	5.88812	38.758	9.19459	484	28	30853	0.123412	134.184	13.2168	31.1237	9.45348	0.923719	0.902992	0.881454	0.885052	0.869462	0.907432	0.890432	0.899345	0.898114	0.896477	0.906606	0.886932	0.897741	0.906152	0.884403	0.86413	0.87481	0.903575	0.903883	0.864794	1	0.896213	0.0615356
490	4	24401	12543	91.8863	1.2297	109.959	7.37993	128.594	9.32919	9.76395	0.39342	16.9087	3.43193	27.0486	5.91742	490	22	36948	0.147792	116.283	11.9766	20.3502	6.53691	0.919698	0.917682	0.883228	0.900008	0.858639	0.895705	0.900942	0.900143	0.882768	0.876462	0.91258	0.869357	0.890684	0.906991	0.899697	0.869019	0.887125	0.894974	0.889575	0.859072	1	0.896387	0.0623898
494	3	21575	11160	105.553	2.26426	121.772	8.48971	140.364	10.5057	14.7859	0.935873	22.9579	4.84018	35.1711	7.94864	494	26	32738	0.130952	128.108	12.7604	27.1205	8.39663	0.920795	0.920001	0.884263	0.901414	0.860361	0.896863	0.90201	0.900864	0.884125	0.878062	0.912136	0.87038	0.891624	0.90679	0.900483	0.869189	0.886936	0.894923	0.889776	0.858757	1	0.897571	0.0620481
496	2	20297	10552	115.466	2.80908	127.887	9.45464	146.471	11.5638	19.3404	1.40317	26.6236	5.9603	40.0158	9.51906	496	28	30851	0.123404	134.243	13.5014	31.2037	9.73317	0.921964	0.921332	0.885255	0.902596	0.861917	0.898123	0.902402	0.901332	0.884769	0.878432	0.912791	0.870977	0.892208	0.907637	0.900133	0.86921	0.887248	0.894493	0.890085	0.859535	1	0.898503	0.0616811
502	0	20974	11695	0	0	108.388	7.24891	126.931	9.17176	0	0	16.1956	3.2741	26.0141	5.6661	502	22	32669	0.130676	115.026	11.9531	19.7105	6.36643	0.927623	0.925403	0.9009	0.891365	0.872708	0.889681	0.891151	0.883269	0.898405	0.879825	0.910267	0.872876	0.89888	0.891503	0.890829	0.856898	0.89386	0.88936	0.892467	0.863632	1	0.899363	0.0619869
506	0	18531	10351	0	0	121.527	8.42599	139.978	10.3608	0	0	22.8165	4.77895	34.8702	7.78705	506	26	28882	0.115528	128.14	12.7398	27.1364	8.3543	0.929749	0.926304	0.901115	0.891922	0.874126	0.890399	0.892338	0.882851	0.898605	0.879735	0.910169	0.873953	0.899211	0.891576	0.890451	0.858164	0.894329	0.889326	0.892926	0.864518	1	0.90015	0.0616515
508	0	17436	9779	0	0	129.994	9.53344	148.222	11.4035	0	0	27.9477	6.19552	41.4247	9.64005	508	28	27215	0.10886	136.544	13.4702	32.7903	9.98985	0.930755	0.927558	0.901874	0.893092	0.875216	0.891236	0.893276	0.883667	0.8991	0.880544	0.910509	0.874536	0.899853	0.891898	0.890667	0.858001	0.894801	0.889969	0.893037	0.865056	1	0.901014	0.0612902
514	16	23207	14018	92.483	2.55797	109.839	7.33184	128.745	9.33759	9.97212	0.853639	16.8512	3.39833	27.1436	5.93445	514	22	37241	0.148964	116.948	12.266	20.7225	6.7351	0.935327	0.910999	0.886322	0.892269	0.856449	0.906112	0.896968	0.890578	0.911804	0.873433	0.903118	0.893558	0.884334	0.882898	0.870479	0.868438	0.875702	0.880709	0.885328	0.878226	1	0.897419	0.0606346
518	14	20506	12456	106.582	4.88829	121.7	8.4367	140.401	10.466	15.2968	2.22177	22.9136	4.7949	35.1936	7.9045	518	26	32976	0.131904	128.757	12.9627	27.5489	8.56738	0.936454	0.912952	0.887448	0.89321	0.857821	0.906705	0.89735	0.890799	0.911769	0.874727	0.903672	0.893695	0.884037	0.883582	0.871786	0.869132	0.8755	0.882096	0.886144	0.878351	1	0.89836	0.0602968
520	14	19300	11760	115.179	5.33356	130.445	9.56995	148.978	11.5324	19.2874	2.8102	28.2388	6.25846	42.0674	9.82495	520	28	31074	0.124296	137.452	13.7194	33.4682	10.2919	0.937456	0.914237	0.888926	0.894156	0.858692	0.907141	0.897873	0.891372	0.911936	0.875088	0.904148	0.893673	0.884534	0.883794	0.872112	0.870084	0.875941	0.88241	0.886207	0.878435	1	0.899162	0.060144
526	7	27505	10950	92.5036	2.49274	113.092	8.08236	130.119	9.24431	9.97746	0.816043	18.4211	3.97374	28	5.99244	526	21	38462	0.153848	117.935	11.4104	21.1467	6.3421	0.932921	0.894688	0.870223	0.878022	0.871081	0.904724	0.881805	0.903554	0.902072	0.880531	0.911666	0.905647	0.899758	0.887681	0.895195	0.859758	0.878074	0.890827	0.884145	0.877502	1	0.894144	0.0617675
530	5	24378	9762	105.871	2.2864	122.482	9.1369	139.579	10.343	14.9196	0.949397	23.4081	5.27691	34.5753	7.73237	530	25	34145	0.13658	127.367	12.2446	26.5996	7.90274	0.933973	0.896705	0.872397	0.879968	0.872309	0.905111	0.88174	0.903924	0.90268	0.881154	0.911788	0.906428	0.900176	0.887246	0.895739	0.859262	0.878606	0.890701	0.884317	0.87783	1	0.895201	0.0612105
532	5	22852	9248	111.851	3.5832	129.546	10.1111	146.595	11.3575	17.6099	1.67857	27.7193	6.53636	40.0899	9.34303	532	27	32105	0.12842	134.455	13.0236	31.2812	9.32559	0.935586	0.898147	0.87421	0.880829	0.873275	0.905793	0.882573	0.903769	0.903208	0.881545	0.912553	0.906666	0.900576	0.888133	0.896216	0.859523	0.8791	0.890983	0.884473	0.87829	1	0.896189	0.0609378
538	0	20525	8221	0	0	108.855	7.39501	129.241	9.37198	0	0	16.4121	3.36665	27.4567	5.99447	538	21	28746	0.114984	114.686	12.2076	19.5707	6.57865	0.928894	0.899482	0.885219	0.873026	0.871234	0.901064	0.881062	0.904021	0.905709	0.884349	0.906717	0.888576	0.895412	0.9031	0.88661	0.865059	0.875774	0.896473	0.879757	0.869808	1	0.894792	0.0627341
542	0	18129	7320	0	0	118.039	8.36405	138.424	10.4279	0	0	20.929	4.47723	33.7453	7.63701	542	25	25449	0.101796	123.902	12.8939	24.6154	8.04439	0.930194	0.90145	0.886636	0.874494	0.871626	0.902	0.882039	0.90424	0.906735	0.885634	0.906755	0.889367	0.895536	0.903965	0.887324	0.865535	0.875653	0.897206	0.87915	0.87027	1	0.895851	0.0624923
544	0	17067	6897	0	0	125.009	9.35586	145.443	11.4361	0	0	24.8831	5.62736	39.1762	9.24491	544	27	23964	0.095856	130.89	13.6224	28.9968	9.43537	0.931752	0.903042	0.88731	0.875647	0.872308	0.903105	0.88345	0.904857	0.906735	0.886601	0.907278	0.890043	0.89599	0.904064	0.887498	0.865986	0.876189	0.897826	0.87863	0.870326	1	0.896814	0.0621881
550	0	17527	12696	0	0	106.519	6.91893	125.978	9.07762	0	0	15.3645	3.01882	25.4323	5.50396	550	23	30223	0.120892	114.693	12.4345	19.5937	6.5348	0.935959	0.913576	0.86813	0.89599	0.87986	0.9036	0.884674	0.894021	0.891804	0.874582	0.903947	0.888032	0.881861	0.914155	0.887983	0.867617	0.88436	0.895394	0.88924	0.872183	1	0.897559	0.0631287
554	0	15451	11274	0	0	123.279	8.23684	142.481	10.3007	0	0	23.7893	4.80265	36.7387	8.00003	554	27	26725	0.1069	131.38	13.1875	29.252	9.01283	0.937699	0.915136	0.871282	0.897867	0.880842	0.905239	0.886529	0.894144	0.892535	0.874818	0.904602	0.888681	0.88131	0.913976	0.888737	0.868531	0.885108	0.896109	0.889953	0.87203	1	0.898953	0.062474
556	0	14528	10632	0	0	133.721	9.47013	152.899	11.5163	0	0	30.3777	6.51051	45.4182	10.308	556	29	25160	0.10064	141.825	14.0559	36.7334	11.1613	0.938831	0.91713	0.872814	0.898986	0.881816	0.906121	0.887222	0.895131	0.893223	0.875238	0.905008	0.888931	0.881975	0.913672	0.889547	0.868859	0.885354	0.896204	0.890262	0.872516	1	0.899981	0.0620547
562	0	19122	16122	0	0	106.973	6.98923	124.597	9.00838	0	0	15.563	3.0708	24.6121	5.38354	562	23	35244	0.140976	115.035	11.8622	19.7024	6.22071	0.932584	0.919291	0.880774	0.912013	0.870645	0.885243	0.885158	0.894649	0.895855	0.880547	0.9016	0.880448	0.882207	0.899089	0.896039	0.856713	0.875511	0.884534	0.888009	0.880121	1	0.898303	0.0621009
566	0	16913	14331	0	0	119.926	8.17786	137.264	10.1143	0	0	21.9205	4.51873	32.8851	7.33128	566	27	31244	0.124976	127.879	12.5601	26.9498	8.0967	0.933923	0.919905	0.882809	0.913391	0.871559	0.886922	0.885626	0.895388	0.896236	0.881193	0.901533	0.881593	0.882425	0.899901	0.896444	0.857413	0.876104	0.885146	0.888491	0.880649	1	0.899318	0.0616254
568	0	15917	13534	0	0	128.051	9.27916	145.179	11.1938	0	0	26.7091	5.86492	38.9385	9.07089	568	29	29451	0.117804	135.922	13.3032	32.329	9.67194	0.935062	0.920886	0.884588	0.91423	0.872653	0.887966	0.886744	0.896336	0.896557	0.881736	0.901667	0.882228	0.882466	0.900105	0.896981	0.857153	0.877033	0.885148	0.888629	0.881176	1	0.900242	0.0613021
574	9	24243	15708	91.6764	1.61877	109.155	7.22759	127.088	9.341	9.70133	0.519309	16.5362	3.30963	26.1244	5.80517	574	22	39960	0.15984	116.2	11.9513	20.3037	6.46895	0.932558	0.903253	0.893456	0.899387	0.862175	0.882945	0.879517	0.899024	0.912175	0.892042	0.902565	0.873361	0.88501	0.892342	0.891954	0.85981	0.876677	0.888438	0.866554	0.886424	1	0.896314	0.0620843
578	9	21474	14000	104.852	2.92326	119.699	8.36138	137.43	10.3864	14.5086	1.23742	21.8114	4.60358	33.0314	7.53959	578	26	35483	0.141932	126.691	12.6525	26.2364	8.08441	0.93325	0.905025	0.895246	0.900121	0.863089	0.884212	0.879759	0.899769	0.912733	0.892047	0.903249	0.87363	0.885114	0.892399	0.892906	0.859665	0.876617	0.88906	0.866725	0.88641	1	0.897197	0.061777
580	8	20156	13220	116.036	4.71219	128.775	9.44062	146.441	11.5001	19.688	2.34818	27.1719	6.01408	39.9842	9.47182	580	28	33384	0.133536	135.768	13.4505	32.2437	9.83161	0.93434	0.906662	0.896927	0.901165	0.864171	0.885334	0.880497	0.900416	0.913147	0.892508	0.903741	0.873952	0.885469	0.892763	0.893317	0.859454	0.876303	0.889588	0.866912	0.886173	1	0.898168	0.0613095
586	0	25005	14101	0	0	110.069	7.58753	127.299	9.18375	0	0	16.9717	3.54064	26.2388	5.7178	586	22	39106	0.156424	116.282	11.6477	20.3133	6.29326	0.932964	0.899964	0.875479	0.88581	0.883662	0.885529	0.875262	0.887843	0.905897	0.877794	0.899159	0.882281	0.881386	0.88668	0.890963	0.850995	0.878113	0.877078	0.881911	0.887894	1	0.892832	0.0643017
590	0	22066	12466	0	0	123.984	8.74393	140.932	10.3512	0	0	24.2343	5.16787	35.5757	7.86586	590	26	34532	0.138128	130.102	12.4012	28.3286	8.31101	0.93422	0.901251	0.876636	0.887047	0.88486	0.886395	0.876187	0.888017	0.906377	0.878605	0.90002	0.882819	0.881689	0.887177	0.892274	0.851471	0.878547	0.877577	0.881762	0.887872	1	0.893794	0.0639266
592	0	20681	11744	0	0	132.588	9.84761	149.352	11.5267	0	0	29.6588	6.65806	42.3787	9.85843	592	28	32425	0.1297	138.66	13.2247	34.2658	10.0424	0.935729	0.902699	0.878365	0.888527	0.886245	0.887695	0.8765	0.888604	0.906816	0.879522	0.900725	0.883084	0.882483	0.887448	0.892274	0.851642	0.878936	0.877995	0.88202	0.888574	1	0.894904	0.0635333
598	1	19389	12851	91.3624	0	107.992	7.13847	127.99	9.36124	9.59351	0	16.0149	3.19867	26.6777	5.89562	598	22	32241	0.128964	115.963	12.7063	20.2648	6.87495	0.924041	0.917016	0.86818	0.883611	0.87077	0.890652	0.892187	0.894451	0.91089	0.867917	0.900189	0.880975	0.864164	0.89214	0.901802	0.846422	0.886278	0.88465	0.888434	0.885115	1	0.893241	0.0627218
602	1	17183	11395	107.755	0	120.976	8.30262	140.756	10.4765	15.7051	0	22.5021	4.65906	35.4589	7.96648	602	26	28579	0.114316	128.862	13.38	27.668	8.8661	0.925312	0.918052	0.870114	0.884653	0.871357	0.891756	0.893121	0.895168	0.911596	0.869065	0.900539	0.881206	0.865146	0.891826	0.901414	0.846338	0.886228	0.884741	0.888135	0.88572	1	0.894185	0.0625271
604	1	16142	10778	116.36	0	130.013	9.39307	149.703	11.5704	19.7563	0	27.9468	6.0938	42.6797	9.98103	604	28	26921	0.107684	137.895	14.1275	33.8449	10.6895	0.92686	0.919301	0.87168	0.885573	0.8722	0.892723	0.894339	0.895713	0.911909	0.870436	0.901322	0.881709	0.865923	0.892017	0.901712	0.847034	0.886241	0.884978	0.888544	0.885944	1	0.895215	0.0622
610	13	23962	14071	93.1362	1.70742	109.904	7.43025	128.312	9.42229	10.1708	0.555992	16.8863	3.43998	26.8822	5.96316	610	22	38046	0.152184	116.706	12.1141	20.5809	6.62747	0.939153	0.918441	0.886033	0.889239	0.872786	0.902565	0.894154	0.900331	0.902907	0.860813	0.891381	0.879764	0.874731	0.904261	0.88945	0.842677	0.887478	0.893944	0.886795	0.868882	1	0.89876	0.0599174
614	10	21144	12471	108.816	3.50454	121.787	8.54604	140.136	10.4668	16.2211	1.5242	22.9702	4.85986	34.998	7.8677	614	26	33625	0.1345	128.588	12.854	27.4292	8.46149	0.94055	0.919212	0.886736	0.89029	0.874022	0.903108	0.895004	0.901056	0.903509	0.861219	0.891732	0.879792	0.875361	0.904074	0.890216	0.84345	0.887465	0.893814	0.88629	0.86913	1	0.899548	0.0596774
616	10	19871	11712	116.106	4.81528	128.405	9.51722	146.697	11.4818	19.7279	2.44492	26.9487	6.02803	40.1878	9.47274	616	28	31593	0.126372	135.182	13.5649	31.8544	9.85137	0.942139	0.920853	0.888298	0.891242	0.874862	0.903839	0.895072	0.902004	0.903824	0.861172	0.891938	0.880385	0.876207	0.904473	0.890672	0.843731	0.887855	0.893632	0.886367	0.870003	1	0.900505	0.0593827
622	0	21694	11843	0	0	108.994	7.49035	126.734	9.2039	0	0	16.4798	3.42417	25.8979	5.68844	622	22	33537	0.134148	115.258	11.7514	19.8056	6.26685	0.944912	0.917196	0.882935	0.889227	0.866535	0.903256	0.890897	0.902406	0.903346	0.868593	0.888496	0.889033	0.878269	0.904091	0.895593	0.849718	0.868071	0.875511	0.880237	0.86822	1	0.89881	0.0600061
626	0	19217	10500	0	0	122.755	8.6148	140.383	10.3877	0	0	23.5205	4.99863	35.1726	7.86107	626	26	29717	0.118868	128.984	12.5348	27.6375	8.30752	0.945334	0.918969	0.884746	0.890113	0.868409	0.904062	0.890702	0.90243	0.904078	0.869704	0.889827	0.889407	0.87985	0.904398	0.896524	0.850254	0.868291	0.87598	0.881196	0.867736	1	0.899783	0.059591
628	0	18035	9966	0	0	129.51	9.61639	146.989	11.3793	0	0	27.6491	6.2039	40.4122	9.43594	628	28	28001	0.112004	135.731	13.2548	32.1917	9.68619	0.946448	0.920199	0.886218	0.89154	0.870022	0.905307	0.891504	0.902861	0.904414	0.869987	0.890575	0.890361	0.879379	0.904825	0.896218	0.850737	0.868451	0.875879	0.881451	0.86763	1	0.90076	0.059184
634	0	13205	13198	0	0	104.492	6.55373	124.782	9.19589	0	0	14.4951	2.74678	24.7358	5.48484	634	24	26403	0.105612	114.634	12.9104	19.6141	6.71036	0.93978	0.914442	0.88346	0.899689	0.868879	0.898326	0.885411	0.909499	0.892474	0.881548	0.897815	0.883328	0.871511	0.890315	0.901697	0.856361	0.872079	0.869636	0.87562	0.878309	1	0.898573	0.0605229
638	0	11697	11704	0	0	117.556	7.73936	137.653	10.3162	0	0	20.6324	4.10882	33.182	7.48901	638	28	23401	0.093604	127.607	13.5699	26.909	8.70993	0.940985	0.91588	0.885261	0.900026	0.870326	0.899385	0.886266	0.910239	0.892205	0.882484	0.898423	0.884172	0.87195	0.890389	0.901436	0.856993	0.872078	0.870048	0.876971	0.878766	1	0.899543	0.0601865
640	0	11004	11008	0	0	124.064	8.81129	144.101	11.3078	0	0	24.2864	5.22788	38.1043	9.00438	640	30	22012	0.088048	134.084	14.2521	31.1966	10.0967	0.941986	0.917023	0.886244	0.901009	0.870525	0.90085	0.887516	0.911276	0.892672	0.882632	0.898669	0.884518	0.872365	0.890764	0.901599	0.857782	0.871706	0.870775	0.877726	0.879157	1	0.900369	0.0599544
646	0	17064	18744	0	0	106.859	6.87689	123.908	9.1692	0	0	15.5078	3.01077	24.2258	5.44369	646	24	35808	0.143232	115.783	11.7918	20.0713	6.22824	0.942527	0.913986	0.882847	0.891784	0.872905	0.889536	0.875349	0.890695	0.893334	0.887106	0.897481	0.873255	0.874358	0.892594	0.90234	0.856317	0.881116	0.866371	0.881814	0.893641	1	0.89662	0.0605742
650	0	15115	16588	0	0	122.173	8.16562	139.02	10.4114	0	0	23.1572	4.66661	34.1766	7.76157	650	28	31703	0.126812	130.988	12.6219	28.9229	8.49673	0.942971	0.915986	0.884254	0.892755	0.874965	0.890436	0.876195	0.890531	0.894332	0.887582	0.897865	0.873892	0.874255	0.893023	0.902344	0.856733	0.881857	0.86618	0.882787	0.894537	1	0.897581	0.0602425
652	0	14182	15647	0	0	127.742	9.2514	144.489	11.4166	0	0	26.5155	5.79097	38.4228	9.20185	652	30	29829	0.119316	136.527	13.3796	32.7616	9.78372	0.943981	0.91758	0.884492	0.893962	0.876278	0.891146	0.877167	0.891046	0.895102	0.888364	0.899091	0.874736	0.874736	0.893191	0.902762	0.856784	0.882782	0.866841	0.883151	0.894901	1	0.898486	0.0599777
658	3	23509	14692	90.6068	0.418036	110.863	7.62708	127.3	9.52692	9.35907	0.129196	17.3389	3.60629	26.2705	5.95495	658	22	38204	0.152816	117.183	11.6059	20.773	6.36632	0.936132	0.912745	0.877526	0.885758	0.868312	0.885195	0.892878	0.873744	0.891006	0.869124	0.90234	0.877552	0.888951	0.894697	0.911999	0.86894	0.896084	0.887747	0.892982	0.895979	1	0.894723	0.0623591
662	3	20794	13085	103.651	3.15574	124.159	8.7683	140.457	10.6723	14.0237	1.24714	24.3376	5.19752	35.259	8.10315	662	26	33882	0.135528	130.452	12.4176	28.5545	8.38025	0.937725	0.913819	0.879243	0.887418	0.869001	0.885824	0.892982	0.875317	0.891093	0.869695	0.90312	0.877546	0.88975	0.895239	0.912579	0.869046	0.896169	0.888377	0.893144	0.89552	1	0.895719	0.0617754
664	2	19509	12350	107.163	2.81022	131.53	9.74531	147.71	11.753	15.4806	1.21035	28.9553	6.48123	41.0489	9.91057	664	28	31861	0.127444	137.8	13.1868	33.6422	9.92619	0.939111	0.915367	0.880167	0.888704	0.870061	0.886931	0.893396	0.87651	0.891576	0.870453	0.903613	0.878237	0.889897	0.895829	0.912997	0.869433	0.896174	0.888375	0.893412	0.896096	1	0.896708	0.0614584
670	1	22620	9691	93.3331	0	110.145	7.55662	129.25	9.4925	10.2249	0	17.0041	3.51838	27.4736	6.08774	670	21	32312	0.129248	115.874	11.9856	20.1439	6.54208	0.938583	0.917043	0.867015	0.888029	0.851959	0.891078	0.88823	0.89066	0.89849	0.856029	0.900764	0.874629	0.880787	0.896169	0.889994	0.863255	0.878358	0.893817	0.885538	0.876393	1	0.893021	0.0626885
674	1	19973	8662	112.726	0	121.092	8.61625	140.138	10.5927	17.9701	0	22.5903	4.85154	35.0134	7.98336	674	25	28636	0.114544	126.853	12.7381	26.348	8.26195	0.939412	0.91818	0.868644	0.890487	0.85307	0.893089	0.888776	0.891535	0.899165	0.856806	0.902029	0.875995	0.881949	0.896564	0.890714	0.864751	0.878195	0.8937	0.886437	0.876991	1	0.894221	0.0622337
676	1	18792	8185	120.331	0	128.485	9.57727	147.454	11.63	21.839	0	27.0045	6.09119	40.8229	9.72745	676	27	26978	0.107912	134.24	13.4529	31.1967	9.74227	0.940507	0.919323	0.869931	0.891393	0.854863	0.893951	0.889262	0.892468	0.899529	0.857606	0.902513	0.876344	0.882627	0.897342	0.890744	0.864983	0.878104	0.893209	0.886463	0.877882	1	0.895141	0.0619447
682	1	18688	11228	90.1281	0	107.966	7.20366	127.331	9.18879	9.21156	0	16.0071	3.22187	26.2581	5.68409	682	22	29917	0.119668	115.233	12.3305	19.8541	6.57649	0.941254	0.919945	0.887973	0.899171	0.870141	0.895828	0.874737	0.892001	0.897316	0.860581	0.895344	0.873717	0.870943	0.893806	0.896965	0.838403	0.869472	0.896012	0.885433	0.87462	1	0.897415	0.0609184
686	0	16577	9949	0	0	120.455	8.27838	139.66	10.3069	0	0	22.2146	4.59871	34.6304	7.67356	686	26	26526	0.106104	127.658	13.0049	26.8714	8.45182	0.942717	0.9207	0.889523	0.900607	0.871334	0.896724	0.875556	0.892652	0.898929	0.860326	0.895386	0.874387	0.870806	0.893708	0.896856	0.838969	0.870278	0.896554	0.885433	0.874859	1	0.898369	0.0604695
688	0	15530	9364	0	0	125.903	9.26094	145.105	11.2288	0	0	25.4036	5.62328	38.8826	9.03268	688	28	24894	0.099576	133.126	13.6915	30.4738	9.64629	0.944103	0.92227	0.891058	0.901804	0.872399	0.897927	0.876778	0.89377	0.899514	0.861191	0.895798	0.87497	0.870872	0.89387	0.8962	0.838957	0.87019	0.896883	0.88678	0.874528	1	0.899443	0.0600218
694	14	21608	13719	92.2313	1.86292	109.5	7.2591	128.027	9.32457	9.88062	0.605196	16.6931	3.33924	26.6973	5.85748	694	22	35341	0.141364	116.685	12.1536	20.5739	6.62913	0.945092	0.921338	0.899281	0.890227	0.868156	0.905591	0.887326	0.907119	0.900342	0.875895	0.890637	0.880408	0.865836	0.883082	0.903752	0.843567	0.890184	0.890156	0.870306	0.88021	1	0.901298	0.05961
698	14	19134	12220	106.983	4.05408	121.133	8.39652	139.486	10.429	15.4374	1.76049	22.5959	4.72466	34.5169	7.77054	698	26	31368	0.125472	128.277	12.8711	27.2368	8.42539	0.946347	0.922995	0.900424	0.891354	0.869134	0.906577	0.88866	0.908235	0.900982	0.876211	0.891099	0.881057	0.866855	0.883894	0.904632	0.843391	0.890031	0.890414	0.870935	0.880276	1	0.90234	0.0592356
700	11	17981	11547	112.318	6.47932	127.289	9.3846	145.579	11.4913	17.9539	3.16971	26.2506	5.84524	39.2922	9.34037	700	28	29539	0.118156	134.433	13.6037	31.3456	9.77031	0.947392	0.924439	0.901909	0.89238	0.870341	0.907106	0.889536	0.908832	0.901266	0.87657	0.891889	0.882037	0.867633	0.88373	0.904804	0.844223	0.890619	0.890467	0.871221	0.880886	1	0.903277	0.0588044
706	1	24917	10888	93.6833	0	111.034	7.70038	127.91	9.29454	10.34	0	17.4228	3.65149	26.6231	5.84973	706	21	35806	0.143224	116.165	11.3056	20.2202	6.13181	0.940583	0.928713	0.891945	0.888496	0.868583	0.886974	0.900924	0.907976	0.88844	0.878721	0.877548	0.879713	0.868751	0.879685	0.898774	0.846353	0.882869	0.895981	0.872857	0.859241	1	0.899114	0.0589692
710	1	21999	9713	109.823	0	122.69	8.75726	139.317	10.3842	16.6228	0	23.495	5.07025	34.3889	7.73741	710	25	31713	0.126852	127.782	12.0405	26.8313	7.83505	0.941507	0.929934	0.89282	0.889351	0.869139	0.888484	0.901334	0.907703	0.888705	0.878693	0.877558	0.880412	0.868745	0.880995	0.898527	0.847287	0.882225	0.895705	0.873285	0.859001	1	0.899796	0.0586912
712	0	20663	9185	0	0	127.581	9.68216	143.986	11.361	0	0	26.4565	6.07895	38.0213	9.04454	712	27	29848	0.119392	132.629	12.7258	30.0153	8.90209	0.942877	0.930933	0.894415	0.889976	0.870511	0.889339	0.901786	0.908838	0.889373	0.87902	0.877915	0.880143	0.869237	0.880712	0.898419	0.847444	0.882806	0.896593	0.873375	0.8586	1	0.900677	0.0583177
718	0	14638	10944	0	0	105.57	6.84734	125.998	9.30926	0	0	14.9586	2.94426	25.4656	5.709	718	23	25582	0.102328	114.309	12.8862	19.4535	6.77693	0.940466	0.922113	0.882906	0.883629	0.856755	0.878332	0.890392	0.89649	0.891056	0.871883	0.896197	0.879603	0.88746	0.875107	0.900281	0.84364	0.888398	0.8926	0.889864	0.87888	1	0.895235	0.0622153
722	0	12980	9732	0	0	115.802	7.86262	136.015	10.2906	0	0	19.7431	4.07313	32.0276	7.32604	722	27	22712	0.090848	124.464	13.4447	25.007	8.33274	0.941309	0.923014	0.884995	0.884775	0.857895	0.879623	0.89052	0.896178	0.892546	0.873327	0.896641	0.880416	0.888473	0.876321	0.900823	0.844003	0.887923	0.89292	0.88953	0.87784	1	0.896187	0.0618952
724	0	12140	9125	0	0	122.033	8.83207	142.076	11.2128	0	0	23.1317	5.09123	36.5353	8.70859	724	29	21265	0.08506	130.634	14.0317	28.8833	9.55785	0.942347	0.924336	0.886668	0.886151	0.858547	0.880343	0.892076	0.896896	0.892711	0.874324	0.896755	0.880273	0.889161	0.876464	0.900729	0.84371	0.887068	0.892476	0.890078	0.877874	1	0.897096	0.0615013
730	3	16206	16820	92.8459	0.790089	106.088	6.72273	124.508	9.16212	10.0685	0.257388	15.1702	2.90286	24.5735	5.48672	730	24	33029	0.132116	115.467	12.2375	19.9583	6.44748	0.941597	0.92219	0.879999	0.89208	0.86642	0.869932	0.890324	0.888613	0.89211	0.864907	0.900012	0.885994	0.894169	0.879152	0.900436	0.857141	0.89809	0.888204	0.896197	0.88663	1	0.896423	0.0610089
734	3	14316	14956	108.614	4.17894	118.485	7.87466	136.743	10.3278	16.1525	1.80524	21.1283	4.24031	32.541	7.46536	734	28	29275	0.1171	127.812	12.9672	26.9583	8.35589	0.942511	0.923706	0.881537	0.893271	0.867857	0.871204	0.89158	0.890179	0.8931	0.865619	0.900512	0.886371	0.895354	0.879624	0.899727	0.857336	0.898002	0.888266	0.896379	0.887156	1	0.897518	0.0606256
736	3	13405	14125	117.42	4.15355	126.902	8.99237	145.102	11.3697	20.3737	2.12449	25.9812	5.56016	38.9001	9.24082	736	30	27533	0.110132	136.238	13.7287	32.6083	10.0284	0.94325	0.925544	0.882741	0.894036	0.869974	0.872153	0.892275	0.890949	0.8938	0.866433	0.90081	0.886191	0.895743	0.880235	0.899557	0.857807	0.898322	0.88857	0.896415	0.886918	1	0.898476	0.0602534
742	8	23018	16229	92.1052	3.00436	110.423	7.64443	126.441	9.2266	9.86011	1.02634	17.1372	3.59014	25.7238	5.69317	742	23	39255	0.15702	117.041	11.4805	20.6856	6.23371	0.934722	0.920953	0.881748	0.905197	0.878958	0.883123	0.905986	0.896039	0.898968	0.868819	0.899147	0.879697	0.885913	0.898803	0.894612	0.86133	0.883403	0.895937	0.8933	0.889683	1	0.900218	0.0630811
746	8	20375	14481	110.241	6.7559	124.37	8.82292	140.216	10.4275	17.0006	3.15123	24.4646	5.26091	35.0535	7.89019	746	27	34864	0.139456	130.948	12.3179	28.8611	8.32413	0.936066	0.921997	0.884164	0.906021	0.87989	0.884437	0.906465	0.896125	0.899768	0.869436	0.899653	0.879561	0.886416	0.898936	0.894849	0.861103	0.883892	0.895709	0.893214	0.890489	1	0.901182	0.0626191
748	8	19219	13647	117.828	6.19302	131.583	9.84597	147.473	11.4966	20.676	3.11068	29.0002	6.58393	40.8215	9.62323	748	29	32874	0.131496	138.176	13.1509	33.9056	9.88709	0.937914	0.923405	0.885928	0.907282	0.881091	0.885472	0.906978	0.89659	0.900392	0.869867	0.900195	0.880103	0.886719	0.899236	0.895008	0.861365	0.884042	0.89621	0.893442	0.890339	1	0.902269	0.0621231
754	5	23598	11684	91.7914	0.69159	110.437	7.5884	129.577	9.55217	9.73032	0.219792	17.14	3.5577	27.6854	6.17555	754	22	35287	0.141148	116.772	12.2449	20.6307	6.76291	0.937895	0.917987	0.886233	0.893063	0.882365	0.897583	0.890725	0.901083	0.910038	0.878397	0.900261	0.859623	0.87511	0.89917	0.898532	0.859764	0.873041	0.891306	0.87878	0.887607	1	0.900051	0.0613138
758	5	20920	10436	107.536	5.90043	124.31	8.7504	143.221	10.7268	15.7487	2.50542	24.4231	5.18394	37.3547	8.46832	758	26	31361	0.125444	130.6	12.9947	28.725	8.88508	0.939224	0.919374	0.887807	0.893801	0.883231	0.898409	0.891792	0.901677	0.910829	0.879771	0.900019	0.860065	0.875323	0.899541	0.899047	0.859587	0.873059	0.891378	0.879946	0.887679	1	0.901006	0.0609338
760	5	19659	9877	117.116	4.63245	133.622	9.84659	152.288	11.8336	20.2345	2.29463	30.3468	6.74526	44.9271	10.5377	760	28	29541	0.118164	139.86	13.7467	35.22	10.7123	0.940236	0.920653	0.889442	0.895586	0.883924	0.899259	0.892488	0.901882	0.911107	0.880556	0.900545	0.860973	0.875309	0.900088	0.899563	0.85945	0.873413	0.891439	0.880539	0.887038	1	0.901936	0.0606714
766	4	23152	10862	92.0245	1.96539	111.14	7.79753	129.61	9.26064	9.816	0.633642	17.4782	3.70948	27.6791	5.95187	766	21	34018	0.136072	117.035	11.9576	20.7345	6.5807	0.935093	0.91603	0.901846	0.883503	0.882474	0.887736	0.893233	0.896055	0.889073	0.869848	0.897701	0.865571	0.852402	0.894938	0.905565	0.875419	0.884414	0.874493	0.876815	0.885017	1	0.897894	0.0645679
770	3	20507	9656	109.602	0.89986	122.799	8.89417	141.064	10.4816	16.5265	0.407124	23.5675	5.15858	35.689	7.98542	770	25	30166	0.120664	128.644	12.7116	27.4468	8.39579	0.936286	0.917142	0.903086	0.883793	0.883263	0.888434	0.894169	0.896821	0.889014	0.871014	0.897749	0.865527	0.853842	0.894915	0.905937	0.875257	0.88497	0.874196	0.876732	0.885716	1	0.898668	0.0642086
772	2	19264	9147	119.698	4.03756	129.177	9.91322	147.226	11.4921	21.5704	2.16672	27.4676	6.37575	40.6185	9.54784	772	27	28413	0.113652	134.987	13.4266	31.7008	9.7297	0.937564	0.918787	0.904128	0.885457	0.885229	0.889276	0.894995	0.897089	0.889329	0.871256	0.89818	0.866294	0.854556	0.895611	0.906944	0.875304	0.885598	0.874652	0.877222	0.886355	1	0.899744	0.0636991
778	0	18909	9293	0	0	108.883	7.41944	128.39	9.30122	0	0	16.426	3.38012	26.9192	5.85927	778	22	28202	0.112808	115.311	12.2264	19.8837	6.58025	0.946156	0.91763	0.889423	0.8946	0.874229	0.86485	0.902099	0.90311	0.881179	0.874459	0.905432	0.881976	0.861357	0.88898	0.893713	0.847422	0.897543	0.873732	0.865346	0.881994	1	0.898064	0.0616656
782	0	16685	8285	0	0	119.806	8.49419	139.206	10.4226	0	0	21.8787	4.67689	34.3108	7.70598	782	26	24970	0.09988	126.243	12.9498	26.0037	8.28161	0.946616	0.919303	0.890889	0.895895	0.875431	0.865118	0.903384	0.904085	0.881958	0.87475	0.906107	0.882139	0.861594	0.889728	0.894373	0.847457	0.897657	0.873668	0.865699	0.881638	1	0.898972	0.0613613
784	0	15669	7843	0	0	127.106	9.51887	146.392	11.4636	0	0	26.1513	5.91805	39.9384	9.38021	784	28	23512	0.094048	133.539	13.6713	30.7503	9.74409	0.947665	0.920785	0.892502	0.896968	0.876744	0.866536	0.903858	0.904836	0.883081	0.875425	0.907154	0.883038	0.862028	0.889716	0.894756	0.84661	0.897712	0.874001	0.866026	0.882167	1	0.90001	0.0609283
790	3	19345	12044	92.7508	0.977753	107.977	7.12644	127.781	9.3471	10.0389	0.314579	16.0074	3.18784	26.5476	5.84094	790	22	31392	0.125568	115.574	12.5539	20.0507	6.75501	0.940733	0.923946	0.878488	0.878329	0.86221	0.871289	0.903797	0.906919	0.890179	0.870142	0.89604	0.890928	0.878329	0.883617	0.890784	0.843623	0.887439	0.882327	0.892648	0.872181	1	0.895649	0.0620257
794	3	17116	10723	109.566	2.98392	122.463	8.3825	142.09	10.5808	16.5435	1.36839	23.3368	4.81696	36.4722	8.18298	794	26	27842	0.111368	130.021	13.3257	28.395	8.99579	0.941922	0.925311	0.880163	0.879768	0.863641	0.872333	0.905125	0.907424	0.890202	0.871597	0.896703	0.891297	0.87869	0.883791	0.890615	0.84412	0.886808	0.881869	0.892716	0.872728	1	0.896702	0.061582
796	2	16096	10138	119.761	5.25281	127.732	9.4013	147.246	11.572	21.6545	2.82254	26.5231	5.89756	40.6454	9.62818	796	28	26236	0.104944	135.272	14.0099	31.9798	10.2202	0.942808	0.926513	0.881365	0.881175	0.86488	0.873857	0.905016	0.90818	0.890227	0.872065	0.89745	0.891942	0.879879	0.883481	0.891066	0.844736	0.887045	0.881804	0.892343	0.872942	1	0.897585	0.0612752
802	1	23052	13485	92.718	0	109.274	7.39561	126.591	9.08246	10.025	0	16.5995	3.3923	25.8011	5.5803	802	22	36538	0.146152	115.665	11.6103	19.9953	6.20254	0.934684	0.921821	0.869916	0.887104	0.85667	0.877812	0.911941	0.897778	0.896053	0.874747	0.885297	0.886173	0.889909	0.875541	0.902252	0.86343	0.886734	0.888226	0.901787	0.871791	1	0.895124	0.0616308
806	1	20327	11973	110.418	0	123.465	8.62308	140.723	10.3118	16.8932	0	23.9252	5.0438	35.4159	7.82862	806	26	32301	0.129204	129.861	12.4778	28.1843	8.33852	0.936256	0.923207	0.871397	0.888239	0.857419	0.879338	0.912325	0.897697	0.896613	0.874431	0.88635	0.886938	0.889694	0.875608	0.903176	0.863797	0.886366	0.889106	0.902031	0.871397	1	0.896073	0.0612929
808	1	19072	11289	122.995	0	129.273	9.60179	146.412	11.3016	23.3154	0	27.4984	6.16902	39.9356	9.2963	808	28	30362	0.121448	135.645	13.1914	32.1226	9.60046	0.937685	0.924824	0.873049	0.890126	0.858326	0.880393	0.91328	0.89803	0.896795	0.874926	0.886635	0.887804	0.890126	0.87593	0.903119	0.864172	0.886025	0.890109	0.902329	0.871649	1	0.897156	0.0608817
814	23	26513	13438	92.8499	2.20374	110.936	7.60661	129.815	9.45376	10.0846	0.734175	17.3712	3.60156	27.8267	6.11672	814	22	39974	0.159896	117.272	12.1773	20.8818	6.75545	0.944952	0.910792	0.876295	0.893293	0.870503	0.88465	0.891942	0.894119	0.908278	0.876395	0.894231	0.864237	0.887052	0.899222	0.911205	0.880347	0.878333	0.884125	0.885113	0.872817	1	0.897525	0.0640941
818	19	23411	11963	109.337	4.1562	124.078	8.80176	142.767	10.6314	16.4748	1.91386	24.2937	5.22164	36.9939	8.30939	818	26	35393	0.141572	130.387	12.9546	28.5822	8.80538	0.946261	0.912737	0.878267	0.894061	0.871825	0.886263	0.893171	0.895361	0.908075	0.876416	0.895332	0.864465	0.887026	0.899274	0.911805	0.880132	0.878648	0.884666	0.885189	0.872644	1	0.898656	0.0634959
820	17	22026	11318	118.295	4.91136	133.285	9.92547	151.847	11.7548	20.8599	2.58113	30.1297	6.7919	44.5336	10.4084	820	28	33361	0.133444	139.575	13.7613	35.0116	10.6682	0.947529	0.914586	0.88001	0.895477	0.87319	0.887114	0.894218	0.896226	0.908651	0.877177	0.895522	0.865217	0.887503	0.898939	0.912563	0.8798	0.87914	0.884926	0.885615	0.872846	1	0.899782	0.0628948
826	0	24010	11096	0	0	111.217	7.82046	128.313	9.11951	0	0	17.5155	3.71558	26.8557	5.75268	826	21	35106	0.140424	116.62	11.4584	20.4677	6.22581	0.935296	0.895189	0.881829	0.88529	0.879693	0.887455	0.904375	0.882057	0.913661	0.879636	0.902182	0.843218	0.88247	0.894434	0.906327	0.858899	0.862531	0.89254	0.871176	0.876275	1	0.894228	0.06792
830	0	21155	9822	0	0	130.414	9.31667	147.045	10.509	0	0	28.1953	6.08835	40.353	8.69797	830	25	30977	0.123908	135.687	12.4174	32.0502	9.01717	0.936308	0.896213	0.883026	0.88627	0.880605	0.888514	0.904881	0.883252	0.913791	0.879959	0.902815	0.843529	0.883042	0.894325	0.906899	0.859525	0.862656	0.892388	0.872018	0.877022	1	0.895059	0.0675663
832	0	19817	9323	0	0	136.109	10.3309	152.614	11.6566	0	0	32.0968	7.3686	45.1878	10.4144	832	27	29140	0.11656	141.389	13.2411	36.2851	10.4361	0.937766	0.89801	0.884712	0.887045	0.881949	0.889928	0.904822	0.884214	0.914121	0.880422	0.903363	0.845058	0.883648	0.894904	0.907327	0.859849	0.863178	0.892553	0.872529	0.877488	1	0.896157	0.0669155
838	1	18788	10072	92.3394	0	107.254	6.95313	128.369	9.41882	9.90321	0	15.6822	3.06793	26.9176	5.96272	838	22	28861	0.115444	114.622	12.7963	19.6029	6.87148	0.9381	0.899882	0.893853	0.887305	0.879872	0.878123	0.917397	0.912027	0.899432	0.883805	0.902879	0.85302	0.861439	0.899172	0.903208	0.867052	0.87024	0.875524	0.875541	0.860954	1	0.897716	0.0622529
842	1	16693	8984	110.727	0	120.608	8.13644	141.637	10.5333	17.0348	0	22.2883	4.53767	36.1252	8.11128	842	26	25678	0.102712	127.965	13.5074	27.1292	8.9419	0.93878	0.901784	0.894871	0.88866	0.880618	0.879839	0.918744	0.912668	0.899603	0.884785	0.902971	0.853746	0.862606	0.899116	0.903945	0.866423	0.870687	0.875146	0.876236	0.861827	1	0.898699	0.0617954
844	1	15681	8494	120.161	0	127.544	9.21649	148.48	11.6039	21.7469	0	26.3915	5.76353	41.6631	9.84502	844	28	24176	0.096704	134.899	14.2233	31.7569	10.4285	0.939961	0.903168	0.89624	0.890139	0.882073	0.881039	0.919321	0.913406	0.899673	0.884782	0.903975	0.854567	0.863315	0.898763	0.904533	0.866996	0.871443	0.874669	0.876386	0.861722	1	0.8997	0.0613209
850	1	20658	15241	90.0949	0	108.746	7.24646	126.041	8.99623	9.20142	0	16.3543	3.29062	25.4644	5.5094	850	23	35900	0.1436	116.088	11.7334	20.2217	6.27662	0.937911	0.921295	0.882841	0.896212	0.868329	0.877479	0.919554	0.914109	0.885599	0.869067	0.903858	0.887256	0.850279	0.890279	0.90344	0.876184	0.873426	0.868691	0.881964	0.868552	1	0.898895	0.0624299
854	1	18279	13440	108.625	0	123.275	8.4491	140.381	10.2103	16.0872	0	23.803	4.93205	35.152	7.72146	854	27	31720	0.12688	130.522	12.5211	28.6114	8.41035	0.939313	0.922525	0.884568	0.896674	0.869168	0.878326	0.919767	0.914565	0.886223	0.870035	0.903972	0.887863	0.850441	0.890353	0.903042	0.875788	0.873219	0.86838	0.881951	0.869436	1	0.899727	0.0620492
856	1	17214	12730	112.382	0	126.19	9.34575	143.211	11.1425	17.8068	0	25.5832	5.72791	37.3952	8.80267	856	29	29945	0.11978	133.425	13.1837	30.6044	9.26846	0.93994	0.923543	0.886091	0.897646	0.869644	0.879563	0.920104	0.915211	0.88711	0.870379	0.904174	0.887577	0.851795	0.890516	0.903757	0.875705	0.873101	0.868342	0.881833	0.869995	1	0.900481	0.0617317
862	0	21334	12410	0	0	108.239	7.23054	127.151	9.34195	0	0	16.129	3.25895	26.1632	5.81433	862	22	33744	0.134976	115.195	12.1783	19.8193	6.52369	0.929276	0.926965	0.879386	0.892944	0.8563	0.875074	0.914651	0.903657	0.89164	0.879238	0.898486	0.890706	0.870125	0.888454	0.900797	0.871651	0.887832	0.883446	0.90256	0.880557	1	0.897266	0.0619898
866	0	18816	11037	0	0	117.209	8.22892	136.031	10.388	0	0	20.4873	4.35416	32.0493	7.41522	866	26	29853	0.119412	124.168	12.8502	24.7619	7.96423	0.930108	0.928198	0.881335	0.894583	0.857586	0.876629	0.9149	0.903963	0.8912	0.880531	0.89795	0.89125	0.870583	0.889241	0.900245	0.87204	0.88785	0.883647	0.902472	0.881151	1	0.898208	0.0614852
868	0	17697	10395	0	0	125.855	9.31144	144.549	11.42	0	0	25.3809	5.69679	38.4697	9.19303	868	28	28092	0.112368	132.773	13.5771	30.2242	9.57354	0.93103	0.929642	0.883098	0.896038	0.858999	0.878026	0.916097	0.904813	0.891624	0.880874	0.898423	0.891713	0.870746	0.889808	0.90015	0.872401	0.888349	0.884113	0.902036	0.880571	1	0.899261	0.0611464
874	1	22815	13820	91.7187	0	108.158	7.14972	127.363	9.29781	9.70568	0	16.088	3.20126	26.2876	5.7904	874	22	36636	0.146544	115.402	12.2925	19.9353	6.59335	0.934341	0.91204	0.87878	0.881346	0.860738	0.88529	0.921293	0.887884	0.905394	0.880063	0.898174	0.883298	0.893152	0.896673	0.900849	0.864464	0.890245	0.883148	0.903701	0.877197	1	0.896677	0.0614811
878	1	20337	12233	111.317	0	121.355	8.33352	140.43	10.4863	17.3075	0	22.7135	4.6967	35.2176	7.91354	878	26	32571	0.130284	128.519	13.0387	27.4097	8.60023	0.935525	0.913113	0.879448	0.881459	0.862316	0.885404	0.921924	0.888797	0.905238	0.879709	0.898591	0.883808	0.893955	0.897516	0.901477	0.864634	0.890439	0.882334	0.903703	0.877529	1	0.897343	0.061153
880	1	19107	11534	118.683	0	127.818	9.33529	146.755	11.5743	20.9576	0	26.5693	5.83817	40.2468	9.55878	880	28	30642	0.122568	134.946	13.7461	31.7175	9.97798	0.936982	0.914382	0.880931	0.882563	0.863619	0.886594	0.922737	0.8894	0.905946	0.880964	0.899386	0.88395	0.894246	0.89733	0.902063	0.864842	0.890314	0.882204	0.903955	0.878108	1	0.898378	0.0608146
886	1	21443	14830	91.8931	0	108.694	7.36946	126.273	9.16676	9.76093	0	16.3386	3.3438	25.6174	5.61079	886	23	36274	0.145096	115.881	11.8811	20.1319	6.34752	0.933837	0.906944	0.891258	0.887454	0.876137	0.867508	0.916166	0.888405	0.917599	0.870169	0.905277	0.861099	0.883608	0.890707	0.895435	0.869397	0.883925	0.879776	0.887316	0.870431	1	0.896667	0.0638721
890	1	18970	13199	98.2358	0	118.92	8.48348	136.331	10.2775	11.9144	0	21.4031	4.60949	32.2461	7.33222	890	27	32170	0.12868	126.063	12.6155	25.8516	7.93968	0.935266	0.908455	0.892773	0.889447	0.876919	0.868651	0.916926	0.889229	0.917765	0.869925	0.906357	0.861983	0.883152	0.890675	0.895881	0.869879	0.883416	0.87908	0.887426	0.870858	1	0.8977	0.0634578
892	1	17805	12462	109.031	0	124.472	9.40762	141.842	11.2711	16.2674	0	24.5736	5.60908	36.3651	8.73236	892	29	30268	0.121072	131.623	13.3212	29.4281	9.14242	0.936435	0.910219	0.89398	0.890743	0.878436	0.870556	0.918313	0.890231	0.918032	0.87049	0.906816	0.862578	0.883623	0.891024	0.896194	0.870474	0.883474	0.879031	0.887901	0.871382	1	0.898842	0.0629896
898	3	22207	14217	91.3432	0.859641	109.308	7.29161	127.732	9.42652	9.59001	0.26915	16.6084	3.34272	26.5258	5.94083	898	22	36427	0.145708	116.497	12.1621	20.4785	6.63321	0.929489	0.892772	0.890878	0.902586	0.884399	0.850043	0.917122	0.899319	0.92135	0.875189	0.902435	0.850811	0.859555	0.885003	0.889368	0.88046	0.877097	0.889601	0.884632	0.863027	1	0.894954	0.0643377
902	3	19661	12606	104.139	4.1555	119.881	8.35488	138.185	10.5369	14.2495	1.64988	21.9088	4.60218	33.5869	7.7633	902	26	32270	0.12908	127.03	12.8723	26.47	8.30202	0.931267	0.895212	0.892656	0.90344	0.884986	0.850852	0.917787	0.900108	0.9218	0.875891	0.902526	0.850806	0.859808	0.88494	0.889836	0.88102	0.877502	0.889541	0.88494	0.863217	1	0.896059	0.0638027
904	3	18407	11870	111.508	6.77233	126.882	9.33745	145.01	11.5593	17.5841	3.03103	25.9995	5.79283	38.8505	9.38038	904	28	30280	0.12112	133.987	13.5556	31.0363	9.70926	0.933009	0.897176	0.893709	0.904491	0.886245	0.852279	0.918395	0.900859	0.922606	0.876651	0.902807	0.850875	0.860535	0.884808	0.890604	0.881291	0.878203	0.889267	0.885337	0.863408	1	0.89717	0.063247
910	1	22025	12752	90.4536	0	109.612	7.52653	127.931	9.30258	9.31127	0	16.7598	3.47149	26.6362	5.85328	910	22	34778	0.139112	116.328	12.0645	20.381	6.54593	0.933421	0.904293	0.889111	0.890865	0.873196	0.865058	0.92051	0.888881	0.912402	0.884841	0.90287	0.852076	0.859638	0.887774	0.896429	0.863046	0.873239	0.882756	0.900052	0.881132	1	0.895616	0.0642003
914	1	19476	11385	97.0094	0	121.373	8.69554	139.609	10.3656	11.4756	0	22.7518	4.9246	34.5996	7.7388	914	26	30862	0.123448	128.099	12.8378	27.1221	8.37168	0.935001	0.905644	0.889492	0.891792	0.874652	0.866924	0.921117	0.889654	0.912692	0.884939	0.9043	0.85312	0.860265	0.888212	0.896296	0.863424	0.873582	0.882704	0.900314	0.881181	1	0.896596	0.0637602
916	1	18309	10721	102.392	0	130.186	9.79426	148.308	11.5152	13.484	0	28.0945	6.39433	41.5086	9.71286	916	28	29031	0.116124	136.877	13.6381	33.0477	10.1266	0.936482	0.906927	0.890772	0.893045	0.875771	0.868382	0.921963	0.891048	0.913248	0.885329	0.904654	0.853553	0.860063	0.888499	0.89618	0.863611	0.873876	0.882591	0.900761	0.88142	1	0.897618	0.0633755
922	4	21778	12575	92.499	1.56094	109.261	7.23021	128.402	9.38355	9.96282	0.499723	16.5839	3.30888	26.9344	5.9452	922	22	34357	0.137428	116.265	12.2651	20.3715	6.68937	0.940784	0.916771	0.87202	0.897139	0.854178	0.883503	0.920424	0.911328	0.907792	0.875338	0.904314	0.883561	0.853509	0.89823	0.912798	0.858661	0.880548	0.871569	0.899555	0.862852	1	0.898367	0.0615267
926	3	19233	11181	102.816	4.59131	120.804	8.29282	139.793	10.5213	13.7313	1.76656	22.4067	4.63689	34.7522	7.90696	926	26	30417	0.121668	127.782	12.9638	26.944	8.48665	0.942269	0.918746	0.872555	0.898231	0.855508	0.88444	0.92159	0.911924	0.908209	0.875316	0.905102	0.884144	0.854391	0.897968	0.913289	0.859519	0.880873	0.872423	0.899744	0.862626	1	0.899378	0.0609769
928	2	18006	10594	107.164	0.333353	125.729	9.22414	144.707	11.4858	15.45	0.143544	25.2973	5.60254	38.6019	9.26405	928	28	28602	0.114408	132.757	13.6551	30.2245	9.63546	0.943116	0.920548	0.874117	0.899343	0.857475	0.884851	0.922086	0.912489	0.90901	0.876372	0.906458	0.884641	0.854888	0.897699	0.913555	0.85966	0.88048	0.872963	0.899692	0.862684	1	0.900397	0.0604039
934	0	22910	11405	0	0	109.766	7.44492	127.675	9.14657	0	0	16.8249	3.45078	26.4646	5.70179	934	22	34315	0.13726	115.718	11.6609	20.0288	6.27496	0.9394	0.927335	0.871048	0.879309	0.876366	0.890412	0.924771	0.882967	0.893006	0.895425	0.891971	0.885881	0.86688	0.88776	0.909121	0.869532	0.874574	0.894623	0.910156	0.874836	1	0.899163	0.06104
938	0	20284	10115	0	0	122.539	8.58796	140.479	10.2828	0	0	23.3958	4.95976	35.2319	7.76323	938	26	30399	0.121596	128.508	12.4843	27.3342	8.22021	0.940179	0.928057	0.872479	0.880489	0.87669	0.891329	0.925096	0.883796	0.893697	0.896016	0.892151	0.885868	0.866986	0.887924	0.909619	0.869881	0.875111	0.894207	0.910819	0.874404	1	0.89987	0.0609224
940	0	19046	9550	0	0	130.776	9.71398	148.554	11.3628	0	0	28.4648	6.40078	41.6929	9.60285	940	28	28596	0.114384	136.713	13.2766	32.8825	9.84913	0.940971	0.928521	0.874475	0.881907	0.877955	0.892345	0.925444	0.884862	0.894758	0.896734	0.89231	0.886593	0.866572	0.888201	0.91032	0.870017	0.875717	0.893587	0.911106	0.874266	1	0.900754	0.0605907
946	0	19047	11984	0	0	107.623	7.08581	126.581	9.1163	0	0	15.8502	3.15589	25.798	5.59889	946	22	31031	0.124124	114.945	12.1702	19.692	6.4558	0.934549	0.904692	0.888805	0.88294	0.874803	0.890642	0.917631	0.888998	0.899874	0.891753	0.884406	0.882037	0.879814	0.881763	0.890932	0.869308	0.871258	0.889884	0.903468	0.871983	1	0.897115	0.0624059
950	0	16832	10652	0	0	122.575	8.30902	141.329	10.2557	0	0	23.3943	4.78782	35.8623	7.83062	950	26	27484	0.109936	129.843	12.9047	28.2266	8.64303	0.936126	0.9066	0.889772	0.884278	0.875491	0.891901	0.918098	0.889154	0.899942	0.892356	0.885097	0.882859	0.881185	0.882386	0.892028	0.869815	0.871762	0.889336	0.904381	0.872053	1	0.898151	0.0619508
952	0	15817	10050	0	0	131.494	9.46582	150.051	11.3644	0	0	28.9054	6.27827	42.9459	9.79592	952	28	25867	0.103468	138.704	13.6665	34.3605	10.4029	0.93685	0.907566	0.891503	0.885955	0.876831	0.892604	0.918622	0.890111	0.900182	0.892431	0.886206	0.883655	0.880891	0.88265	0.892643	0.870298	0.871748	0.889589	0.904801	0.872424	1	0.899059	0.0616355
958	1	19773	14977	90.4128	0	108.147	7.07664	126.609	9.17517	9.29874	0	16.0792	3.17171	25.8198	5.64141	958	23	34751	0.139004	116.103	12.1812	20.277	6.53536	0.926707	0.908075	0.888536	0.89842	0.870752	0.879485	0.916463	0.903255	0.91301	0.869932	0.903312	0.878953	0.877025	0.895298	0.881356	0.876032	0.864378	0.887514	0.895686	0.866061	1	0.897557	0.0628446
962	1	17552	13323	98.8467	0	120.676	8.24947	138.949	10.2612	12.137	0	22.3337	4.60749	34.1075	7.58101	962	27	30876	0.123504	128.56	12.8863	27.4138	8.41898	0.927759	0.909525	0.890157	0.899906	0.872166	0.880263	0.917379	0.903938	0.913444	0.870304	0.903566	0.879324	0.877785	0.896376	0.880749	0.875648	0.86496	0.887502	0.895291	0.866466	1	0.898549	0.0625005
964	1	16460	12554	105.295	0	129.256	9.33647	147.501	11.4215	14.6583	0	27.4637	5.99277	40.8337	9.5181	964	29	29015	0.11606	137.15	13.698	33.2481	10.1716	0.929037	0.911511	0.891384	0.901327	0.873807	0.881716	0.917956	0.904722	0.913459	0.871239	0.903826	0.87989	0.877529	0.897036	0.881837	0.875719	0.86488	0.887558	0.895571	0.866931	1	0.899656	0.0620068
970	7	23199	13927	91.1562	0.545286	109.985	7.36902	127.638	9.17116	9.53	0.170718	16.9198	3.42578	26.445	5.74638	970	22	37133	0.148532	116.602	11.7739	20.4909	6.40336	0.930197	0.910592	0.884442	0.899308	0.883204	0.853271	0.916207	0.907468	0.902095	0.873536	0.897382	0.865524	0.869671	0.895268	0.903401	0.86003	0.884819	0.897732	0.889263	0.857957	1	0.896721	0.061024
974	6	20498	12379	108.332	2.74052	124.629	8.597	142.059	10.4069	15.988	1.19232	24.5969	5.13178	36.4301	8.06954	974	26	32883	0.131532	131.187	12.5796	29.05	8.59224	0.931332	0.912751	0.88599	0.900861	0.884621	0.854773	0.916948	0.906943	0.902153	0.874266	0.897667	0.865949	0.870906	0.895387	0.903947	0.859745	0.88529	0.897911	0.889457	0.858681	1	0.897814	0.0606402
976	6	19243	11686	117.739	4.0823	131.965	9.67675	149.306	11.6222	20.5366	2.07815	29.2326	6.49711	42.3536	9.97517	976	28	30935	0.12374	138.513	13.418	34.1875	10.215	0.932423	0.913932	0.887215	0.901762	0.885874	0.855617	0.917731	0.907096	0.903006	0.874737	0.898626	0.866704	0.871505	0.896186	0.903782	0.860643	0.885292	0.897866	0.889753	0.859189	1	0.898711	0.0603752
982	0	22176	11399	0	0	109.58	7.54325	128.311	9.41101	0	0	16.7465	3.47244	26.8799	5.92938	982	22	33575	0.1343	115.939	12.0964	20.1868	6.55187	0.932926	0.900313	0.869903	0.905242	0.876173	0.877766	0.924631	0.914237	0.918243	0.88618	0.888354	0.867193	0.855652	0.890737	0.912286	0.856173	0.880238	0.881206	0.893611	0.877796	1	0.897352	0.0618457
986	0	19638	10123	0	0	122.78	8.71679	141.456	10.5436	0	0	23.5425	5.04551	35.9893	8.07009	986	26	29761	0.119044	129.133	12.8932	27.7762	8.58614	0.93394	0.901683	0.871896	0.906724	0.876197	0.878432	0.925977	0.914956	0.91835	0.886378	0.888041	0.866906	0.856372	0.892191	0.912671	0.856356	0.880028	0.881657	0.894342	0.876936	1	0.898247	0.0615487
988	0	18447	9565	0	0	127.77	9.66257	146.391	11.5229	0	0	26.5702	6.0777	39.9462	9.46612	988	28	28012	0.112048	134.128	13.594	31.1376	9.75475	0.935545	0.902881	0.872733	0.9082	0.876767	0.878748	0.926639	0.915197	0.918874	0.88753	0.888744	0.867146	0.856972	0.89251	0.913091	0.856794	0.880248	0.881943	0.894777	0.876874	1	0.899124	0.0612485
994	0	16628	12610	0	0	106.237	6.94697	125.76	9.23665	0	0	15.2455	3.01186	25.3174	5.62627	994	23	29238	0.116952	114.657	12.5593	19.5894	6.61009	0.936333	0.921198	0.872016	0.898591	0.868425	0.899771	0.922601	0.899275	0.910527	0.885543	0.893563	0.867621	0.850041	0.893067	0.909536	0.881268	0.866013	0.865381	0.902404	0.860319	1	0.899743	0.0630151
998	0	14748	11256	0	0	119.724	8.12853	139.03	10.3805	0	0	21.8074	4.47816	34.1795	7.70313	998	27	26004	0.104016	128.08	13.2521	27.1627	8.63916	0.937779	0.92207	0.874577	0.899419	0.869712	0.901208	0.923493	0.899342	0.911091	0.886229	0.894189	0.867636	0.850119	0.89292	0.909802	0.881499	0.867155	0.865828	0.902073	0.859772	1	0.900771	0.0625294
1000	0	13897	10622	0	0	129.09	9.31329	148.264	11.4303	0	0	27.3575	5.97434	41.4625	9.66328	1000	29	24519	0.098076	137.396	14.0012	33.468	10.4658	0.939374	0.92359	0.876116	0.900832	0.870182	0.901811	0.92412	0.900016	0.911762	0.887128	0.894449	0.867919	0.849912	0.892757	0.910111	0.881724	0.866879	0.866022	0.90175	0.860333	1	0.901728	0.0618745
1006	2	17283	16279	90.7439	0.212615	106.407	6.87982	124.334	9.24761	9.40097	0.0657897	15.3143	2.99159	24.4795	5.51526	1006	23	33564	0.134256	115.101	12.0894	19.7592	6.35199	0.933962	0.919199	0.880288	0.889703	0.860192	0.900757	0.923192	0.895364	0.895379	0.879365	0.901144	0.877518	0.882434	0.880765	0.900757	0.87573	0.855396	0.870352	0.901665	0.863738	1	0.898297	0.065258
1010	2	15290	14546	101.704	1.03105	116.374	7.96345	134.076	10.2884	13.2192	0.400168	20.0394	4.14609	30.6978	7.13716	1010	28	29838	0.119352	125.002	12.7445	25.2349	7.87604	0.935518	0.920538	0.881829	0.891397	0.86105	0.901552	0.924274	0.895988	0.896441	0.880036	0.901635	0.878645	0.883437	0.881326	0.900747	0.876466	0.855252	0.870132	0.901568	0.863982	1	0.899404	0.0646952
1012	2	14380	13746	108.322	0.118844	122.931	8.95796	140.468	11.2317	15.9537	0.0522795	23.6479	5.21322	35.3326	8.57135	1012	30	28128	0.112512	131.5	13.4	29.3576	9.16097	0.937162	0.921839	0.883355	0.893007	0.861935	0.902659	0.924719	0.896242	0.897735	0.880759	0.901984	0.879391	0.884048	0.882324	0.900562	0.877275	0.855322	0.870574	0.901682	0.864157	1	0.900483	0.0641654
1018	6	24239	16990	92.0396	0.738518	110.224	7.39795	126.624	9.31652	9.80934	0.236856	17.0306	3.45608	25.8425	5.78107	1018	23	41235	0.16494	116.979	11.5404	20.6603	6.29431	0.936268	0.907227	0.899066	0.893913	0.88015	0.901758	0.912865	0.89167	0.898145	0.871687	0.896993	0.886262	0.892203	0.878938	0.909834	0.851837	0.861247	0.881848	0.889766	0.870207	1	0.900507	0.0630044
1022	6	21395	15058	104.735	1.88298	121.751	8.4896	138.132	10.4053	14.4407	0.783862	22.946	4.8409	33.5351	7.66155	1022	27	36459	0.145836	128.514	12.3351	27.318	8.07485	0.937341	0.909035	0.900491	0.895609	0.882087	0.90226	0.913231	0.892468	0.899092	0.872693	0.896692	0.88664	0.891947	0.879303	0.909899	0.852135	0.862037	0.882196	0.890123	0.870498	1	0.901567	0.0626756
1024	5	20110	14295	115.536	6.2596	130.249	9.55565	146.58	11.5051	19.5068	2.97202	28.1123	6.24004	40.0977	9.54366	1024	29	34410	0.13764	137.031	13.16	33.0902	9.77262	0.938477	0.910709	0.901773	0.896324	0.883275	0.903037	0.913993	0.892967	0.899884	0.873482	0.89737	0.886951	0.892139	0.879773	0.909706	0.852412	0.862351	0.882273	0.89041	0.870372	1	0.90249	0.0622331
1030	0	25872	11604	0	0	110.429	7.61515	128.996	9.26378	0	0	17.138	3.57011	27.2938	5.91438	1030	21	37476	0.149904	116.178	11.8448	20.2826	6.45581	0.921163	0.911717	0.87572	0.881244	0.884393	0.874226	0.921043	0.907301	0.902671	0.878335	0.893145	0.875694	0.87987	0.880897	0.895747	0.862712	0.878069	0.884459	0.889756	0.867729	1	0.894783	0.0630168
1034	0	22904	10374	0	0	123.27	8.72333	141.572	10.4243	0	0	23.8221	5.09055	36.064	8.00986	1034	25	33278	0.133112	128.976	12.5745	27.6384	8.36601	0.922607	0.912885	0.877712	0.88234	0.885705	0.875819	0.92157	0.907882	0.903675	0.879109	0.893578	0.876826	0.879815	0.881123	0.896133	0.862837	0.877697	0.884789	0.889687	0.868246	1	0.895872	0.0625819
1036	0	21427	9804	0	0	131.919	9.82559	150.03	11.5053	0	0	29.2165	6.57254	42.9471	9.94995	1036	27	31231	0.124924	137.604	13.358	33.5268	10.0658	0.923826	0.91494	0.879639	0.883929	0.887323	0.876677	0.922305	0.908376	0.904294	0.879991	0.893599	0.877397	0.879415	0.88196	0.896465	0.863853	0.877461	0.88489	0.890205	0.868048	1	0.897035	0.0621443
1042	10	25759	11596	93.6033	2.89721	110.755	7.46162	130.451	9.49365	10.3431	0.974342	17.2785	3.51436	28.2351	6.19223	1042	21	37365	0.14946	116.863	12.228	20.6769	6.7922	0.928476	0.91765	0.868192	0.884531	0.875284	0.881975	0.920581	0.899384	0.911267	0.870976	0.882818	0.882443	0.868942	0.896467	0.903386	0.868553	0.869423	0.886792	0.890312	0.878616	1	0.895712	0.0638698
1046	8	22732	10211	112.159	4.31236	126.971	8.79962	146.606	10.8304	17.7779	1.96112	26.0069	5.45255	40.0354	8.9329	1046	25	32951	0.131804	133.052	13.1271	30.3521	9.34661	0.929941	0.918743	0.868744	0.886362	0.876999	0.883919	0.92155	0.899502	0.911763	0.872068	0.88363	0.882507	0.869746	0.896589	0.904237	0.868562	0.869488	0.887484	0.889776	0.878031	1	0.89676	0.0633243
1048	8	21398	9612	120.542	6.38134	135.973	9.98488	155.39	12.0482	22.1347	3.40492	31.9673	7.11211	47.7129	11.1723	1048	27	31018	0.124072	141.986	13.9465	36.8441	11.2538	0.931088	0.920353	0.870172	0.887936	0.878522	0.885034	0.922174	0.90038	0.911906	0.872671	0.883922	0.883406	0.870382	0.89714	0.904475	0.868705	0.869834	0.887533	0.889145	0.87799	1	0.897811	0.0628943
1054	0	23419	11023	0	0	110.177	7.60762	128.121	9.00049	0	0	17.0218	3.54472	26.7271	5.67031	1054	21	34442	0.137768	115.92	11.6341	20.1279	6.27151	0.944704	0.919023	0.870318	0.899527	0.874702	0.90182	0.918588	0.892762	0.921012	0.881975	0.886592	0.877766	0.857282	0.882222	0.895114	0.872859	0.862261	0.881613	0.875515	0.860577	1	0.900491	0.0602879
1058	0	20760	9772	0	0	120.56	8.67328	138.393	10.1421	0	0	22.303	4.85601	33.6937	7.45936	1058	25	30532	0.122128	126.268	12.3804	25.9487	7.87896	0.945844	0.920428	0.871414	0.900956	0.875983	0.903233	0.918806	0.893292	0.921181	0.882304	0.886906	0.877915	0.858804	0.882451	0.895372	0.872331	0.862407	0.882386	0.875409	0.861539	1	0.901419	0.0601678
1060	0	19501	9259	0	0	127.452	9.59811	145.187	11.2135	0	0	26.3699	6.01155	38.9471	9.07683	1060	27	28760	0.11504	133.162	13.0999	30.419	9.24984	0.94661	0.921766	0.873053	0.901304	0.876808	0.904398	0.920097	0.89388	0.921905	0.882754	0.887344	0.878042	0.859006	0.882928	0.895723	0.872844	0.861909	0.883136	0.87533	0.862013	1	0.902266	0.0598677
1066	0	18233	11219	0	0	106.726	6.91508	127.045	9.38304	0	0	15.4526	3.0239	26.1019	5.81514	1066	22	29452	0.117808	114.466	12.669	19.5092	6.7295	0.932059	0.922586	0.886833	0.886714	0.856088	0.906169	0.913147	0.895372	0.91841	0.875221	0.894812	0.882351	0.863354	0.877224	0.910108	0.877835	0.852489	0.867581	0.890873	0.852166	1	0.8985	0.0614154
1070	0	16142	9948	0	0	116.517	7.9625	136.629	10.4132	0	0	20.1125	4.15004	32.4682	7.44345	1070	26	26090	0.10436	124.186	13.2662	24.8237	8.23383	0.933461	0.924205	0.888386	0.887754	0.856593	0.906458	0.91353	0.895286	0.91834	0.875585	0.895937	0.882005	0.863358	0.877463	0.910445	0.878018	0.852185	0.867267	0.890648	0.852434	1	0.899299	0.060946
1072	0	15159	9367	0	0	122.578	8.94559	142.49	11.3016	0	0	23.4464	5.1664	36.8603	8.80047	1072	28	24526	0.098104	130.183	13.8506	28.5695	9.41014	0.934702	0.925283	0.890463	0.889383	0.857743	0.907078	0.914315	0.896029	0.919127	0.87603	0.896457	0.882737	0.863431	0.878048	0.910789	0.878313	0.852483	0.866856	0.890484	0.852137	1	0.900324	0.0605843
1078	4	21553	16027	91.8998	0.673034	108.099	7.08636	126.052	9.09593	9.76459	0.213294	16.0587	3.18079	25.4787	5.53273	1078	23	37584	0.150336	115.753	11.9571	20.075	6.36939	0.932498	0.915642	0.894836	0.87649	0.867191	0.887186	0.911385	0.885909	0.907647	0.872432	0.902485	0.871302	0.874441	0.875851	0.910042	0.878845	0.85285	0.86924	0.885204	0.859036	1	0.89623	0.0638199
1082	4	19038	14272	108.69	0.752176	119.708	8.22557	137.401	10.2338	16.1181	0.335726	21.8064	4.5309	32.9942	7.38781	1082	27	33314	0.133256	127.287	12.6579	26.5986	8.11018	0.934142	0.916852	0.89683	0.879195	0.867983	0.88787	0.912169	0.887195	0.908282	0.872996	0.902894	0.871931	0.875308	0.876268	0.910503	0.87909	0.85275	0.869709	0.885138	0.859053	1	0.897442	0.0632477
1084	4	17916	13485	119.922	3.90852	130.183	9.4709	147.652	11.299	21.6858	2.06886	28.0627	6.18167	40.9414	9.41814	1084	29	31405	0.12562	137.683	13.4458	33.5918	10.027	0.93544	0.918086	0.89844	0.880449	0.869463	0.888171	0.912801	0.88825	0.908725	0.87303	0.903327	0.872616	0.875625	0.876246	0.910699	0.879287	0.853288	0.869702	0.885544	0.859147	1	0.898392	0.0629369
1090	3	24583	14640	91.3786	0.981981	109.567	7.47204	126.99	9.27283	9.60188	0.306381	16.7361	3.44693	26.059	5.75369	1090	22	39226	0.156904	116.068	11.7533	20.2151	6.33572	0.930747	0.906644	0.888709	0.86992	0.875682	0.890035	0.906784	0.882935	0.903266	0.882399	0.895732	0.874522	0.877862	0.866339	0.901252	0.858767	0.856511	0.876192	0.884668	0.866504	1	0.89367	0.063072
1094	3	21714	12962	105.877	1.50961	122.74	8.60793	139.961	10.4394	14.911	0.637872	23.511	4.98693	34.8669	7.85585	1094	26	34679	0.138716	129.175	12.5138	27.7548	8.29674	0.931544	0.907898	0.889804	0.870988	0.876727	0.891116	0.907985	0.883532	0.903746	0.883229	0.89609	0.875242	0.87886	0.867023	0.902001	0.858863	0.85634	0.876121	0.884945	0.867427	1	0.89457	0.0628646
1096	3	20383	12205	117.926	3.0216	129.831	9.6113	146.858	11.4298	20.6011	1.57374	27.8521	6.24568	40.3129	9.49292	1096	28	32591	0.130364	136.207	13.2151	32.5179	9.72251	0.932926	0.909392	0.891519	0.871943	0.87785	0.89201	0.909116	0.884355	0.904038	0.883695	0.896582	0.875809	0.879307	0.866911	0.902534	0.859946	0.856279	0.876668	0.885444	0.867924	1	0.895611	0.0625292
1102	8	28096	13290	93.6222	1.54493	110.812	7.5139	129.632	9.47346	10.3281	0.50079	17.3081	3.54773	27.7132	6.13756	1102	21	41394	0.165576	116.851	12.0184	20.6475	6.65249	0.937406	0.908115	0.872445	0.878944	0.876105	0.88084	0.909902	0.895867	0.906025	0.880828	0.878883	0.878026	0.869921	0.880889	0.909975	0.846971	0.862468	0.880828	0.876105	0.854121	1	0.893793	0.0629253
1106	8	24905	11796	107.561	7.22778	121.965	8.6375	140.5	10.5311	15.8295	3.12001	23.0771	4.94167	35.2752	7.98364	1106	25	36709	0.146836	127.918	12.6994	26.9952	8.33813	0.938121	0.909259	0.874282	0.880806	0.877441	0.881786	0.910472	0.896401	0.906535	0.881746	0.879621	0.878586	0.870154	0.881718	0.910213	0.847585	0.863194	0.881078	0.876611	0.854205	1	0.894803	0.0626127
1108	8	23350	11099	115.94	6.74588	128.01	9.60176	146.56	11.645	19.7393	3.35272	26.7122	6.05876	40.0988	9.62913	1108	27	34457	0.137828	133.982	13.4675	31.0225	9.69017	0.939403	0.910758	0.876324	0.882027	0.879096	0.882346	0.911252	0.896857	0.907029	0.882245	0.880634	0.878747	0.870694	0.881592	0.910787	0.847955	0.863816	0.881272	0.877267	0.854587	1	0.895882	0.0621742
1114	4	26566	11983	92.6007	1.13005	111.25	7.74726	129.49	9.30256	9.99156	0.364151	17.5262	3.69024	27.6076	5.98357	1114	21	38553	0.154212	116.917	11.8147	20.6589	6.5034	0.935971	0.922457	0.886079	0.885392	0.885054	0.896636	0.929344	0.904404	0.89683	0.88652	0.89054	0.855329	0.872215	0.887869	0.891318	0.86691	0.856782	0.880865	0.871294	0.863201	1	0.900568	0.0605535
1118	4	23609	10700	107.341	3.72752	124.406	8.92376	142.652	10.5036	15.5819	1.6677	24.494	5.31889	36.8912	8.1817	1118	25	34313	0.137252	130.094	12.6764	28.3588	8.56379	0.93721	0.923586	0.887725	0.887258	0.886195	0.897065	0.929881	0.905313	0.898348	0.887011	0.891528	0.855361	0.872614	0.888002	0.891178	0.867062	0.856294	0.880876	0.871681	0.863696	1	0.901578	0.0603564
1120	4	22250	10160	117.462	3.20485	133.115	10.013	151.252	11.6144	20.3654	1.64936	30.0251	6.83836	44.0015	10.1769	1120	27	32414	0.129656	138.798	13.4887	34.4048	10.3258	0.938375	0.92494	0.889045	0.888659	0.887348	0.898192	0.930694	0.905812	0.899071	0.886901	0.891513	0.856405	0.87274	0.888613	0.89176	0.867557	0.856837	0.881008	0.871784	0.863469	1	0.902537	0.0599564
1126	5	25063	10704	91.8577	1.46898	109.974	7.41555	130.03	9.32854	9.75712	0.471379	16.9177	3.44882	27.951	6.03303	1126	21	35772	0.143088	115.973	12.206	20.2182	6.69065	0.939673	0.924732	0.8776	0.881444	0.883205	0.904297	0.915115	0.892164	0.899782	0.88512	0.879053	0.854691	0.866697	0.87514	0.903682	0.863539	0.851728	0.869185	0.874343	0.87159	1	0.898368	0.0617425
1130	4	22168	9568	101.244	1.74798	119.666	8.43532	139.481	10.4705	13.0489	0.672008	21.7991	4.65492	34.5177	7.80878	1130	25	31740	0.12696	125.637	12.8646	25.632	8.22172	0.940674	0.925898	0.878986	0.88327	0.885161	0.906474	0.915406	0.892596	0.900252	0.886137	0.878781	0.855687	0.867328	0.875819	0.903938	0.863863	0.852064	0.869786	0.875063	0.871755	1	0.899468	0.0614901
1132	4	20850	9051	107.14	2.0169	128.141	9.46011	147.759	11.5417	15.4551	0.864982	26.7804	5.98615	41.0604	9.65935	1132	27	29905	0.11962	134.076	13.566	31.1009	9.81281	0.941582	0.927186	0.880823	0.884718	0.885571	0.907758	0.916101	0.893095	0.900418	0.88644	0.879067	0.856797	0.867898	0.876325	0.904029	0.864036	0.853051	0.87044	0.874653	0.871644	1	0.900391	0.0610599
1138	2	27096	12185	90.2639	0.211651	110.828	7.59353	129.097	9.23889	9.25324	0.064805	17.3203	3.58664	27.3544	5.88581	1138	21	39283	0.157132	116.493	11.7347	20.4323	6.41622	0.926024	0.91644	0.893414	0.872718	0.873189	0.891836	0.905748	0.890029	0.905646	0.873291	0.890258	0.870478	0.874895	0.870631	0.912558	0.880101	0.841089	0.870326	0.877581	0.860614	1	0.894837	0.0625873
1142	2	23932	10799	104.4	1.06129	122.381	8.69405	140.529	10.3986	14.2937	0.433884	23.3151	5.009	35.2809	7.85395	1142	25	34733	0.138932	128.022	12.5017	27.0349	8.19457	0.927634	0.917945	0.89497	0.874125	0.874269	0.893214	0.906184	0.890925	0.90568	0.873766	0.890724	0.870469	0.875349	0.870714	0.91236	0.880229	0.841045	0.871045	0.878084	0.860277	1	0.895873	0.0622331
1144	2	22481	10217	111.916	2.97754	130.085	9.70975	148.057	11.5826	17.6241	1.3979	28.0224	6.32433	41.311	9.76599	1144	27	32700	0.1308	135.699	13.2721	32.1738	9.75932	0.928639	0.91922	0.8963	0.875122	0.876009	0.894511	0.906972	0.891361	0.905933	0.874312	0.891131	0.870856	0.87578	0.871024	0.912569	0.880367	0.841086	0.871147	0.878211	0.860291	1	0.896799	0.061995
1150	2	24818	11958	93.7242	3.37646	110.393	7.54749	129.156	9.2941	10.3933	1.11453	17.1172	3.54266	27.3965	5.95782	1150	21	36778	0.147112	116.492	11.9917	20.459	6.57271	0.936321	0.904671	0.891783	0.875687	0.868359	0.90323	0.898676	0.884088	0.9013	0.869256	0.891756	0.873552	0.873212	0.865871	0.894271	0.875252	0.834222	0.879765	0.88364	0.873158	1	0.894065	0.0625075
1154	2	21925	10601	111.187	2.13216	123.361	8.70645	141.965	10.521	17.2658	0.987975	23.8729	5.09233	36.3709	8.13304	1154	25	32528	0.130112	129.423	12.7756	27.9457	8.56492	0.938253	0.90625	0.892846	0.876937	0.869297	0.904436	0.899179	0.885191	0.901931	0.869743	0.892692	0.874401	0.873647	0.866269	0.894322	0.876091	0.835449	0.880226	0.883946	0.872833	1	0.895181	0.0617988
1156	2	20639	10009	120.426	1.06736	131.659	9.79628	150.192	11.6581	21.8958	0.579531	29.044	6.54071	43.103	10.0864	1156	27	30650	0.1226	137.71	13.5852	33.6346	10.2716	0.939429	0.907651	0.89385	0.878042	0.870408	0.905449	0.900163	0.885922	0.901713	0.87044	0.893475	0.874551	0.874078	0.866884	0.894551	0.876672	0.835612	0.880538	0.884486	0.872055	1	0.896086	0.0614673
1162	4	24828	11755	93.0099	1.36796	110.446	7.52897	129.644	9.197	10.126	0.439628	17.1406	3.53164	27.6954	5.93326	1162	21	36587	0.146348	116.612	12.086	20.5309	6.63914	0.930836	0.917102	0.877784	0.871443	0.876514	0.895837	0.902465	0.882991	0.886298	0.883934	0.875297	0.871375	0.883852	0.874819	0.87568	0.874204	0.856971	0.880955	0.876268	0.876964	1	0.892893	0.061616
1166	4	21909	10418	106.342	3.63712	120.389	8.5391	139.52	10.3369	15.1501	1.50514	22.1988	4.75681	34.5318	7.70905	1166	25	32331	0.129324	126.552	12.7994	26.172	8.22896	0.931969	0.918592	0.879373	0.873682	0.878027	0.896415	0.903668	0.883394	0.886796	0.884631	0.875073	0.871083	0.88395	0.875305	0.875893	0.874548	0.857675	0.881259	0.87696	0.877393	1	0.893961	0.0611058
1168	4	20572	9806	115.775	5.56923	129.483	9.60629	148.36	11.4167	19.5944	2.78559	27.6307	6.19148	41.5394	9.64826	1168	27	30382	0.121528	135.573	13.5091	32.1188	9.91497	0.932888	0.920068	0.881196	0.875222	0.878892	0.897489	0.904187	0.884208	0.887878	0.885903	0.875864	0.871816	0.884471	0.875798	0.876078	0.874301	0.857481	0.881427	0.877789	0.876901	1	0.895008	0.0608172
1174	6	26773	11511	91.8385	0.990031	110.867	7.59105	130.023	9.47921	9.74696	0.31519	17.3388	3.59606	27.9611	6.16836	1174	21	38290	0.15316	116.623	12.0226	20.5309	6.64986	0.924197	0.917916	0.871246	0.871337	0.881705	0.904675	0.920057	0.889723	0.894946	0.880086	0.890872	0.876286	0.887268	0.880857	0.895155	0.862719	0.867367	0.869496	0.862902	0.867903	1	0.894788	0.0635532
1178	6	23705	10215	100.549	4.19203	120.531	8.64761	139.696	10.5378	12.8377	1.58555	22.285	4.83905	34.6831	7.92524	1178	25	33926	0.135704	126.298	12.7707	26.0164	8.2249	0.926487	0.919324	0.871971	0.87287	0.882936	0.906016	0.920916	0.891131	0.896201	0.880991	0.891308	0.877454	0.886621	0.880829	0.895434	0.862922	0.868316	0.869908	0.863129	0.867918	1	0.895988	0.0630946
1180	6	22250	9607	110.878	5.55018	128.709	9.70915	147.718	11.5738	17.2309	2.51291	27.1559	6.20962	41.0327	9.75632	1180	27	31863	0.127452	134.437	13.5063	31.338	9.80894	0.927816	0.920331	0.874164	0.874525	0.884098	0.906459	0.92179	0.891598	0.897263	0.882105	0.892022	0.877507	0.887566	0.880959	0.895992	0.8634	0.868154	0.870226	0.864216	0.867668	1	0.89707	0.0627149
1186	1	27151	11277	92.7603	0	110.821	7.64721	129.701	9.32807	10.0386	0	17.3206	3.60549	27.7427	6.02468	1186	21	38429	0.153716	116.361	11.8645	20.3788	6.50838	0.938263	0.91656	0.880728	0.880156	0.89383	0.914218	0.922441	0.895665	0.892958	0.878555	0.890695	0.860886	0.877684	0.883109	0.906555	0.870762	0.852846	0.867275	0.874496	0.852481	1	0.89994	0.0603743
1190	1	24034	10034	113.117	0	124.379	8.80094	143.277	10.5086	18.1566	0	24.4675	5.22797	37.3722	8.27338	1190	25	34069	0.136276	129.944	12.7036	28.268	8.60492	0.939711	0.918078	0.881593	0.880977	0.895257	0.914658	0.923464	0.895946	0.892879	0.878262	0.891382	0.860445	0.87744	0.88331	0.906954	0.871496	0.852667	0.868106	0.875238	0.852931	1	0.900765	0.0599768
1192	1	22599	9469	119.822	0	130.893	9.78547	149.682	11.5912	21.5646	0	28.5464	6.44745	42.6647	9.97544	1192	27	32069	0.128276	136.44	13.4395	32.7149	10.0078	0.9408	0.919268	0.883408	0.882207	0.896473	0.915339	0.924273	0.896317	0.894025	0.878294	0.892186	0.860613	0.877358	0.883626	0.907138	0.871621	0.853441	0.86858	0.87555	0.853301	1	0.901714	0.059674
1198	2	25701	11737	93.5365	0.684124	110.289	7.61586	129.847	9.47029	10.2933	0.224833	17.0738	3.56576	27.8481	6.11612	1198	21	37440	0.14976	116.419	12.259	20.4511	6.74111	0.928365	0.909241	0.882652	0.863876	0.896715	0.909188	0.922583	0.882853	0.905903	0.868136	0.892441	0.870206	0.872837	0.864049	0.909829	0.880222	0.850761	0.860897	0.869298	0.83539	1	0.895376	0.063679
1202	2	22781	10476	110.198	2.0978	122.953	8.77001	142.284	10.6476	16.8108	0.954947	23.6455	5.11197	36.6278	8.26832	1202	25	33259	0.133036	129.041	13.0017	27.7343	8.70661	0.929643	0.911618	0.884497	0.865465	0.897832	0.909919	0.922863	0.884016	0.906958	0.869163	0.893052	0.870441	0.873117	0.863856	0.91046	0.880228	0.850807	0.860669	0.869644	0.835654	1	0.896559	0.0630382
1204	2	21450	9871	116.872	2.25122	130.641	9.79811	149.804	11.7174	20.039	1.15179	28.3865	6.45098	42.7841	10.1086	1204	27	31323	0.125292	136.679	13.7218	32.9231	10.2688	0.931536	0.913482	0.885643	0.867509	0.898876	0.910465	0.923587	0.88451	0.906746	0.86976	0.893369	0.871277	0.873607	0.864317	0.910417	0.880487	0.850844	0.861077	0.869457	0.836063	1	0.897656	0.0624644
1210	3	26539	12329	93.2923	1.05193	110.825	7.60669	129.653	9.38148	10.2154	0.34648	17.3201	3.59872	27.717	6.03703	1210	21	38871	0.155484	116.795	12.0098	20.6172	6.6197	0.932572	0.908312	0.879203	0.866932	0.87537	0.899694	0.904839	0.894356	0.898716	0.87802	0.901893	0.879846	0.868655	0.871447	0.90008	0.881081	0.843251	0.861799	0.861696	0.838003	1	0.893332	0.063589
1214	3	23489	10952	110.867	6.75014	124.578	8.78633	143.131	10.6544	17.2865	3.06924	24.583	5.24865	37.2756	8.36215	1214	25	34444	0.137776	130.476	12.7834	28.6182	8.71596	0.934256	0.90981	0.881111	0.868802	0.87651	0.90097	0.905833	0.894844	0.89917	0.8786	0.902479	0.880516	0.868322	0.871763	0.899997	0.880705	0.843006	0.862356	0.862458	0.837432	1	0.894491	0.0629513
1216	3	22074	10353	116.869	7.50109	130.701	9.79567	149.238	11.6682	20.261	3.89496	28.4242	6.45115	42.3012	9.96615	1216	27	32430	0.12972	136.617	13.546	32.8535	10.0946	0.935646	0.910947	0.882516	0.869827	0.877552	0.901434	0.906121	0.895668	0.89963	0.879201	0.903114	0.88062	0.86901	0.872094	0.900385	0.880234	0.842784	0.862088	0.863275	0.838175	1	0.895361	0.0624747
1222	0	21285	11038	0	0	108.353	7.34783	126.842	9.15578	0	0	16.1861	3.32293	25.9586	5.65137	1222	22	32323	0.129292	114.667	11.8764	19.5233	6.2971	0.917706	0.921929	0.888284	0.869938	0.871036	0.900767	0.903923	0.900767	0.905733	0.865529	0.890156	0.85863	0.875058	0.876636	0.882344	0.874687	0.840037	0.873975	0.866767	0.855474	1	0.893133	0.0628698
1226	0	18885	9800	0	0	118.591	8.37557	136.885	10.2135	0	0	21.221	4.54464	32.6279	7.35074	1226	26	28685	0.11474	124.841	12.5338	25.1181	7.83095	0.919209	0.923078	0.889141	0.871013	0.872965	0.901116	0.904602	0.901011	0.906432	0.865522	0.89125	0.858864	0.876242	0.876782	0.882343	0.875057	0.840126	0.874028	0.867073	0.856388	1	0.894047	0.0626281
1228	0	17707	9231	0	0	127.274	9.48205	145.484	11.3215	0	0	26.2511	5.93215	39.1969	9.23211	1228	28	26938	0.107752	133.514	13.3311	30.6873	9.49148	0.92015	0.924512	0.890712	0.872893	0.874564	0.90209	0.905654	0.901422	0.90699	0.865859	0.891454	0.859733	0.876921	0.876847	0.882063	0.874564	0.8403	0.874694	0.866861	0.856411	1	0.895074	0.062159
1234	0	12026	14205	0	0	104.233	6.53826	124.295	9.17479	0	0	14.3885	2.73411	24.4497	5.44831	1234	24	26231	0.104924	115.097	12.8492	19.837	6.68092	0.928253	0.923831	0.887061	0.871812	0.877759	0.892989	0.915405	0.890702	0.90292	0.858164	0.880676	0.867085	0.874195	0.877664	0.892093	0.868533	0.846956	0.871393	0.858717	0.868838	1	0.894832	0.0620039
1238	0	10604	12534	0	0	115.58	7.68524	135.46	10.3055	0	0	19.6188	3.95153	31.6442	7.26461	1238	28	23138	0.092552	126.349	13.5174	26.133	8.46436	0.930655	0.925166	0.888884	0.873152	0.879419	0.894416	0.915961	0.89057	0.90319	0.85889	0.881191	0.866734	0.874795	0.87728	0.892039	0.868485	0.8464	0.871532	0.859279	0.868787	1	0.895985	0.0613685
1240	0	9956	11803	0	0	123.341	8.70904	142.981	11.3313	0	0	23.8617	5.10005	37.2411	8.92465	1240	30	21759	0.087036	133.995	14.1455	31.1193	9.9768	0.932488	0.926536	0.890758	0.875109	0.881359	0.89579	0.915989	0.890965	0.904132	0.858771	0.882072	0.86663	0.874764	0.877315	0.891723	0.868606	0.846179	0.872283	0.859943	0.869295	1	0.897162	0.0610491
1246	1	15125	18220	91.1821	0	105.226	6.69904	122.285	9.07726	9.53706	0	14.8068	2.8484	23.293	5.25951	1246	24	33346	0.133384	114.547	11.7265	19.4434	6.05356	0.93293	0.90816	0.86736	0.880465	0.88132	0.882954	0.924579	0.89564	0.898654	0.868875	0.888322	0.878666	0.882265	0.887003	0.903212	0.86772	0.85646	0.860013	0.85613	0.856699	1	0.893842	0.0630636
1250	1	13405	16117	111.241	0	119.357	7.9241	136.157	10.2594	17.2722	0	21.5953	4.32676	32.1238	7.34097	1250	28	29523	0.118092	128.528	12.488	27.3428	8.08704	0.934373	0.909173	0.86939	0.881042	0.882346	0.88365	0.925279	0.89559	0.898672	0.868848	0.889137	0.878552	0.882702	0.887037	0.903753	0.868408	0.856891	0.860092	0.856315	0.856823	1	0.894689	0.0626605
1252	1	12562	15160	121.444	0	125.546	9.07533	142.349	11.3251	22.448	0	25.1761	5.49314	36.7576	8.86643	1252	30	27723	0.110892	134.735	13.3202	31.5092	9.48166	0.935829	0.910057	0.870883	0.8823	0.883328	0.884645	0.925712	0.896115	0.899307	0.869711	0.889532	0.879252	0.883093	0.887025	0.90342	0.869188	0.857267	0.860152	0.857158	0.856563	1	0.895615	0.0622147
1258	0	17124	17902	0	0	106.357	6.88814	122.88	9.20127	0	0	15.2934	2.99303	23.6399	5.38219	1258	24	35026	0.140104	114.802	11.6055	19.5594	6.04918	0.929452	0.909039	0.861517	0.881531	0.890481	0.890267	0.915905	0.901844	0.898861	0.867527	0.883387	0.868769	0.889254	0.876463	0.913578	0.861103	0.857434	0.869269	0.856435	0.843202	1	0.893511	0.0638195
1262	0	15059	15845	0	0	122.421	8.18691	138.593	10.431	0	0	23.2984	4.70926	33.8699	7.73653	1262	28	30904	0.123616	130.713	12.4013	28.7186	8.33161	0.930883	0.910578	0.863205	0.883138	0.891729	0.891195	0.916726	0.901598	0.899786	0.868189	0.884416	0.868884	0.889658	0.877378	0.913636	0.861442	0.858481	0.86958	0.855892	0.843985	1	0.894606	0.0635369
1264	0	14086	14935	0	0	132.151	9.37219	148.142	11.5941	0	0	29.3256	6.29463	41.3837	9.81902	1264	30	29021	0.116084	140.38	13.2549	35.531	10.2551	0.932721	0.911995	0.864943	0.884635	0.892543	0.892543	0.91737	0.901985	0.9004	0.868767	0.885014	0.869405	0.889907	0.877296	0.914045	0.861549	0.859309	0.87018	0.857276	0.84401	1	0.895729	0.0630156
1270	0	19379	17608	0	0	106.936	6.9257	125.557	9.48911	0	0	15.5434	3.0392	25.2187	5.76601	1270	24	36987	0.147948	115.801	12.4292	20.1494	6.6345	0.929516	0.913483	0.865642	0.866575	0.885446	0.906305	0.91908	0.899275	0.901925	0.862276	0.895247	0.871901	0.878836	0.871036	0.899816	0.87747	0.86429	0.865236	0.846203	0.841647	1	0.893877	0.0607902
1274	0	17179	15658	0	0	117.542	8.00451	135.968	10.4687	0	0	20.6436	4.24681	32.0132	7.44732	1274	28	32837	0.131348	126.328	13.0565	26.0651	8.25405	0.931236	0.915568	0.866842	0.867741	0.886089	0.907193	0.919694	0.899504	0.902168	0.863112	0.89492	0.87304	0.879328	0.871273	0.900646	0.877136	0.864452	0.865548	0.846667	0.841429	1	0.894892	0.0603499
1276	0	16102	14751	0	0	125.518	9.02753	143.799	11.4276	0	0	25.1555	5.45923	37.8847	9.10398	1276	30	30853	0.123412	134.258	13.7242	31.2414	9.77811	0.932486	0.916313	0.868473	0.868943	0.886964	0.908437	0.920089	0.899718	0.902586	0.863773	0.895197	0.873675	0.879542	0.871568	0.900545	0.876673	0.865151	0.865588	0.846644	0.841231	1	0.895731	0.0601669
1282	2	22792	17246	90.4161	0.0229727	109.33	7.36551	125.668	9.15561	9.29975	0.0070575	16.6231	3.39098	25.2559	5.58601	1282	23	40040	0.16016	116.366	11.5095	20.3411	6.18582	0.924363	0.927585	0.876786	0.872915	0.89207	0.90492	0.910602	0.899913	0.906294	0.867557	0.900362	0.883492	0.865772	0.876811	0.884016	0.892045	0.85256	0.861776	0.851174	0.869043	1	0.897387	0.059847
1286	0	20214	15339	0	0	120.358	8.44126	136.675	10.1558	0	0	22.1748	4.70947	32.4749	7.31309	1286	27	35553	0.142212	127.398	12.2606	26.6187	7.85548	0.925463	0.92874	0.878013	0.873414	0.893202	0.906393	0.911062	0.900768	0.906281	0.867803	0.900866	0.883329	0.866059	0.877746	0.884046	0.891894	0.852741	0.861713	0.851546	0.869561	1	0.898193	0.0595583
1288	0	19020	14485	0	0	127.607	9.45224	143.899	11.1754	0	0	26.4513	5.93927	37.9322	8.91901	1288	29	33505	0.13402	134.65	13.0329	31.4147	9.31475	0.926698	0.929712	0.879048	0.874317	0.894658	0.907342	0.911521	0.901254	0.906611	0.868139	0.901313	0.883331	0.866766	0.878242	0.883808	0.891733	0.852962	0.862095	0.851649	0.869154	1	0.898996	0.0593209
1294	5	24123	13552	93.4062	1.40352	110.28	7.5048	128.602	9.43796	10.2557	0.45192	17.063	3.51471	27.064	6.00925	1294	22	37680	0.15072	116.868	12.0612	20.6591	6.62905	0.924628	0.923341	0.89026	0.878291	0.89095	0.88888	0.90357	0.882617	0.891507	0.852189	0.888681	0.890419	0.86396	0.868206	0.900677	0.88064	0.850239	0.847081	0.853742	0.888668	1	0.894817	0.0628553
1298	5	21288	12104	109.243	2.93876	121.533	8.58481	139.633	10.4844	16.3969	1.30497	22.8323	4.87304	34.6311	7.85943	1298	26	33397	0.133588	128.091	12.7502	27.1075	8.34907	0.92664	0.924574	0.892071	0.879136	0.892445	0.889436	0.903914	0.883972	0.892535	0.852666	0.889751	0.890454	0.864793	0.868731	0.901383	0.880483	0.849657	0.847771	0.853864	0.888463	1	0.895932	0.062325
1300	5	20012	11403	115.314	4.39942	126.785	9.49333	144.794	11.4084	19.3137	2.18496	25.9548	5.8687	38.6608	9.20989	1300	28	31420	0.12568	133.319	13.404	30.565	9.49024	0.927896	0.925525	0.893873	0.88084	0.89381	0.890134	0.904647	0.884946	0.893953	0.85323	0.891041	0.890754	0.865611	0.869001	0.902101	0.881158	0.849857	0.848138	0.855029	0.888654	1	0.897047	0.0619164
1306	6	26033	11254	92.3011	1.85569	111.699	7.73727	130.274	9.31504	9.90278	0.594133	17.7355	3.71345	28.1057	6.06117	1306	21	37293	0.149172	117.301	11.8649	20.8637	6.58711	0.928096	0.909916	0.861154	0.880071	0.902287	0.882377	0.922961	0.884335	0.887928	0.857547	0.870592	0.887016	0.866651	0.851527	0.899271	0.885622	0.85272	0.859598	0.858083	0.888303	1	0.891686	0.0622405
1310	5	23012	10041	107.924	4.55576	127.408	8.94801	145.79	10.5297	15.8631	2.03194	26.2848	5.57377	39.3454	8.56539	1310	25	33058	0.132232	132.988	12.6874	30.2502	8.94505	0.929488	0.911474	0.86324	0.880558	0.903367	0.883372	0.924224	0.884657	0.88856	0.857538	0.871151	0.88738	0.86619	0.851685	0.899979	0.885852	0.85285	0.859626	0.858824	0.888756	1	0.892683	0.0618457
1312	5	21615	9450	113.612	5.77648	133.188	9.91829	151.48	11.565	18.5372	2.85726	30.0641	6.7548	44.192	10.1929	1312	27	31070	0.12428	138.749	13.4176	34.3592	10.2774	0.930496	0.912472	0.864532	0.881767	0.90412	0.884438	0.924879	0.885018	0.88925	0.858577	0.871532	0.887882	0.866221	0.85251	0.899984	0.8855	0.852446	0.859881	0.859269	0.888912	1	0.893515	0.0616457
1318	0	23922	8912	0	0	109.672	7.43826	129.148	9.3494	0	0	16.7818	3.43719	27.3969	6.00788	1318	21	32834	0.131336	114.958	11.7917	19.663	6.37866	0.929083	0.90423	0.875586	0.894378	0.888149	0.87886	0.920022	0.881221	0.902479	0.857252	0.86549	0.886002	0.886322	0.853384	0.889261	0.873987	0.860069	0.869982	0.857906	0.863023	1	0.892894	0.0617916
1322	0	21179	7905	0	0	124.102	8.66791	143.512	10.531	0	0	24.2962	5.12786	37.5566	8.3416	1322	25	29084	0.116336	129.378	12.6262	27.9004	8.53597	0.930666	0.905274	0.877338	0.89532	0.889131	0.879023	0.920317	0.881945	0.904054	0.858823	0.86606	0.886536	0.887515	0.854508	0.889888	0.873779	0.860009	0.869533	0.858445	0.863069	1	0.893904	0.0614181
1324	0	19910	7421	0	0	132.133	9.7858	151.428	11.5926	0	0	29.353	6.57165	44.1518	10.2651	1324	27	27331	0.109324	137.372	13.4123	33.3712	10.1681	0.931836	0.906901	0.878471	0.896436	0.889905	0.880209	0.920969	0.882386	0.904724	0.859756	0.866269	0.886137	0.887801	0.854634	0.890509	0.874136	0.859994	0.869965	0.85864	0.86347	1	0.894811	0.0611367
1330	0	17160	13060	0	0	106.509	6.87267	125.964	9.1319	0	0	15.3573	2.99807	25.4292	5.55255	1330	23	30220	0.12088	114.917	12.4799	19.71	6.58193	0.933091	0.912194	0.869788	0.8863	0.881899	0.887227	0.924669	0.889643	0.897667	0.864163	0.878971	0.88228	0.890156	0.864246	0.88175	0.868167	0.861863	0.871741	0.854103	0.840404	1	0.894183	0.0613137
1334	0	15212	11619	0	0	119.933	8.04702	139.177	10.3296	0	0	21.9145	4.45321	34.2806	7.67776	1334	27	26831	0.107324	128.266	13.1849	27.2696	8.62059	0.934069	0.914129	0.870858	0.887854	0.881984	0.887537	0.924695	0.890444	0.899091	0.864727	0.879747	0.883083	0.890649	0.864094	0.882785	0.86838	0.862435	0.871995	0.853714	0.840874	1	0.895076	0.060961
1336	0	14240	10954	0	0	127.837	9.16886	146.98	11.4642	0	0	26.5669	5.76016	40.4158	9.51985	1336	29	25194	0.100776	136.16	13.9543	32.5882	10.2611	0.934965	0.915377	0.872331	0.888942	0.883167	0.888624	0.92524	0.890907	0.899976	0.865206	0.88017	0.883306	0.890847	0.864809	0.882988	0.8685	0.862944	0.872747	0.853358	0.841411	1	0.895972	0.0605356
1342	2	19706	16586	90.6258	0.00669173	107.188	6.91297	125.535	9.14503	9.36433	0.00206528	15.6516	3.0467	25.1753	5.54111	1342	23	36294	0.145176	115.572	12.1541	20.0035	6.44855	0.93003	0.914283	0.875517	0.87199	0.883617	0.891745	0.920538	0.888976	0.892034	0.859646	0.895341	0.880201	0.880531	0.870709	0.887034	0.876178	0.853144	0.869813	0.838045	0.849259	1	0.893408	0.0622131
1346	1	17398	14786	106.876	0	121.839	8.13142	139.948	10.3855	15.3257	0	22.9677	4.62253	34.8517	7.82492	1346	27	32185	0.12874	130.158	12.9133	28.4271	8.64631	0.931878	0.915302	0.876822	0.873326	0.884542	0.892636	0.921936	0.889793	0.89231	0.860758	0.896101	0.880193	0.881078	0.87067	0.886826	0.876153	0.853161	0.870064	0.838139	0.84878	1	0.894423	0.0617263
1348	1	16321	13927	114.038	0	130.517	9.28611	148.508	11.5051	18.6017	0	28.2582	6.06858	41.6738	9.77354	1348	29	30249	0.120996	138.799	13.7077	34.4346	10.4197	0.933337	0.916146	0.878244	0.87431	0.885798	0.893682	0.922989	0.890261	0.893187	0.861351	0.89603	0.88107	0.88117	0.870938	0.887302	0.875847	0.853351	0.870144	0.838821	0.849532	1	0.895362	0.0612802
1354	0	18568	15472	0	0	106.981	6.96755	123.842	8.92043	0	0	15.5654	3.06262	24.1668	5.28411	1354	23	34040	0.13616	114.645	11.5381	19.4749	6.01253	0.927247	0.92287	0.887368	0.872371	0.898678	0.880038	0.91059	0.899104	0.89577	0.855405	0.89527	0.886002	0.86297	0.852291	0.897444	0.891348	0.840129	0.863146	0.83537	0.878702	1	0.895485	0.0605133
1358	0	16324	13797	0	0	121.263	8.22834	137.957	10.0641	0	0	22.6554	4.64102	33.3731	7.38109	1358	27	30121	0.120484	128.91	12.3395	27.5647	8.07114	0.928372	0.924189	0.888317	0.874423	0.899489	0.88171	0.910909	0.89919	0.896468	0.856827	0.895555	0.885844	0.864032	0.853026	0.897696	0.891322	0.840394	0.862986	0.834717	0.879054	1	0.896448	0.0602274
1360	0	15371	13015	0	0	127.649	9.27356	144.262	11.0556	0	0	26.4606	5.8024	38.2003	8.85342	1360	29	28386	0.113544	135.266	13.0817	31.8433	9.40145	0.929279	0.925685	0.889946	0.875995	0.90062	0.881561	0.911699	0.899757	0.896639	0.857835	0.896164	0.885842	0.864423	0.85322	0.897995	0.891073	0.840626	0.862925	0.83476	0.879448	1	0.897338	0.0598834
1366	3	19204	16985	94.5591	2.43667	106.555	6.76422	126.039	9.37006	10.6524	0.831211	15.3711	2.94543	25.4954	5.7514	1366	23	36192	0.144768	115.698	12.6515	20.1221	6.75732	0.924652	0.91056	0.884726	0.875262	0.900116	0.876451	0.912163	0.889354	0.878813	0.859872	0.885541	0.893913	0.873591	0.855203	0.902188	0.888539	0.840255	0.858201	0.848074	0.876437	1	0.892732	0.0627838
1370	2	16902	15110	117.051	3.37114	122.036	8.05915	141.279	10.6501	20.1581	1.73028	23.0729	4.60592	35.8692	8.18299	1370	27	32014	0.128056	131.118	13.4206	29.1123	9.14415	0.925658	0.911351	0.8858	0.876523	0.901949	0.877116	0.912351	0.890564	0.879584	0.86117	0.886222	0.894015	0.874367	0.855891	0.902824	0.88858	0.840507	0.858796	0.847692	0.877319	1	0.893648	0.0623997
1372	2	15815	14277	131.964	5.6196	129.702	9.17066	148.7	11.6755	28.9248	3.66153	27.73	5.93374	41.8549	9.94471	1372	29	30094	0.120376	138.715	14.1018	34.4311	10.7317	0.926779	0.912773	0.88727	0.877866	0.902971	0.878414	0.913205	0.891457	0.880657	0.862115	0.886107	0.894148	0.874776	0.856084	0.903187	0.888765	0.840716	0.859357	0.848541	0.877285	1	0.894669	0.0619657
1378	24	28074	16736	93.0593	1.63722	111.673	7.69544	127.949	9.27268	10.1449	0.535855	17.7208	3.69307	26.6446	5.82969	1378	22	44834	0.179336	117.738	11.4655	21.0479	6.31777	0.929629	0.902362	0.88802	0.876522	0.89566	0.882968	0.914875	0.88753	0.888779	0.848017	0.881652	0.897946	0.894143	0.865883	0.886403	0.876165	0.850917	0.871448	0.846868	0.880682	1	0.893603	0.0625604
1382	21	24811	14885	109.195	4.56925	125.207	8.8281	141.398	10.5235	16.4253	2.04443	24.9551	5.32407	35.9442	8.07486	1382	26	39717	0.158868	131.267	12.3234	29.0691	8.39753	0.930999	0.903555	0.889027	0.877861	0.896921	0.883853	0.915817	0.888071	0.889795	0.849107	0.882506	0.898545	0.894264	0.866292	0.886724	0.875847	0.850668	0.870811	0.847572	0.880882	1	0.894577	0.0622342
1384	21	23366	14024	117.486	7.11366	133.346	9.92508	149.421	11.5966	20.5561	3.8077	30.1703	6.79911	42.4458	9.93944	1384	28	37411	0.149644	139.363	13.1442	34.7665	10.0662	0.931745	0.905255	0.890059	0.879835	0.898132	0.884847	0.916776	0.888656	0.890286	0.84979	0.883443	0.899468	0.894977	0.866871	0.887052	0.875772	0.8511	0.870332	0.847598	0.881131	1	0.895591	0.0617749
1390	1	24352	10125	91.5364	0	110.782	7.7305	129.028	9.39288	9.64817	0	17.3077	3.64861	27.3252	6.01012	1390	21	34478	0.137912	116.139	11.7129	20.2493	6.38972	0.932102	0.916773	0.880054	0.875747	0.900516	0.890466	0.914656	0.904591	0.894251	0.870062	0.856749	0.89225	0.884129	0.858243	0.890582	0.869235	0.840043	0.874442	0.850209	0.884738	1	0.896245	0.061554
1394	1	21546	8992	105.946	0	123.148	8.76368	141.286	10.5831	14.931	0	23.7556	5.11624	35.8665	8.11678	1394	25	30539	0.122156	128.488	12.4709	27.3213	8.26691	0.933102	0.917925	0.881021	0.876289	0.901781	0.891729	0.91483	0.904581	0.894676	0.870444	0.857297	0.892318	0.884836	0.857723	0.891336	0.869953	0.840565	0.875405	0.850617	0.884328	1	0.896995	0.0610833
1396	1	20207	8503	118.643	0	131.672	9.80754	149.732	11.6968	20.9368	0	29.0536	6.5426	42.7201	10.0592	1396	27	28711	0.114844	137.02	13.2747	33.1008	9.95145	0.934363	0.919351	0.881979	0.877469	0.902912	0.892776	0.915468	0.90474	0.895284	0.870973	0.858626	0.892689	0.885654	0.857981	0.891313	0.870224	0.841925	0.875361	0.850493	0.884644	1	0.897932	0.0606888
1402	3	21480	10720	92.174	1.57356	108.402	7.17462	129.024	9.44153	9.85882	0.502808	16.1976	3.24056	27.3273	6.02363	1402	22	32203	0.128812	115.266	12.5896	19.902	6.82635	0.925721	0.924308	0.873723	0.872139	0.875555	0.900692	0.91212	0.891485	0.886765	0.868848	0.875788	0.88161	0.880586	0.835854	0.877511	0.87908	0.834286	0.860184	0.840356	0.863429	1	0.891906	0.0629576
1406	2	18913	9515	102.204	1.20653	118.886	8.21017	139.32	10.5874	13.416	0.472876	21.3651	4.46082	34.4128	7.86587	1406	26	28430	0.11372	125.724	13.2427	25.7314	8.47718	0.926908	0.925448	0.874798	0.873373	0.876979	0.900616	0.912628	0.892789	0.887109	0.869486	0.875958	0.882677	0.881006	0.835631	0.877963	0.879247	0.834066	0.859937	0.840714	0.863911	1	0.892756	0.0625945
1408	2	17741	9003	110.715	1.51696	124.823	9.12027	145.065	11.5119	17.0389	0.696958	24.7534	5.45938	38.8864	9.28916	1408	28	26746	0.106984	131.635	13.8314	29.5101	9.66586	0.928457	0.926905	0.876729	0.874692	0.878262	0.901668	0.913613	0.893648	0.887292	0.8697	0.876224	0.882674	0.88116	0.836256	0.877963	0.879589	0.834667	0.860091	0.840743	0.863699	1	0.893833	0.0621719
1414	1	22195	13877	93.0459	0	109.212	7.42417	127.148	9.14005	10.1312	0	16.5737	3.40511	26.1427	5.66334	1414	22	36073	0.144292	116.112	11.925	20.2546	6.41477	0.924389	0.9217	0.881823	0.877568	0.885274	0.886231	0.913426	0.898844	0.877235	0.875863	0.890832	0.875295	0.869237	0.84487	0.881102	0.887298	0.837954	0.849666	0.841945	0.873035	1	0.893295	0.0620006
1418	1	19568	12321	108.505	0	118.566	8.49302	136.53	10.1745	16.0338	0	21.2161	4.5933	32.3738	7.27305	1418	26	31890	0.12756	125.506	12.6795	25.5269	7.93106	0.925478	0.92275	0.883474	0.878332	0.885967	0.887034	0.913233	0.898401	0.878065	0.877172	0.891032	0.875635	0.869771	0.845469	0.881326	0.887582	0.838178	0.850988	0.841769	0.873299	1	0.89407	0.0616051
1420	1	18303	11615	114.18	0	127.284	9.53654	145.225	11.226	18.6712	0	26.2613	5.94495	38.9787	9.09549	1420	28	29919	0.119676	134.248	13.4545	31.1981	9.59966	0.926936	0.92351	0.884488	0.879458	0.886544	0.887613	0.9137	0.899128	0.879358	0.878088	0.892092	0.876182	0.869999	0.845951	0.882132	0.887496	0.838196	0.851282	0.841505	0.873358	1	0.894919	0.0612489
1426	0	20959	12424	0	0	108.131	7.18858	126.968	9.34139	0	0	16.0788	3.22392	26.0511	5.77302	1426	22	33383	0.133532	115.142	12.1582	19.7902	6.4935	0.919405	0.918596	0.881407	0.884807	0.902495	0.877857	0.906629	0.897792	0.880149	0.861531	0.882245	0.88271	0.877168	0.853234	0.89291	0.883024	0.8426	0.853803	0.849235	0.880149	1	0.893416	0.0629048
1430	0	18598	11088	0	0	119.946	8.32464	138.54	10.4225	0	0	21.9416	4.5937	33.8295	7.67444	1430	26	29686	0.118744	126.891	12.8413	26.3818	8.26368	0.920889	0.919508	0.882689	0.885097	0.903119	0.87863	0.907482	0.898538	0.881341	0.862629	0.88316	0.882571	0.877636	0.853045	0.89303	0.882824	0.843462	0.854409	0.84939	0.879775	1	0.894252	0.0626597
1432	0	17416	10404	0	0	129.226	9.47315	147.616	11.5906	0	0	27.4573	6.08048	40.9506	9.72302	1432	28	27820	0.11128	136.104	13.6234	32.5035	10.0561	0.921999	0.921082	0.884777	0.886143	0.904134	0.879242	0.908016	0.899551	0.882171	0.863983	0.883627	0.883052	0.877516	0.852768	0.893045	0.882854	0.84371	0.853846	0.849928	0.879637	1	0.895255	0.0623512
1438	0	21699	14604	0	0	108.014	7.08454	126.103	9.28805	0	0	16.0212	3.17674	25.5265	5.68839	1438	22	36303	0.145212	115.291	11.9745	19.845	6.38544	0.921549	0.906936	0.888219	0.884445	0.902212	0.874666	0.918974	0.895243	0.881015	0.854502	0.877861	0.89067	0.887268	0.855577	0.895477	0.884899	0.842093	0.85829	0.854131	0.887571	1	0.893703	0.0619745
1442	0	19214	13009	0	0	118.975	8.2162	136.92	10.3855	0	0	21.4125	4.46541	32.6706	7.4953	1442	26	32223	0.128892	126.22	12.7009	25.9576	8.0673	0.923207	0.908218	0.890218	0.886649	0.903175	0.876051	0.919312	0.895308	0.881839	0.855166	0.877805	0.891304	0.887285	0.855507	0.895975	0.884803	0.842349	0.859402	0.85456	0.888279	1	0.894838	0.0614746
1444	0	18066	12230	0	0	126.469	9.22773	144.328	11.3911	0	0	25.7398	5.65559	38.2933	9.14861	1444	28	30296	0.121184	133.678	13.4142	30.8074	9.52874	0.92433	0.909576	0.891306	0.887658	0.903832	0.876749	0.920088	0.895646	0.882724	0.855591	0.878268	0.89124	0.887741	0.856219	0.896604	0.88477	0.842636	0.859486	0.854568	0.888715	1	0.895665	0.0611255
1450	7	23850	14273	92.7152	1.62406	110.415	7.38745	127.887	9.38543	10.0332	0.522174	17.1176	3.46032	26.617	5.90914	1450	22	38130	0.15252	116.952	11.7772	20.6722	6.45856	0.933202	0.91824	0.872869	0.893601	0.897338	0.884081	0.912169	0.875138	0.90278	0.844545	0.882271	0.90299	0.892303	0.864726	0.888539	0.89048	0.851705	0.878521	0.870115	0.858773	1	0.89647	0.060939
1454	7	21051	12693	108.998	2.23419	123.824	8.49065	141.288	10.5567	16.273	0.99939	24.1211	4.9921	35.8654	8.09536	1454	26	33751	0.135004	130.389	12.5909	28.5362	8.51945	0.934669	0.919114	0.874196	0.894833	0.899351	0.885322	0.912832	0.876211	0.903736	0.845619	0.882581	0.903129	0.892359	0.865471	0.888537	0.8903	0.852256	0.87867	0.870582	0.859219	1	0.897525	0.0606274
1456	7	19803	11970	115.424	3.42496	130.343	9.51784	147.782	11.6248	19.3363	1.74661	28.1681	6.20922	41.0903	9.76846	1456	28	31780	0.12712	136.908	13.3734	33.0333	9.96028	0.935541	0.92028	0.875629	0.896082	0.900267	0.886391	0.913483	0.877093	0.904515	0.846098	0.883055	0.903288	0.892826	0.866268	0.888924	0.890576	0.852155	0.879059	0.870957	0.859597	1	0.898427	0.0603486
1462	17	26004	10956	91.8434	1.63497	112.789	7.88853	131.317	9.37344	9.75436	0.527727	18.2629	3.85892	28.7819	6.20983	1462	21	36977	0.147908	118.27	11.9029	21.3757	6.71018	0.92828	0.922573	0.879479	0.891351	0.88025	0.882089	0.910444	0.879939	0.906753	0.847243	0.855491	0.882995	0.910864	0.84581	0.889026	0.88432	0.818428	0.883238	0.852016	0.863023	1	0.893711	0.0643755
1466	14	22946	9712	107.683	2.89383	125.358	9.03973	143.56	10.5089	15.7079	1.28106	25.0617	5.46305	37.591	8.31202	1466	25	32672	0.130688	130.761	12.6353	28.7822	8.62317	0.929756	0.924171	0.880479	0.893074	0.881106	0.883386	0.910933	0.880509	0.908086	0.847132	0.856896	0.883142	0.910979	0.845617	0.889355	0.885146	0.818713	0.883157	0.852136	0.863109	1	0.894742	0.0638888
1468	14	21615	9198	115.84	5.15249	132.868	10.146	150.967	11.5299	19.6103	2.75687	29.8743	6.90645	43.7469	10.0808	1468	27	30827	0.123308	138.261	13.4406	34.0088	10.2052	0.931034	0.924498	0.882116	0.894249	0.882489	0.884663	0.911668	0.881159	0.908457	0.847942	0.857252	0.884192	0.911084	0.846141	0.889561	0.884939	0.819671	0.883025	0.852289	0.863318	1	0.895652	0.0636659
1474	2	24946	7487	91.7142	0.951188	111.523	7.80285	131.209	9.49681	9.70737	0.300623	17.6576	3.7326	28.7227	6.26098	1474	20	32435	0.12974	116.066	11.6826	20.2112	6.44273	0.919331	0.909635	0.895637	0.890103	0.885463	0.88554	0.907107	0.90259	0.91039	0.859781	0.870726	0.878018	0.898813	0.84398	0.888855	0.897826	0.830091	0.873085	0.833482	0.876599	1	0.894868	0.0634647
1478	2	22054	6635	108.377	0.153404	121.309	8.80334	140.906	10.5788	15.9775	0.0675494	22.7251	4.98317	35.5814	8.05212	1478	24	28691	0.114764	125.84	12.3993	25.6978	7.9669	0.92116	0.911453	0.897389	0.891116	0.886201	0.886393	0.907358	0.903315	0.911157	0.859677	0.872068	0.878376	0.898574	0.844917	0.888728	0.897686	0.832108	0.873723	0.834025	0.876825	1	0.895956	0.062826
1480	2	20749	6260	115.413	2.59331	127.794	9.76396	147.294	11.6492	19.309	1.29418	26.5947	6.15585	40.6944	9.71537	1480	26	27011	0.108044	132.312	13.1304	29.8619	9.29452	0.922772	0.912702	0.898467	0.892618	0.886713	0.887028	0.907778	0.904132	0.911425	0.859835	0.872385	0.878883	0.898689	0.845063	0.889027	0.898023	0.832846	0.874033	0.834678	0.877605	1	0.896844	0.0626354
1486	3	21547	10419	90.7091	0.385539	109.309	7.36531	129.377	9.39873	9.39055	0.119205	16.6133	3.38239	27.5449	6.02098	1486	21	31969	0.127876	115.847	12.4053	20.1753	6.76673	0.922284	0.918124	0.905752	0.884842	0.88542	0.884122	0.903751	0.906972	0.890159	0.854766	0.87222	0.874472	0.873221	0.86587	0.89177	0.884638	0.840377	0.868279	0.847696	0.875442	1	0.895664	0.0624933
1490	3	19013	9221	107	0.500929	120.13	8.43697	140.085	10.5655	15.38	0.214398	22.05	4.67825	34.9714	7.95314	1490	25	28237	0.112948	126.645	13.1145	26.2689	8.49241	0.923788	0.919467	0.907143	0.88701	0.885983	0.884442	0.903708	0.907161	0.890799	0.854676	0.872596	0.875004	0.874278	0.865814	0.893048	0.884159	0.841396	0.868453	0.848373	0.87488	1	0.896592	0.0622861
1492	3	17737	8699	114.641	3.30997	128.003	9.48832	147.89	11.5912	18.9438	1.60195	26.6975	5.97638	41.174	9.73128	1492	27	26439	0.105756	134.544	13.8548	31.4597	10.0698	0.924959	0.920572	0.908601	0.887779	0.887099	0.88551	0.904573	0.907693	0.891335	0.854665	0.873539	0.875582	0.87439	0.865502	0.893131	0.884489	0.841352	0.86832	0.848727	0.874674	1	0.897448	0.0619632
1498	0	20564	11775	0	0	108.838	7.21664	127.207	9.14879	0	0	16.3935	3.27974	26.1795	5.67022	1498	22	32339	0.129356	115.526	11.9045	19.9567	6.38119	0.931136	0.915937	0.890736	0.887288	0.90162	0.869353	0.903754	0.896642	0.889777	0.847738	0.880006	0.878722	0.87696	0.864575	0.891246	0.893812	0.849856	0.858685	0.847738	0.874548	1	0.89533	0.0617347
1502	0	18201	10526	0	0	120.724	8.29739	138.923	10.257	0	0	22.3634	4.64049	34.0887	7.58698	1502	26	28727	0.114908	127.392	12.6121	26.6597	8.16413	0.93198	0.917256	0.8916	0.88932	0.902339	0.870105	0.90535	0.898058	0.890243	0.848139	0.880705	0.880008	0.877189	0.864848	0.891827	0.894803	0.850158	0.857851	0.847391	0.873986	1	0.8963	0.0613928
1504	0	17071	9959	0	0	129.391	9.36251	147.559	11.3229	0	0	27.5507	6.01606	40.8697	9.4616	1504	28	27030	0.10812	136.085	13.3942	32.458	9.85494	0.933315	0.918627	0.893267	0.890381	0.903681	0.87131	0.906715	0.898779	0.891065	0.848872	0.880947	0.880078	0.877691	0.864983	0.892379	0.894673	0.850074	0.857991	0.847355	0.87401	1	0.897355	0.0610859
1510	0	19788	13117	0	0	108.076	7.08967	127.215	9.23808	0	0	16.049	3.17961	26.1923	5.74409	1510	22	32905	0.13162	115.706	12.3309	20.0924	6.62549	0.937487	0.919207	0.876356	0.883331	0.895213	0.877557	0.89222	0.884106	0.891187	0.845115	0.877344	0.874609	0.885868	0.85762	0.897158	0.885291	0.835998	0.876052	0.859581	0.873272	1	0.893389	0.0630977
1514	0	17536	11691	0	0	119.027	8.12773	137.929	10.3284	0	0	21.4336	4.41909	33.3803	7.54196	1514	26	29227	0.116908	126.588	12.9637	26.2123	8.28997	0.938875	0.920382	0.877801	0.884884	0.896226	0.87864	0.892531	0.885158	0.891453	0.846409	0.878554	0.875423	0.88627	0.858042	0.897903	0.884713	0.836076	0.876912	0.85989	0.873713	1	0.894436	0.06274
1516	0	16452	11051	0	0	125.683	9.11999	144.328	11.3136	0	0	25.2615	5.54546	38.2831	9.05788	1516	28	27503	0.110012	133.175	13.592	30.4937	9.59781	0.939825	0.92199	0.87925	0.886176	0.896629	0.879813	0.893266	0.885831	0.892084	0.846926	0.87925	0.875977	0.885903	0.85827	0.898029	0.884813	0.835963	0.877304	0.86007	0.874595	1	0.895346	0.0624115
1522	5	22660	14013	91.0944	0.378445	109.924	7.45692	127.624	9.23575	9.51019	0.118137	16.8973	3.47093	26.4422	5.7777	1522	22	36678	0.146712	116.684	11.8742	20.543	6.45912	0.930653	0.914213	0.868109	0.88564	0.896055	0.888489	0.904725	0.881986	0.894378	0.84841	0.88076	0.87697	0.883745	0.839168	0.887971	0.885531	0.829462	0.883186	0.867509	0.867795	1	0.892412	0.0639218
1526	5	19968	12388	107.543	0.828592	121.105	8.55874	138.675	10.3823	15.6158	0.359346	22.5931	4.82982	33.9226	7.66444	1526	26	32361	0.129444	127.829	12.6277	26.929	8.19903	0.931986	0.915747	0.870214	0.887164	0.89767	0.890176	0.905581	0.882297	0.894827	0.849	0.881277	0.878017	0.884398	0.838973	0.888724	0.885649	0.829193	0.883656	0.868051	0.868097	1	0.893611	0.063647
1528	5	18747	11670	117.473	3.18002	130.565	9.71147	147.953	11.5056	20.3704	1.65141	28.329	6.38647	41.2156	9.68778	1528	28	30422	0.121688	137.233	13.4331	33.271	10.0213	0.933091	0.91733	0.871195	0.88865	0.898725	0.891164	0.906367	0.882766	0.895684	0.849287	0.881993	0.878213	0.884163	0.83982	0.888765	0.885889	0.828841	0.88362	0.868319	0.868763	1	0.89454	0.0633603
1534	6	24489	11740	92.2268	2.18245	111.297	7.58006	129.426	9.3848	9.88374	0.719967	17.5372	3.60041	27.5744	6.0354	1534	21	36235	0.14494	117.167	11.8089	20.788	6.53041	0.936222	0.917676	0.897544	0.884849	0.890382	0.891279	0.909438	0.889016	0.9174	0.845757	0.874638	0.873368	0.891735	0.828012	0.88627	0.891486	0.839368	0.868635	0.847233	0.866869	1	0.89756	0.0613846
1538	5	21735	10459	103.691	5.42579	122.193	8.66459	140.257	10.4168	14.1172	2.31178	23.2069	4.96055	35.0825	7.87234	1538	26	32199	0.128796	128.058	12.553	27.063	8.22769	0.937653	0.919081	0.899407	0.886114	0.891068	0.892357	0.909314	0.889826	0.917792	0.84689	0.876052	0.873552	0.891876	0.829296	0.886347	0.89172	0.840073	0.868754	0.846191	0.866999	1	0.898581	0.0609942
1540	3	20447	9816	108.919	1.1817	127.956	9.63028	146.022	11.4098	16.2229	0.529432	26.6815	6.05485	39.6359	9.33573	1540	27	30266	0.121064	133.813	13.2837	30.8819	9.47781	0.938594	0.920009	0.900747	0.887233	0.891941	0.893593	0.910081	0.890223	0.918423	0.847618	0.877255	0.874397	0.892008	0.82928	0.886225	0.892173	0.840878	0.869457	0.845933	0.866963	1	0.89945	0.06062
1546	9	25190	9109	92.3046	2.11148	111.866	7.83265	131.078	9.38458	9.90748	0.686685	17.8206	3.76375	28.6273	6.14945	1546	21	34308	0.137232	116.962	11.8558	20.6878	6.57606	0.908724	0.915982	0.902851	0.880975	0.88424	0.879518	0.894689	0.890186	0.909788	0.854407	0.878206	0.896482	0.884167	0.852454	0.870059	0.862335	0.839775	0.869477	0.841028	0.863268	1	0.891671	0.0643731
1550	9	22243	8072	105.852	5.86788	122.506	8.89073	141.431	10.6109	15.0296	2.61542	23.4011	5.1234	35.9783	8.12497	1550	25	30324	0.121296	127.539	12.5721	26.7466	8.23197	0.909758	0.917656	0.904333	0.882024	0.885058	0.880903	0.895495	0.89073	0.910401	0.855428	0.878479	0.89721	0.883887	0.853433	0.869889	0.861859	0.840869	0.870993	0.841165	0.862436	1	0.892655	0.0640449
1552	9	20893	7588	112.735	5.23058	128.65	9.8356	147.55	11.6482	18.0898	2.55692	27.1309	6.26367	40.9029	9.72776	1552	27	28490	0.11396	133.679	13.3048	30.796	9.5439	0.911232	0.918954	0.905335	0.882994	0.885328	0.882257	0.89635	0.891629	0.911021	0.855897	0.878993	0.897736	0.8841	0.853721	0.870727	0.862461	0.840769	0.871078	0.840997	0.862917	1	0.893561	0.0638363
1558	3	26047	9067	91.4499	0.249246	112.062	7.79209	131.263	9.48949	9.62118	0.0784532	17.9102	3.76438	28.757	6.25891	1558	21	35117	0.140468	117.018	11.7878	20.7101	6.57028	0.937808	0.919142	0.8888	0.882521	0.894908	0.873309	0.895891	0.903138	0.876527	0.838639	0.876299	0.880257	0.868255	0.845232	0.895506	0.873153	0.823974	0.861207	0.843181	0.865848	1	0.893355	0.063114
1562	3	23056	8049	107.511	1.50038	125.717	8.97688	144.9	10.6504	15.6082	0.64801	25.2697	5.46158	38.6528	8.55293	1562	25	31108	0.124432	130.679	12.6372	28.7315	8.68351	0.938649	0.920117	0.889932	0.883262	0.896072	0.874855	0.897036	0.904719	0.877475	0.839157	0.876881	0.880979	0.869085	0.845876	0.895734	0.872878	0.825109	0.861402	0.843288	0.866546	1	0.894302	0.0626934
1564	2	21652	7606	116.574	1.50046	132.778	10.0074	151.972	11.8574	19.875	0.763751	29.8011	6.80769	44.6552	10.5027	1564	27	29260	0.11704	137.767	13.4741	33.6617	10.2677	0.939901	0.920933	0.891763	0.883817	0.896924	0.876145	0.897727	0.904836	0.878315	0.840362	0.876658	0.881032	0.868934	0.846206	0.895933	0.873206	0.824812	0.861483	0.842584	0.866388	1	0.895122	0.0622897
1570	4	25138	9283	92.6001	2.43069	111.56	7.77379	131.234	9.47605	10.0075	0.79457	17.6728	3.71877	28.7374	6.27305	1570	21	34425	0.1377	116.863	12.0265	20.6556	6.69573	0.940087	0.930893	0.890777	0.902295	0.920073	0.87711	0.897415	0.883573	0.883573	0.855309	0.872898	0.870051	0.861147	0.875759	0.897836	0.8922	0.832128	0.863863	0.833174	0.865185	1	0.899991	0.0587619
1574	4	22280	8160	109.575	3.39696	124.232	8.88313	143.966	10.6329	16.5582	1.53234	24.3892	5.25835	37.9203	8.46356	1574	25	30444	0.121776	129.52	12.8259	28.0149	8.68169	0.941351	0.931957	0.892294	0.903216	0.920559	0.878416	0.897353	0.884657	0.884542	0.855456	0.873588	0.869892	0.86104	0.87638	0.89819	0.892475	0.832726	0.863208	0.833005	0.865031	1	0.900828	0.0584333
1576	4	21011	7732	121.51	5.19463	131.525	9.93642	151.228	11.6071	22.6072	2.93882	28.9701	6.59907	43.9813	10.2131	1576	27	28747	0.114988	136.823	13.5929	33.0067	10.2081	0.942237	0.932619	0.893728	0.90446	0.921314	0.8791	0.898233	0.885484	0.88451	0.856194	0.874509	0.870143	0.860733	0.877048	0.898215	0.892458	0.832174	0.863655	0.833739	0.864977	1	0.901591	0.0582094
1582	6	24713	9461	92.9333	3.10902	111.004	7.69218	130.279	9.38423	10.1286	1.04568	17.408	3.63998	28.1154	6.11941	1582	21	34180	0.13672	116.336	11.9007	20.3705	6.55076	0.93325	0.925965	0.884772	0.895977	0.906846	0.891325	0.89605	0.88799	0.895085	0.850424	0.862215	0.881919	0.86732	0.853262	0.884903	0.888882	0.844324	0.869193	0.831744	0.876419	1	0.897198	0.0607379
1586	6	21826	8434	108.057	3.49449	122.817	8.84653	141.799	10.5226	15.8859	1.50333	23.574	5.13154	36.2464	8.14612	1586	25	30266	0.121064	128.104	12.6409	27.1038	8.35369	0.934415	0.927096	0.886506	0.897575	0.907751	0.892222	0.896964	0.888918	0.895295	0.85112	0.862271	0.882641	0.866913	0.853367	0.885267	0.889596	0.843537	0.86883	0.832138	0.875966	1	0.89814	0.0603263
1588	6	20514	7977	109.907	4.3564	126.671	9.79347	145.533	11.4165	16.7384	1.9638	25.9131	6.05411	39.2477	9.33244	1588	27	28497	0.113988	131.947	13.317	29.6438	9.30797	0.935274	0.928273	0.887444	0.897954	0.908341	0.892796	0.898182	0.889813	0.895796	0.851616	0.863179	0.882689	0.86753	0.853125	0.886199	0.889866	0.843808	0.868653	0.832245	0.876584	1	0.898868	0.0600919
1594	3	24045	10606	91.9613	1.76676	110.326	7.58002	129.433	9.30994	9.7933	0.566488	17.0885	3.54881	27.5716	5.95042	1594	21	34654	0.138616	116.172	11.9993	20.2963	6.55162	0.933067	0.901151	0.878874	0.895221	0.898626	0.885727	0.900185	0.894399	0.919028	0.827509	0.860189	0.882654	0.886507	0.832054	0.882856	0.884588	0.851359	0.876955	0.858905	0.882438	1	0.893417	0.0638068
1598	2	21325	9471	109.608	5.61028	121.856	8.63737	140.848	10.4601	16.6542	2.52866	23.0166	4.93828	35.5243	7.91402	1598	25	30798	0.123192	127.696	12.7331	26.8625	8.33471	0.935109	0.90277	0.880057	0.89548	0.900107	0.886941	0.901276	0.895009	0.919832	0.828674	0.860835	0.883061	0.887136	0.832327	0.883466	0.884895	0.851549	0.87707	0.85926	0.882362	1	0.894529	0.0634144
1600	2	20042	8962	117.561	8.15719	128.534	9.65363	147.511	11.4364	20.6627	4.22865	27.0415	6.13991	40.8432	9.49412	1600	27	29006	0.116024	134.397	13.4803	31.3054	9.72506	0.936237	0.904451	0.881714	0.896642	0.901124	0.888764	0.901813	0.895366	0.92012	0.829328	0.861546	0.883852	0.886954	0.832517	0.883455	0.884955	0.851617	0.877836	0.859581	0.882421	1	0.89555	0.0630502
1606	4	23813	10913	93.4645	1.69136	110.021	7.46935	129.359	9.58506	10.2779	0.547733	16.9424	3.47342	27.5513	6.18104	1606	21	34730	0.13892	116.096	12.1557	20.2752	6.67385	0.932263	0.916772	0.89427	0.876389	0.880377	0.8778	0.906709	0.881428	0.911633	0.848503	0.86719	0.903225	0.890455	0.834595	0.891837	0.87279	0.848733	0.895048	0.861359	0.861172	1	0.894311	0.0626171
1610	2	21057	9650	105.87	0.546116	121.403	8.59396	140.704	10.7055	14.8999	0.229551	22.7605	4.86688	35.4465	8.165	1610	25	30709	0.122836	127.467	12.9216	26.7465	8.47819	0.934319	0.917874	0.896024	0.877398	0.882005	0.87844	0.907731	0.882331	0.912387	0.849116	0.86867	0.9034	0.890684	0.835553	0.892214	0.87362	0.849572	0.894966	0.861604	0.861734	1	0.895491	0.0621113
1612	2	19736	9088	116.021	1.34456	127.119	9.65858	146.376	11.7598	19.5925	0.677945	26.172	6.01235	39.9661	9.73096	1612	27	28826	0.115304	133.189	13.6949	30.5204	9.7819	0.935232	0.918615	0.897367	0.878547	0.882658	0.879362	0.909179	0.883317	0.913255	0.84991	0.869042	0.90349	0.890862	0.835704	0.892233	0.873864	0.849754	0.894956	0.861687	0.861566	1	0.896322	0.0618625
1618	1	24958	12247	90.8184	0	110.362	7.4978	128.89	9.19137	9.42391	0	17.1002	3.51286	27.2207	5.84881	1618	22	37206	0.148824	116.461	11.8884	20.4313	6.49292	0.927162	0.912864	0.900917	0.884064	0.880234	0.876136	0.890206	0.893955	0.912071	0.843184	0.875249	0.881121	0.876082	0.838333	0.886456	0.866151	0.855091	0.864041	0.839529	0.857953	1	0.892518	0.0622071
1622	1	22017	10912	107.877	0	123.887	8.70471	142.2	10.3426	15.7583	0	24.1749	5.14083	36.53	8.03588	1622	26	32930	0.13172	129.955	12.666	28.2688	8.53777	0.928378	0.91444	0.902095	0.884816	0.882311	0.877391	0.89136	0.894352	0.912845	0.843942	0.876101	0.882007	0.876344	0.838157	0.886866	0.866717	0.854904	0.863954	0.839098	0.858245	1	0.893566	0.0617206
1624	1	20641	10307	119.648	0	129.407	9.709	147.587	11.3547	21.471	0	27.5927	6.26107	40.8959	9.49988	1624	28	30949	0.123796	135.461	13.3875	32.0229	9.77308	0.930127	0.915813	0.903373	0.885812	0.883857	0.878445	0.89179	0.894779	0.913503	0.844567	0.876813	0.882193	0.876361	0.838024	0.886862	0.866684	0.854793	0.864519	0.839042	0.858348	1	0.894556	0.0613296
1630	3	25334	11532	91.3075	1.6008	110.907	7.63019	129.888	9.32942	9.58506	0.50752	17.3596	3.60849	27.8613	6.02782	1630	21	36869	0.147476	116.843	12.0299	20.6437	6.63528	0.938309	0.908527	0.879587	0.894329	0.901882	0.875492	0.891047	0.879547	0.895549	0.837845	0.877675	0.86688	0.860533	0.85557	0.908514	0.878068	0.835227	0.856343	0.833654	0.875437	1	0.892303	0.0633076
1634	2	22434	10286	101.729	0.505029	120.557	8.70038	139.436	10.3762	13.2258	0.196102	22.3035	4.86538	34.474	7.71896	1634	25	32722	0.130888	126.491	12.7511	26.1287	8.17882	0.9392	0.910412	0.880753	0.895682	0.902512	0.876566	0.891923	0.879653	0.895682	0.839466	0.878354	0.866924	0.8615	0.856106	0.909144	0.879087	0.835432	0.85658	0.833491	0.876368	1	0.893272	0.0630639
1636	2	21044	9684	107.728	0.269365	129.828	9.81388	148.523	11.5237	15.6936	0.117204	27.8686	6.36362	41.6872	9.74481	1636	27	30730	0.12292	135.718	13.5382	32.2225	9.94414	0.939896	0.911731	0.882151	0.897006	0.903368	0.877465	0.893231	0.880589	0.895949	0.840205	0.878669	0.867312	0.86261	0.856817	0.909844	0.879255	0.835552	0.857159	0.833274	0.876294	1	0.894196	0.0627603
1642	5	25688	10944	91.399	0.892527	111.247	7.70068	129.731	9.24532	9.60771	0.280367	17.5221	3.67058	27.7544	5.96122	1642	21	36637	0.146548	116.766	11.78	20.5776	6.48153	0.946216	0.920108	0.881636	0.910746	0.910814	0.885498	0.911647	0.881554	0.896553	0.847449	0.878879	0.896184	0.865969	0.865314	0.902326	0.881077	0.851325	0.862925	0.861288	0.876464	1	0.901537	0.059511
1646	5	22734	9703	108.867	1.5974	124.752	8.86478	143.144	10.4283	16.2046	0.709166	24.691	5.30759	37.2608	8.18243	1646	25	32442	0.129768	130.251	12.5926	28.4492	8.53867	0.947059	0.920843	0.883376	0.911457	0.912398	0.885657	0.912259	0.882483	0.897217	0.848406	0.88014	0.897001	0.866269	0.865668	0.902518	0.880972	0.851443	0.863002	0.862031	0.876503	1	0.902388	0.0593485
1648	5	21396	9146	116.257	2.28395	132.272	9.86707	150.698	11.5302	19.7267	1.14265	29.4522	6.63743	43.5169	10.0287	1648	27	30547	0.122188	137.786	13.39	33.6616	10.1239	0.948178	0.922153	0.88503	0.911972	0.913248	0.88719	0.912921	0.88354	0.898026	0.84915	0.880545	0.897175	0.866714	0.866173	0.903035	0.881707	0.851164	0.863014	0.862343	0.87624	1	0.903334	0.0589952
1654	14	26820	10155	93.1201	2.40706	111.526	7.60706	130.871	9.39579	10.1757	0.8075	17.6462	3.63359	28.496	6.19418	1654	21	36989	0.147956	116.83	11.8715	20.622	6.60233	0.947579	0.908486	0.887426	0.903296	0.917759	0.889643	0.898105	0.872097	0.91196	0.837357	0.868948	0.894536	0.88652	0.842264	0.905918	0.879883	0.840439	0.854362	0.859553	0.883046	1	0.899541	0.0594078
1658	12	23804	9056	101.787	3.17375	119.345	8.55445	138.554	10.4294	13.2861	1.25324	21.6358	4.68325	33.8412	7.7246	1658	25	32872	0.131488	124.631	12.5216	24.9953	7.88048	0.948436	0.909497	0.888416	0.904113	0.917939	0.890378	0.898789	0.873327	0.912387	0.838054	0.86995	0.89523	0.886773	0.842419	0.906288	0.880445	0.841187	0.854633	0.860018	0.882986	1	0.900287	0.0590212
1660	10	22366	8578	109.775	4.85381	127.302	9.51469	146.327	11.5394	16.6967	2.15821	26.2705	5.9294	39.8981	9.52362	1660	27	30954	0.123816	132.569	13.2283	30.0439	9.36991	0.949473	0.910868	0.889691	0.905279	0.918928	0.891484	0.899238	0.873667	0.91279	0.838858	0.870986	0.895749	0.886994	0.842654	0.906587	0.880791	0.84204	0.855382	0.860196	0.882212	1	0.901193	0.058761
1666	2	23982	9751	92.7418	1.78385	111.733	7.7735	130.241	9.19948	10.0437	0.576455	17.7542	3.73918	28.0739	5.9785	1666	21	33735	0.13494	117.081	11.7407	20.7366	6.49322	0.935927	0.91162	0.893849	0.862665	0.887091	0.879502	0.873796	0.883178	0.902549	0.844108	0.865096	0.88214	0.895568	0.830532	0.901126	0.868608	0.841307	0.864488	0.851993	0.869216	1	0.890094	0.0627372
1670	1	21138	8634	95.8222	0	123.184	8.8683	141.464	10.268	11.0612	0	23.7849	5.18002	35.9658	7.87722	1670	25	29773	0.119092	128.484	12.4599	27.3168	8.22211	0.937628	0.91284	0.895173	0.863988	0.888557	0.880714	0.8745	0.88367	0.902848	0.844574	0.864827	0.882058	0.894938	0.830753	0.901354	0.86916	0.841282	0.865499	0.853172	0.868942	1	0.891077	0.0622784
1672	1	19757	8136	103.577	0	131.203	9.97009	149.143	11.3685	13.9556	0	28.7646	6.60937	42.1846	9.71592	1672	27	27894	0.111576	136.434	13.2151	32.6783	9.78237	0.938463	0.913637	0.896644	0.864756	0.890299	0.881283	0.875529	0.884904	0.903133	0.845863	0.865903	0.882448	0.895157	0.830949	0.901484	0.869398	0.8414	0.866477	0.85323	0.869094	1	0.891973	0.0620155
1678	0	19968	9056	0	0	108.836	7.3363	129.076	9.47294	0	0	16.3998	3.33773	27.362	6.03344	1678	21	29024	0.116096	115.151	12.3679	19.8202	6.69468	0.932504	0.920876	0.896189	0.888851	0.899428	0.874759	0.888075	0.890349	0.899755	0.847592	0.872226	0.874276	0.883011	0.837927	0.88668	0.86127	0.852501	0.868988	0.834912	0.882218	1	0.894986	0.0617343
1682	0	17719	7990	0	0	122.215	8.49535	142.475	10.5582	0	0	23.2061	4.86718	36.7621	8.19641	1682	25	25709	0.102836	128.511	13.1264	27.4191	8.75033	0.93302	0.921739	0.897643	0.890272	0.90058	0.87623	0.888599	0.890739	0.900502	0.8491	0.872554	0.874207	0.882998	0.837975	0.886888	0.861196	0.851239	0.868704	0.835155	0.882901	1	0.895797	0.0616663
1684	0	16674	7546	0	0	130.314	9.55349	150.614	11.6784	0	0	28.1534	6.23711	43.4642	10.1555	1684	27	24220	0.09688	136.639	13.9181	32.9236	10.4496	0.934228	0.922234	0.898617	0.891371	0.901115	0.876817	0.889533	0.891701	0.901218	0.849732	0.872956	0.874608	0.883382	0.838377	0.887242	0.861912	0.851734	0.868642	0.835281	0.882473	1	0.896552	0.0614175
1690	30	23960	12444	92.8841	2.43189	110.592	7.43698	129.186	9.44346	10.0995	0.828853	17.2019	3.49813	27.4287	6.03506	1690	22	36434	0.145736	116.928	12.043	20.689	6.64011	0.927252	0.9062	0.89072	0.901781	0.902042	0.883502	0.89094	0.89223	0.905912	0.85143	0.875062	0.880702	0.868996	0.852226	0.909219	0.853338	0.843484	0.869421	0.818809	0.87771	1	0.894682	0.0638247
1694	27	21150	11060	108.479	5.11243	122.741	8.61571	140.952	10.4968	16.1288	2.30747	23.5129	5.00598	35.6067	7.99514	1694	26	32237	0.128948	128.977	12.7115	27.6559	8.45202	0.928809	0.908009	0.891553	0.902984	0.903232	0.884186	0.892267	0.893476	0.905978	0.852095	0.875361	0.881316	0.869451	0.853352	0.909824	0.853662	0.844495	0.869808	0.818997	0.878416	1	0.895759	0.0633977
1696	25	19812	10467	114.521	7.1829	128.28	9.59481	146.462	11.5159	19.0628	3.79275	26.8791	6.09867	40.0026	9.48878	1696	28	30304	0.121216	134.549	13.4564	31.4055	9.71988	0.930092	0.909599	0.893265	0.904518	0.904485	0.884817	0.893182	0.894387	0.906596	0.852973	0.876287	0.882144	0.870562	0.853699	0.910556	0.854359	0.844789	0.869687	0.81938	0.879158	1	0.896907	0.0629142
1702	0	24586	10593	0	0	111.269	7.8036	128.754	9.09399	0	0	17.5387	3.71397	27.1274	5.7658	1702	21	35179	0.140716	116.534	11.4805	20.426	6.24497	0.928949	0.915248	0.884633	0.911424	0.892805	0.863285	0.902371	0.892891	0.901177	0.844595	0.8743	0.887106	0.873319	0.843003	0.900281	0.868615	0.837232	0.860457	0.834461	0.886012	1	0.894598	0.0612941
1706	0	21767	9362	0	0	123.683	8.91131	141.015	10.2258	0	0	24.0739	5.23648	35.6245	7.78224	1706	25	31129	0.124516	128.895	12.2537	27.5477	8.08984	0.93021	0.916171	0.886328	0.912188	0.89399	0.863696	0.902711	0.892978	0.901458	0.845032	0.874474	0.887886	0.87388	0.843169	0.900848	0.869045	0.838045	0.861785	0.833885	0.886215	1	0.895416	0.0609894
1708	0	20439	8846	0	0	133.246	10.0093	150.516	11.2965	0	0	30.1115	6.83742	43.3319	9.79127	1708	27	29285	0.11714	138.463	13.0902	34.105	9.9214	0.93174	0.917057	0.888219	0.913113	0.895185	0.865119	0.90391	0.893563	0.902322	0.845774	0.874424	0.888236	0.874338	0.843982	0.901366	0.869643	0.838672	0.861892	0.834113	0.886631	1	0.896476	0.0604484
1714	1	19384	10262	91.2186	0	107.731	7.15168	129.158	9.51655	9.54847	0	15.9011	3.19198	27.4175	6.06927	1714	22	29647	0.118588	115.147	12.9891	19.8872	7.03078	0.946824	0.916197	0.891406	0.90849	0.899653	0.876041	0.891035	0.871285	0.897848	0.85577	0.873056	0.893834	0.872955	0.84366	0.90596	0.864523	0.820302	0.841013	0.832361	0.887341	1	0.897463	0.0599345
1718	1	17130	9064	104.869	0	118.765	8.20945	140.093	10.5304	14.4821	0	21.3007	4.45499	34.9734	7.90677	1718	26	26195	0.10478	126.145	13.616	26.0315	8.7703	0.948101	0.916721	0.89246	0.908933	0.900172	0.876293	0.891258	0.871254	0.898263	0.856385	0.874251	0.893415	0.87343	0.843882	0.906547	0.865127	0.819508	0.840714	0.833193	0.887765	1	0.898045	0.0595132
1720	1	16117	8551	119.295	0	126.071	9.20029	147.413	11.5512	21.2824	0	25.4995	5.63347	40.7792	9.64357	1720	28	24669	0.098676	133.469	14.308	30.7957	10.2883	0.948741	0.917771	0.894098	0.910272	0.901172	0.87768	0.892578	0.872066	0.899246	0.856926	0.875187	0.893449	0.873424	0.844339	0.907353	0.866229	0.819855	0.841076	0.833293	0.887835	1	0.899018	0.0591682
1726	4	23419	13949	93.4425	2.82845	109.889	7.47905	126.85	9.09696	10.2888	0.946656	16.8829	3.47877	25.9589	5.61586	1726	22	37372	0.149488	116.218	11.5453	20.2698	6.21567	0.940972	0.914481	0.879629	0.879616	0.905852	0.886011	0.877863	0.87104	0.909317	0.853473	0.870023	0.903979	0.877957	0.841111	0.902373	0.86902	0.821752	0.85259	0.845419	0.882559	1	0.89372	0.0631777
1730	4	20643	12412	108.506	4.76563	124.295	8.71542	140.985	10.3036	16.127	2.15842	24.4121	5.17994	35.6108	7.8541	1730	26	33059	0.132236	130.559	12.3558	28.6156	8.32701	0.941695	0.915863	0.881394	0.880517	0.906758	0.886884	0.878898	0.872077	0.910009	0.854397	0.871276	0.904111	0.878293	0.84083	0.902795	0.869657	0.822287	0.85237	0.845156	0.882619	1	0.894657	0.0629046
1732	4	19317	11716	114.081	5.87781	131.861	9.80141	148.455	11.4528	18.7672	2.7387	29.1765	6.56311	41.6228	9.68426	1732	28	31037	0.124148	138.123	13.1943	33.8735	9.93183	0.943374	0.917534	0.882801	0.882705	0.908899	0.887618	0.880224	0.8727	0.910204	0.854222	0.87204	0.904308	0.878532	0.842092	0.903341	0.869414	0.822389	0.852354	0.844701	0.883123	1	0.895877	0.0623127
1738	3	26532	11690	92.3427	2.08598	111.291	7.65924	129.869	9.39762	9.91928	0.674112	17.5399	3.64855	27.8558	6.08086	1738	21	38225	0.1529	116.971	11.8762	20.6941	6.56873	0.934127	0.908005	0.880562	0.887888	0.901936	0.891184	0.885101	0.882145	0.903061	0.857829	0.881164	0.872217	0.877162	0.834048	0.881779	0.855213	0.858954	0.870046	0.829418	0.879163	1	0.892937	0.0631556
1742	3	23474	10378	109.835	1.17303	124.337	8.85451	142.725	10.5539	16.6338	0.532397	24.4478	5.26617	36.953	8.23942	1742	25	33855	0.13542	129.972	12.6654	28.2805	8.5611	0.935239	0.909526	0.88176	0.889145	0.90322	0.892335	0.886619	0.882942	0.903545	0.85785	0.881406	0.87287	0.877758	0.834072	0.882292	0.855649	0.858263	0.869606	0.829036	0.878969	1	0.893913	0.0626517
1744	3	22108	9745	116.619	4.1628	130.624	9.83435	148.944	11.6013	19.9625	2.07005	28.3786	6.47545	42.0483	9.88592	1744	27	31856	0.127424	136.227	13.4013	32.5595	9.9341	0.936433	0.910174	0.882911	0.890539	0.903754	0.893223	0.887698	0.883821	0.903754	0.858316	0.881263	0.873069	0.878484	0.835023	0.881906	0.856479	0.858849	0.86982	0.829326	0.879034	1	0.894724	0.0624392
1750	6	25500	10139	93.6758	2.13227	111.13	7.63404	130.34	9.53341	10.3534	0.707772	17.4632	3.62396	28.1678	6.21055	1750	21	35645	0.14258	116.591	11.9473	20.5068	6.611	0.938533	0.910717	0.881891	0.896479	0.898569	0.880909	0.88565	0.885384	0.902848	0.844228	0.874639	0.87844	0.882592	0.835068	0.903198	0.868523	0.8527	0.863277	0.824043	0.875494	1	0.894022	0.0611225
1754	6	22531	9030	110.441	5.00281	123.168	8.74021	142.272	10.6712	17.0059	2.24255	23.7654	5.10055	36.6211	8.26865	1754	25	31567	0.126268	128.631	12.7161	27.4416	8.47929	0.939795	0.912551	0.883518	0.897947	0.899373	0.881284	0.88667	0.886289	0.903047	0.843998	0.876232	0.878782	0.883771	0.836649	0.903095	0.868534	0.852805	0.86375	0.823962	0.87536	1	0.895077	0.0607287
1756	4	21141	8515	113.035	6.11199	127.451	9.62676	146.416	11.6222	18.2754	2.96522	26.3714	6.02045	39.9789	9.55956	1756	27	29660	0.11864	132.893	13.3606	30.2768	9.48612	0.941183	0.913739	0.885519	0.899039	0.900084	0.88203	0.887964	0.887272	0.90386	0.845027	0.877293	0.879332	0.884053	0.837256	0.903388	0.868813	0.85322	0.864059	0.824697	0.875388	1	0.896157	0.0603032
1762	18	28002	10706	92.4705	2.26181	112.393	7.78745	131.474	9.40024	9.96307	0.746819	18.0672	3.78685	28.8859	6.23197	1762	21	38726	0.154904	117.659	11.8907	21.0543	6.67617	0.938917	0.892501	0.879048	0.903295	0.892062	0.876891	0.903786	0.877653	0.903476	0.8379	0.878441	0.875691	0.868448	0.832193	0.903579	0.873625	0.843154	0.852502	0.827041	0.858958	1	0.891147	0.0643352
1766	17	24735	9484	107.385	4.60982	124.586	8.94565	143.393	10.4663	15.6311	2.09313	24.6003	5.34669	37.4572	8.25725	1766	25	34236	0.136944	129.787	12.6196	28.1575	8.52768	0.940151	0.894555	0.880228	0.904735	0.89327	0.877234	0.904925	0.878666	0.904165	0.838547	0.879002	0.877527	0.869582	0.832355	0.903406	0.874357	0.843469	0.851954	0.827083	0.859534	1	0.892258	0.0639176
1768	16	23275	8915	116.466	5.93945	132.702	10.0505	151.387	11.5945	19.9653	3.18196	29.7551	6.83905	44.1161	10.2203	1768	27	32206	0.128824	137.866	13.4289	33.7255	10.2026	0.940974	0.895858	0.881823	0.905763	0.894181	0.878811	0.905716	0.878936	0.90449	0.839409	0.879883	0.877321	0.869558	0.832718	0.9039	0.874495	0.843709	0.852559	0.826694	0.859172	1	0.893148	0.0636702
1774	0	22758	8626	0	0	110.512	7.64587	129.071	9.16699	0	0	17.178	3.58342	27.3312	5.83283	1774	21	31384	0.125536	115.613	11.5816	19.9687	6.26168	0.944781	0.88902	0.891011	0.890916	0.898722	0.871893	0.901893	0.868181	0.912392	0.862653	0.875765	0.889546	0.882329	0.815559	0.893401	0.855547	0.84234	0.83592	0.823111	0.881707	1	0.892419	0.0629113
1778	0	20132	7670	0	0	124.633	8.80358	142.854	10.3425	0	0	24.6155	5.24191	37.0281	8.05397	1778	25	27802	0.111208	129.66	12.3273	28.0399	8.28077	0.946137	0.890583	0.891914	0.892274	0.898946	0.872887	0.902957	0.868049	0.913118	0.863175	0.87652	0.890691	0.883264	0.816308	0.893281	0.856881	0.842044	0.837332	0.823574	0.881789	1	0.893366	0.0626015
1780	0	18929	7212	0	0	132.391	9.84129	150.538	11.5283	0	0	29.5277	6.62178	43.3803	9.99885	1780	27	26141	0.104564	137.397	13.1374	33.3494	9.88275	0.947382	0.891894	0.893252	0.892869	0.899621	0.874106	0.903619	0.868616	0.913163	0.863643	0.876784	0.890632	0.883899	0.816323	0.893635	0.856126	0.842298	0.837573	0.823993	0.881718	1	0.894169	0.0623591
1786	4	20828	11151	90.9421	0.243759	108.338	7.11816	129.086	9.38618	9.46248	0.0758971	16.1659	3.21028	27.3608	5.9787	1786	22	31983	0.127932	115.57	12.7101	20.0682	6.90268	0.941422	0.898587	0.89546	0.892318	0.901229	0.877263	0.88336	0.868164	0.904168	0.860629	0.861677	0.885361	0.88533	0.826361	0.882625	0.864788	0.829722	0.836335	0.829034	0.876591	1	0.892296	0.0625129
1790	4	18487	9886	112.485	1.57851	122.354	8.387	142.841	10.4522	17.8658	0.748636	23.2762	4.82081	37.0304	8.14563	1790	26	28377	0.113508	129.49	13.3866	28.0671	9.01185	0.942224	0.899232	0.896483	0.893523	0.90198	0.878088	0.883867	0.868133	0.904465	0.860838	0.861772	0.885682	0.885206	0.826726	0.88274	0.86512	0.829563	0.837826	0.829475	0.876432	1	0.892928	0.0622523
1792	4	17367	9292	118.849	6.49907	127.787	9.39892	148.126	11.5436	21.2294	3.28052	26.5566	5.90898	41.3623	9.71796	1792	28	26663	0.106652	134.873	14.0692	31.7155	10.2683	0.943123	0.900893	0.897311	0.895004	0.902918	0.878483	0.884765	0.868451	0.905281	0.862206	0.8617	0.886059	0.885516	0.827101	0.882928	0.864906	0.830083	0.838372	0.829614	0.876871	1	0.893801	0.061922
1798	0	23970	12706	0	0	110.61	7.54195	127.576	9.1574	0	0	17.2167	3.54143	26.406	5.72842	1798	22	36676	0.146704	116.488	11.4629	20.4002	6.21969	0.93568	0.90202	0.89519	0.888483	0.904583	0.888238	0.884993	0.893132	0.898121	0.845771	0.860699	0.873078	0.87335	0.825676	0.885879	0.85984	0.84922	0.852042	0.819269	0.866861	1	0.892636	0.0609558
1802	0	21199	11310	0	0	121.065	8.5872	137.826	10.1796	0	0	22.573	4.82937	33.2916	7.43097	1802	26	32509	0.130036	126.896	12.1603	26.302	7.77716	0.937556	0.90378	0.896306	0.890246	0.905288	0.889554	0.886385	0.893937	0.897844	0.845243	0.861331	0.872389	0.87325	0.826094	0.886355	0.860715	0.849734	0.85301	0.820557	0.866745	1	0.893718	0.0606156
1804	0	19935	10649	0	0	129.387	9.61917	146.047	11.24	0	0	27.5717	6.18737	39.6354	9.22641	1804	28	30584	0.122336	135.188	12.934	31.7722	9.3607	0.93889	0.904885	0.897299	0.890923	0.906618	0.890449	0.887032	0.895141	0.898525	0.845785	0.861643	0.872629	0.873087	0.826494	0.88615	0.860924	0.84984	0.853714	0.821018	0.866564	1	0.894578	0.0602336
1810	1	19650	11081	91.6262	0	108.056	7.21762	127.764	9.22315	9.67649	0	16.0475	3.2415	26.527	5.78749	1810	22	30732	0.122928	115.162	12.3915	19.8259	6.64215	0.930512	0.887918	0.880141	0.895353	0.910256	0.883965	0.889431	0.886128	0.889155	0.840687	0.851263	0.867565	0.893515	0.811727	0.89916	0.847114	0.832569	0.848741	0.812004	0.846186	1	0.887854	0.0662926
1814	1	17348	9835	106.671	0	120.661	8.3605	140.092	10.443	15.238	0	22.3342	4.68508	34.9632	7.85901	1814	26	27184	0.108736	127.691	13.0864	26.903	8.55478	0.932221	0.889659	0.88164	0.896594	0.910867	0.884822	0.890634	0.887489	0.889715	0.841745	0.851972	0.868195	0.894607	0.812776	0.900052	0.847852	0.832034	0.8489	0.811948	0.845497	1	0.889022	0.0658415
1816	1	16229	9274	117.781	0	127.62	9.42354	146.918	11.4497	20.4859	0	26.4569	5.91421	40.3629	9.48663	1816	28	25504	0.102016	134.637	13.7971	31.5133	9.98671	0.933893	0.891958	0.88341	0.897604	0.911563	0.885939	0.891272	0.888566	0.88988	0.842946	0.852827	0.868295	0.894507	0.813931	0.899937	0.847985	0.833222	0.849063	0.811677	0.846318	1	0.890198	0.0652746
1822	0	15694	13334	0	0	105.957	6.87863	124.826	9.17016	0	0	15.1233	2.9605	24.7593	5.48654	1822	23	29028	0.116112	114.624	12.354	19.5496	6.45179	0.938749	0.881494	0.890347	0.898529	0.89579	0.86699	0.898271	0.865234	0.894206	0.834298	0.872537	0.870022	0.884956	0.822998	0.900682	0.847527	0.838639	0.849938	0.823946	0.851126	1	0.887832	0.065577
1826	0	13862	11888	0	0	120.288	8.12982	138.898	10.2944	0	0	22.1127	4.50668	34.074	7.60893	1826	27	25750	0.103	128.879	13.0607	27.6349	8.5569	0.940039	0.883922	0.892019	0.899107	0.89699	0.868078	0.899087	0.866019	0.894854	0.834971	0.872718	0.870447	0.884854	0.823922	0.902155	0.848136	0.838951	0.849767	0.824117	0.851282	1	0.888954	0.0652319
1828	0	12928	11192	0	0	125.787	9.11787	144.312	11.286	0	0	25.323	5.53834	38.2674	9.03207	1828	29	24120	0.09648	134.383	13.7481	31.3293	9.79624	0.941211	0.885779	0.893387	0.900539	0.897637	0.869154	0.899855	0.866086	0.895336	0.835282	0.872865	0.870813	0.885925	0.82415	0.901866	0.847637	0.838723	0.849751	0.823922	0.85085	1	0.889875	0.064907
1834	2	18527	16736	91.4525	1.3065	107.075	6.99591	124.812	9.19602	9.62763	0.410594	15.6074	3.08251	24.7542	5.52364	1834	23	35265	0.14106	115.492	12.0135	19.948	6.35126	0.939813	0.880987	0.888686	0.902921	0.886871	0.870339	0.894768	0.863803	0.902935	0.849071	0.867064	0.877584	0.883624	0.842152	0.892939	0.866993	0.852985	0.852588	0.831306	0.864696	1	0.889305	0.0651227
1838	1	16364	14856	104.573	0	120.43	8.23021	138.003	10.406	14.3601	0	22.1977	4.58084	33.4417	7.62024	1838	27	31221	0.124884	128.791	12.8088	27.5477	8.37656	0.940793	0.883668	0.890715	0.90351	0.888456	0.871224	0.895119	0.865027	0.902614	0.84938	0.86682	0.878303	0.884533	0.842654	0.893421	0.868102	0.853272	0.852775	0.830819	0.865043	1	0.890407	0.064785
1840	1	15331	13977	100.855	0	124.874	9.18994	142.351	11.3463	12.8883	0	24.7893	5.51099	36.761	8.86605	1840	29	29309	0.117236	133.208	13.4836	30.498	9.44118	0.941724	0.885445	0.891893	0.905319	0.889556	0.872292	0.896124	0.865673	0.902863	0.850012	0.867208	0.878809	0.885035	0.842625	0.893565	0.867754	0.854669	0.85368	0.831298	0.864939	1	0.891423	0.0644613
1846	1	22104	15909	92.4423	0	109.187	7.41224	125.974	9.19489	9.9362	0	16.5613	3.38756	25.441	5.60901	1846	23	38014	0.152056	116.212	11.6588	20.2773	6.24744	0.937378	0.901628	0.891408	0.893737	0.890698	0.882767	0.896801	0.873836	0.903707	0.853567	0.846714	0.885937	0.899353	0.842847	0.891448	0.877677	0.849384	0.848477	0.822986	0.869364	1	0.892965	0.0621105
1850	1	19489	14195	106.106	0	124.2	8.62408	140.802	10.402	14.998	0	24.3489	5.09456	35.4853	7.92519	1850	27	33685	0.13474	131.195	12.4841	29.0416	8.46926	0.938459	0.902954	0.89332	0.895027	0.892207	0.883984	0.897907	0.874707	0.903651	0.854639	0.848211	0.88627	0.90043	0.84404	0.891717	0.878937	0.849354	0.849636	0.823883	0.869809	1	0.894132	0.0616828
1852	1	18265	13395	116.002	0	130.836	9.68414	147.346	11.4691	19.5755	0	28.5004	6.36913	40.7143	9.59188	1852	29	31661	0.126644	137.821	13.2776	33.6675	9.93701	0.939879	0.904346	0.895171	0.89645	0.893497	0.884985	0.898629	0.875778	0.90403	0.855137	0.848678	0.88748	0.900824	0.843783	0.891507	0.878763	0.850147	0.8504	0.825132	0.869824	1	0.895235	0.0612413
1858	1	19823	12670	90.3791	0	108.285	7.25813	127.373	9.42557	9.28839	0	16.1508	3.27237	26.3051	5.85147	1858	22	32494	0.129976	115.727	12.3883	20.11	6.66443	0.929926	0.899766	0.894304	0.894211	0.893334	0.874654	0.892211	0.87313	0.894842	0.865729	0.846818	0.891088	0.886364	0.827799	0.890287	0.875454	0.837047	0.844202	0.797993	0.870084	1	0.890419	0.0629981
1862	1	17498	11235	106.868	0	119.155	8.38474	137.986	10.4795	15.3221	0	21.5215	4.58314	33.4368	7.63757	1862	26	28734	0.114936	126.518	13.0459	26.1802	8.33121	0.931632	0.901215	0.896534	0.895977	0.89415	0.874817	0.893054	0.874069	0.895785	0.866656	0.847602	0.891052	0.887172	0.827347	0.890182	0.875513	0.837057	0.845218	0.797505	0.870171	1	0.891553	0.0624458
1864	1	16407	10594	114.305	0	126.627	9.34844	145.224	11.5613	18.7323	0	25.8465	5.77115	39.0186	9.35556	1864	28	27002	0.108008	133.923	13.7115	31.0142	9.7953	0.932505	0.902544	0.897637	0.8971	0.894434	0.876176	0.893526	0.875065	0.89636	0.867621	0.848882	0.891545	0.888119	0.828068	0.890971	0.876028	0.837438	0.845882	0.797756	0.87051	1	0.892465	0.0620951
1870	1	19884	13307	90.5977	0	108.054	7.15348	126.219	9.21929	9.35566	0	16.0428	3.20782	25.589	5.64203	1870	22	33192	0.132768	115.336	11.9998	19.8697	6.38884	0.933644	0.902175	0.893815	0.896752	0.894432	0.869532	0.897295	0.877214	0.897852	0.862361	0.848804	0.871264	0.879685	0.812018	0.886268	0.873343	0.839088	0.84445	0.801202	0.869833	1	0.890674	0.0631253
1874	1	17484	11761	100.726	0	119.333	8.24142	137.374	10.2949	12.8395	0	21.6059	4.50981	32.9812	7.44052	1874	26	29246	0.116984	126.588	12.708	26.1801	8.09552	0.934658	0.903474	0.895746	0.898636	0.895028	0.871008	0.898123	0.878445	0.898533	0.864118	0.849347	0.871897	0.879796	0.811342	0.886104	0.872974	0.838918	0.845158	0.80146	0.869469	1	0.891753	0.062688
1876	1	16432	11107	112.256	0	127.87	9.30104	145.753	11.3339	17.747	0	26.5989	5.84365	39.4109	9.22558	1876	28	27540	0.11016	135.082	13.4313	31.7657	9.70612	0.935802	0.905447	0.896696	0.900272	0.89606	0.872422	0.898493	0.879194	0.899328	0.864633	0.850381	0.87215	0.880229	0.812092	0.88642	0.873493	0.83858	0.845316	0.801979	0.86939	1	0.892804	0.0623168
1882	0	19437	13487	0	0	107.964	7.1994	125.936	9.3657	0	0	16.0058	3.21826	25.4332	5.7213	1882	23	32924	0.131696	115.326	12.0267	19.8677	6.40443	0.930765	0.88317	0.885205	0.89456	0.896367	0.871872	0.894348	0.877992	0.893573	0.834088	0.850322	0.872813	0.876033	0.809455	0.90349	0.855971	0.853405	0.854301	0.808802	0.852296	1	0.885854	0.0663615
1886	0	17156	11926	0	0	117.527	8.29362	135.232	10.3405	0	0	20.6562	4.39792	31.4909	7.28731	1886	27	29082	0.116328	124.787	12.6592	25.0993	7.84767	0.932346	0.884654	0.88639	0.895588	0.897927	0.87267	0.895244	0.87812	0.894299	0.834348	0.851283	0.874304	0.876625	0.810054	0.903927	0.856423	0.853277	0.854033	0.808971	0.852572	1	0.886895	0.0659484
1888	0	16055	11222	0	0	122.328	9.19965	139.841	11.2802	0	0	23.3267	5.29295	34.8739	8.5089	1888	29	27277	0.109108	129.533	13.2827	28.0773	8.86366	0.933974	0.887121	0.887763	0.89669	0.898743	0.873593	0.896506	0.878909	0.894746	0.835117	0.851597	0.875005	0.877021	0.80962	0.903985	0.856454	0.853998	0.853833	0.809308	0.853045	1	0.888038	0.065441
1894	10	23019	14965	91.9009	1.3698	109.558	7.24949	127.712	9.3856	9.76985	0.437416	16.7189	3.33662	26.5097	5.89221	1894	22	37994	0.151976	116.704	12.0568	20.5734	6.58271	0.929765	0.886456	0.894865	0.898629	0.887548	0.868769	0.905327	0.874441	0.896615	0.823367	0.853385	0.874151	0.877546	0.818353	0.897668	0.870664	0.838317	0.859596	0.818182	0.847502	1	0.887221	0.0637131
1898	8	20380	13251	106.586	4.01211	123.175	8.45412	141.154	10.5345	15.2662	1.74816	23.7463	4.91833	35.7622	8.05219	1898	26	33639	0.134556	130.253	12.8185	28.4776	8.64314	0.930691	0.888151	0.896266	0.899209	0.888433	0.870047	0.906492	0.875769	0.896564	0.824311	0.853934	0.874848	0.877835	0.819034	0.898258	0.870359	0.839011	0.85982	0.818024	0.848034	1	0.888187	0.0633864
1900	8	19190	12472	112.865	5.39031	128.289	9.40539	146.217	11.6174	18.1598	2.66615	26.8667	5.94682	39.8196	9.57382	1900	28	31670	0.12668	135.346	13.5501	31.9655	9.88031	0.931844	0.889249	0.897016	0.899937	0.889264	0.87095	0.906773	0.875829	0.897474	0.82575	0.8545	0.875418	0.87815	0.819451	0.898295	0.870445	0.83958	0.860136	0.817982	0.848184	1	0.888953	0.0632128
1906	3	26500	11511	92.7798	1.63495	111.519	7.72116	128.872	9.38775	10.0542	0.531133	17.6502	3.69767	27.2278	6.01558	1906	21	38014	0.152056	116.772	11.4831	20.5498	6.31371	0.931683	0.884858	0.888094	0.888475	0.884424	0.865642	0.905903	0.868049	0.89688	0.840743	0.835337	0.869377	0.873718	0.844873	0.890935	0.892868	0.837455	0.840546	0.823473	0.869574	1	0.885494	0.0656666
1910	2	23428	10187	108.171	2.32019	123.007	8.83266	140.18	10.4714	15.9088	1.01798	23.6811	5.14709	35.0326	7.95084	1910	25	33617	0.134468	128.21	12.2437	27.1205	8.05239	0.933233	0.886769	0.889818	0.889267	0.884984	0.867493	0.906312	0.868712	0.897715	0.842059	0.836556	0.869501	0.875078	0.845272	0.890338	0.892703	0.838311	0.840259	0.823899	0.869441	1	0.886624	0.0653865
1912	1	21979	9573	108.406	0	126.726	9.77098	143.846	11.4101	15.9906	0	25.9442	6.05243	37.9201	9.14395	1912	27	31553	0.126212	131.919	12.9602	29.5773	9.01116	0.933857	0.889076	0.891278	0.890945	0.885573	0.868713	0.906934	0.869632	0.8989	0.842915	0.837226	0.869901	0.875131	0.845593	0.890898	0.892419	0.838748	0.840522	0.824137	0.869886	1	0.887685	0.0648665
1918	6	25307	10721	91.966	1.50566	110.558	7.55261	130.422	9.4528	9.79184	0.481322	17.1934	3.55233	28.2121	6.14711	1918	21	36034	0.144136	116.465	12.2151	20.4705	6.74521	0.934201	0.910224	0.888744	0.892379	0.882916	0.874882	0.902356	0.88361	0.902273	0.85923	0.844563	0.880668	0.893573	0.847186	0.889105	0.889826	0.842385	0.835419	0.809777	0.872495	1	0.892511	0.0626547
1922	6	22354	9526	109.091	2.99628	121.615	8.63339	141.552	10.4869	16.3308	1.34968	22.8817	4.91128	36.0553	8.02594	1922	25	31886	0.127544	127.569	12.9785	26.8161	8.51642	0.93574	0.911278	0.889873	0.893652	0.884667	0.87529	0.903139	0.884652	0.903296	0.860189	0.844712	0.880794	0.893276	0.847723	0.88945	0.890783	0.842627	0.83521	0.810246	0.87217	1	0.893498	0.0622487
1924	5	20990	8941	120.153	2.97303	129.814	9.73242	149.619	11.6475	21.7822	1.61724	27.8525	6.31653	42.6176	9.96855	1924	27	29936	0.119744	135.728	13.7523	32.2614	10.1654	0.936414	0.912664	0.891352	0.895043	0.885138	0.875668	0.903761	0.884904	0.903511	0.860937	0.84542	0.880829	0.89384	0.847792	0.889748	0.8904	0.842614	0.834998	0.811147	0.872645	1	0.894263	0.0618539
1930	2	24080	11226	90.6438	0.0252091	111.043	7.71997	129.615	9.18204	9.36988	0.00778337	17.4282	3.65833	27.6752	5.90107	1930	21	35308	0.141232	116.947	11.9284	20.6857	6.55562	0.935879	0.906933	0.893891	0.901892	0.90175	0.876629	0.899315	0.873938	0.891625	0.858021	0.85111	0.879546	0.891469	0.812564	0.887292	0.880509	0.844936	0.847315	0.812932	0.868033	1	0.893629	0.061566
1934	2	21314	9963	107.727	0.811037	124.685	8.84047	142.993	10.3453	15.6955	0.352893	24.6494	5.27155	37.1355	8.09783	1934	25	31279	0.125116	130.516	12.6544	28.6259	8.58334	0.937466	0.908661	0.89485	0.903625	0.903034	0.877314	0.900764	0.874948	0.892228	0.858435	0.851274	0.879536	0.891541	0.813405	0.887017	0.880687	0.844816	0.847853	0.813437	0.867739	1	0.894706	0.060988
1936	2	20013	9459	114.844	0.708985	131.691	9.82799	149.864	11.4829	18.9997	0.350304	29.0682	6.54818	42.8036	9.88993	1936	27	29474	0.117896	137.522	13.4128	33.4755	10.0813	0.938454	0.910073	0.8964	0.904441	0.903627	0.877994	0.901744	0.876281	0.893364	0.859198	0.851632	0.880098	0.891973	0.814192	0.887172	0.881726	0.844982	0.847594	0.813344	0.867459	1	0.895644	0.0607263
1942	0	19176	9404	0	0	108.682	7.33654	127.984	9.28799	0	0	16.3316	3.33704	26.6673	5.82632	1942	22	28580	0.11432	115.033	12.1139	19.7325	6.49814	0.919577	0.886004	0.880983	0.901067	0.896676	0.86809	0.892022	0.868597	0.882138	0.844752	0.85021	0.881963	0.883328	0.829041	0.889048	0.860164	0.853202	0.859272	0.805126	0.852729	1	0.884431	0.0673468
1946	0	16861	8358	0	0	122.338	8.59456	141.341	10.4302	0	0	23.2836	4.95662	35.8903	7.955	1946	26	25219	0.100876	128.636	12.8629	27.4617	8.52138	0.922439	0.887862	0.882311	0.902772	0.897141	0.869146	0.893671	0.869523	0.882965	0.845315	0.851878	0.883025	0.884888	0.828601	0.887902	0.860978	0.854197	0.85963	0.804691	0.853821	1	0.88583	0.0666832
1948	0	15763	7872	0	0	131.205	9.77836	150.065	11.6317	0	0	28.7482	6.49866	42.9915	10.0211	1948	28	23635	0.09454	137.487	13.7054	33.4922	10.3285	0.923736	0.890099	0.883711	0.903427	0.898138	0.870277	0.894669	0.870235	0.883309	0.846097	0.852718	0.88333	0.88479	0.828919	0.887857	0.861455	0.854136	0.86063	0.804845	0.853924	1	0.886875	0.0661921
1954	25	24628	11764	93.3117	2.43295	110.343	7.33964	129.675	9.5125	10.2388	0.826552	17.0815	3.43332	27.7437	6.14612	1954	21	36417	0.145668	116.576	12.1549	20.5211	6.71562	0.923607	0.883296	0.886619	0.907626	0.881772	0.851113	0.895475	0.869635	0.892413	0.842958	0.836354	0.870143	0.890147	0.831288	0.896559	0.867603	0.867933	0.857786	0.800739	0.859145	1	0.884041	0.0637859
1958	20	21813	10436	109.127	4.88913	122.849	8.46618	142.075	10.7581	16.4084	2.26771	23.562	4.90449	36.4815	8.33842	1958	25	32269	0.129076	129.059	12.9228	27.7358	8.67992	0.924634	0.884859	0.888825	0.908504	0.882612	0.851855	0.896836	0.870774	0.892714	0.84355	0.836995	0.870603	0.890809	0.831712	0.89696	0.868481	0.868202	0.858053	0.801388	0.859463	1	0.885099	0.0634492
1960	19	20413	9862	114.784	6.41782	129.035	9.47281	148.074	11.7401	19.1444	3.23612	27.3376	6.06577	41.3453	9.90938	1960	27	30294	0.121176	135.224	13.6081	31.8926	9.99686	0.926058	0.886727	0.890407	0.909157	0.883442	0.853024	0.897917	0.871245	0.893741	0.845101	0.838219	0.871245	0.891084	0.832194	0.89724	0.869066	0.868225	0.857909	0.801594	0.85956	1	0.886208	0.0630311
1966	1	26890	11170	90.4142	0	112.686	8.06042	129.438	9.16054	9.29918	0	18.2249	3.93612	27.5622	5.88966	1966	21	38061	0.152244	117.602	11.3463	20.9649	6.26155	0.925212	0.903563	0.876396	0.885854	0.874097	0.85606	0.893539	0.87122	0.90062	0.857374	0.853603	0.862786	0.882807	0.822811	0.909501	0.877815	0.854352	0.854996	0.811815	0.865571	1	0.884633	0.0648514
1970	1	23677	9830	103.11	0	122.304	9.06401	138.956	10.2147	13.7685	0	23.3021	5.21812	34.1074	7.53614	1970	25	33508	0.134032	127.189	12.0897	26.4717	7.75301	0.926152	0.905202	0.877716	0.887594	0.875343	0.857154	0.894503	0.871747	0.901337	0.857154	0.853289	0.864018	0.883297	0.823415	0.910529	0.878641	0.854945	0.855109	0.812493	0.866107	1	0.885667	0.0644588
1972	1	22129	9273	115.53	0	130.815	10.0862	147.247	11.2811	19.3385	0	28.5255	6.64504	40.609	9.3745	1972	27	31403	0.125612	135.666	12.8634	32.0934	9.35176	0.927921	0.906824	0.879422	0.888785	0.876843	0.858087	0.895504	0.873213	0.901538	0.858294	0.85417	0.864376	0.883689	0.824141	0.910693	0.879406	0.854839	0.855667	0.812598	0.866127	1	0.886885	0.0639876
1978	5	24942	8479	91.7875	1.10468	110.336	7.46781	131.671	9.65528	9.73167	0.355227	17.086	3.49636	29.0377	6.41268	1978	21	33426	0.133704	115.745	12.3093	20.1166	6.8272	0.927721	0.908888	0.889457	0.902007	0.882561	0.851702	0.897116	0.872569	0.908888	0.861111	0.828382	0.873751	0.885957	0.811389	0.891372	0.881694	0.851313	0.853737	0.823565	0.865763	1	0.888888	0.0624078
1982	5	22023	7539	106.418	2.62976	122.715	8.58843	143.933	10.754	15.1577	1.12333	23.4955	4.97043	37.9077	8.52702	1982	25	29567	0.118268	128.122	13.0395	27.1689	8.74195	0.929195	0.910576	0.890943	0.903271	0.883789	0.853451	0.897453	0.873863	0.908767	0.86123	0.827899	0.874218	0.886461	0.811293	0.891332	0.88198	0.852217	0.853502	0.823536	0.866997	1	0.889933	0.0618714
1984	5	20626	7099	116.355	3.78447	130.328	9.64474	151.397	11.8557	19.8151	1.8481	28.1707	6.29402	44.1585	10.4263	1984	27	27730	0.11092	135.719	13.7763	32.2622	10.2959	0.930869	0.911612	0.892337	0.904255	0.884818	0.854472	0.898215	0.874937	0.909629	0.862099	0.828777	0.875225	0.886964	0.811143	0.891327	0.881897	0.852975	0.853714	0.823765	0.867328	1	0.89096	0.0614578
1990	10	26810	11205	92.7342	2.27164	112.065	7.78035	130.646	9.21972	10.0482	0.758541	17.9112	3.75776	28.3347	6.01983	1990	21	38025	0.1521	117.536	11.8169	20.9807	6.57613	0.936568	0.906772	0.884024	0.906772	0.885141	0.879869	0.907508	0.874412	0.901026	0.869849	0.848192	0.896844	0.892492	0.817383	0.882222	0.880224	0.847876	0.842709	0.815871	0.86096	1	0.893736	0.0614011
1994	9	23653	9887	110.562	4.23529	125.987	8.9667	144.51	10.4333	17.033	1.94927	25.4291	5.47182	38.3219	8.3279	1994	25	33549	0.134196	131.442	12.6569	29.2264	8.72555	0.93818	0.908462	0.88633	0.907613	0.886286	0.880801	0.907851	0.87478	0.902426	0.870741	0.848878	0.896733	0.892158	0.817774	0.882247	0.880145	0.84773	0.842946	0.815017	0.861024	1	0.894818	0.0608251
1996	8	22274	9377	117.47	7.1939	131.728	9.98652	150.204	11.5371	20.5503	3.70803	29.1079	6.68473	43.0975	9.95496	1996	27	31659	0.126636	137.197	13.4484	33.2493	10.0811	0.939954	0.909915	0.887662	0.908936	0.887094	0.881708	0.90832	0.874759	0.902745	0.871048	0.848811	0.897233	0.892258	0.818282	0.882435	0.879718	0.847532	0.843552	0.81555	0.860719	1	0.895739	0.0603696
2002	0	24658	9369	0	0	111.456	7.75712	130.522	9.41179	0	0	17.6233	3.70524	28.2722	6.11385	2002	21	34027	0.136108	116.706	11.8542	20.5553	6.54729	0.933421	0.909704	0.877715	0.916346	0.888104	0.871955	0.885268	0.86953	0.90343	0.861904	0.840597	0.897728	0.902254	0.81763	0.881271	0.876495	0.853807	0.846034	0.825844	0.861316	1	0.891935	0.0619154
2006	0	21821	8270	0	0	126.278	8.99614	145.09	10.6055	0	0	25.6058	5.52031	38.7974	8.51937	2006	25	30091	0.120364	131.448	12.6544	29.2313	8.75944	0.933768	0.912033	0.879748	0.917118	0.889685	0.87267	0.886046	0.870576	0.904174	0.862916	0.840916	0.898807	0.902379	0.819066	0.88146	0.876358	0.853843	0.8462	0.825164	0.861138	1	0.89299	0.0614542
2008	0	20454	7811	0	0	131.372	9.96169	149.988	11.5397	0	0	28.874	6.63133	42.9149	9.91777	2008	27	28265	0.11306	136.517	13.3386	32.7542	9.92119	0.93476	0.913338	0.880647	0.917796	0.890978	0.873748	0.886892	0.871431	0.904776	0.863418	0.841482	0.899257	0.902636	0.819264	0.881585	0.87672	0.854042	0.846029	0.825615	0.860693	1	0.89383	0.0612355
2014	3	23702	9097	93.3981	0.457196	110.853	7.59718	130.692	9.51809	10.2469	0.149493	17.3321	3.58235	28.3918	6.23462	2014	21	32802	0.131208	116.353	12.0731	20.3987	6.67654	0.918435	0.882324	0.89583	0.899183	0.890876	0.850802	0.890098	0.848515	0.887705	0.849674	0.832602	0.869718	0.895159	0.821764	0.882964	0.874352	0.85507	0.854369	0.818273	0.864231	1	0.882379	0.0653909
2018	3	20850	8133	107.589	2.90042	122.164	8.72668	141.632	10.6548	15.6667	1.27073	23.1954	5.00081	36.1343	8.18827	2018	25	28986	0.115944	127.625	12.7741	26.8251	8.40276	0.920168	0.884065	0.896899	0.901021	0.891913	0.851894	0.890516	0.849893	0.888308	0.850428	0.832661	0.870748	0.895622	0.822587	0.88372	0.873836	0.855499	0.853809	0.818309	0.863486	1	0.883509	0.064843
2020	3	19472	7650	119.533	3.05016	131.427	9.8783	150.65	11.816	21.4505	1.62543	28.9015	6.57028	43.5133	10.2945	2020	27	27125	0.1085	136.847	13.5748	33.0216	10.2041	0.921917	0.885622	0.898175	0.902433	0.892498	0.853032	0.89071	0.851115	0.889382	0.851041	0.833106	0.871631	0.896147	0.822507	0.883889	0.874065	0.855613	0.853788	0.81777	0.864295	1	0.884563	0.0645145
2026	0	22822	10181	0	0	109.818	7.54559	128.939	9.31276	0	0	16.8544	3.49093	27.2625	5.95392	2026	21	33003	0.132012	115.716	12.005	20.0651	6.51705	0.919629	0.893555	0.906645	0.884904	0.899721	0.854968	0.907463	0.873012	0.890207	0.862013	0.844787	0.846696	0.881693	0.809896	0.882056	0.883011	0.844484	0.86836	0.801685	0.861573	1	0.88681	0.0628337
2030	0	20123	9019	0	0	121.416	8.64292	140.378	10.4776	0	0	22.7718	4.89016	35.1791	7.95596	2030	25	29142	0.116568	127.285	12.7433	26.6117	8.3066	0.921505	0.894722	0.907728	0.886813	0.900539	0.855792	0.908997	0.873756	0.890982	0.863119	0.845138	0.846819	0.881889	0.811509	0.881923	0.882678	0.844331	0.868437	0.801301	0.860991	1	0.887893	0.0624747
2032	0	18910	8515	0	0	126.769	9.57471	145.732	11.4433	0	0	25.9523	5.91421	39.409	9.36814	2032	27	27425	0.1097	132.657	13.448	30.1304	9.49384	0.922862	0.896171	0.908788	0.88835	0.901495	0.8567	0.909881	0.874622	0.891887	0.863829	0.845779	0.847639	0.882534	0.811449	0.882206	0.88237	0.844521	0.869316	0.800802	0.861057	1	0.888904	0.0621141
2038	0	15914	12070	0	0	106.558	6.91277	125.702	9.22903	0	0	15.3803	3.00831	25.2818	5.59626	2038	23	27984	0.111936	114.815	12.4022	19.651	6.53466	0.936893	0.894994	0.893779	0.890044	0.89301	0.861814	0.909484	0.887328	0.893135	0.860367	0.855918	0.848806	0.891903	0.816788	0.893117	0.875018	0.84945	0.863565	0.817592	0.858044	1	0.890488	0.0604692
2042	0	14029	10650	0	0	120.08	8.06696	139.112	10.4178	0	0	21.9955	4.4591	34.2431	7.74247	2042	27	24679	0.098716	128.293	13.1409	27.2809	8.60056	0.938612	0.89639	0.895174	0.890474	0.89331	0.862981	0.909457	0.887394	0.893837	0.861259	0.85593	0.848535	0.891993	0.816362	0.893351	0.874894	0.84967	0.863791	0.817416	0.858382	1	0.891275	0.0602615
2044	0	13145	10017	0	0	125.851	9.04267	144.91	11.3703	0	0	25.3545	5.50753	38.7477	9.19052	2044	29	23162	0.092648	134.094	13.8375	31.1468	9.88791	0.939297	0.897936	0.896619	0.892302	0.89418	0.863915	0.909529	0.887639	0.894698	0.861346	0.856208	0.848826	0.891892	0.815949	0.892863	0.874622	0.850402	0.863786	0.817136	0.858454	1	0.892092	0.0599908
2050	1	18676	15304	95.3347	0	106.794	6.90157	125.327	9.17152	10.8939	0	15.4811	3.02008	25.0551	5.55742	2050	23	33981	0.135924	115.14	12.2104	19.7928	6.45089	0.944484	0.892013	0.878432	0.891513	0.883391	0.881169	0.911142	0.863615	0.8945	0.862453	0.854595	0.873267	0.887305	0.812616	0.900636	0.880639	0.850255	0.859686	0.827742	0.862158	1	0.890054	0.0612743
2054	1	16533	13584	111.167	0	118.231	7.9991	136.594	10.2898	17.238	0	21.003	4.28727	32.4317	7.40086	2054	27	30118	0.120472	126.513	12.8987	26.1575	8.19367	0.945066	0.893369	0.879607	0.893054	0.885218	0.882031	0.912278	0.864068	0.895279	0.862607	0.854904	0.872767	0.888754	0.814015	0.900458	0.880952	0.850455	0.860681	0.827628	0.862292	1	0.890996	0.0609541
2056	1	15503	12794	112.863	0	124.047	8.95599	142.264	11.2119	18.0352	0	24.2875	5.28605	36.6786	8.75539	2056	29	28298	0.113192	132.283	13.5275	29.8895	9.38097	0.946392	0.895417	0.880946	0.89471	0.886299	0.883543	0.913227	0.865185	0.896017	0.86257	0.856297	0.873065	0.889038	0.815093	0.900982	0.880539	0.850431	0.860503	0.827373	0.862216	1	0.892167	0.0604766
2062	1	19906	16235	90.0525	0	108.289	7.24555	125.062	9.20539	9.18851	0	16.1516	3.25693	24.9019	5.56558	2062	23	36142	0.144568	115.823	11.6877	20.082	6.22124	0.937372	0.898747	0.894956	0.909869	0.88245	0.884027	0.893462	0.850838	0.898069	0.855971	0.850714	0.874564	0.875768	0.818162	0.889699	0.870262	0.838886	0.8459	0.822326	0.850811	1	0.890626	0.0613518
2066	1	17633	14346	104.377	0	119.993	8.32723	136.66	10.3141	14.2802	0	21.9674	4.60339	32.4811	7.43909	2066	27	31980	0.12792	127.469	12.4373	26.6835	7.991	0.938039	0.900469	0.896654	0.910788	0.882958	0.885084	0.89359	0.851642	0.898358	0.85752	0.850938	0.87475	0.875938	0.817855	0.889712	0.870607	0.838602	0.845904	0.822498	0.851032	1	0.891462	0.0609762
2068	1	16612	13506	109.344	0	127.154	9.35224	143.848	11.3144	16.407	0	26.1657	5.81378	37.9099	9.04762	2068	29	30119	0.120476	134.639	13.2136	31.4317	9.45892	0.938793	0.901873	0.897971	0.911551	0.88401	0.885554	0.894087	0.853016	0.898934	0.858096	0.851871	0.875892	0.875876	0.818902	0.889771	0.870846	0.83869	0.845729	0.822255	0.851373	1	0.892316	0.0608149
2074	0	17673	13452	0	0	107.585	7.10517	126.817	9.42784	0	0	15.8344	3.15157	25.9681	5.83133	2074	23	31125	0.1245	115.897	12.564	20.2141	6.74812	0.934635	0.892418	0.894988	0.907325	0.894458	0.868578	0.88294	0.862827	0.891518	0.854394	0.838972	0.869076	0.898442	0.840514	0.887486	0.89102	0.850892	0.858169	0.821333	0.847293	1	0.889746	0.0636897
2078	0	15668	11973	0	0	117.485	8.19532	136.626	10.5077	0	0	20.6271	4.34022	32.4766	7.53526	2078	27	27641	0.110564	125.776	13.2611	25.7599	8.35155	0.935422	0.894233	0.896241	0.908524	0.894667	0.869397	0.884031	0.864296	0.892243	0.855034	0.839966	0.868872	0.899099	0.841576	0.887486	0.890633	0.852049	0.85668	0.821009	0.847835	1	0.890667	0.0632903
2080	0	14712	11248	0	0	125.084	9.19042	144.211	11.4918	0	0	24.9131	5.52164	38.2138	9.1941	2080	29	25960	0.10384	133.372	13.9613	30.6761	9.86628	0.936287	0.896706	0.898016	0.909592	0.895146	0.870339	0.884746	0.865447	0.892835	0.855181	0.840235	0.869337	0.899807	0.841256	0.888001	0.891082	0.853274	0.856837	0.821244	0.847958	1	0.891706	0.0629069
2086	0	14104	12821	0	0	106.441	6.96597	123.456	9.00751	0	0	15.3335	3.03419	23.9522	5.2947	2086	23	26925	0.1077	114.543	11.6736	19.4375	6.05805	0.932442	0.889786	0.895952	0.905608	0.899833	0.868579	0.899889	0.859499	0.870474	0.849768	0.849081	0.867038	0.887651	0.832238	0.889916	0.880074	0.855896	0.87441	0.811142	0.853018	1	0.889118	0.0650876
2090	0	12495	11357	0	0	123.683	8.38768	140.386	10.3052	0	0	24.0326	4.93478	35.166	7.80549	2090	27	23852	0.095408	131.636	12.5302	29.3337	8.5255	0.933192	0.89156	0.897241	0.906926	0.900449	0.869466	0.899966	0.860515	0.871688	0.851354	0.85062	0.867453	0.887955	0.832006	0.890282	0.879968	0.856134	0.873973	0.810058	0.853115	1	0.890054	0.064853
2092	0	11689	10669	0	0	132.393	9.60862	148.869	11.4987	0	0	29.5076	6.48771	41.973	9.81015	2092	29	22358	0.089432	140.255	13.3823	35.456	10.3294	0.93452	0.893327	0.899253	0.907885	0.901668	0.870427	0.900975	0.862152	0.872574	0.851463	0.851194	0.867341	0.888854	0.833438	0.891381	0.88011	0.856472	0.874005	0.809576	0.85276	1	0.891218	0.0645188
2098	17	20165	14631	92.9028	2.60167	108.339	6.97437	127.481	9.67384	10.1085	0.877088	16.1582	3.14135	26.3944	6.05376	2098	23	34813	0.139252	116.377	12.5309	20.4573	6.83307	0.929595	0.891061	0.894177	0.906587	0.891592	0.861517	0.901732	0.858458	0.897251	0.846035	0.85965	0.87318	0.871672	0.814294	0.903786	0.877273	0.852483	0.866846	0.812742	0.848361	1	0.888512	0.0625736
2102	14	17802	12982	107.849	3.79759	121.428	8.17485	140.533	10.7572	15.8037	1.63195	22.7424	4.6284	35.3249	8.17035	2102	27	30798	0.123192	129.475	13.2892	28.043	8.89844	0.931197	0.892737	0.896227	0.90678	0.892509	0.862507	0.903257	0.859553	0.897526	0.845656	0.860299	0.873352	0.871859	0.813754	0.904913	0.877297	0.852669	0.867475	0.811855	0.848448	1	0.889527	0.0621663
2104	14	16671	12229	115.039	6.0222	127.605	9.21514	146.601	11.7715	19.2479	2.93451	26.4293	5.77805	40.1483	9.75199	2104	29	28914	0.115656	135.633	13.9937	32.2282	10.2702	0.931798	0.894999	0.897852	0.907882	0.89365	0.863665	0.903836	0.860275	0.89787	0.84568	0.860984	0.874006	0.872363	0.81464	0.905461	0.877551	0.853358	0.867521	0.811666	0.848378	1	0.890533	0.0618015
2110	6	25775	12160	91.5357	0.798714	112.922	8.03927	128.868	9.19108	9.65013	0.252543	18.3363	3.94138	27.2071	5.85558	2110	21	37941	0.151764	118.029	11.2457	21.178	6.22087	0.937363	0.921536	0.893216	0.910137	0.867202	0.884637	0.902744	0.857634	0.891344	0.860705	0.846709	0.874265	0.88921	0.806318	0.908727	0.890145	0.866358	0.843125	0.832279	0.851888	1	0.893965	0.0591488
2114	6	22846	10790	104.33	2.0957	122.942	9.08593	138.792	10.235	14.2777	0.847406	23.665	5.29112	33.992	7.5955	2114	25	33642	0.134568	128.022	12.0203	26.9755	7.79593	0.938559	0.92282	0.894849	0.910751	0.868646	0.88501	0.903499	0.858228	0.891951	0.861854	0.84668	0.874517	0.889543	0.80667	0.908552	0.890717	0.867665	0.843053	0.832798	0.851911	1	0.894875	0.0588431
2116	5	21461	10176	114.485	2.65064	130.867	10.0569	146.631	11.2633	18.8505	1.31248	28.5568	6.64572	40.1081	9.32406	2116	27	31642	0.126568	135.934	12.7938	32.2701	9.33017	0.93929	0.923914	0.896087	0.912332	0.869699	0.885769	0.904083	0.858843	0.892722	0.862509	0.847371	0.87496	0.889514	0.807313	0.908903	0.891394	0.868197	0.843547	0.833291	0.851574	1	0.895744	0.0584462
2122	2	23510	8165	91.6695	0.999828	111.065	7.66208	131.208	9.73442	9.69358	0.315691	17.4348	3.63459	28.745	6.44744	2122	21	31677	0.126708	116.256	12.0688	20.3497	6.70816	0.930896	0.922767	0.883054	0.903368	0.88127	0.886574	0.902248	0.867538	0.890425	0.859346	0.838905	0.867885	0.872289	0.810146	0.895161	0.867238	0.843309	0.854832	0.824952	0.852795	1	0.891489	0.0603197
2126	1	20746	7258	112.829	0	122.177	8.71752	142.09	10.678	18.0189	0	23.2026	5.00716	36.483	8.2447	2126	25	28005	0.11202	127.338	12.7274	26.6443	8.3699	0.932101	0.924085	0.884396	0.904713	0.88195	0.887377	0.903089	0.869184	0.890787	0.859936	0.839654	0.868863	0.872291	0.809659	0.896072	0.868738	0.842814	0.854829	0.82621	0.852687	1	0.892473	0.0598669
2128	1	19508	6875	118.604	0	128.456	9.64314	148.173	11.6251	20.9162	0	26.9924	6.1304	41.4114	9.77306	2128	27	26384	0.105536	133.594	13.3747	30.7494	9.63003	0.933615	0.92558	0.885537	0.905189	0.883016	0.888228	0.904298	0.87049	0.891658	0.860559	0.840396	0.869656	0.872972	0.809601	0.896452	0.87013	0.842746	0.855462	0.826827	0.852922	1	0.893503	0.0594454
2134	1	23329	9626	91.0254	0	109.756	7.40475	129.239	9.1765	9.48821	0	16.8177	3.42566	27.438	5.85222	2134	21	32956	0.131824	115.446	11.913	19.9195	6.45255	0.932911	0.912307	0.883602	0.911685	0.883223	0.88468	0.913187	0.862726	0.882358	0.85376	0.837465	0.868992	0.87497	0.810581	0.881084	0.870888	0.85291	0.862225	0.817089	0.866291	1	0.891275	0.0614458
2138	1	20618	8512	103.46	0	120.702	8.46251	139.978	10.3013	13.9084	0	22.3638	4.73407	34.8637	7.71992	2138	25	29131	0.116524	126.334	12.5921	26.016	8.09912	0.933593	0.913889	0.885363	0.913082	0.884916	0.886135	0.913305	0.863633	0.883063	0.855755	0.836978	0.869709	0.875614	0.810528	0.881981	0.870619	0.853198	0.861333	0.817239	0.8665	1	0.892322	0.0609853
2140	1	19374	8029	109.532	0	125.861	9.38145	144.956	11.2213	16.4915	0	25.3899	5.70957	38.7651	9.04557	2140	27	27404	0.109616	131.455	13.2158	29.3083	9.16967	0.934608	0.915469	0.886476	0.914483	0.885564	0.886951	0.913918	0.864655	0.883229	0.856627	0.837615	0.870074	0.875912	0.81063	0.88217	0.870694	0.853142	0.862027	0.817381	0.866863	1	0.893217	0.0607871
2146	2	23522	12037	91.4386	0.950811	110.003	7.42793	129.171	9.23342	9.6205	0.298712	16.9313	3.45388	27.3997	5.87842	2146	22	35561	0.142244	116.49	12.1513	20.4743	6.64314	0.940834	0.907722	0.894927	0.899918	0.895841	0.871868	0.906766	0.864346	0.89698	0.859129	0.853547	0.86218	0.873654	0.824133	0.869056	0.881767	0.844239	0.864135	0.818059	0.866581	1	0.893122	0.0615246
2150	2	20804	10703	106.849	0.608675	119.372	8.41363	138.455	10.2617	15.3156	0.260571	21.6397	4.61076	33.7503	7.51743	2150	26	31509	0.126036	125.854	12.8143	25.7531	8.13236	0.942175	0.908645	0.895744	0.900854	0.897299	0.873734	0.907677	0.865086	0.897379	0.85985	0.853756	0.862738	0.874131	0.824114	0.869228	0.882161	0.844378	0.864007	0.818449	0.867403	1	0.894049	0.0611543
2152	2	19531	10079	113.591	3.67032	125.374	9.31207	144.347	11.3	18.4422	1.77497	25.0949	5.6371	38.2954	9.00441	2152	28	29612	0.118448	131.831	13.4721	29.5875	9.36408	0.943199	0.909851	0.897542	0.902354	0.898386	0.87473	0.908804	0.866017	0.898605	0.860378	0.854063	0.864042	0.874882	0.824716	0.869327	0.882649	0.844303	0.864126	0.81857	0.867571	1	0.895122	0.0606614
2158	11	26826	11862	91.6944	1.60472	111.837	7.79989	130.224	9.29887	9.70687	0.517117	17.8046	3.75819	28.0723	6.03885	2158	21	38699	0.154796	117.467	11.8629	20.9496	6.58877	0.944327	0.906858	0.896522	0.902413	0.903085	0.878989	0.908408	0.847102	0.896664	0.846262	0.862193	0.854492	0.87572	0.837063	0.895385	0.876573	0.861314	0.867025	0.82484	0.850164	1	0.894684	0.0614986
2162	8	23740	10591	104.496	2.05422	122.69	8.81009	141.035	10.4225	14.345	0.845281	23.4993	5.11128	35.6609	7.93262	2162	25	34339	0.137356	128.344	12.6126	27.2481	8.3098	0.945266	0.908384	0.898293	0.903448	0.904249	0.879365	0.908501	0.847579	0.896634	0.847535	0.862387	0.85416	0.876452	0.837168	0.895309	0.876947	0.861455	0.866857	0.82549	0.850418	1	0.89553	0.0612168
2164	6	22362	10001	113.507	3.9832	129.907	9.84142	148.072	11.4854	18.4111	1.87542	27.9219	6.41291	41.3107	9.66612	2164	27	32369	0.129476	135.516	13.3494	32.0569	9.77676	0.946724	0.909188	0.899904	0.904986	0.905203	0.88004	0.909018	0.848466	0.897062	0.848142	0.86277	0.85432	0.876919	0.837561	0.895579	0.877197	0.862075	0.86728	0.825852	0.850536	1	0.896468	0.0607859
2170	1	24707	8979	94.4345	0	111.173	7.67452	129.849	9.42915	10.5896	0	17.4857	3.64373	27.8466	6.12565	2170	21	33687	0.134748	116.151	11.6232	20.2471	6.38186	0.939398	0.902722	0.891368	0.908852	0.896117	0.879167	0.903984	0.854959	0.887731	0.833838	0.847805	0.867115	0.884154	0.82002	0.894306	0.884288	0.85251	0.858106	0.847256	0.852807	1	0.892064	0.0618518
2174	1	21835	7963	112.894	0	127.033	8.94415	145.357	10.6291	18.0499	0	26.0568	5.53695	39.0131	8.65343	2174	25	29799	0.119196	131.929	12.4323	29.5188	8.6804	0.940971	0.903319	0.893335	0.910064	0.896607	0.881087	0.904745	0.854844	0.88909	0.835179	0.848921	0.867059	0.884912	0.820799	0.895013	0.883754	0.852545	0.858821	0.847109	0.853653	1	0.893108	0.0614989
2176	1	20489	7515	123.256	0	132.803	9.97899	150.983	11.7311	23.4634	0	29.8139	6.76776	43.7871	10.2854	2176	27	28005	0.11202	137.681	13.2167	33.5633	10.0118	0.941832	0.904106	0.895215	0.911248	0.897411	0.882021	0.904963	0.855776	0.88943	0.836333	0.849063	0.867774	0.885753	0.821246	0.895911	0.884289	0.852794	0.859525	0.847438	0.853955	1	0.893993	0.0611363
2182	4	24273	10102	91.7888	0.724609	110.382	7.45125	130.335	9.49306	9.72967	0.229696	17.106	3.48142	28.1609	6.20416	2182	21	34379	0.137516	116.243	12.18	20.3536	6.72594	0.934553	0.901713	0.879243	0.910527	0.884173	0.877294	0.907516	0.85465	0.887824	0.859231	0.846272	0.86899	0.868175	0.813113	0.899764	0.887068	0.820283	0.862401	0.822043	0.837968	1	0.888998	0.0606889
2186	2	21457	8938	106.343	2.42996	122.701	8.57523	142.437	10.6714	15.1218	1.03065	23.4862	4.95472	36.7471	8.32119	2186	25	30397	0.121588	128.503	12.895	27.3849	8.61403	0.935175	0.902819	0.880366	0.911702	0.884627	0.878014	0.908313	0.855446	0.888904	0.858703	0.847024	0.86979	0.868046	0.813518	0.901191	0.887226	0.820722	0.862108	0.821693	0.837928	1	0.889742	0.0604157
2188	2	20139	8391	114.302	0.802107	127.276	9.54799	146.986	11.6908	18.7336	0.392606	26.2577	5.94592	40.449	9.72249	2188	27	28532	0.114128	133.072	13.6091	30.4308	9.72479	0.936335	0.904651	0.881046	0.912782	0.884691	0.878295	0.9094	0.856249	0.889177	0.859877	0.847838	0.870251	0.868569	0.814033	0.901462	0.88753	0.820955	0.862207	0.822007	0.838322	1	0.890588	0.0601252
2194	0	23730	10768	0	0	110.537	7.59795	128.923	9.26404	0	0	17.1864	3.5628	27.2474	5.87471	2194	21	34498	0.137992	116.276	11.7932	20.3268	6.42163	0.919285	0.918633	0.887675	0.90282	0.86421	0.876123	0.922677	0.850412	0.887863	0.870253	0.849122	0.870862	0.869195	0.810989	0.904922	0.866282	0.831947	0.868601	0.813482	0.84415	1	0.888602	0.0625954
2198	0	20989	9523	0	0	117.624	8.4974	136.009	10.2104	0	0	20.7218	4.52161	32.0135	7.22368	2198	25	30512	0.122048	123.362	12.4409	24.246	7.59767	0.921129	0.919753	0.889126	0.903776	0.865463	0.877917	0.92326	0.851534	0.888437	0.870641	0.849272	0.871428	0.86992	0.811173	0.904742	0.866987	0.83241	0.869199	0.813811	0.844717	1	0.889688	0.0623015
2200	0	19680	8989	0	0	122.699	9.38737	141.074	11.1305	0	0	23.5521	5.44299	35.7705	8.50668	2200	27	28669	0.114676	128.46	13.1154	27.3831	8.66938	0.922669	0.921326	0.890788	0.90474	0.86686	0.879016	0.923524	0.851913	0.88941	0.871586	0.850012	0.872022	0.870051	0.811626	0.90488	0.867296	0.832362	0.869336	0.814294	0.844518	1	0.890751	0.0618636
2206	6	23369	10988	91.8918	1.20066	109.894	7.42604	129.488	9.37719	9.76544	0.382284	16.8816	3.44643	27.6122	6.01712	2206	21	34363	0.137452	116.156	12.2157	20.3116	6.68715	0.930012	0.931321	0.890944	0.92764	0.873396	0.887757	0.915039	0.849824	0.878328	0.857507	0.842461	0.870384	0.880671	0.807656	0.899601	0.857405	0.835448	0.865451	0.825495	0.852865	1	0.894551	0.0613292
2210	5	20662	9707	106.27	2.55258	121.344	8.54155	140.832	10.4853	15.0933	1.09601	22.7239	4.84657	35.5165	7.96473	2210	25	30374	0.121496	127.569	12.9393	26.8109	8.47688	0.931487	0.932903	0.892951	0.927998	0.874712	0.888754	0.915339	0.850662	0.87807	0.858069	0.842579	0.871074	0.881231	0.80694	0.899635	0.858036	0.836159	0.865345	0.826496	0.852687	1	0.895513	0.0609908
2212	5	19409	9199	112.824	3.60435	127.593	9.50147	147.018	11.4689	18.0718	1.76029	26.4474	5.96766	40.4464	9.48912	2212	27	28613	0.114452	133.836	13.635	30.9466	9.79187	0.934051	0.934226	0.894786	0.928844	0.875983	0.890085	0.916559	0.851396	0.878412	0.859225	0.843288	0.871265	0.882221	0.806819	0.899696	0.858141	0.83663	0.865673	0.826582	0.853318	1	0.896767	0.0603719
2218	1	22621	12095	91.2911	0	110.159	7.54699	128.348	9.1384	9.57115	0	17.01	3.51445	26.8791	5.77171	2218	22	34717	0.138868	116.495	11.888	20.4481	6.46277	0.936587	0.903045	0.893539	0.924489	0.889823	0.888311	0.91461	0.849901	0.874874	0.848345	0.857894	0.865239	0.874168	0.817467	0.894879	0.873477	0.841835	0.855071	0.826108	0.860126	1	0.893377	0.0610086
2222	1	19974	10790	112.405	0	124.434	8.70644	142.458	10.3849	17.8174	0	24.492	5.16749	36.7306	8.08264	2222	26	30765	0.12306	130.755	12.6894	28.7841	8.62324	0.937591	0.905136	0.895108	0.925272	0.891289	0.889436	0.91492	0.850268	0.875817	0.849488	0.857939	0.865724	0.874321	0.817276	0.894621	0.873883	0.842971	0.855014	0.826101	0.858931	1	0.89437	0.060659
2224	1	18727	10171	119.424	0	132.51	9.82887	150.411	11.4647	21.3514	0	29.6051	6.62852	43.2646	9.9576	2224	28	28899	0.115596	138.81	13.4895	34.4122	10.2923	0.939046	0.906554	0.896156	0.926174	0.892816	0.890775	0.915343	0.851275	0.876812	0.851292	0.858161	0.865635	0.874494	0.817918	0.89472	0.874684	0.843662	0.855445	0.826257	0.858438	1	0.895413	0.0603189
2230	1	22594	11109	93.2284	0	108.836	7.26111	128.441	9.37243	10.1907	0	16.3955	3.30424	26.9573	5.92383	2230	22	33704	0.134816	115.297	12.2162	19.8765	6.59825	0.935171	0.89436	0.892461	0.916983	0.886853	0.890873	0.898751	0.849929	0.884376	0.840805	0.860447	0.871454	0.873606	0.826949	0.894538	0.89166	0.849143	0.869229	0.837156	0.853415	1	0.891411	0.0614219
2234	1	19869	9831	106.649	0	123.43	8.53231	142.778	10.6245	15.2288	0	23.8984	4.99594	37.002	8.30797	2234	26	29701	0.118804	129.834	12.9991	28.2354	8.80739	0.93576	0.895795	0.893354	0.918252	0.888253	0.890913	0.899886	0.851571	0.884886	0.841941	0.86088	0.871553	0.873556	0.827127	0.894229	0.892125	0.8495	0.868102	0.836857	0.853338	1	0.892236	0.0610446
2236	1	18640	9302	116.506	0	132.004	9.69696	151.222	11.7104	19.8305	0	29.2601	6.49079	43.9894	10.2854	2236	28	27943	0.111772	138.401	13.7989	34.163	10.5597	0.9368	0.896951	0.894714	0.918888	0.889436	0.891297	0.900369	0.852539	0.884926	0.842894	0.861844	0.872866	0.873367	0.827273	0.894625	0.892155	0.850016	0.86893	0.83724	0.853076	1	0.893072	0.060871
2242	7	25189	12901	92.521	2.50713	111.108	7.62222	129.03	9.28899	9.98342	0.832015	17.4523	3.61528	27.3171	5.92394	2242	22	38097	0.152388	117.174	11.8184	20.7915	6.5069	0.933564	0.896987	0.907001	0.902053	0.878796	0.864412	0.905675	0.852679	0.890595	0.848098	0.86432	0.868139	0.884125	0.808253	0.898772	0.876211	0.843505	0.863099	0.830866	0.843662	1	0.889761	0.0612952
2246	7	22226	11436	110.09	4.32973	125.461	8.77373	143.16	10.5117	16.8206	1.95186	25.1005	5.30053	37.2818	8.24442	2246	26	33669	0.134676	131.469	12.5974	29.2363	8.65703	0.934153	0.898957	0.908001	0.902744	0.880172	0.864638	0.90564	0.853471	0.890626	0.848124	0.865054	0.86893	0.883973	0.809394	0.898542	0.876429	0.843343	0.863272	0.830705	0.842422	1	0.89049	0.0610347
2248	5	20841	10771	116.157	3.71213	131.866	9.7675	149.385	11.4907	19.7131	1.865	29.1762	6.52629	42.4024	9.84417	2248	28	31617	0.126468	137.832	13.2996	33.6805	10.0205	0.935762	0.900149	0.90902	0.903644	0.881077	0.865895	0.906459	0.854556	0.891071	0.848389	0.865468	0.8692	0.88435	0.809596	0.898504	0.876617	0.843454	0.863539	0.831072	0.842063	1	0.891407	0.0606258
2254	3	26215	9689	90.8391	0.628671	111.768	7.81657	130.349	9.39172	9.43164	0.194671	17.7732	3.74981	28.1607	6.1352	2254	21	35907	0.143628	116.78	11.6826	20.5755	6.45686	0.928802	0.901217	0.899268	0.89587	0.887111	0.887264	0.898474	0.85248	0.883101	0.868535	0.861949	0.868605	0.871153	0.813699	0.901147	0.876097	0.833055	0.879021	0.831621	0.834197	1	0.890183	0.0612152
2258	2	23133	8558	105.284	2.24073	123.294	8.85629	141.778	10.4972	14.6734	0.931657	23.8462	5.16529	36.2272	8.10002	2258	25	31693	0.126772	128.284	12.425	27.1888	8.21068	0.930316	0.902723	0.900719	0.896902	0.88824	0.888682	0.899142	0.852744	0.884138	0.869135	0.861925	0.869877	0.871265	0.814644	0.900846	0.87644	0.833181	0.877859	0.831934	0.834348	1	0.89121	0.0608954
2260	2	21735	8027	113.713	5.31603	132.693	9.90918	151.012	11.5658	18.5637	2.57727	29.7339	6.70406	43.7893	10.1167	2260	27	29764	0.119056	137.632	13.1876	33.5237	9.96727	0.931041	0.903608	0.901425	0.898266	0.889161	0.889548	0.899761	0.853094	0.885096	0.869708	0.862132	0.87033	0.871388	0.814843	0.901055	0.876797	0.834313	0.877705	0.831743	0.834565	1	0.891934	0.0607115
2266	0	22505	9835	0	0	110.338	7.55663	130.229	9.50607	0	0	17.0927	3.5402	28.0941	6.16856	2266	21	32340	0.12936	116.387	12.2861	20.4384	6.77544	0.929793	0.913482	0.891821	0.921552	0.890955	0.874103	0.911039	0.84009	0.891156	0.8594	0.834818	0.860637	0.860993	0.815213	0.899768	0.857931	0.842718	0.888157	0.812832	0.824691	1	0.891323	0.0614589
2270	0	19923	8765	0	0	123.222	8.71515	142.983	10.7702	0	0	23.7939	5.09464	37.1757	8.43445	2270	25	28688	0.114752	129.259	13.0786	27.8824	8.81792	0.931226	0.914755	0.893109	0.922842	0.892185	0.875105	0.911531	0.840909	0.892516	0.859175	0.835611	0.861127	0.861005	0.814766	0.900551	0.857728	0.842879	0.887845	0.811855	0.824334	1	0.892272	0.0610815
2272	0	18728	8272	0	0	131.241	9.80079	151.043	11.7922	0	0	28.773	6.50164	43.8468	10.333	2272	27	27000	0.108	137.308	13.8767	33.3911	10.5032	0.932556	0.915907	0.8945	0.923259	0.893315	0.876259	0.912222	0.841611	0.892704	0.859167	0.836352	0.861111	0.861556	0.815056	0.900852	0.85863	0.842759	0.888278	0.81163	0.824167	1	0.893121	0.0607669
2278	0	19881	10202	0	0	108.543	7.33641	127.523	9.27857	0	0	16.2695	3.32022	26.3838	5.78191	2278	22	30083	0.120332	114.98	12.0625	19.6996	6.44589	0.919373	0.9097	0.871323	0.91919	0.893943	0.875976	0.911528	0.850597	0.892364	0.84586	0.828873	0.874896	0.858957	0.803278	0.894891	0.860353	0.845079	0.866237	0.816159	0.843899	1	0.887183	0.0639588
2282	0	17578	9071	0	0	122.407	8.50676	141.119	10.5634	0	0	23.3149	4.89838	35.7389	8.04971	2282	26	26649	0.106596	128.776	12.8192	27.5439	8.51701	0.921648	0.911817	0.873354	0.919791	0.894649	0.877706	0.912417	0.851195	0.892848	0.84643	0.828605	0.876018	0.859976	0.803464	0.895475	0.860332	0.844253	0.867518	0.816091	0.844797	1	0.888436	0.0634688
2284	0	16534	8580	0	0	127.345	9.42647	145.957	11.5292	0	0	26.2887	5.88026	39.5987	9.43259	2284	28	25114	0.100456	133.704	13.4843	30.836	9.64408	0.923031	0.912499	0.874811	0.92098	0.895457	0.877917	0.912897	0.852174	0.893585	0.846699	0.829657	0.876284	0.860217	0.803994	0.895238	0.860237	0.845007	0.868201	0.816138	0.844808	1	0.889266	0.0631906
2290	0	15879	13395	0	0	105.688	6.80716	124.982	9.11596	0	0	15.0057	2.9225	24.8472	5.49554	2290	23	29274	0.117096	114.516	12.4724	19.5089	6.51853	0.925087	0.904062	0.892225	0.918563	0.875367	0.88208	0.911816	0.854632	0.875572	0.854752	0.848962	0.861703	0.872224	0.814272	0.898613	0.876307	0.843445	0.864334	0.826826	0.857023	1	0.889592	0.0614977
2294	0	13954	11817	0	0	117.74	7.93764	136.909	10.2634	0	0	20.7419	4.22429	32.6509	7.42323	2294	27	25771	0.103084	126.53	13.1776	26.2026	8.37507	0.925866	0.905339	0.894145	0.919231	0.876761	0.883027	0.911121	0.855399	0.875732	0.854701	0.850045	0.862617	0.872686	0.815296	0.898568	0.876625	0.84339	0.863199	0.825734	0.857049	1	0.890393	0.0613172
2296	0	13024	11096	0	0	125.069	9.0132	144.156	11.2561	0	0	24.8888	5.40583	38.1425	9.02125	2296	29	24120	0.09648	133.85	13.8799	30.9859	9.84139	0.927612	0.906862	0.895937	0.920564	0.878275	0.884245	0.912127	0.856758	0.875891	0.855328	0.850539	0.863744	0.87272	0.815236	0.898507	0.876886	0.843284	0.863329	0.825498	0.856592	1	0.891571	0.0608533
2302	0	15053	16985	0	0	105.086	6.63608	122.935	9.13969	0	0	14.7452	2.81632	23.6653	5.33024	2302	24	32038	0.128152	114.549	12.0136	19.4742	6.21358	0.933485	0.909295	0.905222	0.911948	0.869031	0.88562	0.906814	0.848602	0.866955	0.85127	0.859667	0.852129	0.883841	0.820432	0.898152	0.875944	0.8528	0.865191	0.831419	0.853799	1	0.89152	0.0602606
2306	0	13291	15096	0	0	114.665	7.60874	132.428	10.1618	0	0	19.1576	3.83707	29.5846	6.88843	2306	28	28387	0.113548	124.111	12.6718	24.7026	7.69402	0.934283	0.910628	0.905784	0.913041	0.869641	0.88655	0.907863	0.849332	0.868109	0.851763	0.860693	0.851517	0.88426	0.821062	0.897893	0.875823	0.853789	0.86515	0.832141	0.854528	1	0.892311	0.059925
2308	0	12458	14187	0	0	121.716	8.63875	139.256	11.0933	0	0	22.9384	4.92428	34.4244	8.3051	2308	30	26645	0.10658	131.055	13.3044	29.0541	8.99479	0.935185	0.912085	0.907318	0.914168	0.871102	0.887728	0.908707	0.849916	0.869263	0.852749	0.861719	0.852355	0.884669	0.821561	0.898105	0.875999	0.853819	0.864796	0.832295	0.855038	1	0.893353	0.0595546
2314	1	18662	18728	92.2042	0	106.933	6.95471	123.931	9.19653	9.85994	0	15.5439	3.04834	24.2414	5.45412	2314	24	37391	0.149564	115.447	11.7789	19.9	6.20092	0.931668	0.911275	0.896566	0.891685	0.882325	0.880854	0.8923	0.854016	0.879396	0.850673	0.865409	0.855741	0.881402	0.818245	0.897435	0.866866	0.855005	0.872175	0.829611	0.843572	1	0.889385	0.061876
2318	1	16469	16560	107.295	0	120.132	8.12416	136.949	10.2977	15.5059	0	22.0279	4.49639	32.6828	7.45244	2318	28	33030	0.13212	128.563	12.5216	27.3697	8.14314	0.933333	0.912125	0.897926	0.893355	0.883137	0.882047	0.892749	0.854889	0.880064	0.852225	0.865289	0.857069	0.88129	0.818059	0.897775	0.868044	0.855707	0.872979	0.830427	0.842719	1	0.890419	0.0614599
2320	1	15418	15586	107.318	0	125.424	9.057	142.093	11.3068	15.5158	0	25.1018	5.46191	36.5606	8.82367	2320	30	31005	0.12402	133.803	13.2114	30.8617	9.31689	0.934462	0.913191	0.899436	0.894614	0.88418	0.883406	0.893388	0.855362	0.880906	0.852717	0.865909	0.857862	0.881422	0.818207	0.897323	0.868586	0.855249	0.873246	0.830414	0.842945	1	0.891344	0.0610465
2326	10	25077	16858	93.4306	1.77257	110.174	7.51057	127.205	9.56474	10.2678	0.582286	17.0146	3.51131	26.2159	5.96032	2326	23	41945	0.16778	117.015	11.8465	20.7111	6.48252	0.925843	0.90515	0.896627	0.902086	0.884039	0.886613	0.89814	0.853797	0.88436	0.863202	0.857242	0.86046	0.872035	0.818083	0.895578	0.875671	0.845524	0.867898	0.817201	0.820908	1	0.889554	0.0633846
2330	10	22230	14973	113.248	3.07353	124.698	8.78094	141.525	10.7579	18.2594	1.47946	24.6523	5.26076	36.0659	8.28392	2330	27	37213	0.148852	131.465	12.6804	29.243	8.68888	0.92774	0.906538	0.898396	0.903716	0.884556	0.887781	0.898973	0.854177	0.88496	0.863515	0.857724	0.861702	0.872383	0.819284	0.896112	0.876132	0.845511	0.868742	0.816879	0.821393	1	0.890694	0.0627648
2332	8	20846	14062	123.702	5.7111	134.037	9.86983	150.745	11.7867	23.8655	3.11496	30.6295	6.84035	43.5918	10.3165	2332	29	34916	0.139664	140.764	13.4657	35.8483	10.5472	0.928786	0.907435	0.899745	0.905029	0.885282	0.889163	0.899244	0.855081	0.885597	0.864976	0.858002	0.862584	0.872251	0.820068	0.896122	0.876948	0.845357	0.868928	0.817104	0.821185	1	0.89159	0.0623735
2338	2	24740	11963	91.7053	1.41556	111.355	7.75997	128.877	9.42711	9.7083	0.447319	17.576	3.70578	27.2341	6.0059	2338	22	36705	0.14682	117.065	11.7065	20.7234	6.44297	0.927135	0.909985	0.898856	0.914589	0.876761	0.861163	0.901063	0.851355	0.893979	0.858466	0.840008	0.87172	0.86021	0.817096	0.905394	0.866626	0.8217	0.868179	0.822272	0.825814	1	0.888971	0.0627514
2342	2	21883	10585	108.852	3.8909	123.397	8.82588	140.648	10.5217	16.2491	1.729	23.9029	5.17451	35.3834	7.99354	2342	26	32470	0.12988	129.019	12.4097	27.645	8.23663	0.928488	0.911318	0.89963	0.915599	0.878211	0.862227	0.901632	0.851663	0.89518	0.859008	0.841069	0.872005	0.861549	0.817154	0.905482	0.866908	0.822005	0.869341	0.822806	0.826317	1	0.889939	0.0623032
2344	2	20496	9935	112.98	7.81402	129.579	9.82477	146.604	11.461	18.348	3.74312	27.7122	6.35046	40.1112	9.47042	2344	28	30433	0.121732	135.136	13.102	31.7593	9.50025	0.929369	0.912283	0.901193	0.916374	0.878849	0.862912	0.902277	0.852052	0.895705	0.860037	0.841356	0.87231	0.86214	0.816794	0.90576	0.866986	0.821855	0.869582	0.823037	0.826553	1	0.890688	0.0620837
2350	1	20099	9435	90.4413	0	109.073	7.30143	129.084	9.37681	9.30749	0	16.5034	3.33487	27.3581	5.96645	2350	21	29535	0.11814	115.464	12.3062	19.9707	6.67523	0.920907	0.906399	0.910631	0.917081	0.885797	0.870645	0.899932	0.859556	0.895446	0.852751	0.837278	0.865143	0.87266	0.817251	0.914965	0.88153	0.82712	0.860521	0.816743	0.83831	1	0.89117	0.0609337
2354	1	17737	8381	107.543	0	123.115	8.51375	142.974	10.6401	15.6133	0	23.7165	4.9457	37.1527	8.30529	2354	25	26119	0.104476	129.486	13.096	28.0276	8.83681	0.921494	0.907692	0.911061	0.918048	0.886519	0.871147	0.901126	0.860791	0.896187	0.852751	0.83757	0.865768	0.873693	0.817413	0.914545	0.882614	0.82842	0.860312	0.817566	0.838642	1	0.891907	0.060882
2356	1	16648	7913	118.894	0	130.598	9.59807	150.423	11.7205	21.0695	0	28.3391	6.29573	43.3074	10.1527	2356	27	24562	0.098248	136.984	13.8759	33.1611	10.4405	0.923581	0.909046	0.911449	0.918736	0.887794	0.871509	0.901759	0.861575	0.896833	0.853106	0.837696	0.866033	0.874053	0.817747	0.914624	0.883153	0.829065	0.860923	0.817727	0.839081	1	0.892796	0.0605212
2362	8	21069	11638	92.0052	0.98849	110.375	7.48629	129.306	9.35061	9.79989	0.31461	17.1052	3.50455	27.496	5.99035	2362	22	32715	0.13086	117.105	12.2262	20.7998	6.74139	0.924072	0.904448	0.918019	0.9116	0.892175	0.887315	0.903011	0.880284	0.896317	0.843833	0.843955	0.851261	0.89676	0.808421	0.907779	0.881431	0.837735	0.876295	0.797891	0.855311	1	0.894669	0.0593764
2366	6	18752	10301	113.875	4.57196	125.563	8.69955	144.48	10.5916	18.6127	2.35513	25.1548	5.26086	38.3169	8.49062	2366	26	29059	0.116236	132.267	13.0596	29.8192	9.11482	0.925548	0.90626	0.919044	0.91211	0.893097	0.889071	0.90318	0.88119	0.896882	0.844145	0.845177	0.851027	0.897175	0.809715	0.908617	0.881379	0.838432	0.876475	0.797842	0.855931	1	0.895663	0.0591427
2368	6	17598	9694	123.682	7.90136	134.833	9.83575	153.616	11.7402	23.9967	4.71226	31.1664	6.87576	46.0811	10.6329	2368	28	27298	0.109192	141.501	13.863	36.4613	11.0273	0.927357	0.908327	0.920141	0.913272	0.894388	0.890084	0.903931	0.882079	0.89719	0.845208	0.845153	0.851821	0.897795	0.809693	0.908986	0.882024	0.838669	0.876621	0.797513	0.856033	1	0.89679	0.0588112
2374	4	26564	9723	91.5629	0.566954	111.25	7.66077	129.921	9.37973	9.65762	0.177802	17.5205	3.63668	27.8873	6.08488	2374	21	36291	0.145164	116.25	11.6177	20.2971	6.37897	0.940867	0.906478	0.91418	0.875203	0.891378	0.870905	0.906244	0.871428	0.88183	0.852222	0.85338	0.840704	0.894216	0.826624	0.908627	0.893927	0.866523	0.875052	0.81585	0.822463	1	0.89259	0.060337
2378	4	23418	8584	101.822	3.47727	121.303	8.68623	139.757	10.4294	13.3068	1.31498	22.7124	4.90252	34.7158	7.82451	2378	25	32006	0.128024	126.25	12.3	25.9305	7.89326	0.942089	0.907955	0.915391	0.875258	0.891755	0.872055	0.906674	0.872633	0.882116	0.852934	0.85384	0.840342	0.894614	0.827157	0.909142	0.89416	0.867197	0.875039	0.814504	0.823346	1	0.89337	0.0600458
2380	4	21917	8079	109.844	2.21559	128.068	9.67459	146.402	11.4626	16.6522	0.991422	26.7546	6.09843	39.9476	9.43876	2380	27	30000	0.12	133.003	13.0374	30.3061	9.24316	0.943217	0.909483	0.916317	0.876833	0.8926	0.8737	0.9073	0.87365	0.882317	0.8536	0.85455	0.840683	0.894533	0.82775	0.9097	0.894067	0.86755	0.875183	0.81485	0.8236	1	0.894345	0.0598025
2386	4	25824	10302	92.3902	2.18725	110.806	7.60192	130.347	9.37017	9.93603	0.709651	17.3109	3.58391	28.1573	6.10722	2386	21	36130	0.14452	116.376	12.0098	20.4028	6.61867	0.932508	0.909812	0.895253	0.886507	0.885621	0.851937	0.900595	0.867603	0.879269	0.869208	0.855065	0.854428	0.900443	0.822793	0.916925	0.872059	0.864766	0.876446	0.8314	0.829892	1	0.889541	0.0621919
2390	2	22827	9131	108.169	1.75169	123.065	8.73257	142.347	10.4567	15.8984	0.768462	23.7058	5.08798	36.6546	8.1404	2390	25	31960	0.12784	128.573	12.7125	27.4048	8.46448	0.933902	0.912312	0.896511	0.887969	0.886467	0.853583	0.901392	0.868852	0.879615	0.870432	0.85571	0.855726	0.901658	0.823342	0.916771	0.872763	0.865081	0.87658	0.831461	0.830804	1	0.890811	0.0616415
2392	2	21369	8607	112.058	0.599855	131.174	9.80411	150.296	11.459	17.6553	0.282267	28.73	6.50065	43.1659	9.93166	2392	27	29978	0.119912	136.663	13.4573	32.874	10.0554	0.934786	0.913937	0.897508	0.888902	0.887351	0.854693	0.901945	0.870105	0.879678	0.871272	0.856245	0.856478	0.901961	0.824038	0.916806	0.87339	0.864684	0.877243	0.831977	0.831026	1	0.8917	0.0614027
2398	4	26480	10730	92.1886	0.979688	111.025	7.61899	130.208	9.44262	9.85827	0.312056	17.4135	3.60932	28.0753	6.13547	2398	21	37214	0.148856	116.554	11.9409	20.4868	6.59244	0.93751	0.918257	0.898976	0.894596	0.880059	0.878218	0.900535	0.874402	0.878393	0.853442	0.849962	0.872723	0.877909	0.824206	0.891896	0.865521	0.846657	0.87893	0.831206	0.819638	1	0.89256	0.0611692
2402	4	23458	9520	104.212	1.36196	120.809	8.65609	139.919	10.5198	14.2201	0.560053	22.4378	4.85476	34.8446	7.89791	2402	25	32982	0.131928	126.323	12.66	26.0179	8.14791	0.938482	0.919077	0.900385	0.896428	0.881011	0.879086	0.900688	0.874568	0.879192	0.852768	0.850373	0.873143	0.878919	0.825223	0.89235	0.866169	0.847129	0.878798	0.830877	0.819599	1	0.893385	0.0607936
2404	4	21998	9009	109.276	4.25525	125.378	9.51744	144.415	11.4472	16.4505	1.91382	25.1151	5.76077	38.3674	9.1951	2404	27	31011	0.124044	130.906	13.3071	28.9639	9.18265	0.939747	0.919899	0.901696	0.897939	0.881752	0.880252	0.901422	0.875077	0.880188	0.853504	0.851488	0.873416	0.879204	0.826207	0.892151	0.867144	0.847602	0.878898	0.831237	0.819677	1	0.894334	0.0604131
