# Supplementary material for: IBSEM: An Individual-Based Atlantic Salmon Population Model
Source: PLoS One. 2015 Sep 18;10(9):e0138444. doi: 10.1371/journal.pone.0138444 (PMC4575158; doi:10.1371/journal.pone.0138444)
Supplement: S1 Minimal dataset — (ZIP) [file pone.0138444.s003.zip › temp/scenario 1/wild - 9/runFiles/results/spawners.txt]

month	parr0	parr1	parr2	averageLenghtFry	averageLenghtParr1	averageLenghtParr2	adults	0SW	1SW	2SW	3SW	averageLenght0+	averageLenght1+	averageLenght2+	averageLenght3+	eggDensity	mortality	viableEggWeight
21	263	8980	4072	67.7274	107.606	131.083	109	0	3	73	33	0	593.028	857.729	1016.78	0	0	129.948
22	147	7131	2886	67.451	107.553	131.046	4	0	0	3	1	0	0	873.971	831.683	3.67208	0.527741	135.998
33	179	9678	6831	66.8262	107.803	126.866	340	0	330	1	9	0	646.296	814.7	1050.78	0	0	135.998
34	103	7786	4762	67.0841	107.823	126.827	22	0	22	0	0	0	657.593	0	0	4.62761	0.611027	117.947
45	148	8323	6755	65.4198	109.16	127.513	451	0	174	277	0	0	595.401	834.882	0	0	0	117.947
46	63	7091	5324	64.9027	109.12	127.412	24	0	10	14	0	0	591.377	817.877	0	8.22555	0.673513	125.425
57	286	7971	5685	69.2919	107.265	129.222	435	0	234	149	52	0	638.865	795.152	1029.12	0	0	125.425
58	135	6448	4690	69.0305	107.23	129.146	21	0	13	7	1	0	635.637	780.353	958.69	8.10698	0.66711	127.693
69	224	9666	6359	66.243	108.731	126.925	458	0	231	200	27	0	609.481	833.109	1024.96	0	0	127.693
70	133	8020	5036	65.9964	108.703	126.924	28	0	15	12	1	0	613.125	853.906	905.119	7.90404	0.67129	125.001
81	242	8009	7103	67.7172	105.499	127.275	383	0	146	199	38	0	601.607	808.693	1043.63	0	0	125.001
82	124	5576	5507	67.455	105.487	127.243	17	0	6	9	2	0	589.383	821.926	993.596	7.31102	0.651408	128.715
93	226	10618	7401	67.2175	109.7	127.161	303	0	150	121	32	0	569.161	760.978	997.029	0	0	128.715
94	135	7338	5527	66.7751	109.667	127.22	11	0	3	7	1	0	569.729	746.568	956.597	4.80331	0.599853	124.749
105	211	10063	5608	66.5305	109.208	129.422	347	0	209	117	21	0	610.452	753.031	951.639	0	0	124.749
106	105	7043	4060	66.1121	109.213	129.582	19	0	8	9	2	0	622.639	715.61	866.89	4.7637	0.612778	119.013
117	188	8615	6015	66.8957	108.784	128.586	426	0	232	174	20	0	592.367	810.725	953.232	0	0	119.013
118	81	6012	4701	67.2895	108.683	128.52	16	0	10	6	0	0	610.591	849.39	0	7.30745	0.665276	123.718
129	210	8869	5393	67.6502	109.316	129.199	427	0	237	166	24	0	625.379	784.466	987.223	0	0	123.718
130	117	7305	3907	67.2027	109.276	129.239	23	0	17	6	0	0	630.457	768.557	0	7.2022	0.664871	123.059
141	256	10705	5042	68.0932	110.669	130.079	407	0	183	199	25	0	621.586	822.66	978.978	0	0	123.059
142	139	9033	3724	67.9499	110.577	129.99	12	0	5	7	0	0	635.07	795.162	0	8.1017	0.670181	126.139
153	177	9107	5229	64.7832	108.181	128.962	376	0	193	151	32	0	656.204	852.351	1044.01	0	0	126.139
154	103	6404	4101	65.1916	108.195	129.004	18	0	8	10	0	0	652.69	879.625	0	7.86023	0.660579	128.294
165	213	8632	6249	66.2878	106.679	127.666	418	0	224	164	30	0	616.91	845.73	1049.37	0	0	128.294
166	108	6015	4719	65.9298	106.728	127.727	22	0	11	7	4	0	617.155	870.856	1095.4	7.89257	0.666664	126.644
177	191	8601	7178	65.462	107.095	126.256	378	0	152	184	42	0	585.561	821.6	1046.44	0	0	126.644
178	109	7248	5633	65.6048	107.016	126.232	22	0	6	14	2	0	599.679	804.797	947.716	7.57637	0.655434	129.139
189	251	8901	7112	67.2847	107.625	127.583	387	0	229	124	34	0	593.894	786.181	1014.79	0	0	129.139
190	110	6343	4944	67.1168	107.542	127.646	15	0	9	5	1	0	590.07	778.805	1059.9	6.41342	0.649128	123.508
201	164	8867	6755	65.5821	107.126	126.655	449	0	240	193	16	0	610.894	775.667	965.238	0	0	123.508
202	83	7119	5484	64.9525	107.089	126.605	22	0	12	9	1	0	619.712	758.704	864.405	6.79568	0.661143	121.42
213	245	9110	6902	68.0904	108.118	128.146	401	0	179	201	21	0	581.2	799.852	945.284	0	0	121.42
214	136	6404	4792	67.7378	108.007	128.125	23	0	12	10	1	0	591.794	805.13	1157.86	6.42759	0.650632	122.358
225	182	9267	6052	65.5021	108.464	127.479	402	0	229	145	28	0	573.963	766.351	953.62	0	0	122.358
226	101	7654	4280	65.6068	108.406	127.47	24	0	12	9	3	0	554.456	798.644	908.242	6.22852	0.652891	120.711
237	190	7946	6590	66.5598	106.792	127.68	357	0	154	178	25	0	569.429	741.356	949.996	0	0	120.711
238	95	5822	4571	66.4649	106.892	127.582	9	0	4	5	0	0	550.808	716.158	0	5.52871	0.632839	120.733
249	189	8831	6744	67.0169	108.042	126.959	408	0	241	147	20	0	622.2	772.044	964.902	0	0	120.733
250	92	7476	5459	66.9103	108.018	126.937	22	0	16	5	1	0	619.144	819.365	1006.66	6.36646	0.65562	119.895
261	217	10604	5979	67.7815	111.562	130.101	409	0	190	199	20	0	647.585	829.291	977.931	0	0	119.895
262	130	8851	4774	67.9503	111.553	130.145	21	0	10	10	1	0	636.939	849.426	936.931	8.25786	0.672293	126.263
273	247	8644	5025	67.0572	107.622	129.445	492	0	282	184	26	0	597.736	815.823	1048.01	0	0	126.263
274	126	6988	3559	66.9938	107.6	129.197	32	0	15	16	1	0	612.82	802.877	1198.07	8.61469	0.683042	125.054
285	279	11027	6492	69.3973	110.314	129.265	485	0	242	210	33	0	577.227	782.482	988.58	0	0	125.054
286	142	9049	4753	69.0823	110.281	129.314	28	0	11	14	3	0	576.346	810.269	964.109	8.03783	0.678289	123.589
297	271	11092	5740	68.1498	110.766	130.087	413	0	185	199	29	0	592.214	767.17	993.252	0	0	123.589
298	131	8691	4112	68.2241	110.72	130.007	27	0	11	13	3	0	591.056	763.767	1036.74	6.7958	0.655979	123.67
309	143	9844	4915	64.0836	108.647	128.848	467	0	267	163	37	0	624.072	789.248	964.095	0	0	123.67
310	61	8546	3787	63.9278	108.587	128.725	19	0	12	5	2	0	603.003	722.502	1037.8	7.60112	0.673454	122.79
321	312	9170	6961	69.4908	107.866	129.387	448	0	205	221	22	0	590.094	808.168	1006.31	0	0	122.79
322	146	7589	4923	69.2475	107.865	129.403	17	0	9	7	1	0	608.068	806.589	1065.59	7.67921	0.672065	123.677
333	194	9455	6969	66.1884	108.553	126.898	346	0	152	167	27	0	556.201	758.332	970.396	0	0	123.677
334	93	7854	5049	66.2808	108.489	126.873	18	0	9	6	3	0	547.815	796.19	993.605	5.50789	0.629844	121.528
345	202	10072	6299	67.4017	109.523	128.99	284	0	137	121	26	0	524.355	710.252	931.257	0	0	121.528
346	117	7366	5190	67.6615	109.483	128.897	18	0	11	5	2	0	522.18	741.891	1007.47	4.14408	0.586286	121.302
357	163	9436	5485	66.4761	109.723	128.817	342	0	207	123	12	0	566.578	704.281	967.758	0	0	121.302
358	80	6963	3840	66.9073	109.628	128.725	20	0	13	7	0	0	559.042	710.232	0	4.27602	0.606776	114.631
369	228	8928	5335	68.613	109.655	130.043	420	0	246	160	14	0	616.909	753.625	935.589	0	0	114.631
370	115	6515	4105	68.6443	109.634	129.997	21	0	13	6	2	0	620.383	742.74	996.469	5.44887	0.637006	118.292
381	182	8737	4968	66.394	109.544	128.587	436	0	191	220	25	0	575.135	801.552	953.777	0	0	118.292
382	101	7090	3877	66.3567	109.574	128.568	17	0	5	9	3	0	588.918	853.687	950.742	7.39327	0.666613	123.882
393	241	7602	5436	67.0734	106.474	128.169	393	0	228	128	37	0	594.165	764.346	992.266	0	0	123.882
394	126	6294	4596	66.9752	106.445	128.093	13	0	5	4	4	0	635.401	760.372	972.579	6.19072	0.648591	121.667
405	166	8564	7082	65.9075	107.175	125.913	340	0	158	163	19	0	595.661	779.022	961.178	0	0	121.667
406	81	5831	4935	65.6055	107.121	125.96	15	0	6	8	1	0	589.851	793.563	1090.07	5.18557	0.61836	122.544
417	193	8212	6956	66.5124	107.116	126.948	361	0	196	146	19	0	595.343	780.789	975.9	0	0	122.544
418	87	6174	4854	66.6847	107.122	126.764	18	0	9	8	1	0	580.487	796.724	847.732	5.97111	0.641255	122.909
429	335	9796	7078	69.954	109.902	128.707	443	0	272	146	25	0	597.633	785.132	991.362	0	0	122.909
430	159	6841	5769	70.4182	109.773	128.686	32	0	18	11	3	0	599.546	824.564	1024.66	6.82717	0.66053	122.602
441	244	10959	5034	67.8188	111.702	129.924	475	0	232	219	24	0	619.512	796.292	1022.97	0	0	122.602
442	126	8428	4036	68.0671	111.629	129.967	22	0	16	4	2	0	608.79	808.6	925.488	8.38659	0.677154	125.708
453	216	9613	4540	66.7011	109.244	130.051	493	0	269	197	27	0	588.08	786.213	961.674	0	0	125.708
454	88	6899	3204	66.9675	109.228	130.087	24	0	13	9	2	0	601.389	784.473	967.789	7.81056	0.677962	122.361
465	228	8174	5816	65.911	106.476	127.276	513	0	278	209	26	0	610.366	792.435	1010	0	0	122.361
466	118	7072	4464	66.1143	106.447	127.302	24	0	12	10	2	0	606.484	769.477	1149.24	7.80171	0.674395	123.656
477	199	8810	7560	66.2781	107.453	126.566	439	0	205	199	35	0	622.317	799.695	1026.1	0	0	123.656
478	94	6973	5446	65.7077	107.479	126.576	16	0	4	9	3	0	608.322	841.198	987.872	7.87634	0.669355	126.326
489	204	9186	6778	66.4939	107.936	127.807	383	0	187	160	36	0	601.189	809.489	1016.93	0	0	126.326
490	93	7271	5214	66.6763	107.932	127.815	16	0	7	7	2	0	622.64	783.868	1138.65	6.39396	0.645599	124.558
501	139	8302	6438	63.4101	106.602	126.329	362	0	215	127	20	0	615.144	795.075	1035.31	0	0	124.558
502	72	6096	4683	62.8862	106.599	126.295	14	0	10	1	3	0	615.908	840.848	1009.73	5.79149	0.637531	121.912
513	236	8406	7409	68.6123	107.1	127.572	428	0	227	184	17	0	586.982	796.856	1021	0	0	121.912
514	111	5930	5670	67.9793	107.112	127.531	16	0	10	6	0	0	578.321	815.855	0	6.62528	0.6534	123.362
525	246	11445	6144	68.2586	112.755	129.969	414	0	216	178	20	0	606.925	783.114	1012.15	0	0	123.362
526	136	9853	4381	68.365	112.739	129.988	20	0	11	9	0	0	604.057	756.55	0	6.7942	0.659533	122.339
537	170	8488	4227	63.4443	107.261	129	437	0	227	184	26	0	626.019	807.66	969.464	0	0	122.339
538	80	6438	3586	63.8329	107.256	128.968	15	0	9	6	0	0	634.297	811.636	0	8.42962	0.680381	124.894
549	182	6761	6633	64.6539	104.572	125.671	506	0	259	226	21	0	662.78	839.101	1033.62	0	0	124.894
550	95	5919	5098	65.2092	104.551	125.592	28	0	12	15	1	0	660.261	850.835	1190.64	9.50246	0.687024	126.207
561	208	7800	8306	65.4175	105.413	124.714	428	0	143	245	40	0	584.822	861.016	1044.31	0	0	126.207
562	104	6655	6700	65.2286	105.333	124.758	21	0	9	10	2	0	608.508	865.952	993.37	9.06686	0.672689	130.054
573	277	8935	8651	67.6571	106.8	126.239	394	0	247	113	34	0	635.611	812.928	1056.75	0	0	130.054
574	142	6957	5950	67.2429	106.784	126.2	25	0	13	11	1	0	624.194	832.728	1028.14	6.46999	0.646705	125.02
585	183	10129	7000	64.5105	108.91	126.993	429	0	225	184	20	0	605.902	832.789	1009.88	0	0	125.02
586	95	8506	6088	64.7188	108.867	127.008	14	0	5	8	1	0	609.155	876.294	1037.82	7.05595	0.658028	124.981
597	230	8325	6706	67.3074	107.236	128.362	498	0	282	178	38	0	622.434	788.14	997.39	0	0	124.981
598	137	7125	5678	67.2819	107.17	128.378	30	0	18	12	0	0	611.097	810.411	0	8.1217	0.681966	122.927
609	306	9585	7310	69.887	108.78	127.872	550	0	303	211	36	0	561.478	781.774	968.174	0	0	122.927
610	182	7409	5456	69.8523	108.696	127.945	23	0	13	8	2	0	558.385	775.449	896.995	8.19146	0.683451	122.653
621	148	8689	5991	63.2042	107.464	126.369	446	0	218	189	39	0	541.342	719.806	955.117	0	0	122.653
622	74	6261	4757	64.066	107.494	126.293	27	0	14	12	1	0	540.575	742.188	932.615	5.81663	0.642895	120.545
633	138	5651	6819	62.721	102.015	124.736	392	0	219	145	28	0	568.999	722.711	893.916	0	0	120.545
634	86	3804	5077	62.7433	101.945	124.772	17	0	11	4	2	0	563.1	724.593	803.249	5.29242	0.633942	118.41
645	265	7188	9357	68.3811	105.587	124.209	419	0	221	174	24	0	607.489	761.826	927.075	0	0	118.41
646	164	5557	7265	68.2906	105.582	124.281	15	0	4	10	1	0	639.14	774.23	768.386	6.59917	0.662368	120.181
657	261	9813	7900	68.596	110.247	127.26	390	0	173	181	36	0	590.305	793.074	945.296	0	0	120.181
658	117	8010	5412	68.1616	110.257	127.358	22	0	11	10	1	0	583.167	779.964	921.262	6.31305	0.647632	123.323
669	201	9479	5253	66.4802	108.903	129.003	385	0	227	128	30	0	576.269	770.734	957.526	0	0	123.323
670	87	6846	3703	66.7008	108.909	128.995	19	0	12	6	1	0	574.467	776.449	835.628	5.66812	0.636642	121.608
681	186	8432	5868	66.1625	107.483	127.945	444	0	282	149	13	0	620.37	770.834	964.743	0	0	121.608
682	100	6040	4609	66.5508	107.544	127.87	19	0	11	8	0	0	616.067	772.932	0	6.60747	0.663564	119.508
693	224	8068	6809	67.6556	106.999	127.061	413	0	169	226	18	0	584.766	817.804	938.553	0	0	119.508
694	136	5648	5135	67.9421	106.956	127.108	25	0	11	14	0	0	594.251	831.354	0	7.27698	0.663487	124.16
705	222	10258	6254	66.4897	110.305	127.689	325	0	150	142	33	0	599.456	764.783	1004.42	0	0	124.16
706	109	8597	4318	66.5398	110.243	127.544	16	0	6	9	1	0	610.79	764.98	1058.4	5.58905	0.625498	125.176
717	100	6156	5458	62.0778	103.634	126.001	377	0	214	138	25	0	605.177	778.426	960.462	0	0	125.176
718	39	4559	4582	62.537	103.581	125.949	18	0	11	6	1	0	578.086	775.922	937.334	6.08822	0.646699	121.623
729	228	5982	8563	66.8194	103.381	123.888	402	0	193	186	23	0	591.953	774	969.635	0	0	121.623
730	91	4892	6402	66.3512	103.396	123.89	17	0	12	5	0	0	578.146	798.024	0	6.68401	0.658427	122.24
741	259	10020	8219	68.3941	109.961	126.67	331	0	117	190	24	0	520.851	746.925	939.977	0	0	122.24
742	115	7610	6972	68.2287	109.877	126.716	18	0	6	12	0	0	532.975	771.622	0	4.81206	0.609428	121.65
753	234	9367	5850	68.2838	109.04	129.08	319	0	211	81	27	0	579.769	710.865	964.652	0	0	121.65
754	120	6360	4821	68.445	109.06	129.007	9	0	4	4	1	0	597.835	718.292	966.043	4.39234	0.601841	119.289
765	218	9787	5626	67.5546	110.51	129.502	482	0	310	158	14	0	617.05	760.865	882.646	0	0	119.289
766	131	7281	4526	67.7515	110.415	129.529	20	0	15	5	0	0	608.227	791.359	0	6.84284	0.673854	117.563
777	199	8129	4893	65.7044	108.47	128.873	572	0	254	302	16	0	553.856	789.608	930.082	0	0	117.563
778	117	6890	3874	65.4946	108.41	128.829	27	0	12	15	0	0	541.676	779.77	0	8.32261	0.689174	121.342
789	253	7864	6260	66.7096	106.275	127.569	485	0	264	185	36	0	642.091	747.208	991.359	0	0	121.342
790	109	5418	4852	67.0115	106.283	127.516	30	0	16	9	5	0	641.409	715.494	1015.53	7.90294	0.681935	122.012
801	241	9775	6884	66.4884	108.439	126.756	388	0	161	193	34	0	593.296	825.443	949.984	0	0	122.012
802	140	8323	5170	66.7193	108.417	126.732	15	0	4	9	2	0	561.382	830.484	940.462	6.59782	0.645904	126.303
813	260	9663	7091	69.2893	108.438	128.719	356	0	191	122	43	0	599.516	785.015	1021.1	0	0	126.303
814	142	7704	5254	68.9908	108.424	128.72	19	0	9	7	3	0	620.54	790.88	1061.86	6.44505	0.644325	126.374
825	173	10265	5740	64.5536	110.444	128.058	391	0	223	151	17	0	588.4	781.07	1036.68	0	0	126.374
826	74	7359	4956	64.2367	110.446	128.053	13	0	4	9	0	0	558.211	790.194	0	5.51778	0.62749	123.704
837	155	6883	5201	65.3039	104.818	127.529	519	0	313	179	27	0	622.522	778.37	947.129	0	0	123.704
838	80	5260	4030	65.1108	104.892	127.496	20	0	10	9	1	0	592.514	772.035	1045.83	8.27013	0.68773	121.797
849	187	8005	7597	66.624	107.293	125.848	591	0	260	301	30	0	625.671	833.566	1003.43	0	0	121.797
850	89	6943	6557	67.0059	107.294	125.869	30	0	16	13	1	0	621.105	796.205	988.087	11.9658	0.704799	126.982
861	217	8384	6712	65.6831	106.707	127.019	428	0	170	215	43	0	620.724	808.055	999.396	0	0	126.982
862	96	6630	4899	65.7116	106.746	127.039	29	0	9	17	3	0	598.826	815.784	1066.35	8.44845	0.672692	127.779
873	234	9438	7279	67.6428	106.984	127.364	406	0	218	146	42	0	588.224	802.042	995.283	0	0	127.779
874	121	7348	5560	68.1398	106.928	127.324	20	0	11	9	0	0	600.44	781.376	0	6.88444	0.651524	126.979
885	214	8841	7911	66.4842	107.543	126.262	376	0	191	163	22	0	629.815	810.647	1023.46	0	0	126.979
886	120	6275	5520	66.0383	107.414	126.224	17	0	8	8	1	0	620.149	799.376	1107.61	6.78354	0.654362	124.777
897	215	8605	7083	66.8971	107.433	127.053	387	0	222	133	32	0	581.26	804.038	957.328	0	0	124.777
898	113	6171	5915	67.4321	107.466	127.07	18	0	14	3	1	0	592.103	827.441	1027.81	5.85416	0.637536	123.392
909	206	9601	6562	67.3098	109.144	127.936	430	0	214	190	26	0	593.909	774.867	1000.05	0	0	123.392
910	98	6728	5763	67.5042	109.053	127.911	18	0	7	9	2	0	604.372	739.051	946.78	6.44194	0.652293	122.537
921	182	8028	5996	66.0952	106.937	127.462	385	0	213	138	34	0	594.138	786.369	968.948	0	0	122.537
922	89	6684	5237	66.2987	106.887	127.449	15	0	11	4	0	0	598.428	749.227	0	6.46194	0.65332	122.855
933	195	9194	6570	66.3396	108.539	127.588	408	0	201	189	18	0	588.594	768.097	999.822	0	0	122.855
934	103	7608	4509	66.4157	108.544	127.511	25	0	15	9	1	0	581.757	756.316	916.426	5.87782	0.641402	121.83
945	135	6836	6185	62.9765	104.863	125.883	414	0	200	185	29	0	588.84	773.497	951.653	0	0	121.83
946	70	5438	4874	62.7727	104.859	125.888	22	0	7	14	1	0	581.205	787.043	966.633	6.28494	0.651658	121.689
957	216	8021	7510	66.9186	106.919	126.537	423	0	230	165	28	0	581.602	785.814	977.148	0	0	121.689
958	121	6772	6531	66.9207	106.93	126.541	28	0	16	9	3	0	558.587	727.909	926.92	6.69254	0.656421	123.538
969	190	8750	7028	67.0241	108.097	127.097	455	0	234	188	33	0	598.896	763.451	945.427	0	0	123.538
970	86	7486	5958	67.4009	108.102	127.102	20	0	10	7	3	0	619.907	713.787	955.107	7.53017	0.676964	121.941
981	211	9640	6322	66.5319	109.319	128.683	465	0	258	184	23	0	594.515	796.308	991.806	0	0	121.941
982	104	7587	4725	66.2899	109.293	128.508	29	0	14	12	3	0	576.854	797.846	1028.17	7.37415	0.667958	124.204
993	171	7352	6125	64.4831	104.912	126.052	444	0	261	158	25	0	614.472	774.074	987.436	0	0	124.204
994	96	5913	5313	64.4302	104.891	125.977	15	0	10	3	2	0	622.728	804.566	932.063	6.2983	0.653373	121.547
1005	199	6214	8543	65.1647	103.334	123.647	448	0	175	244	29	0	609.434	805.509	977.722	0	0	121.547
1006	102	4301	5939	65.4095	103.339	123.655	24	0	11	10	3	0	593.317	801.273	1020.7	8.56518	0.681438	125.156
1017	256	9068	8393	67.2431	108.245	125.823	468	0	227	204	37	0	621.112	798.54	1032.26	0	0	125.156
1018	124	7436	7157	67.4311	108.317	125.816	18	0	8	8	2	0	627.752	803.808	1008.86	7.91619	0.675145	124.381
1029	199	10173	6078	65.9246	109.203	128.628	374	0	184	168	22	0	616.788	814.54	1010.4	0	0	124.381
1030	116	8718	5192	65.6364	109.217	128.546	29	0	17	10	2	0	616.163	806.466	968.909	6.18001	0.642952	123.971
1041	269	10187	6475	69.3154	109.356	129.734	486	0	309	153	24	0	614.259	801.039	979.022	0	0	123.971
1042	137	7583	4649	69.4782	109.372	129.754	25	0	17	6	2	0	604.135	780.371	1045.8	7.70787	0.679175	121.888
1053	162	9264	5542	63.9761	108.954	127.574	577	0	276	272	29	0	599.397	796.264	1012.79	0	0	121.888
1054	79	7723	4773	64.39	108.919	127.501	31	0	21	9	1	0	587.648	804.645	909.863	9.75256	0.696838	124.575
1065	174	7201	6016	64.6416	104.856	126.969	555	0	305	223	27	0	648.696	816.512	1037.39	0	0	124.575
1066	93	6075	4493	64.8385	104.839	126.83	35	0	19	15	1	0	644.678	819.482	1236.02	9.72723	0.695595	124.72
1077	274	9240	8211	68.1638	106.759	126.166	513	0	170	301	42	0	620.994	843.31	1027.76	0	0	124.72
1078	141	7097	6408	68.0894	106.667	126.155	27	0	7	15	5	0	617.887	831.489	994.302	10.9096	0.691194	129.411
1089	216	9486	7730	66.1024	107.874	126.59	376	0	166	167	43	0	645.169	825.32	1075.99	0	0	129.411
1090	116	8149	5520	66.0001	107.848	126.595	19	0	5	12	2	0	644.583	876.471	1050.52	8.01868	0.657854	131.329
1101	276	10583	7098	67.9905	108.764	128.559	459	0	285	141	33	0	627.706	833.318	1028.91	0	0	131.329
1102	131	8438	5570	67.371	108.751	128.597	25	0	16	6	3	0	622.199	872.974	1060.69	8.59347	0.678081	126.923
1113	222	10975	6455	66.0364	110.344	129.03	540	0	291	229	20	0	603.149	812.199	1020.82	0	0	126.923
1114	123	8399	5197	65.706	110.322	129.038	23	0	13	9	1	0	610.196	813.773	914.248	9.71505	0.696864	124.411
1125	261	9741	5861	68.0355	108.556	129.701	482	0	217	235	30	0	549.339	788.101	997.156	0	0	124.411
1126	125	7959	4425	67.5463	108.533	129.603	24	0	11	11	2	0	540.629	786.28	977.471	8.50511	0.684123	124.78
1137	256	10028	6441	66.9123	109.089	128.458	499	0	301	163	35	0	626.525	750.624	999.359	0	0	124.78
1138	135	8540	5111	67.8731	109.063	128.385	26	0	14	10	2	0	636.044	734.276	885.06	7.88804	0.679689	123.032
1149	171	9265	6202	65.2604	108.205	128.249	530	0	223	281	26	0	627.716	827.396	932.782	0	0	123.032
1150	84	6263	5322	64.9139	108.216	128.204	27	0	10	16	1	0	606.845	831.929	969.455	10.0771	0.696185	125.532
1161	275	10054	6095	67.4418	109.239	129.111	510	0	252	195	63	0	616.003	832.819	1032.98	0	0	125.532
1162	156	8017	5291	67.245	109.211	129.152	28	0	14	10	4	0	610.352	814.735	1086.85	10.0822	0.689695	128.458
1173	258	10327	5971	67.1829	109.07	129.037	530	0	267	230	33	0	617.342	810.194	1039.67	0	0	128.458
1174	131	7449	4893	67.8094	109.02	129.071	23	0	15	7	1	0	617.516	806.87	1136.61	9.49925	0.69376	124.973
1185	224	11083	5947	66.4919	109.619	128.884	501	0	228	241	32	0	606.439	802.246	1036.1	0	0	124.973
1186	109	8066	4726	66.0384	109.59	128.805	25	0	12	12	1	0	618.288	781.864	921.425	8.85712	0.683564	126.192
1197	298	10727	6027	68.6747	109.746	129.882	475	0	212	229	34	0	605.812	799.657	1004.5	0	0	126.192
1198	150	8435	4846	68.2642	109.739	129.903	19	0	7	12	0	0	601.013	757.257	0	8.30821	0.678836	125.538
1209	241	10590	6216	68.3124	109.476	129.295	462	0	228	198	36	0	568.965	789.955	955.337	0	0	125.538
1210	123	8445	5171	68.1833	109.43	129.195	24	0	9	14	1	0	582.526	801.616	992.247	7.5679	0.673475	123.535
1221	138	8444	6001	63.2869	106.975	126.673	489	0	283	168	38	0	601.482	767.426	994.197	0	0	123.535
1222	73	7056	4697	63.623	107.03	126.693	28	0	18	10	0	0	605.675	766.955	0	7.57209	0.676079	122.423
1233	159	5659	7265	63.4022	102.353	124.719	513	0	281	209	23	0	646.389	810.752	1011.84	0	0	122.423
1234	73	4162	5925	63.023	102.382	124.711	27	0	20	7	0	0	640.841	831.22	0	9.19133	0.690889	124.665
1245	211	6043	9145	64.9367	102.921	122.022	476	0	205	246	25	0	632.258	836.732	1025.56	0	0	124.665
1246	97	4879	6712	65.0787	102.948	122.013	14	0	7	6	1	0	632.531	848.934	1000.03	9.60378	0.682831	128.699
1257	186	7519	9107	64.4666	105.19	123.296	387	0	185	173	29	0	616.392	827.695	1022.89	0	0	128.699
1258	94	6356	6990	64.0469	105.143	123.269	21	0	9	12	0	0	633.413	877.543	0	7.806	0.664291	128.106
1269	261	8188	9077	68.8257	105.657	125.933	376	0	219	130	27	0	629.094	819.989	1054.86	0	0	128.106
1270	141	6380	6944	68.4587	105.645	125.86	25	0	18	5	2	0	629.9	810.642	1238.12	6.40318	0.643108	126.235
1281	180	8681	8463	65.0829	107.314	124.924	483	0	273	188	22	0	578.684	800.841	988.535	0	0	126.235
1282	97	6462	7057	65.2723	107.296	124.967	25	0	16	7	2	0	562.637	809.551	956.242	6.59064	0.6604	121.124
1293	236	9062	6975	66.691	108.425	127.903	498	0	247	217	34	0	609.649	759.698	988.166	0	0	121.124
1294	117	7344	5725	66.9358	108.384	127.836	23	0	11	10	2	0	608.309	745.213	925.998	8.61132	0.689944	122.841
1305	261	10300	5918	68.1605	110.546	129.674	487	0	276	172	39	0	606.287	810.259	965.018	0	0	122.841
1306	119	8349	4941	68.1443	110.48	129.655	25	0	16	8	1	0	597.843	803.046	984.945	7.97215	0.67715	124.452
1317	195	9089	4975	63.5719	107.959	128.526	469	0	231	214	24	0	609.071	805.784	1052.51	0	0	124.452
1318	90	7453	3544	64.4302	107.894	128.424	15	0	8	5	2	0	609.238	793.399	1002.13	8.67931	0.686235	124.287
1329	132	6716	6463	62.3695	104.029	125.47	504	0	273	191	40	0	625.194	811.538	1002.62	0	0	124.287
1330	62	4713	5630	61.6065	103.954	125.475	30	0	14	14	2	0	641.127	810.199	941.52	9.25854	0.690566	125.02
1341	235	7264	8174	66.6235	104.858	124.865	557	0	280	251	26	0	624.327	812.902	1012.98	0	0	125.02
1342	129	5749	6928	66.3833	104.772	124.875	21	0	10	9	2	0	642.424	768.924	899.688	9.57334	0.69568	124.436
1353	142	7343	7941	62.3563	104.927	123.762	456	0	195	213	48	0	589.965	815.756	1000.22	0	0	124.436
1354	72	5421	6216	62.4141	104.988	123.688	19	0	14	3	2	0	595.328	815.843	1008.57	8.49933	0.678106	126.841
1365	230	7555	8557	67.4795	104.809	125.696	467	0	294	152	21	0	632.447	785.824	1064.31	0	0	126.841
1366	117	6206	7194	67.3825	104.794	125.704	24	0	18	5	1	0	626.41	815.32	1005.17	7.46474	0.6716	124.056
1377	320	10728	8803	69.7622	110.325	127.524	457	0	215	215	27	0	628.894	832.697	1007.7	0	0	124.056
1378	160	9162	6733	69.4448	110.232	127.574	29	0	17	10	2	0	619.556	811.705	1020.26	9.07662	0.685511	126.212
1389	142	9730	5392	63.9426	109.136	128.191	508	0	272	197	39	0	608.06	823.463	1062.32	0	0	126.212
1390	65	7115	4220	64.5186	109.085	128.166	23	0	11	12	0	0	603.106	839.759	0	8.46254	0.680876	125.81
1401	225	8659	5783	66.487	106.755	128.726	656	0	367	250	39	0	598.699	796.72	1013.35	0	0	125.81
1402	109	6134	4351	66.3204	106.705	128.606	28	0	15	13	0	0	591.823	782.091	0	9.83462	0.703684	123.045
1413	208	9125	6966	65.665	107.957	126.821	559	0	252	278	29	0	583.636	776.767	962.221	0	0	123.045
1414	100	6344	5542	65.0462	107.928	126.758	30	0	13	17	0	0	586.529	777.692	0	9.07068	0.69618	122.646
1425	183	8770	6617	65.3569	106.89	126.971	363	0	153	170	40	0	571.557	744.726	934.212	0	0	122.646
1426	105	6634	4680	65.568	106.864	126.928	23	0	10	13	0	0	585.628	754.979	0	5.4987	0.631444	122.289
1437	143	7583	7494	64.6815	105.09	125.118	364	0	199	135	30	0	605.888	772.336	963.234	0	0	122.289
1438	72	6355	5433	64.1749	105.135	125.159	27	0	14	11	2	0	611.976	769.08	835.27	5.59893	0.635202	122.167
1449	205	8759	7861	67.4402	108.162	126.862	440	0	220	195	25	0	593.193	792.947	926.411	0	0	122.167
1450	85	7426	5637	67.4136	108.14	126.816	22	0	11	11	0	0	592.954	775.008	0	6.61486	0.657911	122.152
1461	277	10533	5895	68.3069	111.398	130.436	423	0	211	178	34	0	577.803	773.216	946.889	0	0	122.152
1462	126	7781	4939	68.8359	111.383	130.405	12	0	3	8	1	0	529.82	792.848	789.284	6.33644	0.654832	121.377
1473	206	10629	4295	67.0074	110.991	130.716	446	0	262	157	27	0	597.193	760.804	960.287	0	0	121.377
1474	107	8348	2944	66.9683	110.969	130.671	24	0	15	7	2	0	585.184	766.083	1059.22	6.58532	0.661665	120.888
1485	195	7947	5264	66.1013	107.143	128.58	502	0	267	210	25	0	593.169	794.728	937.492	0	0	120.888
1486	99	5825	4546	66.3552	107.091	128.448	24	0	10	13	1	0	586.786	789.644	899.448	7.88915	0.682276	121.984
1497	180	8432	6285	65.1468	107.438	126.878	398	0	170	201	27	0	596.613	769.562	983.695	0	0	121.984
1498	91	5986	4720	64.9707	107.403	126.882	15	0	6	9	0	0	610.15	764.29	0	6.50582	0.657643	121.76
1509	192	8048	6690	66.881	106.367	126.793	335	0	185	125	25	0	590.941	781.024	950.083	0	0	121.76
1510	113	5593	5454	67.0692	106.427	126.687	15	0	8	5	2	0	601.024	769.133	960.148	5.16287	0.619701	122.477
1521	191	8883	7103	67.5132	107.974	126.983	391	0	209	161	21	0	604.436	777.94	955.918	0	0	122.477
1522	92	6533	5493	67.1939	107.883	126.954	20	0	7	12	1	0	609.762	757.601	1092.92	6.18635	0.653719	120.234
1533	187	9402	5954	67.6596	109.806	128.58	393	0	202	168	23	0	585.008	771.827	953.539	0	0	120.234
1534	91	8071	5037	67.3603	109.784	128.56	16	0	8	8	0	0	576.959	756.192	0	5.90215	0.644899	121.1
1545	263	10456	5344	69.4409	111	130.631	478	0	283	173	22	0	571.578	757.338	932.963	0	0	121.1
1546	139	7833	3648	69.68	110.987	130.537	24	0	14	9	1	0	566.495	746.331	1005.39	6.17944	0.658809	118.961
1557	222	10373	4864	67.6891	110.821	130.604	409	0	211	169	29	0	621.059	771.666	971.997	0	0	118.961
1558	130	8744	3757	68.1331	110.788	130.539	18	0	11	6	1	0	633.825	793.063	1014.89	6.94478	0.66427	122.23
1569	264	10731	5001	69.133	111.04	131.133	425	0	221	177	27	0	632.381	818.714	986.741	0	0	122.23
1570	144	7845	4078	69.473	111.027	131.047	18	0	10	7	1	0	633.831	834.871	1089.93	8.46159	0.681505	125.123
1581	248	10082	4973	67.0469	109.816	129.75	456	0	258	175	23	0	595.387	827.575	1016.67	0	0	125.123
1582	114	7036	3751	67.259	109.781	129.663	21	0	14	7	0	0	599.262	841.784	0	7.64459	0.670854	124.896
1593	222	9935	5272	66.4469	109.131	128.863	452	0	228	196	28	0	614.876	771.791	994.605	0	0	124.896
1594	120	6769	4510	66.3062	109.144	128.881	31	0	16	14	1	0	615.222	782.246	1051.59	7.84894	0.679149	122.977
1605	221	9487	5991	67.28	108.349	128.585	429	0	168	232	29	0	582.936	806.522	947.783	0	0	122.977
1606	112	7109	4209	66.816	108.296	128.662	18	0	8	10	0	0	597.507	803.816	0	7.52859	0.669627	124.38
1617	215	9877	6210	67.1904	108.987	128.315	381	0	214	137	30	0	611.48	768.67	979.245	0	0	124.38
1618	112	8032	5389	67.2376	108.928	128.31	17	0	8	7	2	0	596.512	727.457	1118.51	6.10428	0.648565	121.815
1629	229	9995	6192	67.7101	109.379	129.286	424	0	197	204	23	0	613.128	808.159	956.961	0	0	121.815
1630	113	7938	4973	67.5134	109.395	129.234	18	0	6	12	0	0	606.417	790.418	0	7.52143	0.671011	123.635
1641	224	9570	5775	66.6054	109.45	128.8	440	0	247	171	22	0	563.24	775.623	963.499	0	0	123.635
1642	124	7805	4724	66.8783	109.478	128.746	19	0	9	8	2	0	573.106	782.234	912.943	5.43586	0.637478	118.911
1653	204	10280	5429	67.0801	109.778	129.775	376	0	196	160	20	0	588.888	761.803	986.126	0	0	118.911
1654	110	7710	4404	67.1893	109.744	129.704	19	0	13	5	1	0	578.899	759.485	926.815	5.4718	0.633234	120.786
1665	196	9879	5451	66.4029	110.603	129.471	429	0	244	156	29	0	571.843	742.374	930.981	0	0	120.786
1666	103	7365	4045	66.6179	110.599	129.6	24	0	13	9	2	0	563.878	723.306	900.608	5.82223	0.647769	119.224
1677	179	8379	4752	65.3167	107.902	128.979	435	0	205	200	30	0	597.652	781.725	948.322	0	0	119.224
1678	87	6292	3813	65.5742	107.909	128.96	23	0	10	12	1	0	582.578	791.276	959.313	6.6777	0.6593	122.047
1689	269	8272	6331	68.97	107.808	127.789	415	0	213	169	33	0	593.379	797.962	990.402	0	0	122.047
1690	158	6453	4947	69.042	107.759	127.741	23	0	15	7	1	0	598.201	782.643	958.84	7.20603	0.663343	124.841
1701	197	10889	5713	66.0924	111.089	128.873	401	0	190	189	22	0	605.116	771.873	993.121	0	0	124.841
1702	96	8140	4767	65.8534	111.015	128.811	19	0	9	9	1	0	602.842	802.227	885.111	6.75599	0.662608	121.28
1713	206	7934	5188	67.7506	106.399	129.05	437	0	214	194	29	0	592.444	790.099	983.244	0	0	121.28
1714	120	5383	4161	67.5691	106.303	128.962	22	0	8	12	2	0	616.422	782.607	859.529	7.93787	0.676842	124.182
1725	233	8698	7016	66.2173	107.731	126.144	487	0	259	198	30	0	629.53	795.436	1010.76	0	0	124.182
1726	113	7352	5060	65.9131	107.718	126.017	19	0	11	7	1	0	597.838	773.989	996.869	8.28075	0.682786	123.372
1737	285	10562	6450	68.4472	110.187	129.288	410	0	169	215	26	0	566.136	803.364	977.243	0	0	123.372
1738	158	9035	4889	67.7564	110.106	129.295	16	0	7	7	2	0	556.699	842.539	921.185	7.05696	0.659633	125.114
1749	236	10493	5723	67.2235	109.674	129.688	414	0	268	116	30	0	593.783	745.094	1011.13	0	0	125.114
1750	103	7209	3930	66.6819	109.681	129.805	29	0	18	8	3	0	596.996	740.889	1022.13	6.10786	0.655048	119.215
1761	255	10562	5643	68.4526	110.654	130.427	478	0	258	202	18	0	596.701	775.09	1012.67	0	0	119.215
1762	123	9072	4585	68.2318	110.602	130.344	32	0	18	14	0	0	619.847	780.12	0	7.3387	0.673721	121.752
1773	174	9553	4943	63.7164	109.478	128.735	410	0	194	184	32	0	576.526	759.964	965.746	0	0	121.752
1774	87	7419	3608	63.6055	109.417	128.763	17	0	9	7	1	0	570.45	749.539	979.92	6.52782	0.659487	121.488
1785	192	7624	5728	66.8545	106.01	128.413	461	0	278	151	32	0	588.394	777.733	1001.06	0	0	121.488
1786	95	5384	4691	66.8878	106.136	128.299	18	0	12	5	1	0	598.758	796.332	1027.52	6.84424	0.666985	121.053
1797	228	9827	6813	67.1214	109.567	127.242	458	0	236	205	17	0	633.792	780.862	996.593	0	0	121.053
1798	113	8196	4883	67.0865	109.527	127.167	27	0	14	13	0	0	626.653	771.228	0	7.42834	0.671168	123.045
1809	166	7888	5728	64.5547	106.805	127.859	406	0	190	182	34	0	590.545	821.523	974.918	0	0	123.045
1810	74	6632	4749	64.6919	106.743	127.839	18	0	8	8	2	0	611.076	810.062	973.303	7.88478	0.672977	125.219
1821	182	7091	6965	65.2377	104.757	125.347	412	0	232	151	29	0	619.741	788.913	1069.26	0	0	125.219
1822	91	5845	5223	65.1978	104.784	125.29	22	0	10	10	2	0	623.306	803.03	1122.55	7.43429	0.66494	126.128
1833	258	7469	8438	67.5523	105.301	124.786	389	0	167	198	24	0	610.661	805.259	1006.64	0	0	126.128
1834	138	5803	6534	67.0674	105.261	124.755	24	0	8	16	0	0	614.795	828.77	0	6.90409	0.654596	125.977
1845	223	9467	8055	67.6226	108.812	126.413	376	0	184	159	33	0	614.596	809.337	1017.12	0	0	125.977
1846	119	8212	6545	67.6652	108.788	126.429	9	0	4	4	1	0	610.882	780.662	1195.75	6.89391	0.65158	127.24
1857	236	8738	6947	67.5349	107.626	127.821	391	0	208	159	24	0	617.288	819.61	1010.96	0	0	127.24
1858	115	6396	4748	67.5348	107.567	127.793	18	0	10	7	1	0	614.759	792.471	1107.69	7.11508	0.659126	125.677
1869	206	8016	6706	65.8428	106.727	126.004	462	0	299	144	19	0	621.907	788.544	1028.51	0	0	125.677
1870	103	6339	5229	65.6781	106.661	125.995	23	0	14	6	3	0	617.602	784.687	1055.06	6.67164	0.662654	121.349
1881	198	7956	7304	66.0296	106.858	126.205	469	0	202	248	19	0	612.772	810.092	984.155	0	0	121.349
1882	103	6592	5048	66.2078	106.829	126.102	20	0	8	12	0	0	608.653	814.087	0	7.67587	0.674123	123.372
1893	228	8215	7345	67.0903	107.018	126.704	462	0	229	198	35	0	581.787	790.256	999.863	0	0	123.372
1894	105	6591	6397	67.708	107.023	126.733	21	0	11	10	0	0	558.607	796.328	0	7.69372	0.67417	124.384
1905	228	10384	6415	66.5472	110.254	128.258	354	0	170	156	28	0	606.931	789.979	973.56	0	0	124.384
1906	103	8641	4688	66.588	110.256	128.227	18	0	11	7	0	0	609.203	760.032	0	5.80727	0.636126	123.567
1917	183	9367	5480	66.4609	108.454	129.563	360	0	229	112	19	0	601.818	795.704	958.592	0	0	123.567
1918	98	7243	4771	65.5413	108.36	129.436	25	0	15	10	0	0	596.67	818.849	0	5.42415	0.63259	120.926
1929	242	9696	5926	67.8171	110.08	128.97	435	0	189	219	27	0	600.495	808.309	1000.09	0	0	120.926
1930	118	7616	5108	67.3395	110.024	128.917	18	0	7	9	2	0	603.084	807.097	968.595	7.53736	0.668438	125.076
1941	144	7766	5180	64.0114	107.106	127.653	433	0	234	172	27	0	611.29	800.371	1032.77	0	0	125.076
1942	73	6062	3558	64.2569	107.002	127.683	22	0	10	9	3	0	611.669	811.23	1060.25	6.95375	0.661975	123.822
1953	302	9255	6443	69.6523	108.128	128.555	471	0	264	185	22	0	613.317	786.472	980.13	0	0	123.822
1954	140	7096	4535	69.6036	108.085	128.619	17	0	12	4	1	0	611.985	764.475	981.385	7.38827	0.676931	121.047
1965	198	10805	5824	65.4425	111.47	128.66	412	0	164	226	22	0	560.163	780.043	938.356	0	0	121.047
1966	105	8655	4864	65.532	111.468	128.685	22	0	10	9	3	0	549.492	767.918	1006.97	6.65352	0.656969	123.097
1977	228	9273	4656	67.4235	108.241	130.648	380	0	197	150	33	0	597.982	751.089	983.524	0	0	123.097
1978	119	7711	3556	67.0931	108.25	130.72	16	0	6	9	1	0	601.383	732.953	859.65	6.26606	0.64845	123.744
1989	271	10630	6019	68.5436	110.823	129.889	457	0	240	201	16	0	586.73	773.339	937.999	0	0	123.744
1990	143	8962	4863	68.6625	110.771	129.834	22	0	13	9	0	0	584.756	761.208	0	6.8639	0.667414	120.641
2001	209	9748	5047	66.4634	110.128	130.014	440	0	197	214	29	0	575.491	757.326	955.827	0	0	120.641
2002	138	7537	4211	66.3892	110.095	130.093	19	0	7	10	2	0	572.569	726.823	1059.92	7.12329	0.671353	121.031
2013	250	9986	5166	68.2595	109.94	130.122	433	0	258	140	35	0	580.97	758.561	960.06	0	0	121.031
2014	139	6973	3482	68.0351	109.936	130.116	18	0	13	5	0	0	559.32	751.453	0	6.03481	0.651776	120.03
2025	191	9912	5242	67.322	109.448	129.27	499	0	247	233	19	0	591.401	790.187	925.436	0	0	120.03
2026	104	8105	4428	67.8114	109.446	129.134	27	0	12	15	0	0	593.454	747.797	0	8.16677	0.686926	121.849
2037	166	6313	5995	61.5193	104.135	125.471	454	0	254	149	51	0	582.234	761.38	926.11	0	0	121.849
2038	93	4877	4995	61.6875	104.123	125.382	16	0	8	6	2	0	546.248	743.08	1006.95	7.0321	0.66718	122.531
2049	213	6767	7806	65.646	104.387	124.668	387	0	175	189	23	0	570.201	766.33	926.374	0	0	122.531
2050	112	5712	6004	65.7273	104.32	124.585	10	0	3	5	2	0	584.886	727.859	867.982	5.5708	0.634784	121.28
2061	205	8797	8408	66.326	107.768	125.537	306	0	155	120	31	0	598.301	763.803	974.393	0	0	121.28
2062	106	6906	6975	65.6357	107.725	125.492	22	0	15	5	2	0	598.634	735.406	1025.32	4.3292	0.592577	122.009
2073	221	7717	7148	67.6185	106.654	127.468	350	0	176	161	13	0	586.41	766.401	934.265	0	0	122.009
2074	105	5990	5009	68.1875	106.56	127.291	19	0	11	7	1	0	575.421	756.741	908.168	5.62118	0.639428	120.273
2085	121	6081	6771	61.9116	104.685	123.481	384	0	207	154	23	0	572.764	756.959	926.882	0	0	120.273
2086	61	4398	4650	62.2441	104.644	123.377	13	0	9	4	0	0	578.816	748.647	0	5.87581	0.645439	120.704
2097	285	7242	7220	69.2203	105.817	126.696	346	0	187	137	22	0	604.394	741.181	955.513	0	0	120.704
2098	152	5919	5901	68.6963	105.747	126.652	22	0	14	7	1	0	598.29	745.08	914.835	5.24168	0.62655	120.53
2109	237	10994	6700	67.744	112.17	128.567	426	0	206	200	20	0	581.963	787.279	921.19	0	0	120.53
2110	134	7841	4827	67.533	112.164	128.586	15	0	8	7	0	0	570.068	738.92	0	7.07934	0.66728	122.105
2121	211	9366	4273	66.5169	109.55	130.455	409	0	223	158	28	0	611.204	758.684	957.849	0	0	122.105
2122	119	7058	3310	67.1483	109.506	130.604	17	0	11	5	1	0	606.761	767.62	885.817	6.69633	0.66116	121.685
2133	182	8980	5127	65.8458	107.839	128.279	441	0	219	204	18	0	569.268	798.718	956.549	0	0	121.685
2134	106	6679	4097	66.0672	107.8	128.382	19	0	11	6	2	0	577.795	841.094	928.194	6.93574	0.664069	122.827
2145	263	9314	6157	68.6276	108.841	128.811	382	0	171	182	29	0	601.312	745.158	973.862	0	0	122.827
2146	132	7718	5351	68.4823	108.759	128.798	26	0	12	13	1	0	589.839	760.987	979.81	6.12008	0.650591	121.151
2157	289	10627	6077	69.4292	110.702	130.021	374	0	177	158	39	0	589.462	803.509	960.581	0	0	121.151
2158	149	8680	5208	69.3567	110.571	129.976	23	0	14	7	2	0	591.713	773.811	1036.7	6.78956	0.651677	126.545
2169	188	9818	5045	65.9038	109.774	129.201	383	0	219	138	26	0	620.094	775.069	989.173	0	0	126.545
2170	80	7894	3585	65.9773	109.751	129.161	14	0	7	7	0	0	619.799	749.096	0	6.0056	0.641776	123.414
2181	238	9270	5482	67.5976	108.845	129.633	425	0	209	199	17	0	550.753	808.276	954.381	0	0	123.414
2182	129	7946	4412	67.5426	108.713	129.582	26	0	9	16	1	0	560.59	803.835	907.772	6.32373	0.652012	122.699
2193	217	9524	5894	66.8177	109.534	128.802	420	0	235	159	26	0	629.745	750.698	990.1	0	0	122.699
2194	113	8245	4454	66.6453	109.492	128.829	16	0	9	6	1	0	623.652	809.9	920.416	6.34616	0.65525	120.916
2205	212	8635	5773	66.7022	107.844	128.824	453	0	207	224	22	0	625.936	815.834	977.7	0	0	120.916
2206	114	7350	4849	66.615	107.788	128.823	21	0	8	11	2	0	620.388	826.178	1064.21	8.56937	0.68336	124.606
2217	238	9538	6166	66.2334	109.384	128.277	385	0	175	179	31	0	636.249	831.991	1035.32	0	0	124.606
2218	108	7197	5433	65.8474	109.366	128.253	17	0	10	6	1	0	635.562	812.604	973.657	7.17883	0.654535	127.607
2229	205	8215	5676	65.3705	106.449	127.536	378	0	210	149	19	0	603.172	827.027	1041.83	0	0	127.607
2230	98	6165	4291	65.4279	106.394	127.526	16	0	10	6	0	0	602.753	814.208	0	6.40014	0.648145	124.634
2241	271	10343	7287	68.4643	109.91	128.527	448	0	259	164	25	0	586.488	778.827	986.892	0	0	124.634
2242	147	7426	5244	68.3639	109.935	128.508	22	0	14	8	0	0	578.091	745.54	0	6.13605	0.649213	121.714
2253	252	10655	5343	67.7546	111.11	130.009	452	0	237	188	27	0	621.266	783.809	981.675	0	0	121.714
2254	150	9177	3641	67.8121	111.098	129.813	20	0	12	6	2	0	648.565	777.964	979.877	7.43324	0.673739	122.433
2265	226	9407	5192	67.9485	109.485	130.306	522	0	259	230	33	0	593.934	804.208	993.997	0	0	122.433
2266	130	6708	4431	67.8203	109.385	130.207	27	0	10	16	1	0	588.413	781.863	1106.94	8.54466	0.685503	124.078
2277	178	8587	5414	65.0956	107.402	127.618	539	0	273	235	31	0	629.806	810.086	1042.11	0	0	124.078
2278	104	5902	3954	64.7965	107.343	127.755	23	0	11	11	1	0	635.472	808.446	996.132	10.09	0.69804	125.726
2289	168	6802	6562	63.5988	104.069	125.195	509	0	243	234	32	0	655.034	831.974	1010.38	0	0	125.726
2290	98	5124	5492	63.3881	104.034	125.184	27	0	14	13	0	0	636.491	827.561	0	10.2544	0.695024	126.836
2301	186	6560	8719	64.8115	103.248	123.265	455	0	163	261	31	0	606.155	842.593	994.117	0	0	126.836
2302	94	5330	6737	64.6908	103.225	123.277	22	0	10	11	1	0	621.563	813.988	1099.08	8.68209	0.676861	127.254
2313	266	8316	9728	67.4156	106.123	124.546	385	0	193	176	16	0	578.573	772.829	1008.34	0	0	127.254
2314	155	6259	6953	67.3037	106.166	124.536	21	0	9	11	1	0	601.488	766.984	1033.11	6.29993	0.649754	122.962
2325	264	9401	8514	68.3266	107.997	126.312	312	0	135	149	28	0	566.995	779.986	971.477	0	0	122.962
2326	137	6960	6337	68.155	107.984	126.282	17	0	7	8	2	0	549.119	750.629	1030.96	5.094	0.613271	124.762
2337	179	9912	6326	66.0997	109.982	128.193	320	0	196	98	26	0	581.656	735.501	969.235	0	0	124.762
2338	91	8008	5114	66.4683	109.983	128.171	16	0	9	5	2	0	569.724	750.694	1267.58	4.32178	0.597913	120.15
2349	168	8017	5159	65.4278	107.6	128.793	530	0	340	173	17	0	590.188	769.299	1057.43	0	0	120.15
2350	102	5888	3598	65.6748	107.565	128.717	30	0	20	8	2	0	596.59	769.614	1288.72	7.864	0.681202	124.649
2361	291	9091	6090	69.4795	109.621	129.073	548	0	239	278	31	0	580.195	767.017	972.217	0	0	124.649
2362	150	6419	4922	69.1804	109.604	129.039	35	0	16	15	4	0	571.112	770.509	956.775	8.92826	0.688571	126.588
2373	255	10500	5039	67.1756	109.888	129.124	443	0	215	194	34	0	607.327	798.467	984.527	0	0	126.588
2374	127	8980	3721	67.564	109.897	129.223	30	0	17	11	2	0	606.383	797.145	990.439	7.99462	0.679044	123.481
2385	243	10652	5848	68.4446	110.061	130.11	501	0	301	169	31	0	639.212	801.759	992.712	0	0	123.481
2386	133	8264	4411	68.1281	110.036	130.238	28	0	13	13	2	0	640.096	817.814	986.658	8.64939	0.684532	124.793
2397	250	10119	5842	67.0501	109.43	129.325	504	0	205	276	23	0	625.424	838.129	1021.74	0	0	124.793
2398	112	8586	4144	66.5646	109.418	129.227	29	0	10	18	1	0	627.174	868.252	998.211	9.57963	0.68772	127.234
