# Supplementary material for: IBSEM: An Individual-Based Atlantic Salmon Population Model
Source: PLoS One. 2015 Sep 18;10(9):e0138444. doi: 10.1371/journal.pone.0138444 (PMC4575158; doi:10.1371/journal.pone.0138444)
Supplement: S1 Minimal dataset — (ZIP) [file pone.0138444.s003.zip › temp/scenario 2/wild - 1/runFiles/results/adult.txt]

month	sw0	sw1	sw2	sw3	averageLengthSw0	stDevLengthSw0	averageLengthSw1	stDevLengthSw1	averageLengthSw2	stDevLengthSw2	averageLengthSw3	stDevLengthSw3	averageWeightSw0	stDevWeightSw0	averageWeightSw1	stDevWeightSw1	averageWeightSw2	stDevWeightSw2	averageWeightSw3	stDevWeightSw3	month	averageAge	popSize	density	averageLength	stDevLength	averageWeight	stDevWeight	allele_0_0_Frequency	allele_0_1_Frequency	allele_0_2_Frequency	allele_0_3_Frequency	allele_0_4_Frequency	allele_0_5_Frequency	allele_0_6_Frequency	allele_0_7_Frequency	allele_0_8_Frequency	allele_0_9_Frequency	allele_0_10_Frequency	allele_0_11_Frequency	allele_0_12_Frequency	allele_0_13_Frequency	allele_0_14_Frequency	allele_0_15_Frequency	allele_0_16_Frequency	allele_0_17_Frequency	allele_0_18_Frequency	allele_0_19_Frequency	allele_0_20_Frequency
16	15353	0	18	21	162.681	15.5851	0	0	787.711	81.3806	917.293	88.3186	55.2252	15.9552	0	0	6164.3	1806.81	9674.01	2600.76	16	0	15392	0.061568	164.441	38.6178	75.4927	427.509	0.100019	0.0996297	0.100767	0.104502	0.100409	0.0981029	0.0994673	0.100442	0.102293	0.0980704	0.102196	0.100669	0.0972258	0.101936	0.0994023	0.0977131	0.0998246	0.100637	0.0980704	0.0990125	0
21	1071	0	11	8	443.605	22.533	0	0	908.983	94.4022	1032.29	78.0219	1083.84	165.022	0	0	9462.92	2949.57	13633.3	3125.82	21	5	1090	0.00436	452.623	72.6726	1260.51	1421.08	0.107798	0.106881	0.114679	0.101376	0.106881	0.093578	0.0931193	0.0880734	0.108716	0.106422	0.0944954	0.107798	0.0880734	0.111468	0.101835	0.0977064	0.0981651	0.0995413	0.102294	0.0981651	0
22	572	0	8	0	494.567	28.2085	0	0	928.004	91.9307	0	0	1502.79	258.068	0	0	10035.9	2904.37	0	0	22	6	580	0.00232	500.545	58.795	1620.49	1082.83	0.114655	0.106034	0.118966	0.106034	0.105172	0.10431	0.100862	0.0896552	0.107759	0.108621	0.101724	0.109483	0.0853448	0.118966	0.0965517	0.0974138	0.0974138	0.0931034	0.0991379	0.105172	0
26	241	0	3	0	600.417	36.5884	0	0	1022.33	39.7852	0	0	2685.72	491.022	0	0	13079.8	1484.53	0	0	26	10	244	0.000976	605.605	59.1902	2813.52	1255.88	0.112705	0.131148	0.135246	0.110656	0.104508	0.10041	0.0963115	0.0860656	0.110656	0.116803	0.120902	0.108607	0.079918	0.122951	0.110656	0.0737705	0.0942623	0.0758197	0.0717213	0.112705	0
28	0	131	0	0	0	0	614.317	44.1181	0	0	0	0	0	0	2888	624.943	0	0	0	0	28	12	131	0.000524	614.317	44.1181	2888	624.943	0.114504	0.160305	0.122137	0.118321	0.103053	0.103053	0.0954198	0.0954198	0.118321	0.122137	0.122137	0.114504	0.0916031	0.118321	0.10687	0.0610687	0.0916031	0.0725191	0.0610687	0.0954198	0
28	5704	131	0	0	177.245	15.2796	614.317	44.1181	0	0	0	0	70.9677	18.0052	2888	624.943	0	0	0	0	28	0	5835	0.02334	187.057	66.8166	134.212	428.073	0.0965724	0.101371	0.100514	0.0970009	0.103685	0.0998286	0.0974293	0.101885	0.102571	0.101285	0.0999143	0.0976864	0.0992288	0.101628	0.0964867	0.0996572	0.0974293	0.0972579	0.0985433	0.100943	0.000257069
33	535	63	0	0	453.893	22.2294	750.951	51.3589	0	0	0	0	1160.01	168.496	5253.85	1071.61	0	0	0	0	33	6	598	0.002392	485.188	95.0637	1591.3	1313.78	0.09699	0.113712	0.114548	0.114548	0.0961538	0.0911371	0.0911371	0.109532	0.103679	0.101171	0.111204	0.09699	0.101171	0.104515	0.0944816	0.0844482	0.102843	0.083612	0.0944816	0.0944816	0
34	277	37	0	0	489.846	27.1614	776.081	65.6991	0	0	0	0	1459.52	240.619	5838.52	1452.09	0	0	0	0	34	7	314	0.001256	523.574	98.3671	1975.52	1514.21	0.0875796	0.105096	0.119427	0.11465	0.089172	0.0875796	0.0796178	0.11465	0.106688	0.103503	0.121019	0.106688	0.113057	0.0955414	0.106688	0.0971338	0.111465	0.0748408	0.0907643	0.0971338	0
38	130	19	0	0	594.66	33.124	831.986	89.1567	0	0	0	0	2604.88	437.935	7281.89	2434.18	0	0	0	0	38	11	149	0.000596	624.923	90.7595	3201.28	1832.09	0.0872483	0.120805	0.127517	0.110738	0.0872483	0.0838926	0.0771812	0.107383	0.090604	0.0771812	0.127517	0.090604	0.120805	0.090604	0.090604	0.0939597	0.100671	0.0805369	0.0771812	0.090604	0
40	0	72	10	0	0	0	631.176	43.4529	876.57	95.3548	0	0	0	0	3127.45	648.89	8517.8	2839.76	0	0	40	13	82	0.000328	661.102	95.9942	3784.81	2112.92	0.097561	0.128049	0.152439	0.115854	0.0670732	0.0792683	0.0914634	0.115854	0.097561	0.0731707	0.121951	0.0731707	0.103659	0.0792683	0.0731707	0.0792683	0.0914634	0.0914634	0.0609756	0.0731707	0
40	5508	72	10	0	169.167	16.4575	631.176	43.4529	876.57	95.3548	0	0	62.0946	17.5296	3127.45	648.89	8517.8	2839.76	0	0	40	0	5590	0.02236	176.383	62.4491	116.703	515.852	0.173435	0.17585	0.181395	0.158676	0.201073	0.18229	0.152773	0.197317	0.217084	0.139177	0.178444	0.126565	0.19034	0.192665	0.197674	0.161449	0.196064	0.190966	0.165116	0.171109	0.110197
45	440	38	5	0	422.191	25.5479	764.974	48.9464	1001.35	99.6246	0	0	937.796	163.374	5543.77	1106.25	12594	3496.44	0	0	45	6	483	0.001932	455.155	111.874	1420.84	1757.67	0.177019	0.165631	0.165631	0.158385	0.182195	0.169772	0.144928	0.195652	0.184265	0.1294	0.170807	0.114907	0.163561	0.189441	0.186335	0.145963	0.180124	0.163561	0.156315	0.154244	0.0910973
46	281	19	3	0	467.548	30.3904	793.132	42.9688	1064.26	108.176	0	0	1274.06	238.978	6154.18	1013.45	15122.6	4175.86	0	0	46	6	303	0.001212	493.872	102.8	1717.19	1867.05	0.189769	0.183168	0.181518	0.169967	0.19637	0.193069	0.143564	0.19802	0.194719	0.135314	0.181518	0.135314	0.183168	0.19967	0.19802	0.158416	0.183168	0.183168	0.161716	0.156766	0.10396
50	135	11	1	0	565.104	40.913	847.439	62.2543	994.079	0	0	0	2250.77	477.355	7556.29	1729.84	11976	0	0	0	50	11	147	0.000588	589.149	92.01	2713.94	1722.91	0.187075	0.214286	0.217687	0.180272	0.221088	0.210884	0.156463	0.197279	0.193878	0.180272	0.190476	0.146259	0.207483	0.210884	0.234694	0.180272	0.204082	0.190476	0.180272	0.176871	0.12585
52	0	73	5	0	0	0	586.662	49.6283	899.42	78.1258	0	0	0	0	2531.4	639.079	9079.86	2297.33	0	0	52	12	78	0.000312	606.711	92.5459	2951.17	1814.72	0.192308	0.237179	0.198718	0.198718	0.269231	0.185897	0.166667	0.224359	0.217949	0.185897	0.205128	0.147436	0.217949	0.224359	0.282051	0.205128	0.224359	0.224359	0.192308	0.198718	0.153846
52	1285	73	5	0	158.341	16.1373	586.662	49.6283	899.42	78.1258	0	0	51.1147	15.5421	2531.4	639.079	9079.86	2297.33	0	0	52	0	1363	0.005452	184	107.619	217.076	801.524	0.274762	0.224872	0.27843	0.271827	0.280264	0.42113	0.154439	0.334556	0.382612	0.331621	0.313646	0.252384	0.175348	0.25055	0.371607	0.34923	0.314747	0.180851	0.268525	0.29934	0.246515
57	86	41	3	0	398.735	26.8141	710.882	62.4019	1068.81	142.672	0	0	792.7	158.481	4499.1	1155.34	15662.4	6122.29	0	0	57	9	130	0.00052	512.645	174.038	2304.79	2907.1	0.265385	0.219231	0.276923	0.219231	0.257692	0.357692	0.146154	0.303846	0.334615	0.269231	0.238462	0.196154	0.153846	0.238462	0.338462	0.330769	0.292308	0.2	0.230769	0.284615	0.207692
58	57	20	0	0	429.416	34.3696	742.702	81.1086	0	0	0	0	994.594	235.236	5187.04	1557.07	0	0	0	0	58	9	77	0.000308	510.789	146.474	2083.54	2012.52	0.292208	0.214286	0.272727	0.25974	0.292208	0.396104	0.162338	0.305195	0.357143	0.272727	0.233766	0.207792	0.155844	0.253247	0.376623	0.344156	0.324675	0.227273	0.25974	0.311688	0.227273
62	27	10	0	0	555.914	33.5752	776.841	82.7708	0	0	0	0	2133.1	369.069	5920.21	1655.61	0	0	0	0	62	13	37	0.000148	615.624	110.908	3156.65	1915.42	0.324324	0.216216	0.283784	0.27027	0.310811	0.391892	0.216216	0.324324	0.378378	0.27027	0.216216	0.189189	0.162162	0.22973	0.364865	0.310811	0.324324	0.22973	0.27027	0.297297	0.22973
64	0	13	9	0	0	0	588.407	44.283	810.316	106.098	0	0	0	0	2542.62	558.29	6823.1	2334.92	0	0	64	16	22	8.8e-005	679.188	132.92	4293.73	2616.04	0.318182	0.272727	0.363636	0.318182	0.363636	0.318182	0.272727	0.340909	0.363636	0.272727	0.181818	0.227273	0.204545	0.25	0.386364	0.272727	0.363636	0.295455	0.25	0.295455	0.25
64	927	13	9	0	157.392	16.7935	588.407	44.283	810.316	106.098	0	0	50.3555	16.1762	2542.62	558.29	6823.1	2334.92	0	0	64	0	949	0.003796	169.489	82.7684	148.727	752.766	0.206006	0.373024	0.266596	0.242887	0.174921	0.322972	0.310854	0.177555	0.359326	0.304531	0.31823	0.375659	0.323498	0.446259	0.164384	0.167545	0.33509	0.294521	0.191781	0.386196	0.297155
69	71	6	7	0	396.421	25.3411	710.916	71.0894	923.539	120.198	0	0	778.067	148.911	4529.88	1315.87	10078.4	3416.39	0	0	69	7	84	0.000336	462.811	167.091	1821.08	2870.66	0.202381	0.315476	0.279762	0.261905	0.184524	0.297619	0.267857	0.208333	0.345238	0.267857	0.297619	0.345238	0.279762	0.434524	0.232143	0.190476	0.309524	0.285714	0.202381	0.35119	0.27381
70	47	4	3	0	447.342	29.8057	693.586	72.22	875.159	109.936	0	0	1117.4	220.84	4221.26	1363.86	8558.51	2851.98	0	0	70	8	54	0.000216	489.35	121.351	1760.71	2002	0.268519	0.361111	0.296296	0.25	0.185185	0.314815	0.296296	0.240741	0.37037	0.287037	0.324074	0.388889	0.324074	0.462963	0.268519	0.175926	0.361111	0.314815	0.222222	0.398148	0.305556
74	26	3	3	0	535.176	36.8894	737.363	100.484	897.492	99.9745	0	0	1910.67	397.455	5185.17	2194.4	9142.25	2739.49	0	0	74	13	32	0.000128	588.098	127.781	2895.62	2494.23	0.296875	0.40625	0.359375	0.28125	0.234375	0.359375	0.34375	0.265625	0.390625	0.34375	0.375	0.46875	0.40625	0.484375	0.375	0.21875	0.421875	0.375	0.265625	0.484375	0.375
76	0	17	3	2	0	0	554.864	44.673	758.096	106.916	903.088	80.6806	0	0	2139.1	512.493	5655.43	2489.6	9203.53	2405.33	76	15	22	8.8e-005	614.234	129.706	3260.82	2557.12	0.386364	0.409091	0.386364	0.295455	0.25	0.363636	0.340909	0.318182	0.431818	0.340909	0.386364	0.477273	0.409091	0.454545	0.363636	0.25	0.454545	0.386364	0.25	0.454545	0.386364
76	1016	17	3	2	172.587	15.2954	554.864	44.673	758.096	106.916	903.088	80.6806	65.6317	17.4041	2139.1	512.493	5655.43	2489.6	9203.53	2405.33	76	0	1038	0.004152	181.948	68.0587	133.352	592.182	0.305877	0.225434	0.218208	0.287091	0.380058	0.337187	0.247592	0.176782	0.257225	0.264933	0.380539	0.260597	0.269268	0.355491	0.276975	0.263006	0.396435	0.0602119	0.324663	0.259152	0.251445
81	81	10	2	2	420.041	27.8947	673.149	43.7701	754.835	18.0137	1003.04	48.4645	925.776	184.183	3785.06	748.096	5271.23	375.166	12386.7	1776.67	81	7	95	0.00038	466.006	122.75	1559.52	1943.98	0.331579	0.273684	0.263158	0.278947	0.336842	0.347368	0.221053	0.2	0.273684	0.273684	0.363158	0.289474	0.3	0.336842	0.278947	0.252632	0.410526	0.0894737	0.342105	0.268421	0.263158
82	48	6	1	0	460.925	28.4633	698.759	23.694	750.466	0	0	0	1219.67	227.932	4193.04	428.709	5171.89	0	0	0	82	7	55	0.00022	492.134	86.5403	1615.9	1075.58	0.363636	0.281818	0.254545	0.254545	0.354545	0.354545	0.245455	0.181818	0.290909	0.281818	0.372727	0.290909	0.3	0.372727	0.290909	0.254545	0.390909	0.0636364	0.354545	0.263636	0.272727
86	22	3	0	0	576.858	30.8406	756.39	14.8465	0	0	0	0	2376.98	375.751	5300.87	314.522	0	0	0	0	86	11	25	0.0001	598.402	65.3234	2727.85	1019.27	0.38	0.38	0.36	0.24	0.34	0.36	0.24	0.2	0.3	0.32	0.46	0.32	0.3	0.34	0.32	0.26	0.42	0.06	0.42	0.3	0.3
88	0	14	2	0	0	0	596.103	37.315	782.759	20.4228	0	0	0	0	2629.95	485.802	5877.26	457.19	0	0	88	13	16	6.4e-005	619.435	71.2823	3035.86	1177.28	0.46875	0.34375	0.3125	0.28125	0.375	0.34375	0.21875	0.21875	0.34375	0.3125	0.4375	0.3125	0.3125	0.375	0.34375	0.25	0.4375	0.0625	0.4375	0.3125	0.3125
88	230	14	2	0	152.239	14.388	596.103	37.315	782.759	20.4228	0	0	45.2497	12.3664	2629.95	485.802	5877.26	457.19	0	0	88	0	246	0.000984	182.626	117.462	239.761	796.343	0.176829	0.23374	0.308943	0.0833333	0.357724	0.101626	0.0670732	0.302846	0.158537	0.174797	0.178862	0.0426829	0.168699	0.176829	0.317073	0.0406504	0.268293	0.278455	0.162602	0.276423	0.156504
93	14	8	1	0	378.631	18.9283	698.003	42.2532	855.719	0	0	0	675.186	101.147	4211.32	797.028	7654.2	0	0	0	93	10	23	9.2e-005	510.46	169.806	2208.58	2083.95	0.282609	0.304348	0.369565	0.152174	0.434783	0.195652	0.108696	0.304348	0.26087	0.26087	0.282609	0.152174	0.195652	0.26087	0.413043	0.130435	0.391304	0.23913	0.304348	0.326087	0.23913
94	8	4	1	0	429.368	21.6932	724.031	60.1387	921.067	0	0	0	983.196	152.076	4742.88	1203.64	9535.85	0	0	0	94	11	13	5.2e-005	557.857	173.8	2797.92	2672.61	0.230769	0.346154	0.346154	0.115385	0.423077	0.115385	0.115385	0.307692	0.230769	0.307692	0.269231	0.115385	0.192308	0.192308	0.461538	0.0769231	0.384615	0.269231	0.307692	0.307692	0.230769
98	0	4	1	0	0	0	796.992	70.0831	984.161	0	0	0	0	0	6334.65	1736.04	11622.7	0	0	0	98	24	5	2e-005	834.426	97.6445	7392.26	2623.97	0.5	0.4	0.2	0.3	0.4	0.3	0.3	0.2	0.3	0.3	0.5	0.3	0.3	0.3	0.3	0.2	0.4	0.1	0.5	0.3	0.3
100	0	0	3	1	0	0	0	0	800.108	48.9854	1020.28	0	0	0	0	0	6332.36	1167.24	12943.9	0	100	27	4	1.6e-005	855.152	104.351	7985.24	3036.09	0.5	0.5	0.125	0.25	0.375	0.25	0.375	0.25	0.25	0.25	0.5	0.25	0.25	0.25	0.25	0.125	0.375	0.125	0.375	0.25	0.25
100	1094	0	3	1	158.464	16.5902	0	0	800.108	48.9854	1020.28	0	51.3214	16.0714	0	0	6332.36	1167.24	12943.9	0	100	0	1098	0.004392	161.002	45.5595	80.2246	512.17	0.199454	0.338342	0.410747	0.562842	0.60337	0.439435	0.403005	0.133424	0.545537	0.556011	0.448087	0.288707	0.351548	0.417122	0.407104	0.341985	0.432149	0.51184	0.23725	0.282787	0.414845
105	103	0	2	1	414.525	28.3655	0	0	924.209	65.5866	1172.95	0	890.579	179.016	0	0	9777.31	2045.27	19631.2	0	105	5	106	0.000424	431.297	104.449	1235.05	2189.7	0.183962	0.349057	0.339623	0.485849	0.584906	0.382075	0.391509	0.103774	0.466981	0.485849	0.419811	0.221698	0.287736	0.349057	0.358491	0.264151	0.363208	0.462264	0.235849	0.212264	0.334906
106	71	0	0	1	440.927	33.2006	0	0	0	0	1172.95	0	1074.15	242.185	0	0	0	0	19631.2	0	106	6	72	0.000288	451.094	91.7939	1331.88	2185.01	0.215278	0.361111	0.395833	0.479167	0.590278	0.395833	0.395833	0.104167	0.486111	0.520833	0.444444	0.215278	0.326389	0.409722	0.395833	0.3125	0.409722	0.486111	0.270833	0.263889	0.388889
110	38	0	0	1	555.405	38.3138	0	0	0	0	1228.6	0	2134.85	454.708	0	0	0	0	22546.1	0	110	10	39	0.000156	572.666	112.927	2658.22	3257.32	0.192308	0.346154	0.384615	0.474359	0.602564	0.397436	0.346154	0.0769231	0.474359	0.487179	0.448718	0.24359	0.320513	0.384615	0.358974	0.294872	0.384615	0.474359	0.25641	0.230769	0.397436
112	0	29	0	0	0	0	586.256	48.4294	0	0	0	0	0	0	2524.33	641.14	0	0	0	0	112	12	29	0.000116	586.256	48.4294	2524.33	641.14	0.155172	0.362069	0.37931	0.465517	0.586207	0.396552	0.275862	0.0689655	0.517241	0.517241	0.465517	0.206897	0.310345	0.396552	0.362069	0.293103	0.37931	0.465517	0.224138	0.224138	0.37931
112	1941	29	0	0	141.647	12.5386	586.256	48.4294	0	0	0	0	36.3848	9.97213	2524.33	641.14	0	0	0	0	112	0	1970	0.00788	148.192	55.2862	73.0095	309.722	0.616497	0.557868	0.664975	0.456091	0.415228	0.465736	0.409645	0.627157	0.596701	0.560914	0.648985	0.590102	0.523096	0.393655	0.46599	0.380457	0.542386	0.645178	0.568528	0.636294	0.659898
117	83	13	0	0	353.228	20.2958	682.882	63.1307	0	0	0	0	550.015	95.3211	4000.65	1098.06	0	0	0	0	117	6	96	0.000384	397.868	116.701	1017.29	1251.07	0.510417	0.494792	0.625	0.489583	0.494792	0.473958	0.369792	0.541667	0.614583	0.578125	0.609375	0.53125	0.494792	0.380208	0.46875	0.395833	0.53125	0.614583	0.505208	0.5625	0.630208
118	62	7	0	0	396.64	25.1787	680.894	55.0314	0	0	0	0	779.198	146.92	3941.88	910.275	0	0	0	0	118	7	69	0.000276	425.477	90.7878	1100.05	1007.6	0.557971	0.492754	0.637681	0.5	0.478261	0.507246	0.347826	0.594203	0.594203	0.586957	0.630435	0.565217	0.514493	0.384058	0.471014	0.391304	0.536232	0.644928	0.550725	0.57971	0.673913
122	33	5	0	0	498.237	32.996	726.065	50.665	0	0	0	0	1541.35	300.466	4753	966.049	0	0	0	0	122	11	38	0.000152	528.215	84.937	1963.94	1174.65	0.578947	0.513158	0.657895	0.526316	0.513158	0.526316	0.368421	0.631579	0.657895	0.618421	0.657895	0.605263	0.526316	0.407895	0.460526	0.407895	0.592105	0.644737	0.539474	0.539474	0.657895
124	0	26	2	0	0	0	529.805	36.6464	752.828	22.9951	0	0	0	0	1853.9	374.819	5235.12	476.444	0	0	124	12	28	0.000112	545.736	67.704	2095.42	951.29	0.589286	0.517857	0.642857	0.517857	0.517857	0.5	0.410714	0.642857	0.678571	0.642857	0.625	0.571429	0.482143	0.410714	0.446429	0.410714	0.607143	0.660714	0.535714	0.553571	0.642857
124	653	26	2	0	156.361	14.5316	529.805	36.6464	752.828	22.9951	0	0	48.9881	13.8753	1853.9	374.819	5235.12	476.444	0	0	124	0	681	0.002724	172.37	79.802	133.129	450.002	0.590308	0.557269	0.624082	0.576358	0.660793	0.599119	0.517621	0.427313	0.657856	0.63583	0.633627	0.431718	0.461087	0.570485	0.457416	0.458884	0.616006	0.620411	0.436123	0.486784	0.613069
129	51	17	1	0	398.201	21.7887	646.338	44.2051	887.786	0	0	0	786.039	130.702	3356.21	672.476	8543.21	0	0	0	129	8	69	0.000276	466.432	121.74	1531.69	1437.93	0.557971	0.528986	0.644928	0.565217	0.594203	0.543478	0.514493	0.5	0.65942	0.65942	0.623188	0.463768	0.521739	0.57971	0.456522	0.42029	0.623188	0.594203	0.507246	0.514493	0.65942
130	38	6	0	0	429.242	28.4893	649.747	59.529	0	0	0	0	987.64	195.346	3447.99	972.649	0	0	0	0	130	7	44	0.000176	459.311	83.1288	1323.14	935.337	0.545455	0.556818	0.693182	0.579545	0.625	0.522727	0.556818	0.465909	0.659091	0.681818	0.625	0.443182	0.5	0.625	0.465909	0.465909	0.613636	0.602273	0.522727	0.556818	0.647727
134	23	4	0	0	537.834	36.6415	674.569	37.6834	0	0	0	0	1938.66	403.824	3796.85	666.515	0	0	0	0	134	11	27	0.000108	558.091	60.9391	2213.95	800.301	0.5	0.537037	0.703704	0.555556	0.611111	0.555556	0.537037	0.555556	0.62963	0.648148	0.62963	0.481481	0.481481	0.555556	0.425926	0.481481	0.611111	0.574074	0.462963	0.537037	0.62963
136	0	17	4	0	0	0	563.919	43.7041	708.624	40.3598	0	0	0	0	2242.24	527.761	4400.12	783.615	0	0	136	14	21	8.4e-005	591.482	71.3109	2653.27	1029.78	0.52381	0.547619	0.690476	0.547619	0.619048	0.547619	0.547619	0.595238	0.690476	0.690476	0.666667	0.547619	0.452381	0.5	0.428571	0.452381	0.595238	0.571429	0.47619	0.595238	0.690476
136	1008	17	4	0	151.002	13.1203	563.919	43.7041	708.624	40.3598	0	0	44.0005	11.5973	2242.24	527.761	4400.12	783.615	0	0	136	0	1029	0.004116	159.992	64.4301	97.2508	397.344	0.807094	0.568027	0.4276	0.495627	0.515549	0.526725	0.436346	0.421769	0.576288	0.539359	0.576774	0.465986	0.45481	0.483479	0.530612	0.242468	0.49174	0.454325	0.505831	0.492225	0.58552
141	66	12	2	0	393.215	21.5286	668.467	52.2481	883.987	31.853	0	0	757.018	125.635	3727.7	889.115	8466.98	908.159	0	0	141	7	80	0.00032	446.772	123.834	1395.37	1598.3	0.7375	0.6	0.4125	0.4625	0.5	0.475	0.46875	0.3625	0.5375	0.55	0.5875	0.5125	0.43125	0.48125	0.53125	0.30625	0.49375	0.44375	0.51875	0.4625	0.58125
142	50	8	2	0	419.041	26.4361	704.34	52.3387	890.74	4.25985	0	0	918.052	173.72	4348.2	908.656	8628.99	123.251	0	0	142	8	60	0.00024	472.804	127.778	1632.44	1782.17	0.75	0.65	0.408333	0.441667	0.483333	0.508333	0.475	0.383333	0.533333	0.583333	0.608333	0.508333	0.416667	0.45	0.541667	0.283333	0.441667	0.45	0.5	0.45	0.6
146	28	4	0	0	540.578	38.8818	762.429	48.7357	0	0	0	0	1970.73	402.998	5487.77	1037.49	0	0	0	0	146	11	32	0.000128	568.309	83.6836	2410.36	1276.55	0.75	0.671875	0.4375	0.5	0.5	0.46875	0.453125	0.390625	0.5625	0.578125	0.578125	0.515625	0.453125	0.421875	0.53125	0.25	0.453125	0.4375	0.53125	0.421875	0.59375
148	0	22	3	0	0	0	570.795	36.8509	790.431	43.3229	0	0	0	0	2312.03	441.996	6093.32	1028.1	0	0	148	13	25	0.0001	597.152	80.7117	2765.78	1344.86	0.74	0.7	0.42	0.48	0.56	0.48	0.46	0.42	0.6	0.62	0.6	0.52	0.38	0.38	0.52	0.24	0.42	0.44	0.48	0.48	0.56
148	356	22	3	0	147.452	14.352	570.795	36.8509	790.431	43.3229	0	0	41.2149	12.1903	2312.03	441.996	6093.32	1028.1	0	0	148	0	381	0.001524	176.96	114.1	219.992	757.592	0.660105	0.673228	0.677165	0.628609	0.847769	0.57874	0.839895	0.353018	0.900262	0.868766	0.699475	0.534121	0.520997	0.660105	0.649606	0.624672	0.732283	0.699475	0.678478	0.834646	0.884514
153	18	16	3	0	375.477	19.7409	686.42	46.2849	882.979	61.8793	0	0	659.006	101.524	4015.55	800.217	8527.19	1718.19	0	0	153	12	37	0.000148	551.088	182.429	2748.45	2459.08	0.756757	0.635135	0.5	0.554054	0.689189	0.567568	0.662162	0.391892	0.72973	0.716216	0.635135	0.608108	0.459459	0.540541	0.567568	0.459459	0.554054	0.527027	0.675676	0.648649	0.72973
154	15	10	1	0	416.933	31.1047	711.263	46.4467	798.677	0	0	0	908.499	200.829	4461.6	851.615	6228.93	0	0	0	154	11	26	0.000104	544.819	154.781	2479.71	1943.67	0.769231	0.653846	0.576923	0.576923	0.730769	0.653846	0.692308	0.346154	0.730769	0.788462	0.596154	0.634615	0.519231	0.576923	0.634615	0.557692	0.596154	0.519231	0.711538	0.692308	0.788462
158	9	7	1	0	503.054	38.81	767.077	65.43	839.745	0	0	0	1593.65	365.686	5641.02	1428.56	7235.3	0	0	0	158	16	17	6.8e-005	631.575	146.336	3592.07	2352.63	0.764706	0.588235	0.558824	0.529412	0.705882	0.705882	0.558824	0.264706	0.676471	0.764706	0.617647	0.676471	0.5	0.529412	0.617647	0.588235	0.470588	0.470588	0.705882	0.676471	0.852941
160	0	7	6	0	0	0	529.086	52.3139	797.189	57.5168	0	0	0	0	1873.76	551.612	6289.86	1332.23	0	0	160	17	13	5.2e-005	652.825	144.444	3911.96	2414.46	0.807692	0.653846	0.576923	0.538462	0.692308	0.730769	0.576923	0.230769	0.730769	0.769231	0.576923	0.615385	0.538462	0.5	0.576923	0.576923	0.5	0.461538	0.692308	0.576923	0.807692
160	1512	7	6	0	145.67	12.3477	529.086	52.3139	797.189	57.5168	0	0	39.4793	10.2104	1873.76	551.612	6289.86	1332.23	0	0	160	0	1525	0.0061	149.993	50.0291	72.4906	420.172	0.843607	0.640656	0.743279	0.467541	0.525574	0.366885	0.490164	0.566557	0.819016	0.76623	0.664918	0.743607	0.679016	0.403607	0.500328	0.282951	0.68918	0.780656	0.48623	0.566885	0.825246
165	101	3	3	0	377.116	21.5478	609.149	48.4088	978.537	23.5593	0	0	668.675	115.279	2826.27	693.912	11445	808.012	0	0	165	6	107	0.000428	400.484	107.816	1031.31	1816.4	0.850467	0.672897	0.780374	0.420561	0.462617	0.415888	0.495327	0.570093	0.845794	0.747664	0.626168	0.747664	0.71028	0.425234	0.490654	0.313084	0.691589	0.766355	0.495327	0.546729	0.859813
166	88	2	0	0	414.538	26.7238	655.078	17.7417	0	0	0	0	889.444	176.242	3453.46	278.825	0	0	0	0	166	6	90	0.00036	419.883	44.2999	946.422	418.264	0.861111	0.661111	0.788889	0.427778	0.477778	0.394444	0.505556	0.616667	0.844444	0.761111	0.638889	0.772222	0.722222	0.427778	0.483333	0.305556	0.7	0.772222	0.472222	0.566667	0.872222
170	53	1	0	0	515.233	33.5642	730.011	0	0	0	0	0	1703.29	336.713	4762.13	0	0	0	0	0	170	10	54	0.000216	519.21	44.0922	1759.93	530.411	0.888889	0.685185	0.787037	0.407407	0.453704	0.37037	0.546296	0.62037	0.842593	0.75	0.62963	0.740741	0.759259	0.425926	0.537037	0.342593	0.703704	0.805556	0.546296	0.62963	0.824074
172	0	48	1	0	0	0	540.099	35.2403	763.312	0	0	0	0	0	1960.76	383.84	5440.82	0	0	0	172	12	49	0.000196	544.654	47.0383	2031.78	621.644	0.887755	0.683673	0.77551	0.408163	0.479592	0.377551	0.530612	0.612245	0.857143	0.744898	0.612245	0.72449	0.734694	0.428571	0.540816	0.336735	0.693878	0.806122	0.530612	0.602041	0.806122
172	547	48	1	0	146.691	15.1644	540.099	35.2403	763.312	0	0	0	40.7327	12.9921	1960.76	383.84	5440.82	0	0	0	172	1	596	0.002384	179.41	111.1	204.427	575.372	0.737416	0.595638	0.786074	0.595638	0.599832	0.593121	0.715604	0.563758	0.828859	0.824664	0.696309	0.630872	0.64849	0.526007	0.567953	0.519295	0.795302	0.770973	0.549497	0.572148	0.814597
177	30	37	1	0	394.357	18.6252	670.116	38.8191	865.021	0	0	0	761.874	109.745	3724.65	655.951	7905.4	0	0	0	177	11	68	0.000272	551.324	144.805	2479.03	1678.56	0.808824	0.683824	0.75	0.507353	0.470588	0.463235	0.617647	0.580882	0.816176	0.735294	0.676471	0.683824	0.698529	0.514706	0.507353	0.404412	0.742647	0.794118	0.573529	0.566176	0.816176
178	21	25	0	0	413.501	26.4872	678.526	37.9242	0	0	0	0	882.686	174	3863.27	651.005	0	0	0	0	178	12	46	0.000184	557.537	136.12	2502.57	1564.71	0.804348	0.673913	0.728261	0.51087	0.467391	0.434783	0.619565	0.586957	0.793478	0.76087	0.695652	0.75	0.717391	0.565217	0.543478	0.369565	0.728261	0.73913	0.576087	0.554348	0.826087
182	17	20	0	0	521.764	28.7042	740.664	42.6479	0	0	0	0	1762.16	290.498	5021.48	849.789	0	0	0	0	182	16	37	0.000148	640.088	115.162	3523.95	1751.41	0.810811	0.648649	0.743243	0.567568	0.486486	0.472973	0.648649	0.567568	0.783784	0.783784	0.675676	0.716216	0.675676	0.581081	0.540541	0.378378	0.72973	0.743243	0.554054	0.540541	0.810811
184	0	12	17	0	0	0	552.291	37.7793	773.605	53.2464	0	0	0	0	2098.74	438.361	5741.59	1130.89	0	0	184	19	29	0.000116	682.027	118.885	4234.2	2012.01	0.827586	0.655172	0.775862	0.551724	0.482759	0.448276	0.655172	0.586207	0.827586	0.775862	0.672414	0.758621	0.706897	0.62069	0.517241	0.344828	0.741379	0.724138	0.551724	0.586207	0.827586
184	1468	12	17	0	146.722	12.9911	552.291	37.7793	773.605	53.2464	0	0	40.4078	10.6684	2098.74	438.361	5741.59	1130.89	0	0	184	0	1497	0.005988	157.092	76.6998	121.65	642.376	0.737141	0.52505	0.480294	0.588176	0.724115	0.594522	0.673013	0.723781	0.694055	0.538744	0.775885	0.514028	0.400802	0.51169	0.455912	0.292585	0.359051	0.730461	0.508016	0.665331	0.654309
189	90	9	13	0	371.132	21.1369	650.637	48.6283	875.415	67.0503	0	0	637.349	104.821	3432.5	753.262	8332.24	1780.03	0	0	189	8	112	0.000448	452.125	174.086	1755.12	2583.29	0.741071	0.584821	0.526786	0.602679	0.709821	0.575893	0.691964	0.642857	0.714286	0.65625	0.745536	0.5625	0.446429	0.53125	0.459821	0.34375	0.491071	0.669643	0.441964	0.633929	0.705357
190	69	7	2	0	399.702	27.2117	664.119	56.4875	777.001	30.3687	0	0	798.58	155.574	3666.4	894.944	5763.49	670.127	0	0	190	7	78	0.000312	433.106	98.8628	1183.25	1151.94	0.724359	0.544872	0.50641	0.621795	0.74359	0.602564	0.724359	0.666667	0.673077	0.641026	0.769231	0.551282	0.403846	0.583333	0.461538	0.378205	0.442308	0.666667	0.467949	0.641026	0.705128
194	46	6	2	0	532.883	31.4129	728.072	55.8638	839.823	57.0607	0	0	1879.19	332.144	4805.95	1046	7336.45	1470.94	0	0	194	12	54	0.000216	565.939	89.0941	2406.5	1439.59	0.768519	0.574074	0.518519	0.555556	0.712963	0.611111	0.694444	0.648148	0.648148	0.657407	0.796296	0.574074	0.453704	0.611111	0.490741	0.388889	0.481481	0.648148	0.490741	0.638889	0.703704
196	0	32	6	2	0	0	562.75	40.9998	756.34	76.8647	887.283	62.0208	0	0	2223.58	485.296	5454.17	1568.95	8652.41	1783.48	196	15	40	0.00016	608.015	106.123	3029.61	1923.28	0.75	0.5625	0.55	0.5375	0.725	0.625	0.7	0.65	0.65	0.725	0.75	0.5375	0.4625	0.625	0.475	0.375	0.475	0.625	0.475	0.6	0.7375
196	1624	32	6	2	144.984	12.8698	562.75	40.9998	756.34	76.8647	887.283	62.0208	39.0108	10.7234	2223.58	485.296	5454.17	1568.95	8652.41	1783.48	196	0	1664	0.006656	156.115	73.9072	110.9	546.676	0.94351	0.786659	0.740385	0.434796	0.710337	0.803185	0.3747	0.519531	0.872897	0.521635	0.709736	0.606671	0.807392	0.602764	0.760817	0.594351	0.619591	0.737981	0.446815	0.634615	0.963942
201	88	15	5	1	351.351	16.6767	668.349	54.4338	888.401	71.8867	897.89	0	539.62	75.1833	3731.15	916.224	8728.96	2153.33	8836.93	0	201	8	109	0.000436	424.624	159.059	1430.6	2156.07	0.866972	0.701835	0.720183	0.536697	0.701835	0.825688	0.431193	0.5	0.821101	0.591743	0.720183	0.655963	0.720183	0.587156	0.720183	0.545872	0.582569	0.697248	0.5	0.619266	0.917431
202	64	7	0	0	390.853	24.0044	692.608	64.6052	0	0	0	0	745.183	136.985	4172.36	1064.99	0	0	0	0	202	7	71	0.000284	420.604	94.9904	1083.07	1082.86	0.894366	0.704225	0.739437	0.570423	0.711268	0.852113	0.422535	0.5	0.830986	0.584507	0.725352	0.640845	0.725352	0.535211	0.711268	0.549296	0.542254	0.739437	0.5	0.633803	0.929577
206	42	4	0	0	494.928	35.568	722.927	60.4206	0	0	0	0	1514.23	312.612	4718.6	1063.05	0	0	0	0	206	11	46	0.000184	514.754	74.8316	1792.87	1001.36	0.902174	0.684783	0.73913	0.597826	0.73913	0.826087	0.402174	0.5	0.847826	0.565217	0.76087	0.641304	0.717391	0.51087	0.728261	0.48913	0.565217	0.75	0.467391	0.630435	0.945652
208	0	32	3	0	0	0	511.104	44.9786	718.545	44.2939	0	0	0	0	1679.45	426.63	4592.79	807.563	0	0	208	13	35	0.00014	528.884	73.4176	1929.17	942.05	0.914286	0.7	0.757143	0.628571	0.742857	0.842857	0.414286	0.5	0.842857	0.585714	0.771429	0.642857	0.714286	0.557143	0.757143	0.485714	0.542857	0.742857	0.5	0.628571	0.942857
208	879	32	3	0	156.087	14.1648	511.104	44.9786	718.545	44.2939	0	0	48.6731	13.4098	1679.45	426.63	4592.79	807.563	0	0	208	0	914	0.003656	170.363	74.2798	120.683	405.446	0.94256	0.662473	0.886214	0.428337	0.625821	0.658096	0.539934	0.589168	0.83151	0.622538	0.681072	0.681072	0.597374	0.435996	0.530088	0.567287	0.629103	0.811269	0.532823	0.676149	0.835339
213	55	22	2	0	389.95	17.11	631.944	51.8146	818.543	46.8977	0	0	736.032	96.5648	3156.75	761.054	6768.52	1148.35	0	0	213	8	79	0.000316	468.191	125.873	1562.88	1438.98	0.905063	0.677215	0.835443	0.462025	0.651899	0.702532	0.468354	0.594937	0.822785	0.56962	0.702532	0.664557	0.594937	0.506329	0.601266	0.518987	0.56962	0.778481	0.481013	0.677215	0.85443
214	43	16	1	0	438.053	20.8329	653.769	59.9519	811.203	0	0	0	1042.78	144.941	3510.2	923.827	6525.28	0	0	0	214	9	60	0.00024	501.796	109.251	1792.14	1343.72	0.9	0.683333	0.866667	0.433333	0.625	0.675	0.483333	0.625	0.841667	0.591667	0.691667	0.675	0.6	0.516667	0.616667	0.525	0.6	0.8	0.466667	0.65	0.891667
218	27	14	1	0	520.81	29.7128	683.911	57.8136	823.152	0	0	0	1753.63	294.3	4001.17	964.736	6816.61	0	0	0	218	14	42	0.000168	582.375	94.5258	2623.35	1379.72	0.892857	0.654762	0.869048	0.440476	0.642857	0.690476	0.511905	0.547619	0.880952	0.642857	0.690476	0.666667	0.619048	0.488095	0.642857	0.547619	0.619048	0.809524	0.440476	0.619048	0.916667
220	0	19	11	1	0	0	530.662	30.0378	690.41	57.9607	869.624	0	0	0	1854.2	302.798	4114.43	972.536	8031.72	0	220	17	31	0.000124	598.281	99.6711	2855.49	1559.8	0.903226	0.677419	0.903226	0.467742	0.66129	0.66129	0.5	0.532258	0.887097	0.693548	0.709677	0.693548	0.645161	0.5	0.66129	0.564516	0.629032	0.790323	0.451613	0.596774	0.935484
220	2671	19	11	1	148.086	12.5996	530.662	30.0378	690.41	57.9607	869.624	0	41.4729	10.7298	1854.2	302.798	4114.43	972.536	8031.72	0	220	0	2702	0.010808	153.251	50.6905	73.7581	343.273	0.8849	0.697816	0.897853	0.490192	0.472058	0.388786	0.583827	0.533124	0.849926	0.725574	0.607883	0.794226	0.736306	0.406921	0.611029	0.319948	0.78923	0.790896	0.451147	0.59678	0.834567
225	167	11	9	1	365.519	17.727	628.692	36.3512	815.092	70.1582	918.571	0	607.438	87.1489	3077.51	503.057	6763.58	1676.96	9458.88	0	225	7	188	0.000752	405.381	119.826	1093.75	1583.57	0.893617	0.715426	0.904255	0.534574	0.492021	0.422872	0.571809	0.523936	0.840426	0.728723	0.539894	0.744681	0.723404	0.404255	0.625	0.324468	0.734043	0.81117	0.43617	0.640957	0.837766
226	138	6	1	0	393.363	22.5967	640.034	40.3888	784.669	0	0	0	758.468	128.091	3251.74	551.859	5908.28	0	0	0	226	6	145	0.00058	406.269	62.9341	897.154	670.159	0.886207	0.731034	0.913793	0.555172	0.472414	0.386207	0.558621	0.517241	0.848276	0.744828	0.548276	0.768966	0.710345	0.393103	0.613793	0.324138	0.731034	0.813793	0.410345	0.634483	0.831034
230	88	5	0	0	518.185	30.0374	709.921	52.6287	0	0	0	0	1727.89	295.049	4451.78	936.571	0	0	0	0	230	10	93	0.000372	528.493	53.5992	1874.34	712.03	0.903226	0.715054	0.908602	0.569892	0.505376	0.38172	0.532258	0.543011	0.854839	0.698925	0.55914	0.741935	0.698925	0.413978	0.596774	0.317204	0.725806	0.822581	0.392473	0.591398	0.817204
232	0	74	3	0	0	0	536.68	33.5354	688.578	32.2552	0	0	0	0	1921.81	355.419	4025.33	546.058	0	0	232	12	77	0.000308	542.598	44.5564	2003.77	546.531	0.909091	0.694805	0.915584	0.584416	0.519481	0.383117	0.525974	0.571429	0.857143	0.701299	0.564935	0.74026	0.714286	0.402597	0.584416	0.344156	0.720779	0.798701	0.422078	0.577922	0.844156
232	3725	74	3	0	142.997	12.4958	536.68	33.5354	688.578	32.2552	0	0	37.405	10.02	1921.81	355.419	4025.33	546.058	0	0	232	0	3802	0.015208	151.089	57.9796	77.2287	287.871	0.7404	0.550105	0.64282	0.48435	0.591794	0.777223	0.789321	0.698448	0.831931	0.675039	0.765387	0.774592	0.584298	0.881378	0.611257	0.541031	0.742898	0.616912	0.79011	0.614545	0.668201
237	200	45	1	0	368.481	18.5536	649.599	45.9441	831.121	0	0	0	622.625	94.2524	3410.58	721.102	7015.62	0	0	0	237	7	246	0.000984	421.786	114.677	1158.61	1184.5	0.747967	0.587398	0.715447	0.504065	0.599593	0.699187	0.743902	0.666667	0.837398	0.695122	0.752033	0.760163	0.609756	0.762195	0.609756	0.497967	0.729675	0.646341	0.731707	0.599593	0.715447
238	161	22	1	0	401.838	23.3741	650.074	59.9291	849.117	0	0	0	808.566	140.366	3453.57	960.811	7479.18	0	0	0	238	7	184	0.000736	433.949	91.2762	1161.07	1040.04	0.755435	0.597826	0.720109	0.491848	0.600543	0.714674	0.766304	0.6875	0.826087	0.671196	0.758152	0.752717	0.600543	0.790761	0.622283	0.51087	0.720109	0.654891	0.733696	0.608696	0.695652
242	101	17	1	0	476.288	28.8331	697.056	64.7751	874.63	0	0	0	1344.48	241.379	4254.63	1161.28	8170.61	0	0	0	242	11	119	0.000476	511.174	91.5643	1817.57	1272.67	0.760504	0.613445	0.760504	0.483193	0.579832	0.684874	0.718487	0.668067	0.831933	0.689076	0.747899	0.735294	0.613445	0.777311	0.638655	0.5	0.726891	0.689076	0.697479	0.634454	0.722689
244	0	82	15	1	0	0	483.027	33.1818	705.489	71.4605	943.383	0	0	0	1406.62	294.341	4431.59	1329.68	10242.7	0	244	14	98	0.000392	521.775	99.6941	1959.79	1494.79	0.760204	0.612245	0.77551	0.484694	0.581633	0.688776	0.719388	0.688776	0.831633	0.683673	0.755102	0.755102	0.632653	0.790816	0.637755	0.520408	0.744898	0.714286	0.693878	0.637755	0.72449
244	1800	82	15	1	144.057	13.987	483.027	33.1818	705.489	71.4605	943.383	0	38.442	11.4514	1406.62	294.341	4431.59	1329.68	10242.7	0	244	0	1898	0.007592	163.56	87.6636	137.647	544.298	0.874868	0.52529	0.655954	0.712856	0.716544	0.756322	0.600632	0.662803	0.752898	0.641728	0.860643	0.61275	0.688883	0.682297	0.789515	0.460485	0.545047	0.667808	0.69942	0.726291	0.735774
249	97	53	10	1	382.957	24.9533	605.58	37.1476	837.209	88.7658	1063.32	0	702.187	141.238	2755.85	515.122	7408.84	2274.07	14644	0	249	10	161	0.000644	488.683	148.82	1881.4	2102.25	0.78882	0.549689	0.714286	0.608696	0.65528	0.723602	0.661491	0.670807	0.78882	0.680124	0.813665	0.661491	0.695652	0.71118	0.689441	0.484472	0.645963	0.658385	0.726708	0.673913	0.742236
250	83	35	2	0	424.632	31.1668	627.257	39.0561	749.816	10.3809	0	0	959.274	219.012	3062.23	585.274	5161.44	213.327	0	0	250	9	120	0.00048	489.151	103.408	1642.67	1118.48	0.795833	0.525	0.704167	0.620833	0.666667	0.729167	0.679167	0.675	0.7875	0.679167	0.825	0.65	0.725	0.720833	0.679167	0.483333	0.641667	0.654167	0.766667	0.695833	0.7375
254	53	31	2	0	509.238	33.3269	666.354	45.8568	774.176	11.3673	0	0	1644.83	320.981	3677.39	761.793	5679.03	248.919	0	0	254	14	86	0.000344	572.034	89.6255	2471.32	1207.78	0.77907	0.523256	0.709302	0.593023	0.651163	0.697674	0.697674	0.703488	0.819767	0.680233	0.784884	0.680233	0.738372	0.75	0.69186	0.482558	0.680233	0.639535	0.77907	0.709302	0.726744
256	0	45	28	2	0	0	540.519	38.4412	689.36	58.9973	824.579	20.0632	0	0	1969.75	414.237	4100.34	1036.82	6863.99	498.059	256	17	75	0.0003	603.661	92.9103	2895.69	1409.62	0.78	0.513333	0.713333	0.606667	0.666667	0.746667	0.686667	0.706667	0.813333	0.673333	0.8	0.68	0.726667	0.76	0.7	0.493333	0.68	0.646667	0.78	0.706667	0.726667
256	4479	45	28	2	139.925	12.0306	540.519	38.4412	689.36	58.9973	824.579	20.0632	35.0315	9.25237	1969.75	414.237	4100.34	1036.82	6863.99	498.059	256	0	4554	0.018216	147.562	61.383	82.1437	406.646	0.864844	0.443127	0.833773	0.746377	0.602877	0.683904	0.736276	0.702679	0.717062	0.643281	0.767677	0.797321	0.805885	0.53733	0.830479	0.530413	0.411616	0.778876	0.705863	0.801823	0.947189
261	225	29	21	2	352.621	17.6321	642.767	40.1893	802.281	75.4204	946.326	26.6448	545.888	81.5079	3293.41	589.802	6476.24	1711.22	10362.7	869.667	261	8	277	0.001108	421.374	151.058	1354.01	1941.29	0.868231	0.472924	0.814079	0.732852	0.613718	0.687726	0.731047	0.711191	0.747292	0.613718	0.779783	0.774368	0.806859	0.593863	0.819495	0.543321	0.469314	0.740072	0.700361	0.790614	0.880866
262	178	17	2	0	389.279	21.0672	672.94	53.6889	796.284	72.0126	0	0	734.444	119.894	3803.36	842.885	6323.17	1672	0	0	262	7	197	0.000788	417.89	92.2452	1056.01	1062.59	0.888325	0.472081	0.829949	0.741117	0.621827	0.69797	0.741117	0.705584	0.736041	0.601523	0.779188	0.779188	0.824873	0.573604	0.827411	0.543147	0.441624	0.753807	0.708122	0.799492	0.913706
266	108	10	2	0	497.883	27.3342	727.539	44.0441	866.874	72.129	0	0	1531.91	248.015	4764.82	829.478	8119.55	1981.76	0	0	266	11	120	0.00048	523.171	83.341	1911.11	1276.17	0.883333	0.470833	0.825	0.7375	0.604167	0.695833	0.758333	0.7125	0.725	0.5875	0.770833	0.8	0.8625	0.5875	0.833333	0.55	0.4375	0.766667	0.691667	0.775	0.908333
268	0	79	9	2	0	0	520.718	31.9166	764.678	48.0338	878.358	30.06	0	0	1755.29	318.277	5532.62	966.621	8303.85	846.196	268	13	90	0.00036	553.061	94.3023	2278.54	1517.98	0.883333	0.477778	0.833333	0.761111	0.594444	0.716667	0.75	0.705556	0.727778	0.622222	0.766667	0.777778	0.838889	0.6	0.833333	0.555556	0.461111	0.75	0.688889	0.772222	0.9
268	3198	79	9	2	148.334	13.3096	520.718	31.9166	764.678	48.0338	878.358	30.06	41.7839	11.5312	1755.29	318.277	5532.62	966.621	8303.85	846.196	268	0	3288	0.013152	159.412	69.1135	103.009	443.17	0.932178	0.625456	0.889903	0.654501	0.571928	0.542275	0.645225	0.649635	0.826338	0.731752	0.63017	0.783607	0.776764	0.404805	0.661192	0.390815	0.667427	0.784976	0.527981	0.633364	0.891727
273	234	51	9	2	378.965	21.2859	631.797	32.417	879.618	59.3159	973.614	36.7058	678.287	114.485	3116.96	467.912	8419.71	1555.27	11302.1	1267.93	273	8	296	0.001184	441.768	133.175	1405.63	1792.46	0.915541	0.58277	0.868243	0.690878	0.594595	0.609797	0.670608	0.648649	0.798986	0.685811	0.670608	0.780405	0.778716	0.464527	0.731419	0.413851	0.631757	0.804054	0.532095	0.673986	0.890203
274	184	33	5	0	422.877	25.9945	653.177	34.6136	900.914	21.8493	0	0	942.806	173.359	3444.71	546.308	8941.6	635.041	0	0	274	8	222	0.000888	467.877	108.419	1494.86	1464.6	0.93018	0.61036	0.867117	0.691441	0.594595	0.614865	0.693694	0.628378	0.806306	0.671171	0.648649	0.772523	0.774775	0.481982	0.720721	0.418919	0.650901	0.810811	0.524775	0.677928	0.900901
278	119	25	4	0	534.99	33.2207	703.911	48.3334	954.781	33.3016	0	0	1903.56	352.381	4331.66	904.955	10655.1	1108.58	0	0	278	12	148	0.000592	574.87	96.4591	2550.24	1708.53	0.922297	0.601351	0.844595	0.716216	0.608108	0.638514	0.692568	0.652027	0.807432	0.679054	0.64527	0.760135	0.780405	0.489865	0.716216	0.425676	0.658784	0.824324	0.530405	0.689189	0.888514
280	0	104	22	4	0	0	557.101	35.1356	708.163	48.4033	968.805	51.3304	0	0	2149.3	413.877	4409.41	900.593	11182.4	1798.65	280	14	130	0.00052	595.333	95.2926	2809.72	1820.11	0.930769	0.603846	0.865385	0.715385	0.619231	0.65	0.684615	0.642308	0.811538	0.676923	0.653846	0.773077	0.773077	0.496154	0.715385	0.426923	0.65	0.842308	0.542308	0.688462	0.884615
280	3834	104	22	4	149.657	13.6409	557.101	35.1356	708.163	48.4033	968.805	51.3304	42.9366	11.9152	2149.3	413.877	4409.41	900.593	11182.4	1798.65	280	0	3964	0.015856	164.273	82.3295	133.674	592.957	0.826816	0.691095	0.806887	0.478809	0.645308	0.671292	0.601287	0.590313	0.890515	0.612386	0.629541	0.588799	0.649723	0.585394	0.6361	0.513749	0.668643	0.730701	0.505045	0.549571	0.796165
285	261	78	20	4	378.54	20.7986	669.726	43.1935	822.523	58.5803	1061.04	33.1963	675.715	110.004	3726.61	709.82	6902.65	1424.89	14592.7	1354.46	285	9	363	0.001452	473.092	161.821	1827.72	2278.72	0.870523	0.681818	0.805785	0.563361	0.637741	0.661157	0.582645	0.646006	0.870523	0.639118	0.590909	0.618457	0.655647	0.53168	0.652893	0.453168	0.661157	0.753444	0.493113	0.571625	0.84022
286	214	48	7	1	412.263	26.7698	686.463	49.7443	837.859	80.6395	1016.67	0	874.974	168.964	4025.09	884.401	7384.96	2097.62	12807.4	0	286	8	270	0.00108	474.282	129.404	1647.97	1751.7	0.864815	0.703704	0.794444	0.551852	0.62963	0.655556	0.557407	0.653704	0.883333	0.622222	0.588889	0.611111	0.638889	0.538889	0.635185	0.468519	0.664815	0.75	0.485185	0.574074	0.827778
290	135	38	7	1	492.031	32.1147	725.57	49.0342	877.794	76.9881	1089.99	0	1484.19	286.659	4739.87	969.117	8446.97	2153.4	15768.7	0	290	13	181	0.000724	559.284	127.127	2515.9	2144.98	0.867403	0.723757	0.798343	0.541436	0.624309	0.649171	0.58011	0.685083	0.881215	0.621547	0.588398	0.61326	0.662983	0.549724	0.629834	0.441989	0.671271	0.751381	0.508287	0.577348	0.831492
292	0	108	32	7	0	0	504.512	38.4423	745.892	47.6081	881.522	76.5192	0	0	1606.88	368.368	5139.88	982.678	8554.11	2277.59	292	15	147	0.000588	575.01	127.827	2706.79	2088.68	0.863946	0.710884	0.79932	0.557823	0.629252	0.632653	0.588435	0.707483	0.87415	0.632653	0.598639	0.629252	0.670068	0.530612	0.632653	0.418367	0.673469	0.761905	0.503401	0.588435	0.819728
292	5580	108	32	7	142.731	12.7456	504.512	38.4423	745.892	47.6081	881.522	76.5192	37.2353	10.2011	1606.88	368.368	5139.88	982.678	8554.11	2277.59	292	0	5727	0.022908	153.827	72.4638	105.757	538.802	0.706391	0.487515	0.774751	0.542693	0.574297	0.636372	0.749607	0.753274	0.918282	0.747337	0.760084	0.750218	0.728043	0.787847	0.674699	0.583115	0.759036	0.637943	0.72263	0.726908	0.723852
297	308	68	23	5	384.701	18.2336	625.324	37.7353	863.96	54.348	1010.2	66.2134	707.527	101.946	3031.44	533.557	7968.49	1466.28	12725.7	2466.23	297	8	404	0.001616	460.228	150.583	1660.79	2245.63	0.753713	0.561881	0.780941	0.532178	0.592822	0.662129	0.712871	0.748762	0.924505	0.706683	0.726485	0.726485	0.704208	0.732673	0.685644	0.553218	0.709158	0.668317	0.655941	0.670792	0.740099
298	241	32	4	0	419.342	24.7633	626.206	37.2729	805.608	18.8654	0	0	918.69	163.215	3043.71	547.294	6402.22	451.587	0	0	298	7	277	0.001108	448.817	83.2373	1243.37	954.565	0.741877	0.543321	0.790614	0.543321	0.611913	0.694946	0.734657	0.749097	0.925993	0.702166	0.743682	0.750903	0.709386	0.768953	0.673285	0.570397	0.727437	0.65704	0.687726	0.68231	0.727437
302	152	16	4	0	526.508	34.4455	673.381	48.4357	863.335	29.4629	0	0	1817.11	354.715	3800.09	855.082	7886.49	787.82	0	0	302	11	172	0.000688	548.004	73.9594	2142.72	1144.59	0.744186	0.561047	0.799419	0.590116	0.610465	0.718023	0.726744	0.738372	0.912791	0.694767	0.741279	0.735465	0.703488	0.770349	0.680233	0.587209	0.715116	0.665698	0.674419	0.680233	0.75
304	0	125	14	3	0	0	537.881	40.2318	695.545	57.0237	821.654	46.1799	0	0	1944.4	434.317	4205.52	1087.27	6843.18	1141.6	304	13	142	0.000568	559.42	74.0173	2270.82	1102.11	0.757042	0.577465	0.820423	0.616197	0.640845	0.71831	0.728873	0.742958	0.911972	0.707746	0.71831	0.753521	0.711268	0.778169	0.669014	0.580986	0.714789	0.68662	0.665493	0.661972	0.725352
304	3191	125	14	3	143.95	13.595	537.881	40.2318	695.545	57.0237	821.654	46.1799	38.3006	11.1253	1944.4	434.317	4205.52	1087.27	6843.18	1141.6	304	0	3333	0.013332	161.651	86.3203	133.415	505.14	0.787279	0.559406	0.837984	0.606211	0.665317	0.765677	0.640414	0.687669	0.774827	0.69937	0.787729	0.693069	0.806481	0.722022	0.654665	0.469397	0.588959	0.733123	0.663666	0.719472	0.809031
309	192	91	13	2	368.412	19.8044	653.833	47.0558	799.278	77.8674	951.451	26.6788	622.962	102.798	3479.6	763.808	6420.69	1928.74	10531.1	880.17	309	9	298	0.001192	478.28	156.154	1814.71	1883.97	0.776846	0.567114	0.83557	0.612416	0.647651	0.746644	0.671141	0.734899	0.842282	0.723154	0.77349	0.689597	0.771812	0.729866	0.649329	0.484899	0.624161	0.694631	0.682886	0.676174	0.758389
310	161	61	8	0	412.179	25.9744	676.331	59.081	791.69	81.0544	0	0	873.878	166.674	3877.2	1021.86	6253.07	1786.24	0	0	310	10	230	0.00092	495.437	134.945	1857.51	1684.79	0.782609	0.582609	0.834783	0.632609	0.663043	0.767391	0.669565	0.734783	0.83913	0.717391	0.773913	0.691304	0.793478	0.734783	0.641304	0.482609	0.608696	0.702174	0.671739	0.684783	0.758696
314	110	47	6	0	500.391	34.2627	715.793	56.5768	821.215	85.8327	0	0	1562.93	325.134	4574.97	1123.03	6984.97	2050.94	0	0	314	14	163	0.000652	574.31	117.003	2631.02	1774.02	0.782209	0.570552	0.815951	0.628834	0.653374	0.773006	0.668712	0.754601	0.828221	0.720859	0.757669	0.696319	0.791411	0.754601	0.656442	0.490798	0.622699	0.687117	0.674847	0.702454	0.754601
316	0	87	45	6	0	0	521.207	36.639	728.734	60.2679	845.343	87.5557	0	0	1766.53	375.263	4835.86	1279.7	7618.43	2418.98	316	16	138	0.000552	602.971	119.542	3021.83	1965.28	0.771739	0.565217	0.815217	0.623188	0.637681	0.768116	0.67029	0.775362	0.836957	0.728261	0.746377	0.699275	0.793478	0.76087	0.652174	0.496377	0.605072	0.688406	0.677536	0.710145	0.75
316	5584	87	45	6	145.003	12.7236	521.207	36.639	728.734	60.2679	845.343	87.5557	39.0019	10.4924	1766.53	375.263	4835.86	1279.7	7618.43	2418.98	316	0	5722	0.022888	156.048	73.749	110.94	550.146	0.910696	0.487155	0.853548	0.642607	0.565362	0.729815	0.708406	0.62985	0.813177	0.751922	0.731038	0.778312	0.8151	0.645316	0.788011	0.577683	0.609752	0.818682	0.600489	0.678784	0.869102
321	346	58	33	6	388.686	20.4479	647.377	48.6051	844.564	60.5113	986.783	107.234	730.733	114.493	3382.15	759.2	7473.98	1667.73	12127.2	3882.25	321	8	443	0.001772	464.615	156.164	1734.54	2357.15	0.875847	0.528217	0.837472	0.651242	0.546275	0.714447	0.726862	0.638826	0.816027	0.725734	0.716704	0.749436	0.80474	0.676072	0.757336	0.534989	0.620767	0.806998	0.638826	0.671558	0.819413
322	281	29	12	0	419.133	25.1896	663.538	53.2041	904.73	74.0418	0	0	917.677	166.869	3649.56	894.292	9221.55	2312.67	0	0	322	7	322	0.001288	459.242	116.498	1473.18	1796.93	0.892857	0.534161	0.838509	0.670807	0.532609	0.72205	0.736025	0.639752	0.821429	0.725155	0.717391	0.754658	0.813665	0.659938	0.770186	0.534161	0.607143	0.809006	0.636646	0.658385	0.826087
326	187	20	11	0	538.024	28.7121	723.772	47.4263	971.1	68.5153	0	0	1930.29	308.425	4701.86	966.79	11331.6	2310.47	0	0	326	12	218	0.000872	576.918	110.756	2658.94	2251.72	0.887615	0.543578	0.844037	0.667431	0.529817	0.731651	0.722477	0.612385	0.818807	0.75	0.720183	0.756881	0.807339	0.658257	0.772936	0.555046	0.614679	0.786697	0.651376	0.662844	0.830275
328	0	149	15	11	0	0	571.992	37.0865	747.709	56.5027	990.063	78.0603	0	0	2326.76	446.441	5202.58	1187.88	12051	2830.52	328	14	175	0.0007	613.332	117.268	3184.5	2590.61	0.885714	0.545714	0.828571	0.651429	0.528571	0.74	0.728571	0.614286	0.825714	0.745714	0.708571	0.748571	0.814286	0.654286	0.771429	0.557143	0.628571	0.788571	0.662857	0.66	0.825714
328	9171	149	15	11	144.869	13.8341	571.992	37.0865	747.709	56.5027	990.063	78.0603	39.0589	11.5122	2326.76	446.441	5202.58	1187.88	12051	2830.52	328	0	9346	0.037384	153.64	66.9149	97.9559	554.602	0.89878	0.619195	0.817944	0.698641	0.605767	0.735823	0.622138	0.741226	0.771667	0.682324	0.720629	0.760593	0.776589	0.559009	0.716028	0.522202	0.651348	0.785898	0.538787	0.712016	0.894607
333	543	97	14	10	378.275	20.6297	690.227	45.1754	860.047	60.4747	1117.67	93.6989	674.245	110.733	4079.75	809.235	7884.97	1671.51	17350.2	4307.76	333	7	664	0.002656	445.139	154.039	1574.91	2571.27	0.915663	0.631024	0.836596	0.668675	0.599398	0.720633	0.651355	0.696536	0.793675	0.71988	0.685994	0.756777	0.770331	0.574548	0.732681	0.543675	0.655873	0.783133	0.548946	0.685994	0.879518
334	429	57	6	0	399.959	24.6373	714.746	52.0683	855.389	74.3211	0	0	798.314	148.076	4540.99	972.223	7816.54	1998.51	0	0	334	7	492	0.001968	441.982	114.692	1317.5	1459.89	0.92378	0.65752	0.835366	0.672764	0.60874	0.73374	0.643293	0.712398	0.796748	0.732724	0.674797	0.763211	0.760163	0.568089	0.732724	0.537602	0.654472	0.780488	0.54065	0.690041	0.877033
338	265	48	5	0	516.587	31.7663	768.097	53.4895	955.931	81.7222	0	0	1714.27	317.182	5622.89	1153.69	10885.1	2707.72	0	0	338	12	318	0.001272	561.459	109.305	2448.45	1868	0.922956	0.671384	0.850629	0.649371	0.617925	0.737421	0.66195	0.699686	0.812893	0.731132	0.669811	0.762579	0.762579	0.559748	0.751572	0.550314	0.671384	0.787736	0.536164	0.679245	0.878931
340	0	212	40	5	0	0	531.983	38.5588	783.274	64.294	981.376	91.6112	0	0	1879.71	415.777	5994.69	1469.69	11822.9	3249.03	340	14	257	0.001028	579.837	116.191	2713.62	2132.54	0.933852	0.675097	0.859922	0.653696	0.622568	0.735409	0.655642	0.714008	0.81323	0.749027	0.663424	0.749027	0.756809	0.560311	0.743191	0.546693	0.692607	0.785992	0.550584	0.66537	0.871595
340	7211	212	40	5	144.928	13.6701	531.983	38.5588	783.274	64.294	981.376	91.6112	39.0809	11.3682	1879.71	415.777	5994.69	1469.69	11822.9	3249.03	340	0	7468	0.029872	159.894	83.248	131.121	627.951	0.850897	0.610672	0.878548	0.644483	0.609735	0.694497	0.67575	0.741229	0.847884	0.707887	0.713645	0.737346	0.742836	0.670528	0.749732	0.563203	0.677022	0.748661	0.579205	0.692086	0.875134
345	471	145	23	4	375.424	19.3786	645.095	44.4016	900.58	65.7065	1111.8	123.795	658.6	103.644	3338	694.545	9058.23	2003.79	17321.1	4958.33	345	8	643	0.002572	459.602	153.365	1666.93	2294.84	0.882582	0.619751	0.865474	0.646967	0.63297	0.72395	0.664852	0.750389	0.833593	0.706065	0.702955	0.758165	0.74339	0.63297	0.73717	0.557543	0.667963	0.776827	0.594868	0.678072	0.875583
346	378	92	7	1	414.371	24.7577	660.126	54.0111	912.907	64.3562	1158.95	0	886.781	160.776	3596.2	880.126	9425.12	2068.72	18939.4	0	346	8	478	0.001912	470.529	119.903	1571.06	1710.63	0.878661	0.624477	0.861925	0.658996	0.64749	0.722803	0.667364	0.746862	0.83682	0.708159	0.705021	0.758368	0.740586	0.628661	0.723849	0.566946	0.667364	0.782427	0.587866	0.67887	0.881799
350	251	74	5	1	500.446	31.2933	703.204	58.1698	974.039	88.6268	1180.66	0	1559.81	294.634	4345.54	1079.06	11554.1	3359.52	20018.8	0	350	13	331	0.001324	554.984	112.339	2389.34	2020.33	0.897281	0.620846	0.882175	0.669184	0.6571	0.729607	0.673716	0.743202	0.814199	0.734139	0.699396	0.768882	0.741692	0.616314	0.716012	0.546828	0.664653	0.78852	0.595166	0.690332	0.882175
352	0	205	65	6	0	0	525.769	36.4236	723.844	65.6682	1053.08	113.451	0	0	1812.39	380.261	4758.05	1335.52	14724.1	4818.23	352	15	276	0.001104	583.88	119.115	2786.8	2397.98	0.898551	0.608696	0.88587	0.673913	0.67029	0.742754	0.666667	0.744565	0.817029	0.731884	0.693841	0.768116	0.740942	0.615942	0.717391	0.539855	0.668478	0.788043	0.601449	0.688406	0.884058
352	9800	205	65	6	145.651	13.1113	525.769	36.4236	723.844	65.6682	1053.08	113.451	39.5718	10.9141	1812.39	380.261	4758.05	1335.52	14724.1	4818.23	352	0	10076	0.040304	157.655	75.3141	114.823	598.914	0.736751	0.636761	0.858624	0.6052	0.662267	0.762356	0.653881	0.799672	0.880955	0.760421	0.662614	0.764738	0.775357	0.736999	0.660183	0.531163	0.718886	0.745385	0.617954	0.617358	0.767963
357	620	145	49	3	361.592	18.3814	631.235	44.5101	831.03	63.3509	1278.37	93.6267	588.583	89.9067	3130.66	673.082	7136.06	1686.15	25786.4	5458.49	357	8	817	0.003268	440.969	154.231	1524.96	2353.53	0.783966	0.645655	0.870869	0.621787	0.654835	0.742962	0.654223	0.784578	0.880661	0.741738	0.679315	0.763158	0.76377	0.716646	0.706854	0.54896	0.700734	0.757038	0.604039	0.623011	0.796206
358	521	96	14	0	396.262	23.837	645.082	49.7252	838.19	54.3981	0	0	776.051	139.433	3350.19	800.656	7285.76	1423.44	0	0	358	8	631	0.002524	443.922	111.319	1312.11	1348.88	0.766244	0.648177	0.871632	0.618859	0.652139	0.745642	0.657686	0.805071	0.896197	0.746434	0.672742	0.770206	0.767036	0.734548	0.702853	0.545959	0.696513	0.763074	0.607765	0.62916	0.785261
362	307	80	12	0	483.101	29.8534	683.029	57.0915	887.582	48.6157	0	0	1403.37	257.092	3985.7	1013.02	8613.55	1411.73	0	0	362	13	399	0.001596	535.352	107.772	2137.98	1636.29	0.783208	0.656642	0.874687	0.62406	0.669173	0.736842	0.659148	0.809524	0.899749	0.753133	0.666667	0.763158	0.77193	0.724311	0.706767	0.547619	0.704261	0.755639	0.601504	0.62782	0.795739
364	0	243	69	12	0	0	509.39	36.2857	708.465	62.7947	911.957	52.1134	0	0	1650.13	351.465	4456.2	1171.81	9347.39	1627.24	364	15	324	0.001296	566.695	114.394	2532.81	1890.84	0.790123	0.66358	0.871914	0.634259	0.671296	0.739198	0.658951	0.817901	0.902778	0.756173	0.66821	0.756173	0.768519	0.717593	0.717593	0.550926	0.705247	0.766975	0.608025	0.617284	0.79321
364	11663	243	69	12	145.563	13.0601	509.39	36.2857	708.465	62.7947	911.957	52.1134	39.4952	10.8872	1650.13	351.465	4456.2	1171.81	9347.39	1627.24	364	0	11987	0.047948	156.946	71.9986	106.888	510.138	0.812213	0.566238	0.776299	0.78435	0.565738	0.757821	0.671769	0.702803	0.868858	0.701009	0.740177	0.763452	0.845541	0.753858	0.719488	0.523651	0.695629	0.73271	0.72416	0.705598	0.777968
369	679	162	54	8	365.598	18.6703	619.423	41.411	827.301	57.3409	1032.65	63.8107	608.308	92.9124	2954.27	591.626	7018.94	1471.11	13572.7	2619.98	369	8	903	0.003612	444.655	150.998	1527.39	2085.37	0.826135	0.599668	0.80897	0.724806	0.595238	0.728128	0.690476	0.728128	0.880952	0.706534	0.698228	0.754153	0.821705	0.758583	0.699336	0.531008	0.699889	0.738095	0.686047	0.686047	0.772425
370	568	92	12	1	398.214	22.9097	635.887	42.222	859.315	69.3846	1034.96	0	786.811	135.262	3194.44	635.438	7902.56	1957.63	13508	0	370	8	673	0.002692	439.872	105.606	1261.72	1359.83	0.827637	0.589153	0.804606	0.735513	0.58841	0.73477	0.690193	0.722883	0.876672	0.70951	0.702823	0.762259	0.830609	0.762259	0.699108	0.534175	0.704309	0.738484	0.705052	0.693908	0.773403
374	379	70	11	1	493.432	28.0785	686.039	41.693	923.292	72.8952	1073.35	0	1492.41	253.327	3999.13	732.739	9786.02	2423.31	15060.4	0	374	12	461	0.001844	534.193	100.742	2100.37	1702.8	0.836226	0.58243	0.817787	0.735358	0.610629	0.72885	0.696312	0.727766	0.885033	0.715835	0.681128	0.767896	0.830803	0.747289	0.698482	0.529284	0.709328	0.74295	0.697397	0.682213	0.766811
376	0	307	56	11	0	0	508.564	34.2671	699.121	44.5002	969.181	87.9432	0	0	1639.49	325.907	4236.16	832.036	11377.1	3150.57	376	14	374	0.001496	550.644	106.745	2314.7	1955.85	0.839572	0.585561	0.815508	0.741979	0.610963	0.723262	0.692513	0.736631	0.887701	0.724599	0.69385	0.763369	0.832888	0.752674	0.68984	0.529412	0.715241	0.747326	0.712567	0.671123	0.766043
376	10319	307	56	11	147.843	13.4298	508.564	34.2671	699.121	44.5002	969.181	87.9432	41.3983	11.6123	1639.49	325.907	4236.16	832.036	11377.1	3150.57	376	0	10693	0.042772	161.932	77.7748	120.91	555.299	0.892734	0.656224	0.910128	0.672075	0.621481	0.713551	0.740157	0.735481	0.859862	0.747452	0.709062	0.738614	0.797625	0.672309	0.782942	0.55541	0.729683	0.762087	0.679416	0.711166	0.837043
381	697	212	43	8	384.455	20.3709	623.607	40.7701	816.008	49.6905	1121.35	93.9238	707.343	113.096	3012.58	591.22	6715.08	1245.46	17527.2	4579.45	381	9	960	0.00384	462.739	142.202	1625.68	2152.94	0.874479	0.65625	0.878646	0.698438	0.627604	0.736979	0.711979	0.757813	0.86875	0.726563	0.714063	0.744792	0.815104	0.700521	0.755729	0.551042	0.728646	0.76875	0.700521	0.7125	0.816667
382	592	132	11	1	410.856	24.7159	640.984	44.8331	808.062	36.729	1102.67	0	864.613	156.867	3276.05	679.875	6489.52	870.935	16323	0	382	8	736	0.002944	459.005	105.167	1402.17	1290.55	0.882473	0.661005	0.881793	0.70856	0.625	0.753397	0.715353	0.76019	0.86413	0.722826	0.716712	0.735054	0.822011	0.704484	0.757473	0.548234	0.724185	0.764266	0.705163	0.725543	0.817255
386	374	100	9	1	513.668	31.368	695.889	48.9321	862.629	57.8749	1137.4	0	1685.27	311.165	4188.32	879.767	7942.19	1456.14	17907.1	0	386	13	484	0.001936	559.094	95.8246	2352.3	1547.7	0.882231	0.668388	0.884298	0.713843	0.628099	0.746901	0.719008	0.765496	0.872934	0.708678	0.705579	0.73657	0.819215	0.703512	0.75	0.544421	0.719008	0.762397	0.698347	0.746901	0.805785
388	0	305	80	9	0	0	535.849	38.0476	713.817	50.1637	872.137	46.2921	0	0	1919.41	407.374	4518.23	919.675	8167.95	1230.14	388	14	394	0.001576	579.666	93.6739	2589.82	1465.79	0.880711	0.673858	0.883249	0.722081	0.637056	0.752538	0.728426	0.766497	0.874365	0.718274	0.696701	0.732234	0.814721	0.703046	0.748731	0.53934	0.729695	0.760152	0.713198	0.73731	0.813452
388	11564	305	80	9	139.644	13.1608	535.849	38.0476	713.817	50.1637	872.137	46.2921	34.9799	10.3201	1919.41	407.374	4518.23	919.675	8167.95	1230.14	388	0	11958	0.047832	154.142	81.3999	119.159	528.083	0.917837	0.62615	0.861223	0.694054	0.726627	0.744397	0.704675	0.701497	0.782154	0.762418	0.72002	0.791395	0.792858	0.583124	0.75991	0.586135	0.714417	0.808664	0.629704	0.692131	0.88861
393	612	215	63	8	345.285	20.7129	635.142	45.72	819.77	59.0934	970.168	54.2655	514.359	93.8942	3190.49	684.674	6836.38	1435.35	11239.9	1892.68	393	9	898	0.003592	453.538	169.512	1694.16	2108.61	0.91314	0.663697	0.883073	0.699332	0.691537	0.738864	0.719933	0.739421	0.834633	0.728285	0.693207	0.773942	0.777283	0.595768	0.766704	0.571826	0.712138	0.797327	0.638641	0.712138	0.859688
394	510	125	19	1	387.329	25.198	648.284	50.6185	842.306	87.63	970.23	0	726.323	143.616	3401.39	814.853	7532.91	2228.34	11138.1	0	394	9	655	0.00262	451.217	129.01	1450.17	1624.17	0.921374	0.665649	0.885496	0.693893	0.703053	0.738168	0.730534	0.741221	0.831298	0.729771	0.694656	0.789313	0.761832	0.591603	0.763359	0.576336	0.714504	0.80458	0.623664	0.70458	0.867939
398	328	99	16	1	507.922	31.2082	705.768	56.9496	882.388	87.6088	994.859	0	1629.78	301.553	4389.6	1096.23	8633.69	2508.76	12004.1	0	398	13	444	0.001776	566.627	112.196	2520.91	1864.48	0.916667	0.677928	0.890766	0.686937	0.70045	0.737613	0.73536	0.753378	0.84009	0.717342	0.684685	0.781532	0.747748	0.617117	0.761261	0.576577	0.716216	0.796171	0.627252	0.71509	0.863739
400	0	268	87	15	0	0	525.836	34.2527	718.981	57.5672	909.141	89.424	0	0	1810.02	352.964	4637.64	1125.68	9435.66	2745.33	400	15	370	0.00148	586.79	113.868	2784.04	1995.61	0.913514	0.681081	0.885135	0.682432	0.713514	0.75	0.740541	0.758108	0.836486	0.718919	0.686486	0.785135	0.751351	0.617568	0.768919	0.577027	0.722973	0.795946	0.628378	0.717568	0.864865
400	11645	268	87	15	135.773	12.9327	525.836	34.2527	718.981	57.5672	909.141	89.424	32.1797	9.53396	1810.02	352.964	4637.64	1125.68	9435.66	2745.33	400	0	12015	0.04806	149.662	81.4412	116.923	590.548	0.866542	0.67836	0.876779	0.715522	0.660424	0.7335	0.739367	0.781773	0.857803	0.71831	0.725676	0.759218	0.772992	0.629754	0.76417	0.596796	0.696837	0.78094	0.65077	0.683479	0.842114
405	503	191	69	13	346.265	19.2071	627.185	42.9226	826.659	63.9107	1020.29	89.7202	517.915	86.6817	3068.05	624.428	7027.6	1668.96	13243.7	3523.25	405	10	776	0.003104	469.416	183.247	1937.61	2573.44	0.896907	0.683634	0.884021	0.694588	0.701675	0.742912	0.730026	0.772552	0.853737	0.733892	0.697165	0.757732	0.777706	0.626933	0.777062	0.593428	0.713918	0.795747	0.631443	0.689433	0.853737
406	421	116	12	0	383.762	22.2285	649.104	40.7383	851.154	73.8302	0	0	704.673	122.719	3392.21	635.783	7703.86	2069.14	0	0	406	9	549	0.002196	450.044	126.913	1425.52	1505.94	0.901639	0.683971	0.892532	0.696721	0.715847	0.729508	0.744991	0.76776	0.862477	0.738616	0.689435	0.764117	0.776867	0.628415	0.786885	0.596539	0.715847	0.795082	0.627505	0.68306	0.852459
410	257	94	9	0	471.127	27.0985	691.701	45.7122	921.021	73.5693	0	0	1300.08	222.771	4106.86	825.599	9716.12	2332.54	0	0	410	13	360	0.00144	539.968	119.289	2243.36	1813.12	0.904167	0.693056	0.895833	0.693056	0.723611	0.730556	0.741667	0.770833	0.861111	0.715278	0.691667	0.758333	0.780556	0.627778	0.786111	0.6	0.718056	0.8	0.613889	0.691667	0.852778
412	0	194	84	7	0	0	499.358	33.0829	720.563	56.3846	940.912	79.1126	0	0	1551.81	306.361	4664.76	1133.3	10376.4	2590.11	412	16	285	0.00114	575.4	123.548	2686.06	2022.25	0.917544	0.708772	0.891228	0.685965	0.736842	0.750877	0.742105	0.759649	0.859649	0.724561	0.694737	0.764912	0.768421	0.633333	0.777193	0.603509	0.715789	0.785965	0.608772	0.666667	0.861404
412	13379	194	84	7	140.797	13.1344	499.358	33.0829	720.563	56.3846	940.912	79.1126	35.827	10.3198	1551.81	306.361	4664.76	1133.3	10376.4	2590.11	412	0	13664	0.054656	149.862	65.9146	91.1048	478.378	0.83548	0.653542	0.828454	0.712676	0.691049	0.697929	0.737595	0.783446	0.849129	0.734741	0.741584	0.8372	0.792813	0.709748	0.770455	0.564366	0.741328	0.828967	0.645272	0.692074	0.85213
417	680	140	64	5	371.707	20.2314	616.558	39.437	837.523	60.123	1059.95	93.0173	639.84	103.931	2910.35	556.735	7289.79	1633.38	14839.4	3915.96	417	8	889	0.003556	447.671	151.071	1556	2150.69	0.872891	0.67604	0.856018	0.716535	0.711474	0.705287	0.745782	0.770529	0.862767	0.737345	0.716535	0.810461	0.778403	0.678853	0.78009	0.563555	0.722722	0.811586	0.633858	0.669291	0.843082
418	576	91	16	2	406.675	24.1812	631.413	48.888	852.042	81.9608	1016.37	81.3597	838.349	148.017	3142.56	735.008	7774.5	2565.49	13039.6	3065.94	418	8	685	0.00274	448.714	107.918	1342.09	1510.42	0.872263	0.678832	0.850365	0.721168	0.716788	0.70438	0.755474	0.764964	0.867883	0.737226	0.724088	0.809489	0.774453	0.671533	0.783942	0.561314	0.729197	0.827007	0.643066	0.668613	0.840876
422	371	80	16	2	507.851	29.6416	676.21	55.8889	916.329	81.3147	1077.51	114.546	1627.24	280.188	3865.52	945.543	9615.71	2741.92	15746.3	4855.44	422	13	469	0.001876	552.934	106.714	2341.77	1985.65	0.881663	0.688699	0.860341	0.720682	0.71855	0.700426	0.771855	0.763326	0.869936	0.734542	0.712154	0.808102	0.771855	0.668443	0.791045	0.554371	0.71322	0.82516	0.656716	0.667377	0.846482
424	0	298	63	15	0	0	537.484	35.022	705.49	54.7658	957.178	86.1445	0	0	1932.41	374.862	4376.93	1008.07	10960.7	3156.59	424	15	376	0.001504	582.377	107.292	2702.17	2083.17	0.886968	0.696809	0.863032	0.726064	0.718085	0.698138	0.780585	0.772606	0.87633	0.742021	0.708777	0.800532	0.771277	0.674202	0.788564	0.554521	0.703457	0.824468	0.663564	0.668883	0.847074
424	14574	298	63	15	143.755	13.0392	537.484	35.022	705.49	54.7658	957.178	86.1445	38.0692	10.6446	1932.41	374.862	4376.93	1008.07	10960.7	3156.59	424	0	14950	0.0598	154.787	71.9184	105.073	532.229	0.869699	0.658963	0.853244	0.751338	0.656321	0.757291	0.682609	0.741739	0.863311	0.717826	0.693043	0.744548	0.833445	0.692776	0.7601	0.546622	0.732475	0.786856	0.674849	0.735819	0.821538
429	848	209	49	13	342.68	18.8624	634.627	43.4117	808.119	67.8477	1062.8	123.402	501.992	83.1716	3177.94	641.927	6585.5	1616.32	15229.7	5787.29	429	8	1119	0.004476	425.955	159.673	1439.28	2277.08	0.889187	0.672922	0.865952	0.754692	0.667113	0.735478	0.706881	0.764522	0.864164	0.720286	0.683199	0.764522	0.818141	0.686774	0.765862	0.547364	0.726095	0.802949	0.676497	0.711349	0.830206
430	708	130	13	0	380.121	23.2289	652.894	50.1515	836.964	60.5957	0	0	685.642	125.439	3471.18	779.016	7276.73	1615.22	0	0	430	8	851	0.003404	428.769	114.355	1211.85	1310.61	0.895417	0.673325	0.866627	0.761457	0.663925	0.740893	0.702115	0.766157	0.869565	0.725029	0.673913	0.760282	0.822562	0.700353	0.756169	0.544653	0.73443	0.800823	0.679788	0.702703	0.82785
434	450	100	12	0	459.791	28.2275	696.185	54.3357	887.967	64.5631	0	0	1210.53	222.875	4207.49	968.107	8683.19	1901.51	0	0	434	12	562	0.002248	510.996	111.752	1903.35	1610.67	0.895907	0.662811	0.872776	0.771352	0.658363	0.742883	0.698399	0.759786	0.863879	0.733986	0.680605	0.763345	0.827402	0.709075	0.764235	0.531139	0.715302	0.808719	0.681495	0.706406	0.825623
436	0	369	87	10	0	0	483.075	32.0571	722.525	58.1902	904.131	70.5599	0	0	1405.63	280.06	4707.08	1141.96	9182.44	2027.95	436	14	466	0.001864	536.815	114.776	2188.88	1764.39	0.899142	0.687768	0.872318	0.772532	0.666309	0.73927	0.695279	0.766094	0.861588	0.744635	0.690987	0.755365	0.827253	0.703863	0.765021	0.536481	0.714592	0.810086	0.67382	0.703863	0.827253
436	15369	369	87	10	142.575	13.1336	483.075	32.0571	722.525	58.1902	904.131	70.5599	37.1732	10.6179	1405.63	280.06	4707.08	1141.96	9182.44	2027.95	436	0	15835	0.06334	154.177	70.6712	100.495	473.246	0.895137	0.66754	0.843101	0.714904	0.62485	0.783865	0.692927	0.796842	0.869024	0.719166	0.694411	0.75652	0.81282	0.679286	0.717714	0.619829	0.752952	0.76053	0.69138	0.77755	0.839059
441	896	259	59	9	362.06	19.4741	592.143	37.7053	828.1	67.5722	1000.24	64.453	591.394	95.3898	2579.32	495.128	7078.69	1783.31	12349.5	2365.99	441	8	1223	0.004892	437.965	140.549	1411.87	1861.34	0.895748	0.680294	0.864677	0.724039	0.638594	0.770646	0.705642	0.777596	0.871627	0.737939	0.684791	0.742845	0.813573	0.688471	0.731807	0.602208	0.737531	0.786999	0.681112	0.762878	0.827882
442	742	149	14	1	392.011	24.467	602.946	42.2394	866.676	70.8362	990.16	0	752.087	141.269	2729.17	571.369	8108.38	1961.39	11835.6	0	442	8	906	0.003624	434.696	101.159	1203.14	1241.24	0.898455	0.684879	0.865342	0.729029	0.637969	0.781457	0.709161	0.780353	0.87362	0.742274	0.682671	0.743377	0.812914	0.683223	0.727373	0.616446	0.742826	0.792494	0.672185	0.773179	0.82947
446	454	109	14	1	476.571	29.7534	640.431	46.7385	900.018	78.9705	1023.19	0	1347.78	249.693	3271.98	717.743	9100.56	2274.45	13054.2	0	446	12	578	0.002312	518.674	97.0006	1918.69	1528.61	0.896194	0.680796	0.868512	0.752595	0.654844	0.783737	0.711073	0.772491	0.877163	0.735294	0.699827	0.74654	0.808824	0.692042	0.740484	0.611592	0.742215	0.787197	0.657439	0.784602	0.829585
448	0	366	96	15	0	0	494.74	34.2024	658.447	52.4668	919.982	69.0638	0	0	1511.04	309.568	3565.64	864.567	9663.58	2249.12	448	15	477	0.001908	541.06	102.646	2180.91	1695.28	0.903564	0.696017	0.874214	0.752621	0.67086	0.791405	0.706499	0.780922	0.87631	0.735849	0.704403	0.744235	0.816562	0.692872	0.743187	0.595388	0.735849	0.784067	0.65304	0.777778	0.824948
448	14133	366	96	15	140.288	13.3835	494.74	34.2024	658.447	52.4668	919.982	69.0638	35.486	10.5501	1511.04	309.568	3565.64	864.567	9663.58	2249.12	448	0	14610	0.05844	153.373	74.7667	105.532	489.194	0.90924	0.730459	0.885763	0.685421	0.724093	0.787303	0.731143	0.756947	0.852361	0.744695	0.66475	0.782615	0.796578	0.656194	0.80154	0.640075	0.760404	0.774298	0.633641	0.693258	0.824435
453	719	254	75	12	355.725	20.2653	598.594	38.2461	765.73	55.9505	1032.54	66.8905	561.615	96.406	2664.15	502.62	5579.45	1209.15	13581.9	2650.05	453	9	1060	0.00424	450.594	152.037	1567.86	1999.31	0.903774	0.728302	0.882547	0.712264	0.711792	0.782547	0.714623	0.783491	0.864623	0.73066	0.679717	0.761321	0.807075	0.665566	0.783019	0.622642	0.740094	0.770755	0.653302	0.737736	0.827358
454	603	146	17	0	390.373	24.3086	613.71	42.1787	777.218	54.0324	0	0	742.727	140.583	2875.74	589.705	5823.73	1161.93	0	0	454	8	766	0.003064	441.527	105.264	1262.04	1132.37	0.905352	0.726501	0.885117	0.703655	0.713446	0.781984	0.71671	0.782637	0.853133	0.729112	0.68342	0.758486	0.805483	0.663838	0.798303	0.63577	0.74282	0.763708	0.657311	0.727807	0.830287
458	399	112	14	0	490.692	31.0475	662.344	46.1618	824.227	51.6594	0	0	1471.18	282.126	3613.19	769.508	6923.1	1294.09	0	0	458	13	525	0.0021	536.205	91.8651	2073.52	1280.66	0.917143	0.71619	0.88	0.704762	0.727619	0.788571	0.713333	0.780952	0.853333	0.719048	0.694286	0.772381	0.801905	0.669524	0.792381	0.635238	0.750476	0.767619	0.649524	0.727619	0.841905
460	0	301	92	11	0	0	514.434	35.864	685.759	51.809	844.331	59.1852	0	0	1698.51	360.523	4018.89	949.821	7460.41	1514.45	460	15	404	0.001616	562.431	94.9141	2383.8	1423.08	0.924505	0.731436	0.878713	0.717822	0.72401	0.790842	0.725248	0.777228	0.856436	0.719059	0.694307	0.77599	0.805693	0.670792	0.790842	0.641089	0.748762	0.768564	0.662129	0.722772	0.852723
460	13635	301	92	11	135.686	12.8209	514.434	35.864	685.759	51.809	844.331	59.1852	32.1045	9.44852	1698.51	360.523	4018.89	949.821	7460.41	1514.45	460	0	14039	0.056156	147.966	74.2206	99.7791	461.449	0.89344	0.741435	0.867369	0.691075	0.709773	0.718605	0.743607	0.788589	0.855047	0.690861	0.715222	0.732068	0.745317	0.608199	0.766793	0.61956	0.734953	0.800199	0.647589	0.717003	0.885462
465	579	212	73	8	347.89	18.3952	616.845	42.0334	784.869	60.9072	962.608	74.7606	524.769	83.3675	2919.24	598.06	6019.91	1449.15	11076.5	2654.43	465	10	872	0.003488	455.5	162.711	1663.74	1994.51	0.903096	0.747706	0.880161	0.692087	0.728211	0.758028	0.744266	0.786697	0.858945	0.690367	0.676032	0.741399	0.764908	0.633028	0.797018	0.638188	0.728784	0.772362	0.65539	0.705275	0.860092
466	472	117	17	0	380.098	23.5551	632.056	48.9447	778.806	51.7555	0	0	685.735	127.225	3151.79	722.269	5853.43	1167.84	0	0	466	8	606	0.002424	439.929	118.77	1306.82	1299.66	0.90264	0.752475	0.883663	0.688944	0.733498	0.763201	0.750825	0.787954	0.860561	0.688119	0.679043	0.738449	0.758251	0.622937	0.80363	0.644389	0.707096	0.776403	0.65099	0.69802	0.863861
470	307	97	16	0	490.225	29.1413	682.79	55.1387	834.649	54.4593	0	0	1464.86	258.121	3974.86	933.256	7195.18	1415.88	0	0	470	13	420	0.00168	547.819	105.839	2262.85	1547.7	0.894048	0.759524	0.896429	0.691667	0.713095	0.771429	0.752381	0.789286	0.859524	0.703571	0.672619	0.745238	0.77619	0.625	0.79881	0.658333	0.719048	0.770238	0.639286	0.690476	0.860714
472	0	257	84	13	0	0	515.115	33.99	709.36	57.7998	847.049	63.2943	0	0	1702.51	333.804	4457.61	1099.62	7548.55	1697.77	472	15	354	0.001416	573.396	106.683	2570.95	1666.04	0.892655	0.782486	0.891243	0.675141	0.727401	0.778249	0.747175	0.798023	0.858757	0.69774	0.669492	0.738701	0.776836	0.624294	0.805085	0.661017	0.711864	0.774011	0.642655	0.69209	0.864407
472	16058	257	84	13	146.033	13.3975	515.115	33.99	709.36	57.7998	847.049	63.2943	39.9225	11.3269	1702.51	333.804	4457.61	1099.62	7548.55	1697.77	472	0	16412	0.065648	155.251	65.388	94.5157	441.806	0.889045	0.700829	0.897697	0.759201	0.714173	0.715696	0.756459	0.7847	0.893432	0.733549	0.709786	0.770077	0.782019	0.696716	0.784883	0.534639	0.688521	0.817176	0.672282	0.705002	0.846454
477	1025	189	67	10	375.231	19.7401	630.294	41.6357	818.452	63.0111	976.055	74.0232	657.765	104.02	3110.76	609.958	6818.62	1544.6	11535.7	2719.31	477	8	1291	0.005164	440.228	138.212	1420.87	1851.79	0.896979	0.726569	0.890395	0.742448	0.712626	0.730442	0.750194	0.776917	0.883424	0.721146	0.695972	0.761425	0.783114	0.691712	0.785438	0.573586	0.701007	0.810612	0.680093	0.708366	0.853602
478	872	122	17	1	405.086	24.3062	640.71	48.3699	808.843	76.6432	902.374	0	828.785	149.102	3279.8	743.05	6640.73	1840.26	8969.41	0	478	7	1012	0.004048	440.765	96.3982	1229.94	1157.07	0.90168	0.724802	0.893775	0.752964	0.709486	0.723814	0.753953	0.774209	0.882411	0.727767	0.706522	0.761858	0.781126	0.689723	0.781621	0.5583	0.699605	0.807312	0.689723	0.703557	0.848814
482	573	104	13	1	514.895	30.0781	695.863	50.3641	848.984	72.0655	1007.71	0	1695.69	296.392	4191.79	920.265	7636.76	1960.41	12473.1	0	482	12	691	0.002764	549.131	86.2434	2198.74	1337.69	0.892909	0.742402	0.89725	0.746744	0.723589	0.730825	0.756151	0.775687	0.875543	0.726483	0.701158	0.758321	0.781476	0.677279	0.800289	0.569465	0.706223	0.803907	0.691027	0.716353	0.853111
484	0	488	93	12	0	0	532.883	34.1656	713.921	53.5197	883.484	79.718	0	0	1882.7	360.966	4530.81	1055.4	8624.41	2322.6	484	14	593	0.002372	568.37	88.9189	2434.43	1451.27	0.892074	0.754637	0.892074	0.747892	0.717538	0.737774	0.75801	0.781619	0.881956	0.72597	0.70742	0.754637	0.778246	0.679595	0.804384	0.56661	0.699831	0.797639	0.701518	0.715008	0.855818
484	16515	488	93	12	152.869	13.7651	532.883	34.1656	713.921	53.5197	883.484	79.718	45.7219	12.5606	1882.7	360.966	4530.81	1055.4	8624.41	2322.6	484	0	17108	0.068432	167.271	78.9534	128.52	513.888	0.91127	0.723346	0.887217	0.762976	0.686492	0.746025	0.70961	0.76248	0.899871	0.768442	0.693448	0.779664	0.79156	0.693184	0.76549	0.546411	0.743892	0.814093	0.656681	0.737959	0.836889
489	1293	340	73	12	328.51	18.6182	618.746	38.6127	808.051	60.5	966.695	93.4501	442.741	75.3789	2939.48	541.087	6557.52	1477.32	11324.9	3303.43	489	8	1718	0.006872	410.783	152.612	1272.69	1786.61	0.905995	0.741269	0.89057	0.758149	0.694412	0.735448	0.717986	0.761641	0.903085	0.770373	0.701979	0.775029	0.791327	0.692375	0.784051	0.549767	0.733702	0.8117	0.667346	0.737776	0.849534
490	1069	201	14	0	364.653	22.4929	636.837	44.8077	816.073	44.7598	0	0	605.762	111.974	3213.63	668.037	6702.41	1100.91	0	0	490	8	1284	0.005136	412.183	110.984	1080.48	1156.75	0.908879	0.748832	0.896028	0.76324	0.69704	0.732866	0.721963	0.757009	0.912383	0.784657	0.695872	0.776869	0.790888	0.695093	0.779984	0.547118	0.734813	0.812695	0.663551	0.739875	0.850857
494	655	157	13	0	458.088	27.8716	682.34	53.1466	861.341	53.0601	0	0	1196.93	217.328	3962.69	932.473	7893.3	1442.5	0	0	494	12	825	0.0033	507.118	104.533	1828.78	1413.8	0.911515	0.765455	0.893333	0.759394	0.712727	0.742424	0.724848	0.761818	0.913939	0.8	0.704242	0.772121	0.789697	0.698182	0.773333	0.558788	0.74303	0.817576	0.660606	0.737576	0.852727
496	0	535	138	11	0	0	474.901	32.2047	699.318	56.7143	889.018	58.8009	0	0	1336.51	270.918	4271.23	1058.97	8690.96	1746.46	496	14	684	0.002736	526.838	108.339	2046.87	1560.63	0.915936	0.771199	0.892544	0.762427	0.714912	0.738304	0.732456	0.77193	0.912281	0.799708	0.702485	0.77924	0.787281	0.703216	0.768275	0.562865	0.747807	0.818713	0.660088	0.738304	0.855994
496	14692	535	138	11	145.434	12.9567	474.901	32.2047	699.318	56.7143	889.018	58.8009	39.3786	10.808	1336.51	270.918	4271.23	1058.97	8690.96	1746.46	496	0	15376	0.061504	162.401	82.8603	128.682	528.921	0.881666	0.722815	0.881666	0.756829	0.747431	0.780307	0.718945	0.771982	0.848888	0.717157	0.719856	0.789217	0.804923	0.697255	0.823231	0.578629	0.763137	0.791331	0.663014	0.736863	0.828011
501	904	360	105	8	350.613	18.7208	574.491	39.9526	802.6	64.0495	992.888	52.4854	537.223	86.2784	2361.77	493.466	6440.44	1532.92	12032.4	1900.8	501	10	1377	0.005508	447.34	150.659	1531.15	1891.06	0.89724	0.741104	0.89833	0.765432	0.748366	0.767248	0.721133	0.758533	0.879811	0.748366	0.714234	0.783588	0.801743	0.697168	0.81191	0.565359	0.765432	0.794844	0.670661	0.738562	0.834423
502	775	208	15	0	370.474	23.1225	584.059	44.2861	821.577	69.0982	0	0	635.289	119.584	2487.9	567.195	6920.67	1745.52	0	0	502	8	998	0.003992	421.769	104.071	1115.87	1096.4	0.898798	0.730461	0.896293	0.774549	0.75501	0.781563	0.718437	0.762024	0.871242	0.740982	0.713928	0.788577	0.806112	0.699399	0.811623	0.569639	0.767034	0.79008	0.67485	0.736974	0.83517
506	470	156	11	0	467.692	28.6084	631.226	45.123	871.397	79.2231	0	0	1273.64	234.104	3131.5	672.593	8282	2317.53	0	0	506	13	637	0.002548	514.713	91.4535	1849.65	1267.15	0.898744	0.748823	0.894035	0.774725	0.759812	0.790424	0.711931	0.773155	0.873626	0.746468	0.707221	0.788069	0.804553	0.697017	0.803768	0.581633	0.753532	0.78022	0.671115	0.739403	0.832025
508	0	373	141	9	0	0	486.613	33.3513	650.833	49.2141	897.91	87.9745	0	0	1437.78	292.979	3437.23	781.313	9093.12	2734.99	508	15	523	0.002092	537.964	95.5203	2108.57	1410.97	0.89675	0.758126	0.890057	0.768642	0.75717	0.788719	0.722753	0.776291	0.878585	0.746654	0.709369	0.786807	0.802103	0.689293	0.807839	0.576482	0.745698	0.782983	0.672084	0.750478	0.832696
508	13871	373	141	9	141.629	13.0387	486.613	33.3513	650.833	49.2141	897.91	87.9745	36.4417	10.4718	1437.78	292.979	3437.23	781.313	9093.12	2734.99	508	0	14394	0.057576	156.029	77.4304	111.731	472	0.896763	0.830311	0.891309	0.723322	0.731485	0.787828	0.715889	0.797242	0.865777	0.72822	0.684243	0.74868	0.817737	0.703279	0.82979	0.686953	0.726275	0.736557	0.647423	0.710504	0.864145
513	751	247	106	7	350.098	19.0932	587.419	39.3688	753.182	56.0171	989.157	72.4425	535.067	87.9086	2521.52	506.589	5313.95	1178.38	11990.2	2708.53	513	10	1111	0.004444	445.345	149.827	1504.82	1784.25	0.914041	0.826733	0.889739	0.752475	0.745725	0.776328	0.707021	0.79613	0.873537	0.727273	0.69622	0.765077	0.809181	0.70477	0.815482	0.636814	0.736724	0.756976	0.649415	0.738074	0.859136
514	618	156	21	1	381.215	23.4103	600.946	45.4723	764.151	61.0601	928.855	0	691.638	127.554	2709.14	632.607	5560.94	1276.08	9778.73	0	514	9	796	0.003184	435.069	108.335	1226.91	1172.38	0.912688	0.827889	0.893844	0.754397	0.746231	0.776382	0.702261	0.796482	0.871859	0.717965	0.701005	0.759422	0.815327	0.709799	0.815955	0.638191	0.736181	0.74309	0.65201	0.731784	0.861181
518	412	118	17	1	496.799	28.6944	654.365	50.3448	842.885	60.1243	971.514	0	1523.52	265.451	3495.18	805.629	7428.47	1640.46	11182.2	0	518	13	548	0.002192	542.33	93.1489	2148.88	1405.04	0.917883	0.814781	0.887774	0.754562	0.739964	0.771898	0.712591	0.781934	0.87865	0.730839	0.711679	0.766423	0.809307	0.715328	0.824818	0.634124	0.732664	0.756387	0.649635	0.740876	0.864051
520	0	340	104	16	0	0	514.569	33.3916	670.183	54.8761	867.764	68.5812	0	0	1696.52	332.13	3762.58	937.278	8129.1	1923.81	520	15	460	0.00184	562.036	96.0692	2387.37	1528.37	0.922826	0.816304	0.895652	0.757609	0.741304	0.778261	0.721739	0.78913	0.879348	0.723913	0.709783	0.761957	0.805435	0.716304	0.832609	0.638043	0.736957	0.765217	0.656522	0.740217	0.863043
520	15542	340	104	16	138.598	13.0604	514.569	33.3916	670.183	54.8761	867.764	68.5812	34.204	10.1159	1696.52	332.13	3762.58	937.278	8129.1	1923.81	520	0	16002	0.064008	150.77	73.7363	101.849	471.013	0.885983	0.794713	0.86886	0.737814	0.733658	0.769466	0.766279	0.807524	0.85733	0.722347	0.757312	0.752906	0.800806	0.7006	0.825647	0.657324	0.71716	0.763248	0.670416	0.758718	0.858986
525	761	248	84	15	369.476	19.5815	627.85	40.0565	786.245	61.0022	974.242	67.6818	628.186	101.518	3072.62	601.287	6051.07	1443.43	11437.2	2325.76	525	9	1108	0.004432	467.09	156.524	1732.77	2060.99	0.906137	0.817238	0.875903	0.758123	0.728791	0.774819	0.750903	0.79648	0.873195	0.718412	0.727888	0.75722	0.79648	0.704874	0.830776	0.65343	0.734206	0.749549	0.668773	0.745939	0.866426
526	655	151	10	2	415.933	25.4066	650.925	46.1954	851.993	101.899	938.8	87.7259	897.272	168.526	3432.17	746.981	7881.43	2923.79	10356.3	2825.55	526	8	818	0.003272	465.921	108.372	1473.71	1385.18	0.9022	0.821516	0.875917	0.756112	0.732885	0.779951	0.75	0.793399	0.868582	0.721883	0.731051	0.754279	0.797066	0.712714	0.834352	0.665648	0.728606	0.748166	0.661369	0.746333	0.869193
530	460	119	7	2	535.035	32.6478	705.703	53.0633	929.191	134.353	1001.24	65.7137	1903.41	352.313	4376.73	999.921	10399.2	4430.73	12392	2401.98	530	12	588	0.002352	575.853	91.9285	2540.78	1618.03	0.905612	0.830782	0.879252	0.761905	0.744898	0.784864	0.764456	0.809524	0.871599	0.727041	0.736395	0.751701	0.791667	0.710884	0.845238	0.657313	0.733844	0.736395	0.64881	0.748299	0.869898
532	0	396	104	8	0	0	553.62	38.1428	725.287	64.362	942.652	134.902	0	0	2114.12	439.272	4780.55	1281.62	10844.4	4600.66	532	14	508	0.002032	594.891	94.7735	2797.48	1734.61	0.904528	0.837598	0.876969	0.766732	0.752953	0.787402	0.765748	0.812008	0.877953	0.726378	0.738189	0.751969	0.78937	0.716535	0.850394	0.652559	0.726378	0.739173	0.641732	0.748031	0.865157
532	17995	396	104	8	140.166	13.5246	553.62	38.1428	725.287	64.362	942.652	134.902	35.4149	10.6215	2114.12	439.272	4780.55	1281.62	10844.4	4600.66	532	0	18503	0.074012	152.65	77.1079	111.248	535.185	0.892315	0.801681	0.898287	0.765687	0.722559	0.747338	0.720397	0.774604	0.897665	0.770659	0.734286	0.766876	0.803086	0.696509	0.810193	0.601821	0.729557	0.756931	0.685429	0.724423	0.860401
537	940	286	90	7	375.254	19.8755	667.308	44.7862	845.336	73.1397	1061.36	178.089	657.96	104.685	3690.45	739.732	7544.54	1949.76	15802.7	7933.29	537	9	1323	0.005292	473.998	165.703	1862.11	2386.5	0.902494	0.810658	0.889645	0.764928	0.73167	0.760393	0.750189	0.783825	0.887755	0.750945	0.749433	0.769841	0.792895	0.701814	0.826153	0.612623	0.729781	0.75359	0.679138	0.742252	0.860922
538	816	162	18	0	412.53	24.4351	683.853	53.624	855.83	89.1454	0	0	874.852	154.223	3989.78	936.606	7909.81	2621.46	0	0	538	8	996	0.003984	464.672	117.927	1508.63	1535.34	0.90261	0.807229	0.890562	0.778614	0.736446	0.747992	0.746486	0.778112	0.887048	0.757028	0.753514	0.771084	0.800201	0.707329	0.818273	0.606928	0.73243	0.75	0.693273	0.741968	0.868474
542	554	132	12	0	508.422	30.257	738.262	55.4253	922.684	91.6321	0	0	1633.38	288.333	5008.72	1187.16	9867.06	2897.78	0	0	542	12	698	0.002792	559.009	108.781	2413.25	1785.7	0.91404	0.818768	0.891117	0.782951	0.742837	0.751433	0.753582	0.787249	0.897564	0.756447	0.755014	0.76361	0.797278	0.706304	0.815186	0.605301	0.724928	0.747135	0.683381	0.734241	0.870344
544	0	461	117	10	0	0	533.776	36.0007	764.423	62.7563	970.466	90.3658	0	0	1894.53	379.542	5576.47	1465.82	11435.6	3228.94	544	14	588	0.002352	587.097	113.684	2789.43	2040.25	0.917517	0.823129	0.895408	0.786565	0.744898	0.753401	0.751701	0.791667	0.901361	0.755952	0.756803	0.758503	0.802721	0.710034	0.812075	0.613946	0.72534	0.756803	0.679422	0.738095	0.870748
544	16780	461	117	10	143.476	13.3468	533.776	36.0007	764.423	62.7563	970.466	90.3658	37.898	10.921	1894.53	379.542	5576.47	1465.82	11435.6	3228.94	544	0	17368	0.069472	158.495	83.9452	131.052	623.442	0.899442	0.801791	0.897743	0.766956	0.754347	0.775651	0.735116	0.784402	0.898117	0.771793	0.704284	0.783884	0.798019	0.667003	0.770728	0.612391	0.73146	0.80346	0.67967	0.771534	0.83697
549	1011	340	99	10	362.446	20.8534	640.981	44.3086	877.063	70.9236	1068.82	100.982	594.028	103.31	3275.16	681.133	8400.9	2112.27	15264	4197.65	549	9	1460	0.00584	467.044	172.252	1848.25	2499.27	0.909247	0.813356	0.899658	0.769178	0.754452	0.773973	0.736644	0.790753	0.895548	0.758904	0.720205	0.781164	0.814726	0.67774	0.793151	0.607877	0.732534	0.773973	0.693493	0.756164	0.845205
550	858	202	14	0	410.063	25.1137	665.294	46.3006	874.379	70.9844	0	0	859.966	158.498	3661.29	776.439	8322.32	1960.67	0	0	550	8	1074	0.004296	464.12	114.512	1484.12	1412.75	0.911546	0.815177	0.906425	0.776071	0.754655	0.775605	0.732309	0.784916	0.888734	0.769088	0.721136	0.785382	0.816574	0.679236	0.798417	0.607076	0.732775	0.782123	0.694134	0.762104	0.837523
554	563	169	12	0	520.28	30.4635	718.071	55.0663	933.918	85.688	0	0	1749.33	308.507	4612.63	1059.29	10187.1	2759.74	0	0	554	13	744	0.002976	571.88	102.435	2535.82	1685.76	0.920699	0.821909	0.917339	0.774866	0.762097	0.770161	0.737231	0.792339	0.893145	0.772177	0.715726	0.793683	0.81586	0.689516	0.797043	0.602151	0.74328	0.785618	0.701613	0.769489	0.837366
556	0	462	150	12	0	0	537.336	35.1809	736.316	62.5442	953.841	71.3352	0	0	1931.13	380.519	4991.01	1268.17	10759	2289.41	556	15	624	0.002496	593.178	108.12	2836.44	1877.33	0.919872	0.834135	0.918269	0.77484	0.764423	0.777244	0.733974	0.800481	0.903846	0.782853	0.722756	0.798878	0.821314	0.700321	0.802885	0.610577	0.745192	0.782853	0.707532	0.764423	0.83734
556	16023	462	150	12	141.36	13.3002	537.336	35.1809	736.316	62.5442	953.841	71.3352	36.2769	10.671	1931.13	380.519	4991.01	1268.17	10759	2289.41	556	0	16647	0.066588	158.296	89.2951	141.239	644.292	0.904007	0.801646	0.893254	0.79687	0.735208	0.781432	0.767376	0.814591	0.885385	0.758936	0.723253	0.776897	0.802937	0.687271	0.826515	0.590226	0.773803	0.771941	0.699405	0.759747	0.866312
561	894	339	129	9	359.747	19.2299	644.053	43.6073	845.952	72.5452	1046.49	94.6018	580.123	93.203	3320.43	680.985	7558.59	1950.5	14302.8	3865.75	561	10	1371	0.005484	480.302	179.045	2004.41	2494.59	0.917578	0.818381	0.906637	0.800146	0.761488	0.780088	0.754194	0.812546	0.892779	0.766594	0.722465	0.778629	0.810357	0.69329	0.816557	0.606127	0.759664	0.787381	0.69876	0.760759	0.857403
562	747	197	31	0	397.684	23.0337	661.042	49.6488	862.766	69.7695	0	0	783.816	137.01	3600.04	813.333	7996.16	1903.63	0	0	562	9	975	0.0039	465.683	131.63	1582.15	1697.74	0.921026	0.825128	0.910769	0.797949	0.765128	0.786667	0.763077	0.822051	0.888205	0.775897	0.725128	0.768205	0.814359	0.680513	0.804615	0.609744	0.761538	0.788718	0.689231	0.76359	0.858462
566	483	161	25	0	498.594	29.0158	711.653	53.6366	925.013	76.3668	0	0	1540.24	269.891	4488.01	1016.45	9854.46	2428.95	0	0	566	13	669	0.002676	565.803	121.328	2560.34	2038.49	0.928251	0.824365	0.914798	0.795217	0.767564	0.784006	0.767564	0.830344	0.890135	0.781764	0.721973	0.770553	0.815396	0.683857	0.813901	0.61136	0.77728	0.789238	0.701046	0.778027	0.863976
568	0	399	141	22	0	0	515.743	32.6119	727.47	61.5815	932.281	78.0178	0	0	1707.08	328.452	4812.76	1199.99	10092.1	2489.32	568	15	562	0.002248	585.169	123.141	2814.5	2150.87	0.925267	0.831851	0.913701	0.803381	0.774911	0.784698	0.769573	0.83274	0.887011	0.77669	0.720641	0.769573	0.815836	0.676157	0.820285	0.605872	0.77847	0.792705	0.702847	0.77847	0.869217
568	17296	399	141	22	139.144	13.4843	515.743	32.6119	727.47	61.5815	932.281	78.0178	34.6583	10.4551	1707.08	328.452	4812.76	1199.99	10092.1	2489.32	568	0	17858	0.071432	153.181	81.9571	122.141	617.439	0.900213	0.836432	0.905897	0.791578	0.747536	0.806865	0.764867	0.807397	0.883974	0.716122	0.752492	0.78399	0.778979	0.727181	0.865606	0.642597	0.719649	0.788162	0.667544	0.765399	0.856423
573	866	271	113	20	386.209	20.6301	640.57	40.5981	849.044	68.995	1058.3	83.5919	717.109	114.929	3261.57	623.611	7624.83	1881.39	14707.3	3505.16	573	10	1270	0.00508	492.252	172.945	2095	2722.37	0.906299	0.837402	0.904724	0.802756	0.752362	0.798819	0.783071	0.817323	0.875591	0.756693	0.747638	0.78622	0.797638	0.714173	0.853937	0.635039	0.747638	0.783858	0.68622	0.757874	0.865748
574	743	176	19	0	416.875	25.1329	652.285	47.6507	877.836	76.9586	0	0	903.034	163.956	3456.47	765.808	8447.17	2126.52	0	0	574	8	938	0.003752	470.383	113.515	1534.96	1483.18	0.902985	0.844883	0.904051	0.808635	0.747868	0.795842	0.797441	0.823561	0.876866	0.739872	0.757463	0.790512	0.801173	0.72548	0.866205	0.637527	0.741471	0.783582	0.684435	0.758529	0.865139
578	505	144	17	0	501.603	30.0334	692.026	50.308	921.413	85.8521	0	0	1569.06	281.536	4123.21	887.679	9791.56	2651.87	0	0	578	13	666	0.002664	553.491	105.194	2331.19	1722.04	0.907658	0.845345	0.90015	0.813814	0.746997	0.792793	0.798048	0.83033	0.87988	0.737237	0.762763	0.798048	0.812312	0.718468	0.864114	0.630631	0.753003	0.782282	0.687688	0.750751	0.869369
580	0	429	135	12	0	0	517.552	36.4376	709.046	58.1029	933.881	100.134	0	0	1729.79	364.383	4452.23	1082.67	10281.7	3366.71	580	15	576	0.002304	571.107	106.426	2546.02	1790.05	0.911458	0.846354	0.904514	0.827257	0.751736	0.796007	0.797743	0.823785	0.87934	0.740451	0.763889	0.790799	0.809896	0.716146	0.861979	0.627604	0.757813	0.790799	0.673611	0.74566	0.862847
580	17967	429	135	12	138.257	13.2238	517.552	36.4376	709.046	58.1029	933.881	100.134	33.9781	10.1095	1729.79	364.383	4452.23	1082.67	10281.7	3366.71	580	0	18543	0.074172	151.703	78.4882	112.01	538.111	0.923421	0.823518	0.892601	0.783234	0.762309	0.769239	0.771909	0.797848	0.890767	0.742167	0.735588	0.745241	0.813407	0.716793	0.822197	0.620665	0.711427	0.753519	0.663161	0.73761	0.875721
585	889	309	101	10	366.746	19.7365	630.213	40.7927	823.153	65.8832	1047.96	98.4544	614.557	99.0985	3107.96	597.247	6946.79	1666.29	14392.9	4119.99	585	9	1309	0.005236	469.359	162.912	1796.99	2246.85	0.923224	0.831933	0.903743	0.811306	0.753629	0.797555	0.776547	0.81016	0.882353	0.735294	0.742552	0.764324	0.805959	0.715432	0.847212	0.624141	0.723071	0.781131	0.659664	0.73453	0.862872
586	774	184	22	0	400.487	23.079	649.323	47.1664	836.5	66.5994	0	0	800.332	137.776	3408.83	732.819	7286.77	1723.65	0	0	586	8	980	0.00392	456.996	116.782	1435.7	1414.52	0.922959	0.827041	0.907143	0.807143	0.758673	0.802041	0.776531	0.810714	0.880102	0.733163	0.739286	0.757653	0.802551	0.720408	0.844898	0.62449	0.714796	0.779082	0.654082	0.72602	0.863265
590	515	150	20	0	501.591	28.2864	691.862	54.7253	881.317	71.0921	0	0	1567.07	263.832	4132.37	981.06	8519.1	2002.79	0	0	590	13	685	0.00274	554.343	103.73	2331.79	1627.13	0.921168	0.834307	0.908029	0.821168	0.761314	0.809489	0.788321	0.813869	0.875912	0.729927	0.740876	0.763504	0.809489	0.735036	0.844526	0.625547	0.734307	0.775912	0.663504	0.736496	0.862774
592	0	450	136	16	0	0	515.472	32.2707	708.263	57.9219	904.904	70.2465	0	0	1703.86	316.804	4437.44	1086.5	9203.39	1995.84	592	15	602	0.002408	569.376	105.78	2520.74	1721.41	0.918605	0.834718	0.906977	0.826412	0.778239	0.813123	0.79485	0.814784	0.878738	0.730897	0.748339	0.762458	0.822259	0.737542	0.849668	0.622924	0.736711	0.776578	0.663621	0.725914	0.862957
592	19107	450	136	16	140.069	13.432	515.472	32.2707	708.263	57.9219	904.904	70.2465	35.3294	10.4976	1703.86	316.804	4437.44	1086.5	9203.39	1995.84	592	0	19709	0.078836	153.182	77.2931	111.245	523.005	0.92752	0.816886	0.883048	0.795956	0.761378	0.741565	0.743975	0.806763	0.879471	0.758029	0.762444	0.788472	0.825866	0.722107	0.826399	0.616571	0.740246	0.768963	0.73025	0.736998	0.870491
597	1005	324	109	13	371.793	19.987	628.885	40.0424	829.837	62.1336	1042.67	71.8441	640.174	104.313	3087.15	579.759	7099.87	1594.47	14002.9	2764.22	597	9	1451	0.005804	469.619	161.099	1791.55	2255.62	0.931082	0.82736	0.895589	0.806685	0.77326	0.76051	0.762578	0.818746	0.881806	0.75672	0.756375	0.773604	0.825982	0.730875	0.833908	0.611303	0.718125	0.762233	0.70572	0.741902	0.859752
598	867	202	21	1	402.527	24.3943	641.152	45.3075	849.027	62.3348	1026.39	0	813.446	149.204	3279.67	689.408	7597.74	1708.84	13176.8	0	598	8	1091	0.004364	455.875	113.22	1411.99	1398.51	0.939047	0.824931	0.892759	0.80385	0.773144	0.75802	0.764895	0.819432	0.88451	0.76352	0.751604	0.781393	0.828139	0.733272	0.832722	0.613657	0.725023	0.757104	0.71494	0.739688	0.853804
602	590	167	17	1	516.444	30.5218	693.765	53.5315	908.68	63.1422	1079.35	0	1711.4	304.14	4162.55	957.564	9290.3	1963.08	15313.4	0	602	13	775	0.0031	563.984	98.555	2423.38	1624.49	0.932903	0.827097	0.893548	0.807097	0.776774	0.771613	0.776129	0.825161	0.880645	0.76129	0.744516	0.785806	0.819355	0.724516	0.837419	0.612903	0.715484	0.749677	0.708387	0.729032	0.86129
604	0	496	155	16	0	0	536.714	35.9846	716.718	59.1276	948.154	85.1648	0	0	1925.62	387.244	4599.24	1139.98	10652.8	3050.54	604	15	667	0.002668	588.414	104.244	2756.27	1853.35	0.937031	0.827586	0.889805	0.814093	0.78036	0.769865	0.772114	0.824588	0.886057	0.758621	0.742129	0.790105	0.832084	0.728636	0.838081	0.609445	0.711394	0.754123	0.712144	0.730885	0.861319
604	19045	496	155	16	137.634	13.322	536.714	35.9846	716.718	59.1276	948.154	85.1648	33.5444	10.0877	1925.62	387.244	4599.24	1139.98	10652.8	3050.54	604	0	19712	0.078848	152.887	84.7486	125.674	598.901	0.944754	0.835303	0.898387	0.767857	0.810293	0.812373	0.746703	0.821403	0.877283	0.807554	0.740031	0.77983	0.820008	0.702085	0.806818	0.64755	0.731128	0.798879	0.723214	0.764686	0.869546
609	930	356	125	14	360.568	20.0671	648.42	42.5239	831.167	57.697	1065.59	81.6976	584.505	97.868	3385.2	666.602	7117.7	1493.14	15005.4	3866.93	609	10	1425	0.0057	480.688	177.915	1998.95	2491.16	0.947368	0.827018	0.887719	0.785263	0.790175	0.789474	0.76	0.818246	0.883509	0.777544	0.744561	0.785263	0.827368	0.707368	0.827719	0.644211	0.726316	0.775439	0.707719	0.756491	0.876842
610	799	192	25	1	392.867	23.8735	666.801	48.1781	849.876	60.9768	1031.95	0	756.512	136.582	3690.03	804.339	7614.25	1639.96	13391	0	610	8	1017	0.004068	456.446	128.987	1491.33	1612.64	0.947886	0.827434	0.886922	0.777778	0.794494	0.786627	0.756146	0.814651	0.880531	0.783186	0.740413	0.787611	0.831367	0.703048	0.824975	0.649951	0.728614	0.781219	0.715831	0.754179	0.881514
614	522	155	19	1	483.126	29.0331	718.678	52.8745	900.774	61.2304	1078.78	0	1402.76	251.432	4618.13	1025.42	9043.43	1783.37	15289.3	0	614	13	697	0.002788	547.748	121.581	2346	1909.28	0.942611	0.829986	0.883788	0.783357	0.798422	0.792683	0.760402	0.822095	0.884505	0.776184	0.739598	0.789096	0.829268	0.71736	0.829986	0.65208	0.736729	0.786227	0.714491	0.75538	0.875897
616	0	448	142	17	0	0	502.118	32.2935	736.913	58.7953	906.52	86.0678	0	0	1576.46	304.307	4990.58	1188.46	9339.93	2751.99	616	15	607	0.002428	568.372	121.956	2592.58	1998.3	0.946458	0.835255	0.88715	0.789951	0.799012	0.792422	0.763591	0.820428	0.884679	0.785008	0.739703	0.793245	0.830313	0.718287	0.826194	0.657331	0.743822	0.778418	0.720758	0.757825	0.881384
616	19101	448	142	17	145.049	13.4987	502.118	32.2935	736.913	58.7953	906.52	86.0678	39.1528	11.2875	1576.46	304.307	4990.58	1188.46	9339.93	2751.99	616	0	19708	0.078832	158.087	77.3568	117.797	563.685	0.921276	0.827684	0.905622	0.825578	0.78222	0.783768	0.783717	0.835676	0.884438	0.785569	0.75789	0.790973	0.835828	0.697915	0.848919	0.629161	0.764639	0.790922	0.703623	0.786356	0.86333
621	1293	321	119	14	394.21	20.162	625.668	41.2143	868.214	67.4679	1040.88	104.976	761.879	117.619	3042.89	596.784	8137.42	1928.09	14162.5	4482.33	621	9	1747	0.006988	474.209	152.022	1790.79	2351.98	0.930166	0.84688	0.906125	0.804808	0.793646	0.786205	0.762164	0.841442	0.885804	0.793646	0.746422	0.790212	0.830853	0.705781	0.835146	0.635089	0.757584	0.788781	0.701202	0.793074	0.864339
622	1137	184	28	0	433.586	24.7872	644.087	49.3056	871.252	71.5296	0	0	1014.41	173.727	3333.18	761.009	8239.01	2037.85	0	0	622	8	1349	0.005396	471.382	97.7078	1480.64	1337.91	0.926983	0.849518	0.909192	0.808006	0.79911	0.78725	0.762046	0.848406	0.889177	0.800964	0.753521	0.791698	0.832468	0.705708	0.840993	0.635656	0.759451	0.791327	0.702743	0.802446	0.86212
626	800	155	24	0	539.001	31.8787	695.415	57.6834	934.756	71.3826	0	0	1944.49	344.389	4203.38	1032.07	10138.7	2330.89	0	0	626	12	979	0.003916	573.467	89.4834	2503.01	1593.97	0.929009	0.850868	0.908069	0.814096	0.798774	0.790603	0.776302	0.849847	0.884065	0.797242	0.741573	0.786006	0.835546	0.71144	0.844229	0.623596	0.759448	0.795199	0.702247	0.805924	0.864658
628	0	694	139	21	0	0	559.169	35.7821	717.405	62.8813	966.04	72.048	0	0	2173.73	413.58	4623.81	1200.99	11177.1	2491.97	628	14	854	0.003416	594.929	93.1614	2793.91	1764.14	0.929157	0.853044	0.908665	0.81733	0.800937	0.79274	0.788056	0.845433	0.885831	0.800351	0.742389	0.789813	0.832553	0.714871	0.844262	0.628806	0.758197	0.793911	0.701405	0.809719	0.863583
628	18543	694	139	21	142.804	13.1407	559.169	35.7821	717.405	62.8813	966.04	72.048	37.3484	10.6177	2173.73	413.58	4623.81	1200.99	11177.1	2491.97	628	0	19397	0.077588	162.71	95.6604	158.713	675.98	0.893179	0.826597	0.894339	0.82902	0.800974	0.79551	0.768134	0.810718	0.883796	0.75058	0.76517	0.778651	0.822627	0.720704	0.865366	0.645512	0.756071	0.810795	0.657937	0.755014	0.874852
633	1083	512	112	18	351.454	19.2255	661.548	44.4737	826.084	69.0723	1076.97	84.4778	541.315	89.736	3596.4	728.725	7032.05	1730.83	15489.5	3548.85	633	10	1725	0.0069	481.88	181.252	2025.51	2474.48	0.910145	0.845797	0.893043	0.82058	0.797101	0.793333	0.790145	0.831304	0.87942	0.771014	0.757681	0.77913	0.831014	0.718551	0.85942	0.631304	0.764058	0.8	0.673333	0.771594	0.867246
634	930	308	28	1	401.573	24.16	686.379	50.9774	859.944	75.0457	955.562	0	807.579	147.27	4026.7	904.232	7945.71	2133.04	10642.7	0	634	9	1267	0.005068	481.375	139.356	1755.64	1771.41	0.904104	0.845304	0.893844	0.818074	0.791634	0.797553	0.792028	0.831886	0.880032	0.765983	0.752565	0.774665	0.832281	0.719416	0.857143	0.62944	0.771902	0.799132	0.676401	0.765193	0.868193
638	635	261	26	1	487.657	29.8852	730.651	56.0086	892.961	81.5783	998.442	0	1443.06	264.925	4857.86	1105.63	8909.14	2431.02	12133.8	0	638	14	923	0.003692	568.34	129.561	2630.57	2035.11	0.907909	0.854821	0.898158	0.820693	0.789274	0.807151	0.801733	0.830986	0.885157	0.767064	0.756771	0.780065	0.841278	0.72156	0.85753	0.618093	0.766522	0.797941	0.673889	0.763272	0.869447
640	0	536	227	22	0	0	504.946	34.5886	752.106	63.8858	921.746	82.9644	0	0	1605.71	328.806	5317.32	1344.96	9788.63	2669.23	640	16	785	0.00314	588.099	133.451	2908.33	2227.1	0.904459	0.863057	0.905096	0.82293	0.793631	0.816561	0.798089	0.841401	0.886624	0.770064	0.753503	0.784713	0.843312	0.720382	0.855414	0.625478	0.775159	0.79172	0.675796	0.766879	0.867516
640	20760	536	227	22	146.012	13.3994	504.946	34.5886	752.106	63.8858	921.746	82.9644	39.9082	11.411	1605.71	328.806	5317.32	1344.96	9788.63	2669.23	640	0	21545	0.08618	162.12	87.6549	144.42	685.352	0.914272	0.829427	0.908099	0.834857	0.782595	0.814203	0.78719	0.831771	0.885333	0.741262	0.761592	0.789626	0.84103	0.713019	0.846832	0.63987	0.728498	0.782084	0.702158	0.759968	0.867765
645	1332	380	180	16	350.494	18.9649	605.77	40.7366	853.718	74.7444	1050.88	98.5297	536.822	88.7182	2764.48	559.797	7774.52	2040.75	14508	4024.41	645	9	1908	0.007632	454.682	176.966	1780.45	2572.37	0.915094	0.847746	0.90435	0.82783	0.792453	0.813155	0.794549	0.833333	0.887841	0.750524	0.765461	0.783019	0.831237	0.718029	0.855084	0.647013	0.741876	0.79717	0.682652	0.759958	0.870807
646	1161	218	44	0	386.965	23.0559	619.538	43.5669	878.638	71.4777	0	0	722.809	130.073	2960.28	634.066	8447.31	2101.63	0	0	646	8	1423	0.005692	437.797	118.574	1304.43	1576.58	0.915671	0.848559	0.904779	0.829234	0.791286	0.810963	0.791637	0.835559	0.887561	0.745608	0.773366	0.78215	0.82572	0.715039	0.85629	0.655306	0.741743	0.799016	0.683064	0.763528	0.874209
650	776	175	39	0	483.835	28.6387	668.293	51.696	920.599	78.3175	0	0	1408.52	251.427	3723.11	868.526	9726.05	2456.26	0	0	650	13	990	0.00396	533.647	111.378	2145.32	1884.15	0.917677	0.851515	0.906566	0.835859	0.792929	0.809091	0.787879	0.830303	0.889394	0.736869	0.775253	0.781818	0.822727	0.712121	0.863131	0.651515	0.74697	0.801515	0.672727	0.764646	0.874747
652	0	659	159	36	0	0	508.589	32.5017	691.795	57.884	952.126	84.7222	0	0	1637.7	316.207	4140.57	1053.29	10775.7	2821.12	652	15	854	0.003416	561.396	116.168	2488.9	2140.33	0.919789	0.854215	0.903981	0.842506	0.79918	0.813817	0.784543	0.833138	0.891101	0.74356	0.775176	0.780445	0.820843	0.711358	0.868852	0.655738	0.748829	0.800351	0.666276	0.761124	0.868852
652	19276	659	159	36	138.995	13.1015	508.589	32.5017	691.795	57.884	952.126	84.7222	34.4949	10.0808	1637.7	316.207	4140.57	1053.29	10775.7	2821.12	652	0	20130	0.08052	156.915	89.3598	138.621	662.698	0.929384	0.829061	0.906582	0.829185	0.798634	0.798013	0.782017	0.8308	0.88609	0.759091	0.72993	0.776503	0.819896	0.715375	0.821659	0.647988	0.737059	0.793517	0.72916	0.728192	0.881321
657	980	472	128	30	349.644	18.9753	612.695	39.3225	802.393	61.542	1054.81	94.1072	532.951	87.249	2856.52	550.526	6426.98	1499.13	14630	3731.37	657	11	1610	0.00644	475.896	176.202	1945.42	2565.98	0.931677	0.835404	0.912112	0.83913	0.801242	0.806832	0.785404	0.83323	0.887578	0.747826	0.749379	0.786335	0.82764	0.717391	0.845963	0.65528	0.739441	0.800311	0.695342	0.740994	0.880124
658	843	265	30	0	376.868	22.0484	626.916	43.9903	812.837	81.6004	0	0	667.652	117.007	3066.47	648.419	6765.3	2136.11	0	0	658	9	1138	0.004552	446.588	125.282	1387	1425.14	0.933656	0.834798	0.90993	0.842267	0.809754	0.806678	0.783392	0.835237	0.886643	0.741652	0.745167	0.792619	0.832162	0.718366	0.844464	0.663445	0.73594	0.797452	0.706942	0.73594	0.881371
662	555	212	23	0	460.132	27.2969	671.193	48.1807	864.976	82.8248	0	0	1212.35	216.991	3762.55	823.34	8125.39	2491.58	0	0	662	13	790	0.00316	528.558	115.716	2097.97	1657.71	0.933544	0.841772	0.912025	0.846203	0.800633	0.808861	0.782911	0.832911	0.886076	0.736076	0.746835	0.786709	0.840506	0.717089	0.840506	0.662658	0.73038	0.801266	0.715823	0.732911	0.872152
664	0	458	184	23	0	0	486.394	31.7844	693.585	53.5182	875.569	88.8396	0	0	1434.2	285.97	4160	984.083	8456.54	2813.98	664	16	665	0.00266	557.182	117.756	2431.28	1834.49	0.933083	0.843609	0.906767	0.844361	0.801504	0.810526	0.777444	0.842857	0.881203	0.742105	0.741353	0.783459	0.841353	0.722556	0.843609	0.672932	0.723308	0.8	0.713534	0.742857	0.873684
664	18299	458	184	23	138.929	13.2889	486.394	31.7844	693.585	53.5182	875.569	88.8396	34.4751	10.3036	1434.2	285.97	4160	984.083	8456.54	2813.98	664	0	18964	0.075856	153.596	81.092	118.523	559.013	0.945107	0.830837	0.889369	0.836348	0.804788	0.769036	0.792291	0.836005	0.880616	0.763631	0.763077	0.786517	0.800148	0.714854	0.85686	0.660119	0.730885	0.785409	0.718519	0.78678	0.880537
669	944	298	144	17	369.758	20.5511	602.395	39.5888	803.701	55.725	994.771	98.2401	630.126	105.477	2717.2	541.648	6438.31	1374.82	12358.2	3895.7	669	10	1403	0.005612	471.283	162.177	1811.67	2259.64	0.940841	0.836066	0.890235	0.84747	0.80221	0.776907	0.7933	0.837491	0.886671	0.755524	0.758375	0.774412	0.812901	0.715253	0.849964	0.658589	0.727726	0.784747	0.720955	0.770492	0.872773
670	823	157	23	1	398.938	24.6171	616.08	42.3681	798.154	63.0815	1029.06	0	792.293	148.104	2909.21	603.86	6331.83	1471.7	13279.2	0	670	8	1004	0.004016	442.666	101.863	1262.66	1209.3	0.943725	0.835159	0.891932	0.85259	0.800797	0.770418	0.798307	0.841633	0.891932	0.75996	0.756474	0.782371	0.808765	0.72261	0.848108	0.663845	0.726594	0.784363	0.726594	0.773904	0.871016
674	542	125	19	1	500.026	29.9127	669.779	47.0598	839.429	77.5399	1095.66	0	1554.43	282.711	3735.89	771.164	7408.02	1947.14	16014.7	0	674	12	687	0.002748	541.167	92.347	2134.29	1434.48	0.942504	0.830422	0.901019	0.857351	0.802038	0.77802	0.804221	0.8377	0.896652	0.756186	0.76492	0.77802	0.817322	0.721252	0.847162	0.670306	0.720524	0.791121	0.72853	0.767103	0.871907
676	0	463	103	19	0	0	517.456	33.5807	689.347	54.1863	861.096	100.212	0	0	1725.17	341.206	4085.88	931.123	8118.59	2990.04	676	14	585	0.00234	558.881	95.1688	2348.47	1566.99	0.944444	0.835043	0.908547	0.858974	0.802564	0.781197	0.803419	0.84188	0.897436	0.757265	0.761538	0.783761	0.818803	0.728205	0.842735	0.669231	0.72735	0.794017	0.741026	0.768376	0.873504
676	20628	463	103	19	140.356	13.7451	517.456	33.5807	689.347	54.1863	861.096	100.212	35.5889	10.8516	1725.17	341.206	4085.88	931.123	8118.59	2990.04	676	0	21213	0.084852	151.898	71.6298	99.3722	459.658	0.924457	0.851624	0.905035	0.82308	0.809386	0.8005	0.808372	0.831683	0.883138	0.78796	0.738179	0.775515	0.825885	0.747537	0.84625	0.628082	0.762433	0.782916	0.697733	0.790011	0.853227
681	1110	342	80	10	342.231	19.7526	616.613	39.9064	785.768	59.3384	1003.81	55.2691	500.486	87.3568	2912.22	575.626	6032.97	1335.54	12439.1	1961.14	681	9	1542	0.006168	430.388	151.02	1399.84	1786.05	0.937419	0.845979	0.904669	0.842088	0.81323	0.801556	0.812581	0.84144	0.884241	0.773995	0.757458	0.777886	0.820363	0.740597	0.856355	0.633268	0.740597	0.801232	0.714981	0.786641	0.866732
682	955	210	20	0	385.227	23.6746	634.833	44.5417	809.834	72.4187	0	0	713.613	131.364	3183.73	680.615	6647.02	1784.92	0	0	682	8	1185	0.00474	436.627	111.057	1251.5	1239.32	0.937975	0.855274	0.908439	0.839662	0.813924	0.807173	0.814346	0.837131	0.883544	0.775949	0.755696	0.774262	0.818987	0.744726	0.860338	0.633333	0.74135	0.803376	0.707595	0.792827	0.865401
686	608	167	16	0	476.52	28.6723	678.419	51.1751	857.188	80.2525	0	0	1346.3	242.707	3890.69	887.664	7891.45	2116.47	0	0	686	13	791	0.003164	526.846	101.586	2015.88	1444.73	0.942478	0.860303	0.914033	0.839444	0.819848	0.806574	0.816688	0.839444	0.888116	0.785714	0.762958	0.783186	0.814791	0.735777	0.857775	0.63464	0.740834	0.802781	0.716814	0.7933	0.870417
688	0	521	150	15	0	0	489.902	33.1833	690.265	54.9559	874.871	76.1284	0	0	1466.61	299.128	4104.47	966.031	8356.44	2002.61	688	15	686	0.002744	542.131	104.471	2194.05	1545.96	0.946793	0.862974	0.919096	0.84621	0.825802	0.809767	0.818513	0.844023	0.891399	0.793003	0.769679	0.784985	0.823615	0.742711	0.857143	0.640671	0.742711	0.803207	0.721574	0.793003	0.870991
688	20842	521	150	15	140.049	13.1542	489.902	33.1833	690.265	54.9559	874.871	76.1284	35.2755	10.2864	1466.61	299.128	4104.47	966.031	8356.44	2002.61	688	0	21528	0.086112	152.861	74.1812	104.066	469.076	0.917131	0.853958	0.90726	0.821651	0.804487	0.823857	0.793339	0.841787	0.863178	0.786278	0.759476	0.770717	0.832544	0.738712	0.848082	0.626254	0.748885	0.797078	0.67389	0.784444	0.866964
693	1085	376	117	14	369.359	19.8168	603.892	40.8642	800.757	60.0883	984.184	80.1508	627.698	101.081	2739.58	565.117	6381.88	1404.47	11845.1	2602.13	693	9	1592	0.006368	461.862	149.732	1648.02	1959.37	0.927764	0.865264	0.913631	0.825691	0.815955	0.827889	0.807161	0.840766	0.872173	0.793028	0.757538	0.783291	0.825691	0.737437	0.841394	0.630339	0.754711	0.794598	0.692211	0.79397	0.866206
694	949	223	29	2	408.827	23.747	621.258	46.7414	817.301	54.3795	952.422	58.1108	851.29	148.442	2991.39	693.759	6759.82	1301.19	10655	1922.89	694	8	1203	0.004812	458.956	106.266	1406.73	1302.08	0.926018	0.866584	0.914381	0.823358	0.822527	0.83749	0.808396	0.840815	0.862012	0.798005	0.757273	0.786783	0.824605	0.741064	0.838321	0.62552	0.756027	0.789692	0.691604	0.79468	0.859518
698	625	177	28	2	496.166	29.8912	665.197	52.1961	873.184	72.4185	963.134	85.1825	1518.97	271.928	3674.07	885.408	8295.2	1998.23	11149.5	2885.88	698	13	832	0.003328	545.936	101.753	2228.64	1621.54	0.927885	0.86899	0.914063	0.82512	0.822115	0.833534	0.816707	0.849159	0.859976	0.808894	0.748798	0.780649	0.820913	0.748798	0.847356	0.623197	0.755409	0.789063	0.689303	0.788462	0.859375
700	0	524	162	29	0	0	515.551	35.2476	688.272	61.4999	905.893	84.9447	0	0	1708.41	347.027	4089.8	1114.39	9311.09	2573.51	700	15	715	0.00286	570.517	109.444	2556.33	1883.76	0.928671	0.875524	0.911888	0.834965	0.822378	0.838462	0.822378	0.846853	0.858042	0.811888	0.746853	0.786014	0.820979	0.752448	0.85035	0.627273	0.760839	0.786014	0.695804	0.783916	0.853846
700	20428	524	162	29	140.652	13.6563	515.551	35.2476	688.272	61.4999	905.893	84.9447	35.7964	10.8328	1708.41	347.027	4089.8	1114.39	9311.09	2573.51	700	0	21143	0.084572	155.189	81.3807	121.034	572.447	0.923946	0.866173	0.897389	0.817079	0.803316	0.816937	0.761576	0.835879	0.874568	0.726647	0.781606	0.760937	0.836282	0.723123	0.858677	0.65329	0.735657	0.812988	0.696377	0.765478	0.88197
705	1119	373	132	22	360.748	20.02	621.416	40.8501	795.971	65.4965	1037.98	106.313	585.359	98.478	2981.57	593.576	6291.04	1574.31	14047.5	4143.33	705	10	1646	0.006584	463.772	165.075	1765.86	2335.64	0.923451	0.871203	0.904617	0.818044	0.815006	0.825638	0.793742	0.843864	0.868469	0.755164	0.765796	0.767315	0.821385	0.729951	0.860267	0.642163	0.761239	0.804374	0.693196	0.782807	0.876063
706	961	230	28	0	398.85	24.1277	639.184	46.4776	802.968	74.2419	0	0	791.415	144.593	3252.88	721.885	6496.01	1983.64	0	0	706	8	1219	0.004876	453.478	112.509	1386.87	1319.57	0.922477	0.866284	0.898277	0.821985	0.812141	0.820755	0.791222	0.845365	0.870386	0.744873	0.764561	0.771944	0.828958	0.724774	0.85644	0.640279	0.769483	0.804348	0.69032	0.781378	0.877769
710	633	196	27	0	494.823	29.5915	687.772	53.4002	853.373	69.7353	0	0	1506.55	271.464	4057.16	949.053	7747.1	2069.61	0	0	710	13	856	0.003424	550.312	104.663	2287.41	1582.43	0.924065	0.870327	0.901869	0.83528	0.816589	0.82243	0.798481	0.845794	0.867991	0.760514	0.77979	0.776869	0.831776	0.728972	0.859229	0.632009	0.776869	0.804322	0.689836	0.782126	0.875584
712	0	523	177	24	0	0	514.676	34.0587	708.063	60.2362	873.078	74.9097	0	0	1698.39	337.596	4441.33	1150.37	8310.39	2315.49	712	15	724	0.002896	573.835	108.685	2588.15	1755.14	0.925414	0.869475	0.905387	0.845304	0.819061	0.825276	0.800414	0.850138	0.870856	0.764503	0.774862	0.777624	0.831492	0.733425	0.859116	0.63605	0.77279	0.799724	0.685083	0.787293	0.878453
712	18178	523	177	24	139.798	13.054	514.676	34.0587	708.063	60.2362	873.078	74.9097	35.0748	10.1053	1698.39	337.596	4441.33	1150.37	8310.39	2315.49	712	0	18902	0.075608	156.423	86.9238	132.865	598.492	0.92231	0.824013	0.905513	0.847873	0.829436	0.811475	0.804465	0.845334	0.894826	0.748704	0.7673	0.751005	0.823326	0.740292	0.825759	0.642578	0.751376	0.827188	0.733732	0.749815	0.858507
717	970	367	137	21	350.792	18.4186	619.31	38.7781	806.858	63.5427	983.07	93.3328	537.901	85.6282	2947.89	551.761	6539.62	1525.76	11903.1	3637.7	717	10	1495	0.00598	467.384	172.812	1839.15	2307.93	0.928428	0.850167	0.905351	0.843813	0.82107	0.821405	0.795652	0.855518	0.891639	0.742809	0.778261	0.758863	0.831773	0.727425	0.848495	0.646154	0.743813	0.820401	0.713712	0.756522	0.867893
718	833	220	27	1	389.892	23.1558	638.724	44.4764	832.399	60.2038	1128.07	0	739.207	132.36	3241.33	670.671	7156.53	1504.07	17471.6	0	718	9	1081	0.004324	452.268	122.521	1424.19	1501.36	0.931082	0.851989	0.906568	0.836263	0.815911	0.813599	0.79371	0.86124	0.898242	0.736818	0.780759	0.751156	0.831637	0.721554	0.843201	0.649861	0.737743	0.826087	0.721554	0.752081	0.864477
722	527	176	24	1	460.095	28.1151	674.052	49.9058	852.57	61.0207	1109.73	0	1212.82	223.595	3813.9	840.835	7683.69	1557.93	16636.8	0	722	13	728	0.002912	525.652	117.151	2076.17	1698.41	0.934066	0.859203	0.906593	0.847527	0.807692	0.81044	0.803571	0.871566	0.895604	0.744505	0.78022	0.759615	0.835165	0.723901	0.852335	0.649038	0.73283	0.818681	0.727335	0.752747	0.868132
724	0	438	162	23	0	0	479.25	32.0634	692.465	52.5795	895.232	84.9504	0	0	1372.95	276.448	4136.93	931.195	8996.54	2678.96	724	16	623	0.002492	550.05	122.086	2373.12	1917.29	0.939807	0.863563	0.914928	0.847512	0.811396	0.808989	0.816212	0.873194	0.894864	0.747191	0.79053	0.756019	0.829856	0.725522	0.858748	0.64687	0.729535	0.82183	0.727929	0.752809	0.869984
724	19145	438	162	23	137.614	13.352	479.25	32.0634	692.465	52.5795	895.232	84.9504	33.5377	10.2285	1372.95	276.448	4136.93	931.195	8996.54	2678.96	724	0	19768	0.079072	150.612	76.3829	107.271	531.998	0.937045	0.843054	0.918201	0.846039	0.803496	0.800587	0.81164	0.847911	0.892908	0.79138	0.750632	0.778101	0.836352	0.719926	0.857168	0.660891	0.737859	0.827094	0.726654	0.78751	0.894729
729	867	309	140	23	355.339	20.1191	585.857	38.3546	799.997	58.9938	1006.01	95.5867	559.734	95.7724	2500.11	493.653	6361.34	1417.22	12751.4	3889.96	729	10	1339	0.005356	466.203	170.409	1823.52	2424.07	0.938387	0.852875	0.918223	0.854369	0.812173	0.798357	0.822255	0.860344	0.899925	0.780433	0.762136	0.774459	0.825616	0.714339	0.855489	0.650859	0.73637	0.825616	0.739358	0.771471	0.886482
730	770	165	32	3	380.487	24.2523	600.544	44.1133	808.432	68.2746	987.233	55.3627	688.283	131.372	2700.94	603.173	6594.88	1619.63	11841.3	1991.12	730	8	970	0.00388	433.914	116.294	1259.99	1439.52	0.937113	0.846907	0.922165	0.857732	0.81701	0.791753	0.824227	0.861856	0.906186	0.787629	0.760825	0.770619	0.829897	0.713918	0.852577	0.651031	0.737113	0.823711	0.735567	0.774227	0.886598
734	509	137	28	3	472.252	28.7465	647.135	51.0152	856.076	72.8541	1044.06	49.0579	1310.89	237.107	3384.43	811.621	7826.39	1891.73	13957.4	2004.46	734	13	677	0.002708	526.051	110.521	2056.02	1766.56	0.943131	0.857459	0.918021	0.855982	0.820532	0.791728	0.832349	0.858936	0.905465	0.786558	0.777696	0.761448	0.835303	0.715657	0.848597	0.656573	0.739291	0.820532	0.723043	0.776957	0.886263
736	0	426	120	27	0	0	491.12	33.3379	665.884	56.6146	895.673	89.1127	0	0	1477.58	300.648	3696.59	947.133	9028.91	2628.85	736	15	573	0.002292	546.782	113.497	2298.12	1904.09	0.947644	0.860384	0.919721	0.857766	0.827225	0.788831	0.832461	0.866492	0.904887	0.78534	0.776614	0.76178	0.829843	0.717277	0.855148	0.658813	0.739965	0.813264	0.720768	0.775742	0.883944
736	20735	426	120	27	143.173	13.2792	491.12	33.3379	665.884	56.6146	895.673	89.1127	37.6505	10.715	1477.58	300.648	3696.59	947.133	9028.91	2628.85	736	0	21308	0.085232	154.026	69.1435	98.4374	480.957	0.942158	0.865309	0.913061	0.825183	0.822086	0.840553	0.823728	0.851535	0.865004	0.796555	0.783532	0.791346	0.816735	0.748287	0.842946	0.66461	0.744908	0.820044	0.742913	0.774732	0.864417
741	1252	302	100	21	364.476	19.261	603.306	39.2593	776.31	63.4313	1029.77	93.1517	603.084	95.7325	2728.62	530.201	5836.42	1443.17	13633.9	3775.77	741	9	1675	0.0067	440.465	145.221	1462.12	2049.68	0.944776	0.872239	0.921493	0.839403	0.820896	0.818507	0.840896	0.854925	0.886567	0.787463	0.782388	0.778507	0.832537	0.736716	0.858209	0.68597	0.743582	0.822985	0.733731	0.775224	0.875821
742	1111	192	18	0	396.025	23.5884	619.375	47.3935	777.57	58.7377	0	0	774.533	139.204	2965.48	673.676	5848.36	1347.29	0	0	742	8	1321	0.005284	433.687	93.0442	1162.11	1002.62	0.943225	0.878123	0.9243	0.838002	0.82816	0.82059	0.83838	0.855034	0.885693	0.785768	0.787661	0.776684	0.836866	0.740727	0.859198	0.687737	0.746783	0.826268	0.7324	0.769871	0.877366
746	758	160	16	0	457.21	27.9513	647.679	46.4215	794.378	62.2193	0	0	1190.27	219.904	3381.77	720.406	6242.48	1507.03	0	0	746	12	934	0.003736	495.614	88.0726	1652.23	1101.65	0.942184	0.881156	0.928801	0.835118	0.826552	0.827088	0.834582	0.847966	0.880086	0.791221	0.785867	0.776767	0.83833	0.746253	0.860278	0.698073	0.742505	0.828694	0.733405	0.781585	0.879015
748	0	640	143	14	0	0	471.833	32.0258	660.583	49.8252	824.93	59.5086	0	0	1311.01	270.359	3592.86	805.818	6967.26	1513.77	748	14	797	0.003188	511.901	91.1486	1819.78	1205.33	0.942284	0.886449	0.931619	0.845671	0.827478	0.83187	0.831242	0.846926	0.876412	0.79611	0.789837	0.77729	0.842535	0.742158	0.86261	0.694479	0.745295	0.83187	0.723965	0.779172	0.880176
748	19697	640	143	14	139.558	13.6311	471.833	32.0258	660.583	49.8252	824.93	59.5086	34.9836	10.6649	1311.01	270.359	3592.86	805.818	6967.26	1513.77	748	0	20494	0.081976	154.039	75.3897	104.393	419.134	0.913389	0.873817	0.901947	0.859325	0.845101	0.82673	0.825803	0.849224	0.859739	0.791817	0.794501	0.824095	0.815702	0.724383	0.86135	0.624817	0.76115	0.807358	0.69879	0.7925	0.882966
753	1033	435	118	13	345.641	19.2926	571.486	39.3305	761.148	58.6333	945.33	67.3581	515.199	87.0135	2324.56	488.072	5489.83	1250.92	10462.4	2257.21	753	10	1599	0.006396	442.619	145.215	1455.41	1692.31	0.929018	0.884928	0.922139	0.857724	0.848343	0.829268	0.832708	0.849906	0.860851	0.803315	0.790494	0.801438	0.819262	0.74015	0.855222	0.647592	0.762039	0.819575	0.717949	0.773921	0.873358
754	940	249	21	1	374.912	22.9852	584.987	41.7653	773.913	45.886	908.274	0	658.023	121.487	2495.17	544.75	5729.68	1056.81	9145.71	0	754	8	1211	0.004844	425.466	101.584	1130.72	1033.39	0.927746	0.883154	0.923204	0.862923	0.853427	0.832783	0.836499	0.853427	0.862097	0.811313	0.792733	0.807597	0.816268	0.736581	0.849711	0.644096	0.760116	0.815855	0.718415	0.772089	0.871181
758	635	207	19	1	472.82	28.2923	630.521	44.9805	834.863	58.1556	927.277	0	1315.16	235.707	3121.11	676.862	7213.54	1524.78	9729.19	0	758	13	862	0.003448	519.198	90.0005	1888.61	1227	0.928074	0.886311	0.926914	0.86891	0.853828	0.827726	0.833527	0.850928	0.864849	0.818445	0.789443	0.799304	0.817865	0.743619	0.849188	0.656613	0.74768	0.816705	0.717517	0.775522	0.87413
760	0	539	184	20	0	0	496.141	31.666	655.291	49.5924	857.12	67.2859	0	0	1520.79	292.005	3508.33	803.405	7833.19	1848.69	760	15	743	0.002972	545.27	93.9402	2182.91	1387.86	0.927322	0.890983	0.928668	0.869448	0.8607	0.821669	0.83782	0.851279	0.874832	0.821669	0.787349	0.802153	0.817631	0.736878	0.854643	0.656124	0.740915	0.810229	0.715343	0.772544	0.880888
760	20722	539	184	20	143.756	13.4123	496.141	31.666	655.291	49.5924	857.12	67.2859	38.1251	11.0367	1520.79	292.005	3508.33	803.405	7833.19	1848.69	760	0	21465	0.08586	157.654	76.5918	112.366	469.584	0.917354	0.874656	0.891125	0.863336	0.835686	0.837456	0.820289	0.837526	0.881738	0.762451	0.795434	0.790147	0.816655	0.704729	0.87638	0.65318	0.777615	0.809294	0.709504	0.757722	0.901188
765	1338	357	149	18	364.739	19.1244	606.285	36.8975	768.59	55.5407	964.148	69.282	604.302	94.8325	2764.84	506.374	5640.46	1228.41	11099.5	2409.89	765	9	1862	0.007448	449.162	146.29	1523	1837.9	0.925886	0.888024	0.897422	0.876745	0.8558	0.836198	0.820354	0.845596	0.888292	0.788668	0.806391	0.805854	0.82116	0.69898	0.871106	0.649302	0.767186	0.808808	0.70247	0.75725	0.897422
766	1170	206	33	3	412.863	24.0362	633.597	42.5765	782.637	62.9158	996.407	16.4495	876.669	152.495	3161.23	637.315	5974.1	1382.76	12069.7	594.532	766	8	1412	0.005648	454.948	100.462	1352.88	1237.77	0.92245	0.893414	0.892351	0.876771	0.84738	0.84136	0.820467	0.850567	0.891289	0.786473	0.811615	0.804887	0.819051	0.694051	0.880312	0.646601	0.769122	0.802408	0.696884	0.756374	0.896955
770	822	164	29	2	488.989	28.9136	671.095	49.0446	817.556	69.7315	1089.11	5.31276	1453.74	256.667	3762.7	825.23	6822.25	1679.75	15731.8	229.199	770	12	1017	0.004068	528.905	93.5064	2007.24	1421.17	0.921829	0.887906	0.891839	0.876106	0.847099	0.851524	0.819567	0.853982	0.891839	0.777778	0.817601	0.809735	0.816126	0.690265	0.884464	0.645526	0.770403	0.802852	0.69764	0.761062	0.896264
772	0	704	152	30	0	0	509.456	32.7411	690.312	54.3456	854.09	108.076	0	0	1646.24	317.562	4104.1	972.069	7992.53	3490.3	772	14	886	0.003544	552.152	97.796	2282.79	1627.77	0.927765	0.889955	0.892777	0.876975	0.850451	0.853837	0.825056	0.856659	0.896163	0.782167	0.814898	0.812077	0.814334	0.690181	0.88544	0.650113	0.769752	0.798533	0.705982	0.761851	0.892777
772	18625	704	152	30	142.383	13.8476	509.456	32.7411	690.312	54.3456	854.09	108.076	37.1307	11.1935	1646.24	317.562	4104.1	972.069	7992.53	3490.3	772	0	19511	0.078044	160.991	88.8593	139.107	582.276	0.932961	0.864538	0.894162	0.862155	0.816052	0.817129	0.846317	0.865486	0.908283	0.778484	0.772359	0.764184	0.823382	0.742069	0.861668	0.676055	0.775409	0.806289	0.742248	0.779022	0.888371
777	1089	499	127	27	366.439	20.0044	619.616	39.2501	798.144	61.2231	964.954	114.982	613.185	100.822	2953.02	559.367	6325.02	1438.68	11438.4	4499.62	777	10	1742	0.006968	479.712	160.746	1867.64	2179.48	0.937141	0.878875	0.900402	0.871125	0.826636	0.831515	0.846154	0.862801	0.894661	0.775832	0.791906	0.785304	0.823766	0.717279	0.87744	0.664179	0.773823	0.808553	0.738806	0.778416	0.885189
778	961	310	24	3	407.8	24.5083	641.99	44.7226	819.659	62.1559	856.266	55.9559	845.512	152.348	3291.23	687.593	6845.85	1553.31	7766.59	1529.48	778	9	1298	0.005192	472.383	116.318	1556.56	1370.95	0.936055	0.878274	0.900616	0.8698	0.818567	0.827427	0.846687	0.868644	0.895223	0.773883	0.78698	0.783513	0.824345	0.716872	0.873652	0.668721	0.775039	0.8151	0.739985	0.776965	0.884052
782	645	259	20	2	496.71	30.1446	684.828	49.7513	867.433	68.0594	965.506	37.8891	1524.24	277.331	3996.72	875.243	8118.49	1943.71	11027.1	1287.28	782	13	926	0.003704	558.346	104.74	2378.73	1570.64	0.941685	0.886069	0.904968	0.87365	0.825054	0.829914	0.846652	0.868251	0.905508	0.775918	0.785637	0.792117	0.828834	0.708963	0.87203	0.666307	0.773758	0.815335	0.739201	0.780238	0.882829
784	0	567	241	22	0	0	516.523	33.808	705.938	55.1274	889.943	74.3342	0	0	1716.21	339.034	4386.26	1017.93	8785.25	2230.83	784	16	830	0.00332	581.42	108.221	2678.86	1726.03	0.946386	0.886145	0.909639	0.875301	0.828916	0.827108	0.845181	0.871084	0.908434	0.778916	0.78494	0.790361	0.828916	0.712048	0.874096	0.662048	0.771687	0.816265	0.742771	0.789157	0.883735
784	19490	567	241	22	138.412	13.4421	516.523	33.808	705.938	55.1274	889.943	74.3342	34.1187	10.2552	1716.21	339.034	4386.26	1017.93	8785.25	2230.83	784	0	20320	0.08128	156.507	91.327	142.147	629.148	0.936516	0.869562	0.908415	0.852805	0.824729	0.815994	0.815059	0.844365	0.885039	0.79466	0.792249	0.740994	0.817913	0.734424	0.8703	0.664985	0.768356	0.828297	0.71592	0.789838	0.895325
789	931	391	194	18	359.424	19.0251	625.789	41.3294	815.776	60.005	1003.72	87.4677	578.484	92.3679	3044.95	604.2	6742.29	1472.84	12607	3345.09	789	11	1534	0.006136	492.591	180.996	2127.82	2481.24	0.937744	0.878748	0.912973	0.857888	0.830183	0.814863	0.828553	0.848435	0.887875	0.788787	0.785202	0.755867	0.826271	0.728162	0.876793	0.668188	0.763038	0.821708	0.731747	0.790091	0.892112
790	815	229	38	0	402.99	23.943	644.406	43.4303	808.935	64.7755	0	0	815.878	145.585	3325.48	678.651	6591.29	1461.01	0	0	790	9	1082	0.004328	468.341	121.779	1549.86	1467.68	0.935767	0.873383	0.916821	0.859982	0.821165	0.814233	0.833179	0.837338	0.884011	0.7939	0.780499	0.736137	0.825323	0.731516	0.878928	0.67329	0.757856	0.817468	0.739372	0.787893	0.894177
794	550	182	32	0	494.804	28.7093	686.209	47.5196	849.23	72.2288	0	0	1505.4	260.621	4014.93	828.226	7638.86	1785.8	0	0	794	13	764	0.003056	555.245	108.1	2360.12	1640.51	0.943063	0.872382	0.91623	0.870419	0.818063	0.816754	0.831152	0.837042	0.886126	0.795812	0.780105	0.734948	0.831152	0.732984	0.874346	0.669503	0.764398	0.813482	0.742801	0.788613	0.901178
796	0	481	165	30	0	0	519.537	33.653	713.415	56.3472	867.491	86.7979	0	0	1745.74	336.402	4528.51	1067.5	8207.19	2335.84	796	15	676	0.002704	582.301	111.909	2711.72	1846.79	0.940828	0.873521	0.917899	0.871302	0.814349	0.81213	0.83358	0.835059	0.882396	0.795858	0.776627	0.735947	0.829882	0.727071	0.873521	0.673077	0.760355	0.81213	0.742604	0.783284	0.901627
796	21766	481	165	30	143.541	13.3349	519.537	33.653	713.415	56.3472	867.491	86.7979	37.9473	10.9422	1745.74	336.402	4528.51	1067.5	8207.19	2335.84	796	0	22442	0.089768	156.758	78.5738	118.487	558.31	0.937394	0.886886	0.930443	0.874922	0.85057	0.837626	0.815168	0.841213	0.876303	0.830764	0.796097	0.786138	0.830697	0.710699	0.834618	0.658965	0.757263	0.846805	0.711946	0.776802	0.911572
801	1342	351	141	24	329.539	19.2828	610.744	39.0536	808.616	60.0666	976.891	93.5219	447.184	79.2007	2829.19	542.229	6569.9	1479.34	11674	3188.64	801	9	1858	0.007432	427.38	170.703	1506.84	2186.2	0.940527	0.891012	0.924381	0.86437	0.839343	0.827772	0.818622	0.840151	0.885091	0.820506	0.784984	0.775296	0.828579	0.716362	0.851991	0.663348	0.764801	0.834769	0.713671	0.770452	0.904198
802	1161	192	19	2	363.868	22.5734	622.769	46.1658	818.128	61.1192	1046.6	16.4636	601.964	112.462	3011.52	679.852	6803.03	1470.79	13977.2	656.289	802	8	1374	0.005496	407.322	108.585	1043.89	1230.44	0.944687	0.893741	0.923945	0.862082	0.843886	0.831878	0.81623	0.842067	0.878457	0.827511	0.796215	0.772926	0.828239	0.713974	0.847889	0.660116	0.774017	0.841339	0.71179	0.771834	0.902475
806	739	160	16	2	432.968	27.1195	659.899	49.4517	860.203	72.7112	1097.73	20.2565	1012.06	190.511	3581.59	821.231	7939.04	1966.95	16121.5	887.77	806	12	917	0.003668	481.468	109.061	1614.21	1529.94	0.937841	0.890403	0.922574	0.859869	0.844602	0.829335	0.812432	0.852236	0.883315	0.81952	0.79771	0.760632	0.824973	0.720829	0.8506	0.665213	0.774264	0.839149	0.712105	0.7759	0.902399
808	0	621	148	16	0	0	455.816	31.2319	684.81	52.4105	917.986	114.839	0	0	1182.8	244.722	4003.69	939.551	9893.12	3959.52	808	14	785	0.00314	508.41	114.159	1892.17	1754.08	0.943949	0.893631	0.922293	0.865605	0.855414	0.828662	0.824841	0.850955	0.882166	0.818471	0.801911	0.759873	0.821019	0.724204	0.856688	0.672611	0.767516	0.841401	0.711465	0.781529	0.904459
808	20948	621	148	16	136.927	12.8931	455.816	31.2319	684.81	52.4105	917.986	114.839	32.9837	9.66612	1182.8	244.722	4003.69	939.551	9893.12	3959.52	808	0	21733	0.086932	150.345	73.7256	100.138	481.214	0.932476	0.884899	0.918971	0.845857	0.868403	0.840312	0.844775	0.856509	0.864607	0.822459	0.820043	0.79423	0.802627	0.729927	0.85637	0.640639	0.741913	0.811094	0.74005	0.773202	0.877375
813	1012	416	111	15	354.086	19.5058	562.782	38.7619	799.512	62.3469	1045.11	119.855	553.571	91.6969	2220.34	461.484	6361.76	1491.6	14462.5	5186.86	813	10	1554	0.006216	448.439	150.346	1548.89	2123.94	0.94112	0.881596	0.921493	0.857465	0.861004	0.845882	0.839125	0.849743	0.871622	0.824003	0.817246	0.786036	0.806306	0.724903	0.850708	0.652831	0.764479	0.817568	0.722973	0.782497	0.894144
814	872	246	29	1	388.389	23.82	578.277	44.2043	822.477	67.5373	1318.92	0	731.247	135.971	2415.87	560.089	6937.5	1738.79	27867.1	0	814	9	1148	0.004592	440.855	107.019	1272.65	1444.67	0.945557	0.881098	0.926394	0.853223	0.864547	0.852787	0.843206	0.848432	0.869774	0.830139	0.817073	0.787892	0.799652	0.726916	0.851916	0.645035	0.760889	0.816202	0.722561	0.785279	0.89547
818	585	211	24	1	476.551	29.4301	619.058	48.8331	867.477	66.6119	1421.47	0	1347.32	248.698	2964.44	705.608	8112.8	1866.94	34851.4	0	818	13	821	0.003284	525.754	98.5547	2001.51	1795.37	0.948843	0.884287	0.927527	0.854446	0.86419	0.84592	0.840438	0.853837	0.881851	0.834957	0.815469	0.781364	0.808161	0.711937	0.848356	0.648599	0.764921	0.822168	0.719245	0.787454	0.900731
820	0	494	185	25	0	0	505.177	33.8215	647.25	55.6666	910.317	134.637	0	0	1606.89	320.272	3397.84	878.195	9896	6491.44	820	16	704	0.002816	556.899	103.531	2371.88	2113.93	0.952415	0.892756	0.931108	0.859375	0.861506	0.840909	0.84233	0.855824	0.886364	0.836648	0.81179	0.784091	0.818182	0.708097	0.853693	0.659091	0.767045	0.825284	0.715199	0.787642	0.90767
820	21571	494	185	25	137.266	13.1644	505.177	33.8215	647.25	55.6666	910.317	134.637	33.2625	10.0019	1606.89	320.272	3397.84	878.195	9896	6491.44	820	0	22275	0.0891	150.528	76.7858	107.174	555.624	0.945006	0.89248	0.910146	0.876566	0.863389	0.847587	0.815915	0.877239	0.889787	0.803928	0.821459	0.804826	0.818272	0.695937	0.859708	0.661414	0.753199	0.822896	0.721998	0.770527	0.887587
825	1019	347	151	21	356.988	19.9693	613.891	40.4148	754.25	62.9444	1006.87	165.809	567.4	95.9584	2874.85	559.479	5359.21	1342	13598.4	9816.55	825	10	1538	0.006152	462.826	162.318	1736.39	2444.78	0.94961	0.894668	0.924577	0.866385	0.86801	0.844278	0.831599	0.876788	0.892718	0.824122	0.821196	0.794213	0.815995	0.701886	0.857607	0.657022	0.749025	0.821196	0.725293	0.771456	0.888166
826	895	207	28	2	398.3	24.4472	633.732	44.7233	757.393	68.2878	959.689	53.4899	788.413	146.088	3167.21	653.665	5444.53	1472.03	10880	1796.55	826	8	1132	0.004528	451.226	109.725	1356.4	1258.02	0.946996	0.897968	0.920495	0.874558	0.867933	0.844081	0.825088	0.886484	0.896201	0.826413	0.82023	0.80212	0.817138	0.701855	0.857774	0.657244	0.762367	0.821555	0.72924	0.771201	0.887367
830	591	179	24	2	467.592	29.1096	666.233	53.0161	796.976	73.5172	977.208	46.3322	1273.35	239.555	3691.9	855.255	6348.05	1817.48	11455	1612.64	830	13	796	0.003184	523.473	105.374	1995.81	1464.1	0.95603	0.902638	0.923995	0.873744	0.86809	0.845477	0.820352	0.888191	0.895729	0.82098	0.819724	0.798367	0.826633	0.689698	0.863065	0.671482	0.770101	0.814698	0.732412	0.773241	0.892588
832	0	509	168	25	0	0	485.042	33.3249	687.558	53.6623	819.752	81.4634	0	0	1424.11	293.373	4053.94	941.545	6932.9	2128.86	832	15	702	0.002808	545.427	109.037	2249.65	1578.06	0.957977	0.906695	0.923077	0.878917	0.863248	0.842593	0.825499	0.893162	0.900285	0.818376	0.816239	0.80698	0.825499	0.692308	0.861111	0.67735	0.773504	0.81339	0.737179	0.772792	0.891738
832	22689	509	168	25	138.034	12.865	485.042	33.3249	687.558	53.6623	819.752	81.4634	33.7677	9.76515	1424.11	293.373	4053.94	941.545	6932.9	2128.86	832	0	23391	0.093564	150.261	73.1359	100.27	466.656	0.949959	0.878415	0.896264	0.876491	0.803493	0.829208	0.847912	0.859219	0.90212	0.803856	0.781412	0.783635	0.831623	0.696422	0.867278	0.687209	0.728272	0.787632	0.74332	0.777137	0.895537
837	1156	355	129	21	336.814	18.3884	585.795	39.2328	784.761	58.7612	940.56	79.0219	476.688	78.1524	2500.71	502.287	6008.77	1338.13	10368.2	2739.41	837	9	1661	0.006644	432.451	158.766	1463.98	1951.09	0.951535	0.886815	0.904576	0.88531	0.840759	0.831728	0.844973	0.868152	0.904275	0.810355	0.7941	0.788682	0.831728	0.701686	0.860024	0.678206	0.735099	0.80012	0.729079	0.78236	0.893739
838	984	197	29	1	372.291	22.5458	603.038	45.2139	802.92	52.1386	862.287	0	644.191	116.652	2736.45	625.453	6407.49	1236.24	7831.01	0	838	8	1211	0.004844	420.545	108.549	1128.5	1194.54	0.952519	0.885632	0.90256	0.887283	0.839389	0.830306	0.846821	0.867465	0.903386	0.809249	0.786953	0.787779	0.834847	0.699422	0.854253	0.67052	0.724608	0.799752	0.72213	0.782411	0.893889
842	653	167	28	1	465.515	27.4597	649.005	50.7523	840.446	59.7583	867.292	0	1255.03	221.804	3413.03	822.322	7362.46	1561.76	7967.57	0	842	13	849	0.003396	514.446	101.287	1888.84	1431.38	0.95053	0.886337	0.908127	0.886337	0.832155	0.830978	0.850412	0.873969	0.904005	0.813899	0.783863	0.792697	0.825677	0.70318	0.857479	0.673734	0.712603	0.789164	0.727326	0.786808	0.892815
844	0	552	156	26	0	0	490.118	31.6125	672.909	53.528	864.762	63.9489	0	0	1466.67	284.405	3804.6	924.592	8026.11	1738.42	844	15	734	0.002936	542.238	104.221	2195.91	1582.26	0.952997	0.894414	0.908038	0.886921	0.839237	0.831063	0.85218	0.876022	0.901907	0.81267	0.788828	0.788828	0.829019	0.70436	0.855586	0.675749	0.71594	0.791553	0.729564	0.788147	0.893052
844	20584	552	156	26	138.796	13.4721	490.118	31.6125	672.909	53.528	864.762	63.9489	34.4032	10.4016	1466.67	284.405	3804.6	924.592	8026.11	1738.42	844	0	21318	0.085272	152.687	77.204	108.826	491.56	0.938972	0.887607	0.902899	0.887583	0.834576	0.82808	0.836969	0.849517	0.881039	0.772211	0.823529	0.746857	0.808448	0.704874	0.865677	0.685055	0.786917	0.809762	0.736654	0.780889	0.888756
849	1052	384	123	21	362.133	18.9382	597.898	37.1184	783.613	62.0565	979.717	87.0883	591.484	93.1467	2653.26	492.296	5995.88	1479.99	11733.4	2992.02	849	10	1580	0.00632	460.453	153.998	1661.38	2041.17	0.944937	0.893987	0.90538	0.882278	0.828481	0.843354	0.850949	0.858544	0.898101	0.791772	0.812342	0.762342	0.817722	0.696835	0.85981	0.687025	0.760759	0.802215	0.722468	0.779114	0.89019
850	932	241	22	1	386.009	23.3968	609.119	38.4798	802.932	70.8632	1093.75	0	717.771	132.258	2805.86	527.796	6480.72	1904.49	15931.5	0	850	8	1196	0.004784	439.228	107.851	1257.26	1236.31	0.94398	0.897575	0.903846	0.878763	0.824833	0.842809	0.854097	0.852425	0.895903	0.786789	0.818562	0.749164	0.819816	0.690635	0.860368	0.693144	0.76296	0.802676	0.721154	0.784699	0.892977
854	597	194	19	1	478.291	28.4812	654.75	43.9519	850.024	60.8315	1144.67	0	1361.03	243.773	3486.86	698.376	7621.24	1804.1	18250.8	0	854	13	811	0.003244	530.033	98.4995	2037.04	1459.66	0.951911	0.898274	0.905055	0.887176	0.826757	0.837238	0.855734	0.853268	0.894575	0.793465	0.81566	0.743527	0.829223	0.68434	0.876695	0.688039	0.758323	0.79963	0.734279	0.790382	0.887793
856	0	526	183	18	0	0	501.964	32.4131	673.39	48.8399	898.538	98.0357	0	0	1575.18	305.989	3800.11	817.181	9183.73	3369.89	856	15	727	0.002908	554.934	100.418	2323.62	1623.65	0.953232	0.896149	0.905777	0.890646	0.829436	0.839065	0.858322	0.857634	0.897524	0.798487	0.818432	0.744842	0.830812	0.681568	0.877579	0.678817	0.751032	0.799175	0.728336	0.791609	0.889271
856	21087	526	183	18	147.197	13.5861	501.964	32.4131	673.39	48.8399	898.538	98.0357	40.8932	11.6988	1575.18	305.989	3800.11	817.181	9183.73	3369.89	856	0	21814	0.087256	160.785	76.6191	116.97	505.833	0.956633	0.917461	0.927959	0.871596	0.850509	0.832722	0.826992	0.861259	0.906597	0.80987	0.826488	0.754836	0.808013	0.690382	0.858279	0.685317	0.759604	0.830315	0.726437	0.758275	0.901233
861	1507	383	148	14	355.692	19.3117	605.461	38.2555	780.249	52.8362	1027.68	112.825	560.966	91.8437	2755.98	525.383	5888.34	1179.76	13718.4	4941.93	861	9	2052	0.008208	437.516	147.869	1444.66	1916.03	0.955653	0.918616	0.922758	0.872076	0.84576	0.841374	0.841618	0.867446	0.900585	0.800926	0.834308	0.757066	0.816764	0.688109	0.864279	0.672027	0.756579	0.826267	0.723197	0.767544	0.898148
862	1325	231	41	1	391.619	23.6028	621.211	43.3937	791.035	55.6666	931.425	0	749.257	135.929	2983.28	619.072	6141.33	1273.81	9859.77	0	862	8	1598	0.006392	435.393	103.889	1216.24	1188.96	0.953379	0.922716	0.929912	0.872653	0.851377	0.847309	0.839174	0.876721	0.897685	0.802879	0.838548	0.758135	0.812578	0.688673	0.863579	0.666771	0.760638	0.830726	0.720901	0.768461	0.897685
866	883	186	36	1	484.041	29.0619	667.292	49.8331	836.738	65.1088	974.956	0	1410.66	251.438	3702.02	833.229	7285.84	1648.14	11301	0	866	12	1106	0.004424	526.783	96.5266	1996.19	1416.96	0.95208	0.925407	0.931736	0.872061	0.853526	0.855335	0.84132	0.886076	0.900542	0.798825	0.844033	0.755877	0.811935	0.690325	0.860307	0.670434	0.759946	0.833635	0.712929	0.770344	0.887884
868	0	754	174	34	0	0	498.311	33.4176	685.514	55.6928	854.981	57.0476	0	0	1542.6	308.118	4024.59	994.93	7736.41	1588.1	868	15	962	0.003848	544.777	101.129	2210.43	1538.41	0.951143	0.930873	0.932432	0.877859	0.85447	0.858628	0.847193	0.884096	0.906965	0.801975	0.843555	0.759356	0.813929	0.691268	0.859148	0.673597	0.754678	0.83264	0.714137	0.768191	0.884096
868	19002	754	174	34	137.824	13.1389	498.311	33.4176	685.514	55.6928	854.981	57.0476	33.6558	9.99876	1542.6	308.118	4024.59	994.93	7736.41	1588.1	868	0	19964	0.079856	157.434	90.845	138.548	575.727	0.944074	0.892607	0.928471	0.88061	0.870893	0.873497	0.8334	0.875451	0.887898	0.811836	0.811811	0.799464	0.830645	0.72473	0.857694	0.686385	0.790823	0.814065	0.754007	0.770587	0.904904
873	933	515	150	28	353.398	19.6877	605.221	37.6728	793.344	65.5852	965.31	71.9607	550.491	92.8561	2751.74	515.131	6230.91	1581.23	11157.3	2735.37	873	11	1626	0.006504	484.28	168.571	1954.36	2219.54	0.948954	0.918512	0.932964	0.881611	0.863776	0.867466	0.843788	0.881304	0.902214	0.807196	0.821956	0.782288	0.827491	0.702337	0.861009	0.687577	0.771525	0.820111	0.73893	0.769988	0.902214
874	842	309	29	1	389.742	24.5743	624.201	44.3851	819.971	78.4543	914.257	0	739.346	140.957	3028.14	647.829	6925.58	2100.26	9326.81	0	874	9	1181	0.004724	462.095	122.569	1497.37	1424.95	0.944539	0.919983	0.931837	0.881033	0.872142	0.871296	0.838273	0.886113	0.896698	0.81287	0.819221	0.782388	0.830652	0.713378	0.859018	0.69729	0.77392	0.816257	0.745131	0.76884	0.904742
878	555	248	24	1	467.894	28.5658	660.052	48.7104	862.49	75.0282	982.551	0	1275.23	233.58	3581.58	780.636	8014.67	2134.39	11566	0	878	14	828	0.003312	537.508	111.657	2173.79	1606.66	0.949275	0.922705	0.926932	0.879831	0.868357	0.879227	0.836353	0.886473	0.894928	0.807971	0.827295	0.777174	0.830918	0.70471	0.853865	0.711353	0.774758	0.817029	0.742754	0.769324	0.899758
880	0	479	232	24	0	0	491.931	32.7481	686.891	54.4423	883.678	85.0489	0	0	1484.11	295.457	4044.52	957.209	8661.46	2597.44	880	16	735	0.00294	566.261	115.561	2526.65	1797.47	0.952381	0.92381	0.927891	0.878231	0.869388	0.876871	0.831973	0.884354	0.896599	0.808844	0.832653	0.773469	0.831973	0.703401	0.851701	0.714966	0.771429	0.820408	0.744898	0.765986	0.89932
880	20353	479	232	24	136.247	13.2961	491.931	32.7481	686.891	54.4423	883.678	85.0489	32.5607	9.91071	1484.11	295.457	4044.52	957.209	8661.46	2597.44	880	0	21088	0.084352	151.235	82.8031	119.49	567.412	0.942882	0.909641	0.919243	0.873317	0.856459	0.857739	0.831871	0.888681	0.900251	0.816815	0.808635	0.818973	0.829097	0.72169	0.857644	0.68098	0.77141	0.797397	0.749052	0.794836	0.906985
885	883	346	181	21	339.607	18.3799	591.167	38.5872	786.625	59.0276	1005.41	87.5769	488.525	79.9841	2568.08	499.474	6052.33	1368.88	12676.5	3614.26	885	11	1431	0.005724	466.743	178.996	1873.94	2390.53	0.948987	0.912648	0.921384	0.880503	0.867226	0.866876	0.837177	0.892034	0.889588	0.803284	0.821803	0.7942	0.828791	0.716282	0.860587	0.690776	0.775332	0.809574	0.742488	0.780573	0.900419
886	778	203	31	0	381.668	21.9382	613.467	45.546	803.245	58.2171	0	0	693.169	121.046	2879.09	643.513	6435.09	1397.2	0	0	886	9	1012	0.004048	441.079	116.544	1307.54	1321.02	0.948617	0.912549	0.91749	0.887846	0.868577	0.859684	0.837451	0.896739	0.889822	0.803854	0.819664	0.795949	0.834486	0.718874	0.861166	0.684289	0.776186	0.80336	0.742095	0.784091	0.906126
890	507	165	29	0	465.024	27.2135	656.704	54.3274	836.772	63.7678	0	0	1250.88	219.415	3542.09	870.427	7282.89	1659.33	0	0	890	13	701	0.002804	525.52	110.018	2039.72	1563.87	0.952924	0.919401	0.921541	0.890157	0.868046	0.857347	0.835949	0.901569	0.883738	0.801712	0.820257	0.788873	0.832382	0.723966	0.863766	0.705421	0.780314	0.793866	0.752496	0.786733	0.908702
892	0	431	148	28	0	0	490.754	32.3745	686.54	59.9095	856.675	66.556	0	0	1473.15	289.388	4053.67	1041.94	7818.04	1826.61	892	16	607	0.002428	555.37	114.766	2395.02	1763.2	0.955519	0.923394	0.930807	0.891269	0.866557	0.85832	0.83855	0.907743	0.885502	0.804778	0.822076	0.794069	0.837727	0.719934	0.864909	0.710873	0.779242	0.793245	0.75453	0.784185	0.910214
892	20625	431	148	28	139.076	13.1341	490.754	32.3745	686.54	59.9095	856.675	66.556	34.5584	10.1222	1473.15	289.388	4053.67	1041.94	7818.04	1826.61	892	0	21232	0.084928	150.977	73.1913	102.041	493.676	0.955515	0.905402	0.910324	0.888023	0.841607	0.796887	0.854088	0.856608	0.912208	0.825923	0.803292	0.772019	0.835131	0.703678	0.864638	0.70057	0.751389	0.796086	0.727887	0.786031	0.898008
897	1022	309	123	23	371.218	19.5874	605.605	38.6612	800.516	63.9586	984.293	80.072	637.011	101.219	2758.52	525.684	6390.05	1490.54	11859	2988.54	897	10	1477	0.005908	465.551	157.524	1734.69	2200.68	0.950575	0.916385	0.916723	0.884225	0.850372	0.828707	0.845633	0.883548	0.897766	0.828368	0.806364	0.801286	0.843263	0.702776	0.868991	0.693636	0.764726	0.795531	0.738659	0.788422	0.909276
898	914	200	24	2	409.013	24.7109	620.564	44.0015	808.442	77.3859	1026.21	63.4473	853.136	154.261	2975.41	630.132	6636.83	1941.9	13319	2435.05	898	8	1140	0.00456	455.619	103.29	1369.1	1295.9	0.954386	0.915351	0.919737	0.889912	0.848246	0.822807	0.84693	0.880702	0.902193	0.836842	0.800439	0.797807	0.84386	0.696491	0.870614	0.686404	0.765351	0.79693	0.741228	0.792544	0.911842
902	595	169	23	2	530.656	31.4294	679.559	53.1603	860.97	87.3843	1087.5	68.0393	1856.05	331.363	3914.79	903.687	8036.94	2510.5	15843.1	2930.4	902	13	789	0.003156	573.591	91.9613	2512.66	1596.72	0.953105	0.92142	0.923321	0.900507	0.847909	0.830165	0.847909	0.886565	0.905577	0.843473	0.804183	0.792776	0.838403	0.688213	0.872624	0.67237	0.771229	0.804183	0.747148	0.795311	0.915716
904	0	507	158	22	0	0	557.995	37.3903	704.828	60.3998	908.969	112.753	0	0	2162.76	435.815	4381.8	1122.08	9585.78	3495.86	904	15	687	0.002748	603.004	95.6831	2910.82	1777.22	0.954876	0.922125	0.921397	0.903202	0.851528	0.840611	0.842795	0.893013	0.905386	0.842795	0.802766	0.792576	0.839156	0.69214	0.871179	0.665939	0.77802	0.800582	0.746725	0.794032	0.917031
904	21710	507	158	22	143.003	13.4893	557.995	37.3903	704.828	60.3998	908.969	112.753	37.5541	11.0323	2162.76	435.815	4381.8	1122.08	9585.78	3495.86	904	0	22397	0.089588	157.113	82.1506	125.688	585.205	0.939612	0.922311	0.920146	0.897397	0.847614	0.847234	0.861142	0.860361	0.905657	0.790485	0.824128	0.784636	0.829285	0.675671	0.880051	0.656249	0.751194	0.825021	0.723601	0.795173	0.891704
909	1417	365	135	21	346.33	19.3952	660.295	43.3156	806.419	72.5624	1024.89	120.388	518.306	87.9358	3573.68	698.541	6566.57	1802.72	13658.5	4757.95	909	9	1938	0.007752	444.864	172.463	1657.45	2334.31	0.948658	0.923117	0.922343	0.894221	0.857585	0.834881	0.860681	0.868421	0.908153	0.802632	0.819917	0.789216	0.827141	0.670279	0.875387	0.659959	0.762384	0.815273	0.736326	0.7887	0.897059
910	1236	228	22	0	381.646	23.8722	677.72	46.1791	820.89	69.7933	0	0	694.282	131.215	3866.6	783.727	6905.56	1725.61	0	0	910	8	1486	0.005944	433.576	120.344	1272.97	1390.33	0.944482	0.92362	0.922611	0.898385	0.859354	0.834455	0.860363	0.862719	0.908479	0.805855	0.820996	0.789031	0.825707	0.671938	0.87786	0.653769	0.76144	0.815276	0.730485	0.786676	0.893338
914	796	184	21	0	462.107	28.6612	721.179	50.206	858.117	62.9504	0	0	1229.12	228.779	4657.93	953.77	7840.44	1655.48	0	0	914	12	1001	0.004004	518.037	117.043	1998.09	1659.24	0.951548	0.925574	0.926074	0.899101	0.856643	0.835664	0.868132	0.865634	0.90959	0.811688	0.816683	0.794705	0.827672	0.673327	0.872128	0.662338	0.768731	0.818182	0.725774	0.788711	0.89011
916	0	690	171	18	0	0	487.363	33.4435	748.042	60.0231	887.411	67.034	0	0	1444.51	297.087	5220.06	1242.31	8676.79	1935.49	916	14	879	0.003516	546.268	121.235	2327.1	1873.9	0.953356	0.927759	0.931172	0.901024	0.862344	0.836177	0.870307	0.868601	0.911263	0.817406	0.8157	0.793515	0.823094	0.672355	0.871445	0.662116	0.767349	0.819113	0.724118	0.787827	0.890785
916	23098	690	171	18	139.467	13.2981	487.363	33.4435	748.042	60.0231	887.411	67.034	34.8666	10.293	1444.51	297.087	5220.06	1242.31	8676.79	1935.49	916	0	23977	0.095908	154.38	80.954	118.9	560.711	0.938858	0.917004	0.924282	0.877904	0.842557	0.863911	0.86022	0.871398	0.891187	0.780978	0.838574	0.777057	0.822497	0.693519	0.852755	0.690161	0.761501	0.831651	0.743171	0.783459	0.878425
921	1269	492	135	16	363.778	18.9271	597.97	39.4398	858.71	67.737	980.621	70.2569	599.501	94.2685	2658.05	521.922	7876.53	1813.77	11674.1	2505.45	921	10	1912	0.007648	464.148	159.756	1735.69	2219.37	0.95136	0.924163	0.92887	0.897228	0.841789	0.856433	0.858264	0.872385	0.89409	0.790272	0.832897	0.786349	0.818253	0.67704	0.867939	0.682793	0.765167	0.827929	0.726987	0.790795	0.882845
922	1126	305	20	2	391.89	22.142	608.243	42.6491	866.509	67.5206	999.525	22.56	749.836	127.386	2801.4	582.808	8090.09	1893.27	12191.5	820.79	922	8	1453	0.005812	444.674	107.114	1297.27	1280.54	0.954233	0.926359	0.926703	0.896765	0.84033	0.863386	0.860289	0.874054	0.891948	0.780798	0.841019	0.778734	0.814522	0.676531	0.863386	0.686167	0.767722	0.833104	0.732278	0.788369	0.879215
926	767	243	20	2	476.958	28.7329	650.221	49.2779	901.988	68.6459	1083.48	16.9639	1350.02	243.276	3427.63	770.038	9112.66	2084.84	15500.1	724.394	926	13	1032	0.004128	527.168	100.194	2017.09	1547.93	0.948643	0.92781	0.931202	0.903585	0.841085	0.857558	0.86531	0.877422	0.887112	0.786337	0.843023	0.778101	0.809593	0.671996	0.864826	0.679264	0.773256	0.834787	0.733043	0.791182	0.885659
928	0	628	222	21	0	0	509.215	33.4666	682.231	55.2333	945.673	81.8456	0	0	1644.85	325.638	3965.84	942.625	10551.6	2883.5	928	15	871	0.003484	563.836	104.813	2451.17	1771.71	0.950057	0.927669	0.937428	0.904133	0.846728	0.860505	0.873708	0.876579	0.893226	0.792767	0.843858	0.784156	0.810563	0.684271	0.865098	0.67566	0.775545	0.834673	0.727325	0.793341	0.887486
928	19502	628	222	21	139.994	13.2905	509.215	33.4666	682.231	55.2333	945.673	81.8456	35.2552	10.4137	1644.85	325.638	3965.84	942.625	10551.6	2883.5	928	0	20373	0.081492	158.115	89.39	138.542	610.873	0.943675	0.914421	0.932533	0.875522	0.868527	0.862269	0.844377	0.897438	0.884357	0.792716	0.821627	0.785869	0.823345	0.725912	0.85525	0.713911	0.762848	0.818853	0.748294	0.762774	0.899867
933	1003	462	179	15	364.043	19.5889	622.046	39.4397	788.833	59.7359	1039.09	86.5871	601.126	96.798	2987.91	571.203	6104.37	1367.51	13953.6	3516.07	933	11	1659	0.006636	487.829	167.099	1980.31	2230.27	0.950874	0.918324	0.935805	0.898433	0.855937	0.866787	0.866486	0.887884	0.894515	0.793249	0.834539	0.791441	0.81314	0.712779	0.861061	0.687161	0.76733	0.822483	0.726341	0.775769	0.88698
934	886	291	26	3	396.366	23.3213	638.556	48.2438	816.968	63.5783	1024.22	83.5679	776.313	137.036	3247.05	734.085	6782.47	1492.49	13357.2	3383.58	934	9	1206	0.004824	465.434	123.463	1533.27	1513.86	0.950663	0.922886	0.933665	0.898425	0.860697	0.873134	0.859867	0.890133	0.89801	0.790216	0.834577	0.792289	0.814262	0.721808	0.857794	0.694859	0.757048	0.818823	0.733831	0.771973	0.883499
938	602	239	22	3	496.988	28.102	689.897	56.8414	871.141	64.9347	1100.36	102.587	1524.6	258.528	4103.63	1007.42	8205.24	1754.71	16648.2	4828.91	938	14	866	0.003464	561.823	111.663	2458.47	1837.18	0.950346	0.923788	0.935912	0.898383	0.863741	0.871824	0.85739	0.8903	0.897229	0.790993	0.828522	0.797344	0.821016	0.732679	0.859122	0.68649	0.758661	0.816975	0.726905	0.780023	0.879908
940	0	511	217	24	0	0	516.612	33.7936	711.309	63.0128	919.954	103.615	0	0	1717.04	338.156	4509.75	1190.08	9871.67	3648.21	940	16	752	0.003008	585.667	116.733	2783.17	2036.51	0.955452	0.926197	0.938165	0.90625	0.867021	0.882314	0.861037	0.887633	0.902261	0.784574	0.825133	0.797872	0.818484	0.736702	0.865691	0.686835	0.764628	0.8125	0.723404	0.77859	0.880984
940	20330	511	217	24	137.18	13.2031	516.612	33.7936	711.309	63.0128	919.954	103.615	33.2081	10.0604	1717.04	338.156	4509.75	1190.08	9871.67	3648.21	940	0	21082	0.084328	153.178	87.0228	131.3	638.876	0.947823	0.911488	0.916374	0.91469	0.877929	0.871027	0.852244	0.904658	0.884095	0.811403	0.810122	0.769732	0.83097	0.693056	0.873755	0.716512	0.794208	0.807893	0.785172	0.776397	0.901693
945	952	377	171	19	360.608	19.7336	627.777	39.4349	823.417	67.7909	1036.67	116.325	584.53	96.6459	3070.09	575.501	6960.4	1697.27	14093.8	5006.96	945	11	1519	0.006076	487.474	181.016	2088.16	2618.67	0.955234	0.916392	0.923634	0.899934	0.870309	0.861751	0.851876	0.896972	0.898288	0.791639	0.815339	0.790981	0.832456	0.710994	0.867676	0.709677	0.774852	0.796248	0.757077	0.774523	0.894338
946	847	217	31	2	406.15	24.4057	644.901	45.475	848.685	82.517	1110.68	26.1737	835.339	150.704	3337.17	705.527	7679.87	2289.02	16707.2	1174.24	946	9	1097	0.004388	467.168	122.696	1552.59	1665.36	0.955789	0.917958	0.916591	0.897903	0.872835	0.863719	0.852325	0.898359	0.894713	0.796718	0.810392	0.787147	0.832726	0.71103	0.868733	0.727894	0.782589	0.793984	0.765269	0.771194	0.89608
950	584	173	25	2	479.277	28.5885	680.242	52.3089	882.005	83.8696	1171.41	10.9922	1369.39	241.687	3924.57	904.081	8605.38	2504.55	19559.3	548.076	950	13	784	0.003136	538.231	115.185	2210.37	1916.19	0.956633	0.926658	0.919005	0.902423	0.876913	0.86352	0.845663	0.898597	0.901148	0.797832	0.806122	0.786352	0.830357	0.727679	0.878189	0.725765	0.776148	0.792092	0.758929	0.768495	0.896684
952	0	507	158	27	0	0	502.517	32.8953	701.426	55.3112	923.049	116.892	0	0	1580.83	307.478	4304.86	1017.71	10073.4	4225.13	952	15	692	0.002768	564.341	118.895	2534.15	2145.17	0.959538	0.929913	0.922688	0.899566	0.87789	0.863439	0.850434	0.901012	0.904624	0.79552	0.804913	0.783237	0.83237	0.726156	0.87211	0.726879	0.772399	0.791908	0.757225	0.765896	0.895954
952	21820	507	158	27	139.271	13.3771	502.517	32.8953	701.426	55.3112	923.049	116.892	34.7345	10.3273	1580.83	307.478	4304.86	1017.71	10073.4	4225.13	952	0	22512	0.090048	152.337	77.4037	111.564	572.437	0.95227	0.907649	0.915112	0.89379	0.860719	0.849347	0.850102	0.895256	0.900275	0.848392	0.786536	0.798419	0.840729	0.709555	0.876244	0.694674	0.784826	0.801373	0.711887	0.778318	0.919421
957	1085	358	135	27	387.013	19.9999	622.835	40.7693	824.787	64.8764	1056.33	134.835	721.194	112.404	3001.55	589.84	6983.9	1662.36	15080.4	6345	957	10	1605	0.00642	487.695	164.999	1998.16	2700.49	0.958567	0.911838	0.922118	0.907788	0.866044	0.853271	0.852336	0.897196	0.895016	0.83053	0.793146	0.795327	0.833022	0.725857	0.871963	0.721184	0.787539	0.799065	0.731153	0.779128	0.913396
958	952	214	24	0	431.64	24.6394	643.73	44.3325	847.744	72.2642	0	0	1000.86	172.051	3316.91	685.863	7607.12	2060.11	0	0	958	8	1190	0.00476	478.173	101.786	1550.59	1317.76	0.957563	0.907983	0.923529	0.912185	0.864706	0.847899	0.846639	0.895378	0.895378	0.840336	0.789496	0.797899	0.829832	0.719328	0.870168	0.722689	0.792437	0.797059	0.726471	0.787815	0.909664
962	654	176	24	0	528.41	31.3777	690.788	48.8424	898.945	84.2662	0	0	1832.78	328.037	4098.34	881.971	9108.92	2862.92	0	0	962	13	854	0.003416	572.288	93.8736	2504.17	1602.48	0.958431	0.916862	0.927986	0.919204	0.869438	0.860656	0.850117	0.894614	0.902225	0.837822	0.796253	0.800351	0.830796	0.728923	0.868267	0.732436	0.784543	0.801522	0.726581	0.795667	0.904567
964	0	590	163	22	0	0	554.065	36.2734	717.444	54.0626	939.11	85.7034	0	0	2116.28	415.839	4598.51	1067.17	10364.7	3164.26	964	15	775	0.0031	599.358	97.9603	2872.5	1819.56	0.959355	0.92129	0.927097	0.920645	0.870968	0.863871	0.852258	0.898065	0.903871	0.83871	0.79871	0.800645	0.829677	0.730323	0.866452	0.73871	0.787097	0.803226	0.728387	0.792258	0.904516
964	20472	590	163	22	138.208	13.4419	554.065	36.2734	717.444	54.0626	939.11	85.7034	33.9732	10.2816	2116.28	415.839	4598.51	1067.17	10364.7	3164.26	964	0	21247	0.084988	155.029	89.432	137.511	635.641	0.95117	0.918741	0.934297	0.89102	0.856027	0.852544	0.87417	0.880524	0.899586	0.837059	0.818539	0.786488	0.82334	0.706829	0.861463	0.676778	0.806114	0.810514	0.715207	0.787405	0.904128
969	1051	458	135	16	353.193	19.5217	660.216	42.4601	826.044	63.1388	1044.04	88.622	549.448	91.3805	3570.53	679.169	7009.2	1649.71	14170.4	3883.04	969	10	1660	0.00664	483.015	181.868	2039.6	2445.12	0.956627	0.923795	0.929217	0.9	0.857831	0.865964	0.864157	0.879518	0.908735	0.837048	0.803916	0.792169	0.83494	0.706928	0.860542	0.709337	0.796988	0.801807	0.714157	0.792771	0.910542
970	912	277	33	0	397.221	24.17	682.691	47.405	834.66	69.873	0	0	781.903	143.999	3954.3	828.539	7255.63	1897.95	0	0	970	9	1222	0.004888	473.744	137.338	1675.84	1697.74	0.956628	0.921031	0.93126	0.895663	0.86293	0.86743	0.862111	0.87766	0.908347	0.831015	0.807283	0.789689	0.840835	0.699264	0.855974	0.701309	0.799918	0.811375	0.711538	0.795827	0.910802
974	627	238	30	0	482.237	29.4933	724.619	53.4427	865.719	85.5342	0	0	1395.64	257.315	4733.3	1047.04	8158.26	2506.15	0	0	974	13	895	0.00358	559.546	127.238	2509.88	1949.93	0.954749	0.921788	0.930168	0.902793	0.86648	0.876536	0.867598	0.886034	0.907263	0.835196	0.813408	0.786034	0.841899	0.698883	0.853631	0.705028	0.796648	0.819553	0.713966	0.805028	0.915642
976	0	530	222	28	0	0	511.852	35.134	756.95	58.3183	896.769	90.656	0	0	1672.4	347.909	5400.56	1255.95	9069.91	2654.55	976	16	780	0.00312	595.428	132.413	2999.04	2223.63	0.957692	0.922436	0.93141	0.901282	0.869872	0.878205	0.864103	0.883974	0.908974	0.833974	0.810897	0.792949	0.841667	0.700641	0.861538	0.711538	0.802564	0.819231	0.710256	0.803205	0.91859
976	21584	530	222	28	141.298	13.6159	511.852	35.134	756.95	58.3183	896.769	90.656	36.2739	10.8727	1672.4	347.909	5400.56	1255.95	9069.91	2654.55	976	0	22364	0.089456	157.137	87.9347	139.608	684.137	0.943749	0.921772	0.94404	0.907865	0.847389	0.864224	0.873972	0.887274	0.902455	0.796347	0.834556	0.787695	0.803121	0.701552	0.877482	0.693145	0.777991	0.800304	0.738821	0.797755	0.885351
981	1166	371	187	27	371.284	19.9497	622.332	41.2631	873.995	65.6783	1007.44	102.962	637.528	102.473	2995.14	589.819	8289.9	1862.34	12847.3	3781.39	981	10	1751	0.007004	487.972	184.978	2142.57	2852.49	0.956311	0.922901	0.941748	0.908624	0.865791	0.862364	0.863507	0.886065	0.906339	0.80297	0.823244	0.788121	0.811822	0.697316	0.870645	0.700171	0.792975	0.809252	0.729583	0.802113	0.893489
982	1026	222	31	1	389.818	23.9105	630.678	48.0905	876.429	69.7233	904.136	0	739.283	135.616	3129.76	711.664	8375.77	2002.37	9021.79	0	982	8	1280	0.00512	443.779	118.61	1345.3	1513.09	0.957422	0.921875	0.94375	0.911328	0.866406	0.861328	0.867188	0.888672	0.910547	0.79375	0.829688	0.778125	0.808984	0.693359	0.876172	0.694141	0.783203	0.810156	0.725781	0.795312	0.888281
986	679	186	29	1	475.422	28.7252	673.353	54.239	932.989	69.7208	998.932	0	1337.14	240.447	3813.2	911.709	10075.2	2302.18	12151.5	0	986	13	895	0.00358	531.967	115.886	2146.93	1900.37	0.961453	0.924022	0.949162	0.920112	0.872067	0.86648	0.863687	0.903911	0.913408	0.797207	0.839106	0.782682	0.815642	0.691061	0.87933	0.698883	0.789944	0.806704	0.722346	0.797207	0.877654
988	0	578	170	30	0	0	489.177	33.6508	686.181	57.4672	955.395	68.4168	0	0	1460.69	299.632	4040.51	1006.01	10800.9	2373.07	988	15	778	0.003112	550.201	121.989	2384.56	2114.17	0.96401	0.926093	0.950514	0.915167	0.873393	0.866324	0.863111	0.907455	0.913882	0.794987	0.839332	0.783419	0.821979	0.690231	0.884961	0.699229	0.794987	0.80527	0.720437	0.801414	0.883676
988	24140	578	170	30	141.594	13.2804	489.177	33.6508	686.181	57.4672	955.395	68.4168	36.4466	10.5504	1460.69	299.632	4040.51	1006.01	10800.9	2373.07	988	0	24918	0.099672	154.352	75.4031	109.76	553.568	0.946785	0.933261	0.937736	0.906393	0.871258	0.853399	0.868709	0.898306	0.893932	0.788045	0.83237	0.784533	0.831307	0.748595	0.87804	0.71938	0.760274	0.815876	0.740529	0.766253	0.916807
993	1346	416	143	24	371.861	20.0672	604.366	41.2889	805.088	65.4348	1097.86	80.2195	640.549	103.875	2746.5	562.421	6505.44	1601.79	16368.2	3634.01	993	9	1929	0.007716	463.15	157.612	1725.16	2416.15	0.951011	0.92846	0.94142	0.912131	0.868585	0.853292	0.874028	0.897356	0.902799	0.796267	0.831519	0.796008	0.830223	0.738725	0.878434	0.71099	0.757387	0.806636	0.736651	0.782271	0.902281
994	1209	247	29	1	417.235	24.337	620.624	44.8008	826.18	67.2695	1079.26	0	904.738	158.449	2978.21	659.449	7026.98	1686.17	15309.3	0	994	8	1486	0.005944	459.468	97.7484	1378.56	1228.58	0.949529	0.933042	0.941117	0.918573	0.868775	0.855989	0.876178	0.891655	0.902423	0.792059	0.837483	0.794415	0.8321	0.746635	0.877524	0.709623	0.748991	0.809892	0.741252	0.782301	0.905451
998	847	205	25	1	530.525	29.7209	672.817	47.6855	883.117	84.2958	1118.57	0	1852.59	309.407	3788.37	819.095	8633.63	2330.13	17035.9	0	998	12	1078	0.004312	566.307	84.0545	2392.06	1424.97	0.951763	0.930891	0.940167	0.91744	0.873377	0.858071	0.881262	0.888683	0.906308	0.793599	0.841373	0.79731	0.832096	0.755102	0.882189	0.721243	0.761132	0.807514	0.742579	0.783859	0.90538
1000	0	745	183	24	0	0	547.169	35.2377	689.798	56.0977	911.791	103.432	0	0	2037.73	392.513	4100.66	1032.41	9604.47	3194.7	1000	14	952	0.003808	583.778	88.1376	2625.04	1580.92	0.953256	0.931723	0.945903	0.921218	0.875	0.863971	0.883403	0.886555	0.905462	0.789391	0.840861	0.797794	0.835609	0.747374	0.881828	0.719013	0.764706	0.804097	0.742122	0.784664	0.904412
1000	21353	745	183	24	138.488	13.6513	547.169	35.2377	689.798	56.0977	911.791	103.432	34.2058	10.5059	2037.73	392.513	4100.66	1032.41	9604.47	3194.7	1000	0	22305	0.08922	157.494	92.7992	144.785	617.287	0.949675	0.932459	0.925084	0.90213	0.847545	0.857835	0.870029	0.87848	0.90399	0.819009	0.819323	0.785384	0.841269	0.750572	0.862116	0.753531	0.77328	0.80928	0.741695	0.763663	0.897691
1005	1099	568	147	18	367.916	19.6868	660.112	43.1024	807.578	58.1708	1048.61	104.588	620.374	99.4742	3570.41	699.223	6537.58	1398.08	14454.8	4042.29	1005	11	1832	0.007328	500.476	173.636	2145.74	2352.94	0.954421	0.935044	0.941594	0.906386	0.860808	0.863264	0.876092	0.888373	0.901474	0.811135	0.849345	0.799127	0.838155	0.739356	0.868723	0.744269	0.771015	0.819869	0.744269	0.767194	0.902293
1006	991	323	32	2	405.569	23.8867	674.021	48.4484	813.348	57.1535	1057.94	169.613	831.407	146.091	3809.92	820.002	6673.15	1388.95	15523.9	6965.09	1006	9	1348	0.005392	480.542	131.636	1705.58	1669.3	0.955119	0.939169	0.939911	0.900593	0.85497	0.864985	0.88724	0.883531	0.902448	0.811944	0.851261	0.803412	0.832715	0.738131	0.867953	0.756306	0.767433	0.826039	0.746662	0.768175	0.89911
1010	677	273	30	2	499.098	29.0524	719.681	54.2473	855.63	57.5531	1074.09	118.152	1544.85	268.004	4640.81	1046.56	7753.86	1518.08	15633.4	4978.09	1010	14	982	0.003928	572.484	119.28	2623.92	1886.04	0.954684	0.94501	0.942464	0.907332	0.855906	0.870163	0.885438	0.885438	0.89613	0.8111	0.852851	0.804481	0.832994	0.73778	0.875255	0.75611	0.766802	0.819756	0.757637	0.775967	0.902749
1012	0	592	256	30	0	0	520.301	34.6022	739.178	59.7164	884.967	65.2281	0	0	1754.62	348.269	5039.61	1241.13	8598.62	1866.34	1012	16	878	0.003512	596.58	121.186	2946.28	1994.18	0.957859	0.947039	0.941913	0.911162	0.853075	0.874146	0.887813	0.882118	0.898064	0.812642	0.854214	0.806378	0.834852	0.740319	0.874715	0.753986	0.763667	0.822323	0.751139	0.777335	0.905467
1012	22468	592	256	30	137.585	13.1413	520.301	34.6022	739.178	59.7164	884.967	65.2281	33.4846	9.9513	1754.62	348.269	5039.61	1241.13	8598.62	1866.34	1012	0	23346	0.093384	154.847	91.3438	143.029	675.822	0.943095	0.92442	0.924741	0.911869	0.877452	0.856635	0.875054	0.875439	0.890688	0.829007	0.819134	0.810589	0.839737	0.742825	0.867322	0.746102	0.799323	0.814444	0.741198	0.804699	0.91566
1017	1094	428	206	27	352.819	18.9819	624.161	41.5181	846.889	65.9472	1006.35	71.8214	547.449	88.391	3021.74	596.241	7555.47	1798.37	12612	2716.95	1017	11	1755	0.00702	487.04	190.784	2159.07	2735.78	0.953561	0.933903	0.925926	0.914245	0.868091	0.864957	0.873504	0.881766	0.894587	0.827066	0.82906	0.804843	0.848148	0.747578	0.874359	0.747009	0.780342	0.816239	0.747293	0.790313	0.906838
1018	966	241	44	1	391.075	23.6791	638.06	46.7107	861.361	68.0198	1064.87	0	746.21	134.796	3236.19	709.714	7952.07	1932.95	14707.9	0	1018	9	1252	0.005008	455.684	129.3	1489.9	1692.09	0.955272	0.932508	0.925719	0.912141	0.86901	0.867812	0.864617	0.877796	0.894569	0.83107	0.829473	0.799521	0.845048	0.74361	0.873802	0.75639	0.784345	0.815895	0.743211	0.79992	0.911342
1022	668	203	40	1	493.399	29.1412	689.284	48.9742	905.002	63.4614	1109.33	0	1493.22	263.767	4071.87	860.553	9181.48	1997.35	16619.2	0	1022	13	912	0.003648	555.729	117.622	2420.98	1963.03	0.957237	0.933662	0.927083	0.914474	0.873355	0.877741	0.866228	0.878838	0.894737	0.836623	0.831689	0.797149	0.858553	0.748904	0.873355	0.760417	0.78125	0.821272	0.749452	0.794408	0.911732
1024	0	565	187	40	0	0	514.101	35.5942	709.111	56.4025	926.69	81.4194	0	0	1694.74	350.67	4448.51	1059.49	9936.93	2719.05	1024	16	792	0.003168	580.983	122.854	2761.21	2193.24	0.957071	0.935606	0.926136	0.918561	0.871843	0.885101	0.863636	0.878788	0.897727	0.829545	0.835859	0.793561	0.856692	0.75	0.869318	0.758838	0.787879	0.821338	0.741162	0.79798	0.907197
1024	22838	565	187	40	140.28	13.3456	514.101	35.5942	709.111	56.4025	926.69	81.4194	35.4723	10.4257	1694.74	350.67	4448.51	1059.49	9936.93	2719.05	1024	0	23630	0.09452	155.051	83.483	126.83	634.036	0.954063	0.919975	0.948011	0.90785	0.862653	0.870906	0.842425	0.909987	0.901502	0.807914	0.828819	0.797017	0.839716	0.69873	0.866229	0.748413	0.817584	0.823	0.712632	0.802857	0.886839
1029	1296	413	144	33	351.627	19.5627	620.151	41.281	811.832	66.0725	1037.43	95.7183	542.27	90.9027	2964.32	591.188	6668.89	1614.85	13952.2	3945.38	1029	10	1886	0.007544	457.566	173.483	1775.08	2516.13	0.955461	0.925769	0.935843	0.915695	0.871156	0.878579	0.850477	0.896341	0.897137	0.820255	0.830859	0.801166	0.848091	0.723489	0.871686	0.747349	0.811771	0.826617	0.733033	0.800371	0.89316
1030	1126	268	22	3	396.036	23.9775	639.865	46.6733	815.673	71.5612	990.584	92.8132	774.858	141.003	3263.22	710.333	6784.16	1737.89	12154	3157.43	1030	8	1419	0.005676	449.85	113.028	1362.05	1355.45	0.960536	0.924947	0.931642	0.917548	0.877026	0.876321	0.852713	0.89993	0.896758	0.813953	0.829457	0.80902	0.84919	0.718111	0.877378	0.747005	0.811839	0.8358	0.737139	0.799859	0.89253
1034	791	220	22	3	487.082	29.0581	681.498	54.4992	849.799	72.6882	1044.23	111.585	1437.17	258.436	3952.03	957.696	7661.07	1975.45	14331.9	4146.37	1034	13	1036	0.004144	537.683	102.871	2140.72	1590.77	0.961873	0.931467	0.929054	0.916506	0.877896	0.880792	0.853764	0.900579	0.899614	0.809846	0.823842	0.812741	0.850386	0.72056	0.881757	0.750965	0.811776	0.832046	0.746622	0.807915	0.898649
1036	0	691	200	25	0	0	508.523	33.8538	702.029	56.706	893.062	94.9801	0	0	1638.72	328.035	4320.15	1063.16	8999.07	3175.88	1036	15	916	0.003664	561.268	106.029	2425.07	1741.66	0.962882	0.93286	0.932314	0.920852	0.880459	0.887555	0.852074	0.897926	0.901747	0.809498	0.818231	0.81059	0.855895	0.726528	0.884279	0.751638	0.812227	0.830786	0.740721	0.808406	0.902838
1036	23392	691	200	25	145.296	13.8255	508.523	33.8538	702.029	56.706	893.062	94.9801	39.3991	11.6321	1638.72	328.035	4320.15	1063.16	8999.07	3175.88	1036	0	24308	0.097232	160.971	82.9595	129.298	566.414	0.957792	0.913177	0.934013	0.91258	0.873252	0.870619	0.857557	0.903427	0.909639	0.792969	0.835095	0.773614	0.851571	0.729513	0.867801	0.738008	0.788074	0.814423	0.725543	0.796692	0.902275
1041	1500	486	164	22	359.498	19.746	613.549	38.0626	806.313	59.843	1011.02	98.6289	579.195	95.5455	2866.18	535.543	6513.43	1440.07	12959.9	3995.71	1041	9	2172	0.008688	456.68	159.165	1664.4	2143.12	0.962477	0.921041	0.939917	0.916206	0.880755	0.870856	0.855433	0.905847	0.913444	0.800645	0.830801	0.783379	0.849908	0.723987	0.865792	0.746087	0.794659	0.812615	0.72675	0.801335	0.903545
1042	1336	285	32	0	378.126	22.8875	622.529	45.7679	793.17	79.4611	0	0	674.81	122.29	3007.28	674.789	6287.52	1991.15	0	0	1042	8	1653	0.006612	428.299	109.649	1185.62	1205.93	0.9634	0.915003	0.944949	0.916213	0.877193	0.868724	0.855717	0.907139	0.914096	0.799456	0.833333	0.777979	0.850272	0.724138	0.862371	0.745312	0.796733	0.80974	0.734422	0.797338	0.899879
1046	905	237	28	0	499.326	28.071	680.103	50.9897	843.684	71.3048	0	0	1545.96	261.094	3919.14	896.574	7494.89	1948.21	0	0	1046	13	1170	0.00468	544.186	93.2907	2169.05	1380.55	0.966239	0.920513	0.948291	0.918376	0.881624	0.866667	0.859402	0.909829	0.917949	0.802137	0.829487	0.773077	0.846154	0.724359	0.863248	0.748291	0.805128	0.80812	0.735897	0.801282	0.897009
1048	0	780	219	28	0	0	521.866	33.3389	702.138	56.6056	868.282	71.9704	0	0	1768.68	339.28	4322.15	1074.57	8159.12	2050.99	1048	15	1027	0.004108	569.753	97.8633	2487.42	1560.62	0.964946	0.924051	0.949854	0.920156	0.883642	0.870497	0.864167	0.908471	0.919182	0.803797	0.832035	0.773612	0.849562	0.726874	0.867575	0.756086	0.806232	0.809153	0.745375	0.80185	0.895326
1048	24645	780	219	28	137.426	13.3704	521.866	33.3389	702.138	56.6056	868.282	71.9704	33.402	10.0811	1768.68	339.28	4322.15	1074.57	8159.12	2050.99	1048	0	25672	0.102688	154.721	87.9361	131.574	573.418	0.953607	0.92747	0.930488	0.913154	0.872488	0.888127	0.889043	0.892003	0.910993	0.811974	0.83595	0.807183	0.837527	0.728673	0.874981	0.731926	0.777267	0.813104	0.753564	0.779663	0.890425
1053	1197	558	186	23	341.771	18.5485	622.325	39.1153	803.31	64.2202	972.316	65.7584	497.901	81.3196	2991.26	565.345	6459.07	1588.07	11359.7	2177.36	1053	11	1964	0.007856	472.575	176.547	1898.05	2223.08	0.955448	0.923116	0.939409	0.916242	0.880855	0.876018	0.877546	0.896385	0.917515	0.808299	0.834267	0.785896	0.842159	0.72556	0.875	0.746945	0.791497	0.818483	0.747454	0.797352	0.897912
1054	1075	329	38	1	376.23	22.956	641.157	43.7977	813.26	59.5899	976.189	0	664.886	122.071	3276.57	664.794	6679.81	1463.24	11343.7	0	1054	9	1443	0.005772	448.557	130.283	1426.14	1475.01	0.95149	0.920651	0.938323	0.917879	0.875606	0.879418	0.880457	0.900554	0.915107	0.81289	0.832294	0.78517	0.844421	0.727651	0.873874	0.746708	0.791753	0.816701	0.744976	0.788288	0.901594
1058	736	276	33	1	467.886	28.4926	685.294	49.0074	870.134	66.7251	1080.6	0	1275.1	233.758	4002.58	847.893	8187.85	1934.47	15366.1	0	1058	13	1046	0.004184	538.528	119.543	2226.34	1761.16	0.954589	0.924474	0.943595	0.917304	0.883843	0.878107	0.877629	0.902964	0.917304	0.805927	0.833652	0.790631	0.84608	0.725621	0.869503	0.742352	0.797801	0.827438	0.734704	0.785373	0.895793
1060	0	638	257	31	0	0	493.282	33.5381	711.662	53.1493	892.987	64.9911	0	0	1497.2	306.256	4486.45	992.06	8830.72	1929.99	1060	16	926	0.003704	567.272	121.697	2572.34	1893.93	0.956263	0.927106	0.941145	0.916307	0.885529	0.881749	0.87689	0.904968	0.920626	0.806695	0.839633	0.790497	0.847192	0.718143	0.867711	0.738121	0.799676	0.823434	0.741361	0.782937	0.895248
1060	21493	638	257	31	139.783	13.574	493.282	33.5381	711.662	53.1493	892.987	64.9911	35.1394	10.5867	1497.2	306.256	4486.45	992.06	8830.72	1929.99	1060	0	22419	0.089676	157.441	89.5812	139.936	634.958	0.951737	0.940943	0.950533	0.910968	0.854944	0.889134	0.87098	0.889915	0.896271	0.808622	0.857978	0.781547	0.847852	0.737388	0.879366	0.764262	0.770485	0.800504	0.760828	0.791516	0.895178
1065	1150	467	218	29	356.985	19.3643	599.321	40.7691	818.728	59.7202	999.904	70.9839	567.077	92.9364	2678.32	547.126	6813.91	1486.44	12368.7	2590.04	1065	11	1864	0.007456	481.704	177.954	2010.21	2491.57	0.958155	0.938573	0.940451	0.918991	0.862124	0.880633	0.879828	0.888948	0.910139	0.807135	0.844689	0.78353	0.851127	0.735515	0.870976	0.752414	0.779506	0.814378	0.748659	0.787017	0.89485
1066	1009	275	43	1	396.62	23.988	615.936	46.2171	836.742	55.5219	1030.54	0	778.27	142.212	2914.99	662.919	7252.67	1469.34	13336.6	0	1066	9	1328	0.005312	456.764	117.886	1439.83	1469.72	0.959337	0.945783	0.939383	0.917922	0.856551	0.885166	0.881024	0.888931	0.908886	0.801958	0.850151	0.778991	0.853163	0.735316	0.87613	0.756401	0.765437	0.809864	0.753389	0.785392	0.894955
1070	684	219	38	1	496.18	27.7982	667.017	51.5712	874.893	62.3842	1066.98	0	1516.92	253.505	3701.46	847.87	8301.8	1774.17	14794.8	0	1070	13	942	0.003768	551.78	105.649	2312.59	1691.55	0.962845	0.944798	0.933121	0.924628	0.856688	0.889597	0.88482	0.885881	0.910828	0.805202	0.847134	0.783439	0.855626	0.737792	0.87155	0.753715	0.764331	0.808917	0.754246	0.777601	0.89172
1072	0	598	209	38	0	0	508.516	33.4838	679.867	57.2323	887.824	75.7136	0	0	1638.13	322.051	3931.62	995.568	8729.48	2233.78	1072	16	845	0.00338	567.955	109.821	2524.3	1822.11	0.964497	0.948521	0.935503	0.929586	0.859763	0.892308	0.883432	0.884615	0.914793	0.808284	0.850296	0.785207	0.857396	0.739053	0.872781	0.75858	0.759763	0.809467	0.757396	0.772781	0.889941
1072	23392	598	209	38	138.32	13.2609	508.516	33.4838	679.867	57.2323	887.824	75.7136	34.0284	10.1355	1638.13	322.051	3931.62	995.568	8729.48	2233.78	1072	0	24237	0.096948	153.299	82.4697	120.849	569.668	0.947188	0.931737	0.927611	0.920308	0.880039	0.880369	0.852044	0.878718	0.889054	0.815406	0.849383	0.78539	0.851054	0.730247	0.889508	0.754673	0.784359	0.828052	0.742274	0.800924	0.920865
1077	1204	442	173	34	329.897	18.6289	601.094	39.156	773.451	59.8063	976.441	79.3627	448.324	76.5677	2698.86	521.772	5760.49	1341.1	11579.4	2977.57	1077	10	1853	0.007412	447.86	175.234	1685.34	2232.78	0.95143	0.938748	0.933891	0.924717	0.87102	0.896114	0.864274	0.892876	0.896654	0.813815	0.847814	0.785483	0.849973	0.723152	0.881004	0.760658	0.783864	0.819752	0.736913	0.800054	0.901241
1078	1059	249	41	0	374.27	22.9678	623.065	43.0679	784.71	66.1558	0	0	654.669	120.503	3009.32	630.408	6035.91	1590.61	0	0	1078	8	1349	0.005396	432.668	118.425	1252.85	1306.65	0.946256	0.934766	0.935508	0.921794	0.866938	0.895478	0.860267	0.893254	0.892142	0.820608	0.846182	0.790586	0.853595	0.724981	0.883247	0.765752	0.790586	0.820979	0.732765	0.805782	0.900667
1082	709	208	39	0	467.555	28.9924	666.397	46.5573	828.251	80.5004	0	0	1272.87	235.128	3679.4	763.2	7142.9	2216.93	0	0	1082	13	956	0.003824	525.533	109.123	2035.93	1565.79	0.950837	0.934623	0.936715	0.927301	0.862448	0.898536	0.862971	0.898536	0.890167	0.82113	0.850418	0.792887	0.849372	0.723849	0.889121	0.771967	0.789749	0.824791	0.726987	0.799163	0.894351
1084	0	623	186	36	0	0	488.38	33.7922	686.779	53.8028	861.03	91.6097	0	0	1453.78	297.94	4040.63	937.993	8070.27	2901.72	1084	15	845	0.00338	547.927	113.452	2305.08	1797.55	0.954438	0.93787	0.93787	0.927811	0.86568	0.897041	0.864497	0.900592	0.890533	0.826627	0.85503	0.794675	0.846746	0.727219	0.889349	0.769231	0.784615	0.827219	0.728994	0.798817	0.895266
1084	23746	623	186	36	142.31	13.2978	488.38	33.7922	686.779	53.8028	861.03	91.6097	36.9939	10.7211	1453.78	297.94	4040.63	937.993	8070.27	2901.72	1084	0	24591	0.098364	156.248	77.9245	114.93	530.88	0.953784	0.933207	0.932211	0.909154	0.880444	0.882376	0.867614	0.885365	0.897788	0.805783	0.824855	0.797304	0.84045	0.712557	0.879326	0.761478	0.80625	0.812736	0.752348	0.820747	0.902159
1089	1385	436	153	34	355.822	19.4407	593.456	38.9399	790.032	56.8391	971.002	106.51	561.637	92.2	2598.05	499.884	6123.12	1341.02	11577.9	4239.89	1089	10	2008	0.008032	450.921	158.175	1614.1	2169.31	0.95742	0.935508	0.927291	0.916086	0.878984	0.888197	0.865787	0.894173	0.901394	0.811504	0.831922	0.795817	0.844871	0.721116	0.880727	0.755976	0.806275	0.818227	0.744771	0.814492	0.903386
1090	1245	258	26	0	387.129	23.7143	608.481	44.1994	793.428	61.7431	0	0	724.139	133.21	2807.46	598.923	6218.96	1502.49	0	0	1090	8	1529	0.006116	431.388	99.8409	1169.11	1077.56	0.957816	0.937214	0.926095	0.914977	0.884565	0.885546	0.862655	0.897973	0.902224	0.815239	0.832897	0.792348	0.838457	0.714192	0.879006	0.752126	0.812296	0.817201	0.750491	0.821779	0.905167
1094	839	215	18	0	461.639	30.0403	643.743	49.5599	826.187	55.1784	0	0	1226.8	239.481	3328.39	758.008	6983.82	1412.35	0	0	1094	12	1072	0.004288	504.283	91.1808	1744.96	1169.38	0.960354	0.932836	0.931903	0.920709	0.895989	0.888993	0.861474	0.89972	0.900653	0.807836	0.839552	0.790578	0.833022	0.715485	0.885261	0.752799	0.802705	0.818563	0.751866	0.825093	0.907649
1096	0	716	195	17	0	0	484.583	34.6576	666.835	55.0519	859.143	60.229	0	0	1421.7	303.607	3707.36	902.069	7859.37	1648	1096	14	928	0.003712	529.741	95.6056	2019.92	1338.27	0.960668	0.93319	0.93319	0.920259	0.897091	0.891703	0.863685	0.900323	0.898707	0.809267	0.841595	0.797414	0.83028	0.715517	0.884698	0.75431	0.803879	0.820582	0.755388	0.824892	0.908944
1096	24506	716	195	17	136.606	13.1922	484.583	34.6576	666.835	55.0519	859.143	60.229	32.7983	9.87748	1421.7	303.607	3707.36	902.069	7859.37	1648	1096	0	25434	0.101736	150.95	77.0364	105.302	451.947	0.95504	0.926771	0.935932	0.921385	0.882559	0.853837	0.871609	0.892821	0.909236	0.80644	0.833707	0.790418	0.841492	0.735885	0.861799	0.763348	0.838897	0.825037	0.733113	0.801054	0.901392
1101	1138	496	156	15	374.164	19.1336	603.536	41.044	787.478	61.5806	978.708	83.7422	651.905	100.494	2734.91	557.317	6079.43	1388.27	11680	2955.67	1101	10	1805	0.00722	477.939	150.23	1785.03	1948.29	0.963435	0.927701	0.932687	0.915789	0.887535	0.868698	0.87036	0.896953	0.90831	0.80554	0.83795	0.795845	0.836565	0.718283	0.875623	0.772299	0.826316	0.81385	0.734626	0.803601	0.90554
1102	1021	290	31	0	409.638	23.8823	621.493	45.1565	793.363	70.1699	0	0	856.387	148.81	2991.04	655.801	6243.55	1493.82	0	0	1102	9	1342	0.005368	464.283	105.368	1442.12	1213.81	0.96535	0.926602	0.931818	0.912817	0.888599	0.861401	0.874814	0.897541	0.910954	0.800671	0.834948	0.795455	0.838674	0.719449	0.875186	0.778316	0.828987	0.81073	0.731744	0.800671	0.900894
1106	737	240	30	0	513.379	28.4054	672.056	50.2531	839.053	78.2473	0	0	1679.08	278.359	3781.83	861.691	7397.12	1831.41	0	0	1106	13	1007	0.004028	560.899	90.9793	2350.58	1382.22	0.968222	0.93148	0.938928	0.917577	0.891758	0.868421	0.874379	0.899702	0.902185	0.79146	0.840616	0.793942	0.83714	0.720953	0.876862	0.785501	0.823237	0.805859	0.73138	0.795432	0.897716
1108	0	648	215	27	0	0	527.83	33.3	685.325	55.2241	849.854	82.1655	0	0	1829.21	347.063	4019.69	975.03	7699.35	1970.45	1108	15	890	0.00356	575.646	92.7397	2536.45	1462.68	0.969663	0.933146	0.942135	0.920225	0.891011	0.87191	0.875843	0.902809	0.905056	0.79382	0.839888	0.800562	0.83427	0.725843	0.879775	0.787079	0.825281	0.798876	0.735393	0.796629	0.9
1108	23816	648	215	27	136.337	12.8432	527.83	33.3	685.325	55.2241	849.854	82.1655	32.5609	9.51863	1829.21	347.063	4019.69	975.03	7699.35	1970.45	1108	0	24706	0.098824	152.163	84.6797	122.76	543.021	0.96092	0.943718	0.934854	0.935279	0.883065	0.881992	0.874261	0.905327	0.919068	0.783696	0.847304	0.784728	0.846292	0.720817	0.869161	0.771675	0.785457	0.815348	0.751579	0.801789	0.897474
1113	1160	472	177	26	340.92	18.4962	627.938	40.7738	792.71	61.1586	946.093	89.7089	494.216	81.217	3075.05	604.279	6199.28	1451.2	10601	2782.31	1113	10	1835	0.00734	466.9	176.96	1851.56	2206.49	0.966757	0.93951	0.937875	0.929155	0.890736	0.878474	0.879292	0.908174	0.918529	0.790736	0.838692	0.802452	0.841962	0.73515	0.873569	0.775749	0.814441	0.811989	0.734332	0.793733	0.900545
1114	1032	253	29	2	370.175	22.1418	641.29	46.8325	804.264	68.2333	981.779	61.1345	633.164	114.253	3285.33	726.775	6494.86	1594.5	11671.6	2148.82	1114	8	1316	0.005264	432.792	125.878	1288.99	1428.05	0.967325	0.942249	0.93807	0.933511	0.889438	0.87462	0.884878	0.909954	0.919073	0.790653	0.841185	0.799772	0.846125	0.743161	0.8731	0.774696	0.81041	0.820289	0.738982	0.794453	0.901216
1118	678	206	24	2	470.312	28.31	688.914	53.8875	860.291	79.6457	1031.52	93.3069	1294.59	233.169	4078.92	982.013	7974.47	2177.6	13698.9	3623.1	1118	13	910	0.00364	531.316	115.067	2128.32	1728.45	0.971978	0.946703	0.945055	0.934066	0.895055	0.878022	0.882967	0.91044	0.91978	0.77967	0.846703	0.798901	0.856593	0.736264	0.873077	0.783516	0.818132	0.819231	0.746703	0.793407	0.896154
1120	0	589	198	25	0	0	487.42	32.8122	707.441	60.6097	904.239	110.778	0	0	1444.23	290.192	4431.19	1166.01	9437.49	3689.44	1120	15	812	0.003248	553.903	121.605	2418.68	2001.2	0.974138	0.948892	0.945813	0.932266	0.899015	0.878079	0.881773	0.913793	0.919951	0.780788	0.844828	0.798645	0.857143	0.733374	0.875616	0.790025	0.819581	0.814039	0.746921	0.796182	0.89532
1120	22038	589	198	25	140.175	13.179	487.42	32.8122	707.441	60.6097	904.239	110.778	35.3757	10.4499	1444.23	290.192	4431.19	1166.01	9437.49	3689.44	1120	0	22850	0.0914	154.877	80.9915	120.069	580.601	0.95895	0.922123	0.941619	0.917527	0.872735	0.883786	0.882735	0.888096	0.892648	0.812713	0.861225	0.803589	0.865098	0.751313	0.88593	0.777877	0.79674	0.831575	0.708031	0.775996	0.895033
1125	1226	442	167	24	360.041	20.0787	594.222	38.8135	815.513	63.2089	1011.74	108.365	581.992	98.4159	2607.97	508.111	6748.39	1588.62	13059.6	4319.8	1125	10	1859	0.007436	465.05	165.124	1778.73	2346.27	0.96638	0.928994	0.941635	0.93007	0.884615	0.880043	0.883002	0.902636	0.901022	0.791017	0.852071	0.798548	0.858795	0.747714	0.884077	0.7773	0.797472	0.823561	0.727273	0.789941	0.903981
1126	1113	266	27	3	398.803	24.3448	615.241	44.3161	827.594	65.85	999.416	108.922	791.277	145.044	2901.27	628.541	7056.84	1651.07	12608.4	4274.41	1126	8	1409	0.005636	449.159	107.455	1334.84	1333.03	0.964869	0.923705	0.939319	0.930447	0.878992	0.882896	0.880057	0.904897	0.902413	0.796309	0.852378	0.803052	0.858765	0.75692	0.882186	0.775373	0.792406	0.830376	0.731015	0.791696	0.906317
1130	762	223	21	3	493.249	28.9724	659.88	52.1237	885.894	69.6867	1083.92	111.059	1491.69	261.569	3587.13	838.286	8644.64	2007.79	16002.1	5104.36	1130	13	1009	0.004036	540.005	97.8195	2146.82	1612.6	0.96779	0.933102	0.941031	0.933598	0.883053	0.882557	0.887017	0.910307	0.906838	0.803766	0.855798	0.802775	0.865213	0.76115	0.88107	0.778494	0.79336	0.828048	0.734886	0.789891	0.902379
1132	0	670	209	22	0	0	514.297	34.1999	679.649	55.6787	945.682	103.171	0	0	1694.84	337.054	3923.37	959.157	10692.5	3770.47	1132	15	901	0.003604	563.186	101.709	2431.48	1797.55	0.970588	0.936737	0.943396	0.933962	0.880688	0.880133	0.886238	0.916204	0.907325	0.805216	0.858491	0.800222	0.86515	0.758602	0.883463	0.77636	0.791898	0.826859	0.733074	0.788568	0.902331
1132	24343	670	209	22	141.817	13.627	514.297	34.1999	679.649	55.6787	945.682	103.171	36.6678	10.9571	1694.84	337.054	3923.37	959.157	10692.5	3770.47	1132	0	25244	0.100976	156.856	81.6041	122.142	559.313	0.957178	0.928102	0.937807	0.919763	0.875119	0.892529	0.872584	0.892073	0.891974	0.82582	0.845627	0.799517	0.825899	0.739364	0.882111	0.76537	0.811737	0.827464	0.760319	0.796704	0.911345
1137	1486	478	173	21	313.07	17.9865	598.351	39.0808	763.686	63.3782	1035.15	102.565	383.543	66.12	2662.36	513.555	5560.65	1387.13	13915.3	4282.88	1137	9	2158	0.008632	419.411	170.458	1435.02	2090.3	0.964782	0.930491	0.942076	0.928406	0.879981	0.886701	0.886932	0.896432	0.89759	0.827386	0.858202	0.807924	0.841288	0.751158	0.879055	0.771779	0.80051	0.840593	0.744439	0.792169	0.907322
1138	1309	287	30	2	333.8	21.1136	608.135	45.4584	777.229	62.6178	925.461	104.787	465.453	88.1702	2805.39	621.271	5854.36	1438.57	10040.3	3284.83	1138	8	1628	0.006512	391.061	121.863	989.027	1210.19	0.961302	0.93059	0.946253	0.929975	0.8793	0.888206	0.891585	0.894042	0.894963	0.832002	0.859029	0.806818	0.84183	0.745393	0.880528	0.771192	0.798526	0.840909	0.741708	0.786855	0.906634
1142	819	237	28	2	415.025	25.1226	647.837	55.5057	810.696	67.3108	949.316	61.5439	891.178	161.546	3406.3	874.137	6647.26	1662.93	10566.5	2023.63	1142	13	1086	0.004344	477.017	117.557	1606.28	1470.05	0.963628	0.932781	0.945672	0.930018	0.882597	0.88674	0.902855	0.900092	0.894567	0.82919	0.859116	0.803407	0.847606	0.742634	0.883517	0.777624	0.78453	0.84116	0.736188	0.780847	0.906077
1144	0	701	222	29	0	0	445.655	28.9467	682.179	63.3694	859.262	93.4446	0	0	1104.19	214.799	3989.11	1096.86	8028.27	2784.15	1144	15	952	0.003808	513.411	124.441	1987.86	1780.74	0.963761	0.933824	0.945903	0.931197	0.886029	0.88708	0.902836	0.902311	0.897059	0.832458	0.859769	0.802521	0.849265	0.746324	0.883403	0.780462	0.784664	0.841387	0.740021	0.780987	0.905987
1144	24378	701	222	29	146.023	13.363	445.655	28.9467	682.179	63.3694	859.262	93.4446	39.9093	11.2917	1104.19	214.799	3989.11	1096.86	8028.27	2784.15	1144	0	25330	0.10132	159.831	75.0736	113.121	506.513	0.961429	0.932037	0.93259	0.918081	0.880616	0.88557	0.870272	0.902112	0.894118	0.797809	0.842163	0.823885	0.814351	0.753731	0.891295	0.761567	0.810561	0.78938	0.738137	0.802842	0.911923
1149	1669	485	182	25	370.679	20.0138	556.965	33.0184	796.316	71.2428	979.563	102.603	634.503	103.361	2144.71	384.079	6320.59	1665.6	11843.5	3927.84	1149	9	2361	0.009444	448.204	141.49	1501.74	1988.51	0.963575	0.939644	0.942186	0.920796	0.880559	0.893901	0.882889	0.891783	0.899831	0.809615	0.846675	0.819568	0.832063	0.752859	0.888395	0.765989	0.804532	0.801991	0.744176	0.799238	0.91529
1150	1500	279	38	1	416.35	24.8024	576.949	37.9342	795.994	55.3239	1032.25	0	899.418	161.389	2388.5	472.075	6253.71	1230.37	13402.7	0	1150	8	1818	0.007272	449.271	82.9943	1246.73	996.1	0.962321	0.938944	0.944444	0.916942	0.881738	0.89604	0.877888	0.888889	0.902365	0.805556	0.844884	0.824257	0.825358	0.756876	0.889989	0.767877	0.808306	0.799505	0.744499	0.808581	0.917492
1154	1057	234	35	1	521.175	30.6934	629.182	45.2712	849.339	58.004	1138.71	0	1758.49	309.62	3102.08	675.071	7587.72	1497.81	17968.7	0	1154	12	1327	0.005308	549.342	74.7798	2161.38	1210.84	0.963828	0.941974	0.946119	0.925396	0.886586	0.895629	0.880558	0.896006	0.905426	0.809344	0.847777	0.830068	0.824416	0.766014	0.894122	0.76639	0.813866	0.80746	0.740015	0.805953	0.915222
1156	0	944	218	33	0	0	539.633	36.0073	645.753	52.03	876.723	84.8038	0	0	1956.78	389.685	3365.32	813.101	8465.28	2680.08	1156	14	1195	0.00478	568.301	78.0196	2393.47	1334.15	0.96318	0.945607	0.947699	0.929707	0.888285	0.895816	0.88159	0.899582	0.905021	0.80795	0.849372	0.833054	0.828033	0.76318	0.896653	0.767782	0.813389	0.810042	0.741004	0.80251	0.915481
1156	22071	944	218	33	138.99	13.2527	539.633	36.0073	645.753	52.03	876.723	84.8038	34.5139	10.2614	1956.78	389.685	3365.32	813.101	8465.28	2680.08	1156	0	23266	0.093064	161.041	97.2601	155.676	602.21	0.969376	0.933315	0.948272	0.924396	0.874882	0.871099	0.879932	0.885821	0.895255	0.786598	0.848148	0.819737	0.849287	0.733409	0.882103	0.776068	0.828011	0.801405	0.754298	0.793798	0.902175
1161	1215	709	161	30	381.249	20.4736	659.473	42.044	767.24	55.7943	995.44	89.3908	690.023	111.935	3557.97	679.092	5611.23	1196.54	12321.4	3583.79	1161	11	2115	0.00846	512.611	163.001	2191.03	2172.5	0.966194	0.940662	0.947991	0.923168	0.883215	0.878723	0.878014	0.897163	0.895745	0.787707	0.846336	0.825296	0.83357	0.742553	0.884634	0.766667	0.819385	0.800473	0.749645	0.799054	0.909456
1162	1075	419	29	2	423.12	24.8366	681.639	48.9095	784.798	44.4627	934.138	14.6917	943.511	166.075	3939.54	837.176	5966.69	965.876	9953.08	467.249	1162	9	1525	0.0061	501.697	127.075	1874.02	1554.58	0.967541	0.941639	0.94623	0.920984	0.883279	0.878033	0.877705	0.9	0.895082	0.782295	0.841639	0.828852	0.833443	0.743279	0.885246	0.769508	0.818361	0.792459	0.748525	0.800656	0.906557
1166	776	367	28	2	527.212	30.2804	731.427	55.3347	830.324	51.977	991.304	48.297	1819.11	311.352	4871.07	1090.79	7075.65	1265.78	11960.1	1729.62	1166	14	1173	0.004692	599.132	109.859	2916.75	1738.99	0.969309	0.939898	0.950554	0.921569	0.884058	0.878943	0.879369	0.898977	0.895141	0.779625	0.841432	0.827792	0.829923	0.743819	0.881074	0.769395	0.807332	0.791986	0.742967	0.799659	0.907076
1168	0	687	341	30	0	0	548.918	35.9804	750.159	60.0917	865.376	72.9544	0	0	2058.11	402.133	5263.99	1251.29	8083.17	2061.92	1168	16	1058	0.004232	622.753	112.233	3262.23	1903.21	0.969282	0.941871	0.951796	0.922495	0.886578	0.88138	0.880907	0.898866	0.897448	0.784499	0.844991	0.830813	0.829395	0.747637	0.882325	0.769849	0.806711	0.793006	0.743856	0.796786	0.907845
1168	19346	687	341	30	139.917	13.5489	548.918	35.9804	750.159	60.0917	865.376	72.9544	35.235	10.6236	2058.11	402.133	5263.99	1251.29	8083.17	2061.92	1168	0	20404	0.081616	164.953	110.855	202.563	836.596	0.945868	0.933395	0.937047	0.927122	0.878798	0.878627	0.855004	0.909086	0.892938	0.800113	0.844295	0.808322	0.859611	0.762498	0.882351	0.799917	0.83192	0.811924	0.759067	0.803617	0.920016
1173	1038	502	283	24	348.254	18.9767	650.802	42.0393	855.285	66.7693	984.267	82.0693	526.678	86.0562	3421.21	665.313	7781.72	1837.07	11870.1	3072.11	1173	12	1847	0.007388	516.437	206.623	2572.41	2931.42	0.963454	0.94261	0.953438	0.928533	0.888468	0.877369	0.872496	0.903357	0.893611	0.785869	0.852463	0.816188	0.845425	0.754737	0.879805	0.780726	0.819708	0.804006	0.742285	0.804006	0.905252
1174	915	306	39	2	384.784	22.9617	669.35	46.357	881.273	90.2952	930.709	15.0064	710.711	126.935	3727.36	766.357	8618	2601.79	9844.71	473.785	1174	9	1262	0.005048	469.991	147.038	1701	1911.53	0.96038	0.941363	0.952853	0.929477	0.894612	0.872029	0.868067	0.903724	0.891442	0.788035	0.849049	0.818938	0.855388	0.75832	0.876387	0.789223	0.827655	0.803883	0.74683	0.797147	0.901743
1178	612	272	33	2	483.69	28.9019	717.282	53.0537	919.33	90.7232	970.456	17.2421	1407.54	253.144	4591.79	1011.45	9756.33	2824.21	11156.4	591.549	1178	14	919	0.003676	569.53	133.407	2671	2178.77	0.964635	0.942873	0.952666	0.929815	0.900979	0.869423	0.869423	0.906964	0.89173	0.792709	0.850381	0.823177	0.852013	0.752992	0.876496	0.787269	0.823721	0.803047	0.737758	0.795974	0.902067
1180	0	536	254	34	0	0	503.868	34.3523	739.562	57.1578	944.518	97.7612	0	0	1595.27	324.562	5038.77	1172.4	10605.3	3201.82	1180	16	824	0.003296	594.703	138.036	3028.51	2421.96	0.965413	0.941748	0.951456	0.931432	0.902913	0.871359	0.871966	0.908981	0.892597	0.792476	0.853762	0.828277	0.851942	0.756068	0.875607	0.790049	0.825243	0.800364	0.741505	0.796723	0.904126
1180	20611	536	254	34	137.656	13.8411	503.868	34.3523	739.562	57.1578	944.518	97.7612	33.6355	10.5576	1595.27	324.562	5038.77	1172.4	10605.3	3201.82	1180	0	21435	0.08574	155.226	92.9418	148.764	746.421	0.948775	0.930278	0.939235	0.924819	0.868393	0.888827	0.887824	0.902753	0.891346	0.801306	0.858479	0.805458	0.857593	0.772452	0.885001	0.773338	0.799207	0.808048	0.763681	0.782808	0.916375
1185	1020	397	207	29	339.227	19.0829	603.689	41.4959	843.329	62.39	1045.09	110.612	487.222	82.1469	2737.78	563.897	7447.13	1648.01	14368.1	4447.13	1185	11	1653	0.006612	478.253	198.426	2142.83	2947.78	0.955233	0.935572	0.940411	0.92922	0.87931	0.8781	0.880218	0.905929	0.895947	0.798851	0.855717	0.820024	0.858742	0.774652	0.879915	0.777374	0.810647	0.80248	0.754688	0.790986	0.913188
1186	895	245	52	3	378.267	23.731	622.344	46.1499	866.005	70.7048	1080.4	135.902	676.12	127.924	3005.03	664.813	8091.12	2032.5	16097.5	6275.03	1186	9	1195	0.00478	451.294	139.973	1514.97	1944.06	0.955649	0.930544	0.933473	0.930544	0.877824	0.879916	0.874895	0.910042	0.896653	0.80251	0.854812	0.812552	0.856904	0.777406	0.882845	0.779916	0.805858	0.799582	0.762343	0.798745	0.912971
1190	577	208	49	3	451.005	27.5678	662	49.6818	908.453	78.7628	1113.18	171.741	1142.66	211.356	3615.16	800.561	9358.07	2501.19	18020.2	8666.1	1190	14	837	0.003348	532.592	140.837	2298.54	2445.57	0.958781	0.936679	0.937276	0.927718	0.880526	0.875747	0.866786	0.908602	0.894863	0.807646	0.853644	0.821386	0.851254	0.778973	0.888889	0.784349	0.819594	0.799283	0.762843	0.805854	0.90681
1192	0	500	189	49	0	0	477.952	32.1811	687.876	56.1302	951.398	103.695	0	0	1362.07	275.018	4065.82	973.193	10896.1	4219.47	1192	16	738	0.002952	563.148	145.37	2687.51	2761.59	0.961382	0.940379	0.939024	0.928184	0.890244	0.878049	0.867209	0.910569	0.894309	0.806911	0.854336	0.826558	0.852304	0.770325	0.887534	0.783198	0.817073	0.799458	0.759485	0.804201	0.907859
1192	24540	500	189	49	136.319	13.14	477.952	32.1811	687.876	56.1302	951.398	103.695	32.5868	9.7043	1362.07	275.018	4065.82	973.193	10896.1	4219.47	1192	0	25278	0.101112	148.78	77.1246	110.098	650.02	0.955416	0.93253	0.951598	0.926952	0.875801	0.880054	0.889192	0.898429	0.896689	0.805701	0.861817	0.801052	0.85885	0.765112	0.888223	0.762224	0.807916	0.820793	0.761947	0.801606	0.924697
1197	1169	354	159	44	361.029	19.0851	587.861	37.8942	801.277	63.9911	1054.18	98.0771	586.218	93.3806	2524.75	490.555	6408.71	1517.51	14640.5	4104.32	1197	10	1726	0.006904	465.778	175.633	1878.46	2820.65	0.962051	0.943221	0.949594	0.930765	0.883835	0.882097	0.893395	0.911066	0.895713	0.806199	0.87051	0.804171	0.861819	0.775782	0.884415	0.773754	0.805041	0.821553	0.767671	0.799826	0.91628
1198	1041	208	27	0	396.789	24.3773	607.168	45.455	795.747	74.2363	0	0	779.511	143.779	2792.58	635	6320.42	1757.46	0	0	1198	8	1276	0.005104	439.525	98.4609	1224.91	1122.41	0.963166	0.941614	0.952978	0.933777	0.882445	0.887147	0.904389	0.909091	0.89616	0.799765	0.869906	0.804467	0.859326	0.782132	0.88558	0.765674	0.799765	0.833072	0.770768	0.795846	0.914969
1202	698	188	24	0	509.929	31.5845	660.943	49.2325	860.905	76.7081	0	0	1649.46	310.791	3597.63	813.883	7977.13	2101.68	0	0	1202	13	910	0.00364	550.384	88.0041	2218.82	1357.7	0.965934	0.943956	0.953846	0.92967	0.884066	0.886264	0.907143	0.907692	0.9	0.802198	0.86978	0.807143	0.856044	0.792308	0.88956	0.767582	0.806593	0.837363	0.777473	0.795055	0.91978
1204	0	619	169	23	0	0	538.238	35.8125	685.331	54.7691	893.909	70.8418	0	0	1941.65	390.107	4018.33	958.381	8883.58	2112.99	1204	15	811	0.003244	578.977	90.4595	2571.28	1517.6	0.964858	0.94328	0.953761	0.930333	0.890259	0.887793	0.909988	0.906289	0.905672	0.802713	0.874229	0.803329	0.8582	0.796547	0.891492	0.768187	0.810111	0.834155	0.77312	0.792848	0.926634
1204	27485	619	169	23	136.748	13.4051	538.238	35.8125	685.331	54.7691	893.909	70.8418	32.9275	10.0552	1941.65	390.107	4018.33	958.381	8883.58	2112.99	1204	0	28296	0.113184	149.423	76.5089	105.68	495.466	0.961991	0.937094	0.952643	0.927534	0.885072	0.904333	0.888659	0.900445	0.907125	0.801703	0.864115	0.808436	0.837079	0.75341	0.896028	0.773042	0.802923	0.802287	0.737825	0.807552	0.919918
1209	1279	477	143	23	338.881	19.4306	637.402	40.2069	784.854	59.6448	980.381	80.2183	485.932	84.4742	3213.32	614.346	6013.35	1339.77	11721.1	2950.76	1209	10	1922	0.007688	453.825	172.107	1708.51	2114.54	0.960978	0.941727	0.958897	0.925338	0.889178	0.903226	0.89334	0.91155	0.905827	0.801509	0.869927	0.807492	0.847034	0.759365	0.89334	0.76717	0.797086	0.823881	0.760146	0.80359	0.929761
1210	1143	288	27	1	367.303	22.8741	647.048	46.9694	795.367	66.2605	888.479	0	619.152	116.241	3373.9	758.164	6277.06	1482.81	8563.14	0	1210	8	1459	0.005836	430.802	126.172	1273.08	1367.75	0.962646	0.942084	0.958876	0.92392	0.890336	0.907128	0.896162	0.909184	0.905757	0.797464	0.87183	0.80706	0.849212	0.753256	0.896504	0.775531	0.796436	0.82865	0.76011	0.80329	0.932488
1214	764	234	24	1	439.698	26.2141	683.915	54.7915	840.592	69.117	932.947	0	1058.61	189.378	3994.94	1000.42	7400.31	1708.7	9907.96	0	1214	13	1023	0.004092	505.447	120.995	1887.7	1621.45	0.970186	0.937928	0.959433	0.921799	0.895406	0.904203	0.895894	0.909091	0.908113	0.79521	0.86999	0.812317	0.845552	0.756598	0.898338	0.770283	0.805963	0.829423	0.760997	0.800587	0.935484
1216	0	653	219	25	0	0	458.945	30.0611	702.505	58.8739	867.925	77.518	0	0	1205.71	235.518	4335.53	1116.63	8169.36	1999.24	1216	15	897	0.003588	529.808	125.678	2163.93	1811.39	0.971572	0.937012	0.959866	0.919732	0.894091	0.903567	0.894091	0.909699	0.906912	0.796544	0.871795	0.811037	0.841695	0.761427	0.901338	0.769788	0.807692	0.833333	0.759197	0.802118	0.936455
1216	25681	653	219	25	140.412	13.1652	458.945	30.0611	702.505	58.8739	867.925	77.518	35.5447	10.2876	1205.71	235.518	4335.53	1116.63	8169.36	1999.24	1216	0	26578	0.106312	153.554	75.1351	107.377	508.495	0.968451	0.934965	0.9493	0.924204	0.891376	0.87437	0.893559	0.901742	0.91555	0.776563	0.860994	0.83144	0.850647	0.762492	0.893653	0.771954	0.821525	0.774889	0.730021	0.785593	0.924505
1221	1418	453	176	24	349.797	18.9037	561.239	35.9297	807.825	63.114	977.945	79.6954	533.596	86.3097	2197.84	415.819	6562.61	1576.79	11626.8	2701.64	1221	10	2071	0.008284	442.251	156.754	1538.54	2109.47	0.970546	0.94085	0.95775	0.924191	0.895703	0.885563	0.899565	0.902221	0.918155	0.777644	0.864317	0.818204	0.85128	0.762434	0.897875	0.771608	0.805408	0.798407	0.739015	0.785128	0.921535
1222	1252	258	39	1	384.183	23.3423	580.175	41.3964	822.002	71.2833	970.806	0	707.673	128.603	2433.9	513.366	6942.8	1896.88	11157.9	0	1222	8	1550	0.0062	428.201	101.757	1158.63	1220.26	0.969677	0.943548	0.959677	0.929355	0.900323	0.886452	0.900323	0.902581	0.918387	0.785806	0.859677	0.815484	0.853548	0.757419	0.894516	0.774516	0.802258	0.797419	0.733871	0.78129	0.92
1226	874	226	36	0	470.845	28.9688	622.578	47.4074	876.726	78.3102	0	0	1299.63	240.266	3010.97	678.557	8425.78	2292.11	0	0	1226	13	1136	0.004544	513.894	96.0978	1865.92	1474.37	0.972271	0.945863	0.961268	0.933099	0.901849	0.891285	0.896567	0.90757	0.918134	0.787852	0.860475	0.814701	0.852553	0.755722	0.896567	0.769806	0.799736	0.808539	0.731514	0.787852	0.919454
1228	0	749	206	36	0	0	487.83	33.3591	638.492	51.295	891.887	75.0737	0	0	1448.55	298.815	3252.88	769.857	8843.95	2213.15	1228	15	991	0.003964	533.827	100.63	2092.27	1617.95	0.976791	0.949041	0.963169	0.932392	0.902624	0.89001	0.899596	0.911201	0.921796	0.786579	0.864279	0.815338	0.851665	0.756307	0.89556	0.769929	0.800706	0.805752	0.729566	0.790111	0.918769
1228	21629	749	206	36	133.3	13.0641	487.83	33.3591	638.492	51.295	891.887	75.0737	30.5107	9.37977	1448.55	298.815	3252.88	769.857	8843.95	2213.15	1228	0	22620	0.09048	150.847	85.5986	120.838	541.152	0.965473	0.946021	0.94034	0.920402	0.888263	0.873121	0.864434	0.917418	0.900199	0.80851	0.860831	0.835146	0.848364	0.752498	0.885234	0.770137	0.817418	0.77363	0.735743	0.795491	0.920181
1233	892	539	162	33	364.062	19.3204	602.084	40.4131	755.313	59.8899	1012.03	83.4747	601.084	95.9364	2714.42	548.686	5371.4	1292.99	12891.8	3272.11	1233	12	1626	0.006504	495.095	163.181	2026.34	2295.83	0.973555	0.948032	0.955105	0.927737	0.900062	0.880996	0.879766	0.911132	0.909287	0.79059	0.863469	0.826876	0.851784	0.75246	0.889299	0.776753	0.814576	0.785055	0.733702	0.796125	0.913899
1234	803	325	33	1	405.507	24.4383	621.542	44.2409	774.285	61.3682	1188.06	0	831.454	150.835	2989.7	632.311	5784.59	1402.8	20396.3	0	1234	10	1162	0.004648	477.077	115.705	1592.6	1390.34	0.974613	0.946213	0.953959	0.92685	0.898881	0.883391	0.871773	0.91136	0.910499	0.789157	0.86833	0.836919	0.851549	0.757315	0.884682	0.781411	0.826162	0.773236	0.736231	0.799484	0.91179
1238	564	283	32	1	481.046	29.1571	661.166	48.301	801.524	48.9549	1247.47	0	1385.07	251.458	3598.53	776.45	6364.62	1128.4	23596.2	0	1238	14	880	0.00352	551.496	106.089	2303.22	1573.4	0.973295	0.947727	0.951705	0.930114	0.896023	0.889205	0.876136	0.905682	0.909659	0.780114	0.875568	0.832955	0.852273	0.753977	0.883523	0.785227	0.823295	0.769886	0.741477	0.796591	0.917614
1240	0	489	257	32	0	0	501.443	33.7484	680.952	55.1621	832.628	93.637	0	0	1572.01	320.737	3944.12	954.209	7346.63	3344.72	1240	16	778	0.003112	574.363	109.18	2593.12	1735.87	0.974936	0.950514	0.951799	0.932519	0.901028	0.890746	0.872751	0.904884	0.913239	0.784062	0.880463	0.836761	0.845758	0.753856	0.883033	0.780848	0.827121	0.775064	0.741003	0.796272	0.920951
1240	21650	489	257	32	141.086	13.895	501.443	33.7484	680.952	55.1621	832.628	93.637	36.1557	11.0736	1572.01	320.737	3944.12	954.209	7346.63	3344.72	1240	0	22428	0.089712	156.115	82.9823	124.854	568.836	0.962146	0.926231	0.952024	0.924982	0.899032	0.888867	0.874376	0.913635	0.904316	0.821206	0.853643	0.828719	0.847936	0.780564	0.886927	0.749443	0.8161	0.803192	0.752541	0.803282	0.924291
1245	1192	360	219	22	357.934	19.8889	605.357	40.3923	788.628	62.0981	958.289	105.892	571.829	95.7036	2758.32	555.136	6108.08	1427.68	11149.4	4485.07	1245	10	1793	0.007172	467.584	168.958	1816.83	2256.12	0.967094	0.942276	0.947016	0.926659	0.901004	0.895148	0.874233	0.909927	0.911322	0.806748	0.865031	0.825711	0.843837	0.760178	0.888455	0.759063	0.817624	0.786949	0.755996	0.805912	0.922476
1246	1075	235	47	2	380.139	23.7629	615.669	44.8291	792.543	65.0283	930.158	13.1386	686.093	128.514	2908.36	641.668	6210.37	1579.39	9825.57	414.319	1246	8	1359	0.005436	435.939	117.247	1274.87	1362.52	0.964312	0.938558	0.94518	0.925681	0.899926	0.896247	0.874908	0.912436	0.909492	0.812362	0.864238	0.823767	0.842531	0.763061	0.886681	0.756071	0.821192	0.786608	0.750552	0.809051	0.919058
1250	711	196	41	1	469.837	29.0147	662.746	47.985	827.317	54.7023	951.007	0	1291.39	237.41	3623.54	788.073	7010.71	1416.32	10491.9	0	1250	13	949	0.003796	525.631	107.58	2029.85	1528.91	0.965227	0.935195	0.947313	0.923077	0.901475	0.890938	0.87197	0.913593	0.917281	0.812961	0.860379	0.822972	0.838251	0.760801	0.881981	0.764489	0.812434	0.776607	0.747102	0.806639	0.916754
1252	0	624	188	40	0	0	481.804	33.9096	675.089	52.3332	846.256	60.2746	0	0	1396.81	292.825	3837.73	903.391	7515.66	1595.55	1252	15	852	0.003408	541.564	111.916	2222.69	1659.15	0.970657	0.93662	0.947183	0.924296	0.901995	0.888498	0.876761	0.91784	0.915493	0.815141	0.860329	0.826878	0.838615	0.755282	0.882629	0.769953	0.81338	0.772887	0.743545	0.808099	0.91784
1252	23485	624	188	40	134.791	13.4736	481.804	33.9096	675.089	52.3332	846.256	60.2746	31.5746	9.79875	1396.81	292.825	3837.73	903.391	7515.66	1595.55	1252	0	24337	0.097348	149.031	78.7625	108.282	508.581	0.965361	0.924765	0.941632	0.913629	0.886058	0.87028	0.898056	0.900809	0.912294	0.805995	0.864055	0.832354	0.856576	0.793915	0.898878	0.765357	0.81522	0.816226	0.771007	0.795045	0.936044
1257	1046	441	157	33	348.621	18.5546	586.172	37.7924	785.054	60.2321	950.535	63.9717	528.126	84.5022	2503.1	483.459	6021.02	1400.44	10616.2	2076.74	1257	11	1677	0.006708	463.793	165.973	1760.24	2160.86	0.970185	0.938581	0.948718	0.92099	0.895945	0.877758	0.886106	0.908766	0.912045	0.814252	0.864937	0.822004	0.86136	0.781455	0.891175	0.770125	0.804711	0.800835	0.760584	0.792487	0.925164
1258	935	260	34	0	384.835	22.3389	605.227	43.5069	814.815	73.3903	0	0	710.594	123.515	2762.17	592.059	6772.38	1819.4	0	0	1258	9	1229	0.004916	443.355	113.556	1312.31	1312.35	0.969894	0.938975	0.947111	0.920667	0.896257	0.875102	0.892596	0.910903	0.908055	0.819365	0.861269	0.827502	0.86249	0.784378	0.88812	0.764849	0.799024	0.819772	0.759154	0.795362	0.92677
1262	638	218	32	0	488.296	28.5151	654.879	50.5079	869.295	81.7509	0	0	1447.24	253.393	3503.6	804.084	8235.29	2341.71	0	0	1262	13	888	0.003552	542.921	102.523	2196.68	1593.54	0.968468	0.943694	0.949887	0.922297	0.896396	0.878378	0.898086	0.917793	0.90259	0.81982	0.860923	0.826014	0.86205	0.786036	0.892455	0.764077	0.805743	0.814752	0.757883	0.796734	0.925113
1264	0	571	201	30	0	0	509.443	33.7604	678.468	56.738	893.344	92.2258	0	0	1647.38	327.991	3905.83	963.719	8982.97	2830.62	1264	15	802	0.003208	566.165	106.734	2487.8	1787.17	0.968828	0.945137	0.950125	0.926434	0.895885	0.880299	0.90212	0.918953	0.90586	0.817955	0.860349	0.830424	0.862219	0.783666	0.889651	0.764339	0.803616	0.812344	0.761222	0.797382	0.92207
1264	24815	571	201	30	133.745	13.0584	509.443	33.7604	678.468	56.738	893.344	92.2258	30.8072	9.35553	1647.38	327.991	3905.83	963.719	8982.97	2830.62	1264	0	25617	0.102468	147.283	78.6932	107.729	532.127	0.951321	0.943026	0.953625	0.916676	0.889878	0.885389	0.896573	0.914276	0.916715	0.797537	0.865324	0.814303	0.855155	0.766971	0.889566	0.771695	0.802416	0.832709	0.741324	0.796424	0.932779
1269	1068	418	167	25	353.344	18.8559	619.648	39.9874	792.456	67.2627	1006.56	94.1913	549.828	89.1382	2955.01	580.541	6214.69	1550.68	12758.5	3674.74	1269	10	1678	0.006712	473.116	173.421	1894.65	2361.45	0.966925	0.946365	0.953516	0.918653	0.886472	0.880215	0.902265	0.912992	0.914779	0.806615	0.861442	0.828367	0.856973	0.775924	0.896603	0.76758	0.805423	0.831049	0.757747	0.792014	0.933254
1270	950	225	25	2	384.324	22.9863	634.933	44.1942	785.132	53.7278	892.438	26.2649	708.24	128.402	3184.58	677.779	6000.99	1219.82	8699.94	763.02	1270	8	1202	0.004808	440.417	115.001	1295.16	1274.07	0.964642	0.943844	0.959235	0.921797	0.886439	0.876872	0.904742	0.914309	0.912646	0.802829	0.862729	0.824459	0.858985	0.780782	0.898918	0.769967	0.806572	0.838186	0.759151	0.789933	0.934276
1274	637	198	22	2	467.362	28.5454	676.081	49.6166	826.899	61.3307	944.366	52.0208	1270.93	234.342	3847.39	851.381	7021.34	1495.4	10367.1	1692.18	1274	13	859	0.003436	525.79	108.362	2033.26	1503.41	0.967404	0.943539	0.961583	0.924331	0.889988	0.876601	0.90454	0.906286	0.913853	0.800931	0.866123	0.830035	0.859139	0.785215	0.899302	0.767171	0.80908	0.835856	0.767171	0.784633	0.93248
1276	0	548	189	23	0	0	489.127	33.2785	700.515	54.0425	872.943	67.7069	0	0	1459.84	297.959	4284.95	996.182	8269.53	1934.16	1276	15	760	0.00304	553.311	114.519	2368.48	1728.16	0.969737	0.944737	0.967105	0.925658	0.892105	0.878289	0.907895	0.907237	0.916447	0.793421	0.867763	0.834211	0.857237	0.785526	0.897368	0.764474	0.805921	0.833553	0.773684	0.784211	0.930921
1276	24362	548	189	23	136.608	13.1032	489.127	33.2785	700.515	54.0425	872.943	67.7069	32.7874	9.79315	1459.84	297.959	4284.95	996.182	8269.53	1934.16	1276	0	25122	0.100488	149.215	75.2156	103.448	500.491	0.962384	0.935594	0.950024	0.918816	0.898475	0.899968	0.901043	0.903989	0.915234	0.769664	0.872562	0.808733	0.849674	0.745104	0.907412	0.766699	0.819779	0.802086	0.761166	0.794722	0.92626
1281	1152	352	167	18	346.101	19.2219	593.662	38.1386	805.617	57.8864	981.126	71.2203	517.202	87.0401	2599.61	499.987	6490.73	1418.22	11696.7	2541.35	1281	10	1689	0.006756	449.897	167.676	1660.97	2186.46	0.962996	0.936353	0.959147	0.92836	0.8955	0.891948	0.898757	0.917703	0.917703	0.787152	0.865897	0.816755	0.851391	0.768502	0.901125	0.752516	0.803434	0.82386	0.753996	0.78656	0.92688
1282	1013	212	34	4	382.544	22.7268	605.763	43.1027	820.093	57.787	948.603	31.7343	698.393	125.862	2768.85	597.868	6841.59	1474.84	10447.1	1009.79	1282	8	1263	0.005052	433.584	112.9	1242.18	1369.4	0.95962	0.932304	0.957245	0.926366	0.893903	0.893508	0.896675	0.913698	0.920428	0.786619	0.866192	0.816706	0.855107	0.760095	0.901821	0.752177	0.805226	0.82977	0.752573	0.78464	0.925574
1286	690	169	26	4	492.976	28.7433	654.077	48.6804	876.526	61.2283	1016.85	51.8009	1489.03	260.778	3486.91	783.333	8343.87	1776.55	12913.1	1955.56	1286	13	889	0.003556	537.176	98.6455	2120.71	1612.51	0.957255	0.935321	0.959505	0.92351	0.895388	0.893138	0.90045	0.908886	0.922385	0.805962	0.869516	0.822835	0.860517	0.758718	0.903262	0.748594	0.805962	0.826209	0.733971	0.784027	0.931384
1288	0	600	159	30	0	0	510.813	34.2781	674.716	52.5889	909.213	74.9609	0	0	1661.27	338.501	3831.99	899.3	9361.96	2387.91	1288	15	789	0.003156	558.991	103.885	2391.52	1771.44	0.956907	0.939163	0.959442	0.922687	0.895437	0.892269	0.90621	0.904309	0.920152	0.804183	0.863752	0.820659	0.859316	0.759823	0.901141	0.744613	0.806084	0.82763	0.730672	0.782003	0.930925
1288	21147	600	159	30	136.262	13.1996	510.813	34.2781	674.716	52.5889	909.213	74.9609	32.5577	9.83511	1661.27	338.501	3831.99	899.3	9361.96	2387.91	1288	0	21936	0.087744	151.467	82.1734	117.406	553.096	0.964761	0.942788	0.950538	0.927585	0.900278	0.876937	0.887217	0.907914	0.928246	0.790003	0.87557	0.816785	0.864264	0.727959	0.892825	0.798277	0.841448	0.788567	0.755607	0.782253	0.911515
1293	1026	462	129	28	366.059	19.4799	624.786	40.4248	793.953	65.6335	1022.73	84.2139	611.023	98.2824	3029	596.816	6243.7	1530.27	13302.8	3375.84	1293	10	1645	0.00658	483.455	166.944	1947.86	2359.75	0.966565	0.941641	0.956535	0.932523	0.895441	0.88845	0.900608	0.904559	0.9231	0.802432	0.864438	0.817021	0.867173	0.741337	0.897264	0.781459	0.830091	0.806079	0.74772	0.789666	0.917629
1294	939	280	31	0	405.561	24.2886	643.162	45.0635	797.868	62.6213	0	0	831.665	149.674	3309.97	704.147	6324.36	1501.42	0	0	1294	9	1250	0.005	468.513	116.168	1523.02	1352.71	0.9684	0.9424	0.9556	0.9344	0.8948	0.8888	0.8996	0.9048	0.9248	0.7984	0.8696	0.8192	0.8676	0.7392	0.9008	0.7912	0.8268	0.8016	0.7592	0.7972	0.9172
1298	665	236	24	0	497.345	30.4673	688.799	52.0862	834.073	70.945	0	0	1530.31	278.036	4071.85	938.226	7243.71	1872.66	0	0	1298	13	925	0.0037	554.928	102.314	2326.99	1493.8	0.971892	0.94	0.955676	0.938378	0.892973	0.889189	0.901622	0.905946	0.924324	0.797838	0.866486	0.82	0.867568	0.747568	0.896757	0.781622	0.824865	0.801081	0.758919	0.797838	0.917297
1300	0	567	222	23	0	0	525.441	35.0926	718.779	58.7934	865.473	76.8588	0	0	1807.14	362.451	4637.72	1157.3	8105.48	2211.74	1300	15	812	0.003248	587.931	107.526	2759.42	1733.14	0.973522	0.942734	0.956281	0.940887	0.896552	0.892857	0.904557	0.903325	0.92303	0.806034	0.8633	0.825739	0.860837	0.753079	0.898399	0.79064	0.822044	0.799261	0.753079	0.796182	0.921182
1300	21462	567	222	23	139.04	14.0628	525.441	35.0926	718.779	58.7934	865.473	76.8588	34.6685	10.9631	1807.14	362.451	4637.72	1157.3	8105.48	2211.74	1300	0	22274	0.089096	155.405	87.6929	133.999	608.609	0.970975	0.940379	0.941434	0.917168	0.887357	0.881521	0.886549	0.91425	0.911444	0.812584	0.857749	0.823561	0.845268	0.750449	0.886819	0.779721	0.83712	0.784884	0.741851	0.81099	0.926327
1305	1135	445	179	23	354.7	19.4592	629.901	40.4807	828.749	65.2328	975.148	87.9034	556.403	91.5826	3102.98	599.68	7085.16	1707.65	11582.1	3139.29	1305	10	1782	0.007128	479.049	179.358	1990.45	2434.92	0.968575	0.94697	0.951459	0.935466	0.892256	0.887767	0.893098	0.905724	0.918911	0.813131	0.86055	0.821549	0.854377	0.762626	0.883838	0.794613	0.832492	0.788721	0.760662	0.805836	0.920875
1306	1011	263	38	0	373.569	22.512	637.117	45.4366	822.291	66.6048	0	0	650.748	117.395	3219.48	692.557	6927.46	1656.53	0	0	1306	9	1312	0.005248	439.396	127.886	1347.46	1471.26	0.967607	0.943216	0.948933	0.934832	0.890244	0.888338	0.892149	0.909299	0.920351	0.810595	0.861662	0.818598	0.857851	0.764482	0.883003	0.800686	0.833841	0.78811	0.759909	0.803735	0.91997
1310	692	221	37	0	452.546	27.701	674.445	51.2562	866.985	74.0273	0	0	1154.37	211.886	3824.15	881.495	8130.62	2028.31	0	0	1310	13	950	0.0038	520.308	122.213	2047.15	1769.26	0.969474	0.946316	0.954737	0.937895	0.891579	0.888947	0.891579	0.912105	0.921579	0.808421	0.857895	0.821053	0.865789	0.761053	0.880526	0.800526	0.837368	0.781053	0.765263	0.795263	0.92
1312	0	595	204	36	0	0	469.46	31.8098	691.642	56.393	891.171	82.658	0	0	1291.27	261.472	4133.21	1016.05	8860.24	2382.29	1312	15	835	0.00334	541.923	127.552	2311.91	1986.73	0.972455	0.947305	0.955689	0.94012	0.893413	0.887425	0.895808	0.908982	0.925749	0.807784	0.857485	0.81976	0.87006	0.763473	0.881437	0.801198	0.844311	0.777844	0.764671	0.793413	0.924551
1312	21867	595	204	36	142.413	13.5413	469.46	31.8098	691.642	56.393	891.171	82.658	37.106	10.8682	1291.27	261.472	4133.21	1016.05	8860.24	2382.29	1312	0	22702	0.090808	157.107	80.185	120.775	573.256	0.971743	0.931768	0.94789	0.925227	0.896529	0.892168	0.899018	0.915448	0.907783	0.813431	0.863602	0.835918	0.849022	0.772861	0.892212	0.752775	0.809136	0.80733	0.767796	0.794093	0.930292
1317	1379	428	165	31	366.405	19.4265	578.648	39.6757	806.966	59.2776	1004.81	98.016	612.705	97.7143	2412.18	494.561	6527.16	1438.71	12711.8	3541.97	1317	10	2003	0.008012	457.93	156.78	1671.68	2267.42	0.971792	0.936595	0.954319	0.932601	0.891663	0.896655	0.900399	0.912631	0.911633	0.807788	0.858213	0.838243	0.849975	0.776335	0.890914	0.767099	0.828757	0.795557	0.766101	0.805042	0.932601
1318	1256	265	35	1	400.39	23.9055	600.003	47.3236	834.226	58.2877	1062.56	0	800.335	143.148	2700.01	638.77	7196.76	1485	14612.7	0	1318	8	1557	0.006228	444.542	101.308	1276.32	1251.18	0.972062	0.934489	0.955042	0.933205	0.888889	0.896917	0.897559	0.9149	0.906551	0.813423	0.85806	0.842325	0.844894	0.779383	0.892421	0.763006	0.825626	0.795761	0.767823	0.808285	0.930957
1322	886	223	30	1	488.133	30.795	645.12	50.9537	878.954	65.7238	1181.24	0	1448.19	271.842	3353.06	795.959	8428.02	1817.05	20048.7	0	1322	13	1140	0.00456	529.735	94.2851	2020.81	1495.22	0.968421	0.936842	0.960965	0.933333	0.896491	0.90307	0.894737	0.919298	0.908772	0.814035	0.854825	0.839912	0.846053	0.78114	0.891228	0.755263	0.823684	0.799561	0.76886	0.80307	0.932456
1324	0	778	203	29	0	0	514.858	35.6413	673.269	56.1028	913.216	81.2219	0	0	1702.24	353.484	3817.29	961.886	9518.88	2727.01	1324	15	1010	0.00404	558.135	97.6101	2351.78	1651.45	0.967822	0.937624	0.959901	0.933663	0.897525	0.903465	0.89901	0.920297	0.911881	0.815842	0.85297	0.839604	0.843564	0.783663	0.892574	0.759406	0.824257	0.800495	0.770297	0.799505	0.934158
1324	21922	778	203	29	141.426	13.6778	514.858	35.6413	673.269	56.1028	913.216	81.2219	36.3787	10.9107	1702.24	353.484	3817.29	961.886	9518.88	2727.01	1324	0	22932	0.091728	159.779	88.9358	138.357	588.178	0.947126	0.93073	0.962738	0.918171	0.889826	0.885989	0.900859	0.913134	0.902843	0.816414	0.845216	0.828842	0.860108	0.775052	0.883329	0.748539	0.836866	0.819183	0.750589	0.769994	0.938601
1329	1230	596	157	25	377.711	20.2712	631.67	43.2121	791.108	63.0517	1032.58	84.9407	671.059	108.187	3134.23	647.551	6169.2	1492.31	13692.3	3640.34	1329	10	2008	0.008032	493.565	160.09	1994.16	2235.06	0.956175	0.929283	0.961155	0.928536	0.896165	0.891683	0.90762	0.913596	0.907371	0.817978	0.851843	0.838894	0.858815	0.773655	0.886703	0.758964	0.826693	0.813247	0.766932	0.788098	0.935259
1330	1116	354	29	0	414.299	24.4719	649.153	46.3435	794.465	66.8402	0	0	886.077	157.035	3404.63	731.073	6259.36	1537.21	0	0	1330	9	1499	0.005996	477.116	113.645	1584.81	1326.13	0.955637	0.928286	0.961975	0.92495	0.898266	0.89026	0.910274	0.915944	0.902268	0.820213	0.850567	0.84523	0.858239	0.768846	0.88559	0.763175	0.828552	0.811207	0.768512	0.783856	0.936624
1334	794	302	27	0	522.475	31.4977	701.487	51.6158	852.581	73.5252	0	0	1772.47	318.418	4295.88	951.15	7740.15	2068.71	0	0	1334	13	1123	0.004492	578.552	98.1881	2594.55	1520.09	0.956812	0.934105	0.962155	0.923419	0.898931	0.892253	0.907836	0.916741	0.900267	0.814337	0.849065	0.841941	0.863313	0.772484	0.885574	0.765806	0.833482	0.808549	0.766696	0.779163	0.934996
1336	0	698	292	27	0	0	543.408	36.4894	719.37	57.221	872.757	73.1889	0	0	1998.26	399.6	4643.92	1116.88	8288.58	2087.66	1336	16	1017	0.004068	602.674	101.259	2924.88	1668.83	0.957227	0.937561	0.962635	0.923795	0.900688	0.89233	0.906096	0.914454	0.899213	0.815143	0.850541	0.842183	0.865782	0.777286	0.887414	0.770403	0.832842	0.802852	0.765978	0.777286	0.93412
1336	21270	698	292	27	138.144	13.2777	543.408	36.4894	719.37	57.221	872.757	73.1889	33.9028	10.0885	1998.26	399.6	4643.92	1116.88	8288.58	2087.66	1336	0	22287	0.089148	159.341	100.168	165.824	700.829	0.955378	0.942096	0.949432	0.916117	0.901938	0.885606	0.89523	0.906896	0.91255	0.816081	0.857428	0.825728	0.845403	0.750909	0.885898	0.766904	0.825347	0.822991	0.736371	0.784807	0.93393
1341	1143	531	258	23	343.586	18.5485	642.765	43.1947	817.088	64.3986	991.698	68.8308	505.797	82.3663	3299.84	664.238	6791.34	1615.02	12063.3	2606.2	1341	11	1955	0.00782	494.959	192.973	2230.16	2545.63	0.96087	0.939386	0.960102	0.919949	0.899744	0.886189	0.895652	0.91023	0.907928	0.821739	0.846036	0.83734	0.853453	0.768286	0.877494	0.775192	0.839642	0.822506	0.748593	0.774425	0.934015
1342	1038	326	49	3	384.338	22.9975	660.479	48.97	846.799	72.4871	981.68	74.5234	708.316	127.786	3589.61	810.698	7580.69	1955.14	11735.6	2743.46	1342	9	1416	0.005664	465.182	142.514	1632.84	1805.56	0.962218	0.94315	0.957274	0.918432	0.902189	0.884887	0.89654	0.907839	0.911017	0.816384	0.84428	0.833686	0.853107	0.767655	0.875	0.769421	0.844633	0.822034	0.743997	0.775424	0.933616
1346	725	273	43	3	488.721	29.2961	713.412	52.2092	900.698	76.6464	1034.05	127.926	1451.8	260.984	4517.25	1009.49	9111.66	2299.09	14101.6	5440.99	1346	14	1044	0.004176	566.012	129.116	2605.24	2149.38	0.963123	0.943966	0.961207	0.919061	0.905172	0.891284	0.893199	0.904693	0.913793	0.815134	0.84818	0.834291	0.85728	0.76772	0.882663	0.775862	0.842433	0.820881	0.746648	0.774904	0.934387
1348	0	628	252	41	0	0	514.91	33.3859	740.805	59.3277	926.933	90.831	0	0	1699.76	328.435	5071.63	1263.7	10006.9	3318.16	1348	16	921	0.003684	595.06	131.095	2992.16	2348.04	0.966884	0.94354	0.961998	0.921824	0.908795	0.895765	0.896851	0.907166	0.910966	0.818675	0.849077	0.834419	0.859392	0.76873	0.884908	0.776873	0.842562	0.822476	0.746471	0.778502	0.934311
1348	23138	628	252	41	138.666	13.7453	514.91	33.3859	740.805	59.3277	926.933	90.831	34.3474	10.5681	1699.76	328.435	5071.63	1263.7	10006.9	3318.16	1348	0	24059	0.096236	156.138	92.2392	147.575	730.237	0.960909	0.938713	0.940604	0.939357	0.904215	0.885864	0.910782	0.895174	0.923625	0.817573	0.850326	0.80527	0.866827	0.761108	0.882082	0.767467	0.812108	0.795295	0.744794	0.780415	0.939586
1353	1216	466	212	38	368.533	20.232	628.462	40.1694	857.71	66.1462	1045.4	98.4971	623.774	103.301	3081.57	597.582	7845.34	1870.9	14304.8	4683.22	1353	11	1932	0.007728	498.219	189.907	2278.11	3005.41	0.965839	0.947205	0.957557	0.930901	0.904762	0.89001	0.913561	0.901915	0.917961	0.805124	0.85999	0.817029	0.861542	0.76501	0.88354	0.772516	0.820393	0.806159	0.7456	0.78882	0.935041
1354	1100	268	37	1	400.926	25.2382	643.096	47.1135	878.948	80.9432	1033.51	0	804.483	151.899	3313.53	742.272	8508.22	2609.49	13451.6	0	1354	8	1406	0.005624	460.116	122.748	1494.46	1643.68	0.967283	0.949147	0.954481	0.937055	0.905761	0.894381	0.918563	0.906472	0.921053	0.806543	0.863798	0.814011	0.856686	0.763869	0.886558	0.773471	0.817923	0.805121	0.742176	0.794452	0.932432
1358	764	228	34	1	520.741	31.4626	700.488	51.8331	930.302	84.4395	1112.64	0	1755.05	316.289	4278.94	979.316	10070.7	2935.16	16767.8	0	1358	13	1027	0.004108	574.781	108.239	2605.29	1942.32	0.966894	0.946933	0.956183	0.938169	0.906037	0.89776	0.916748	0.907984	0.926485	0.798929	0.863681	0.816456	0.856865	0.774586	0.887537	0.776534	0.818403	0.804284	0.736125	0.796495	0.935248
1360	0	677	214	33	0	0	544.211	36.4271	724.603	52.9557	961.207	95.494	0	0	2006.98	402.39	4732.19	1066.41	11155.9	3494.2	1360	15	924	0.003696	600.883	111.725	2964.89	2147.07	0.966991	0.948593	0.954004	0.942641	0.908009	0.897727	0.920996	0.908009	0.927489	0.796537	0.863636	0.816017	0.857684	0.77868	0.890693	0.778139	0.816017	0.807359	0.737013	0.801407	0.934524
1360	26511	677	214	33	138.127	13.225	544.211	36.4271	724.603	52.9557	961.207	95.494	33.8836	10.0529	2006.98	402.39	4732.19	1066.41	11155.9	3494.2	1360	0	27435	0.10974	153.713	86.9411	132.599	659.505	0.961527	0.938181	0.950465	0.950556	0.892491	0.88234	0.89938	0.898342	0.920375	0.829233	0.857755	0.815418	0.863769	0.769984	0.898287	0.75595	0.826098	0.787097	0.771168	0.789138	0.94518
1365	1345	524	187	29	357.246	18.673	653.244	41.7101	831.882	56.725	1084.22	108.304	567.958	89.6234	3458.68	662.723	7133.13	1509.93	15991.2	5064.31	1365	10	2085	0.00834	484.317	185.855	2097.79	2758.76	0.961391	0.939329	0.94988	0.946283	0.9	0.895444	0.908153	0.90048	0.921823	0.823022	0.864988	0.819424	0.863789	0.770743	0.902398	0.767386	0.814149	0.790647	0.756355	0.78801	0.93717
1366	1194	302	40	2	385.223	22.4248	667.574	49.2014	844.021	53.6082	1073.31	76.0755	712.786	124.891	3705.05	820.367	7433.11	1369.54	15283.4	3193.29	1366	9	1538	0.006152	453.492	134.282	1494.07	1674.72	0.962939	0.941482	0.952861	0.946034	0.896944	0.895969	0.913199	0.89922	0.922627	0.824447	0.865085	0.821196	0.863459	0.773407	0.904746	0.763654	0.813069	0.784785	0.760078	0.792263	0.938882
1370	841	259	37	2	493.725	27.5901	722.754	53.742	907.505	67.1365	1137.87	55.0238	1494.57	250.313	4698.53	1060.53	9269.91	2005.32	18053.5	2591.57	1370	13	1139	0.004556	560.377	123.07	2504.78	2050.25	0.963126	0.947322	0.950395	0.946883	0.899912	0.900351	0.912204	0.900351	0.927129	0.817823	0.863916	0.816506	0.863916	0.770852	0.905619	0.762511	0.813433	0.783143	0.752414	0.791923	0.935031
1372	0	734	246	36	0	0	521.888	31.3813	751.499	60.0187	937.627	93.7203	0	0	1766.46	317.692	5292.22	1283.07	10358.6	3164.84	1372	15	1016	0.004064	592.214	125.851	2924.58	2260.73	0.964567	0.94685	0.949803	0.944882	0.905512	0.90502	0.916831	0.898622	0.927165	0.818406	0.864173	0.820374	0.86811	0.773622	0.903051	0.75935	0.813976	0.782972	0.752461	0.790354	0.933071
1372	23957	734	246	36	133.652	13.2023	521.888	31.3813	751.499	60.0187	937.627	93.7203	30.7646	9.4775	1766.46	317.692	5292.22	1283.07	10358.6	3164.84	1372	0	24973	0.099892	152.308	94.9657	148.496	731.335	0.957034	0.933048	0.95411	0.925099	0.887478	0.885296	0.901634	0.912265	0.913406	0.838325	0.845673	0.844092	0.86105	0.765307	0.883274	0.769471	0.826713	0.786229	0.761883	0.784407	0.938434
1377	1052	560	202	32	338.362	18.2753	622.239	38.3173	854.443	68.8435	1045.54	98.8812	483.178	78.798	2988.62	552.975	7767.89	1892.69	14294.9	4014.2	1377	11	1846	0.007384	493.21	199.013	2279.78	2925.38	0.960455	0.937161	0.955038	0.940953	0.901679	0.901408	0.909534	0.901408	0.921723	0.827736	0.862947	0.83532	0.865926	0.779252	0.891387	0.763814	0.825569	0.788462	0.762189	0.789003	0.943391
1378	936	339	37	2	379.517	22.6689	642.387	45.1174	863.814	62.7852	882.673	10.0221	682.091	123.49	3298.14	696.468	7996.72	1751.7	8400.31	284.787	1378	9	1314	0.005256	461.738	138.055	1574.72	1669.91	0.958904	0.932648	0.952435	0.942542	0.902207	0.90411	0.905632	0.899163	0.917808	0.836377	0.864155	0.831431	0.859209	0.775114	0.894597	0.761796	0.828387	0.791096	0.765601	0.789193	0.946347
1382	632	289	34	2	494.087	29.8881	697.4	49.0118	915.206	71.4301	883.153	22.4536	1500.25	274	4215.24	872.489	9526.87	2273.91	8426.87	638.838	1382	14	957	0.003828	571.259	121.004	2619.78	1955.98	0.96186	0.932602	0.952456	0.945664	0.902299	0.906479	0.912748	0.898642	0.921108	0.839603	0.862069	0.828631	0.864159	0.773772	0.902821	0.756531	0.823929	0.798851	0.756008	0.786311	0.944096
1384	0	566	263	34	0	0	521.315	34.2263	723.831	53.0588	933.219	66.3023	0	0	1764.38	351.21	4716.73	1025.18	10066.3	2167.9	1384	16	863	0.003452	599.26	122.094	2991.19	2110.21	0.96292	0.93511	0.954809	0.947856	0.903244	0.909038	0.914832	0.903244	0.920626	0.841831	0.865006	0.828505	0.862109	0.774044	0.903244	0.753766	0.82445	0.797219	0.753187	0.786211	0.941483
1384	21308	566	263	34	139.989	14.072	521.315	34.2263	723.831	53.0588	933.219	66.3023	35.3639	10.9978	1764.38	351.21	4716.73	1025.18	10066.3	2167.9	1384	0	22171	0.088684	157.866	93.0664	150.418	707.312	0.960534	0.931848	0.965856	0.920933	0.889901	0.889676	0.896283	0.905733	0.908619	0.827026	0.849714	0.836205	0.867507	0.762663	0.880587	0.771932	0.81769	0.796536	0.756303	0.777051	0.941184
1389	1111	422	222	27	352.632	19.3435	622.489	41.0501	828.622	61.392	1051.67	83.2686	546.761	89.7736	2997.23	598.846	7066.36	1566.5	14434.2	3401.52	1389	11	1782	0.007128	486.427	190.211	2149.68	2764.23	0.961841	0.933221	0.964366	0.928451	0.897306	0.897306	0.909652	0.902357	0.908249	0.828844	0.852974	0.830527	0.861953	0.760662	0.889169	0.772447	0.819585	0.792088	0.751122	0.776655	0.94248
1390	999	249	37	0	378.888	22.7026	637.859	45.2822	831.202	70.1514	0	0	678.738	121.875	3230.22	690.354	7165.17	1754.91	0	0	1390	9	1285	0.00514	442.094	125.822	1359.92	1483.75	0.961868	0.933463	0.966926	0.924903	0.892218	0.893385	0.90428	0.903502	0.900389	0.818677	0.853307	0.832685	0.863424	0.756031	0.881323	0.780545	0.82179	0.784825	0.746304	0.77821	0.941245
1394	656	208	28	0	476.159	28.2725	683.693	45.944	868.318	79.6307	0	0	1342.89	238.79	3967.85	793.224	8195.47	2220.23	0	0	1394	13	892	0.003568	536.863	111.647	2170.09	1655.26	0.959081	0.932175	0.966368	0.926009	0.896861	0.899103	0.904709	0.904709	0.905269	0.832399	0.853139	0.831839	0.856502	0.76009	0.887892	0.785874	0.821749	0.785314	0.736547	0.773543	0.936099
1396	0	565	192	28	0	0	495.661	31.4387	700.708	52.4151	893.997	90.9835	0	0	1516.16	288.58	4283.65	952.483	8991.8	2702.39	1396	15	785	0.00314	560.021	116.101	2459.7	1875.82	0.961783	0.932484	0.964968	0.924841	0.901274	0.9	0.90828	0.907643	0.905096	0.83121	0.86051	0.83121	0.857325	0.766242	0.88535	0.789809	0.816561	0.785987	0.741401	0.783439	0.936943
1396	26612	565	192	28	135.754	13.3777	495.661	31.4387	700.708	52.4151	893.997	90.9835	32.2244	9.7767	1516.16	288.58	4283.65	952.483	8991.8	2702.39	1396	0	27397	0.109588	147.911	74.6313	101.778	514.7	0.961821	0.936435	0.954721	0.928861	0.904606	0.905811	0.889367	0.915319	0.90937	0.803427	0.852776	0.829416	0.859528	0.791802	0.892488	0.781016	0.820783	0.80695	0.750192	0.796036	0.937876
1401	1218	410	161	21	369.406	19.0518	612.596	37.3493	814.725	61.4232	1010.11	102.321	627.533	97.3755	2851.82	524.4	6721.97	1514.64	12941.6	3733.48	1401	10	1810	0.00724	471.538	162.436	1816.35	2281.44	0.96105	0.939227	0.959392	0.930663	0.906077	0.901381	0.894751	0.911878	0.901657	0.817956	0.864365	0.829558	0.868232	0.777901	0.88895	0.778177	0.826519	0.805249	0.749171	0.793094	0.935635
1402	1108	236	31	1	401.048	23.6764	627.882	46.2935	816.416	70.2646	1136.97	0	804.079	142.213	3085.26	686.106	6798.36	1753.99	17886.8	0	1402	8	1376	0.005504	449.845	107.956	1342.79	1337.99	0.965843	0.940044	0.957485	0.930596	0.90625	0.90298	0.892078	0.918968	0.906613	0.814317	0.864099	0.830305	0.864462	0.776526	0.888445	0.773619	0.828852	0.809956	0.749637	0.799419	0.936773
1406	750	190	25	1	477.2	28.8213	664.424	52.7546	855.237	69.0517	1156.52	0	1352.16	244.697	3662.37	873.912	7790.18	1895.73	18821.2	0	1406	13	966	0.003864	524.511	100.738	1991.25	1523.02	0.963768	0.943582	0.958075	0.937888	0.904762	0.903727	0.891822	0.926501	0.90528	0.813147	0.863354	0.829193	0.861801	0.781056	0.891304	0.776915	0.820911	0.811594	0.742236	0.799172	0.9353
1408	0	656	176	26	0	0	508.639	34.0648	697.651	57.0372	894.194	93.7131	0	0	1640.06	329.214	4242.04	1051.81	9023	3087.45	1408	15	858	0.003432	559.094	105.394	2397.53	1750.84	0.963869	0.944056	0.962704	0.938228	0.90676	0.902681	0.893939	0.926573	0.907343	0.81352	0.862471	0.831002	0.867133	0.785548	0.893357	0.782634	0.821678	0.812354	0.744172	0.797786	0.938811
1408	26882	656	176	26	138.229	13.2608	508.639	34.0648	697.651	57.0372	894.194	93.7131	33.9607	10.0522	1640.06	329.214	4242.04	1051.81	9023	3087.45	1408	0	27740	0.11096	151.246	76.3092	107.066	512.208	0.958021	0.941637	0.941853	0.919358	0.904434	0.889744	0.904344	0.921161	0.926748	0.792808	0.852812	0.83385	0.874063	0.781994	0.884625	0.760346	0.821503	0.784607	0.746161	0.806885	0.939618
1413	1321	484	144	24	385.072	20.0867	630.843	41.4427	821.794	63.0802	1024.74	94.9909	710.547	111.286	3118.61	617.339	6902.66	1614.01	13453.4	3862.02	1413	10	1973	0.007892	485.018	157.536	1908.21	2288.03	0.959706	0.942727	0.957679	0.926254	0.906488	0.898125	0.906994	0.926001	0.920426	0.795489	0.851495	0.842372	0.869488	0.786873	0.886467	0.770907	0.826153	0.791434	0.749366	0.808414	0.940953
1414	1215	286	24	0	400.516	23.9409	639.964	48.9563	853.53	67.6501	0	0	801.087	142.653	3270.05	755.929	7738.92	1868.18	0	0	1414	8	1525	0.0061	452.552	110.693	1373.3	1323.48	0.958689	0.943279	0.957377	0.92459	0.908852	0.897377	0.90459	0.927869	0.920984	0.797377	0.845246	0.845574	0.868197	0.786885	0.885902	0.760984	0.821967	0.785574	0.751803	0.807213	0.941639
1418	844	235	20	0	495.535	30.2846	686.392	50.6392	916.736	68.3251	0	0	1513.71	276.656	4025.96	891.959	9558.1	2127.77	0	0	1418	13	1099	0.004396	544.011	100.027	2197.3	1539.88	0.965423	0.94677	0.960874	0.924932	0.917197	0.899909	0.907188	0.923112	0.918107	0.802093	0.849864	0.844404	0.866242	0.784804	0.882166	0.764786	0.826661	0.781165	0.751592	0.804368	0.94313
1420	0	760	221	20	0	0	516.216	34.2261	709.608	57.5999	925.074	71.7485	0	0	1713.73	342.743	4461.67	1096.5	9833.3	2277.67	1420	15	1001	0.004004	567.082	103.608	2482.65	1688.62	0.967033	0.948551	0.962537	0.926074	0.918581	0.9001	0.906593	0.922078	0.916583	0.803696	0.852647	0.847652	0.867133	0.784715	0.883616	0.764236	0.82967	0.784715	0.75025	0.805195	0.945055
1420	23503	760	221	20	138.875	13.7767	516.216	34.2261	709.608	57.5999	925.074	71.7485	34.5039	10.6447	1713.73	342.743	4461.67	1096.5	9833.3	2277.67	1420	0	24504	0.098016	156.367	88.3458	134.512	592.809	0.961435	0.932705	0.948274	0.931501	0.910892	0.895446	0.920238	0.913504	0.926992	0.835149	0.855513	0.817295	0.854085	0.769017	0.88859	0.746715	0.808113	0.798788	0.759223	0.798666	0.947804
1425	1221	581	183	17	364.481	19.8171	627.132	40.4749	826.655	64.0024	1039.19	76.8933	603.404	98.7404	3062.73	593.696	7027.57	1661.55	13891.4	2868.79	1425	10	2002	0.008008	488.681	170.661	2017.18	2336.4	0.968032	0.942058	0.948801	0.92982	0.916334	0.892607	0.915085	0.919331	0.921828	0.822677	0.843656	0.827922	0.852897	0.770979	0.881868	0.757742	0.820679	0.794955	0.75974	0.804196	0.953546
1426	1117	330	46	1	408.663	24.3553	644.292	46.0053	838.298	63.7908	1021.23	0	850.734	153.024	3329.28	725.302	7321.21	1635.15	12979.9	0	1426	9	1494	0.005976	474.348	122.147	1605.55	1546.21	0.968876	0.941432	0.945448	0.934739	0.915663	0.886881	0.920348	0.918005	0.925368	0.826305	0.842035	0.827644	0.854418	0.768742	0.885207	0.759371	0.820281	0.795181	0.763052	0.801874	0.955154
1430	792	276	42	1	487.875	30.2856	682.44	52.737	880.314	64.1834	1084.68	0	1445.42	269.908	3963.52	932.9	8462.8	1879.19	15540.4	0	1430	13	1111	0.004444	551.583	113.968	2348.95	1789.11	0.968047	0.946895	0.947345	0.935194	0.917642	0.89559	0.920792	0.912691	0.927543	0.829433	0.845635	0.830783	0.863636	0.770927	0.882538	0.760576	0.824032	0.79838	0.770477	0.806031	0.952745
1432	0	707	255	41	0	0	494.412	34.6856	685.536	56.063	895.295	79.8674	0	0	1508.75	317.188	4025.88	1000.7	8970.17	2455.5	1432	16	1003	0.004012	559.39	116.37	2453.7	1888.29	0.967597	0.949651	0.949153	0.93669	0.91675	0.898305	0.92323	0.914257	0.925224	0.834497	0.84995	0.834995	0.864407	0.773679	0.881356	0.766201	0.821535	0.79661	0.771186	0.802094	0.951147
1432	25746	707	255	41	140.202	13.8219	494.412	34.6856	685.536	56.063	895.295	79.8674	35.4842	10.8407	1508.75	317.188	4025.88	1000.7	8970.17	2455.5	1432	0	26749	0.106996	155.92	83.8658	126.159	587.25	0.957737	0.933717	0.951662	0.924165	0.91495	0.898108	0.912184	0.899492	0.907436	0.840873	0.858443	0.806497	0.866238	0.776889	0.890912	0.771711	0.824853	0.78973	0.761262	0.80446	0.926988
1437	1371	510	203	36	369.321	20.2391	606.7	40.5878	805.557	63.5723	1008.99	94.7742	627.738	103.482	2776.72	556.046	6509.38	1553.8	12851.8	3677.74	1437	10	2120	0.00848	479.06	166.985	1915.48	2417.61	0.963679	0.944811	0.954481	0.924057	0.917925	0.888443	0.921226	0.906368	0.917217	0.84434	0.853066	0.811557	0.866745	0.772877	0.891509	0.758726	0.824292	0.804245	0.7625	0.804481	0.941509
1438	1259	295	40	2	401.46	24.7074	624.395	45.7824	829.756	64.7555	1014.54	52.5866	807.259	148.284	3033.95	674.809	7107.77	1664.23	12829.1	1972.18	1438	8	1596	0.006384	454.17	111.598	1391.81	1388.01	0.963659	0.943609	0.95614	0.918233	0.918546	0.884712	0.91792	0.903195	0.91604	0.846805	0.85495	0.807957	0.869987	0.771303	0.892857	0.760965	0.827068	0.810777	0.764098	0.802318	0.941729
1442	838	256	38	2	470.971	29.489	656.076	50.3105	858.922	75.0335	1017.46	70.6192	1301.15	243.288	3522.46	819.019	7915.01	2036.87	13020.9	2665.49	1442	13	1134	0.004536	526.722	107.743	2044.9	1617.26	0.964727	0.944885	0.955908	0.926367	0.920635	0.886684	0.917989	0.902557	0.916667	0.845238	0.847002	0.806437	0.873016	0.766314	0.894621	0.7597	0.832011	0.804233	0.763668	0.798501	0.94224
1444	0	729	228	39	0	0	499.261	33.7251	683.442	54.3095	893.422	84.7723	0	0	1551.79	316.061	3984.86	961.449	8937.39	2469.08	1444	15	996	0.003984	556.857	110.999	2397.95	1816.17	0.964859	0.945783	0.957831	0.928213	0.916667	0.89006	0.924197	0.906124	0.917169	0.84739	0.847892	0.808735	0.874498	0.763554	0.896586	0.756526	0.833835	0.804719	0.761546	0.803715	0.944277
1444	24409	729	228	39	140.905	13.4135	499.261	33.7251	683.442	54.3095	893.422	84.7723	35.9486	10.589	1551.79	316.061	3984.86	961.449	8937.39	2469.08	1444	0	25405	0.10162	157.213	84.6937	128.551	582.73	0.960539	0.937473	0.962527	0.92287	0.910333	0.90805	0.901476	0.930191	0.909349	0.812832	0.871895	0.830506	0.892698	0.790081	0.897756	0.794903	0.832631	0.813423	0.775182	0.807853	0.935938
1449	1358	510	186	35	366.58	19.0996	611.599	39.2592	796.209	60.8762	1013.61	107.826	613.408	96.4959	2841.34	550.091	6279.3	1451.7	13120.6	4180.44	1449	10	2089	0.008356	475.491	165.475	1871.35	2380.96	0.963619	0.940402	0.959789	0.923887	0.913834	0.896123	0.914552	0.908569	0.915031	0.830302	0.858066	0.81977	0.889899	0.780756	0.902346	0.79416	0.837003	0.808521	0.763523	0.798229	0.939205
1450	1252	299	41	1	408.859	23.7526	632.83	46.6299	800.553	63.6246	1101.8	0	851.514	149.792	3158.48	705.973	6389.06	1457.8	16284.6	0	1450	8	1593	0.006372	461.414	108.9	1436.73	1327.06	0.961394	0.938167	0.959824	0.92467	0.914626	0.89705	0.915882	0.908663	0.913371	0.827684	0.863465	0.822348	0.892341	0.786566	0.903955	0.797866	0.838355	0.813873	0.770245	0.802888	0.937539
1454	857	259	35	1	510.278	29.1395	682.334	53.2066	844.197	73.0032	1230.4	0	1649.97	283.991	3962.92	940.331	7511.89	1865.69	22645.2	0	1454	13	1152	0.004608	559.731	97.3544	2366.3	1575.06	0.963108	0.939236	0.957031	0.925347	0.919271	0.892361	0.918837	0.90408	0.915365	0.826823	0.856337	0.820747	0.888889	0.785156	0.898003	0.797743	0.833333	0.813802	0.772569	0.807292	0.939236
1456	0	749	242	36	0	0	526.067	34.9893	698.401	59.8072	869.357	95.7647	0	0	1813.39	363.237	4263.86	1109.91	8321.8	2995.83	1456	15	1027	0.004108	578.709	102.055	2618.96	1718.13	0.96592	0.940604	0.959104	0.928432	0.919669	0.892892	0.921616	0.906037	0.916748	0.824732	0.859786	0.822298	0.884129	0.786271	0.90409	0.799416	0.833009	0.818403	0.770691	0.804771	0.940604
1456	22641	749	242	36	135.248	13.5656	526.067	34.9893	698.401	59.8072	869.357	95.7647	31.9035	9.98716	1813.39	363.237	4263.86	1109.91	8321.8	2995.83	1456	0	23668	0.094672	154.491	93.7606	144.161	637.183	0.96208	0.942729	0.961826	0.917124	0.908611	0.904428	0.905822	0.925173	0.909625	0.806384	0.865346	0.816609	0.859747	0.776153	0.889218	0.779808	0.836974	0.816229	0.775646	0.81813	0.945538
1461	1014	565	198	34	343.502	19.3567	629.67	41.5129	808.179	67.3479	982.722	107.184	505.814	85.7011	3101.55	613.301	6587.48	1692.7	11992.2	4212.47	1461	12	1811	0.007244	495.586	187.502	2196.2	2556.04	0.959691	0.946438	0.960243	0.924075	0.912203	0.90889	0.909994	0.918277	0.922419	0.815572	0.866648	0.820265	0.875759	0.785202	0.896742	0.790171	0.83407	0.822474	0.767532	0.810878	0.940917
1462	919	322	40	2	377.184	23.4994	644.27	46.8946	816.423	85.5212	942.772	27.1305	670.241	125.419	3330.76	732.925	6872.89	2272.14	10248	878.936	1462	9	1283	0.005132	458.792	137.6	1546.27	1630.88	0.957132	0.94661	0.961029	0.922447	0.916602	0.912705	0.90608	0.924396	0.920109	0.812159	0.872954	0.821512	0.872175	0.790335	0.895168	0.802806	0.837101	0.821122	0.765783	0.81138	0.943882
1466	625	266	37	2	456.972	28.5379	683.146	51.4004	852.264	96.762	967.722	27.87	1188.94	221.934	3972.06	907.547	7857.7	2791.74	11079.6	950.989	1466	14	930	0.00372	538.487	128.224	2271.56	1898.37	0.956989	0.949462	0.963441	0.919892	0.920968	0.917204	0.910215	0.920968	0.922581	0.80914	0.872043	0.818817	0.869355	0.796774	0.896237	0.804301	0.834946	0.831183	0.763978	0.809677	0.934409
1468	0	527	248	35	0	0	479.11	32.1498	706.631	56.4528	870.47	100.285	0	0	1371.8	274.824	4403.39	1067.83	8377.37	2950.52	1468	16	810	0.00324	565.681	130.597	2602.7	2047.89	0.95679	0.949383	0.964815	0.915432	0.922222	0.92037	0.911111	0.92284	0.928395	0.810494	0.869136	0.816049	0.876543	0.795679	0.896296	0.808025	0.837037	0.827778	0.764815	0.812346	0.937654
1468	24863	527	248	35	138.688	13.5346	479.11	32.1498	706.631	56.4528	870.47	100.285	34.3317	10.3497	1371.8	274.824	4403.39	1067.83	8377.37	2950.52	1468	0	25673	0.102692	152.16	79.2871	115.365	577.91	0.962237	0.939411	0.952382	0.933432	0.915787	0.888696	0.921338	0.923421	0.923129	0.83099	0.860437	0.841273	0.863709	0.773712	0.877167	0.771199	0.822674	0.795213	0.767343	0.812722	0.946812
1473	1295	356	210	30	330.566	18.0576	574.929	39.9856	805.827	62.3449	1000.07	106.039	450.767	74.202	2367.13	493.453	6511.64	1539.98	12609	4189.27	1473	10	1891	0.007564	439.97	180.559	1677.5	2490.47	0.960074	0.947911	0.96166	0.921735	0.918297	0.902433	0.913273	0.92623	0.92147	0.829984	0.85854	0.835272	0.864886	0.787678	0.880222	0.79376	0.826282	0.801692	0.76917	0.812533	0.944209
1474	1171	215	43	1	352.883	21.6178	586.804	44.0196	825.312	62.0442	870.107	0	549.136	101.151	2522.19	573.037	6987.85	1666.77	8045.06	0	1474	8	1430	0.00572	402.62	115.937	1044.64	1329.27	0.96049	0.944755	0.96014	0.925874	0.922727	0.90035	0.913636	0.922727	0.922028	0.836014	0.853497	0.837413	0.862238	0.783916	0.879371	0.793007	0.820979	0.796503	0.767133	0.819231	0.943007
1478	759	168	38	1	453.269	27.3276	636.589	49.4319	867.085	67.7948	941.964	0	1159.47	207.611	3220.46	754.355	8109.21	2005.04	10196.7	0	1478	13	966	0.003864	501.935	107.945	1800.64	1613.41	0.962733	0.937888	0.959627	0.931677	0.924948	0.906832	0.906832	0.925983	0.918219	0.826087	0.851967	0.838509	0.864389	0.783126	0.885093	0.781573	0.828675	0.791925	0.757246	0.818323	0.937888
1480	0	644	153	37	0	0	464.947	32.369	646.789	54.0805	889.222	78.0615	0	0	1255.45	259.48	3386.82	863.708	8784.53	2432.28	1480	15	834	0.003336	517.129	113.777	1980.48	1809.39	0.963429	0.941247	0.961031	0.929856	0.926859	0.910072	0.910072	0.928657	0.914269	0.83693	0.853717	0.835132	0.865707	0.785372	0.88729	0.781775	0.823141	0.791966	0.757194	0.814748	0.935252
1480	25973	644	153	37	135.65	13.1178	464.947	32.369	646.789	54.0805	889.222	78.0615	32.1181	9.62075	1255.45	259.48	3386.82	863.708	8784.53	2432.28	1480	0	26807	0.107228	147.518	70.3996	92.7341	465.159	0.969355	0.94535	0.9668	0.934998	0.900903	0.899392	0.922352	0.913437	0.921737	0.827582	0.856884	0.831891	0.87438	0.774089	0.887156	0.760921	0.814041	0.799828	0.761443	0.805443	0.940538
1485	1140	447	129	34	336.761	19.2158	561.811	36.4823	748.453	63.3425	990.669	83.6149	476.856	81.8801	2205.41	428.188	5240.84	1360.9	12108	3182.17	1485	10	1750	0.007	437.298	156.98	1495.53	2100.32	0.970571	0.944857	0.962	0.94	0.911143	0.902286	0.916	0.922857	0.927714	0.837143	0.856857	0.832571	0.878	0.779714	0.887714	0.769143	0.819714	0.802571	0.762857	0.813143	0.940571
1486	1018	254	23	2	369.099	23.0424	575.59	43.4205	757.971	51.5066	1022.8	10.8706	628.286	118.779	2381.19	536.353	5401.31	1108.75	13044	413.956	1486	8	1297	0.005188	417.441	100.931	1075.36	1064.44	0.972244	0.943716	0.963377	0.940247	0.907479	0.899383	0.918273	0.923285	0.925598	0.838088	0.858134	0.833462	0.877409	0.777564	0.890517	0.764456	0.812645	0.801465	0.762529	0.813416	0.940632
1490	681	206	19	2	468.021	28.9086	624.131	47.8223	810.74	65.1827	1085.04	31.5946	1276.58	236.552	3034.23	692.9	6639.74	1609.36	15594.6	1353.28	1490	13	908	0.003632	511.968	90.1703	1819.1	1291.94	0.972467	0.942731	0.96641	0.938326	0.914097	0.904736	0.926211	0.926762	0.928414	0.836454	0.86674	0.829846	0.871696	0.78304	0.892621	0.768172	0.813877	0.804515	0.757159	0.821586	0.941079
1492	0	593	189	21	0	0	483.712	33.4634	637.96	51.8709	859.739	98.6831	0	0	1412.74	292.695	3246.18	773.768	8080.59	3139.26	1492	15	803	0.003212	529.851	94.2543	2018.65	1431.32	0.974471	0.943337	0.970112	0.942092	0.912827	0.909714	0.927771	0.927148	0.925903	0.839975	0.866127	0.826899	0.871731	0.784558	0.896638	0.770237	0.8132	0.806974	0.753425	0.821918	0.94396
1492	23064	593	189	21	136.882	13.5582	483.712	33.4634	637.96	51.8709	859.739	98.6831	33.0445	10.2175	1412.74	292.695	3246.18	773.768	8080.59	3139.26	1492	0	23867	0.095468	150.104	74.1438	99.8498	444.088	0.951314	0.943709	0.957598	0.932354	0.901538	0.895693	0.923828	0.908283	0.922676	0.834814	0.844283	0.812859	0.877865	0.765052	0.883081	0.759857	0.83075	0.812461	0.772364	0.813026	0.946013
1497	1115	407	155	18	350.797	19.5447	586.545	38.2887	743.317	59.0906	963.447	91.4143	538.467	90.4129	2508.61	489.89	5120.4	1208.16	11207.5	3454.6	1497	10	1695	0.00678	449.804	150.43	1543.83	1836.59	0.961652	0.938348	0.963422	0.940413	0.89646	0.90059	0.929794	0.918584	0.917994	0.843363	0.853392	0.812684	0.870796	0.783776	0.89174	0.751032	0.816814	0.80177	0.759882	0.818584	0.945428
1498	1007	237	38	0	390.977	24.0399	610.075	45.8457	775.76	64.4963	0	0	745.931	138.474	2832.87	637.698	5826.91	1421.81	0	0	1498	8	1282	0.005128	442.887	107.397	1282.34	1197	0.957098	0.935647	0.965679	0.943838	0.895476	0.898596	0.932137	0.916537	0.916927	0.845554	0.855694	0.810452	0.870905	0.785101	0.893526	0.75	0.818253	0.797972	0.765991	0.809282	0.944228
1502	696	193	35	0	470.487	29.4655	649.204	51.1822	814.601	69.5016	0	0	1297.19	243.725	3416.61	808.114	6749.81	1702.91	0	0	1502	13	924	0.003696	520.851	100.022	1946.42	1390.66	0.954545	0.939394	0.968615	0.949675	0.896104	0.900433	0.934524	0.924242	0.91829	0.843615	0.859307	0.808983	0.868506	0.781926	0.892316	0.757576	0.812229	0.793831	0.767857	0.80303	0.946429
1504	0	593	183	35	0	0	482.368	33.4253	661.001	56.2009	828.354	72.5097	0	0	1401.03	287.422	3616.32	929.378	7101.64	1757.6	1504	15	811	0.003244	537.608	105.221	2146.92	1530.39	0.954994	0.945129	0.969174	0.952528	0.896424	0.901356	0.937115	0.926017	0.919236	0.848335	0.860049	0.813194	0.869297	0.781751	0.891492	0.760789	0.815043	0.800863	0.763255	0.803946	0.947596
1504	22178	593	183	35	135.074	13.6886	482.368	33.4253	661.001	56.2009	828.354	72.5097	31.8002	10.039	1401.03	287.422	3616.32	929.378	7101.64	1757.6	1504	0	22989	0.091956	149.274	78.012	106.417	484.744	0.953173	0.932228	0.948649	0.921114	0.909935	0.89284	0.916069	0.915394	0.919635	0.833551	0.867567	0.842751	0.871721	0.754926	0.89358	0.797773	0.840554	0.806233	0.770086	0.809648	0.952108
1509	973	421	154	30	344.627	18.8803	584.977	39.8395	770.27	63.161	926.042	78.7083	510.503	83.401	2491.27	502.758	5702.73	1417.68	9895.19	2385.56	1509	11	1578	0.006312	461.343	164.461	1724.09	2062.86	0.955957	0.942332	0.956907	0.940114	0.906527	0.89417	0.929658	0.922687	0.91635	0.841572	0.859316	0.83365	0.870089	0.762991	0.897338	0.773764	0.828264	0.802281	0.771863	0.808619	0.945817
1510	865	259	35	2	376.178	22.4258	598.916	46.5662	781.495	58.8946	987.24	25.1639	664.28	119.259	2683.79	617.215	5937.45	1403.62	11754.2	893.346	1510	9	1161	0.004644	439.139	116.891	1292.87	1311.94	0.955642	0.946598	0.953919	0.939276	0.906977	0.900086	0.92851	0.917743	0.916882	0.840655	0.859173	0.83764	0.867786	0.760982	0.894057	0.770457	0.827735	0.803187	0.775624	0.810508	0.945306
1514	569	215	31	2	467.652	28.0432	646.41	52.3286	813.515	66.4409	1016.99	4.00361	1272.75	228.809	3375.63	800.814	6712.48	1670.11	12820.1	150.738	1514	14	817	0.003268	529.162	106.485	2060.81	1517.56	0.952876	0.948592	0.955936	0.94492	0.902693	0.909425	0.924725	0.914933	0.918605	0.847001	0.855569	0.843329	0.868421	0.766218	0.892289	0.766218	0.832313	0.799266	0.774174	0.809058	0.942472
1516	0	497	201	31	0	0	491.953	33.4626	672.22	58.0514	844.213	80.8859	0	0	1485.12	301.379	3805	986.637	7552.38	2167.98	1516	16	729	0.002916	556.636	109.651	2382.76	1665.44	0.960219	0.945816	0.958162	0.946502	0.902606	0.914266	0.925926	0.914952	0.921811	0.853909	0.857339	0.84225	0.866255	0.768861	0.893004	0.76749	0.829904	0.796296	0.775034	0.8107	0.941015
1516	24422	497	201	31	142.465	13.6935	491.953	33.4626	672.22	58.0514	844.213	80.8859	37.1678	10.9961	1485.12	301.379	3805	986.637	7552.38	2167.98	1516	0	25151	0.100604	154.469	73.2016	105.155	485.139	0.954912	0.945927	0.95861	0.932925	0.928949	0.910719	0.921017	0.918472	0.90722	0.826826	0.855513	0.819729	0.879309	0.781241	0.88245	0.798179	0.848018	0.80792	0.764721	0.814063	0.942945
1521	1459	344	160	27	344.63	19.3333	592.852	41.3155	771.923	64.9797	955.295	90.4539	510.743	85.9737	2594.58	540.712	5744.74	1440.44	10920.3	3158.99	1521	9	1990	0.00796	430.179	155.214	1433.02	1982.68	0.958291	0.936432	0.952764	0.93593	0.921859	0.907538	0.925377	0.915075	0.913568	0.825879	0.853769	0.83593	0.873116	0.779648	0.889698	0.79196	0.844975	0.804523	0.769849	0.809296	0.942462
1522	1305	199	37	2	382.693	22.8752	606.502	42.1774	792.352	75.2016	1011.75	99.7869	699.27	125.466	2776.82	572.16	6246.79	1800.79	12987.6	3730.47	1522	8	1543	0.006172	422.196	101.278	1116.16	1211.56	0.95917	0.935839	0.954634	0.936163	0.925794	0.90862	0.926442	0.917045	0.913804	0.818535	0.854828	0.836358	0.877835	0.780946	0.887557	0.7965	0.849968	0.804925	0.773493	0.812054	0.939404
1526	874	161	35	1	494.565	28.2649	662.717	48.8978	845.657	80.895	1180.62	0	1502.83	258.465	3625.06	797.595	7591.66	2242.01	20017.2	0	1526	12	1071	0.004284	531.957	92.441	2038.13	1495.51	0.962185	0.939776	0.954715	0.939776	0.926704	0.910831	0.926704	0.915966	0.914099	0.823063	0.847339	0.847339	0.881886	0.785714	0.889823	0.797386	0.844538	0.796919	0.780112	0.820728	0.937442
1528	0	766	143	34	0	0	508.921	32.4974	677.694	58.277	877.211	101.016	0	0	1640.81	314.086	3898.2	1026.88	8577.29	3229.1	1528	14	943	0.003772	547.793	97.1577	2233.23	1665.1	0.963415	0.944327	0.956522	0.941676	0.926829	0.911983	0.926829	0.918346	0.915695	0.827678	0.849417	0.850477	0.884411	0.790032	0.887063	0.801697	0.847826	0.797985	0.778367	0.816543	0.939024
1528	22907	766	143	34	140.605	13.3133	508.921	32.4974	677.694	58.277	877.211	101.016	35.7096	10.4609	1640.81	314.086	3898.2	1026.88	8577.29	3229.1	1528	0	23850	0.0954	156.705	82.7036	122.597	541.401	0.964423	0.948344	0.960398	0.936751	0.919245	0.905975	0.916143	0.915597	0.913333	0.835073	0.86153	0.814696	0.871468	0.791279	0.884696	0.788637	0.82522	0.797526	0.753983	0.831509	0.940671
1533	1346	565	122	28	362.111	19.4332	618.188	38.9849	789.551	66.4786	996.935	107.303	591.632	95.8249	2932.41	551.356	6147.12	1596.67	12517.7	4725.96	1533	10	2061	0.008244	466.238	156.543	1724.21	2126.56	0.965793	0.949782	0.964338	0.940805	0.92067	0.909753	0.919942	0.917516	0.917758	0.827754	0.854925	0.821931	0.876516	0.797186	0.885735	0.798156	0.845463	0.799369	0.767831	0.823144	0.940563
1534	1229	346	18	2	391.919	23.4827	631.623	42.9353	788.495	32.0642	1176.58	209	750.879	135.222	3132.95	640.555	6024.03	720.315	21668.4	10620.7	1534	8	1595	0.00638	449.377	112.254	1353.35	1407.39	0.966458	0.953292	0.969279	0.942947	0.920063	0.907524	0.915674	0.915047	0.920063	0.826959	0.856426	0.815674	0.873668	0.795611	0.886834	0.795611	0.847022	0.79906	0.767712	0.824451	0.941379
1538	853	288	16	2	505.611	30.0859	685.391	49.4222	848.666	36.1975	1240.89	196.617	1606.64	288.071	4005.72	874.509	7507.41	939.003	24957	11082.5	1538	13	1159	0.004636	556.29	96.8434	2324.54	1676.79	0.968076	0.951682	0.970664	0.94478	0.919758	0.910267	0.918464	0.91717	0.918464	0.821829	0.859793	0.821398	0.871441	0.799827	0.88654	0.796808	0.850302	0.796376	0.773943	0.821398	0.943486
1540	0	770	269	16	0	0	530.266	35.1398	708.873	55.4665	929.483	158.283	0	0	1856.76	368.493	4441.66	1046.23	10775.7	7989.88	1540	15	1055	0.00422	581.861	99.7723	2651.11	1904.06	0.967773	0.956872	0.972986	0.945498	0.919905	0.912322	0.917536	0.920853	0.921801	0.823697	0.85782	0.823697	0.874408	0.804265	0.88673	0.799052	0.848341	0.798578	0.776303	0.818483	0.94455
1540	20860	770	269	16	143.323	13.4382	530.266	35.1398	708.873	55.4665	929.483	158.283	37.7932	11.0112	1856.76	368.493	4441.66	1046.23	10775.7	7989.88	1540	0	21915	0.08766	164.434	97.281	163.6	698.278	0.948528	0.922861	0.970728	0.923066	0.914762	0.889208	0.91467	0.932923	0.907118	0.841775	0.855213	0.820351	0.85729	0.784691	0.88882	0.781132	0.8154	0.79781	0.759343	0.820557	0.945676
1545	1318	579	224	14	347.82	18.744	630.86	43.2223	815.166	62.5882	1060.72	176.257	524.634	85.5527	3122.23	639.856	6736.99	1541.13	15908.3	11256	1545	11	2135	0.00854	478.287	179.696	1981.75	2550.14	0.95644	0.94356	0.970258	0.930913	0.925527	0.898595	0.914754	0.930913	0.914052	0.833021	0.853396	0.820843	0.863466	0.783372	0.890632	0.787822	0.828337	0.803279	0.760187	0.819204	0.941218
1546	1167	356	36	0	387.767	23.3401	650.875	47.9323	833.871	54.078	0	0	727.443	131.745	3434.79	753.053	7173.61	1383.92	0	0	1546	9	1559	0.006236	458.15	128.256	1494.52	1493.85	0.95542	0.942912	0.970494	0.931046	0.92431	0.894484	0.91052	0.932008	0.913406	0.836113	0.855035	0.820398	0.862412	0.779666	0.88839	0.784157	0.823926	0.804682	0.755613	0.822643	0.940667
1550	779	301	33	0	462.003	28.5272	688.329	56.1914	874.011	54.0003	0	0	1228.17	227.329	4074.16	984.247	8246.17	1537.92	0	0	1550	13	1113	0.004452	535.426	122.494	2205.92	1750.16	0.958221	0.938904	0.969901	0.934861	0.921384	0.900719	0.914645	0.932165	0.911051	0.843666	0.85265	0.818509	0.867026	0.783468	0.891734	0.780323	0.824349	0.806828	0.752022	0.81761	0.942049
1552	0	680	281	32	0	0	492.106	32.2051	721.012	59.4318	900.748	57.3762	0	0	1485.01	289.968	4681.45	1143.81	9028.6	1704.85	1552	16	993	0.003972	570.05	126.291	2632.64	1982.3	0.959718	0.943102	0.970796	0.934038	0.91994	0.897784	0.913394	0.933535	0.914904	0.844411	0.850453	0.816213	0.868077	0.787009	0.891742	0.784995	0.827795	0.808661	0.748238	0.81571	0.942598
1552	23883	680	281	32	140.325	13.471	492.106	32.2051	721.012	59.4318	900.748	57.3762	35.527	10.6561	1485.01	289.968	4681.45	1143.81	9028.6	1704.85	1552	0	24876	0.099504	157.479	88.8147	139.199	644.567	0.948022	0.934354	0.958213	0.939118	0.912868	0.898537	0.905592	0.921249	0.912144	0.841293	0.862619	0.817334	0.866257	0.781818	0.873593	0.74389	0.819565	0.784592	0.773155	0.818862	0.944485
1557	1306	496	248	28	364.5	19.8753	600.772	39.6007	830.478	65.0288	1021.9	62.3932	603.527	98.9494	2695.44	531.781	7127.76	1694.56	13147.5	2320.28	1557	11	2078	0.008312	485.366	177.858	2050.51	2576.81	0.954042	0.938884	0.964629	0.938402	0.913859	0.900385	0.91001	0.924206	0.914581	0.845765	0.85948	0.818335	0.865736	0.787295	0.889798	0.767565	0.821704	0.788739	0.753369	0.819779	0.944899
1558	1165	294	43	2	393.795	24.3896	616.512	48.2394	849.664	74.5521	1037.89	13.6379	762.215	141.749	2926.97	678.787	7665.31	2010.6	13629.6	534.68	1558	9	1504	0.006016	451.222	118.18	1399.85	1521.06	0.954122	0.93883	0.966423	0.937168	0.915559	0.902593	0.910572	0.921543	0.913564	0.852394	0.857048	0.810173	0.863697	0.783577	0.885971	0.756981	0.820479	0.783245	0.757646	0.822806	0.943816
1562	806	250	40	2	473.51	28.8773	657.378	51.0331	897.738	92.2309	1062.04	1.7793	1321.48	243.311	3544.4	813.231	9109.66	2777.45	14591.3	73.0155	1562	13	1098	0.004392	531.901	113.975	2135.5	1862.24	0.954463	0.938069	0.969945	0.934882	0.922131	0.907104	0.912568	0.920765	0.915756	0.854736	0.85929	0.811475	0.873862	0.784153	0.886612	0.759563	0.826503	0.784608	0.755464	0.824681	0.939435
1564	0	691	232	41	0	0	494.347	33.4931	679.392	56.6769	921.125	95.6861	0	0	1506.69	306.198	3921.41	964.72	9843.39	3028.39	1564	15	964	0.003856	557.032	118.425	2442.4	2040.81	0.959544	0.938278	0.970436	0.936722	0.924274	0.905602	0.91027	0.922199	0.918568	0.85944	0.85529	0.814315	0.876037	0.778527	0.889523	0.762967	0.83195	0.7889	0.754668	0.821577	0.939834
1564	26573	691	232	41	140.839	13.3015	494.347	33.4931	679.392	56.6769	921.125	95.6861	35.8823	10.4587	1506.69	306.198	3921.41	964.72	9843.39	3028.39	1564	0	27537	0.110148	155.409	80.7049	120.128	584.423	0.963395	0.937266	0.95221	0.942568	0.908759	0.913789	0.914787	0.930711	0.906144	0.846788	0.839852	0.834205	0.880143	0.781567	0.874224	0.775538	0.827759	0.786197	0.771998	0.796837	0.943639
1569	1521	513	195	35	355.747	18.6479	600.023	38.8243	791.627	63.6951	1023.87	104.957	560.89	88.5501	2684.16	519.093	6183.2	1499.67	13483.5	3969.02	1569	10	2264	0.009056	458.969	165.003	1726.03	2339.19	0.961352	0.942138	0.952297	0.941034	0.909452	0.910777	0.916519	0.930875	0.907465	0.851148	0.839885	0.821113	0.878534	0.78909	0.881846	0.761263	0.829284	0.788869	0.758171	0.808966	0.94015
1570	1369	311	26	1	390.145	22.8171	616.603	47.8968	804.674	59.7878	1168.33	0	740.403	130.079	2927.82	686.011	6472.89	1379.88	19400.9	0	1570	8	1707	0.006828	438.174	104.396	1237.18	1207.39	0.960164	0.93761	0.949912	0.940539	0.905975	0.909783	0.917399	0.933509	0.903632	0.847393	0.840363	0.823374	0.879906	0.792912	0.87932	0.753368	0.827182	0.792033	0.76157	0.802285	0.942004
1574	935	254	23	1	472.384	28.5302	658.857	54.0314	834.496	63.2079	1161.48	0	1311.8	237.444	3575.94	880.829	7221.11	1583.55	19063.5	0	1574	12	1213	0.004852	518.865	96.504	1912.59	1374	0.960841	0.938994	0.951772	0.945177	0.907667	0.912613	0.920033	0.931987	0.903133	0.845425	0.841303	0.827288	0.880462	0.791838	0.875515	0.749382	0.826051	0.79596	0.755153	0.804204	0.938582
1576	0	818	233	21	0	0	496.461	33.3071	683.776	56.6664	871.486	94.6776	0	0	1525.64	307.882	3997.04	996.521	8377.57	3035.96	1576	15	1072	0.004288	544.521	98.9528	2197.03	1505.06	0.963153	0.940765	0.952892	0.944496	0.905784	0.915112	0.921175	0.935168	0.901119	0.847948	0.83722	0.833022	0.880597	0.792444	0.876866	0.750466	0.828825	0.797575	0.753731	0.806437	0.940765
1576	26529	818	233	21	135.971	13.0573	496.461	33.3071	683.776	56.6664	871.486	94.6776	32.3361	9.73349	1525.64	307.882	3997.04	996.521	8377.57	3035.96	1576	0	27601	0.110404	151.838	82.3113	116.411	512.833	0.955056	0.945074	0.955889	0.937013	0.925945	0.90696	0.920166	0.917738	0.912757	0.830858	0.85669	0.833611	0.872197	0.792761	0.888663	0.782435	0.845966	0.793739	0.791004	0.802652	0.941433
1581	1208	606	198	18	344.252	19.0779	598.177	38.9096	790.412	65.1719	971.282	112.218	508.974	85.4542	2660.03	523.009	6160.68	1522.16	11651.2	4968.24	1581	11	2030	0.00812	469.131	166.582	1801.16	2111.57	0.966256	0.945813	0.957143	0.942118	0.914778	0.920197	0.924384	0.922906	0.913547	0.839409	0.850246	0.836207	0.873645	0.7867	0.878079	0.771429	0.836946	0.788916	0.777833	0.800985	0.939409
1582	1074	349	44	0	379.099	23.2598	611.213	44.0095	806.862	61.9619	0	0	680.224	125.638	2844.91	617.354	6535.37	1540.71	0	0	1582	9	1467	0.005868	447.149	121.024	1370.82	1356.29	0.96728	0.945467	0.958759	0.943081	0.918541	0.921609	0.93013	0.9182	0.918541	0.830266	0.84833	0.839468	0.877982	0.784254	0.882754	0.779141	0.842195	0.79107	0.780845	0.796864	0.937628
1586	690	292	35	0	464.748	28.1636	654.33	49.5349	845.867	80.1	0	0	1249.59	227.876	3493	800.713	7594.3	2229.95	0	0	1586	14	1017	0.004068	532.297	110.539	2112.07	1573.85	0.969027	0.952802	0.955752	0.945919	0.917896	0.920846	0.935103	0.918387	0.920354	0.825959	0.850049	0.840216	0.879056	0.782694	0.881514	0.77532	0.837266	0.794985	0.76942	0.798918	0.935595
1588	0	597	265	32	0	0	489.156	33.7119	678.522	56.1639	881.396	87.7949	0	0	1460.69	304.786	3906.09	987.008	8611.92	2672.34	1588	16	894	0.003576	559.328	114.814	2441.53	1802.08	0.969239	0.951902	0.955257	0.94519	0.920582	0.9217	0.937919	0.921141	0.923937	0.830537	0.853468	0.839485	0.880313	0.781879	0.883669	0.777405	0.838926	0.79698	0.772371	0.795861	0.937919
1588	23463	597	265	32	140.271	13.3462	489.156	33.7119	678.522	56.1639	881.396	87.7949	35.4666	10.4589	1460.69	304.786	3906.09	987.008	8611.92	2672.34	1588	0	24357	0.097428	155.652	82.8517	123.779	569.198	0.95334	0.945375	0.965164	0.943733	0.909636	0.899105	0.910744	0.920249	0.928645	0.826929	0.859753	0.840641	0.868949	0.817075	0.8826	0.796055	0.829166	0.793796	0.762614	0.791538	0.943979
1593	1274	446	219	31	370.774	19.7311	602.388	40.6356	795.623	59.8277	994.146	104.895	634.827	101.841	2718.97	556.235	6262.11	1429.64	12379.9	3995.15	1593	10	1970	0.00788	480.249	165.943	1917.06	2363.34	0.957868	0.95	0.96269	0.943401	0.913959	0.913706	0.91802	0.925127	0.925127	0.82132	0.861421	0.849239	0.86802	0.807614	0.890355	0.781726	0.844416	0.8	0.760406	0.803046	0.938579
1594	1167	258	44	2	410.605	24.1303	623.059	45.3622	811.786	68.1036	836.917	5.0564	862.596	151.853	3013.75	657.897	6676.86	1693.43	7163.52	129.258	1594	8	1471	0.005884	460.447	107.029	1422.37	1320.39	0.955472	0.949354	0.966349	0.939497	0.916383	0.910945	0.918083	0.922502	0.93032	0.812373	0.866757	0.849082	0.863698	0.811693	0.896669	0.780082	0.840585	0.800476	0.757308	0.809993	0.941196
1598	818	229	38	2	520.23	29.577	675.596	50.5598	862.384	70.9543	890.493	34.4289	1747.8	299.303	3841.52	862.832	7992.29	1993.74	8659.5	996.069	1598	13	1087	0.004348	565.604	93.5222	2419.91	1512.58	0.953082	0.949402	0.969181	0.939742	0.918583	0.914903	0.916743	0.922263	0.928703	0.814627	0.862925	0.847746	0.862925	0.814167	0.895584	0.776909	0.842686	0.801288	0.76127	0.810028	0.941582
1600	0	738	204	37	0	0	544.235	33.5721	697.202	57.631	893.344	65.4027	0	0	2003.28	371.286	4235.61	1053.63	8843.13	1950.22	1600	15	979	0.003916	589.304	95.6772	2726.94	1661.87	0.957099	0.948417	0.969356	0.940245	0.921348	0.919305	0.916752	0.921348	0.926966	0.813585	0.858529	0.847293	0.866701	0.817671	0.896834	0.775792	0.838611	0.797753	0.760981	0.816139	0.940756
1600	26182	738	204	37	139.551	13.8221	544.235	33.5721	697.202	57.631	893.344	65.4027	35.0059	10.8189	2003.28	371.286	4235.61	1053.63	8843.13	1950.22	1600	0	27161	0.108644	155.762	86.8464	132.035	592.826	0.963422	0.956058	0.956666	0.949229	0.927985	0.902047	0.90919	0.911601	0.925868	0.848386	0.846048	0.812396	0.87714	0.774677	0.892787	0.799326	0.835131	0.799879	0.776481	0.810316	0.937705
1605	1365	569	173	36	341.358	19.1176	644.164	41.0961	791.752	64.3347	989.235	71.7726	496.389	83.9349	3317.03	636.223	6187.79	1484.58	11986.1	2540.8	1605	10	2143	0.008572	469.001	180.505	1897.78	2319.37	0.960336	0.951703	0.963836	0.94587	0.922305	0.909706	0.905973	0.920672	0.929538	0.839477	0.859076	0.833878	0.872842	0.80448	0.894307	0.793747	0.833411	0.794214	0.766216	0.814512	0.935138
1606	1215	340	32	2	373.342	23.4981	657.263	45.0518	801.607	77.562	991.209	59.4363	650.236	124.199	3529.2	730.708	6472.05	1831.61	11999.7	2128.99	1606	9	1589	0.006356	443.495	132.224	1397.78	1502.89	0.961611	0.954059	0.961611	0.947451	0.921963	0.904342	0.903398	0.922907	0.927942	0.846759	0.863436	0.829767	0.875079	0.801133	0.893329	0.79893	0.834802	0.792322	0.771869	0.815922	0.931718
1610	812	291	31	1	475.08	29.2055	706.595	49.1031	837.794	84.4403	994.701	0	1334.89	249.686	4382.65	925.631	7402.11	2203.81	11998.4	0	1610	13	1135	0.00454	544.802	118.892	2291.4	1723.12	0.962555	0.95815	0.962996	0.947577	0.923789	0.911454	0.904846	0.927313	0.926872	0.853304	0.869163	0.83304	0.87489	0.805286	0.898678	0.806167	0.834802	0.790308	0.778414	0.8163	0.930837
1612	0	721	270	29	0	0	497.75	32.6522	729.86	54.6507	857.236	97.7498	0	0	1536.66	305.815	4839.13	1109.03	7993.67	2725.32	1612	15	1020	0.00408	569.411	120.896	2594.43	1885.83	0.964706	0.959314	0.964216	0.948039	0.92402	0.913235	0.905392	0.929902	0.927941	0.854902	0.871078	0.835784	0.870588	0.802941	0.902941	0.80098	0.833333	0.790686	0.780392	0.816667	0.927941
1612	25948	721	270	29	138.446	13.0658	497.75	32.6522	729.86	54.6507	857.236	97.7498	34.09	9.92406	1536.66	305.815	4839.13	1109.03	7993.67	2725.32	1612	0	26968	0.107872	154.746	86.4651	130.929	610.874	0.95465	0.949477	0.960416	0.937018	0.913861	0.90396	0.899511	0.922834	0.894468	0.849822	0.846503	0.805621	0.866879	0.775845	0.876632	0.765648	0.829057	0.780091	0.757082	0.822308	0.938186
1617	1390	523	226	25	344.243	18.6202	598.169	40.1662	832.737	63.2591	965.838	105.43	508.71	83.1718	2662.09	539.872	7177.96	1648.72	11379.9	3740.33	1617	10	2164	0.008656	463.81	178.412	1851.25	2418.52	0.96049	0.950323	0.960721	0.938309	0.919362	0.908965	0.906192	0.924908	0.908734	0.848891	0.85744	0.817468	0.87061	0.781885	0.89256	0.788817	0.82463	0.774723	0.768253	0.825323	0.932994
1618	1223	304	30	0	391.187	22.6972	618.113	43.9754	842.678	70.7351	0	0	746.232	131.728	2940.84	631.423	7465.36	1916.23	0	0	1618	8	1557	0.006228	444.193	109.777	1304.19	1288.86	0.959859	0.953757	0.962107	0.94027	0.919396	0.907836	0.908157	0.926461	0.907514	0.852922	0.848748	0.80668	0.871869	0.765896	0.885356	0.782595	0.821773	0.76718	0.76718	0.833012	0.932884
1622	826	254	28	0	457.08	27.9195	651.405	49.8497	874.375	75.6447	0	0	1189.22	218.867	3447.78	797.044	8347.27	2249.77	0	0	1622	13	1108	0.004432	512.173	106.383	1887.87	1511.73	0.96074	0.955776	0.960289	0.944043	0.922383	0.906137	0.90704	0.925542	0.91065	0.848827	0.844765	0.806408	0.874097	0.769404	0.88944	0.782491	0.814982	0.774368	0.771209	0.82852	0.933213
1624	0	697	236	27	0	0	478.15	31.7715	674.02	54.5703	895.037	71.3722	0	0	1363.31	272.773	3825.43	927.454	8919.28	2151.31	1624	15	960	0.00384	538.026	111.097	2181.09	1680.14	0.9625	0.957292	0.961979	0.94375	0.926042	0.907813	0.9125	0.923958	0.911458	0.852083	0.844792	0.809896	0.873958	0.764583	0.889583	0.790104	0.815625	0.775	0.770833	0.829688	0.933854
1624	22118	697	236	27	136.847	13.6667	478.15	31.7715	674.02	54.5703	895.037	71.3722	33.0377	10.3859	1363.31	272.773	3825.43	927.454	8919.28	2151.31	1624	0	23078	0.092312	153.536	84.3143	122.393	549.075	0.964512	0.942629	0.943951	0.932013	0.915417	0.905018	0.905039	0.926098	0.896546	0.840432	0.852739	0.811812	0.880471	0.781372	0.850572	0.769087	0.846499	0.805637	0.75078	0.773767	0.945554
1629	1060	504	199	26	324.576	19.0683	570.116	36.7778	770.518	61.141	987.71	78.3852	427.408	76.2184	2303.91	448.016	5700.44	1348.23	11968.2	2834.25	1629	11	1789	0.007156	452.992	173.515	1710.33	2180.28	0.964226	0.951928	0.960034	0.937395	0.915875	0.905534	0.916434	0.925098	0.905254	0.85299	0.850475	0.806875	0.879262	0.770542	0.867524	0.773058	0.839016	0.792342	0.750978	0.785914	0.937395
1630	937	306	43	3	362.94	22.1753	590.249	41.8791	777.801	73.4619	1003.89	67.0738	597.193	110.324	2562.19	550.696	5908.9	1694.5	12498.1	2563.56	1630	9	1289	0.005156	432.233	122.989	1268.56	1388.76	0.965089	0.948798	0.958883	0.937936	0.913887	0.905353	0.919705	0.920869	0.90031	0.851435	0.849496	0.808766	0.883631	0.766098	0.854538	0.769589	0.841738	0.791699	0.742436	0.77114	0.938324
1634	619	255	37	3	478.21	26.7073	650.551	45.3537	837.457	90.6348	1063.66	41.0062	1358.6	227.075	3424.24	720.878	7429.75	2467.43	14723	1728.76	1634	14	914	0.003656	542.757	108.925	2224.53	1719.04	0.964989	0.948031	0.959519	0.93709	0.916849	0.905361	0.921772	0.920131	0.895514	0.85558	0.853392	0.803063	0.88512	0.764223	0.858315	0.780635	0.845186	0.795405	0.742888	0.775164	0.932166
1636	0	551	233	38	0	0	500.271	31.799	672.145	47.2148	872.169	108.506	0	0	1558.66	293.151	3775.79	796.847	8479.32	3200.28	1636	16	822	0.003288	566.182	110.801	2507.05	1849.09	0.967762	0.949513	0.961679	0.940998	0.917883	0.913625	0.922141	0.9191	0.894769	0.854015	0.847324	0.798054	0.890511	0.759124	0.857056	0.782238	0.842457	0.79927	0.743309	0.773114	0.92944
1636	24057	551	233	38	135.199	13.3351	500.271	31.799	672.145	47.2148	872.169	108.506	31.8366	9.74936	1558.66	293.151	3775.79	796.847	8479.32	3200.28	1636	0	24879	0.099516	149.439	80.696	113.618	555.695	0.958338	0.939467	0.950098	0.93587	0.926967	0.91736	0.916898	0.916837	0.909683	0.80787	0.855661	0.841593	0.874794	0.783613	0.879256	0.763676	0.834278	0.807006	0.755477	0.767977	0.950219
1641	1039	406	194	33	372.124	19.8579	618.318	39.2891	788.845	53.931	990.972	116.03	641.78	102.869	2934.78	557.382	6086.37	1255.76	12350.6	4303.53	1641	11	1672	0.006688	492.471	170.778	2061.4	2457.09	0.958134	0.944976	0.957536	0.930024	0.926435	0.917464	0.92195	0.924043	0.906998	0.835825	0.846292	0.827153	0.882476	0.782297	0.867225	0.773624	0.838218	0.811304	0.76256	0.776316	0.941986
1642	949	233	34	2	399	23.6405	628.969	44.6783	790.074	60.2851	1008.86	75.3432	791.939	140.633	3097.51	657.276	6135.93	1430.02	12722.8	2796.88	1642	9	1218	0.004872	454.911	113.132	1401.76	1357.91	0.955665	0.944171	0.957307	0.928571	0.925698	0.916667	0.918719	0.926108	0.904762	0.833333	0.844417	0.828407	0.8789	0.785304	0.873153	0.772989	0.840312	0.811987	0.775452	0.777094	0.94376
1646	677	199	31	2	492.352	29.5419	673.452	49.6363	828.898	72.5227	1046.19	94.0675	1484.32	269.199	3802.95	826.306	7121.11	1955.23	14285.1	3756.46	1646	13	909	0.003636	544.695	101.814	2212.32	1567.14	0.958746	0.946095	0.959846	0.927943	0.924642	0.920242	0.919142	0.927943	0.90044	0.839384	0.832783	0.817932	0.883388	0.784378	0.866337	0.778878	0.842134	0.808581	0.770077	0.773377	0.942244
1648	0	582	188	32	0	0	518.551	35.1744	703.299	54.97	869.982	84.5282	0	0	1738.09	358.477	4337.89	1021.17	8272.2	2533.47	1648	15	802	0.003208	575.881	107.394	2608.23	1767.65	0.960723	0.947631	0.960723	0.928928	0.92394	0.922693	0.9202	0.927681	0.901496	0.838529	0.837905	0.815461	0.880923	0.786783	0.866584	0.787406	0.839776	0.807357	0.77182	0.769327	0.94015
1648	25328	582	188	32	138.105	13.822	518.551	35.1744	703.299	54.97	869.982	84.5282	33.9537	10.5732	1738.09	358.477	4337.89	1021.17	8272.2	2533.47	1648	0	26130	0.10452	151.542	78.9988	112.965	541.447	0.953636	0.937868	0.952507	0.937964	0.920436	0.915538	0.913414	0.920608	0.913643	0.82765	0.869384	0.84646	0.873689	0.82212	0.901225	0.802181	0.827937	0.802468	0.772809	0.793188	0.945484
1653	1286	438	151	27	337.874	19.5267	616.063	40.8452	802.952	62.8317	976.1	97.9594	481.7	84.0176	2906.15	583.422	6443.57	1482.89	11688.7	3739.6	1653	10	1902	0.007608	447.919	172.503	1672.42	2235.35	0.960568	0.939537	0.953207	0.93796	0.92429	0.925605	0.912461	0.921136	0.910883	0.83123	0.85857	0.840694	0.881966	0.793901	0.89327	0.786803	0.823344	0.805731	0.772608	0.793375	0.945584
1654	1144	261	31	1	371.082	23.8289	632.579	48.6355	793.414	81.2641	1002.64	0	638.817	122.718	3159.53	751.071	6295.88	1874.61	12286.6	0	1654	8	1437	0.005748	428.127	119.646	1226.79	1335.44	0.958942	0.937717	0.954071	0.93563	0.927627	0.925887	0.912665	0.919276	0.915449	0.821503	0.861865	0.85247	0.882394	0.793319	0.900835	0.783925	0.819068	0.807237	0.776618	0.793319	0.943633
1658	751	225	28	1	455.282	29.3728	675.924	53.9056	838.415	80.476	1018.01	0	1176.8	228.342	3856.17	944.949	7395.24	2021.91	12858.1	0	1658	13	1005	0.00402	515.914	114.47	1961.53	1599.16	0.962687	0.942289	0.959204	0.938806	0.925871	0.926368	0.914428	0.922886	0.915423	0.825871	0.858209	0.852736	0.882587	0.785572	0.894527	0.7801	0.814428	0.81393	0.767662	0.791045	0.944279
1660	0	661	210	28	0	0	467.571	32.7536	689.892	61.5035	860.044	89.4819	0	0	1277.08	271.708	4118.6	1137.46	8020.2	2469.64	1660	15	899	0.003596	531.727	118.95	2150.86	1756.49	0.962736	0.938265	0.962736	0.938821	0.926029	0.927141	0.91713	0.923248	0.916574	0.828699	0.858176	0.847608	0.884316	0.784761	0.892659	0.783648	0.812013	0.810345	0.7703	0.788654	0.944939
1660	26110	661	210	28	140.518	13.4312	467.571	32.7536	689.892	61.5035	860.044	89.4819	35.661	10.5154	1277.08	271.708	4118.6	1137.46	8020.2	2469.64	1660	0	27009	0.108036	153.539	74.6319	106.066	496.753	0.955089	0.947203	0.95346	0.935892	0.91899	0.910937	0.913936	0.913177	0.91675	0.851364	0.848513	0.817598	0.885409	0.80538	0.897145	0.785331	0.810397	0.804176	0.773575	0.834092	0.937188
1665	1442	450	170	24	347.299	19.344	569.777	39.6298	800.127	68.7345	968.532	105.605	522.584	87.4247	2304.53	488.015	6402.33	1726.1	11474.8	3780.36	1665	9	2086	0.008344	439.344	156.42	1512.17	2089.76	0.960211	0.946069	0.957814	0.934564	0.920901	0.913231	0.920422	0.919223	0.912272	0.841563	0.848035	0.832694	0.896453	0.808245	0.901007	0.785954	0.818792	0.80441	0.775407	0.813758	0.946788
1666	1289	254	31	2	380.118	23.4002	583.642	45.1949	826.514	73.0454	948.143	6.34104	685.739	126.38	2484.57	585.439	7060.19	1844.64	10399.2	207.706	1666	8	1576	0.006304	422.421	100.486	1113.37	1180.23	0.959391	0.946383	0.955584	0.937817	0.923858	0.91085	0.922272	0.915292	0.911168	0.839467	0.851206	0.837881	0.896574	0.810279	0.908947	0.782043	0.815673	0.797272	0.780457	0.820114	0.946701
1670	871	213	26	1	463.322	29.1968	628.112	50.1579	869.467	72.7023	984.806	0	1239.25	234.421	3097.25	748.185	8194.31	2033.09	11645.5	0	1670	12	1111	0.004444	504.889	94.1161	1767.59	1363.58	0.960396	0.943294	0.958146	0.941044	0.927993	0.909091	0.923492	0.914041	0.911341	0.839784	0.852835	0.842934	0.89784	0.805131	0.914491	0.786229	0.814581	0.805131	0.789829	0.820432	0.943294
1672	0	751	194	26	0	0	472.201	33.8434	636.753	54.1004	883.176	81.2863	0	0	1316.06	284.362	3234.7	848.73	8624.13	2377.22	1672	15	971	0.003884	516.082	98.2572	1895.08	1479.21	0.96138	0.944387	0.961895	0.943357	0.929454	0.910917	0.92173	0.912976	0.911432	0.840886	0.855304	0.84449	0.898558	0.803811	0.914006	0.787333	0.812564	0.81102	0.787333	0.819773	0.940268
1672	22621	751	194	26	132.212	13.1169	472.201	33.8434	636.753	54.1004	883.176	81.2863	29.791	9.16386	1316.06	284.362	3234.7	848.73	8624.13	2377.22	1672	0	23592	0.094368	148.011	79.8598	106.563	476.911	0.957761	0.934088	0.959202	0.933049	0.909885	0.915671	0.924911	0.908783	0.913106	0.858045	0.843188	0.821062	0.894392	0.781409	0.871037	0.790522	0.828544	0.796117	0.757481	0.802793	0.93697
1677	878	538	158	22	325.119	17.7398	566.805	38.7132	733.418	60.9502	983.977	78.8901	428.926	69.8841	2267.67	472.956	4928.51	1242.95	11837.2	2787.72	1677	11	1596	0.006384	456.092	161.727	1651.46	1944.64	0.95896	0.946742	0.962093	0.938596	0.915414	0.914474	0.91698	0.907895	0.915727	0.848997	0.85119	0.836779	0.89693	0.798872	0.889411	0.776003	0.822055	0.803571	0.784461	0.822055	0.93797
1678	776	337	32	0	356.761	20.8492	581.445	42.4043	741.555	65.9716	0	0	566.797	99.8648	2451.98	552.441	5108.36	1363.25	0	0	1678	10	1145	0.00458	433.644	118.451	1248.58	1142.87	0.961572	0.953275	0.964192	0.938428	0.913974	0.915721	0.921834	0.905677	0.916594	0.852838	0.847162	0.840175	0.900873	0.79738	0.884716	0.776856	0.826638	0.80786	0.780349	0.830131	0.937555
1682	448	265	26	0	438.599	26.268	620.098	46.7538	770.798	71.6995	0	0	1050.83	188.859	2974.72	682.435	5747.37	1642.76	0	0	1682	15	739	0.002956	515.371	105.757	1905.96	1286.72	0.962111	0.957375	0.963464	0.933694	0.916103	0.919486	0.918809	0.903924	0.922192	0.853857	0.843031	0.85521	0.907984	0.807848	0.889039	0.780785	0.82747	0.818674	0.779432	0.837618	0.94046
1684	0	371	248	26	0	0	458.355	30.279	639.508	54.8049	795.692	72.3016	0	0	1201.32	235.518	3277.59	854.336	6310.8	1706.71	1684	17	645	0.00258	541.605	110.305	2205.6	1459.89	0.96124	0.957364	0.963566	0.937984	0.92093	0.918605	0.917829	0.906977	0.91938	0.85814	0.850388	0.855814	0.906977	0.808527	0.887597	0.777519	0.826357	0.812403	0.783721	0.841085	0.939535
1684	21170	371	248	26	142.145	14.4093	458.355	30.279	639.508	54.8049	795.692	72.3016	37.0328	11.5664	1201.32	235.518	3277.59	854.336	6310.8	1706.71	1684	0	21815	0.08726	153.956	71.6915	101.15	445.059	0.957758	0.923401	0.958194	0.933326	0.90165	0.920261	0.920559	0.907907	0.891405	0.863076	0.829108	0.807036	0.886867	0.759019	0.854893	0.791015	0.816617	0.801077	0.7595	0.790832	0.938139
1689	1300	263	197	20	343.576	19.4601	554.338	35.9263	737.313	57.8683	901.34	73.0146	506.19	86.3495	2118.78	408.151	4995.72	1169.19	9114.5	2255.53	1689	9	1780	0.00712	424.56	146.819	1338.05	1730.35	0.961517	0.939326	0.964607	0.937921	0.913764	0.925	0.924438	0.914045	0.904213	0.863202	0.83118	0.829494	0.896067	0.775562	0.879213	0.787921	0.827528	0.803371	0.756742	0.808708	0.939326
1690	1149	152	33	0	377.805	23.3818	570.334	39.416	731.802	63.1835	0	0	673.451	125.635	2310.62	475.854	4903.97	1276.82	0	0	1690	7	1334	0.005336	408.5	84.4278	964.647	862.015	0.962894	0.937031	0.966267	0.942279	0.911919	0.929535	0.923913	0.917916	0.906297	0.866942	0.826087	0.83021	0.894303	0.767241	0.877061	0.794603	0.825712	0.800975	0.752249	0.806972	0.937781
1694	754	119	30	0	453.39	27.8172	606.512	46.5943	767.607	71.2454	0	0	1160.88	213.727	2785.95	649.039	5676.12	1618.3	0	0	1694	12	903	0.003612	484.008	80.8291	1525.04	1036.04	0.958472	0.93577	0.965116	0.947951	0.90753	0.934662	0.925803	0.91639	0.90144	0.871539	0.836656	0.835548	0.894241	0.774086	0.875969	0.80454	0.828904	0.796788	0.751384	0.807309	0.934662
1696	0	657	110	28	0	0	470.819	32.2203	626.67	46.6426	775.613	76.2993	0	0	1302.79	265.552	3068.57	693.581	5873.4	1782.83	1696	14	795	0.00318	503.118	83.3878	1708.09	1113.42	0.961006	0.939623	0.96478	0.949686	0.910063	0.940881	0.92956	0.918239	0.90566	0.874214	0.832075	0.840252	0.896226	0.774214	0.884906	0.810692	0.828931	0.799371	0.744654	0.811321	0.933962
1696	25937	657	110	28	142.531	13.5259	470.819	32.2203	626.67	46.6426	775.613	76.2993	37.1924	10.8205	1302.79	265.552	3068.57	693.581	5873.4	1782.83	1696	0	26732	0.106928	153.255	64.3128	86.8842	342.844	0.948414	0.930458	0.958533	0.921162	0.901579	0.927316	0.914559	0.90805	0.894041	0.85465	0.844942	0.816998	0.891516	0.752675	0.860673	0.785987	0.825789	0.80875	0.763056	0.781984	0.939604
1701	1604	468	86	25	328.95	18.3162	559.154	38.5584	722.904	59.4112	857.208	81.3453	444.365	74.1371	2177.86	449.637	4718.72	1187.03	7906.35	2457.9	1701	8	2183	0.008732	399.872	128.145	1069.84	1335.1	0.947778	0.934036	0.960834	0.929455	0.902657	0.931516	0.924187	0.912048	0.894411	0.869446	0.838983	0.817453	0.893953	0.764773	0.867613	0.781264	0.826615	0.806917	0.759734	0.788594	0.939762
1702	1416	270	21	0	354.102	21.8913	572.081	43.6572	721.48	51.7728	0	0	554.925	102.684	2338.98	531.42	4668.7	1017.75	0	0	1702	8	1707	0.006828	393.1	91.5811	887.722	816.724	0.949033	0.934681	0.959578	0.931459	0.900703	0.932337	0.922086	0.911248	0.896895	0.86819	0.845636	0.811365	0.896895	0.758641	0.869069	0.77563	0.828354	0.808436	0.758934	0.787932	0.938781
1706	907	219	20	0	462.092	27.6932	627.08	48.1792	779.095	55.318	0	0	1228.07	220.636	3077.45	702.409	5870.79	1255.19	0	0	1706	12	1146	0.004584	499.153	81.7687	1662.51	1000.67	0.953752	0.938482	0.961169	0.930192	0.903141	0.931501	0.924956	0.918848	0.904887	0.864747	0.843805	0.8137	0.903141	0.762653	0.868674	0.782723	0.831152	0.8137	0.759599	0.789703	0.941099
1708	0	790	201	20	0	0	485.356	31.5404	651.321	55.6686	801.079	70.7641	0	0	1424.74	275.479	3461.02	888.524	6432.2	1727.1	1708	14	1011	0.004044	524.598	86.0272	1928.64	1158.34	0.95549	0.943126	0.96093	0.930267	0.905045	0.931751	0.926311	0.922354	0.90455	0.866963	0.841246	0.818002	0.901583	0.762611	0.869931	0.784866	0.829871	0.818002	0.759149	0.789812	0.941147
1708	24566	790	201	20	138.365	13.3789	485.356	31.5404	651.321	55.6686	801.079	70.7641	34.0757	10.1763	1424.74	275.479	3461.02	888.524	6432.2	1727.1	1708	0	25577	0.102308	153.632	78.2812	108.963	435.209	0.940884	0.922333	0.951538	0.934922	0.925754	0.9151	0.914611	0.908961	0.907202	0.831802	0.847832	0.847832	0.885581	0.775267	0.878309	0.789537	0.83016	0.801267	0.789186	0.78858	0.949408
1713	1232	586	168	16	349.171	19.2593	590.36	40.1179	754.465	64.7379	911.475	81.4186	530.947	88.0362	2560.4	523.437	5369.69	1373.71	9463.18	2555.34	1713	10	2002	0.008008	458.273	150.131	1602.42	1719.14	0.942807	0.93007	0.956044	0.937812	0.922328	0.921578	0.924575	0.92033	0.905594	0.846404	0.847902	0.837413	0.893107	0.773726	0.877622	0.781219	0.822927	0.810939	0.763237	0.782967	0.941558
1714	1096	341	33	4	381.584	23.2352	608.284	45.475	776.306	70.4704	894.213	101.763	693.518	127.451	2807.72	632.888	5862.15	1570.58	9069.69	3130.76	1714	9	1474	0.005896	444.258	114.812	1321.07	1270.95	0.940299	0.927408	0.954885	0.938263	0.925373	0.91791	0.925034	0.920285	0.908752	0.838195	0.849729	0.83616	0.893826	0.77578	0.872117	0.777815	0.821235	0.808345	0.766961	0.779512	0.942334
1718	744	266	26	3	460.407	28.0592	648.948	49.6378	809.322	78.2005	970.442	98.7683	1215.21	223.468	3409.28	797.049	6659.9	1901.49	11490.1	3475.01	1718	13	1039	0.004156	518.88	104.188	1942.84	1439.93	0.942733	0.926372	0.95717	0.934071	0.929259	0.914822	0.920115	0.920115	0.906641	0.837825	0.856112	0.833494	0.892204	0.777671	0.872955	0.782483	0.815688	0.810395	0.766121	0.783446	0.937921
1720	0	648	249	27	0	0	484.799	32.1114	671.192	57.0723	857.252	84.1533	0	0	1420.59	282.658	3785.56	979.835	7917.05	2367.77	1720	15	924	0.003696	545.911	107.187	2247.74	1592.13	0.945346	0.930195	0.958874	0.935606	0.92803	0.918831	0.916667	0.918831	0.908009	0.837121	0.857143	0.834416	0.88961	0.772727	0.868506	0.77868	0.817641	0.811147	0.773268	0.787879	0.936688
1720	23375	648	249	27	138.104	13.3173	484.799	32.1114	671.192	57.0723	857.252	84.1533	33.881	10.1694	1420.59	282.658	3785.56	979.835	7917.05	2367.77	1720	0	24299	0.097196	153.611	81.7988	118.066	525.144	0.946191	0.951294	0.949936	0.936438	0.91121	0.90835	0.912033	0.905366	0.887032	0.840281	0.852957	0.844047	0.887958	0.807173	0.892033	0.768674	0.820919	0.809642	0.776287	0.8174	0.950615
1725	1229	459	201	24	351.179	19.6416	590.981	37.4265	776.282	62.9659	962.826	93.2495	540.258	90.757	2563.85	486.668	5834.16	1437.65	11195.9	3433.01	1725	10	1913	0.007652	461.056	162.835	1715.71	2096.92	0.949033	0.940146	0.953476	0.935964	0.920282	0.914009	0.915578	0.913487	0.895452	0.83978	0.848144	0.847099	0.8931	0.802666	0.87977	0.766597	0.816257	0.799007	0.788552	0.804496	0.945896
1726	1094	254	32	3	387.245	24.3043	602.372	41.6149	787.021	50.8075	958.609	91.0851	725.178	136.203	2720.34	561.381	6034.14	1117.01	11026.3	2873.56	1726	8	1383	0.005532	437.244	106.155	1236.79	1212.85	0.949385	0.946855	0.953001	0.94107	0.919017	0.911786	0.914317	0.91504	0.895155	0.839118	0.849602	0.855025	0.892263	0.813811	0.890094	0.763196	0.817426	0.798265	0.789226	0.80658	0.948662
1730	763	215	28	3	476.137	30.2344	645.812	46.7055	830.736	58.2797	997.324	66.7839	1344.72	256.636	3353.86	728.139	7106.59	1410.24	12253.2	2385.29	1730	13	1009	0.004036	523.682	97.1322	1965.16	1408.96	0.947968	0.947968	0.956392	0.940535	0.915758	0.912785	0.918236	0.911794	0.892963	0.840932	0.850842	0.856293	0.88999	0.815659	0.893459	0.763132	0.81665	0.796829	0.78444	0.808722	0.947473
1732	0	670	199	29	0	0	504.548	34.5274	671.965	51.4841	868.958	93.4634	0	0	1601.89	327.251	3783.28	875.464	8298.59	2942.59	1732	15	898	0.003592	553.416	99.3506	2301.56	1594.55	0.948775	0.948218	0.958797	0.939866	0.917595	0.91147	0.917595	0.912584	0.894209	0.834633	0.851336	0.85412	0.891982	0.811804	0.890869	0.767261	0.822383	0.797884	0.788419	0.806236	0.948218
1732	20011	670	199	29	136.474	13.305	504.548	34.5274	671.965	51.4841	868.958	93.4634	32.7182	9.8566	1601.89	327.251	3783.28	875.464	8298.59	2942.59	1732	0	20909	0.083636	154.381	87.9705	130.16	566.46	0.951456	0.947319	0.93553	0.932063	0.915395	0.918791	0.918313	0.916208	0.891865	0.872447	0.848056	0.858243	0.891386	0.81276	0.885623	0.792673	0.805227	0.804606	0.778325	0.818595	0.950356
1737	955	484	163	27	355.07	18.3559	611.415	38.6155	782.973	57.4916	973.374	97.4295	557.58	86.4759	2837.56	533.09	5964.69	1324.72	11591.6	3782.76	1737	11	1629	0.006516	484.299	169.147	1958.92	2241.82	0.949969	0.952425	0.948435	0.933088	0.910988	0.922652	0.916513	0.913751	0.895335	0.850215	0.860344	0.856661	0.892879	0.810927	0.890117	0.771025	0.816759	0.806323	0.772867	0.819214	0.946286
1738	863	296	20	5	399.258	23.0589	632.415	44.0019	823.9	65.9104	979.649	110.817	793.016	134.946	3146.52	649.53	6967.19	1734.58	11912.5	4270.46	1738	9	1184	0.004736	467.171	120.182	1532.64	1500.12	0.950169	0.950169	0.948057	0.929899	0.909628	0.926098	0.914696	0.914696	0.894848	0.853463	0.859375	0.855152	0.89527	0.809544	0.891047	0.780405	0.815034	0.813345	0.774916	0.821791	0.944679
1742	597	250	19	5	491.838	28.7709	679.716	48.1849	863.652	69.1333	1027.68	134.994	1478.83	257.285	3905.29	831.674	8019.64	1969.89	13930.7	5918.79	1742	14	871	0.003484	556.951	109.537	2389.45	1792.67	0.947761	0.952928	0.951206	0.93054	0.904133	0.925947	0.916762	0.907003	0.8938	0.850172	0.854765	0.862227	0.8938	0.812285	0.890356	0.791045	0.814581	0.814581	0.771527	0.823766	0.947187
1744	0	525	231	23	0	0	508.984	32.9177	697.607	53.5522	916.316	104.968	0	0	1641.87	315.253	4231.17	974.52	9781.16	4067.82	1744	16	779	0.003116	576.944	112.856	2650	1940.34	0.946727	0.957638	0.95122	0.93068	0.902439	0.928755	0.922336	0.908216	0.892811	0.847882	0.853659	0.868421	0.896662	0.813864	0.890886	0.792041	0.811938	0.816431	0.771502	0.823492	0.94801
1744	19543	525	231	23	137.904	13.4872	508.984	32.9177	697.607	53.5522	916.316	104.968	33.7632	10.3321	1641.87	315.253	4231.17	974.52	9781.16	4067.82	1744	0	20322	0.081288	154.734	88.1407	134.051	629.873	0.948332	0.931847	0.949267	0.925376	0.910319	0.924122	0.931946	0.926656	0.897525	0.866745	0.840813	0.845119	0.891472	0.774407	0.89905	0.804448	0.820293	0.808754	0.757086	0.814659	0.94565
1749	993	397	198	19	365.638	19.3771	620.224	39.2577	807.567	62.9741	1063	135.739	608.875	96.7662	2961.76	567.45	6554.37	1514.59	15389.5	7093.03	1749	11	1607	0.006428	491.228	177.12	2097.45	2655.75	0.951151	0.940261	0.944928	0.924704	0.910081	0.924704	0.928438	0.921904	0.898258	0.869322	0.843186	0.853143	0.88239	0.786559	0.893591	0.791537	0.818917	0.824518	0.770691	0.81705	0.94804
1750	904	235	22	0	400.417	23.8371	635.702	45.9447	825.548	77.0048	0	0	800.464	143.598	3199.47	697.441	7058.39	2127.45	0	0	1750	8	1161	0.004644	456.098	111.856	1404.63	1319.95	0.957364	0.940568	0.946598	0.921189	0.91559	0.924634	0.928079	0.925926	0.897502	0.877261	0.840224	0.846253	0.874246	0.781654	0.892334	0.799311	0.819983	0.828596	0.769165	0.806632	0.945306
1754	640	192	21	0	514.564	29.8925	694.121	51.6712	899.498	84.2162	0	0	1692.24	294.16	4164.34	943.545	9122.24	2784.66	0	0	1754	13	853	0.003412	564.457	99.3055	2431.6	1626.11	0.959555	0.94197	0.953693	0.922626	0.917351	0.926143	0.933177	0.926143	0.896835	0.875733	0.839977	0.846424	0.87163	0.794256	0.898007	0.810082	0.824736	0.83177	0.775498	0.80891	0.947245
1756	0	574	184	20	0	0	534.754	35.4692	712.998	55.3993	922.935	86.2431	0	0	1904.16	379.605	4518.01	1052.25	9853.22	3124.58	1756	15	778	0.003112	586.888	102.542	2726.69	1784.04	0.958869	0.942159	0.95437	0.922237	0.915167	0.927378	0.934447	0.928021	0.895244	0.875321	0.84126	0.845758	0.870823	0.798843	0.899743	0.809126	0.826478	0.833548	0.770566	0.807841	0.945373
1756	23752	574	184	20	142.898	13.7596	534.754	35.4692	712.998	55.3993	922.935	86.2431	37.5114	11.1561	1904.16	379.605	4518.01	1052.25	9853.22	3124.58	1756	0	24530	0.09812	156.98	81.0595	122.802	568.467	0.935752	0.920424	0.956298	0.92234	0.920506	0.926152	0.927069	0.909458	0.901468	0.854342	0.836894	0.830636	0.885752	0.777375	0.880921	0.788463	0.82077	0.813922	0.760253	0.808826	0.93726
1761	1402	442	154	18	350.669	18.5418	634.306	39.8087	817.813	61.5516	1018.84	91.4714	537.389	85.2943	3166.45	597.044	6798.26	1540.11	13219.2	4299.26	1761	9	2016	0.008064	454.506	168.709	1705.29	2238.56	0.943948	0.934028	0.955357	0.928075	0.921379	0.932044	0.934028	0.921379	0.903026	0.869296	0.844494	0.829861	0.885169	0.783234	0.893105	0.792659	0.826885	0.819444	0.753224	0.809028	0.941964
1762	1260	254	24	1	383.949	22.5656	645.461	45.4105	825.912	65.6251	979.326	0	705.895	124.153	3345.77	713.077	7015.28	1696.28	11453	0	1762	8	1539	0.006156	434.389	113.33	1246.96	1301.79	0.941196	0.935348	0.958739	0.926251	0.923652	0.931774	0.935348	0.919103	0.902534	0.871345	0.841131	0.825536	0.886615	0.777128	0.893112	0.788174	0.831709	0.816764	0.744314	0.809617	0.943795
1766	843	217	21	1	480.89	26.7523	698.402	52.1007	877.471	65.5374	1080.06	0	1381.35	229.04	4241.41	946.107	8388.21	1922.77	15343.6	0	1766	12	1082	0.004328	532.764	106.618	2103.84	1594.91	0.945009	0.937616	0.961183	0.933457	0.924214	0.928373	0.936691	0.920055	0.902033	0.871534	0.848429	0.827172	0.882163	0.773567	0.89695	0.789279	0.825323	0.815157	0.753235	0.816081	0.949168
1768	0	747	204	20	0	0	504.497	31.3997	723.647	57.7297	919.873	89.804	0	0	1597.59	296.343	4727.44	1145.3	9778.16	3156.27	1768	15	971	0.003884	559.095	110.85	2423.64	1817.26	0.945932	0.943872	0.96344	0.938208	0.922245	0.927909	0.938208	0.918641	0.903193	0.869722	0.850669	0.830587	0.880536	0.774974	0.898043	0.787848	0.828527	0.813594	0.752832	0.816169	0.950566
1768	25148	747	204	20	141.716	13.6007	504.497	31.3997	723.647	57.7297	919.873	89.804	36.5845	10.8073	1597.59	296.343	4727.44	1145.3	9778.16	3156.27	1768	0	26119	0.104476	157.233	82.8878	125.326	571.699	0.941269	0.942724	0.949232	0.929955	0.918661	0.923025	0.9227	0.906141	0.894904	0.834737	0.855929	0.834354	0.880508	0.793541	0.880796	0.778571	0.826065	0.806769	0.769363	0.793465	0.943968
1773	1421	558	173	16	332.375	18.5387	598.228	36.3214	817.551	63.5695	1004.15	98.5741	458.347	77.0428	2656.34	482.15	6798.86	1572.27	12706.7	4037.13	1773	10	2168	0.008672	444.473	169.406	1620.41	2142.31	0.948339	0.938884	0.959871	0.937039	0.925969	0.931965	0.93012	0.912131	0.902214	0.844788	0.854705	0.83095	0.875461	0.78667	0.883764	0.79059	0.827491	0.810655	0.768911	0.8125	0.943266
1774	1258	329	25	0	380.456	21.9894	623.908	40.3221	837.145	80.6536	0	0	686.675	119.863	3015.94	579.682	7363.31	2009.63	0	0	1774	8	1612	0.006448	437.226	113.658	1265.61	1267.24	0.94696	0.938896	0.958127	0.935794	0.92804	0.92835	0.92897	0.908809	0.900124	0.844913	0.85794	0.826613	0.871898	0.790943	0.877481	0.790633	0.829715	0.805211	0.766749	0.814206	0.941687
1778	819	289	21	0	479.594	27.5585	670.82	46.9381	888.987	85.3996	0	0	1371.16	237.901	3753.05	782.197	8810.01	2412.65	0	0	1778	13	1129	0.004516	536.159	102.611	2119.24	1492.61	0.951284	0.937555	0.962799	0.93667	0.925155	0.931798	0.927369	0.914083	0.902126	0.851639	0.856953	0.827281	0.869353	0.794508	0.883525	0.794951	0.837467	0.80558	0.761736	0.810895	0.943313
1780	0	713	264	20	0	0	492.112	30.5253	687.251	50.9006	894.176	80.2045	0	0	1483.19	275.736	4041.33	892.079	8935.32	2327.88	1780	15	997	0.003988	551.849	106.014	2310.07	1592.78	0.95336	0.938315	0.962889	0.937312	0.923771	0.930792	0.929789	0.911735	0.904714	0.856068	0.864092	0.828987	0.871113	0.795386	0.887161	0.791876	0.836008	0.805918	0.76329	0.808927	0.939819
1780	23174	713	264	20	140.341	13.5294	492.112	30.5253	687.251	50.9006	894.176	80.2045	35.5437	10.5797	1483.19	275.736	4041.33	892.079	8935.32	2327.88	1780	0	24171	0.096684	157.315	85.6494	129.363	556.185	0.949361	0.948161	0.954222	0.936411	0.916822	0.911299	0.92522	0.905693	0.893074	0.835526	0.846097	0.848931	0.887075	0.807952	0.903914	0.785921	0.818791	0.801601	0.777854	0.81302	0.94541
1785	1293	508	225	19	355.264	19.7523	600.366	35.1626	793.614	55.7354	990.985	83.6918	559.182	93.3887	2682.82	472.002	6201.32	1300.87	12117.2	3064.93	1785	10	2045	0.00818	470.285	165.982	1814.87	2149.77	0.953301	0.947433	0.958924	0.93643	0.916626	0.925917	0.92934	0.906112	0.898533	0.842054	0.856479	0.840098	0.883374	0.79511	0.894377	0.786064	0.830318	0.806846	0.769438	0.812958	0.93912
1786	1174	299	33	2	385.719	24.5403	612.384	40.1651	805.03	53.6368	891.191	54.1224	716.922	137.318	2853.53	552.418	6462.24	1282.88	8736.02	1569.39	1786	8	1508	0.006032	440.507	110.576	1276.92	1230.3	0.952586	0.947281	0.959549	0.935345	0.91313	0.926393	0.927387	0.910146	0.893899	0.833886	0.853117	0.845822	0.890584	0.797745	0.897878	0.789125	0.828249	0.802719	0.775199	0.810676	0.940981
1790	793	252	27	2	468.461	30.005	653.173	46.1006	837.511	61.977	938.406	52.2215	1281.25	246.172	3466.51	721.248	7295.54	1641.65	10174.8	1677.51	1790	13	1074	0.004296	521.954	101.214	1961.75	1397.79	0.951583	0.948324	0.963222	0.939479	0.912942	0.930168	0.926443	0.913873	0.893389	0.833799	0.853818	0.848231	0.889199	0.797486	0.900372	0.791899	0.826816	0.801676	0.775605	0.812384	0.939944
1792	0	691	240	27	0	0	492.377	33.9713	677.115	51.4168	868.951	74.5812	0	0	1489.59	308.552	3868.96	869.68	8189.4	2125.11	1792	15	958	0.003832	549.271	104.695	2274.5	1566.12	0.952505	0.949374	0.962944	0.942589	0.914927	0.930585	0.926931	0.916493	0.893006	0.835073	0.856994	0.852296	0.887787	0.80167	0.90501	0.789144	0.828288	0.797495	0.774008	0.81263	0.939457
1792	22315	691	240	27	132.684	13.7772	492.377	33.9713	677.115	51.4168	868.951	74.5812	30.1935	9.73287	1489.59	308.552	3868.96	869.68	8189.4	2125.11	1792	0	23273	0.093092	149.832	86.5035	122.577	547.592	0.950071	0.941714	0.952219	0.933098	0.913011	0.917544	0.91821	0.907855	0.892236	0.830555	0.853994	0.852662	0.873437	0.799123	0.898337	0.792528	0.805547	0.814119	0.778262	0.807567	0.939071
1797	910	492	199	22	350.595	18.8408	599.004	40.1967	783.063	60.1845	967.438	80.0983	537.19	86.5011	2673.22	543.896	5975.14	1363.5	11266.6	2758.29	1797	12	1623	0.006492	487.286	171.264	1996.91	2205.35	0.952557	0.949784	0.957794	0.939618	0.909119	0.918361	0.930376	0.907887	0.884781	0.82902	0.850585	0.850277	0.883241	0.796365	0.89772	0.783426	0.808996	0.803758	0.781269	0.802834	0.935305
1798	804	301	39	1	381.283	23.0823	616.03	44.8946	798.396	60.9247	943.208	0	691.775	124.938	2913.51	640.43	6328.03	1373.4	10237	0	1798	10	1145	0.00458	457.692	126.017	1476.14	1423.73	0.960262	0.951528	0.957205	0.942795	0.907424	0.913974	0.931004	0.90524	0.885153	0.828821	0.851092	0.846725	0.882096	0.805677	0.892576	0.786026	0.79869	0.807424	0.775546	0.79345	0.934934
1802	546	256	37	1	492.389	28.8397	669.771	51.1584	858.659	64.2183	1002.34	0	1483.87	260.558	3746.32	871.555	7859.45	1680.19	12275.6	0	1802	14	840	0.00336	563.189	110.974	2467.05	1709.5	0.964881	0.954167	0.956548	0.945238	0.902381	0.911905	0.932143	0.904167	0.879762	0.829762	0.848214	0.845833	0.883333	0.804167	0.889881	0.792262	0.793452	0.80119	0.772024	0.793452	0.933929
1804	0	474	242	36	0	0	508.346	32.4161	687.571	53.7203	881.269	72.7247	0	0	1635.26	314.077	4054.66	958.005	8524.02	2034.52	1804	17	752	0.003008	583.875	114.605	2743.63	1866.2	0.96742	0.953457	0.955452	0.946809	0.902926	0.908245	0.930851	0.905585	0.881649	0.833112	0.844415	0.84641	0.883644	0.807181	0.890293	0.794548	0.791888	0.803191	0.766622	0.796543	0.934176
1804	25950	474	242	36	138.243	13.1967	508.346	32.4161	687.571	53.7203	881.269	72.7247	33.9624	10.0143	1635.26	314.077	4054.66	958.005	8524.02	2034.52	1804	0	26702	0.106808	150.793	77.2942	110.274	546.932	0.948768	0.942589	0.955603	0.939892	0.916486	0.933863	0.924931	0.918471	0.89306	0.855666	0.862538	0.842952	0.862089	0.780728	0.906524	0.799397	0.815931	0.820931	0.772246	0.808966	0.945154
1809	1364	350	205	32	341.457	18.4778	608.649	39.1166	795.794	56.6404	978.902	71.7837	496.515	81.2121	2800.52	534.714	6254.84	1330.75	11619.2	2486.87	1809	10	1951	0.007804	447.584	175.595	1697.33	2316.68	0.954639	0.947975	0.960277	0.945925	0.92081	0.92286	0.926448	0.90979	0.887237	0.856996	0.850589	0.840338	0.868785	0.784726	0.906971	0.793696	0.805741	0.82368	0.778063	0.797027	0.939774
1810	1233	220	37	3	380.563	22.2748	624.82	40.6102	806.991	61.9956	878.812	88.1289	687.428	121.767	3029.46	581.6	6537.65	1508.32	8531.53	2388.49	1810	8	1493	0.005972	428.124	110.897	1193.28	1286.12	0.953449	0.950435	0.961822	0.946417	0.924313	0.927328	0.925988	0.910248	0.88714	0.859678	0.851641	0.83925	0.873074	0.77562	0.909913	0.787341	0.809444	0.826189	0.783992	0.798058	0.942733
1814	844	183	33	3	481.031	29.0573	675.375	45.7718	857.622	66.5796	928.424	107.421	1384.88	252.638	3826.42	779.318	7842.4	1779.22	10143.3	3140.81	1814	12	1063	0.004252	527.442	102.553	2030.39	1549.81	0.959078	0.956256	0.962371	0.951082	0.921449	0.928034	0.927093	0.907808	0.88476	0.862653	0.852775	0.839605	0.87206	0.784102	0.907808	0.784102	0.805738	0.823142	0.779868	0.787394	0.938382
1816	0	735	163	34	0	0	508.968	33.7287	704.645	52.9377	890.107	81.5966	0	0	1642.78	325.718	4356.69	976.873	8825.53	2401.7	1816	15	932	0.003728	557.095	106.348	2379.45	1757.43	0.958155	0.959227	0.965129	0.953863	0.919528	0.93133	0.93133	0.910408	0.886803	0.862124	0.850858	0.839056	0.875	0.780043	0.909335	0.781652	0.812768	0.822425	0.776288	0.789163	0.939378
1816	24871	735	163	34	141.479	13.4329	508.968	33.7287	704.645	52.9377	890.107	81.5966	36.3833	10.7114	1642.78	325.718	4356.69	976.873	8825.53	2401.7	1816	0	25803	0.103212	156.491	81.2175	121.015	550.275	0.951847	0.946789	0.957059	0.924815	0.919176	0.931384	0.941305	0.908053	0.899585	0.869724	0.867225	0.819188	0.854009	0.787583	0.88668	0.800818	0.823683	0.821339	0.756927	0.808472	0.937139
1821	1502	523	124	31	363.401	20.0759	618.532	40.0495	812.505	56.5554	1002.22	86.3761	598.256	99.9449	2939.09	564.426	6651.26	1391.63	12543.2	3233.41	1821	9	2180	0.00872	459.238	157.027	1674	2147.67	0.954128	0.952294	0.963761	0.938991	0.92133	0.929817	0.93945	0.910092	0.897477	0.867661	0.86078	0.836468	0.855734	0.794266	0.893807	0.794954	0.823165	0.82133	0.762156	0.797706	0.936009
1822	1351	297	19	3	406.246	24.5962	638.374	48.1304	810.978	63.4821	972.909	38.333	836.071	152.492	3243.89	724.283	6637.61	1507.33	11282.5	1357.63	1822	8	1670	0.00668	453.151	103.794	1349.06	1219.9	0.951497	0.95	0.96497	0.936826	0.921557	0.931437	0.942216	0.910778	0.894611	0.871856	0.861677	0.833832	0.85509	0.794311	0.889521	0.79521	0.829341	0.823353	0.759281	0.804192	0.932335
1826	987	256	16	3	495.083	29.7922	680.319	52.4579	832.681	91.0869	1031.21	58.4689	1509.12	273.434	3925.83	890.77	7304.67	2331.55	13491.3	2353.8	1826	12	1262	0.005048	538.213	92.7043	2101.31	1379.39	0.953249	0.954834	0.966323	0.938986	0.925119	0.934231	0.944532	0.911648	0.898177	0.875594	0.853407	0.841918	0.852615	0.792789	0.893423	0.791601	0.824089	0.821712	0.759509	0.804279	0.933835
1828	0	879	240	18	0	0	520.575	34.3634	706.137	57.3968	890.243	116.158	0	0	1757.15	351.857	4396.59	1064.29	9059.16	3691.64	1828	14	1137	0.004548	565.596	96.0552	2429.89	1553.26	0.953386	0.958663	0.967898	0.941513	0.927001	0.937115	0.944151	0.91117	0.899296	0.879507	0.854002	0.840809	0.850484	0.796834	0.891821	0.792876	0.819701	0.822779	0.756816	0.80431	0.934477
1828	25349	879	240	18	134.128	13.4862	520.575	34.3634	706.137	57.3968	890.243	116.158	31.1242	9.71685	1757.15	351.857	4396.59	1064.29	9059.16	3691.64	1828	0	26486	0.105944	152.651	90.6577	134.099	583.154	0.941837	0.944386	0.951729	0.932908	0.912048	0.931492	0.931398	0.909386	0.896606	0.853281	0.859058	0.848864	0.864513	0.781979	0.897285	0.789379	0.831949	0.80518	0.769652	0.818111	0.938685
1833	1059	647	206	18	324.417	18.3326	612.852	40.5206	802.499	63.9414	999.749	121.177	426.45	72.7147	2860.98	574.018	6437.22	1513.95	12716	4599.53	1833	11	1930	0.00772	478.437	184.73	1998.77	2309.75	0.951036	0.954145	0.962176	0.939896	0.920207	0.930311	0.942746	0.913212	0.899223	0.872539	0.851036	0.839896	0.863731	0.793523	0.889119	0.789119	0.833161	0.813472	0.757254	0.813212	0.939637
1834	932	389	42	0	367.586	22.7921	634.177	46.6896	813.347	64.3706	0	0	620.526	116.458	3178.61	713.412	6698.87	1553.55	0	0	1834	10	1363	0.005452	457.407	139.441	1537.9	1547.06	0.946809	0.953778	0.961849	0.936904	0.917095	0.9281	0.94204	0.915627	0.895451	0.871607	0.847395	0.841893	0.864637	0.791636	0.883346	0.786867	0.838591	0.811079	0.758621	0.817315	0.939839
1838	596	334	40	0	428.628	27.9121	665.758	52.5719	853.075	66.606	0	0	983.028	194.97	3684.13	892.463	7721.5	1802.13	0	0	1838	15	970	0.00388	527.782	136.282	2190.97	1832.23	0.952062	0.959278	0.965464	0.942268	0.919588	0.926804	0.947423	0.92268	0.901546	0.874742	0.846907	0.841753	0.864433	0.790206	0.884021	0.78866	0.826804	0.813402	0.766495	0.82268	0.939691
1840	0	503	308	38	0	0	455.549	31.4724	689.621	57.2704	891.491	82.039	0	0	1181	246.725	4101.19	1064.29	8867.51	2405.7	1840	17	849	0.003396	559.978	139.84	2584.43	2115.3	0.954064	0.962898	0.967609	0.947585	0.918728	0.93404	0.949941	0.925206	0.899882	0.877503	0.85159	0.840989	0.863369	0.797409	0.888104	0.782686	0.827444	0.813899	0.776796	0.822144	0.93934
1840	28478	503	308	38	133.637	13.1488	455.549	31.4724	689.621	57.2704	891.491	82.039	30.7456	9.37893	1181	246.725	4101.19	1064.29	8867.51	2405.7	1840	0	29327	0.117308	145.98	76.444	104.673	559.412	0.949586	0.930781	0.95216	0.933389	0.898353	0.923057	0.929059	0.90091	0.887373	0.838869	0.850428	0.848092	0.872626	0.792938	0.88352	0.774747	0.831009	0.804498	0.761824	0.793927	0.936935
1845	1194	368	250	34	361.313	19.575	564.478	35.4601	803.416	64.231	1000.63	78.2047	587.834	95.6898	2235.13	424.965	6462.21	1617.46	12434.8	2878.16	1845	11	1846	0.007384	473.462	175.553	1929.98	2558.67	0.950704	0.945016	0.962622	0.93662	0.901679	0.928223	0.930661	0.916847	0.899512	0.862405	0.856446	0.842362	0.868635	0.801463	0.890845	0.780878	0.836674	0.803629	0.765168	0.813109	0.940141
1846	1072	214	34	3	393.764	23.8099	576.721	41.7481	809.905	76.3512	959.951	73.1571	761.629	138.151	2392.31	531.333	6666.59	1890.58	10978.4	2583.93	1846	8	1323	0.005292	435.336	98.8266	1200.32	1240.4	0.950869	0.941421	0.961073	0.935374	0.898715	0.927438	0.928949	0.919501	0.90325	0.859033	0.859788	0.842404	0.875661	0.800831	0.895314	0.780801	0.840136	0.800076	0.760015	0.809524	0.935374
1850	751	174	32	2	477.927	29.094	619.108	48.7424	852.509	90.1042	978.464	34.782	1358.55	247.543	2965.67	739.497	7821.08	2476.16	11465.7	1213.33	1850	13	959	0.003836	517.086	93.0312	1886.87	1466.64	0.952033	0.94317	0.959854	0.932742	0.905631	0.925965	0.927529	0.919187	0.908238	0.854015	0.858707	0.839416	0.879562	0.803962	0.898332	0.790928	0.830553	0.803441	0.764859	0.813347	0.938999
1852	0	665	161	32	0	0	501.603	33.2109	643.349	54.1102	887.317	96.1686	0	0	1572.72	310.326	3334.7	879.709	8831.06	2925.86	1852	15	858	0.003432	542.587	96.8939	2174.06	1650.75	0.955711	0.94697	0.962121	0.934732	0.904429	0.927739	0.93007	0.920746	0.910256	0.854895	0.859557	0.839744	0.879953	0.805361	0.90035	0.792541	0.832751	0.808275	0.76049	0.815851	0.938811
1852	24305	665	161	32	140.949	13.0629	501.603	33.2109	643.349	54.1102	887.317	96.1686	35.9329	10.3614	1572.72	310.326	3334.7	879.709	8831.06	2925.86	1852	0	25163	0.100652	154.644	76.1433	108.838	493.542	0.964869	0.948059	0.963876	0.940587	0.904999	0.927652	0.932023	0.909848	0.905913	0.846064	0.836923	0.846839	0.878691	0.789771	0.908516	0.792155	0.797818	0.810158	0.778146	0.776835	0.938898
1857	1363	491	135	26	326.505	18.9248	592.29	39.2271	734.013	59.4048	983.407	92.4469	434.92	76.3681	2583.6	508.628	4935.83	1233.81	11901	3352.58	1857	10	2015	0.00806	427.048	157.36	1407.99	1883.02	0.963275	0.947146	0.962779	0.938958	0.906452	0.931266	0.930273	0.9134	0.911663	0.844169	0.845906	0.844417	0.875434	0.799256	0.906948	0.799752	0.80273	0.808685	0.776179	0.793548	0.93995
1858	1218	286	26	1	355.652	22.4688	603.83	44.2184	748.236	52.812	1040.55	0	562.507	107.143	2744.69	596.149	5202.81	1129.36	13727.3	0	1858	8	1531	0.006124	409.127	111.284	1057.55	1104.78	0.966362	0.94742	0.965382	0.938929	0.908883	0.93305	0.927172	0.913129	0.909536	0.842587	0.842913	0.846832	0.872959	0.797845	0.908883	0.802417	0.806009	0.801764	0.77629	0.784781	0.939582
1862	783	227	20	1	461.319	28.4899	659.469	46.5025	810.746	63.5427	1076.44	0	1222.73	225.249	3567.4	751.75	6634.45	1591.77	15190.1	0	1862	13	1031	0.004124	512.322	99.7495	1857.49	1333.02	0.967022	0.948109	0.967507	0.942289	0.905917	0.931135	0.92289	0.917071	0.905432	0.833172	0.842871	0.845296	0.873909	0.796314	0.909311	0.798739	0.804559	0.803104	0.772066	0.78613	0.943744
1864	0	683	214	20	0	0	488.428	33.9525	686.859	56.232	855.386	89.0403	0	0	1454.39	298.568	4049.13	997.586	7900.07	2691.42	1864	15	917	0.003668	542.739	104.621	2200.5	1541.85	0.966739	0.950382	0.968375	0.941112	0.907306	0.935115	0.920393	0.916576	0.905125	0.82988	0.842966	0.847328	0.882225	0.792257	0.909487	0.797165	0.811887	0.804253	0.778081	0.784079	0.944384
1864	22846	683	214	20	137.424	13.6672	488.428	33.9525	686.859	56.232	855.386	89.0403	33.4455	10.4133	1454.39	298.568	4049.13	997.586	7900.07	2691.42	1864	0	23763	0.095052	153.065	81.8341	117.071	515.82	0.952742	0.945482	0.961116	0.941969	0.919055	0.93633	0.928797	0.899466	0.894837	0.863085	0.840214	0.834785	0.872112	0.791735	0.908661	0.796869	0.821803	0.827063	0.754724	0.79062	0.926735
1869	1072	494	173	18	339.943	18.7204	588.887	39.7042	786.64	62.4371	954.267	92.8971	490.11	80.8334	2540.67	507.643	6064.03	1427.05	10903.6	3316.59	1869	11	1757	0.007028	460.213	166.139	1722.16	2055.24	0.963574	0.956175	0.965282	0.944792	0.912351	0.938247	0.92288	0.911781	0.900683	0.854297	0.845475	0.844622	0.87564	0.79226	0.909505	0.79539	0.822425	0.815595	0.777462	0.785145	0.930848
1870	964	311	33	0	375.34	22.7808	604.576	42.0243	795.634	66.8853	0	0	660.105	119.698	2750.73	574.837	6288.37	1596.92	0	0	1870	9	1308	0.005232	440.449	116.736	1299.18	1258.35	0.96445	0.952599	0.964067	0.945336	0.917813	0.937691	0.926988	0.910933	0.899083	0.860474	0.847477	0.847095	0.871942	0.787844	0.913609	0.792431	0.823777	0.817278	0.779052	0.780199	0.930046
1874	657	260	29	0	460.423	28.8958	644.18	45.7365	847.544	68.1032	0	0	1216.06	225.995	3326.94	717.985	7580.86	1825.8	0	0	1874	14	946	0.003784	522.794	106.214	1991.33	1464.52	0.963531	0.950846	0.964059	0.949789	0.917019	0.94186	0.930761	0.911734	0.89852	0.856765	0.849894	0.849366	0.878436	0.798097	0.917548	0.795983	0.817653	0.815539	0.781184	0.774313	0.930761
1876	0	583	240	29	0	0	484.876	32.7744	669.637	51.0944	872.537	81.0756	0	0	1421.91	283.46	3743.42	849.05	8320.34	2282.02	1876	16	852	0.003408	550.116	110.313	2310.66	1668.34	0.965376	0.950704	0.965376	0.951291	0.918427	0.943662	0.934272	0.91608	0.903756	0.856221	0.84507	0.848005	0.880282	0.803404	0.920775	0.795775	0.817488	0.818075	0.783451	0.776408	0.928991
1876	26375	583	240	29	136.495	13.3975	484.876	32.7744	669.637	51.0944	872.537	81.0756	32.7464	9.94882	1421.91	283.46	3743.42	849.05	8320.34	2282.02	1876	0	27227	0.108908	149.438	75.7677	104.028	494.456	0.958111	0.951133	0.959727	0.940206	0.923899	0.932016	0.941198	0.918518	0.88471	0.869707	0.827102	0.835733	0.856356	0.786591	0.896096	0.775645	0.803284	0.830481	0.777115	0.810592	0.940868
1881	1243	405	188	25	328.342	18.5464	578.189	38.1316	770.446	58.9703	962.271	80.8269	442.039	75.2883	2403.98	473.368	5691.38	1292.35	11094.4	2732.96	1881	10	1861	0.007444	435.892	167.77	1542.4	2063.14	0.964804	0.94734	0.962923	0.94331	0.913487	0.936056	0.934175	0.913219	0.896292	0.867813	0.848469	0.846051	0.872112	0.800107	0.907845	0.78748	0.81166	0.839334	0.767329	0.800376	0.93525
1882	1100	245	40	1	354.011	22.419	593.476	42.7659	773.208	69.9666	975.735	0	554.829	106.318	2605.47	569.582	5791.81	1552.11	11328	0	1882	8	1386	0.005544	408.887	115.494	1076.23	1217.61	0.965368	0.945887	0.962482	0.941919	0.916306	0.937229	0.934704	0.911977	0.892857	0.873377	0.845238	0.843074	0.870491	0.798701	0.902237	0.78824	0.815657	0.844877	0.766234	0.809163	0.938312
1886	728	201	39	1	471.368	28.6911	650.649	50.7424	832.33	73.7948	1031.91	0	1303.61	237.682	3438.4	821.159	7212.88	1965.09	13389.3	0	1886	13	969	0.003876	523.663	104.271	1996.74	1535.84	0.968524	0.94582	0.96646	0.942208	0.920537	0.939628	0.931373	0.912281	0.893189	0.869969	0.849845	0.847265	0.869969	0.800826	0.907121	0.787926	0.818369	0.853457	0.775542	0.812693	0.942724
1888	0	644	186	39	0	0	489.746	32.8572	667.353	55.6824	868.145	75.0617	0	0	1464.77	293.206	3718.37	945.777	8169.1	2116.17	1888	15	869	0.003476	544.743	108.948	2248.02	1716.67	0.969505	0.949367	0.96893	0.943613	0.923475	0.939586	0.93038	0.913694	0.893556	0.870541	0.852704	0.850403	0.86939	0.802071	0.908516	0.787687	0.816456	0.851554	0.775029	0.805524	0.944189
1888	25396	644	186	39	135.237	13.4558	489.746	32.8572	667.353	55.6824	868.145	75.0617	31.8798	9.87285	1464.77	293.206	3718.37	945.777	8169.1	2116.17	1888	0	26265	0.10506	148.786	77.0231	105.203	504.692	0.951018	0.957777	0.949267	0.935732	0.899867	0.932591	0.931715	0.921664	0.905901	0.854674	0.844451	0.83676	0.867371	0.808148	0.90059	0.790253	0.799143	0.827375	0.772492	0.816962	0.944184
1893	1134	467	159	29	356.076	19.3902	596.736	40.6013	777.369	63.3998	988.04	78.1768	562.801	92.1641	2643.81	533.591	5859.99	1454.64	11977.2	2757.7	1893	10	1789	0.007156	466.585	162.111	1761.85	2165.57	0.963108	0.951928	0.960872	0.948575	0.915036	0.942146	0.936836	0.918949	0.898826	0.866965	0.839575	0.835383	0.864449	0.799329	0.899106	0.788709	0.809391	0.833147	0.775852	0.816098	0.941029
1894	1029	269	26	0	392.987	23.2445	615.635	46.1372	781.58	65.2144	0	0	756.793	134.093	2910.29	647.541	5960.82	1505.81	0	0	1894	8	1324	0.005296	445.854	105.726	1296.52	1151.71	0.958459	0.950529	0.961103	0.949018	0.913897	0.946375	0.938066	0.918807	0.899169	0.872356	0.840634	0.828172	0.860272	0.798338	0.892749	0.792296	0.808912	0.831193	0.776813	0.82364	0.938066
1898	718	228	25	0	461.846	29.0688	646.161	55.955	820.416	72.8512	0	0	1227.51	234.581	3381.64	877.093	6909.27	1880.45	0	0	1898	13	971	0.003884	514.357	100.133	1879.61	1344.57	0.953141	0.947477	0.96035	0.951596	0.913491	0.944902	0.940268	0.918126	0.904737	0.871267	0.836766	0.820803	0.864573	0.802266	0.902163	0.791967	0.80896	0.838311	0.776519	0.825438	0.939238
1900	0	629	212	25	0	0	478.681	33.1518	662.471	63.4786	836.112	83.3241	0	0	1369.45	289.09	3660.91	1049.23	7355.37	2229.17	1900	15	866	0.003464	533.992	104.322	2103.21	1501.68	0.95612	0.952079	0.960739	0.955543	0.915127	0.948037	0.943418	0.920901	0.904734	0.877021	0.840647	0.823903	0.859122	0.80485	0.901848	0.794457	0.809469	0.842956	0.773095	0.827367	0.941109
1900	26338	629	212	25	137.308	13.0756	478.681	33.1518	662.471	63.4786	836.112	83.3241	33.2774	9.82566	1369.45	289.09	3660.91	1049.23	7355.37	2229.17	1900	0	27204	0.108816	149.936	73.2242	99.1708	451.589	0.943924	0.962248	0.96223	0.935248	0.903654	0.941479	0.924938	0.917953	0.89996	0.855021	0.859138	0.833536	0.874816	0.804698	0.905951	0.804863	0.833039	0.794589	0.770218	0.810377	0.945468
1905	1232	455	176	22	346.576	18.4611	581.518	38.9765	773.873	69.5932	931.052	83.8486	518.94	83.4773	2446.75	497.257	5805.26	1557.09	10090	2849.1	1905	10	1885	0.00754	450.004	157.431	1589.55	1953.08	0.942971	0.959682	0.958621	0.940849	0.906101	0.941114	0.935279	0.917507	0.90557	0.85756	0.849072	0.834218	0.867109	0.814058	0.907692	0.796817	0.815119	0.817507	0.77321	0.823077	0.945093
1906	1102	262	27	0	373.859	22.1372	594.573	44.7318	782.641	82.3005	0	0	652.038	116.604	2623.43	595.448	6055.65	1881.71	0	0	1906	8	1391	0.005564	423.366	104.234	1128.24	1103.76	0.941409	0.96082	0.955428	0.939971	0.904026	0.94069	0.937815	0.920561	0.909058	0.849029	0.8422	0.831416	0.872394	0.814881	0.901869	0.801222	0.819195	0.819554	0.773185	0.817398	0.942847
1910	724	216	25	0	481.92	28.5454	651.897	48.6267	839.935	91.87	0	0	1392.01	251.99	3452.37	767.949	7501.82	2540.63	0	0	1910	13	965	0.00386	529.242	94.3801	2011.47	1371.29	0.947668	0.958549	0.95544	0.941969	0.902073	0.941451	0.941969	0.919171	0.915026	0.851295	0.849223	0.825907	0.868912	0.810881	0.912435	0.797927	0.819689	0.833679	0.76943	0.820207	0.945596
1912	0	641	199	24	0	0	510.209	34.414	679.567	55.4233	860.627	96.0687	0	0	1655.56	335.598	3921.22	953.052	8076.09	2684.12	1912	15	864	0.003456	558.95	97.3852	2355.74	1526.44	0.950231	0.958333	0.95544	0.945023	0.91088	0.939815	0.945023	0.917245	0.911458	0.850694	0.84838	0.828125	0.866319	0.809606	0.908565	0.799769	0.822338	0.833333	0.769676	0.819444	0.945602
1912	24155	641	199	24	137.3	13.1649	510.209	34.414	679.567	55.4233	860.627	96.0687	33.2848	9.92818	1655.56	335.598	3921.22	953.052	8076.09	2684.12	1912	0	25019	0.100076	151.861	80.1407	113.488	510.29	0.950997	0.954854	0.954235	0.945861	0.910848	0.940805	0.927975	0.938427	0.914705	0.843839	0.836125	0.829749	0.869899	0.819237	0.914225	0.793877	0.819717	0.799932	0.77683	0.770015	0.926256
1917	1179	470	161	23	320.49	17.6065	601.905	40.8856	766.721	57.8484	948.836	102.016	410.999	67.9114	2712.9	557.031	5607.22	1270.18	10781.8	3489.13	1917	10	1833	0.007332	439.726	172.004	1587.77	2017.92	0.953355	0.954446	0.955265	0.946536	0.915712	0.935352	0.943262	0.935079	0.908347	0.853246	0.845336	0.828969	0.864975	0.821331	0.915712	0.79569	0.816421	0.81233	0.772231	0.793508	0.934806
1918	1035	262	26	0	365.914	21.7122	626.308	45.4546	767.847	65.955	0	0	611.537	109.253	3060.55	664.882	5659.72	1451.82	0	0	1918	8	1323	0.005292	425.38	118.025	1195.73	1218.85	0.954649	0.955026	0.954271	0.951247	0.917234	0.933107	0.943311	0.93424	0.902116	0.851096	0.844293	0.834845	0.868859	0.821995	0.917989	0.795918	0.814815	0.807256	0.767196	0.787604	0.932729
1922	673	214	22	0	442.665	27.272	662.654	49.6013	815.398	77.4784	0	0	1080.82	197.634	3625.7	807.591	6804.56	1913.37	0	0	1922	13	909	0.003636	503.476	111.054	1818.47	1429.87	0.956546	0.956546	0.949945	0.950495	0.914741	0.929043	0.937844	0.936194	0.90374	0.852585	0.849285	0.834983	0.873487	0.826733	0.915292	0.79538	0.816282	0.808581	0.775028	0.793179	0.931243
1924	0	583	195	19	0	0	465.767	31.7039	686.757	52.8621	850.908	83.4111	0	0	1261.28	254.859	4037.66	919.868	7739.49	2185.51	1924	15	797	0.003188	529.018	114.32	2095.01	1599.92	0.959849	0.959222	0.949812	0.954831	0.919699	0.930364	0.93601	0.939147	0.904642	0.851317	0.847553	0.830615	0.873902	0.826851	0.916562	0.797992	0.813676	0.799875	0.776662	0.794856	0.931619
1924	24468	583	195	19	140.898	13.5871	465.767	31.7039	686.757	52.8621	850.908	83.4111	35.9694	10.7881	1261.28	254.859	4037.66	919.868	7739.49	2185.51	1924	0	25265	0.10106	153.141	72.0632	100.923	458.677	0.96511	0.951554	0.960261	0.951237	0.92072	0.945597	0.936157	0.923432	0.898437	0.866555	0.845992	0.851732	0.892064	0.816129	0.92167	0.784801	0.807085	0.838037	0.777221	0.778112	0.93958
1929	1396	409	168	17	344.482	19.5373	564.347	37.5074	789.66	59.2897	951.135	84.8847	510.214	87.8816	2236.62	446.036	6122.87	1402.23	10742.8	2771.55	1929	9	1990	0.00796	432.436	151.623	1426.28	1898.75	0.96407	0.955528	0.957789	0.948241	0.917085	0.937186	0.943216	0.927136	0.908794	0.85603	0.837688	0.851508	0.898241	0.815829	0.916834	0.792211	0.808794	0.814573	0.780905	0.776884	0.931658
1930	1254	241	26	0	381.157	23.3814	582.599	41.3864	812.293	68.9104	0	0	691.319	127.797	2464.27	525.912	6691.75	1688.28	0	0	1930	8	1521	0.006084	420.445	94.1637	1074.81	1035.61	0.964826	0.954306	0.960224	0.949047	0.920118	0.937541	0.942801	0.926693	0.907298	0.857002	0.833991	0.856345	0.900723	0.819527	0.916174	0.79027	0.811966	0.822156	0.78238	0.765943	0.929323
1934	833	198	22	0	484.463	28.3964	633.861	47.4994	879.067	78.8236	0	0	1413.69	248.805	3175.32	710.321	8495.29	2326.93	0	0	1934	12	1053	0.004212	520.799	85.5672	1892.89	1287.87	0.963913	0.953466	0.958215	0.950142	0.920228	0.933998	0.944444	0.933048	0.91453	0.860399	0.848053	0.857075	0.896011	0.824311	0.91453	0.795347	0.811491	0.820513	0.780152	0.77113	0.933048
1936	0	738	179	21	0	0	504.746	32.501	655.033	50.9543	898.378	72.7428	0	0	1601.32	312.357	3506.71	794.086	9023.92	2178.62	1936	14	938	0.003752	542.238	88.4222	2131.11	1396.05	0.966418	0.95629	0.957356	0.952559	0.920043	0.939232	0.945629	0.931237	0.914712	0.864606	0.846482	0.857143	0.89339	0.826226	0.91791	0.795842	0.815565	0.820896	0.785181	0.772921	0.932303
1936	25217	738	179	21	142.257	13.2482	504.746	32.501	655.033	50.9543	898.378	72.7428	36.9468	10.671	1601.32	312.357	3506.71	794.086	9023.92	2178.62	1936	0	26155	0.10462	156.602	77.3394	112.05	470.79	0.945919	0.935481	0.963258	0.948499	0.913267	0.940986	0.931352	0.913114	0.893539	0.88291	0.866718	0.834984	0.870426	0.814567	0.925846	0.777194	0.808354	0.834716	0.790097	0.819518	0.951405
1941	1479	539	145	18	392.099	20.4256	629.243	38.292	785.72	58.9361	1029.26	72.8133	749.965	117.353	3089.46	566.92	6031.17	1347.82	13483.4	2784.9	1941	9	2181	0.008724	482.133	142.7	1784.34	1936.16	0.950023	0.946584	0.965383	0.954149	0.93237	0.950023	0.93879	0.926639	0.900275	0.875745	0.854883	0.842962	0.875974	0.820266	0.927098	0.789546	0.814764	0.835167	0.783127	0.802613	0.945896
1942	1345	316	25	1	421.584	25.2003	639.209	44.4211	768.394	49.9308	1125.34	0	933.682	168.336	3249.08	698.019	5619.16	1078.05	17345.8	0	1942	8	1687	0.006748	467.905	98.5626	1446.55	1165.01	0.949022	0.946651	0.964138	0.95406	0.936277	0.952875	0.936574	0.925904	0.897451	0.874037	0.857439	0.844991	0.87048	0.817427	0.929461	0.789567	0.813574	0.840545	0.784825	0.810907	0.94754
1946	977	280	22	0	503.589	30.3654	678.577	48.4969	809.482	53.7073	0	0	1587.91	285.749	3887.37	862.345	6568.35	1274.61	0	0	1946	13	1279	0.005116	547.159	87.6558	2176.98	1220.79	0.951525	0.948788	0.964034	0.952697	0.942924	0.950352	0.939406	0.930023	0.897967	0.86982	0.859265	0.843628	0.86982	0.822518	0.931196	0.79007	0.818999	0.847537	0.780297	0.808835	0.947224
1948	0	884	258	21	0	0	523.193	34.4981	698.435	53.6486	830.793	53.4888	0	0	1783.49	350.244	4247.02	1010.85	7093.13	1341.44	1948	15	1163	0.004652	567.623	90.2326	2425.87	1339.84	0.953998	0.952279	0.966896	0.954858	0.9454	0.953568	0.939381	0.932072	0.900688	0.870593	0.855546	0.849097	0.867584	0.827171	0.929923	0.792347	0.819003	0.846948	0.78031	0.809544	0.949269
1948	24195	884	258	21	136.955	13.1199	523.193	34.4981	698.435	53.6486	830.793	53.4888	33.0357	9.89787	1783.49	350.244	4247.02	1010.85	7093.13	1341.44	1948	0	25358	0.101432	156.707	93.0267	142.779	577.044	0.9511	0.943548	0.957686	0.926867	0.920242	0.930673	0.943667	0.927084	0.909969	0.848608	0.837073	0.816054	0.855884	0.822107	0.909476	0.785866	0.835673	0.844467	0.76465	0.802764	0.948596
1953	1131	665	217	20	351.643	19.7246	629.001	39.086	804.728	63.0381	941.701	57.811	542.425	91.688	3087.23	571.761	6488.35	1568.51	10301.5	1847.03	1953	11	2033	0.008132	496.534	175.158	2105.5	2189.4	0.954255	0.94786	0.961879	0.948352	0.925971	0.943679	0.941712	0.929169	0.903591	0.863256	0.849484	0.83694	0.863256	0.825135	0.920069	0.790703	0.829808	0.843089	0.773979	0.806444	0.950812
1954	1035	399	41	2	387.16	23.3658	645.409	43.6903	813.296	62.4431	937.837	26.6214	724.09	131.536	3341.07	670.967	6692.09	1578.73	10087.9	853.488	1954	9	1477	0.005908	469.499	133.025	1609.39	1541.97	0.951591	0.945836	0.963439	0.945836	0.925863	0.944482	0.943466	0.928571	0.91063	0.865944	0.855112	0.832092	0.860528	0.827691	0.922478	0.794177	0.830061	0.846649	0.775559	0.813473	0.952607
1958	679	351	40	2	476.246	28.0381	689.79	51.4242	856.125	66.7813	1006.62	1.01958	1343.41	238.698	4086.98	908.789	7804.31	1835.47	12433	37.6137	1958	14	1072	0.004288	561.33	123.009	2503.49	1827.03	0.953825	0.948228	0.962687	0.947295	0.929104	0.947761	0.949627	0.925373	0.908116	0.867071	0.860075	0.836287	0.86194	0.829291	0.928172	0.798974	0.83209	0.84375	0.781716	0.815299	0.94916
1960	0	594	330	39	0	0	502.168	33.0278	714.481	57.2602	889.443	76.4295	0	0	1577.84	313.083	4551.12	1085.27	8781.89	2331.46	1960	17	963	0.003852	590.607	125.429	2888.47	2024.27	0.953271	0.94704	0.962098	0.948079	0.929907	0.949637	0.950156	0.926272	0.911734	0.863448	0.858255	0.834372	0.863967	0.830737	0.92783	0.800104	0.832814	0.844237	0.784528	0.817757	0.951713
1960	22563	594	330	39	140.125	13.6948	502.168	33.0278	714.481	57.2602	889.443	76.4295	35.4119	10.8333	1577.84	313.083	4551.12	1085.27	8781.89	2331.46	1960	0	23526	0.094104	158.565	93.7584	152.198	698.142	0.95167	0.94251	0.951012	0.94098	0.915349	0.930354	0.941703	0.906444	0.902767	0.843535	0.847042	0.844534	0.867445	0.811379	0.892629	0.794653	0.807893	0.828615	0.758289	0.815141	0.946123
1965	1223	454	289	37	374.227	19.9164	618.764	39.7917	828.883	62.1297	1002.37	72.6008	652.632	103.477	2942.1	571.729	7075.71	1588.49	12470.3	2774.71	1965	11	2003	0.008012	506.856	185.29	2316.61	2745.64	0.95307	0.947079	0.955067	0.944583	0.929356	0.936595	0.94683	0.916375	0.905891	0.855966	0.852971	0.836745	0.860709	0.816026	0.913879	0.797803	0.824014	0.837993	0.761358	0.805042	0.950075
1966	1103	263	51	3	397.548	24.5093	629.619	47.4209	836.71	66.8077	999.889	66.9798	784.019	144.286	3112.97	704.607	7292.9	1722.58	12346.1	2329.36	1966	9	1420	0.00568	457.575	122.955	1473.56	1599.77	0.953169	0.949648	0.953169	0.942958	0.924296	0.931338	0.946127	0.915493	0.901408	0.848944	0.858099	0.833099	0.865493	0.809155	0.905986	0.798592	0.816197	0.835915	0.759507	0.799648	0.948239
1970	769	222	47	3	493.063	29.2733	675.038	53.0638	884.564	71.8966	1082.59	85.8651	1490.36	265.823	3838.54	903.92	8615.92	2047.86	15735.4	3517.37	1970	13	1041	0.004164	551.245	114.397	2353.89	1938.76	0.951009	0.948607	0.95341	0.942843	0.928434	0.938521	0.948127	0.918348	0.901057	0.848703	0.854947	0.838617	0.860231	0.807877	0.902978	0.81172	0.815562	0.830932	0.756484	0.799232	0.95293
1972	0	689	208	49	0	0	526.25	33.1716	707.629	60.589	933.819	95.861	0	0	1812.84	342.98	4434.35	1150.43	10254.7	3383.54	1972	15	946	0.003784	587.241	119.173	2826.5	2268.14	0.953488	0.950317	0.955603	0.943446	0.93129	0.939746	0.946089	0.921247	0.900634	0.847252	0.855708	0.837738	0.860465	0.812368	0.903277	0.810254	0.817125	0.82981	0.756871	0.79704	0.95296
1972	25740	689	208	49	138.409	13.6046	526.25	33.1716	707.629	60.589	933.819	95.861	34.1403	10.3954	1812.84	342.98	4434.35	1150.43	10254.7	3383.54	1972	0	26686	0.106744	154.32	87.0063	133.128	670.136	0.96026	0.956213	0.946489	0.953234	0.919733	0.929158	0.941486	0.922038	0.907761	0.862999	0.85513	0.839485	0.886645	0.812542	0.898449	0.792045	0.807015	0.8277	0.777112	0.796747	0.951866
1977	1374	527	173	39	357.129	19.5507	633.851	40.281	817.223	63.824	1025.95	93.5642	567.843	93.6668	3160.69	607.396	6792.6	1604.48	13486	3702.18	1977	10	2113	0.008452	476.16	177.951	1962.6	2558.4	0.957407	0.951727	0.951254	0.954804	0.926645	0.933743	0.945812	0.916943	0.903455	0.852816	0.855655	0.845954	0.877662	0.822054	0.895646	0.796971	0.808566	0.821107	0.767156	0.795788	0.952911
1978	1253	312	29	2	391.074	23.7366	648.13	45.2633	841.85	65.4282	966.892	68.0338	746.261	136.06	3386.3	705.675	7422.19	1780.56	11186.1	2320.63	1978	8	1596	0.006384	450.238	120.213	1396.75	1435.98	0.959586	0.949875	0.952381	0.95614	0.925439	0.935464	0.942043	0.914474	0.904449	0.85495	0.85213	0.850877	0.882206	0.822368	0.895363	0.799185	0.807331	0.826441	0.768484	0.795426	0.953947
1982	868	272	25	2	491.905	30.4161	698.705	53.204	888.663	72.4982	1001.13	70.14	1481.23	274.419	4249.78	965.236	8740.41	2205.8	12409.6	2563.69	1982	13	1167	0.004668	549.478	109.265	2300.75	1684.37	0.960154	0.946444	0.949443	0.951157	0.928449	0.942159	0.941731	0.915596	0.907883	0.85647	0.852185	0.854327	0.882177	0.821765	0.895887	0.797344	0.811482	0.826478	0.771208	0.794344	0.95587
1984	0	767	263	25	0	0	516.299	34.4032	719.283	60.7858	926.799	87.1686	0	0	1714.71	342.209	4652.94	1174.98	9971.21	2817.21	1984	15	1055	0.00422	576.628	112.19	2642.83	1877.11	0.961137	0.947393	0.952133	0.952607	0.92891	0.943128	0.94218	0.916114	0.909005	0.857346	0.854502	0.85545	0.886256	0.82891	0.895735	0.799052	0.814692	0.824171	0.772512	0.792417	0.955924
1984	25198	767	263	25	138.318	13.3905	516.299	34.4032	719.283	60.7858	926.799	87.1686	34.0437	10.2048	1714.71	342.209	4652.94	1174.98	9971.21	2817.21	1984	0	26253	0.105012	155.932	89.9333	138.88	635.768	0.96549	0.953358	0.946635	0.946692	0.925532	0.934979	0.945149	0.927437	0.895745	0.855007	0.841009	0.85276	0.886089	0.811069	0.896145	0.781892	0.806346	0.820649	0.770579	0.787243	0.945244
1989	1310	584	228	20	340.929	18.9794	617.039	40.8948	820.668	67.9002	1028.16	87.3105	494.47	82.8472	2919.8	580.475	6892.93	1703.99	13527.3	3363.61	1989	11	2142	0.008568	473.69	182.498	1958.48	2432.07	0.960784	0.951447	0.950747	0.954715	0.926237	0.939542	0.94141	0.924837	0.900794	0.855742	0.853408	0.840336	0.889589	0.819795	0.900093	0.782213	0.810924	0.820495	0.754435	0.798086	0.95028
1990	1194	334	44	2	380.087	22.9529	635.215	45.3875	840.55	82.6259	1079.15	43.0291	685.293	124.399	3190.9	680.778	7467.49	2260.81	15376.8	1823.66	1990	9	1574	0.006296	447.985	129.537	1425.24	1613.06	0.960928	0.955845	0.950127	0.95648	0.929161	0.938691	0.940597	0.928208	0.902478	0.856099	0.852922	0.843393	0.896125	0.823698	0.90216	0.777001	0.810038	0.815438	0.750953	0.796696	0.952033
1994	807	282	37	2	485.047	29.715	688.035	50.1459	889.295	92.1357	1121.91	30.6036	1420.12	262.048	4053.21	885.668	8865.93	2856.23	17226.3	1400.78	1994	13	1128	0.004512	550.183	116.954	2350.65	1909.24	0.957447	0.954787	0.949025	0.95789	0.931294	0.940603	0.939273	0.928635	0.905142	0.856826	0.856383	0.844858	0.892287	0.816046	0.897163	0.785461	0.805408	0.810284	0.749557	0.789894	0.954787
1996	0	710	272	38	0	0	510.153	34.8404	715.905	53.3242	926.77	115.475	0	0	1655.55	338.732	4566.99	1028.35	10169.8	3889.39	1996	16	1020	0.00408	580.541	122.069	2749.13	2165.78	0.961765	0.956863	0.94951	0.957843	0.933333	0.939216	0.943137	0.931863	0.908333	0.860784	0.855392	0.848529	0.892157	0.818137	0.894608	0.784314	0.809314	0.807353	0.748039	0.789706	0.954412
1996	24351	710	272	38	135.666	13.4882	510.153	34.8404	715.905	53.3242	926.77	115.475	32.1813	9.94087	1655.55	338.732	4566.99	1028.35	10169.8	3889.39	1996	0	25371	0.101484	153.552	91.7092	141.412	688.126	0.955441	0.947598	0.958555	0.951381	0.93932	0.94202	0.942888	0.931319	0.90769	0.862303	0.855406	0.866659	0.862757	0.833097	0.91441	0.793682	0.812108	0.832387	0.773817	0.809704	0.947736
2001	1096	503	234	35	344.415	19.369	612.776	40.5641	823.301	62.0448	1038.19	125.966	509.813	85.7508	2859.76	563.488	6936.59	1603.89	14236.1	5165.16	2001	11	1868	0.007472	489.665	193.607	2204.84	2868.8	0.957173	0.955032	0.955835	0.955567	0.941381	0.947537	0.942184	0.935225	0.916221	0.855193	0.845557	0.858405	0.883565	0.825214	0.897216	0.784261	0.799786	0.821199	0.767666	0.797377	0.940846
2002	1012	285	45	2	378.506	23.065	632.078	46.3042	839.448	56.3501	959.952	76.8286	676.925	122.724	3146.62	694.903	7324.19	1453.68	10994.5	2584.61	2002	9	1344	0.005376	448.576	131.577	1438.55	1595.5	0.954985	0.956845	0.956845	0.956845	0.943452	0.949033	0.943452	0.93564	0.914063	0.856027	0.84189	0.861607	0.885417	0.825893	0.89881	0.789435	0.807292	0.818824	0.766741	0.797247	0.939732
2006	675	239	40	2	464.49	28.2404	671.907	51.2778	892.575	64.4903	1000.59	42.4062	1247.58	226.988	3781.46	858.091	8816.64	1909.02	12276.9	1546.76	2006	14	956	0.003824	535.377	124.087	2220.82	1920.28	0.955021	0.957636	0.960251	0.957113	0.942469	0.950314	0.941423	0.935669	0.910042	0.85931	0.847803	0.856695	0.895397	0.822176	0.895397	0.783473	0.805439	0.824268	0.766736	0.803347	0.941946
2008	0	599	228	41	0	0	483.19	32.0723	689.342	55.3722	921.339	85.3818	0	0	1406.63	280.13	4089.62	973.888	9786.85	2648.77	2008	16	868	0.003472	558.037	128.408	2507.22	2152.08	0.956797	0.957373	0.963134	0.957373	0.941244	0.951613	0.940092	0.936636	0.912442	0.864055	0.853111	0.854263	0.894585	0.825461	0.901498	0.785714	0.812212	0.824885	0.769585	0.800691	0.941244
2008	23843	599	228	41	134.331	13.6108	483.19	32.0723	689.342	55.3722	921.339	85.3818	31.2763	9.73349	1406.63	280.13	4089.62	973.888	9786.85	2648.77	2008	0	24711	0.098844	149.215	82.7192	118.246	608.724	0.947695	0.954615	0.948768	0.947898	0.933006	0.932803	0.951459	0.925742	0.911922	0.867306	0.873174	0.856784	0.859314	0.826515	0.919267	0.799806	0.808527	0.832605	0.767917	0.809761	0.951722
2013	1030	437	195	36	359.089	19.3936	593.219	38.1511	801.262	61.3465	1032.68	92.9377	577.06	93.5062	2593.9	499.398	6399.14	1469.54	13741.8	3650.58	2013	11	1698	0.006792	484.406	178.03	2043.84	2657.55	0.95318	0.954653	0.959658	0.95318	0.94258	0.940813	0.944641	0.934629	0.917256	0.866902	0.86013	0.861013	0.871025	0.843051	0.915783	0.80477	0.82391	0.826561	0.765607	0.812721	0.943168
2014	945	282	35	1	403.015	24.1968	613.156	43.9487	819.23	63.4733	1000.32	0	816.21	147.113	2871.66	624.594	6838.3	1511.69	12202	0	2014	9	1263	0.005052	461.942	111.586	1451.04	1347.06	0.951306	0.958036	0.957641	0.950911	0.942597	0.940222	0.946952	0.9327	0.914885	0.868171	0.866192	0.859462	0.86342	0.852336	0.91726	0.807997	0.81829	0.823436	0.765241	0.819477	0.938638
2018	665	232	34	1	503.203	30.8743	659.742	49.6327	868.286	73.7844	1020.12	0	1584.91	291.829	3579.3	821.065	8164.78	2002.22	12937.8	0	2018	13	932	0.003728	556.043	99.7436	2333.59	1588.13	0.952253	0.959764	0.958691	0.954399	0.945279	0.94206	0.945815	0.931867	0.912017	0.867489	0.871781	0.853541	0.859979	0.851931	0.915236	0.801502	0.814914	0.829936	0.762339	0.819206	0.939378
2020	0	580	218	32	0	0	519.464	36.4289	675.596	58.9779	879.915	81.4716	0	0	1748.75	367.18	3864.53	1024.76	8530.38	2318.71	2020	16	830	0.00332	574.369	102.441	2565.92	1690.69	0.951807	0.961446	0.959639	0.957831	0.95	0.942169	0.95	0.934337	0.912651	0.868072	0.872289	0.856024	0.859639	0.845181	0.912048	0.801205	0.812048	0.830723	0.762651	0.821687	0.938554
2020	28586	580	218	32	138.136	13.855	519.464	36.4289	675.596	58.9779	879.915	81.4716	33.9784	10.5141	1748.75	367.18	3864.53	1024.76	8530.38	2318.71	2020	0	29416	0.117664	150.445	75.5024	105.42	506.5	0.949364	0.951421	0.949194	0.947189	0.912684	0.93184	0.948225	0.923137	0.893561	0.862133	0.863459	0.851373	0.870462	0.820064	0.905205	0.806211	0.811854	0.825809	0.759162	0.792851	0.945081
2025	1444	440	184	30	357.178	19.6266	624.038	42.2324	785.517	64.2081	982.613	84.4006	568.105	93.4031	3021.66	621.092	6045.77	1500.72	11817.9	2878.22	2025	10	2098	0.008392	459.655	164.988	1723.94	2184.18	0.948522	0.958294	0.953289	0.952574	0.93184	0.932316	0.949714	0.924214	0.902526	0.871544	0.872021	0.855338	0.858675	0.829361	0.908246	0.811487	0.806482	0.833174	0.765014	0.800048	0.947569
2026	1313	257	26	0	388.901	23.9214	641.576	45.8831	779.929	74.4218	0	0	734.136	134.702	3287.42	704.733	5958.83	1672.02	0	0	2026	8	1596	0.006384	435.959	107.039	1230.4	1178.41	0.952381	0.955514	0.954887	0.952068	0.928258	0.932331	0.952068	0.926065	0.905702	0.875	0.869674	0.855576	0.858083	0.829261	0.915727	0.815476	0.808584	0.834586	0.762218	0.795739	0.948935
2030	927	219	26	0	501.211	30.1022	696.776	49.0701	848.979	77.3035	0	0	1565.49	280.839	4204.77	896.42	7658.11	2016.61	0	0	2030	12	1172	0.004688	545.47	95.7604	2193.83	1425.85	0.952218	0.960751	0.954778	0.949659	0.932167	0.931314	0.953072	0.926195	0.904437	0.875427	0.874147	0.857509	0.853669	0.829778	0.918515	0.814846	0.80802	0.837457	0.764505	0.799061	0.948805
2032	0	830	211	24	0	0	517.51	34.4696	715.557	56.5384	864.819	78.3649	0	0	1726.74	344.69	4569.31	1078.83	8090.77	2112.16	2032	14	1065	0.00426	564.574	99.8589	2433.33	1561.41	0.955399	0.962441	0.955399	0.949296	0.931455	0.932864	0.953991	0.926291	0.907512	0.875587	0.873709	0.856338	0.856338	0.831925	0.916901	0.815023	0.80892	0.839906	0.761972	0.804695	0.947418
2032	27032	830	211	24	140.386	13.1157	517.51	34.4696	715.557	56.5384	864.819	78.3649	35.5175	10.2124	1726.74	344.69	4569.31	1078.83	8090.77	2112.16	2032	0	28097	0.112388	156.464	84.293	126.405	549.712	0.952895	0.940723	0.948322	0.952059	0.92743	0.936239	0.941399	0.916842	0.902908	0.849486	0.841638	0.855643	0.877994	0.82265	0.895861	0.791988	0.796847	0.814696	0.764815	0.796331	0.949763
2037	1500	625	171	21	366.102	19.5842	627.601	40.6243	829.748	65.7011	976.316	86.996	611.283	98.3818	3069.81	596.468	7112.05	1715.19	11616.9	3117.83	2037	10	2317	0.009268	476.389	163.105	1853.98	2170.32	0.954899	0.950367	0.957057	0.949072	0.930082	0.934614	0.946914	0.918213	0.896849	0.858006	0.853906	0.858222	0.873112	0.830384	0.892533	0.806647	0.799957	0.817436	0.763487	0.804489	0.944756
2038	1345	384	30	3	388.417	23.5043	635.369	48.3183	832.465	61.9503	1005.57	81.0406	731.177	133.363	3199.61	730.193	7167.04	1648.06	12637.4	3148.9	2038	9	1762	0.007048	450.848	120.025	1398.98	1421.77	0.957719	0.947219	0.955165	0.950057	0.929342	0.936436	0.948922	0.916572	0.898411	0.855562	0.8479	0.858683	0.875993	0.830306	0.887628	0.801078	0.796254	0.810726	0.764756	0.805051	0.943246
2042	906	306	28	3	490.104	29.1789	687.628	52.4406	879.235	72.7618	994.508	79.7177	1463.88	261.355	4051.73	913.885	8470.55	2148.02	12223.4	3007.07	2042	13	1243	0.004972	548.713	107.828	2284.76	1655.67	0.961384	0.948512	0.957361	0.947305	0.932824	0.937249	0.950121	0.917538	0.893805	0.857603	0.855591	0.871279	0.874497	0.828238	0.890185	0.794851	0.790024	0.81255	0.76428	0.810539	0.940869
2044	0	804	292	30	0	0	511.007	33.5481	707.946	61.0237	912.063	88.1069	0	0	1662.15	328.713	4441.17	1146.99	9521.19	2855.44	2044	15	1126	0.004504	572.763	111.829	2592.21	1849.02	0.966252	0.951599	0.956483	0.947158	0.936501	0.938721	0.955595	0.918295	0.891652	0.855684	0.858792	0.874778	0.872114	0.828597	0.89476	0.796625	0.792185	0.809059	0.762433	0.809503	0.941385
2044	22181	804	292	30	136.726	14.134	511.007	33.5481	707.946	61.0237	912.063	88.1069	33.0166	10.6213	1662.15	328.713	4441.17	1146.99	9521.19	2855.44	2044	0	23307	0.093228	157.792	97.6521	156.655	682.941	0.948985	0.950937	0.951345	0.957953	0.926138	0.931373	0.942142	0.924508	0.89456	0.841421	0.836294	0.845197	0.891621	0.818595	0.883962	0.798215	0.826983	0.819174	0.765221	0.811988	0.962629
2049	1075	595	244	28	344.138	19.4998	611.972	41.5186	811.291	65.6126	1012.09	104.931	508.674	87.1014	2850.48	578.575	6654.58	1611.56	13047.6	4231.03	2049	12	1942	0.007768	494.524	186.154	2179.15	2567.81	0.955458	0.948249	0.957775	0.950309	0.929197	0.933316	0.944645	0.923275	0.893409	0.852729	0.840371	0.854789	0.891092	0.8293	0.891092	0.799176	0.800463	0.812564	0.767508	0.811792	0.950824
2050	960	363	44	2	383.474	22.9616	632.538	45.8957	831.367	74.5094	1082.44	118.367	703.586	127.426	3152.42	687.074	7188.7	1887.8	15992.6	5064.21	2050	10	1369	0.005476	464.932	134.542	1583.68	1672.51	0.951059	0.947407	0.962016	0.954711	0.929511	0.934259	0.943024	0.920015	0.887509	0.850256	0.834186	0.84989	0.897005	0.829803	0.892257	0.799489	0.804967	0.810446	0.769175	0.80935	0.952885
2054	668	321	40	2	469.05	28.0684	675.105	49.1167	878.556	80.2557	1115.89	182.04	1284.1	230.294	3829.67	835.421	8486.45	2327.32	18249.8	8313.27	2054	14	1031	0.004124	550.348	124.514	2389	1990.86	0.952958	0.949564	0.963628	0.957808	0.93065	0.939379	0.944714	0.921435	0.887488	0.85451	0.836566	0.850145	0.896702	0.833172	0.892823	0.798739	0.804559	0.807953	0.766246	0.806499	0.951988
2056	0	585	300	39	0	0	488.837	32.7293	694.929	54.9715	896.767	98.8108	0	0	1456.63	292.438	4187.17	989.42	9130.01	3258.95	2056	16	924	0.003696	572.968	125.727	2667.04	2064.25	0.959416	0.95184	0.965368	0.959416	0.931277	0.942641	0.944264	0.92316	0.890152	0.856602	0.840368	0.85119	0.896645	0.833333	0.891234	0.799242	0.8079	0.808983	0.765693	0.8079	0.950758
2056	27335	585	300	39	143.022	13.4351	488.837	32.7293	694.929	54.9715	896.767	98.8108	37.5569	10.8403	1456.63	292.438	4187.17	989.42	9130.01	3258.95	2056	0	28259	0.113036	157.08	80.8584	123.535	598.437	0.941558	0.959128	0.953979	0.957624	0.942903	0.943151	0.934463	0.917991	0.894388	0.859708	0.863601	0.844368	0.870254	0.835557	0.879967	0.793641	0.816112	0.819686	0.768516	0.819597	0.951414
2061	1713	431	245	31	346.899	19.0881	589.151	37.2524	797.57	60.4399	1009.39	111.242	520.673	85.9739	2540.11	481.466	6308.71	1413.6	12993.1	4432.54	2061	10	2420	0.00968	444.156	167.96	1626.08	2321.48	0.947727	0.955579	0.961157	0.958678	0.940702	0.945248	0.93905	0.920248	0.896901	0.855165	0.854339	0.846694	0.875826	0.83657	0.889463	0.803926	0.817562	0.811983	0.767769	0.818802	0.954959
2062	1557	252	38	1	384.282	23.3863	608.222	41.1884	828.995	78.9646	1004.73	0	708.244	129.116	2798.47	565.521	7146.31	1928.27	12363.4	0	2062	8	1848	0.007392	424.299	101.649	1131.97	1214.97	0.94697	0.956981	0.959145	0.958333	0.942911	0.944535	0.935606	0.923972	0.897727	0.854437	0.853896	0.845238	0.872294	0.836039	0.889069	0.80276	0.818452	0.814123	0.767045	0.8171	0.958063
2066	1077	203	34	1	454.462	28.798	642.368	46.8691	873.613	83.8434	1057.57	0	1169.96	222.342	3301.96	738.055	8357.2	2143.27	14408.7	0	2066	12	1315	0.00526	494.766	99.2245	1694.98	1462.29	0.951331	0.958175	0.959696	0.957034	0.941445	0.944867	0.939163	0.922433	0.901141	0.853992	0.857414	0.845247	0.874144	0.835741	0.893156	0.80038	0.81673	0.812548	0.764639	0.825475	0.957795
2068	0	967	190	33	0	0	478.664	32.8246	669.832	52.7041	893.844	93.522	0	0	1368.78	279.186	3751.49	907.61	8993.96	2570.89	2068	14	1190	0.00476	520.7	102.028	1960.67	1595.82	0.952101	0.958824	0.959244	0.957983	0.941597	0.946218	0.939076	0.92479	0.90042	0.852941	0.857983	0.843277	0.87521	0.839076	0.893697	0.802941	0.816387	0.809244	0.761765	0.82563	0.960504
2068	28972	967	190	33	135.322	13.1604	478.664	32.8246	669.832	52.7041	893.844	93.522	31.8969	9.63054	1368.78	279.186	3751.49	907.61	8993.96	2570.89	2068	0	30162	0.120648	150.526	78.7743	107.994	491.474	0.947799	0.958872	0.95007	0.954429	0.945693	0.937985	0.945743	0.919617	0.904101	0.859509	0.859475	0.844407	0.862078	0.83466	0.905361	0.820751	0.806163	0.83388	0.756581	0.805533	0.954114
2073	1312	688	158	30	344.695	18.6819	581.271	39.1782	777.923	60.5461	990.814	102.469	510.723	83.4171	2443.91	495.606	5862.11	1385.17	12230.4	3567.85	2073	11	2188	0.008752	459.228	157.667	1665.72	2046.17	0.951325	0.958867	0.953154	0.957267	0.948583	0.943099	0.941271	0.91979	0.900594	0.860146	0.868373	0.843236	0.866773	0.837066	0.899223	0.808272	0.808272	0.827468	0.765768	0.815585	0.953154
2074	1182	412	25	0	373.897	22.4575	594.451	44.3411	780.725	67.9154	0	0	652.417	117.616	2620.98	585.073	5950.53	1528.39	0	0	2074	9	1619	0.006476	436.305	109.451	1235.18	1101.49	0.950896	0.955528	0.952749	0.957072	0.951204	0.942248	0.946572	0.918777	0.899321	0.866893	0.872761	0.848672	0.86504	0.844348	0.903027	0.812847	0.8042	0.832613	0.76992	0.814392	0.951513
2078	789	337	23	0	471.553	28.0526	644.266	49.7656	829.631	73.2085	0	0	1304.53	233.554	3337.15	774.486	7141.51	1941.53	0	0	2078	14	1149	0.004596	529.377	96.6751	2017.53	1293.93	0.950392	0.95953	0.953438	0.960836	0.949521	0.943429	0.947346	0.918625	0.901218	0.872933	0.875544	0.855527	0.869887	0.848564	0.895561	0.822454	0.802002	0.829852	0.778503	0.822889	0.949956
2080	0	685	316	23	0	0	490.36	33.0588	663.427	54.5985	853.011	75.5699	0	0	1470.5	297.372	3651.14	905.158	7763.25	2192.33	2080	16	1024	0.004096	551.913	100.933	2284.77	1453.87	0.952148	0.962402	0.953125	0.962891	0.947754	0.945801	0.945313	0.919434	0.899902	0.873535	0.874512	0.858398	0.870117	0.854492	0.896484	0.818848	0.804688	0.830566	0.776855	0.823242	0.95166
2080	27901	685	316	23	140.597	13.2007	490.36	33.0588	663.427	54.5985	853.011	75.5699	35.689	10.4036	1470.5	297.372	3651.14	905.158	7763.25	2192.33	2080	0	28925	0.1157	155.159	79.4105	115.311	497.666	0.963613	0.942455	0.935799	0.935488	0.927606	0.933137	0.950199	0.926914	0.90408	0.865169	0.856353	0.863111	0.879602	0.812913	0.905877	0.80764	0.806984	0.821296	0.7586	0.805946	0.940778
2085	1634	487	260	21	343.865	19.3092	589.974	38.684	762.458	59.3643	937.644	80.0433	507.382	85.8661	2553.04	503.972	5520.59	1289.6	10277.9	2690.56	2085	10	2402	0.009608	444.264	158.883	1550.2	1901.52	0.957952	0.951291	0.943172	0.950042	0.936928	0.935887	0.95025	0.917777	0.902789	0.867818	0.851998	0.860325	0.871149	0.829101	0.902373	0.813489	0.81453	0.826603	0.76353	0.805371	0.945878
2086	1445	300	56	1	377.448	22.7676	606.655	41.7979	772.745	67.1411	922.442	0	671.157	121.487	2778.29	570.749	5771.88	1527.69	9578.46	0	2086	8	1802	0.007208	428.193	109.721	1185.41	1210.73	0.958935	0.951443	0.945339	0.948391	0.935627	0.938124	0.950055	0.916759	0.905105	0.865705	0.846004	0.858213	0.86737	0.82131	0.909822	0.812431	0.809378	0.829356	0.764428	0.801054	0.940067
2090	983	245	52	1	488.036	27.9659	661.339	45.6408	830.172	76.0255	971.206	0	1444.38	247.322	3595.46	742.393	7168.43	2032.52	11171.7	0	2090	13	1281	0.005124	535.447	98.3033	2095.74	1478.05	0.957065	0.957065	0.953552	0.953162	0.936378	0.940671	0.950039	0.916472	0.903201	0.864169	0.847385	0.859094	0.867291	0.832162	0.906323	0.812256	0.808743	0.82982	0.76854	0.804059	0.935207
2092	0	860	228	51	0	0	505.52	33.1415	678.437	52.8872	840.758	73.4772	0	0	1609.31	315.587	3895.57	919.935	7428.04	2001.78	2092	15	1139	0.004556	555.144	100.925	2327.5	1571.8	0.958736	0.957858	0.956102	0.954346	0.93986	0.942493	0.951273	0.916594	0.904302	0.867428	0.848551	0.861721	0.865672	0.829236	0.90518	0.819579	0.807726	0.828358	0.76734	0.800702	0.936348
2092	21760	860	228	51	137.092	13.705	505.52	33.1415	678.437	52.8872	840.758	73.4772	33.2157	10.4287	1609.31	315.587	3895.57	919.935	7428.04	2001.78	2092	0	22899	0.091596	157.886	94.5819	147.334	609.743	0.952072	0.94146	0.956614	0.945456	0.938556	0.941788	0.94895	0.920914	0.89803	0.875366	0.852221	0.862221	0.892681	0.840648	0.913097	0.803267	0.802961	0.810428	0.772261	0.80366	0.932508
2097	1045	638	182	47	329.977	20.0464	599.968	40.2375	774.06	61.836	940.348	84.7435	449.32	82.6839	2685.93	541.134	5780.45	1376.35	10391.5	2862.11	2097	12	1912	0.007648	477.344	178.43	1947.49	2245.66	0.958421	0.946391	0.949268	0.943253	0.935408	0.938546	0.946391	0.918672	0.903766	0.874215	0.854864	0.86637	0.891213	0.832113	0.910042	0.813285	0.803086	0.827667	0.761506	0.806747	0.936454
2098	918	372	35	1	378.716	24.3782	623.108	43.7226	800.392	62.3817	887.096	0	678.913	130.51	3011.23	641.193	6383.28	1526.7	8523.39	0	2098	10	1326	0.005304	458.792	127.604	1489.71	1400.94	0.958145	0.94457	0.948718	0.940045	0.937029	0.935143	0.943439	0.915535	0.903469	0.876697	0.85181	0.868778	0.899321	0.834842	0.917421	0.808446	0.807315	0.830694	0.757164	0.80279	0.934012
2102	604	308	32	1	465.53	28.6726	665.159	50.4313	849.591	56.357	966.803	0	1256.33	232.768	3668.63	839.223	7589.01	1475.6	11021.1	0	2102	14	945	0.00378	544.13	116.333	2267.33	1634.41	0.957672	0.944974	0.948677	0.936508	0.933333	0.937037	0.943915	0.910582	0.901058	0.883069	0.848677	0.866138	0.895238	0.833862	0.920106	0.805291	0.802116	0.832275	0.751323	0.798413	0.934921
2104	0	530	282	33	0	0	480.816	33.7983	682.76	54.0748	858.959	58.9888	0	0	1388.32	294.878	3972.38	948.003	7848.81	1573.37	2104	16	845	0.00338	562.978	119.465	2503	1751.3	0.95858	0.948521	0.952071	0.939645	0.93432	0.94142	0.942604	0.907692	0.905325	0.882249	0.846746	0.862722	0.891124	0.837278	0.921893	0.807101	0.805917	0.828994	0.75503	0.800592	0.931953
2104	25247	530	282	33	133.676	13.7664	480.816	33.7983	682.76	54.0748	858.959	58.9888	30.8552	9.81544	1388.32	294.878	3972.38	948.003	7848.81	1573.37	2104	0	26092	0.104368	147.579	80.1306	110.916	539.383	0.953147	0.957631	0.952763	0.946325	0.935536	0.938985	0.929787	0.927181	0.901177	0.848555	0.851027	0.833876	0.882071	0.837651	0.9066	0.794937	0.811666	0.804557	0.76535	0.82349	0.952687
2109	1063	376	236	32	351.454	19.5599	587.605	37.6951	789.497	62.1997	976.296	62.6616	541.468	90.3648	2521.11	484.535	6129.09	1461.24	11485.4	2155.78	2109	11	1707	0.006828	475.745	178.445	1955.19	2421.87	0.951377	0.951084	0.958114	0.945811	0.936731	0.946983	0.943468	0.914763	0.908612	0.867311	0.850908	0.860281	0.890744	0.851201	0.910662	0.796719	0.803163	0.813122	0.749268	0.817809	0.933802
2110	936	220	39	2	370.111	23.0236	596.348	42.7778	784.669	48.7962	970.048	53.1445	633.371	118.174	2642.74	565.113	5976	1100.24	11231.1	1823.37	2110	9	1197	0.004788	426.201	115.304	1194.46	1288.22	0.952381	0.949457	0.957811	0.944862	0.936508	0.94528	0.944444	0.923141	0.904344	0.871345	0.848371	0.859649	0.896408	0.854219	0.906433	0.796992	0.797828	0.812448	0.743108	0.819967	0.929407
2114	631	174	34	1	467.632	28.5256	644.929	47.8702	825.923	56.7741	954.817	0	1273.05	232.186	3342.74	738.615	6980.97	1381.59	10618	0	2114	13	840	0.00336	519.44	102.578	1943.93	1445.92	0.950595	0.95119	0.959524	0.948214	0.942262	0.943452	0.944643	0.925595	0.898214	0.878571	0.84881	0.863095	0.895833	0.846429	0.905357	0.796429	0.802381	0.817857	0.748214	0.818452	0.92619
2116	0	551	166	33	0	0	487.021	32.9682	664.946	53.3058	846.818	58.6777	0	0	1440.88	288.997	3672.48	890.52	7523.64	1505.69	2116	15	750	0.003	542.233	105.988	2202.45	1576.99	0.952667	0.952667	0.958667	0.954667	0.942667	0.945333	0.948	0.925333	0.899333	0.878	0.848	0.862667	0.896667	0.844667	0.905333	0.796	0.806	0.818667	0.746	0.824667	0.926
2116	29047	551	166	33	138.218	13.0242	487.021	32.9682	664.946	53.3058	846.818	58.6777	33.9197	9.83784	1440.88	288.997	3672.48	890.52	7523.64	1505.69	2116	0	29797	0.119188	148.388	66.7322	88.5022	421.989	0.955751	0.954106	0.947109	0.955683	0.939407	0.932846	0.94231	0.917576	0.903329	0.850841	0.859634	0.85668	0.882555	0.850589	0.896852	0.818891	0.81332	0.81238	0.77038	0.816894	0.958771
2121	1510	385	138	30	364.974	18.8685	596.993	38.6861	778.914	60.2605	958.912	63.5467	605.334	93.7715	2643.83	505.546	5882.35	1349.29	10894.7	2143.11	2121	9	2063	0.008252	444.601	145.393	1488.38	1908.08	0.960979	0.955647	0.953708	0.953708	0.946195	0.937954	0.943529	0.92317	0.901842	0.847067	0.850703	0.846583	0.884876	0.846098	0.910567	0.82065	0.813621	0.807077	0.766844	0.817256	0.952739
2122	1371	223	25	1	400.925	23.039	615.612	44.2057	816.939	70.2317	1072.89	0	802.933	139.568	2906.09	621.587	6811.74	1783.14	15041.2	0	2122	8	1620	0.00648	437.312	93.6182	1193.96	1121.18	0.963272	0.958025	0.955556	0.957099	0.949074	0.937346	0.942901	0.923148	0.901852	0.840741	0.848457	0.844136	0.883642	0.850617	0.907099	0.828704	0.812346	0.802469	0.773765	0.821914	0.954012
2126	960	197	23	1	525.649	29.8204	677.306	50.2973	885.792	79.7369	1181.48	0	1802.68	308.475	3869.71	863.939	8689.52	2286.33	20060.4	0	2126	12	1181	0.004724	558.515	83.1575	2297.06	1406.37	0.96359	0.958086	0.953853	0.960203	0.944962	0.936071	0.942422	0.920406	0.906435	0.842083	0.842083	0.838273	0.88188	0.851397	0.908552	0.831499	0.812447	0.797206	0.775191	0.822608	0.950466
2128	0	852	185	23	0	0	544.908	34.9589	694.928	54.6317	903.649	93.2377	0	0	2012.58	390.597	4186.73	1000.77	9297.38	2982.75	2128	14	1060	0.00424	578.875	85.1966	2550.1	1475.81	0.964623	0.958491	0.957075	0.959906	0.946226	0.937264	0.940566	0.924057	0.910849	0.845755	0.843868	0.841038	0.883962	0.852358	0.909434	0.829717	0.811321	0.796698	0.775472	0.821698	0.951415
2128	25748	852	185	23	133.46	13.17	544.908	34.9589	694.928	54.6317	903.649	93.2377	30.6297	9.40497	2012.58	390.597	4186.73	1000.77	9297.38	2982.75	2128	0	26808	0.107232	151.071	89.3758	130.251	572.076	0.944606	0.949381	0.95727	0.947926	0.940969	0.938395	0.939813	0.914596	0.9021	0.869181	0.853775	0.851723	0.874385	0.841279	0.898146	0.813768	0.809199	0.815298	0.77904	0.825668	0.945595
2133	1122	665	164	21	367.322	19.5776	660.002	40.7327	807.668	62.2983	1034.32	102.655	617.349	99.0428	3563.88	662.15	6555.5	1543.15	13878.1	4078.65	2133	11	1972	0.007888	509.743	175.154	2246.04	2368.31	0.950811	0.954361	0.963235	0.951826	0.945233	0.943458	0.944219	0.922667	0.905426	0.857759	0.852181	0.854209	0.884888	0.840264	0.901623	0.813134	0.817191	0.806542	0.776623	0.824797	0.948529
2134	1024	400	30	2	402.637	24.0889	679.585	45.9669	818.337	65.6395	907.522	20.7715	813.87	146.351	3898	797.05	6828.01	1697.99	9137.27	623.796	2134	9	1456	0.005824	487.98	137.028	1796.51	1654.55	0.950893	0.952953	0.965659	0.949863	0.942995	0.942308	0.943338	0.926168	0.906593	0.858516	0.857143	0.857143	0.883585	0.839973	0.897321	0.809066	0.819368	0.807692	0.77919	0.817651	0.951923
2138	721	337	25	2	482.502	29.4302	720.323	53.8253	857.193	73.7144	959.339	24.6958	1397.83	255.629	4651.79	1037.46	7865.3	2103.07	10790.1	828.189	2138	14	1085	0.00434	565.881	125.979	2574.84	1873.67	0.953456	0.95576	0.965438	0.952535	0.946083	0.938249	0.95023	0.923041	0.908295	0.856221	0.862673	0.86129	0.887097	0.835945	0.901843	0.811982	0.824424	0.80553	0.780184	0.815207	0.952074
2140	0	637	321	27	0	0	501.482	34.0413	741.804	57.6027	882.301	78.9678	0	0	1572.64	318.998	5085.17	1178.6	8589.83	2409.81	2140	16	985	0.00394	590.239	130.08	2909.68	2064.1	0.956345	0.955838	0.965482	0.95533	0.946701	0.940609	0.953299	0.924365	0.909645	0.859898	0.86599	0.862944	0.890863	0.83401	0.901523	0.817766	0.824365	0.808629	0.781726	0.814213	0.952792
2140	24190	637	321	27	139.355	13.8231	501.482	34.0413	741.804	57.6027	882.301	78.9678	34.8638	10.8359	1572.64	318.998	5085.17	1178.6	8589.83	2409.81	2140	0	25175	0.1007	156.996	92.1336	147.344	691.028	0.948103	0.949474	0.954101	0.944608	0.93148	0.93994	0.931341	0.903138	0.909394	0.868342	0.832075	0.856306	0.856048	0.843217	0.912036	0.819186	0.816087	0.823873	0.781172	0.817299	0.9371
2145	1253	458	281	21	354.956	19.2766	608.417	37.5847	846.124	67.3848	991.799	99.582	557.499	90.6199	2794.86	517.536	7540.39	1798.39	12253.2	3727.1	2145	11	2013	0.008052	487.831	190.152	2163.32	2730.64	0.953552	0.95231	0.960755	0.949329	0.935668	0.940139	0.939394	0.908594	0.916791	0.877049	0.847243	0.854943	0.875807	0.842524	0.902633	0.81545	0.823646	0.818927	0.784401	0.818182	0.943368
2146	1136	278	54	3	391.765	23.1424	627.779	42.2208	849.969	61.5515	943.64	81.3838	749.761	132.398	3075.38	618.274	7619.53	1688.83	10472.8	2491.96	2146	9	1471	0.005884	454.315	125.881	1461.29	1626.12	0.953093	0.950034	0.958872	0.945615	0.936098	0.939157	0.937118	0.902107	0.920462	0.885452	0.839225	0.849082	0.870836	0.842284	0.905167	0.815432	0.825629	0.82155	0.782801	0.823249	0.938817
2150	776	233	50	3	453.566	27.5149	660.146	48.1733	883.462	64.9183	979.227	86.5151	1161.92	210.682	3582.04	780.549	8555.18	1892.49	11709.8	2863.9	2150	13	1062	0.004248	520.614	125.024	2070.76	1924.75	0.950565	0.951507	0.95951	0.943974	0.944444	0.938795	0.940207	0.902072	0.9242	0.885122	0.838041	0.85452	0.872411	0.841337	0.90678	0.815913	0.832392	0.822034	0.784369	0.826271	0.936441
2152	0	664	213	53	0	0	479.664	33.0745	685.233	53.0285	916.135	77.7256	0	0	1377.59	284.21	4011.84	922.499	9587.29	2504.54	2152	16	930	0.00372	551.62	130.871	2448.78	2212	0.954839	0.953226	0.960753	0.944624	0.948387	0.944624	0.944086	0.902688	0.927419	0.89086	0.841398	0.855376	0.874194	0.845699	0.906989	0.818817	0.828495	0.822581	0.784946	0.830645	0.936022
2152	24443	664	213	53	137.875	13.1572	479.664	33.0745	685.233	53.0285	916.135	77.7256	33.6921	9.9156	1377.59	284.21	4011.84	922.499	9587.29	2504.54	2152	0	25373	0.101492	153.04	82.6983	122.213	620.795	0.949631	0.947819	0.951307	0.932468	0.937394	0.939976	0.946912	0.906318	0.90547	0.872739	0.834923	0.854491	0.876503	0.83648	0.917668	0.796555	0.807354	0.84852	0.749576	0.805167	0.936251
2157	1250	476	178	50	382.186	19.3905	598.188	39.1766	806.844	61.2693	1038.99	88.2785	694.446	105.3	2660.43	517.03	6531.47	1490.67	13962	3637.41	2157	11	1954	0.007816	490.295	168.226	2044.59	2709.21	0.951382	0.95087	0.957523	0.936285	0.936029	0.94089	0.943193	0.904043	0.914023	0.877943	0.825742	0.853378	0.87129	0.841095	0.912999	0.803992	0.816274	0.841607	0.76433	0.814227	0.932958
2158	1137	281	27	3	423.1	24.1662	616.382	42.9808	800.329	54.9477	1016.97	46.6041	942.863	161.301	2914.42	604.515	6355.15	1296.13	12898	1716.1	2158	8	1448	0.005792	468.873	97.0388	1451.15	1211.22	0.953039	0.953039	0.956492	0.931975	0.931285	0.943025	0.941989	0.90953	0.913674	0.874309	0.819061	0.849102	0.872928	0.837362	0.914365	0.800069	0.809392	0.845304	0.755525	0.821133	0.931975
2162	823	231	26	3	516.128	29.7642	660.26	47.5504	844.273	60.2205	1040.98	80.5492	1707.39	293.874	3582.5	773.56	7465.2	1659.56	13985.9	3103.68	2162	13	1083	0.004332	556.203	86.219	2279.59	1386.41	0.951985	0.955217	0.956602	0.930748	0.927978	0.946907	0.937211	0.908587	0.910434	0.878578	0.825485	0.84349	0.867959	0.83795	0.915051	0.804709	0.808864	0.837488	0.767775	0.816251	0.932133
2164	0	733	215	28	0	0	542.681	33.5133	687.55	52.8046	883.299	100.283	0	0	1986.24	365.905	4051.6	931.705	8751.9	3343.52	2164	15	976	0.003904	584.365	89.2204	2635.31	1563.35	0.956967	0.953381	0.959529	0.936988	0.929816	0.94877	0.938525	0.910348	0.909836	0.883197	0.822746	0.845799	0.870389	0.838627	0.918033	0.806352	0.813012	0.83248	0.766906	0.817111	0.93084
2164	22977	733	215	28	137.991	13.7212	542.681	33.5133	687.55	52.8046	883.299	100.283	33.8591	10.5373	1986.24	365.905	4051.6	931.705	8751.9	3343.52	2164	0	23953	0.095812	156.18	91.0652	139.859	603.499	0.950215	0.952991	0.95176	0.942617	0.93337	0.938484	0.94078	0.905962	0.893834	0.882666	0.833695	0.870914	0.877406	0.834405	0.914082	0.821442	0.797228	0.813781	0.767336	0.818415	0.931052
2169	1123	540	179	25	346.778	19.8243	644.631	40.6858	793.193	59.8531	987.187	105.852	520.507	89.8019	3323.35	629.556	6205.31	1394.72	12145.4	4276.79	2169	11	1867	0.007468	484.303	180.427	2031.88	2333.85	0.955008	0.953133	0.956079	0.938404	0.930102	0.939475	0.942957	0.907874	0.896358	0.880289	0.835833	0.856722	0.874933	0.837975	0.915372	0.824049	0.802625	0.819229	0.754687	0.818157	0.93519
2170	1010	326	40	1	370.596	23.9919	656.394	44.0857	799.708	69.5267	1068.62	0	636.481	124.731	3513.28	711.308	6393.9	1663.87	14863.2	0	2170	9	1377	0.005508	451.23	139.862	1495.13	1594.84	0.955701	0.951344	0.958969	0.942992	0.925926	0.937545	0.947349	0.909586	0.889615	0.877633	0.838417	0.859114	0.878359	0.838054	0.914306	0.826797	0.797749	0.818446	0.750545	0.81772	0.937182
2174	673	294	34	1	452.249	29.7162	696.766	49.9701	843.819	78.114	1135.11	0	1154.09	229.641	4207.13	926.919	7528.8	2108.71	17799.5	0	2174	14	1002	0.004008	537.962	131.897	2282.81	1885.4	0.95509	0.953094	0.961078	0.940619	0.93014	0.940619	0.947605	0.91517	0.902196	0.88024	0.837325	0.869261	0.875749	0.832834	0.919661	0.824351	0.801896	0.826347	0.750499	0.82485	0.937126
2176	0	592	276	33	0	0	474.459	34.4662	718.757	55.6834	878.797	102.277	0	0	1335.54	293.328	4627.87	1092.47	8632.07	3280.75	2176	16	901	0.003604	564.103	135.452	2611.31	2111.66	0.955605	0.951165	0.960599	0.941731	0.932852	0.943951	0.950055	0.915094	0.905105	0.884573	0.842397	0.869589	0.877913	0.836848	0.918979	0.824639	0.800222	0.825749	0.751942	0.821865	0.936182
2176	28089	592	276	33	139.378	13.5928	474.459	34.4662	718.757	55.6834	878.797	102.277	34.8415	10.4607	1335.54	293.328	4627.87	1092.47	8632.07	3280.75	2176	0	28990	0.11596	152.578	78.6227	114.917	581.888	0.963746	0.958675	0.959745	0.947603	0.931269	0.938444	0.939151	0.920231	0.902811	0.868144	0.850207	0.866799	0.879959	0.838289	0.911625	0.821231	0.801845	0.807968	0.774439	0.79969	0.951035
2181	1542	425	231	26	337.792	18.4124	572.391	41.1831	818.746	61.7364	968.482	93.4131	480.819	78.5244	2338.54	510.842	6822.25	1565.91	11386.5	3301.18	2181	10	2224	0.008896	439.952	172.668	1621.98	2315.34	0.960881	0.95616	0.956835	0.944245	0.926933	0.940647	0.941322	0.913444	0.905576	0.87455	0.840378	0.865108	0.870279	0.841951	0.913669	0.822617	0.801259	0.819694	0.769335	0.80643	0.945369
2182	1390	256	45	1	354.871	22.2942	579.164	46.7124	819.461	61.966	825.339	0	558.742	105.381	2431.58	592.488	6840.29	1551.83	6870.84	0	2182	8	1692	0.006768	401.44	110.249	1012.9	1234.37	0.964243	0.958333	0.958038	0.946809	0.926123	0.942967	0.942376	0.911939	0.902778	0.871158	0.843676	0.87234	0.869385	0.843676	0.911348	0.826241	0.796099	0.818853	0.770981	0.799645	0.945626
2186	908	206	40	1	438.092	26.6647	618.053	49.6027	862.613	63.9798	865.782	0	1047.57	191.333	2952.17	724.512	7967.67	1744.85	7926.19	0	2186	13	1155	0.00462	485.261	105.312	1632.88	1493.87	0.967965	0.958009	0.958009	0.947186	0.925541	0.94329	0.946753	0.911688	0.905195	0.869697	0.848485	0.874026	0.87013	0.848485	0.911688	0.827706	0.794805	0.811255	0.77316	0.791775	0.945887
2188	0	786	186	40	0	0	458.122	30.8963	633.661	51.6023	874.602	59.3877	0	0	1200.24	244.222	3182.04	783.726	8282.24	1698.18	2188	15	1012	0.004048	506.846	107.31	1844.4	1600.79	0.969368	0.961957	0.961957	0.948123	0.928854	0.945652	0.948617	0.912055	0.906126	0.873518	0.851779	0.876976	0.870059	0.846344	0.913043	0.826581	0.801877	0.807806	0.772727	0.792984	0.942194
2188	29422	786	186	40	141.088	13.4082	458.122	30.8963	633.661	51.6023	874.602	59.3877	36.0838	10.5892	1200.24	244.222	3182.04	783.726	8282.24	1698.18	2188	0	30434	0.121736	153.25	69.6941	96.2145	436.392	0.956184	0.953539	0.954196	0.945423	0.947592	0.930982	0.95671	0.90803	0.921289	0.876733	0.850973	0.861865	0.879526	0.846208	0.903036	0.815831	0.833903	0.81841	0.771998	0.791565	0.95436
2193	1712	545	152	35	356.036	19.584	563.795	35.5478	739.69	56.3416	986.643	63.4018	562.714	93.0809	2227.24	422.755	5038.47	1136.52	11853.6	2248.67	2193	9	2444	0.009776	435.257	137.855	1373.95	1797.21	0.965221	0.959083	0.962152	0.952332	0.938216	0.935352	0.953764	0.913052	0.915917	0.871931	0.852291	0.864975	0.879705	0.846768	0.908347	0.820786	0.822627	0.81608	0.768617	0.793781	0.950696
2194	1579	319	28	1	383.546	23.9164	576.118	40.3007	749.349	68.0772	857.738	0	704.585	131.697	2382.17	498.73	5275.95	1445.63	7708.28	0	2194	8	1927	0.007708	420.986	87.1959	1052.35	871.662	0.962636	0.957966	0.962117	0.952257	0.941879	0.933316	0.953814	0.913596	0.918267	0.872859	0.85314	0.864297	0.881681	0.848729	0.909185	0.821484	0.824079	0.818889	0.766736	0.795797	0.95096
2198	1092	269	24	1	471.643	29.1208	620.185	46.221	787.556	79.0299	918.121	0	1306.28	240.715	2974.65	666.84	6153.67	1869.29	9445.06	0	2198	12	1386	0.005544	506.265	78.4004	1719.89	1008.11	0.96176	0.955267	0.962843	0.954185	0.939033	0.931457	0.953824	0.91342	0.916306	0.871212	0.857504	0.865079	0.882756	0.852092	0.912338	0.821429	0.829365	0.822511	0.771645	0.798701	0.948413
2200	0	968	242	23	0	0	493.919	32.9706	643.071	49.4897	814.705	76.1031	0	0	1502.19	299.799	3318.18	765.161	6783.12	1938.99	2200	14	1233	0.004932	529.177	80.5285	1957.12	1102.78	0.961071	0.95661	0.963909	0.954177	0.939984	0.92944	0.954177	0.913625	0.914842	0.86983	0.862125	0.866586	0.879968	0.85442	0.914842	0.820762	0.829278	0.82279	0.768856	0.798054	0.949311
2200	25467	968	242	23	133.649	13.3231	493.919	32.9706	643.071	49.4897	814.705	76.1031	30.7772	9.52549	1502.19	299.799	3318.18	765.161	6783.12	1938.99	2200	0	26700	0.1068	151.914	85.7882	119.735	468.718	0.955	0.956816	0.94661	0.928596	0.941011	0.947678	0.939345	0.901742	0.905187	0.879476	0.824551	0.854251	0.869607	0.837828	0.909326	0.804139	0.82221	0.831854	0.774569	0.812434	0.935056
2205	1049	704	198	19	355.831	18.8582	605.036	40.1909	754.447	57.2534	943.523	91.3428	561.393	89.7073	2753.46	543.867	5344.17	1210.29	10534.1	3070.79	2205	12	1970	0.00788	490.619	156.535	1921.64	1863.7	0.953807	0.95736	0.953807	0.935787	0.947462	0.929188	0.946447	0.90203	0.914467	0.872589	0.841117	0.860914	0.879695	0.856853	0.913959	0.811421	0.830964	0.830203	0.777411	0.799492	0.945939
2206	963	405	31	0	385.421	24.0535	619.825	43.9628	750.939	51.1272	0	0	714.947	134.181	2964.92	632.254	5252.43	1042.87	0	0	2206	10	1399	0.005596	461.379	118.797	1466.84	1228.26	0.95461	0.958542	0.954253	0.931737	0.949964	0.930665	0.946033	0.899929	0.916726	0.87634	0.8406	0.863474	0.880272	0.858113	0.91351	0.812009	0.838813	0.830236	0.778056	0.799857	0.944603
2210	659	333	27	0	474.13	29.6598	663.191	49.1926	809.942	62.5219	0	0	1327.39	249.387	3633.67	812.478	6609.49	1495.86	0	0	2210	14	1019	0.004076	544.811	105.528	2221.02	1412.13	0.955839	0.962709	0.960255	0.928852	0.94897	0.935231	0.947988	0.902846	0.914132	0.878803	0.844946	0.86261	0.883219	0.861629	0.915604	0.815015	0.839549	0.829735	0.777723	0.796369	0.942591
2212	0	569	313	27	0	0	497.517	33.4225	684.922	54.2216	831.542	68.8277	0	0	1535.37	308.745	4010.19	964.435	7169.22	1764.22	2212	16	909	0.003636	571.968	108.243	2554.88	1576.3	0.958746	0.964796	0.959846	0.933993	0.949395	0.940594	0.948845	0.90099	0.917492	0.881188	0.843234	0.858636	0.880638	0.863036	0.916942	0.816282	0.842134	0.830583	0.777228	0.792629	0.944444
2212	25197	569	313	27	135.21	13.3428	497.517	33.4225	684.922	54.2216	831.542	68.8277	31.8461	9.80756	1535.37	308.745	4010.19	964.435	7169.22	1764.22	2212	0	26106	0.104424	150.417	83.6101	119.697	548.219	0.938175	0.953746	0.950356	0.925802	0.927028	0.944227	0.939784	0.917011	0.908527	0.880545	0.832242	0.845725	0.861488	0.855091	0.894756	0.808703	0.810369	0.835115	0.764001	0.822455	0.938309
2217	1150	394	259	26	346.82	18.9567	602.392	41.0496	784.58	62.1282	931.056	69.9131	520.259	85.6163	2719.58	554.115	6016.55	1426.42	10012.5	2221.61	2217	11	1829	0.007316	472.17	177.628	1907.28	2259.62	0.950793	0.960361	0.954893	0.933024	0.934664	0.946145	0.940405	0.907873	0.90842	0.879169	0.833242	0.852925	0.876709	0.848278	0.904046	0.802624	0.825041	0.838983	0.777474	0.808912	0.939311
2218	1034	234	37	4	373.101	22.7979	613.232	46.2496	795.085	65.5581	939.461	67.6671	648.536	119.761	2877.07	644.492	6272.28	1631.82	10275.8	2357.26	2218	8	1309	0.005236	429.686	118.524	1235.29	1377.87	0.948052	0.959511	0.9534	0.932009	0.930099	0.947288	0.939267	0.909855	0.911765	0.884645	0.831933	0.853323	0.877769	0.846066	0.89916	0.800229	0.818564	0.843774	0.779221	0.820856	0.937739
2222	685	194	34	4	453.748	27.4333	652.583	52.0135	826.128	65.4321	1013.3	32.9639	1163.25	211.237	3471.07	820.601	7018.86	1649.4	12720.6	1219.19	2222	13	917	0.003668	512.061	112.999	1919.01	1640.95	0.949291	0.958015	0.955289	0.928026	0.941658	0.946565	0.942748	0.913304	0.920393	0.896401	0.835878	0.853871	0.877317	0.838059	0.898037	0.808615	0.820065	0.84024	0.779716	0.827154	0.939477
2224	0	604	174	36	0	0	477.147	32.2582	675.343	54.5579	870.196	85.3579	0	0	1355.44	276.772	3847.66	937.178	8281.56	2538.88	2224	15	814	0.003256	536.896	115.714	2194.49	1809.68	0.95086	0.961916	0.958845	0.931204	0.94226	0.947789	0.945332	0.913391	0.92199	0.894963	0.839066	0.859337	0.874693	0.836609	0.896806	0.816339	0.816953	0.838452	0.786855	0.828624	0.939189
2224	25905	604	174	36	139.931	13.5724	477.147	32.2582	675.343	54.5579	870.196	85.3579	35.2471	10.5873	1355.44	276.772	3847.66	937.178	8281.56	2538.88	2224	0	26719	0.106876	152.024	72.3949	101.029	487.433	0.963116	0.950148	0.961638	0.931154	0.920787	0.937123	0.938583	0.904469	0.906789	0.878738	0.833059	0.863674	0.865826	0.845765	0.891613	0.826846	0.811632	0.812381	0.768835	0.804989	0.950036
2229	1371	445	151	33	376.609	19.8685	592.326	37.7868	791.481	60.0053	987.519	87.3673	665.053	106.382	2581.7	491.04	6166.95	1418.69	12017.2	3245.57	2229	10	2000	0.008	466.009	150.002	1694.21	2134.76	0.95775	0.96125	0.96025	0.93125	0.934	0.94625	0.93975	0.91525	0.919	0.88825	0.84175	0.868	0.86425	0.843	0.8915	0.823	0.81575	0.8255	0.776	0.822	0.94575
2230	1243	267	29	1	412.633	23.9352	608.878	40.1024	792.358	67.955	1027.6	0	875.17	152.863	2805.38	549.057	6218.65	1686.62	13223.1	0	2230	8	1540	0.00616	454.208	93.4757	1318.46	1100.37	0.962987	0.96461	0.961364	0.933117	0.930844	0.944481	0.939935	0.917857	0.92013	0.887338	0.842857	0.875325	0.86039	0.842857	0.888961	0.819156	0.811688	0.816558	0.774675	0.817532	0.947078
2234	908	225	26	1	482.272	29.9389	645.584	43.4171	831.407	69.4202	1069.9	0	1396.39	260.04	3343.12	665.246	7170.47	1856.82	14916.4	0	2234	12	1160	0.00464	522.281	88.1905	1915.06	1259.75	0.966379	0.964655	0.9625	0.934052	0.930172	0.946121	0.939655	0.921552	0.918534	0.886207	0.849569	0.875431	0.862931	0.84181	0.888362	0.812931	0.805603	0.811638	0.771552	0.817672	0.947845
2236	0	801	214	23	0	0	501.478	35.1912	664.083	45.0167	853.049	85.3163	0	0	1574.03	328.495	3638.11	722.828	7811.75	2410.57	2236	15	1038	0.004152	542.792	89.5424	2137.79	1320.01	0.967726	0.966763	0.964355	0.938343	0.936898	0.949422	0.936898	0.92052	0.920039	0.884393	0.852119	0.875241	0.868497	0.843931	0.891618	0.811175	0.805877	0.808285	0.771676	0.818401	0.949904
2236	26527	801	214	23	138.09	13.4361	501.478	35.1912	664.083	45.0167	853.049	85.3163	33.8879	10.278	1574.03	328.495	3638.11	722.828	7811.75	2410.57	2236	0	27565	0.11026	153.329	80.0682	113.113	475.522	0.961582	0.95819	0.964756	0.939071	0.924215	0.936151	0.948558	0.914221	0.908344	0.868892	0.838001	0.861491	0.860802	0.847379	0.897896	0.822746	0.805188	0.822111	0.765046	0.801905	0.946164
2241	1338	583	174	20	338.003	19.452	600.742	40.9221	764.919	53.531	942.447	87.7321	482.205	83.4077	2697.3	545.764	5554.32	1139.73	10482	3126.02	2241	10	2115	0.00846	451.265	160.184	1604.64	1854.86	0.968085	0.964775	0.967612	0.940189	0.93026	0.941371	0.944444	0.917494	0.912766	0.870922	0.847281	0.861939	0.863593	0.84208	0.89409	0.818913	0.805201	0.816548	0.768794	0.805437	0.954846
2242	1180	354	25	1	372.806	22.9266	616.797	47.7387	773.273	45.0299	971.447	0	647.085	119.748	2929.92	673.004	5712.78	998.003	11179.9	0	2242	9	1560	0.00624	434.975	115.72	1253.05	1194.71	0.968269	0.964744	0.966987	0.939744	0.933333	0.940385	0.946795	0.916987	0.9125	0.866667	0.846474	0.863141	0.862179	0.839423	0.894551	0.820513	0.805449	0.822756	0.774038	0.807051	0.955128
2246	778	296	23	1	473.731	27.9492	665.895	54.8683	827.387	50.8274	1048.18	0	1322.34	233.37	3691.8	907.599	6999.7	1289.95	14029.8	0	2246	13	1098	0.004392	533.466	103.567	2091.6	1428.11	0.970401	0.966302	0.966302	0.936703	0.933971	0.943989	0.951275	0.917577	0.912113	0.870219	0.849727	0.862022	0.864754	0.838798	0.894353	0.824681	0.809654	0.81694	0.780055	0.806466	0.953097
2248	0	689	279	21	0	0	499.354	32.9554	691.721	58.1093	855.751	68.9086	0	0	1551.65	306.635	4139.27	1031.95	7804.42	1939.93	2248	15	989	0.003956	561.189	105.465	2414.4	1555.82	0.970677	0.96815	0.966127	0.938827	0.934783	0.942872	0.949949	0.920121	0.914055	0.877149	0.844793	0.866532	0.864004	0.843276	0.894843	0.825076	0.812437	0.812437	0.781598	0.80637	0.950455
2248	25270	689	279	21	141.578	13.5405	499.354	32.9554	691.721	58.1093	855.751	68.9086	36.4719	10.7671	1551.65	306.635	4139.27	1031.95	7804.42	1939.93	2248	0	26259	0.105036	157.382	83.529	126.032	544.266	0.956415	0.954701	0.965288	0.943676	0.934422	0.926559	0.946952	0.913839	0.898968	0.880593	0.854469	0.855078	0.877223	0.86557	0.905842	0.823508	0.829106	0.826555	0.768003	0.783884	0.944914
2253	1526	505	233	17	345.192	18.9671	599.752	39.9961	796.229	63.4207	951.131	67.9402	513.052	84.9976	2682.51	531.074	6288.41	1490.69	10654.2	2238.25	2253	10	2281	0.009124	452.139	165.728	1658.88	2057.74	0.963174	0.96164	0.968654	0.935116	0.932705	0.926567	0.95331	0.928102	0.90114	0.883165	0.856861	0.864314	0.867383	0.855327	0.901578	0.825077	0.823981	0.833187	0.760631	0.786497	0.94498
2254	1379	306	34	0	386.849	22.8898	617.523	43.0921	800.064	65.0719	0	0	722.046	128.294	2930.57	605.807	6384.52	1547.11	0	0	2254	8	1719	0.006876	436.084	106.112	1227.18	1171.82	0.964223	0.95957	0.968877	0.933682	0.933682	0.92612	0.95637	0.92961	0.899069	0.883944	0.857766	0.860966	0.86562	0.855148	0.904305	0.829261	0.824316	0.837987	0.755963	0.778941	0.94619
2258	975	263	31	0	462.781	28.7073	651.426	46.9759	836.08	65.045	0	0	1234.48	229.7	3441.23	739.377	7271.71	1763.68	0	0	2258	13	1269	0.005076	510.997	98.2278	1839.31	1328.02	0.965721	0.957841	0.969267	0.930654	0.937352	0.922774	0.959023	0.930654	0.893617	0.893617	0.85461	0.857368	0.869188	0.855398	0.901891	0.828211	0.823089	0.838455	0.757289	0.772262	0.945626
2260	0	854	248	28	0	0	491.559	32.1629	680.258	52.459	865.804	79.1392	0	0	1480.14	291.94	3924.79	892.729	8128.59	2389.27	2260	15	1130	0.00452	542.246	101.277	2181.41	1515.22	0.967699	0.960177	0.973009	0.931858	0.940265	0.930531	0.960619	0.930531	0.89469	0.89115	0.855752	0.856195	0.872124	0.855752	0.904867	0.823009	0.822124	0.836726	0.761062	0.776549	0.94469
2260	26822	854	248	28	134.356	13.3831	491.559	32.1629	680.258	52.459	865.804	79.1392	31.2666	9.72937	1480.14	291.94	3924.79	892.729	8128.59	2389.27	2260	0	27952	0.111808	150.845	83.9079	118.189	521.771	0.958232	0.956622	0.957481	0.931919	0.945925	0.941113	0.958947	0.922957	0.922242	0.891761	0.858597	0.860189	0.890795	0.849599	0.913691	0.819798	0.835414	0.840566	0.773361	0.80903	0.951613
2265	1158	628	205	24	342.71	18.9989	595.059	38.3346	785.58	60.6079	958.718	69.5984	502.192	84.0613	2618.11	505.168	6033.34	1375.31	10916.6	2365.24	2265	11	2015	0.00806	473.751	168.064	1848.41	2080.88	0.961787	0.961042	0.965757	0.937469	0.943672	0.940695	0.96005	0.923077	0.907692	0.889826	0.861042	0.85335	0.878908	0.857568	0.907196	0.834739	0.823573	0.831266	0.759305	0.783871	0.948635
2266	1049	359	28	1	371.551	22.4243	610.414	43.1198	799.842	60.7742	824.754	0	640.339	116.268	2832.18	602.829	6362.33	1393.8	6856.31	0	2266	9	1437	0.005748	439.886	119.185	1303.74	1250.39	0.95929	0.96103	0.96277	0.941545	0.951983	0.941545	0.956507	0.919276	0.913361	0.891441	0.862909	0.850731	0.882742	0.859429	0.913013	0.839248	0.82881	0.831594	0.762004	0.778706	0.9492
2270	699	320	28	1	450.31	26.9783	646.85	49.2042	840.902	67.4043	889.186	0	1136.89	204.408	3375.62	776.002	7401.74	1687.41	8583.52	0	2270	14	1048	0.004192	521.177	111.26	1994.96	1477.64	0.96374	0.963263	0.964695	0.941317	0.954198	0.940363	0.954676	0.920802	0.918893	0.892176	0.862118	0.852576	0.876908	0.863073	0.91126	0.832538	0.833015	0.831107	0.763359	0.776718	0.946088
2272	0	614	297	27	0	0	463.894	30.9266	661.594	57.2785	861.354	65.6236	0	0	1245.55	248.36	3628.78	947.627	7938.07	1706.14	2272	16	938	0.003752	537.933	115.022	2192.79	1612.1	0.965352	0.962687	0.965352	0.944563	0.954158	0.942431	0.954158	0.920043	0.921642	0.892324	0.863539	0.856077	0.877399	0.863006	0.909915	0.833156	0.833156	0.828358	0.763859	0.779318	0.946695
2272	25431	614	297	27	139.318	13.2642	463.894	30.9266	661.594	57.2785	861.354	65.6236	34.752	10.2109	1245.55	248.36	3628.78	947.627	7938.07	1706.14	2272	0	26369	0.105476	153.498	78.0475	111.518	502.314	0.963063	0.959612	0.960863	0.939057	0.944575	0.947742	0.94467	0.919432	0.923585	0.874151	0.852421	0.863514	0.874227	0.832189	0.896299	0.802306	0.817665	0.809397	0.776651	0.817608	0.947723
2277	1380	443	246	25	379.958	20.0311	581.294	37.6941	781.434	62.3588	973.219	69.0698	682.852	108.417	2441.65	470.652	5946.82	1437	11407	2313.47	2277	10	2094	0.008376	476.8	153.015	1801.38	2095.89	0.964661	0.962989	0.961557	0.942455	0.947469	0.946514	0.94723	0.92001	0.917383	0.882283	0.858166	0.872015	0.875358	0.852197	0.90234	0.816619	0.82235	0.824499	0.78128	0.801576	0.948185
2278	1267	250	32	0	424.073	24.3278	600.889	42.7458	801.286	48.7331	0	0	949.423	162.778	2702.75	578.458	6358.42	1123.39	0	0	2278	8	1549	0.006196	460.403	86.565	1344.14	1022.99	0.962879	0.962879	0.960297	0.943189	0.946417	0.947708	0.947063	0.915752	0.91898	0.879277	0.858296	0.875726	0.87734	0.851194	0.898321	0.818915	0.82408	0.819561	0.791156	0.809877	0.949968
2282	915	211	26	0	539.102	30.291	655.203	50.7756	854.824	52.7146	0	0	1943.57	323.894	3509.37	808.054	7715.8	1384.29	0	0	2282	12	1152	0.004608	567.493	71.9464	2360.64	1128.39	0.96441	0.964844	0.965712	0.94184	0.947483	0.950087	0.947483	0.915365	0.918837	0.87934	0.856771	0.875434	0.884549	0.855035	0.905816	0.81684	0.830729	0.822483	0.784288	0.81033	0.948351
2284	0	819	202	25	0	0	555.796	34.7805	668.995	56.0706	862.875	64.1684	0	0	2133.68	396.795	3746.22	950.789	7975.58	1756.53	2284	14	1046	0.004184	584.996	74.3537	2584.71	1219.02	0.964149	0.965105	0.966539	0.945029	0.947419	0.950765	0.948853	0.916826	0.922562	0.879541	0.856597	0.878107	0.885755	0.855163	0.905832	0.818356	0.83413	0.818834	0.790153	0.81262	0.948375
2284	21092	819	202	25	134.53	13.6859	555.796	34.7805	668.995	56.0706	862.875	64.1684	31.4278	10.0018	2133.68	396.795	3746.22	950.789	7975.58	1756.53	2284	0	22138	0.088552	155.814	97.8489	152.068	603.144	0.960588	0.95781	0.963931	0.933531	0.927387	0.942045	0.934682	0.922215	0.919347	0.894096	0.869342	0.877947	0.866474	0.8543	0.894864	0.810868	0.809694	0.799688	0.76179	0.821122	0.949024
2289	922	636	168	23	353.761	19.0285	664.231	41.6218	777.377	66.9374	993.025	81.2753	551.815	88.5674	3633.59	676.233	5873.78	1558.58	12179.4	3113.18	2289	12	1749	0.006996	515.756	180.992	2336.57	2301.73	0.965409	0.964837	0.967124	0.948542	0.941681	0.945397	0.946827	0.920526	0.918811	0.878788	0.861921	0.882218	0.876501	0.855918	0.904517	0.820183	0.816752	0.804746	0.772156	0.81761	0.945969
2290	829	401	19	1	386.277	22.6523	680.808	46.0253	807.813	65.4009	1219.33	0	718.721	126.155	3919.02	805.072	6569.28	1562.41	22042.2	0	2290	10	1250	0.005	487.836	147.837	1851.36	1772.67	0.9656	0.9676	0.9692	0.9476	0.9408	0.9404	0.9464	0.9204	0.9172	0.8844	0.8632	0.8844	0.8836	0.858	0.904	0.8244	0.8136	0.7984	0.7736	0.8248	0.9476
2294	570	346	17	1	481.568	27.3936	726.519	54.703	847.731	65.9093	1313.34	0	1387.78	236.635	4773.92	1088.18	7577.72	1805.08	27516.4	0	2294	14	934	0.003736	579.865	131.877	2782.82	2064.44	0.965203	0.96788	0.968951	0.947002	0.950214	0.943255	0.947537	0.925054	0.9197	0.880086	0.865632	0.883298	0.888116	0.860814	0.90257	0.82334	0.820128	0.799251	0.769272	0.817987	0.947537
2296	0	520	335	18	0	0	500.79	33.1717	747.057	59.6494	892.808	127.461	0	0	1565.24	313.299	5199.55	1269.98	9247.28	4649.41	2296	17	873	0.003492	603.374	135.179	3118.24	2235.29	0.965636	0.969645	0.967927	0.946163	0.95189	0.942726	0.947881	0.926117	0.922108	0.880871	0.867125	0.882589	0.892898	0.857961	0.901489	0.825888	0.817869	0.799542	0.766896	0.81386	0.946735
2296	26423	520	335	18	138.646	13.5927	500.79	33.1717	747.057	59.6494	892.808	127.461	34.3099	10.4075	1565.24	313.299	5199.55	1269.98	9247.28	4649.41	2296	0	27296	0.109184	153.51	86.3118	132.942	674.057	0.968072	0.960049	0.968091	0.922241	0.926729	0.938159	0.955232	0.924348	0.912057	0.893354	0.857507	0.87859	0.871758	0.844776	0.899161	0.825579	0.81391	0.823381	0.756228	0.809459	0.943398
2301	1361	372	285	17	349.277	18.4255	605.878	39.6075	852.518	63.9928	984.174	134.735	531.018	83.8124	2763.94	543.933	7696.81	1766.17	12305.2	5797.54	2301	10	2035	0.00814	471.966	192.504	2041.12	2785.12	0.969287	0.964619	0.969042	0.930958	0.936855	0.941523	0.949386	0.933907	0.916462	0.890909	0.875921	0.884521	0.877887	0.854054	0.894103	0.824324	0.813514	0.808845	0.764619	0.809091	0.939066
2302	1229	225	48	0	388.315	22.8088	625.179	45.2522	862.442	63.8216	0	0	730.132	128.538	3043.98	663.848	7965.39	1878.42	0	0	2302	8	1502	0.006008	438.949	117.844	1307.97	1527.53	0.96771	0.961385	0.969041	0.92976	0.933755	0.945739	0.950399	0.933755	0.914115	0.896804	0.875166	0.882157	0.87783	0.849201	0.893142	0.822903	0.80759	0.818575	0.762983	0.806258	0.936085
2306	830	182	44	0	493.962	28.8713	677.541	49.7905	919.706	68.6466	0	0	1498.01	262.879	3872.42	857.473	9652.55	2212.67	0	0	2306	13	1056	0.004224	543.341	110.46	2247.01	1888.49	0.973011	0.962595	0.964962	0.931345	0.933712	0.944129	0.953125	0.929451	0.919034	0.897254	0.874053	0.890152	0.876894	0.84233	0.892992	0.819602	0.802083	0.815341	0.769413	0.812027	0.934186
2308	0	731	167	43	0	0	508.506	33.8038	693.75	55.0914	945.246	78.4754	0	0	1638.47	326.536	4166.77	997.866	10513.5	2570.88	2308	15	941	0.003764	561.339	117.143	2492.72	2136.72	0.971838	0.9644	0.966525	0.932519	0.936769	0.948459	0.953241	0.928799	0.916047	0.902763	0.87407	0.882572	0.879384	0.841126	0.890011	0.816684	0.801275	0.817747	0.769926	0.812434	0.931987
2308	28472	731	167	43	137.844	13.2528	508.506	33.8038	693.75	55.0914	945.246	78.4754	33.6828	9.97752	1638.47	326.536	4166.77	997.866	10513.5	2570.88	2308	0	29413	0.117652	151.393	78.5065	112.354	577.432	0.9625	0.961599	0.960987	0.938038	0.93814	0.940282	0.948985	0.915888	0.910125	0.89848	0.862119	0.865638	0.868239	0.848009	0.908731	0.827967	0.815558	0.817921	0.760633	0.778771	0.942202
2313	1435	562	135	38	359.771	19.0997	618.585	40.3029	805.726	58.1732	1069.74	94.5016	580.17	92.4556	2940.4	573.795	6494.27	1429.45	15250.2	3838.5	2313	10	2170	0.00868	466.977	167.581	1816.26	2517.03	0.968894	0.960599	0.964977	0.934332	0.938249	0.937788	0.954147	0.925346	0.91129	0.899309	0.865438	0.875576	0.875115	0.845853	0.90023	0.825346	0.818203	0.817051	0.771889	0.791014	0.940783
2314	1315	309	20	0	397.598	23.3426	635.181	45.3431	828.337	54.6889	0	0	783.513	138.274	3190.34	682.617	7035.71	1387.01	0	0	2314	8	1644	0.006576	447.493	105.998	1311.95	1188.01	0.969891	0.961679	0.965328	0.933698	0.940085	0.932482	0.955292	0.922445	0.908759	0.894465	0.868613	0.871655	0.873783	0.844282	0.899331	0.831813	0.826034	0.815998	0.775852	0.787713	0.939477
2318	887	273	17	0	506.464	29.5058	689.715	52.6306	874.537	58.1917	0	0	1613.98	280.273	4088.79	929.676	8276.16	1674.09	0	0	2318	13	1177	0.004708	554.284	93.8425	2284.23	1382.96	0.975361	0.963891	0.96729	0.939677	0.940102	0.929907	0.959643	0.926083	0.907816	0.898471	0.870008	0.86661	0.877655	0.847494	0.898046	0.826253	0.823704	0.817757	0.781223	0.791844	0.937553
2320	0	791	253	16	0	0	525.802	34.2049	711.032	59.628	898.133	52.4822	0	0	1809.62	353.461	4493.85	1123.24	8934.51	1594.82	2320	15	1060	0.00424	575.632	97.7849	2557.84	1535.86	0.976415	0.966038	0.970283	0.942453	0.941038	0.932075	0.959906	0.927358	0.909906	0.898585	0.873585	0.865566	0.876887	0.850472	0.900472	0.829245	0.821226	0.816038	0.778302	0.79717	0.937736
2320	25669	791	253	16	135.791	13.5942	525.802	34.2049	711.032	59.628	898.133	52.4822	32.2845	10.1002	1809.62	353.461	4493.85	1123.24	8934.51	1594.82	2320	0	26729	0.106916	153.234	89.0198	132.441	580.142	0.957743	0.951775	0.963448	0.945191	0.928318	0.945714	0.943657	0.904448	0.91281	0.878802	0.854671	0.880729	0.87233	0.848498	0.895675	0.830222	0.821449	0.816828	0.764338	0.780725	0.948539
2325	1228	604	209	14	331.957	18.9776	623.063	40.5196	806.264	66.4815	992.932	56.8247	456.835	78.3108	3004.37	589.35	6537.11	1617.89	12051.6	2094.33	2325	11	2055	0.00822	470.26	181.122	1902.97	2212.21	0.966667	0.955474	0.967153	0.947445	0.93674	0.942092	0.953771	0.922141	0.916058	0.885888	0.86545	0.872506	0.86983	0.845742	0.900973	0.834793	0.816788	0.812895	0.781752	0.793674	0.943066
2326	1115	366	34	1	364.012	22.6375	637.197	47.1502	822.096	75.02	1021.99	0	602.698	112.424	3224.24	714.827	6959.78	1931.45	13008.6	0	2326	9	1516	0.006064	440.673	134.804	1386.36	1506.41	0.965699	0.954485	0.968997	0.94723	0.936016	0.940963	0.951517	0.919855	0.918536	0.880937	0.864446	0.876319	0.871042	0.843668	0.903034	0.836412	0.814974	0.818272	0.781662	0.792546	0.94723
2330	703	296	32	1	448.381	26.8793	681.484	50.0726	877.14	88.5367	1086.94	0	1122.4	200.769	3940.02	867.815	8491.02	2548.19	15637.2	0	2330	14	1032	0.004128	529.153	128.882	2173.1	1872.34	0.967539	0.95688	0.96657	0.944767	0.940407	0.9375	0.95688	0.928295	0.918605	0.88905	0.868217	0.872578	0.871609	0.847868	0.90407	0.83624	0.8125	0.826066	0.779554	0.79312	0.94719
2332	0	603	289	31	0	0	468.542	32.5381	700.721	54.1623	912.383	102.752	0	0	1284.62	267.195	4289.15	1007.82	9622.27	3267.14	2332	16	923	0.003692	556.146	133.362	2505.4	2096.23	0.966956	0.95883	0.972914	0.945287	0.940412	0.936078	0.958288	0.930661	0.91766	0.891116	0.869447	0.877573	0.873781	0.849946	0.900867	0.838028	0.818527	0.82286	0.778982	0.793066	0.946371
2332	26444	603	289	31	138.369	13.3543	468.542	32.5381	700.721	54.1623	912.383	102.752	34.0768	10.2086	1284.62	267.195	4289.15	1007.82	9622.27	3267.14	2332	0	27367	0.109468	152.46	80.3754	117.426	589.354	0.965853	0.963186	0.960244	0.940531	0.943235	0.94835	0.953904	0.919355	0.911718	0.87368	0.859502	0.881189	0.886323	0.858552	0.899514	0.828681	0.83027	0.802792	0.759893	0.795666	0.954142
2337	1337	421	242	27	369.208	19.4841	584.872	38.8298	816.261	63.0963	1024.71	95.2925	626.759	99.2793	2488.44	497.645	6766.44	1592.09	13455.3	3916.49	2337	10	2027	0.008108	476.105	170.226	1917.31	2512.32	0.96818	0.962013	0.9667	0.947459	0.942033	0.950173	0.954119	0.920572	0.907992	0.877652	0.858411	0.882092	0.885545	0.861371	0.900592	0.821658	0.828564	0.810557	0.77405	0.795264	0.953626
2338	1236	241	44	0	397.074	24.1595	599.414	46.5768	824.149	76.3953	0	0	781.014	142.503	2690.82	633.447	7018.17	1998.45	0	0	2338	8	1521	0.006084	441.489	103.816	1264.05	1290.57	0.968442	0.960224	0.967456	0.948389	0.941486	0.953649	0.953978	0.916174	0.904668	0.871795	0.856345	0.884287	0.887574	0.857988	0.899408	0.816897	0.832347	0.813609	0.767916	0.789612	0.954306
2342	846	200	39	0	471.26	28.9038	639.07	49.7784	869.505	83.3997	0	0	1302.95	239.858	3258.4	762.963	8247.34	2321.72	0	0	2342	13	1085	0.00434	516.507	101.007	1913.01	1553.06	0.969585	0.963594	0.967742	0.95023	0.9447	0.953917	0.952074	0.914286	0.908295	0.868664	0.860829	0.882488	0.890323	0.856221	0.902304	0.825806	0.833641	0.810599	0.776037	0.789401	0.957604
2344	0	755	191	39	0	0	491.81	33.5466	657.909	54.2066	885.429	89.9981	0	0	1483.96	302.226	3561.46	886.199	8735.23	2607.46	2344	15	985	0.00394	539.603	104.657	2173.91	1712.96	0.969036	0.963452	0.966497	0.951269	0.943655	0.954315	0.950254	0.913198	0.909645	0.870558	0.863959	0.883249	0.889848	0.858883	0.898477	0.824873	0.835025	0.816751	0.778173	0.78731	0.956853
2344	27790	755	191	39	135.986	13.4259	491.81	33.5466	657.909	54.2066	885.429	89.9981	32.3944	9.91101	1483.96	302.226	3561.46	886.199	8735.23	2607.46	2344	0	28775	0.1151	149.802	77.0364	105.701	502.146	0.965647	0.961025	0.964049	0.938679	0.931416	0.947541	0.95397	0.91656	0.910043	0.886203	0.851034	0.89013	0.896855	0.853814	0.904136	0.815361	0.810009	0.808306	0.771086	0.808758	0.948063
2349	1295	553	169	36	355.214	19.5559	598.941	40.0195	770.905	60.5428	992.314	84.2956	558.843	92.0646	2671.96	536.383	5707.2	1349.61	12171	3172.66	2349	10	2053	0.008212	466.256	161.591	1755.46	2174.06	0.96907	0.967365	0.963468	0.947881	0.933512	0.94301	0.952509	0.913054	0.913054	0.885046	0.853142	0.889674	0.886995	0.858013	0.890891	0.819045	0.818071	0.807112	0.764491	0.7981	0.952021
2350	1162	326	21	0	380.277	23.855	610.491	43.3347	786.711	53.0833	0	0	686.886	128.822	2833.75	610.301	6036.57	1290.8	0	0	2350	8	1509	0.006036	435.668	107.534	1225.14	1104.86	0.967197	0.968854	0.963883	0.946322	0.928098	0.944003	0.956594	0.914182	0.911531	0.887674	0.84725	0.887011	0.889331	0.863486	0.890325	0.819085	0.814115	0.806826	0.760437	0.800861	0.95063
2354	804	283	18	0	472.889	28.8312	652.58	47.5617	824.292	58.4082	0	0	1316.26	240.032	3460.86	761.655	6949.78	1590.89	0	0	2354	13	1105	0.00442	524.634	94.038	1957.28	1231.14	0.970136	0.967873	0.963348	0.947964	0.936652	0.946154	0.961991	0.91086	0.913575	0.888688	0.843891	0.88733	0.88552	0.861086	0.89095	0.817647	0.816742	0.804977	0.758824	0.800452	0.950679
2356	0	716	264	18	0	0	485.68	32.3783	665.409	50.785	833.318	63.3327	0	0	1428.54	285.326	3673.52	841.685	7195.51	1752.64	2356	15	998	0.003992	539.493	96.6206	2126.41	1321.83	0.971443	0.966433	0.964429	0.949399	0.937375	0.947395	0.960922	0.912325	0.916834	0.88978	0.843687	0.890782	0.889279	0.866232	0.888277	0.81513	0.816132	0.803607	0.763026	0.801102	0.951403
2356	29125	716	264	18	140.46	13.4103	485.68	32.3783	665.409	50.785	833.318	63.3327	35.6177	10.5784	1428.54	285.326	3673.52	841.685	7195.51	1752.64	2356	0	30123	0.120492	153.681	74.7244	104.888	445.001	0.970521	0.957292	0.964728	0.943399	0.925655	0.942818	0.951681	0.928277	0.901902	0.902732	0.86102	0.872406	0.883113	0.850911	0.885503	0.820884	0.803506	0.794742	0.79519	0.799688	0.931514
2361	1642	533	223	14	373.375	19.7617	598.492	36.9539	782.611	55.6015	963.423	73.671	648.153	102.774	2660.78	489.498	5950.46	1278.02	11101.6	2758.71	2361	10	2412	0.009648	464.381	145.966	1643.8	1841.93	0.972015	0.962687	0.962687	0.94092	0.933043	0.944652	0.953773	0.922264	0.91563	0.897181	0.853856	0.877073	0.886401	0.853234	0.886401	0.82131	0.80825	0.797056	0.779851	0.799337	0.93864
2362	1507	315	32	2	407.057	23.5349	612.816	43.3976	797.629	64.6807	995.923	82.3821	840.26	146.096	2865.58	601.268	6326.4	1547.85	12287	2982.01	2362	8	1856	0.007424	449.347	96.1747	1290.92	1132.6	0.972252	0.963631	0.962823	0.936692	0.931034	0.944504	0.951509	0.923491	0.914063	0.899784	0.855334	0.874461	0.891164	0.848599	0.886853	0.826239	0.805496	0.79903	0.78583	0.7993	0.934806
2366	1092	272	28	2	510.866	30.4152	662.646	48.7867	851.874	68.0932	1030.36	83.4499	1657.04	297.169	3623.61	792.752	7696.52	1871.14	13589	3231.45	2366	12	1394	0.005576	548.076	84.4134	2179.19	1302.3	0.974534	0.963773	0.963415	0.933286	0.935079	0.944763	0.954806	0.924677	0.913558	0.897418	0.861191	0.876614	0.894907	0.850789	0.886298	0.828192	0.813128	0.800933	0.778694	0.796987	0.934362
2368	0	993	250	27	0	0	529.038	35.74	680.496	53.8198	869.054	67.3663	0	0	1844.9	373.979	3932.41	914.747	8159.97	1910.11	2368	14	1270	0.00508	566.081	85.2453	2390.08	1326.68	0.976772	0.966535	0.964173	0.93622	0.935827	0.944488	0.954724	0.925197	0.914961	0.898425	0.860236	0.875984	0.891732	0.853937	0.885039	0.829134	0.812598	0.800787	0.781496	0.793701	0.934646
2368	25265	993	250	27	141.32	13.1469	529.038	35.74	680.496	53.8198	869.054	67.3663	36.2233	10.4719	1844.9	373.979	3932.41	914.747	8159.97	1910.11	2368	0	26535	0.10614	161.65	93.4574	148.882	580.375	0.96514	0.957452	0.96465	0.939552	0.930413	0.926192	0.960354	0.929621	0.913774	0.891709	0.855813	0.869776	0.893122	0.868023	0.880818	0.838591	0.817392	0.803618	0.796495	0.809704	0.946128
2373	1386	750	208	24	325.063	17.9968	618.059	41.3646	772.759	61.0724	954.707	76.593	428.831	71.711	2934.94	587.953	5749.1	1348.63	10819.3	2653.61	2373	11	2368	0.009472	463.568	175.351	1795.2	2011.55	0.97424	0.96136	0.966005	0.9394	0.936022	0.938133	0.961782	0.930954	0.915329	0.896537	0.853885	0.875	0.889992	0.858108	0.883446	0.831926	0.810177	0.805532	0.785684	0.799831	0.931799
2374	1248	422	28	2	361.502	21.671	633.834	45.4243	789.144	71.6519	945.704	61.5213	589.903	106.577	3170.62	684.527	6159.08	1735.78	10447.7	2007.64	2374	9	1700	0.0068	436.835	130.747	1333.85	1379.86	0.973824	0.96	0.967941	0.943824	0.936471	0.931176	0.962353	0.932647	0.911176	0.893529	0.854412	0.875588	0.89	0.859412	0.885	0.838235	0.812941	0.800294	0.79	0.806471	0.931765
2378	817	363	26	2	445.345	26.7229	673.413	48.8074	824.793	77.6449	960.248	57.2402	1099.9	197.962	3800.52	820.666	7043.93	2178.79	10913.2	1925.02	2378	14	1208	0.004832	522.898	120.365	2055.61	1592.27	0.97351	0.959023	0.968957	0.947434	0.932947	0.934603	0.961921	0.92798	0.907699	0.892384	0.860099	0.879553	0.88245	0.860927	0.889073	0.829056	0.812914	0.795944	0.788079	0.80298	0.929222
2380	0	707	338	25	0	0	458.981	30.5983	688.154	53.9783	835.607	92.6404	0	0	1206.59	241.973	4065.05	945.152	7400.16	2709.49	2380	16	1070	0.00428	540.174	122.687	2254.25	1694.73	0.974299	0.964953	0.969626	0.951869	0.931776	0.937383	0.964019	0.928972	0.907944	0.892523	0.864019	0.883178	0.883645	0.864019	0.888785	0.826636	0.814953	0.797196	0.790654	0.802804	0.92757
2380	24629	707	338	25	132.028	13.826	458.981	30.5983	688.154	53.9783	835.607	92.6404	29.7678	9.741	1206.59	241.973	4065.05	945.152	7400.16	2709.49	2380	0	25699	0.102796	149.021	86.3537	122.386	563.137	0.971555	0.958831	0.965971	0.948772	0.926631	0.928129	0.947099	0.918577	0.905989	0.888108	0.857135	0.876338	0.87161	0.844955	0.889996	0.814779	0.815888	0.814701	0.789758	0.785283	0.95815
2385	955	481	282	23	338.319	19.0077	559.595	36.3994	790.615	61.3854	951.867	99.3458	483.321	81.1415	2179.61	423.51	6151.33	1426.08	10874	3733.36	2385	12	1741	0.006964	480.819	180.651	2007.32	2380.99	0.972717	0.962091	0.968122	0.949167	0.93251	0.926479	0.957496	0.921022	0.914417	0.895175	0.856117	0.880528	0.876795	0.850373	0.891155	0.83027	0.82108	0.807007	0.788627	0.794371	0.946295
2386	855	275	42	0	379.699	22.3619	577.598	40.2115	810.126	68.3037	0	0	682.833	120.136	2400.15	498.833	6637.31	1680.89	0	0	2386	9	1172	0.004688	441.559	113.638	1299.17	1323.97	0.971843	0.960751	0.971416	0.947952	0.93302	0.921928	0.958191	0.917662	0.916809	0.889505	0.854949	0.879693	0.87372	0.846416	0.889932	0.828925	0.821246	0.81058	0.795222	0.792662	0.953498
2390	587	227	37	0	462.878	27.1853	619.007	45.5802	850.097	67.6811	0	0	1233.78	215.908	2956.75	658.309	7647.06	1833.7	0	0	2390	14	851	0.003404	521.361	104.232	1972.21	1526.04	0.97121	0.962397	0.96886	0.947709	0.93537	0.92832	0.955347	0.922444	0.917744	0.89483	0.860752	0.879553	0.873678	0.849001	0.893067	0.833137	0.825499	0.808461	0.79671	0.787309	0.952996
2392	0	521	213	36	0	0	484.822	32.5182	640.146	48.3518	878.043	76.1271	0	0	1421.17	282.272	3271.33	743.849	8451.85	2205.9	2392	16	770	0.00308	546.172	108.499	2261.68	1727.99	0.972727	0.964286	0.97013	0.948052	0.931818	0.930519	0.955844	0.926623	0.919481	0.9	0.862987	0.880519	0.872078	0.848701	0.88961	0.836364	0.822727	0.80974	0.801948	0.785714	0.951299
2392	24119	521	213	36	134.565	13.2539	484.822	32.5182	640.146	48.3518	878.043	76.1271	31.3898	9.58838	1421.17	282.272	3271.33	743.849	8451.85	2205.9	2392	0	24889	0.099556	147.299	74.9246	100.389	491.522	0.959239	0.953614	0.953152	0.94584	0.929587	0.943268	0.946402	0.91661	0.906224	0.888907	0.850476	0.886134	0.874483	0.854253	0.884648	0.814235	0.817449	0.810579	0.777452	0.796979	0.955442
2397	1082	370	170	28	354.444	19.2279	592.279	37.1625	749.163	55.9996	985.207	87.8927	555.091	90.2122	2580.11	483.989	5230.91	1179.84	11936.6	3196.13	2397	10	1650	0.0066	459.149	159.786	1684.08	2114.33	0.965758	0.962727	0.962424	0.947273	0.93303	0.94303	0.944848	0.917576	0.906667	0.885455	0.867879	0.887879	0.873333	0.845455	0.891212	0.819091	0.823636	0.811515	0.792424	0.796061	0.948788
2398	980	202	35	2	387.117	22.3403	605.472	39.8475	763.111	61.2042	910.901	38.6646	723.175	125.181	2758.69	538.356	5541.32	1352.5	9274.26	1170.24	2398	8	1219	0.004876	434.956	104.383	1212.85	1161.34	0.965956	0.965956	0.961034	0.948318	0.930681	0.947088	0.941345	0.914684	0.901559	0.883511	0.873667	0.890894	0.877358	0.840033	0.887613	0.818294	0.825677	0.816243	0.794094	0.789992	0.95324
2402	700	167	31	2	477.722	28.185	651.435	48.5591	809.605	65.5012	946.847	45.7897	1355.93	240.813	3445.11	769.695	6613	1586.98	10427.3	1496.93	2402	13	900	0.0036	522.429	95.3492	1944.82	1358.18	0.964444	0.968333	0.961667	0.952222	0.928889	0.947778	0.935	0.922778	0.905556	0.884444	0.872778	0.892778	0.878333	0.836667	0.887222	0.823333	0.825556	0.829444	0.795556	0.794444	0.958889
2404	0	614	157	31	0	0	500.465	31.9248	672.315	53.6603	843.632	80.5249	0	0	1560.72	300.05	3794.41	901.143	7538.97	2292.37	2404	15	802	0.003208	547.371	98.6291	2229.07	1530.52	0.965087	0.970698	0.962594	0.951372	0.930798	0.948878	0.933292	0.92394	0.906484	0.887781	0.873441	0.890898	0.875935	0.836035	0.890274	0.822943	0.82419	0.8298	0.793641	0.796758	0.955112
[truncated: 2 more columns]
