# Supplementary material for: IBSEM: An Individual-Based Atlantic Salmon Population Model
Source: PLoS One. 2015 Sep 18;10(9):e0138444. doi: 10.1371/journal.pone.0138444 (PMC4575158; doi:10.1371/journal.pone.0138444)
Supplement: S1 Minimal dataset — (ZIP) [file pone.0138444.s003.zip › temp/scenario 2/wild - 1/runFiles/results/embryo.txt]

month	averageAge	popSize	density	averageLength	stDevLength	averageWeight	stDevWeight	allele_0_0_Frequency	allele_0_1_Frequency	allele_0_2_Frequency	allele_0_3_Frequency	allele_0_4_Frequency	allele_0_5_Frequency	allele_0_6_Frequency	allele_0_7_Frequency	allele_0_8_Frequency	allele_0_9_Frequency	allele_0_10_Frequency	allele_0_11_Frequency	allele_0_12_Frequency	allele_0_13_Frequency	allele_0_14_Frequency	allele_0_15_Frequency	allele_0_16_Frequency	allele_0_17_Frequency	allele_0_18_Frequency	allele_0_19_Frequency	allele_0_20_Frequency	genotypicValueAverage	genotypicValueStDev
16	0	394077	1.57631	23.1396	0.840282	0.159321	0.0172588	0.118649	0.162626	0.141578	0.148871	0.14411	0.138129	0.1305	0.114475	0.144642	0.154517	0.155816	0.121372	0.134613	0.137891	0.133579	0.113969	0.13598	0.138031	0.140259	0.140258	0.0543701	0.139037	0.131987
28	0	44873	0.179492	23.365	0.833736	0.163981	0.0174612	0.0913021	0.123694	0.319881	0.109765	0.221815	0.214361	0.166804	0.250897	0.221447	0.129075	0.0682593	0.161222	0.160275	0.251521	0.133176	0.169111	0.310744	0.177334	0.150547	0.221514	0.123114	0.174599	0.157702
40	0	23985	0.09594	22.8354	0.799283	0.153106	0.0159857	0.204086	0.227392	0.228539	0.442839	0.0294559	0.118678	0.184303	0.227434	0.178674	0.323098	0.354659	0.231415	0.163686	0.27907	0.286846	0.38374	0.129706	0.23275	0.122389	0.375964	0.222785	0.225987	0.156562
52	0	36384	0.145536	23.0525	0.864071	0.157579	0.017629	0.182786	0.074181	0.358221	0.24082	0.243898	0.118569	0.154505	0.169869	0.396603	0.156332	0.311662	0.19242	0.1922	0.332962	0.129961	0.168563	0.168934	0.211755	0.0897098	0.169113	0.154436	0.205909	0.148589
64	0	8442	0.033768	22.7003	0.799617	0.150422	0.0158009	0.16643	0.278311	0.264688	0.178275	0.268005	0.160211	0.277363	0.175255	0.248105	0.223762	0.254738	0.117271	0.128228	0.21162	0.179638	0.25616	0.160566	0.163646	0.41874	0.128169	0.114665	0.21811	0.120543
76	0	33326	0.133304	23.337	0.817882	0.163374	0.0170817	0.27306	0.299361	0.328017	0.417362	0.369846	0.207886	0.306262	0.258582	0.329743	0.478575	0.468838	0.252581	0.480361	0.639831	0.242648	0.250315	0.408045	0.396687	0.20475	0.458726	0.309248	0.332371	0.208553
88	0	36699	0.146796	23.1831	0.829151	0.160199	0.0170799	0.591855	0.518543	0.733576	0.521813	0.457683	0.571024	0.444535	0.575997	0.449481	0.550723	0.57383	0.63048	0.58082	0.421047	0.627142	0.466293	0.483964	0.55947	0.200033	0.588109	0.63311	0.551433	0.121953
100	0	8600	0.0344	22.6608	0.806208	0.149652	0.015877	0.500116	0.247093	0.299535	0.650174	0.498953	0.476395	0.415698	0.527907	0.429651	0.57314	0.542384	0.528605	0.620523	0.722558	0.361279	0.513314	0.359128	0.447616	0.272035	0.45407	0.520174	0.457097	0.174811
112	0	17251	0.069004	23.5476	0.829009	0.167822	0.0176245	0.273289	0.367399	0.521854	0.545041	0.249986	0.501594	0.250304	0.529361	0.495884	0.547418	0.500058	0.638195	0.525593	0.480842	0.429048	0.479943	0.208423	0.521129	0.16144	0.519651	0.545679	0.420585	0.0954607
124	0	3953	0.015812	22.5394	0.781847	0.147243	0.0152031	0.0747534	0.564887	0.742095	0.324564	0.723501	0.761447	0.566532	0.725019	0.769542	0.513534	0.981659	0.511257	0.769163	0.738806	0.567291	0.555148	0.945864	0.506324	0.536681	0.740703	0.772957	0.557788	0.0857227
136	0	24623	0.098492	22.6671	0.833575	0.149817	0.0164674	0.776144	0.420136	0.65916	0.691731	0.510092	0.448808	0.515717	0.543293	0.397677	0.57363	0.652682	0.53379	0.723632	0.525992	0.575336	0.499858	0.513341	0.574036	0.319884	0.703326	0.725622	0.578545	0.100656
148	0	5864	0.023456	22.4028	0.778341	0.144596	0.0149817	0.565825	0.770208	0.837568	0.579042	0.518332	0.801927	0.590553	0.776518	0.529758	0.524983	0.775409	0.565996	0.883782	0.77558	0.518673	0.873209	0.631992	0.554485	0.367582	0.305935	0.778138	0.663459	0.105144
160	0	24241	0.096964	22.958	0.85116	0.155643	0.0172078	0.521843	0.480261	0.333876	0.685822	0.445753	0.383049	0.384926	0.511262	0.571099	0.870055	0.564704	0.547482	0.596159	0.637226	0.502599	0.563529	0.263995	0.595087	0.145745	0.574832	0.561239	0.503267	0.110677
172	0	25013	0.100052	23.1149	0.848477	0.158828	0.017331	0.707212	0.742374	0.867209	0.286711	0.397793	0.438632	0.737457	0.528625	0.515452	0.78813	0.804382	0.601527	0.630832	0.604126	0.647523	0.741674	0.418942	0.816615	0.474493	0.59567	0.753368	0.623322	0.0908937
184	0	11020	0.04408	22.5722	0.796593	0.147904	0.0155593	0.778131	0.451588	0.652405	0.702087	0.466878	0.499592	0.63412	0.602314	0.209211	0.605399	0.769374	0.494691	0.687886	0.670962	0.608485	0.560481	0.444465	0.524546	0.199229	0.849183	0.547868	0.59102	0.0931821
196	0	44403	0.177612	23.0252	0.830465	0.156972	0.0168928	0.725807	0.587618	0.692588	0.653064	0.535876	0.533793	0.663998	0.557192	0.449035	0.563093	0.680461	0.700583	0.761773	0.545515	0.627638	0.565221	0.493514	0.644011	0.448145	0.656543	0.829629	0.621978	0.109269
208	0	50889	0.203556	23.0659	0.831391	0.157803	0.0169625	0.566547	0.724213	0.838128	0.689736	0.509206	0.72555	0.670243	0.830936	0.516143	0.696555	0.810863	0.767563	0.868066	0.612382	0.741909	0.821356	0.699876	0.564081	0.439201	0.630785	0.6676	0.686334	0.115811
220	0	18121	0.072484	22.7138	0.834027	0.150738	0.0165449	0.656062	0.567767	0.699879	0.494675	0.570774	0.460129	0.570443	0.618923	0.707604	0.895149	0.676563	0.650764	0.771674	0.779648	0.647315	0.65758	0.27722	0.675735	0.205618	0.787043	0.654958	0.616147	0.0903584
232	0	59824	0.239296	22.8984	0.831538	0.154413	0.0167263	0.610357	0.36925	0.635865	0.679886	0.559031	0.507973	0.601272	0.823323	0.481111	0.751204	0.654152	0.599375	0.672598	0.725662	0.639284	0.8721	0.53181	0.742536	0.268864	0.747685	0.870955	0.595884	0.119816
244	0	45666	0.182664	22.5724	0.791549	0.1479	0.0154735	0.637433	0.54661	0.698211	0.684196	0.593198	0.563461	0.632451	0.711744	0.417564	0.570621	0.69728	0.724171	0.733259	0.632878	0.755091	0.577049	0.50369	0.691149	0.386403	0.747734	0.764792	0.624636	0.124013
256	0	62659	0.250636	22.9092	0.879448	0.154701	0.0177031	0.559904	0.629008	0.764974	0.667103	0.484679	0.600089	0.801202	0.758622	0.472574	0.688975	0.803947	0.626119	0.692997	0.636182	0.490863	0.704719	0.59049	0.580467	0.489355	0.538159	0.791355	0.638691	0.127428
268	0	84885	0.33954	22.8845	0.834811	0.154139	0.0167656	0.634105	0.642245	0.844772	0.667692	0.576132	0.610538	0.739542	0.797385	0.446345	0.647282	0.773293	0.761807	0.858379	0.657254	0.841203	0.730371	0.712352	0.570201	0.545238	0.703257	0.74082	0.681014	0.108904
280	0	37555	0.15022	22.6375	0.846397	0.149253	0.0166768	0.644521	0.482639	0.702969	0.584849	0.668966	0.536174	0.630622	0.832166	0.74769	0.77272	0.778645	0.637239	0.738796	0.791559	0.620517	0.752776	0.455439	0.744215	0.4724	0.656331	0.837012	0.64536	0.12951
292	0	99155	0.39662	22.854	0.865592	0.153573	0.0173777	0.702869	0.451858	0.771434	0.643901	0.638843	0.573844	0.70831	0.807085	0.560784	0.696853	0.71599	0.722661	0.858313	0.756472	0.797509	0.811679	0.597569	0.604912	0.408925	0.712586	0.863683	0.662132	0.117485
304	0	181655	0.72662	22.9846	0.854033	0.156184	0.0173075	0.634904	0.602959	0.875665	0.625386	0.609133	0.632653	0.797363	0.778346	0.546079	0.737169	0.783727	0.634722	0.666813	0.694366	0.680144	0.77383	0.653684	0.684385	0.395681	0.659503	0.822606	0.679408	0.100614
316	0	93549	0.374196	22.8019	0.851425	0.152512	0.0169961	0.592289	0.581754	0.709553	0.617505	0.62812	0.687543	0.821703	0.781879	0.546329	0.645646	0.800864	0.701627	0.847476	0.75693	0.690478	0.838919	0.703781	0.661557	0.472143	0.673711	0.758041	0.665799	0.103845
328	0	164402	0.657608	22.8858	0.846444	0.154182	0.0170166	0.549005	0.625272	0.752293	0.686306	0.550599	0.555906	0.688812	0.819017	0.513202	0.688012	0.734608	0.635105	0.757083	0.699423	0.671516	0.710104	0.69581	0.670643	0.451789	0.725581	0.874086	0.645275	0.11438
340	0	215750	0.863	23.1445	0.91067	0.159532	0.0187293	0.748123	0.547425	0.785773	0.549346	0.645136	0.520895	0.587409	0.772032	0.500913	0.752401	0.845729	0.674686	0.881017	0.666241	0.825133	0.72657	0.621073	0.501696	0.438153	0.748285	0.769386	0.66131	0.103374
352	0	179082	0.716328	22.8717	0.875664	0.153944	0.0176177	0.716225	0.547771	0.780933	0.666949	0.646718	0.677868	0.780145	0.816031	0.651115	0.680828	0.736431	0.708731	0.844161	0.626096	0.835519	0.790275	0.662448	0.681168	0.436688	0.652265	0.884567	0.694397	0.0999922
364	0	195798	0.783192	22.8447	0.85764	0.153375	0.0171998	0.654859	0.589299	0.797189	0.654575	0.641498	0.683521	0.824791	0.765751	0.592486	0.687778	0.804832	0.666424	0.755495	0.756131	0.787424	0.835634	0.616641	0.607243	0.388554	0.643763	0.835111	0.688424	0.0932714
376	0	219956	0.879824	22.853	0.870189	0.15356	0.017467	0.564963	0.588063	0.794804	0.648621	0.575556	0.627878	0.726318	0.785928	0.643649	0.71871	0.859181	0.711365	0.77062	0.714613	0.79412	0.837695	0.676369	0.65183	0.429013	0.686387	0.845496	0.668477	0.100458
388	0	250941	1.00376	22.8662	0.900706	0.153872	0.0181351	0.590003	0.54369	0.759376	0.667151	0.603198	0.512459	0.696552	0.796229	0.577998	0.780901	0.778683	0.640372	0.833756	0.696279	0.793027	0.805247	0.713365	0.663676	0.463794	0.710635	0.833696	0.654055	0.106806
400	0	296376	1.1855	22.8001	0.838323	0.152456	0.0167293	0.671212	0.593098	0.812792	0.660543	0.638871	0.608482	0.734403	0.763439	0.575352	0.714098	0.819024	0.697141	0.887477	0.704731	0.805772	0.746251	0.624922	0.520747	0.472724	0.67604	0.854437	0.68551	0.101093
412	0	314781	1.25912	22.8985	0.860495	0.154459	0.0173266	0.692218	0.573783	0.8041	0.654055	0.675703	0.56171	0.750938	0.803014	0.565175	0.715855	0.826654	0.632611	0.859801	0.684636	0.809178	0.837694	0.636628	0.598588	0.486864	0.687483	0.852469	0.687059	0.0989665
424	0	252416	1.00966	22.9222	0.870348	0.15495	0.0175683	0.686523	0.575164	0.799395	0.680874	0.580167	0.617871	0.769523	0.758147	0.534518	0.681252	0.816375	0.687674	0.764902	0.686731	0.808009	0.799842	0.600146	0.609288	0.414455	0.631109	0.840747	0.677533	0.0928781
436	0	269987	1.07995	22.924	0.911254	0.155049	0.0184579	0.626964	0.618582	0.786901	0.716677	0.634895	0.570805	0.793979	0.81465	0.526014	0.724755	0.802698	0.680181	0.812663	0.724326	0.812626	0.793214	0.615374	0.654081	0.462433	0.688415	0.866495	0.685985	0.0995211
448	0	286404	1.14562	22.7818	0.875576	0.152147	0.0174634	0.666759	0.573725	0.793608	0.692429	0.665642	0.64564	0.726256	0.791747	0.587235	0.726816	0.800588	0.656518	0.803489	0.751442	0.799304	0.784912	0.661064	0.573244	0.468084	0.74602	0.855734	0.689314	0.0971033
460	0	308315	1.23326	22.8249	0.885285	0.153022	0.0177379	0.628685	0.592869	0.730775	0.67029	0.637131	0.635297	0.733552	0.756755	0.540671	0.760844	0.818262	0.692924	0.888212	0.714458	0.770039	0.807437	0.689285	0.614307	0.458349	0.724853	0.820674	0.6754	0.102156
472	0	298237	1.19295	22.7914	0.842374	0.15229	0.0168081	0.698173	0.565559	0.829468	0.680747	0.641557	0.597748	0.726615	0.786095	0.581474	0.76919	0.796093	0.675112	0.854601	0.725172	0.802372	0.782457	0.595877	0.595292	0.487148	0.68941	0.852629	0.691702	0.0934203
484	0	269022	1.07609	22.8509	0.854664	0.153496	0.0171419	0.689081	0.562205	0.791045	0.66339	0.69682	0.593961	0.767105	0.719161	0.572643	0.696432	0.788231	0.615875	0.816513	0.689141	0.82465	0.824743	0.64165	0.618808	0.467421	0.66194	0.829127	0.682064	0.0994002
496	0	354783	1.41913	22.7454	0.854003	0.151393	0.0169791	0.630254	0.594259	0.807341	0.674526	0.615183	0.667877	0.743192	0.805335	0.557966	0.733214	0.802051	0.670738	0.783914	0.711598	0.813332	0.793677	0.602216	0.613522	0.500125	0.695036	0.837006	0.683601	0.098035
508	0	391004	1.56402	22.7318	0.861083	0.151134	0.0170908	0.669579	0.613303	0.734897	0.699741	0.636749	0.630054	0.761561	0.807962	0.616053	0.734651	0.836379	0.680127	0.836494	0.740758	0.819758	0.82213	0.648661	0.637774	0.504722	0.725073	0.86187	0.694242	0.1002
520	0	303224	1.2129	22.7693	0.855369	0.151869	0.0170376	0.658281	0.606504	0.753944	0.673852	0.618299	0.69463	0.747606	0.759368	0.55617	0.759086	0.826498	0.702035	0.870533	0.729477	0.799942	0.81991	0.637908	0.624301	0.508388	0.711156	0.863476	0.689438	0.0983382
532	0	368075	1.4723	22.8401	0.84811	0.15327	0.0169941	0.68998	0.619985	0.801915	0.680526	0.609866	0.621421	0.728403	0.782231	0.571772	0.720383	0.808084	0.689323	0.839552	0.672087	0.857092	0.791318	0.646129	0.627329	0.51217	0.724221	0.846685	0.693086	0.102972
544	0	399465	1.59786	22.8847	0.853939	0.154172	0.0171913	0.65545	0.59692	0.800071	0.677938	0.70951	0.670597	0.783062	0.741652	0.579097	0.699875	0.793528	0.619581	0.852607	0.69806	0.815975	0.849635	0.621894	0.662928	0.511773	0.716414	0.849526	0.69541	0.0928488
556	0	432997	1.73199	22.9295	0.871407	0.155098	0.0176072	0.665813	0.634123	0.775169	0.695143	0.688596	0.634488	0.780682	0.783407	0.583974	0.742312	0.806914	0.662078	0.780688	0.733713	0.854524	0.83243	0.629812	0.613828	0.513771	0.700178	0.868753	0.700659	0.0994561
568	0	430130	1.72052	22.8812	0.849584	0.154094	0.0170813	0.704241	0.606037	0.808318	0.694408	0.669452	0.657356	0.747467	0.764591	0.591349	0.756111	0.793571	0.673146	0.830262	0.758764	0.801275	0.828372	0.691784	0.664172	0.548624	0.748213	0.864472	0.70696	0.0956053
580	0	425367	1.70147	22.998	0.866197	0.156475	0.0175941	0.680789	0.643724	0.7583	0.694486	0.650873	0.645131	0.768428	0.769129	0.589792	0.734796	0.79592	0.624461	0.856961	0.728971	0.815894	0.826419	0.686013	0.667553	0.543394	0.764822	0.875917	0.70013	0.0966719
592	0	353593	1.41437	22.8157	0.845701	0.152779	0.0169041	0.69454	0.597877	0.797352	0.706172	0.693422	0.623417	0.741149	0.772114	0.606384	0.697575	0.818198	0.620742	0.794197	0.711759	0.821713	0.807147	0.692396	0.639009	0.570691	0.723483	0.853125	0.699686	0.0980003
604	0	416734	1.66694	22.8758	0.853744	0.153992	0.0171591	0.686833	0.61948	0.801686	0.694916	0.675798	0.696375	0.778902	0.770657	0.580998	0.732737	0.823001	0.664563	0.809623	0.706036	0.821181	0.787109	0.637973	0.678763	0.52956	0.765418	0.875301	0.707733	0.0995539
616	0	488106	1.95242	22.9083	0.854502	0.154646	0.0172228	0.697382	0.61299	0.786941	0.729532	0.719232	0.64509	0.781187	0.77113	0.641109	0.742029	0.768132	0.630458	0.801096	0.721414	0.845996	0.825461	0.688214	0.665964	0.554158	0.733287	0.869527	0.712095	0.0966365
628	0	432819	1.73128	22.9055	0.869653	0.154612	0.0175315	0.703683	0.600171	0.808809	0.707411	0.665544	0.708267	0.756645	0.775828	0.577203	0.752171	0.805925	0.648827	0.813184	0.759934	0.828563	0.845923	0.621371	0.676235	0.539394	0.702826	0.871525	0.709784	0.0928595
640	0	470999	1.884	22.8819	0.87304	0.154144	0.0175891	0.661491	0.630922	0.783815	0.642141	0.647071	0.68229	0.763509	0.779862	0.581007	0.774307	0.828349	0.652303	0.799154	0.747289	0.829481	0.852715	0.673871	0.709768	0.547229	0.735139	0.873285	0.698786	0.0977522
652	0	505384	2.02154	22.924	0.869426	0.154985	0.0175423	0.702323	0.625639	0.80261	0.692055	0.662573	0.66275	0.761883	0.758952	0.608191	0.698107	0.818953	0.624922	0.783967	0.736834	0.809306	0.823406	0.707433	0.669245	0.570716	0.740379	0.855743	0.70562	0.097199
664	0	506268	2.02507	22.8628	0.878387	0.15377	0.0176508	0.701833	0.640512	0.788156	0.676127	0.682728	0.625785	0.752185	0.798686	0.637455	0.760998	0.823534	0.63971	0.836337	0.755632	0.837048	0.802868	0.690785	0.660219	0.56035	0.76682	0.864962	0.710775	0.0965895
676	0	450006	1.80002	22.8142	0.853961	0.152761	0.017071	0.708408	0.630958	0.78011	0.694651	0.698692	0.677929	0.748227	0.762566	0.665719	0.738157	0.78585	0.624521	0.805888	0.735887	0.782518	0.839929	0.675085	0.701717	0.553806	0.748452	0.869506	0.711407	0.0947442
688	0	347052	1.38821	22.7584	0.852717	0.151649	0.0169761	0.711137	0.626542	0.77615	0.714791	0.659669	0.667167	0.779073	0.800102	0.636831	0.699538	0.808553	0.659096	0.790593	0.817445	0.773282	0.86742	0.667159	0.662464	0.532541	0.712088	0.873649	0.712072	0.0971583
700	0	440127	1.76051	22.8129	0.857623	0.15274	0.0171388	0.716909	0.619863	0.782163	0.718235	0.690419	0.689356	0.769417	0.746876	0.625748	0.747467	0.825419	0.658577	0.818016	0.748592	0.806056	0.82878	0.647223	0.717204	0.536692	0.770771	0.897372	0.715743	0.0917461
712	0	447935	1.79174	22.8586	0.870367	0.153673	0.0174891	0.723837	0.673006	0.799606	0.685647	0.648815	0.649445	0.801697	0.838163	0.634914	0.77248	0.831493	0.608268	0.803139	0.767707	0.809985	0.798654	0.686981	0.696658	0.590059	0.752147	0.872621	0.72325	0.0937593
724	0	447016	1.78806	22.89	0.869719	0.154302	0.0175067	0.720312	0.648444	0.804694	0.710235	0.703135	0.657121	0.764889	0.764628	0.650976	0.730403	0.82554	0.636486	0.813198	0.760285	0.83667	0.813259	0.678765	0.70977	0.588209	0.756133	0.865276	0.721981	0.0937909
736	0	482863	1.93145	22.922	0.891461	0.154978	0.0180083	0.724438	0.671529	0.819201	0.743139	0.693632	0.66493	0.750627	0.81175	0.670976	0.737369	0.79894	0.681827	0.82151	0.77208	0.78984	0.837811	0.744882	0.669722	0.560133	0.745802	0.877139	0.73309	0.091015
748	0	370531	1.48212	22.8531	0.869772	0.153562	0.0174582	0.725644	0.65966	0.790549	0.720749	0.677397	0.689157	0.736826	0.76799	0.68474	0.753743	0.798615	0.622925	0.823467	0.750052	0.763912	0.86129	0.699582	0.70355	0.594473	0.745908	0.876229	0.723039	0.0967805
760	0	370539	1.48216	22.6832	0.847868	0.150153	0.0167531	0.728218	0.667306	0.801876	0.733472	0.697198	0.652568	0.76759	0.772836	0.6502	0.761184	0.83828	0.672361	0.828671	0.799754	0.802822	0.792764	0.668784	0.71123	0.576667	0.727528	0.901535	0.729539	0.094146
772	0	437838	1.75135	22.8007	0.855444	0.152494	0.0170837	0.737782	0.673323	0.81966	0.700406	0.658089	0.674367	0.819369	0.7854	0.686899	0.755923	0.836458	0.648699	0.79674	0.730495	0.793363	0.810565	0.658406	0.741839	0.619316	0.76841	0.885797	0.732195	0.0892404
784	0	462870	1.85148	22.8663	0.878008	0.15384	0.0176574	0.691696	0.653611	0.829738	0.735727	0.706097	0.654867	0.802751	0.788566	0.675813	0.753918	0.823722	0.631696	0.794174	0.763707	0.818975	0.801741	0.675804	0.707365	0.634322	0.724103	0.902776	0.728134	0.0897188
796	0	552063	2.20825	22.8728	0.845881	0.15392	0.0169895	0.725378	0.637191	0.808188	0.75262	0.722944	0.652467	0.77866	0.82616	0.696256	0.69491	0.799833	0.631642	0.846566	0.741818	0.837964	0.829584	0.723203	0.702136	0.605935	0.768535	0.88458	0.732049	0.0903264
808	0	489750	1.959	22.8691	0.853459	0.153857	0.0171314	0.746	0.668422	0.825533	0.738101	0.695476	0.692701	0.764517	0.768823	0.668935	0.761465	0.817826	0.648551	0.833342	0.770505	0.791053	0.829059	0.720721	0.676078	0.58734	0.743523	0.893675	0.73742	0.0874631
820	0	443549	1.7742	22.8742	0.910853	0.154048	0.0183263	0.740707	0.670659	0.776627	0.754098	0.688458	0.652716	0.770353	0.798835	0.661566	0.74451	0.82082	0.627825	0.797468	0.765902	0.797571	0.802492	0.690867	0.702839	0.545395	0.759883	0.894536	0.728585	0.0896735
832	0	436839	1.74736	22.8512	0.91165	0.15359	0.018459	0.713792	0.666928	0.819121	0.757206	0.643532	0.635072	0.821681	0.785959	0.666355	0.764599	0.845374	0.671332	0.821977	0.767782	0.784636	0.788417	0.682546	0.695534	0.58497	0.748709	0.910156	0.729923	0.0924073
844	0	403489	1.61396	22.7556	0.862395	0.151607	0.0171595	0.676741	0.635347	0.806459	0.709959	0.725605	0.70322	0.792339	0.812937	0.650402	0.73532	0.836287	0.684181	0.820775	0.769088	0.800131	0.815342	0.757071	0.688892	0.595643	0.784752	0.902274	0.725939	0.0888959
856	0	406488	1.62595	22.7685	0.858235	0.151858	0.017098	0.70644	0.638984	0.797257	0.727882	0.705443	0.662473	0.806673	0.812165	0.679233	0.717744	0.801502	0.627504	0.846283	0.782091	0.835394	0.820642	0.707871	0.669663	0.573281	0.7946	0.901351	0.726263	0.0889499
868	0	419648	1.67859	22.7453	0.845729	0.151379	0.0168053	0.761629	0.696761	0.788101	0.763916	0.691171	0.682344	0.788259	0.810657	0.655887	0.744273	0.840899	0.672159	0.83589	0.734472	0.78416	0.808399	0.724552	0.713413	0.604769	0.784005	0.919375	0.744182	0.0899335
880	0	489574	1.9583	22.7927	0.860282	0.152343	0.0171755	0.746079	0.671745	0.806936	0.79648	0.688684	0.671435	0.784381	0.796361	0.642296	0.710918	0.80307	0.657031	0.82157	0.756495	0.810023	0.802641	0.679204	0.663173	0.582102	0.770976	0.905664	0.73736	0.0880435
892	0	480128	1.92051	22.833	0.857125	0.15314	0.0171671	0.695098	0.695858	0.799486	0.705562	0.696917	0.666228	0.814789	0.793448	0.675839	0.762878	0.833684	0.685012	0.81621	0.747802	0.766621	0.798201	0.718172	0.662121	0.557296	0.767302	0.89993	0.729903	0.0915655
904	0	426644	1.70658	22.8543	0.854983	0.153563	0.0171441	0.740375	0.671868	0.812042	0.715826	0.644369	0.698629	0.81221	0.781853	0.717468	0.689119	0.817526	0.676706	0.81209	0.727167	0.783758	0.819153	0.720328	0.709627	0.618647	0.773465	0.902388	0.732707	0.0930532
916	0	479555	1.91822	22.868	0.843449	0.153821	0.0169394	0.731149	0.685342	0.813279	0.722753	0.730544	0.658627	0.773228	0.805893	0.689086	0.712986	0.837322	0.639515	0.858546	0.777654	0.775673	0.776809	0.714842	0.718723	0.609369	0.779551	0.912245	0.737534	0.0852053
928	0	507047	2.02819	22.8912	0.863861	0.154316	0.0173685	0.761929	0.662395	0.782183	0.726779	0.708638	0.676426	0.776423	0.82447	0.693429	0.706904	0.823669	0.61536	0.827364	0.773825	0.807678	0.795339	0.746077	0.691334	0.592262	0.757258	0.917221	0.735368	0.0841315
940	0	494493	1.97797	22.7854	0.834998	0.15216	0.0166446	0.729921	0.683242	0.784846	0.775751	0.681236	0.666125	0.796745	0.82483	0.643872	0.708787	0.79328	0.665987	0.824208	0.763918	0.821645	0.789634	0.725351	0.719036	0.619681	0.765737	0.904509	0.735062	0.0911921
952	0	523428	2.09371	22.8653	0.845121	0.153769	0.0169598	0.758483	0.675506	0.789815	0.757121	0.713189	0.671501	0.786641	0.792335	0.680065	0.739054	0.807485	0.649727	0.812165	0.755999	0.783066	0.836526	0.73942	0.682789	0.574765	0.742314	0.914532	0.739206	0.0869243
964	0	514463	2.05785	22.9427	0.865307	0.155356	0.0174922	0.766645	0.675525	0.80727	0.724286	0.679422	0.638794	0.791603	0.758928	0.712214	0.704254	0.826846	0.666172	0.794384	0.771855	0.791026	0.818989	0.699161	0.729447	0.62995	0.759095	0.894905	0.734482	0.0906612
976	0	509311	2.03724	22.9226	0.866198	0.154951	0.0174936	0.753495	0.721089	0.81608	0.747612	0.700843	0.67103	0.769937	0.804573	0.700164	0.710543	0.835688	0.636959	0.824046	0.798904	0.796761	0.78662	0.728941	0.682744	0.631805	0.765748	0.93053	0.746441	0.0894508
988	0	566158	2.26463	22.9762	0.860978	0.156024	0.0174386	0.742777	0.674414	0.77269	0.770462	0.722936	0.65596	0.778728	0.773168	0.691061	0.744003	0.802407	0.669814	0.8428	0.805713	0.799579	0.781924	0.726034	0.74609	0.624024	0.788777	0.923359	0.738137	0.0862256
1000	0	530761	2.12304	22.9432	0.89351	0.155408	0.0180844	0.747605	0.722895	0.786995	0.698937	0.693104	0.669736	0.782802	0.825568	0.710664	0.700438	0.823583	0.6148	0.823133	0.759148	0.797687	0.813931	0.750207	0.706112	0.607751	0.759707	0.908538	0.738138	0.0882206
1012	0	576279	2.30512	22.8536	0.852309	0.153545	0.0171088	0.762142	0.703568	0.786639	0.748584	0.707972	0.671858	0.778192	0.793446	0.680687	0.703558	0.809586	0.65757	0.798846	0.790096	0.795961	0.8074	0.720191	0.747828	0.616589	0.770817	0.91377	0.741579	0.0882356
1024	0	634962	2.53985	22.9343	0.854323	0.155169	0.0172476	0.740684	0.696999	0.784882	0.739377	0.681957	0.664247	0.796623	0.809921	0.689291	0.702082	0.806906	0.647727	0.804165	0.787265	0.811549	0.802346	0.700507	0.723001	0.638041	0.765336	0.904734	0.735727	0.089885
1036	0	502724	2.0109	22.9243	0.871263	0.154993	0.0175926	0.771768	0.733569	0.815644	0.757315	0.731622	0.673552	0.81104	0.794964	0.710602	0.75029	0.802311	0.626308	0.854414	0.806672	0.780982	0.800319	0.732663	0.711663	0.648608	0.794816	0.893245	0.758361	0.0866828
1048	0	510419	2.04168	22.8138	0.853584	0.152752	0.017062	0.746199	0.680736	0.846955	0.750592	0.719352	0.693597	0.807287	0.805899	0.703771	0.708122	0.810057	0.654658	0.815175	0.815641	0.801571	0.805454	0.747136	0.698149	0.619431	0.763932	0.91709	0.749777	0.085299
1060	0	566460	2.26584	22.8155	0.848826	0.152779	0.0169661	0.756813	0.684997	0.781093	0.735345	0.701985	0.663857	0.795151	0.812742	0.707435	0.737247	0.802576	0.658593	0.838155	0.806203	0.778133	0.811408	0.71398	0.721251	0.625251	0.770101	0.911783	0.740564	0.0868041
1072	0	575122	2.30049	22.8812	0.8588	0.154107	0.0172581	0.745707	0.693285	0.765451	0.726034	0.728093	0.682659	0.773906	0.814512	0.696981	0.71371	0.823791	0.65171	0.808016	0.802118	0.797776	0.80847	0.728406	0.744962	0.65079	0.793781	0.920314	0.739191	0.0904871
1084	0	520849	2.0834	22.8191	0.864968	0.152875	0.0173028	0.77632	0.741174	0.814824	0.761667	0.715319	0.694033	0.766586	0.823056	0.703994	0.737755	0.806393	0.628778	0.798827	0.786066	0.811633	0.781218	0.714438	0.707552	0.623248	0.765232	0.912301	0.756326	0.0864659
1096	0	550166	2.20066	22.8935	0.873584	0.154378	0.0175989	0.748964	0.71888	0.790231	0.752321	0.740989	0.681314	0.791946	0.762749	0.726549	0.74062	0.813416	0.64335	0.806991	0.812256	0.768119	0.820331	0.714114	0.709107	0.624562	0.763786	0.893434	0.747888	0.0882265
1108	0	462993	1.85197	22.7373	0.841512	0.151213	0.0167052	0.734823	0.692983	0.791751	0.757457	0.707104	0.701635	0.788045	0.769664	0.706071	0.757601	0.826196	0.670372	0.843911	0.822009	0.763732	0.7819	0.766248	0.743146	0.64696	0.787306	0.933162	0.744844	0.0896962
1120	0	527036	2.10814	22.7947	0.84551	0.15236	0.0168786	0.762094	0.693341	0.763381	0.759176	0.712738	0.679698	0.806362	0.81642	0.728341	0.721067	0.803405	0.665758	0.824271	0.801021	0.752269	0.802846	0.703863	0.739696	0.616111	0.765374	0.926231	0.744956	0.089132
1132	0	541325	2.1653	22.914	0.875383	0.154791	0.0176603	0.773635	0.726623	0.808453	0.765406	0.749309	0.671419	0.770063	0.789366	0.704176	0.725547	0.798726	0.673934	0.831553	0.800221	0.775236	0.8347	0.711995	0.738711	0.640023	0.745696	0.908582	0.755552	0.0864708
1144	0	510620	2.04248	22.8105	0.867038	0.152707	0.0173492	0.738705	0.725431	0.808487	0.757994	0.723	0.685442	0.80206	0.809314	0.701878	0.737481	0.836759	0.677444	0.810331	0.828113	0.779009	0.803262	0.727362	0.748397	0.644847	0.763767	0.919773	0.753237	0.088516
1156	0	510851	2.0434	22.8211	0.869728	0.152922	0.0173863	0.742602	0.714566	0.783261	0.748708	0.787065	0.71714	0.747652	0.778604	0.700155	0.770272	0.827386	0.652751	0.802291	0.797104	0.77022	0.823046	0.701344	0.697865	0.624346	0.718002	0.878248	0.749321	0.0902262
1168	0	647430	2.58972	22.8438	0.856329	0.153355	0.0171869	0.77409	0.730019	0.780855	0.747581	0.727406	0.701244	0.791109	0.805126	0.738956	0.740024	0.81899	0.647846	0.809569	0.822343	0.751716	0.792847	0.75822	0.726894	0.659585	0.775755	0.928486	0.755551	0.0868378
1180	0	729878	2.91951	22.9505	0.84065	0.155476	0.0169905	0.748339	0.708228	0.790868	0.765261	0.725684	0.711977	0.809918	0.791919	0.709037	0.745011	0.803068	0.667866	0.806965	0.79718	0.77351	0.819058	0.719735	0.734393	0.64361	0.75946	0.920202	0.751213	0.0877701
1192	0	542751	2.171	22.9319	0.868475	0.155142	0.0175377	0.758982	0.709919	0.790415	0.764607	0.75109	0.681515	0.774759	0.802242	0.719484	0.731824	0.815201	0.653213	0.841835	0.795712	0.744639	0.79651	0.684751	0.738772	0.630699	0.777869	0.893479	0.75075	0.0903205
1204	0	543369	2.17348	22.9556	0.889505	0.155653	0.0180047	0.773738	0.768576	0.784503	0.783332	0.746261	0.703204	0.784741	0.802566	0.710165	0.715566	0.84243	0.658977	0.82058	0.81682	0.759627	0.821291	0.707516	0.775895	0.657152	0.702426	0.925515	0.764097	0.0845204
1216	0	474271	1.89708	22.7671	0.838006	0.151799	0.0166839	0.781845	0.744424	0.794208	0.717026	0.731887	0.668826	0.786622	0.81285	0.707206	0.733226	0.831702	0.677389	0.824417	0.811452	0.75763	0.800869	0.70648	0.726692	0.632084	0.728917	0.901948	0.753935	0.0865522
1228	0	515514	2.06206	22.8139	0.868958	0.152777	0.0173522	0.773581	0.726969	0.806863	0.748725	0.742068	0.688726	0.798281	0.796434	0.740146	0.746893	0.807395	0.683254	0.789893	0.791227	0.762849	0.783982	0.735634	0.707216	0.694092	0.738524	0.93269	0.757684	0.0886719
1240	0	531568	2.12627	22.8177	0.869834	0.152854	0.0174056	0.791826	0.716384	0.815226	0.767896	0.758563	0.731304	0.769549	0.812234	0.70326	0.749363	0.789213	0.672318	0.846003	0.80794	0.743252	0.80991	0.694723	0.727786	0.642172	0.7522	0.907463	0.763712	0.0863997
1252	0	513027	2.05211	22.8243	0.837617	0.152937	0.0167441	0.758894	0.714706	0.782232	0.755525	0.742699	0.717729	0.769134	0.819475	0.716268	0.71931	0.851719	0.710587	0.7878	0.798938	0.763661	0.818455	0.702092	0.711343	0.658174	0.759253	0.923589	0.753645	0.0952985
1264	0	483648	1.93459	22.8095	0.855642	0.15267	0.0170899	0.793312	0.748201	0.786083	0.766711	0.788456	0.675596	0.802388	0.812741	0.67102	0.731727	0.808792	0.658601	0.819097	0.832454	0.746246	0.812211	0.685156	0.74521	0.656406	0.742353	0.919852	0.763437	0.0864808
1276	0	535595	2.14238	22.8461	0.863086	0.153412	0.017315	0.814971	0.747336	0.790616	0.747026	0.71983	0.69282	0.8095	0.794332	0.692272	0.742554	0.821789	0.687407	0.828788	0.841357	0.736236	0.799228	0.662553	0.744428	0.643926	0.748694	0.917479	0.762554	0.0846211
1288	0	447968	1.79187	22.7911	0.850142	0.152295	0.0169547	0.793436	0.747973	0.79334	0.707522	0.713183	0.696171	0.778838	0.801568	0.730045	0.738326	0.827751	0.688419	0.821376	0.79567	0.745459	0.815379	0.723254	0.790175	0.646508	0.730521	0.930239	0.756537	0.088099
1300	0	469197	1.87679	22.8017	0.858656	0.152519	0.0171612	0.807456	0.724521	0.789291	0.788267	0.721817	0.675577	0.782231	0.813499	0.743959	0.72935	0.802266	0.681453	0.848231	0.806477	0.762903	0.815261	0.689858	0.716404	0.651125	0.795261	0.925123	0.762561	0.087482
1312	0	589865	2.35946	22.8964	0.851175	0.154401	0.0171287	0.797418	0.73119	0.755744	0.760239	0.74206	0.723546	0.771035	0.813629	0.708697	0.715603	0.814997	0.715987	0.840651	0.812071	0.76961	0.835287	0.681926	0.740577	0.649893	0.754041	0.906151	0.759439	0.0849303
1324	0	539013	2.15605	22.917	0.882739	0.154864	0.0178026	0.812574	0.712247	0.790984	0.747973	0.774255	0.704038	0.796167	0.813193	0.707151	0.731844	0.823217	0.684038	0.818199	0.795691	0.751561	0.802901	0.692719	0.745533	0.656256	0.758698	0.928176	0.763177	0.0844297
1336	0	569607	2.27843	22.8073	0.859043	0.152632	0.017186	0.812357	0.771041	0.767241	0.742635	0.771822	0.702692	0.782543	0.79158	0.704175	0.704893	0.822663	0.680949	0.817207	0.816555	0.753121	0.82813	0.693845	0.736672	0.668289	0.792445	0.919796	0.765163	0.0840746
1348	0	633697	2.53479	22.8532	0.839822	0.15352	0.0168426	0.808373	0.739593	0.80282	0.725626	0.726251	0.715633	0.808455	0.815816	0.701418	0.716655	0.778247	0.700739	0.832407	0.837355	0.750261	0.797692	0.729471	0.743286	0.660828	0.736903	0.925909	0.762617	0.0866783
1360	0	642341	2.56936	22.9418	0.855422	0.155321	0.0172771	0.790696	0.745823	0.821452	0.800818	0.730675	0.669021	0.792634	0.818905	0.706984	0.74783	0.827307	0.701926	0.811911	0.796686	0.753563	0.829881	0.66756	0.77937	0.66793	0.783639	0.911696	0.768544	0.0868284
1372	0	635629	2.54252	22.9141	0.866024	0.154779	0.0174806	0.780649	0.720199	0.797319	0.751314	0.740424	0.696687	0.786278	0.848995	0.741657	0.764336	0.82857	0.708409	0.838813	0.802672	0.749112	0.834135	0.722952	0.742504	0.634556	0.751777	0.932518	0.763315	0.0861564
1384	0	639196	2.55678	22.9425	0.866287	0.155353	0.0175036	0.841388	0.721012	0.774866	0.732123	0.753641	0.71818	0.771428	0.785682	0.704459	0.708979	0.823695	0.670102	0.830672	0.799353	0.766362	0.818779	0.682414	0.759219	0.635943	0.764515	0.916645	0.761104	0.0837027
1396	0	646253	2.58501	22.9663	0.87074	0.155839	0.017631	0.796013	0.73519	0.784259	0.764193	0.789071	0.70002	0.816102	0.794194	0.709125	0.719062	0.817498	0.728922	0.833041	0.816263	0.748459	0.790901	0.718966	0.765432	0.677937	0.775974	0.935528	0.767719	0.0864978
1408	0	499035	1.99614	22.839	0.853599	0.153255	0.0171055	0.822814	0.710617	0.798945	0.76617	0.757278	0.675828	0.800143	0.787162	0.712619	0.698581	0.796163	0.702367	0.815888	0.836054	0.741163	0.854577	0.676971	0.726618	0.661768	0.809399	0.92682	0.762684	0.0827781
1420	0	518459	2.07384	22.8604	0.865344	0.153701	0.0173777	0.782368	0.737911	0.816876	0.756714	0.733033	0.714422	0.798739	0.781982	0.690709	0.704237	0.807423	0.710766	0.845727	0.81876	0.732555	0.803936	0.69694	0.75455	0.613796	0.77009	0.916911	0.760692	0.0871929
1432	0	585018	2.34007	22.8342	0.856627	0.153163	0.0171547	0.80947	0.723509	0.803891	0.767178	0.739163	0.698362	0.806974	0.804201	0.743584	0.733743	0.815706	0.714073	0.819704	0.809049	0.706296	0.835681	0.706665	0.768216	0.659848	0.776044	0.936484	0.767223	0.0838034
1444	0	573372	2.29349	22.8798	0.872034	0.1541	0.017546	0.803292	0.70218	0.783724	0.767054	0.72873	0.727159	0.78227	0.821476	0.728896	0.722834	0.875307	0.715914	0.823783	0.825597	0.752223	0.785217	0.702916	0.762702	0.644331	0.743294	0.903463	0.762877	0.0891216
1456	0	561952	2.24781	22.8852	0.866402	0.1542	0.0174305	0.81174	0.750208	0.816457	0.750315	0.769785	0.709907	0.766949	0.766478	0.740287	0.739715	0.806492	0.694187	0.810927	0.855005	0.718067	0.815507	0.713043	0.737642	0.639893	0.759735	0.925833	0.768921	0.0806547
1468	0	615016	2.46006	22.83	0.843165	0.15306	0.0168729	0.795331	0.715194	0.796526	0.775525	0.764466	0.714117	0.784857	0.783077	0.718739	0.734425	0.808902	0.724722	0.834647	0.827276	0.75995	0.826274	0.712316	0.773003	0.64394	0.76903	0.934781	0.765287	0.0874193
1480	0	572194	2.28878	22.9188	0.873564	0.154886	0.0176221	0.820931	0.732719	0.775844	0.793359	0.771152	0.723569	0.785129	0.80302	0.7047	0.691649	0.818089	0.68696	0.861247	0.816561	0.739157	0.829122	0.706268	0.723617	0.6453	0.781819	0.932616	0.769463	0.0829503
1492	0	468982	1.87593	22.8245	0.8927	0.153025	0.017875	0.796019	0.705783	0.808744	0.745486	0.728768	0.717455	0.772264	0.789595	0.724661	0.751937	0.819687	0.700707	0.812208	0.822371	0.700921	0.819701	0.707179	0.750982	0.647544	0.792251	0.911348	0.758371	0.0848627
1504	0	443177	1.77271	22.7356	0.864117	0.151215	0.0171813	0.803782	0.706568	0.828379	0.778252	0.727818	0.773794	0.793413	0.808391	0.74273	0.677308	0.833653	0.706539	0.845116	0.825199	0.707267	0.789512	0.724683	0.774654	0.650671	0.769946	0.920896	0.770284	0.0840941
1516	0	466019	1.86408	22.7947	0.846618	0.15236	0.0168872	0.804563	0.730836	0.804568	0.736124	0.781222	0.737457	0.76583	0.810316	0.745833	0.737238	0.799862	0.70149	0.858454	0.81051	0.744485	0.811443	0.705623	0.733889	0.619739	0.753979	0.920291	0.768203	0.0836254
1528	0	488602	1.95441	22.8383	0.862308	0.153255	0.0172759	0.765108	0.729429	0.793589	0.773569	0.740936	0.712092	0.752192	0.825098	0.741969	0.713701	0.821468	0.68328	0.829533	0.821253	0.764786	0.824319	0.70965	0.736284	0.631453	0.754418	0.943052	0.758913	0.0834922
1540	0	553821	2.21528	22.8355	0.877373	0.153221	0.0176094	0.793003	0.707641	0.764319	0.79188	0.72472	0.710643	0.798206	0.787399	0.729608	0.728049	0.807207	0.714611	0.825608	0.810709	0.755062	0.818719	0.75207	0.774345	0.609177	0.762283	0.919411	0.758875	0.085667
1552	0	667412	2.66965	22.9053	0.886845	0.154636	0.0179644	0.791337	0.709927	0.792975	0.779907	0.772095	0.70967	0.79869	0.787565	0.741651	0.714692	0.822282	0.721221	0.831001	0.819592	0.702968	0.810233	0.716016	0.756307	0.692375	0.764269	0.926321	0.764797	0.0860527
1564	0	621191	2.48476	22.8782	0.864028	0.154056	0.0173593	0.83123	0.716913	0.795655	0.742505	0.769596	0.754612	0.78329	0.820641	0.725708	0.732976	0.821322	0.661521	0.834974	0.839012	0.704429	0.821611	0.689398	0.768274	0.628359	0.76986	0.915227	0.770194	0.0821832
1576	0	610057	2.44023	22.8718	0.862925	0.153926	0.0173355	0.804312	0.718959	0.815731	0.778424	0.750959	0.763091	0.808237	0.791444	0.729409	0.701317	0.832748	0.709201	0.874542	0.826541	0.77413	0.827677	0.683896	0.758771	0.679019	0.748686	0.919347	0.773978	0.0865843
1588	0	534575	2.1383	22.7739	0.864274	0.151974	0.0172504	0.775454	0.733176	0.769869	0.77206	0.770758	0.743985	0.77625	0.790535	0.773119	0.722022	0.817186	0.701496	0.842985	0.811858	0.7547	0.794936	0.723398	0.722672	0.638118	0.755208	0.930603	0.764112	0.0841601
1600	0	580865	2.32346	22.8335	0.851328	0.153142	0.0170397	0.82054	0.69805	0.771156	0.795457	0.745956	0.712351	0.787887	0.796658	0.746081	0.690035	0.858079	0.695247	0.849399	0.801524	0.781897	0.801246	0.707136	0.753714	0.643331	0.727963	0.905231	0.764675	0.0867767
1612	0	611536	2.44614	22.8471	0.849535	0.153411	0.0170313	0.808757	0.727331	0.779553	0.808816	0.789223	0.736643	0.826717	0.803607	0.754149	0.754707	0.805312	0.716962	0.815104	0.846937	0.737211	0.797677	0.736344	0.769062	0.6435	0.732727	0.941059	0.778201	0.0833445
1624	0	622318	2.48927	22.889	0.858037	0.154263	0.0172543	0.806664	0.725386	0.79225	0.75309	0.785005	0.729755	0.793095	0.791911	0.75962	0.749043	0.826079	0.720462	0.826146	0.845319	0.757718	0.818312	0.687068	0.784967	0.660302	0.76254	0.921522	0.772069	0.0848223
1636	0	552687	2.21075	22.817	0.864977	0.152834	0.0172958	0.805181	0.749904	0.792293	0.800445	0.766449	0.748237	0.782285	0.802981	0.736974	0.72609	0.822174	0.720682	0.837219	0.819525	0.757594	0.821027	0.68949	0.731778	0.691657	0.771246	0.934169	0.776669	0.0834994
1648	0	584958	2.33983	22.8555	0.859678	0.153596	0.0172639	0.7746	0.757515	0.787007	0.794891	0.792834	0.750427	0.799721	0.771885	0.749025	0.745737	0.841111	0.686894	0.833747	0.819214	0.792365	0.825264	0.715512	0.748639	0.650978	0.726884	0.922794	0.77508	0.082526
1660	0	540858	2.16343	22.855	0.856389	0.15358	0.0171814	0.822691	0.730177	0.774269	0.790223	0.74524	0.717259	0.7799	0.797189	0.750398	0.728421	0.828476	0.728226	0.842519	0.773257	0.811876	0.805597	0.72784	0.763021	0.694472	0.758174	0.928579	0.771327	0.086893
1672	0	510080	2.04032	22.8109	0.867565	0.152715	0.0173389	0.78315	0.737767	0.783307	0.817061	0.778026	0.746211	0.774518	0.784232	0.77336	0.752421	0.837638	0.70224	0.858306	0.804397	0.778984	0.823703	0.772513	0.76604	0.641451	0.765847	0.931614	0.776022	0.0873312
1684	0	452987	1.81195	22.7074	0.862718	0.150653	0.0171028	0.808911	0.741643	0.819382	0.823166	0.787097	0.743509	0.803952	0.790211	0.766418	0.74348	0.806296	0.686675	0.84959	0.858421	0.780676	0.796318	0.70707	0.77571	0.667428	0.754252	0.948183	0.78519	0.0815567
1696	0	446022	1.78409	22.7345	0.834809	0.151149	0.016561	0.81407	0.751011	0.759854	0.774408	0.741921	0.748503	0.774448	0.835841	0.744939	0.748119	0.836961	0.726287	0.831308	0.843769	0.728507	0.813163	0.694812	0.773912	0.686827	0.742979	0.930978	0.773234	0.0853851
1708	0	344527	1.37811	22.6154	0.848497	0.148821	0.016674	0.768811	0.796003	0.765754	0.792495	0.763283	0.739187	0.797135	0.809434	0.723248	0.745632	0.833283	0.707519	0.833358	0.821217	0.76619	0.822062	0.689242	0.755119	0.664476	0.761006	0.92946	0.774014	0.0882724
1720	0	477739	1.91096	22.6786	0.84373	0.150058	0.0166744	0.803546	0.755061	0.79494	0.820064	0.800473	0.737771	0.753463	0.772953	0.738835	0.762493	0.835347	0.740257	0.833485	0.793635	0.769467	0.821878	0.745069	0.745046	0.700412	0.732874	0.921485	0.780651	0.0838882
1732	0	536736	2.14694	22.7973	0.855181	0.152426	0.0170764	0.802275	0.716054	0.804911	0.819707	0.78538	0.708398	0.78241	0.82193	0.773376	0.776797	0.820617	0.690676	0.869209	0.780708	0.78191	0.839279	0.720444	0.780132	0.676226	0.778905	0.930164	0.779087	0.0828812
1744	0	534693	2.13877	22.8248	0.86173	0.152983	0.0172575	0.827284	0.737615	0.753704	0.794547	0.763014	0.748367	0.769217	0.822644	0.767939	0.75472	0.817922	0.726234	0.838307	0.820639	0.771933	0.797615	0.742424	0.800256	0.663536	0.740636	0.935619	0.776948	0.0822298
1756	0	585618	2.34247	22.9066	0.877188	0.154647	0.0177344	0.814155	0.782222	0.7638	0.79646	0.773885	0.755743	0.832065	0.814218	0.74104	0.759718	0.831262	0.715822	0.835221	0.849471	0.745321	0.836079	0.69438	0.783069	0.691854	0.740548	0.928274	0.785857	0.0828749
1768	0	534527	2.13811	22.8407	0.858454	0.153297	0.0172252	0.816803	0.796286	0.770993	0.796915	0.781108	0.76605	0.773185	0.814529	0.731982	0.77006	0.856748	0.712514	0.825176	0.830292	0.810378	0.812867	0.71305	0.776857	0.690526	0.722868	0.916826	0.787558	0.0806779
1780	0	539055	2.15622	22.8191	0.858159	0.152865	0.0171653	0.803418	0.778894	0.750772	0.817967	0.750903	0.7081	0.806519	0.810329	0.757376	0.772732	0.855953	0.748258	0.853294	0.802712	0.776327	0.819581	0.732963	0.771166	0.684606	0.767603	0.922512	0.780824	0.0810721
1792	0	561613	2.24645	22.7984	0.84575	0.152434	0.016878	0.827789	0.773502	0.80104	0.832931	0.770187	0.757089	0.77183	0.78447	0.774987	0.756187	0.806261	0.71831	0.840024	0.807223	0.756588	0.818837	0.716183	0.772666	0.696682	0.733707	0.937313	0.788836	0.0814902
1804	0	528459	2.11384	22.794	0.849191	0.152352	0.0169466	0.81224	0.75767	0.76453	0.793396	0.782192	0.7416	0.788596	0.82288	0.771527	0.775094	0.834842	0.725622	0.856739	0.78594	0.798714	0.813291	0.756545	0.826898	0.657189	0.733724	0.93446	0.782869	0.0833169
1816	0	563240	2.25296	22.8954	0.852404	0.154384	0.0171544	0.789627	0.736924	0.763451	0.836411	0.747016	0.758983	0.811049	0.821867	0.771675	0.758194	0.824586	0.714299	0.858449	0.848676	0.754561	0.815688	0.700041	0.771762	0.713819	0.774358	0.940339	0.779324	0.0819921
1828	0	547307	2.18923	22.8422	0.861722	0.153332	0.0172772	0.806967	0.804905	0.789936	0.818468	0.789251	0.75996	0.790746	0.823668	0.736453	0.739083	0.818072	0.721027	0.841208	0.771744	0.786031	0.818598	0.697433	0.806894	0.650765	0.765938	0.940289	0.789947	0.0819913
1840	0	577637	2.31055	22.7909	0.846137	0.152285	0.0168773	0.797612	0.787043	0.778149	0.817005	0.770368	0.735484	0.776833	0.788113	0.742773	0.772215	0.851282	0.711031	0.8758	0.811444	0.759376	0.81554	0.719064	0.782826	0.712335	0.745131	0.931932	0.782964	0.0826229
1852	0	616393	2.46557	22.9277	0.867151	0.155055	0.0174934	0.806909	0.774237	0.76948	0.846102	0.750606	0.76085	0.788166	0.784598	0.747686	0.752213	0.850422	0.752196	0.842222	0.792304	0.775528	0.834724	0.703949	0.78686	0.645468	0.769744	0.910867	0.784508	0.0808329
1864	0	461161	1.84464	22.7075	0.856392	0.150646	0.016991	0.79895	0.737431	0.768761	0.831782	0.747785	0.730258	0.79477	0.815696	0.774606	0.745022	0.799494	0.719406	0.847746	0.804613	0.80036	0.817731	0.736493	0.784776	0.692879	0.756981	0.9081	0.776592	0.0832928
1876	0	500516	2.00206	22.7539	0.843116	0.151545	0.0167549	0.811126	0.7413	0.782994	0.82377	0.769059	0.770818	0.802186	0.813146	0.790879	0.783599	0.837299	0.714249	0.845884	0.837346	0.752563	0.808831	0.736517	0.798705	0.684058	0.791372	0.932281	0.787775	0.0821943
1888	0	498692	1.99477	22.8321	0.865929	0.153136	0.0173389	0.788046	0.751832	0.769664	0.814328	0.79487	0.761755	0.791472	0.819403	0.747945	0.76071	0.856504	0.712264	0.85072	0.786763	0.791443	0.794527	0.719656	0.807655	0.669541	0.748402	0.924411	0.781239	0.081739
1900	0	466222	1.86489	22.7426	0.855233	0.151339	0.0170031	0.816017	0.799777	0.803547	0.81702	0.782035	0.786065	0.769852	0.810256	0.739348	0.744768	0.845674	0.724419	0.849167	0.820534	0.759327	0.839075	0.731286	0.801911	0.682757	0.808795	0.940555	0.794725	0.0804613
1912	0	500892	2.00357	22.7714	0.855005	0.151911	0.0170284	0.824938	0.791999	0.808765	0.797307	0.771088	0.769775	0.786659	0.795388	0.762398	0.716818	0.849326	0.752308	0.875183	0.795172	0.782992	0.792626	0.725476	0.788955	0.699103	0.746135	0.926088	0.792079	0.08045
1924	0	520116	2.08046	22.7641	0.854632	0.151765	0.0170221	0.821319	0.762073	0.744281	0.814836	0.774054	0.769033	0.783704	0.830014	0.763956	0.751146	0.844676	0.71709	0.82046	0.824461	0.757441	0.82789	0.72021	0.7697	0.685798	0.733451	0.932902	0.783267	0.0815233
1936	0	493796	1.97518	22.7916	0.867533	0.15233	0.0172962	0.803723	0.740658	0.76936	0.813335	0.774706	0.770169	0.782595	0.777891	0.760932	0.780823	0.850021	0.73733	0.860627	0.809073	0.779521	0.841601	0.747964	0.791214	0.690043	0.78695	0.932011	0.782071	0.0830601
1948	0	526771	2.10708	22.7764	0.850754	0.152004	0.0169668	0.817475	0.761372	0.7837	0.820876	0.766635	0.780958	0.788605	0.801758	0.780298	0.758176	0.840638	0.753199	0.815429	0.802771	0.781527	0.823629	0.740523	0.814821	0.678586	0.748019	0.924262	0.789036	0.0811248
1960	0	628925	2.5157	22.8045	0.837543	0.152543	0.016722	0.828469	0.775471	0.80141	0.822768	0.795196	0.769814	0.778988	0.802335	0.75731	0.776119	0.859659	0.76557	0.850922	0.796376	0.779032	0.842752	0.728032	0.804596	0.676277	0.754314	0.931555	0.796872	0.0829055
1972	0	753396	3.01358	22.9319	0.848491	0.155112	0.0171242	0.834668	0.783291	0.790039	0.807886	0.750879	0.783839	0.76715	0.798526	0.73884	0.741988	0.842106	0.708945	0.862446	0.802932	0.769464	0.818298	0.725366	0.811365	0.71149	0.766867	0.929778	0.788727	0.0781594
1984	0	616399	2.4656	22.9318	0.873293	0.155148	0.017644	0.825036	0.770076	0.755803	0.808481	0.761645	0.772736	0.79601	0.7745	0.74565	0.749356	0.843489	0.749292	0.866013	0.807694	0.761977	0.825513	0.699824	0.772324	0.677978	0.750022	0.923531	0.783236	0.0834513
1996	0	586548	2.34619	22.8191	0.85148	0.152854	0.0170271	0.827757	0.755505	0.785628	0.8181	0.796273	0.775101	0.806387	0.79794	0.769362	0.771955	0.822636	0.771088	0.836949	0.795041	0.775383	0.839988	0.746248	0.78319	0.720912	0.760264	0.947324	0.793289	0.0811248
2008	0	649546	2.59818	22.9225	0.872715	0.15496	0.0176185	0.820768	0.772678	0.764375	0.841254	0.763043	0.776309	0.792695	0.801936	0.737534	0.743428	0.849814	0.759253	0.835742	0.820214	0.747041	0.825193	0.731509	0.793928	0.670117	0.761919	0.917767	0.788352	0.0839612
2020	0	566344	2.26538	22.8805	0.865456	0.154105	0.0173996	0.827489	0.781054	0.791371	0.840841	0.790362	0.801026	0.777866	0.806011	0.776939	0.738141	0.836821	0.759948	0.855842	0.787439	0.822787	0.861876	0.742956	0.80816	0.717639	0.749754	0.921589	0.800066	0.0820362
2032	0	578062	2.31225	22.8493	0.854892	0.153463	0.0171428	0.840422	0.786961	0.793595	0.816367	0.751829	0.745046	0.757344	0.810161	0.732786	0.775375	0.841096	0.762471	0.865288	0.821383	0.792207	0.815823	0.737376	0.762157	0.684263	0.7638	0.94703	0.791216	0.0810926
2044	0	585100	2.3404	22.8245	0.850197	0.152961	0.0170141	0.836102	0.780143	0.783241	0.803266	0.779848	0.770874	0.756681	0.792414	0.733813	0.769757	0.85184	0.759959	0.846418	0.791899	0.792731	0.817991	0.752097	0.756682	0.712848	0.762922	0.944743	0.789957	0.0791544
2056	0	643872	2.57549	22.8387	0.8485	0.153242	0.0169917	0.833161	0.772841	0.789996	0.850539	0.752495	0.762579	0.777658	0.789109	0.722292	0.760264	0.813745	0.756592	0.866746	0.796708	0.749255	0.838073	0.725855	0.75967	0.717408	0.753754	0.916263	0.789628	0.082364
2068	0	617954	2.47182	22.8632	0.85653	0.153744	0.0171898	0.823446	0.754462	0.776754	0.824887	0.783772	0.776396	0.79524	0.823779	0.76648	0.750434	0.861554	0.778494	0.8283	0.836622	0.769649	0.803922	0.728486	0.776724	0.718586	0.765482	0.937575	0.792187	0.0816892
2080	0	528216	2.11286	22.7517	0.872903	0.151545	0.0173693	0.811751	0.782407	0.803945	0.847086	0.777383	0.774916	0.790008	0.801141	0.745227	0.734891	0.845304	0.748468	0.838124	0.810841	0.756329	0.813634	0.73558	0.782882	0.723803	0.751715	0.912306	0.793741	0.0815907
2092	0	548131	2.19252	22.7332	0.837756	0.151127	0.0166197	0.854604	0.778549	0.784223	0.83886	0.769044	0.787483	0.730655	0.771153	0.764691	0.753236	0.82643	0.754909	0.869185	0.788818	0.814287	0.835272	0.711009	0.80042	0.688452	0.735936	0.946044	0.79393	0.0819617
2104	0	608669	2.43468	22.8289	0.854983	0.153055	0.0171094	0.825774	0.763958	0.807122	0.824037	0.778436	0.772219	0.766925	0.81306	0.748836	0.762451	0.84003	0.750847	0.839427	0.81967	0.791719	0.80821	0.755157	0.762938	0.742752	0.763951	0.940465	0.792984	0.0814538
2116	0	580711	2.32284	22.8666	0.854069	0.153808	0.0171416	0.831085	0.782812	0.796911	0.84299	0.76603	0.757106	0.791906	0.804887	0.741	0.746258	0.841932	0.793057	0.84631	0.801243	0.768071	0.813437	0.714999	0.802515	0.712674	0.747957	0.929591	0.795044	0.0800245
2128	0	462852	1.85141	22.8147	0.864708	0.152788	0.0172829	0.820925	0.743983	0.767667	0.835964	0.741101	0.758256	0.774072	0.767002	0.744801	0.765872	0.828047	0.762777	0.815212	0.818122	0.760116	0.785826	0.712701	0.764288	0.699335	0.749759	0.937777	0.777943	0.0832397
2140	0	622827	2.49131	22.8441	0.850917	0.153353	0.0170656	0.817098	0.767465	0.783181	0.844088	0.760694	0.776856	0.801194	0.785167	0.768995	0.733092	0.848749	0.767503	0.821441	0.812899	0.790834	0.814868	0.75588	0.7808	0.726736	0.73702	0.936165	0.790801	0.0861014
2152	0	653719	2.61488	22.9095	0.850389	0.154665	0.0171233	0.855123	0.784328	0.802465	0.830419	0.77814	0.776464	0.758298	0.812483	0.792515	0.761348	0.844725	0.769767	0.858743	0.801738	0.798903	0.833246	0.713176	0.798482	0.721635	0.790906	0.934629	0.802726	0.078547
2164	0	627931	2.51172	22.9393	0.885824	0.155317	0.017904	0.849638	0.760291	0.807136	0.822688	0.769512	0.745886	0.764629	0.811444	0.743407	0.740183	0.836973	0.760608	0.835086	0.763935	0.795285	0.826889	0.705531	0.802088	0.762515	0.760016	0.930508	0.791258	0.0784991
2176	0	543165	2.17266	22.8263	0.849793	0.152996	0.0170201	0.836481	0.787264	0.800087	0.824728	0.758299	0.766127	0.786603	0.767955	0.74719	0.754673	0.819588	0.747406	0.858935	0.830807	0.761549	0.798152	0.719694	0.772151	0.706901	0.73605	0.952783	0.79153	0.0803457
2188	0	576247	2.30499	22.8726	0.859036	0.153936	0.0172449	0.827926	0.749246	0.789077	0.836	0.771791	0.744368	0.758663	0.778752	0.762237	0.729443	0.819075	0.807897	0.804431	0.804864	0.753305	0.818548	0.707083	0.765715	0.712777	0.787979	0.94448	0.783759	0.0809355
2200	0	471935	1.88774	22.7232	0.875209	0.150984	0.0173742	0.815946	0.755895	0.797125	0.808627	0.752819	0.768159	0.792583	0.776434	0.747131	0.766742	0.819623	0.742004	0.848488	0.816224	0.787108	0.823941	0.753195	0.798207	0.733819	0.749689	0.93406	0.784957	0.0836825
2212	0	545237	2.18095	22.6786	0.835047	0.150045	0.0164963	0.836863	0.781448	0.79573	0.832579	0.779083	0.781266	0.78889	0.806291	0.761435	0.742343	0.824026	0.760279	0.822688	0.798927	0.79294	0.821335	0.739493	0.792056	0.720228	0.780168	0.944955	0.796979	0.0800061
2224	0	584364	2.33746	22.8117	0.835865	0.152685	0.0166912	0.841801	0.77221	0.80772	0.853946	0.789676	0.767347	0.789002	0.806157	0.801978	0.782588	0.859984	0.77549	0.855639	0.81056	0.814493	0.829008	0.71951	0.806901	0.759029	0.78361	0.939994	0.806511	0.0816029
2236	0	543662	2.17465	22.8531	0.865573	0.153556	0.0173633	0.857249	0.793452	0.775006	0.860628	0.810547	0.778046	0.748838	0.763381	0.755736	0.764299	0.808453	0.766238	0.872852	0.780273	0.766106	0.824831	0.723888	0.792825	0.719634	0.765242	0.934242	0.799883	0.0767036
2248	0	516292	2.06517	22.7465	0.846332	0.151403	0.0168238	0.863492	0.758059	0.788843	0.829557	0.760656	0.763221	0.805556	0.800576	0.77975	0.729536	0.791071	0.776112	0.843893	0.797921	0.793628	0.80392	0.730857	0.793434	0.707823	0.735508	0.955372	0.794196	0.0807639
2260	0	619339	2.47736	22.8187	0.840373	0.152829	0.0167876	0.827633	0.789198	0.795483	0.840222	0.772247	0.768694	0.782202	0.763561	0.75309	0.725882	0.822387	0.761728	0.847449	0.798188	0.788988	0.822405	0.737502	0.792172	0.697941	0.767408	0.958089	0.792451	0.0804042
2272	0	561497	2.24599	22.7735	0.850166	0.151945	0.0169359	0.831419	0.762103	0.788867	0.832922	0.772085	0.75602	0.775486	0.783916	0.771833	0.749201	0.820762	0.757029	0.834802	0.800778	0.780998	0.807474	0.746487	0.798104	0.746784	0.77989	0.938893	0.789616	0.0825329
2284	0	560710	2.24284	22.8043	0.847316	0.152554	0.0169109	0.842261	0.780498	0.805429	0.836732	0.774155	0.803004	0.793098	0.825347	0.778679	0.74875	0.829618	0.744684	0.867211	0.773744	0.801832	0.808454	0.728507	0.807914	0.74431	0.777206	0.948366	0.80294	0.0812136
2296	0	572274	2.2891	22.7963	0.834015	0.152376	0.016648	0.840059	0.775144	0.780141	0.846328	0.807185	0.760671	0.799544	0.760931	0.757927	0.751624	0.836302	0.76572	0.862529	0.798451	0.793054	0.814827	0.722407	0.795898	0.728566	0.760475	0.934425	0.796729	0.0787097
2308	0	684534	2.73814	22.9519	0.84271	0.155506	0.0170224	0.855031	0.781112	0.805224	0.836867	0.779488	0.778818	0.786899	0.79473	0.781886	0.755028	0.802681	0.761334	0.876364	0.773122	0.792831	0.805612	0.757141	0.80847	0.741601	0.73372	0.959768	0.801657	0.0801765
2320	0	597238	2.38895	22.8785	0.891111	0.154104	0.0179478	0.833271	0.776823	0.785331	0.84776	0.787308	0.782372	0.767427	0.759135	0.777116	0.751159	0.820211	0.760028	0.86515	0.732808	0.807049	0.827147	0.749459	0.802976	0.732623	0.746839	0.939078	0.794185	0.0801357
2332	0	597642	2.39057	22.813	0.845343	0.152723	0.0168909	0.827083	0.797828	0.809285	0.842304	0.775164	0.790763	0.785958	0.79113	0.774571	0.731309	0.827707	0.789201	0.860957	0.819088	0.772609	0.845263	0.713337	0.792358	0.711595	0.783161	0.957751	0.801427	0.0787354
2344	0	621379	2.48552	22.9012	0.864466	0.154517	0.0174014	0.841874	0.769181	0.786217	0.843488	0.757502	0.788983	0.799287	0.816974	0.796262	0.748005	0.823192	0.754029	0.836487	0.766998	0.797932	0.816242	0.752612	0.804506	0.745105	0.800031	0.938962	0.798078	0.0803458
2356	0	555093	2.22037	22.8308	0.866443	0.153111	0.0173555	0.839139	0.780892	0.786807	0.852221	0.789322	0.765947	0.765207	0.799098	0.772124	0.798317	0.816351	0.761	0.878106	0.757185	0.779413	0.806889	0.71506	0.788086	0.751019	0.753204	0.946092	0.798171	0.0803227
2368	0	559846	2.23938	22.7784	0.839877	0.152028	0.0167319	0.8563	0.774084	0.813671	0.855605	0.760442	0.775301	0.807663	0.784191	0.771956	0.758635	0.811865	0.814369	0.88617	0.774084	0.804409	0.776834	0.783097	0.838841	0.733873	0.742418	0.933264	0.804749	0.080252
2380	0	606271	2.42508	22.7486	0.842963	0.151441	0.0167601	0.833075	0.769811	0.780314	0.838768	0.787353	0.790276	0.776231	0.781949	0.76514	0.765352	0.822284	0.754133	0.867167	0.774372	0.797065	0.811329	0.746652	0.799752	0.739116	0.766599	0.949797	0.794694	0.0793136
2392	0	631854	2.52742	22.7985	0.852318	0.152446	0.0170116	0.838948	0.773296	0.823377	0.848008	0.795926	0.804375	0.769487	0.773213	0.78791	0.761743	0.821308	0.79234	0.869763	0.780927	0.771386	0.805576	0.757707	0.814008	0.750525	0.776785	0.954765	0.804421	0.0779511
6090
