# Supplementary material for: IBSEM: An Individual-Based Atlantic Salmon Population Model
Source: PLoS One. 2015 Sep 18;10(9):e0138444. doi: 10.1371/journal.pone.0138444 (PMC4575158; doi:10.1371/journal.pone.0138444)
Supplement: S1 Minimal dataset — (ZIP) [file pone.0138444.s003.zip › temp/scenario 2/wild - 1/runFiles/results/heritabilityFreshwater.txt]

month	parr0+_P_Average	parr0+_P_stDev	parr0+_G_Average	parr0+_G_stDev	parr1+_P_Average	parr1+_P_stDev	parr1+_G_Average	parr1+_G_stDev	parr2+_P_Average	parr2+_P_stDev	parr2+_G_Average	parr2+_G_stDev	parr3+_P_Average	parr3+_P_stDev	parr3+_G_Average	parr3+_G_stDev	parr4+_P_Average	parr4+_P_stDev	parr4+_G_Average	parr4+_G_stDev
21	5.03393	1.80362	5.03465	0.187629	0	0	0	0	0	0	0	0	0	0	0	0	0	0	0	0
21	0	0	0	0	26.8177	43.9668	27.5102	1.68151	0	0	0	0	0	0	0	0	0	0	0	0
21	0	0	0	0	0	0	0	0	40.7048	53.0591	42.7663	28.1668	46.1004	127.335	49.8597	70.3271	0	0	0	0
21	0	0	0	0	0	0	0	0	0	0	0	0	0	0	0	0	0	0	0	0
33	5.34625	2.04646	5.32422	0.256173	0	0	0	0	0	0	0	0	0	0	0	0	0	0	0	0
33	0	0	0	0	25.9734	48.9293	26.4561	10.8269	0	0	0	0	0	0	0	0	0	0	0	0
33	0	0	0	0	0	0	0	0	41.8051	60.7745	61.8546	16.9066	0	0	0	0	0	0	0	0
33	0	0	0	0	0	0	0	0	0	0	0	0	0	0	0	0	0	0	0	0
45	5.20666	2.10336	5.19835	0.40452	0	0	0	0	0	0	0	0	0	0	0	0	0	0	0	0
45	0	0	0	0	26.6947	50.1275	27.1511	10.952	0	0	0	0	0	0	0	0	0	0	0	0
45	0	0	0	0	0	0	0	0	35.5436	91.1747	47.595	154.698	0	0	0	0	0	0	0	0
45	0	0	0	0	0	0	0	0	0	0	0	0	0	0	0	0	0	0	0	0
57	5.62613	2.30541	5.63795	0.296275	0	0	0	0	0	0	0	0	0	0	0	0	0	0	0	0
57	0	0	0	0	26.8645	56.7878	27.0869	16.5785	0	0	0	0	0	0	0	0	0	0	0	0
57	0	0	0	0	0	0	0	0	39.0972	141.77	54.6753	49.7659	44.3478	0	59.642	0	0	0	0	0
57	0	0	0	0	0	0	0	0	0	0	0	0	0	0	0	0	0	0	0	0
69	5.40103	1.91057	5.47738	0.128123	0	0	0	0	0	0	0	0	0	0	0	0	0	0	0	0
69	0	0	0	0	28.7587	56.475	29.5089	13.1552	0	0	0	0	0	0	0	0	0	0	0	0
69	0	0	0	0	0	0	0	0	41.4002	69.3234	55.5901	68.0518	0	0	0	0	0	0	0	0
69	0	0	0	0	0	0	0	0	0	0	0	0	0	0	0	0	0	0	0	0
81	4.97245	1.9827	4.95725	0.411166	0	0	0	0	0	0	0	0	0	0	0	0	0	0	0	0
81	0	0	0	0	25.8448	39.7548	26.4485	3.95873	0	0	0	0	0	0	0	0	0	0	0	0
81	0	0	0	0	0	0	0	0	38.7814	81.7095	56.1388	53.5976	0	0	0	0	0	0	0	0
81	0	0	0	0	0	0	0	0	0	0	0	0	0	0	0	0	0	0	0	0
93	4.08845	1.20762	4.08955	0.15315	0	0	0	0	0	0	0	0	0	0	0	0	0	0	0	0
93	0	0	0	0	21.5949	41.8437	21.8417	12.857	0	0	0	0	0	0	0	0	0	0	0	0
93	0	0	0	0	0	0	0	0	41.8203	32.2303	53.6304	11.4056	0	0	0	0	0	0	0	0
93	0	0	0	0	0	0	0	0	0	0	0	0	0	0	0	0	0	0	0	0
105	4.52901	1.57721	4.56722	0.272655	0	0	0	0	0	0	0	0	0	0	0	0	0	0	0	0
105	0	0	0	0	18.9047	26.513	19.1808	4.54721	0	0	0	0	0	0	0	0	0	0	0	0
105	0	0	0	0	0	0	0	0	32.1531	45.5019	41.1937	35.8712	0	0	0	0	0	0	0	0
105	0	0	0	0	0	0	0	0	0	0	0	0	0	0	0	0	0	0	0	0
117	4.59816	1.42449	4.61104	0.107728	0	0	0	0	0	0	0	0	0	0	0	0	0	0	0	0
117	0	0	0	0	22.1968	35.7272	22.574	9.51985	0	0	0	0	0	0	0	0	0	0	0	0
117	0	0	0	0	0	0	0	0	31.9702	46.8778	40.9081	15.498	0	0	0	0	0	0	0	0
117	0	0	0	0	0	0	0	0	0	0	0	0	0	0	0	0	0	0	0	0
129	4.28438	1.18525	4.31594	0.0550985	0	0	0	0	0	0	0	0	0	0	0	0	0	0	0	0
129	0	0	0	0	21.4569	32.0093	21.5006	3.46735	0	0	0	0	0	0	0	0	0	0	0	0
129	0	0	0	0	0	0	0	0	36.4031	49.6235	44.9064	25.173	46.5474	48.4113	74.6207	43.0264	0	0	0	0
129	0	0	0	0	0	0	0	0	0	0	0	0	0	0	0	0	0	0	0	0
141	4.15007	1.20306	4.15281	0.117683	0	0	0	0	0	0	0	0	0	0	0	0	0	0	0	0
141	0	0	0	0	20.4529	25.3074	20.6788	1.99056	0	0	0	0	0	0	0	0	0	0	0	0
141	0	0	0	0	0	0	0	0	34.2916	41.5878	45.4835	18.9171	0	0	0	0	0	0	0	0
141	0	0	0	0	0	0	0	0	0	0	0	0	0	0	0	0	0	0	0	0
153	3.67896	0.9411	3.67967	0.0515662	0	0	0	0	0	0	0	0	0	0	0	0	0	0	0	0
153	0	0	0	0	19.039	25.3479	19.3113	3.71912	0	0	0	0	0	0	0	0	0	0	0	0
153	0	0	0	0	0	0	0	0	33.9076	80.7601	43.1782	10.8746	0	0	0	0	0	0	0	0
153	0	0	0	0	0	0	0	0	0	0	0	0	0	0	0	0	0	0	0	0
165	4.32809	1.37989	4.3179	0.185266	0	0	0	0	0	0	0	0	0	0	0	0	0	0	0	0
165	0	0	0	0	18.5258	23.6998	19.0309	2.08908	0	0	0	0	0	0	0	0	0	0	0	0
165	0	0	0	0	0	0	0	0	32.6038	50.3941	40.9609	19.4186	0	0	0	0	0	0	0	0
165	0	0	0	0	0	0	0	0	0	0	0	0	0	0	0	0	0	0	0	0
177	4.03548	1.09897	4.01028	0.0891121	0	0	0	0	0	0	0	0	0	0	0	0	0	0	0	0
177	0	0	0	0	20.3636	30.8765	20.6241	5.98192	0	0	0	0	0	0	0	0	0	0	0	0
177	0	0	0	0	0	0	0	0	31.3081	44.7217	40.7151	8.42706	0	0	0	0	0	0	0	0
177	0	0	0	0	0	0	0	0	0	0	0	0	0	0	0	0	0	0	0	0
189	4.14888	1.21404	4.14919	0.0867552	0	0	0	0	0	0	0	0	0	0	0	0	0	0	0	0
189	0	0	0	0	18.5381	23.0207	18.7377	2.66081	0	0	0	0	0	0	0	0	0	0	0	0
189	0	0	0	0	0	0	0	0	31.6254	44.4313	40.7076	28.2227	40.0535	0	65.8518	0	0	0	0	0
189	0	0	0	0	0	0	0	0	0	0	0	0	0	0	0	0	0	0	0	0
201	4.26143	1.26803	4.27698	0.11112	0	0	0	0	0	0	0	0	0	0	0	0	0	0	0	0
201	0	0	0	0	21.5386	30.0723	21.887	3.35265	0	0	0	0	0	0	0	0	0	0	0	0
201	0	0	0	0	0	0	0	0	32.6938	51.4853	41.2273	16.5691	0	0	0	0	0	0	0	0
201	0	0	0	0	0	0	0	0	0	0	0	0	0	0	0	0	0	0	0	0
213	3.59297	0.860839	3.58996	0.0477459	0	0	0	0	0	0	0	0	0	0	0	0	0	0	0	0
213	0	0	0	0	18.7369	25.6049	18.995	3.25787	0	0	0	0	0	0	0	0	0	0	0	0
213	0	0	0	0	0	0	0	0	33.4294	29.9595	44.4933	13.0542	42.0352	0	74.2877	0	0	0	0	0
213	0	0	0	0	0	0	0	0	0	0	0	0	0	0	0	0	0	0	0	0
225	4.50162	1.38273	4.49493	0.101665	0	0	0	0	0	0	0	0	0	0	0	0	0	0	0	0
225	0	0	0	0	20.2579	26.2921	20.5057	2.44134	0	0	0	0	0	0	0	0	0	0	0	0
225	0	0	0	0	0	0	0	0	33.7037	45.2746	43.779	15.9458	0	0	0	0	0	0	0	0
225	0	0	0	0	0	0	0	0	0	0	0	0	0	0	0	0	0	0	0	0
237	4.26904	1.22841	4.27334	0.088367	0	0	0	0	0	0	0	0	0	0	0	0	0	0	0	0
237	0	0	0	0	20.2676	28.2438	20.3109	2.89154	0	0	0	0	0	0	0	0	0	0	0	0
237	0	0	0	0	0	0	0	0	32.5761	47.26	42.865	11.0964	46.2727	53.5536	77.0373	44.5903	0	0	0	0
237	0	0	0	0	0	0	0	0	0	0	0	0	0	0	0	0	0	0	0	0
249	4.10879	1.18588	4.11776	0.108692	0	0	0	0	0	0	0	0	0	0	0	0	0	0	0	0
249	0	0	0	0	19.5609	26.004	19.7714	2.51065	0	0	0	0	0	0	0	0	0	0	0	0
249	0	0	0	0	0	0	0	0	32.7456	45.6132	43.1213	13.4608	45.4007	92.1412	78.6205	48.6441	0	0	0	0
249	0	0	0	0	0	0	0	0	0	0	0	0	0	0	0	0	0	0	0	0
261	3.94548	1.11	3.94678	0.13468	0	0	0	0	0	0	0	0	0	0	0	0	0	0	0	0
261	0	0	0	0	17.7951	22.4095	18.0781	2.87897	0	0	0	0	0	0	0	0	0	0	0	0
261	0	0	0	0	0	0	0	0	30.1024	43.6389	39.1266	9.67789	0	0	0	0	0	0	0	0
261	0	0	0	0	0	0	0	0	0	0	0	0	0	0	0	0	0	0	0	0
273	4.1441	1.1908	4.13976	0.0923753	0	0	0	0	0	0	0	0	0	0	0	0	0	0	0	0
273	0	0	0	0	19.6	26.7709	19.7554	4.62748	0	0	0	0	0	0	0	0	0	0	0	0
273	0	0	0	0	0	0	0	0	31.4762	44.8674	39.6242	13.5044	44.7499	13.9781	69.2461	16.2451	0	0	0	0
273	0	0	0	0	0	0	0	0	0	0	0	0	0	0	0	0	0	0	0	0
285	4.13972	1.18387	4.13298	0.103505	0	0	0	0	0	0	0	0	0	0	0	0	0	0	0	0
285	0	0	0	0	18.9479	24.8698	19.1833	2.77379	0	0	0	0	0	0	0	0	0	0	0	0
285	0	0	0	0	0	0	0	0	32.3492	47.8137	41.111	21.8276	44.8005	4.48018	75.6937	39.887	0	0	0	0
285	0	0	0	0	0	0	0	0	0	0	0	0	0	0	0	0	0	0	0	0
297	3.89927	1.0767	3.90263	0.10765	0	0	0	0	0	0	0	0	0	0	0	0	0	0	0	0
297	0	0	0	0	19.6721	28.0919	19.9441	3.08956	0	0	0	0	0	0	0	0	0	0	0	0
297	0	0	0	0	0	0	0	0	31.5573	42.1538	41.0702	13.6307	0	0	0	0	0	0	0	0
297	0	0	0	0	0	0	0	0	0	0	0	0	0	0	0	0	0	0	0	0
309	3.68119	0.973919	3.68677	0.0987839	0	0	0	0	0	0	0	0	0	0	0	0	0	0	0	0
309	0	0	0	0	17.4743	21.8676	17.6721	3.08212	0	0	0	0	0	0	0	0	0	0	0	0
309	0	0	0	0	0	0	0	0	31.0552	40.8836	40.6391	14.387	39.1641	12.3409	68.7119	16.2489	0	0	0	0
309	0	0	0	0	0	0	0	0	0	0	0	0	0	0	0	0	0	0	0	0
321	3.87521	1.03999	3.88325	0.0837062	0	0	0	0	0	0	0	0	0	0	0	0	0	0	0	0
321	0	0	0	0	16.6275	20.7888	16.9058	3.19451	0	0	0	0	0	0	0	0	0	0	0	0
321	0	0	0	0	0	0	0	0	30.1093	40.3257	37.1253	13.5414	38.8318	48.41	68.6917	26.2293	0	0	0	0
321	0	0	0	0	0	0	0	0	0	0	0	0	0	0	0	0	0	0	0	0
333	3.992	1.08387	3.98769	0.0832932	0	0	0	0	0	0	0	0	0	0	0	0	0	0	0	0
333	0	0	0	0	17.2491	20.7311	17.4868	2.43986	0	0	0	0	0	0	0	0	0	0	0	0
333	0	0	0	0	0	0	0	0	28.4415	39.3766	34.7536	13.9397	43.4898	119.064	65.6473	15.0664	0	0	0	0
333	0	0	0	0	0	0	0	0	0	0	0	0	0	0	0	0	0	0	0	0
345	4.30289	1.28558	4.30229	0.114689	0	0	0	0	0	0	0	0	0	0	0	0	0	0	0	0
345	0	0	0	0	18.3981	23.0685	18.6399	2.67148	0	0	0	0	0	0	0	0	0	0	0	0
345	0	0	0	0	0	0	0	0	30.443	41.5181	37.5683	12.2538	39.2231	69.4625	61.6065	22.0357	0	0	0	0
345	0	0	0	0	0	0	0	0	0	0	0	0	0	0	0	0	0	0	0	0
357	3.74858	0.953489	3.74583	0.0661533	0	0	0	0	0	0	0	0	0	0	0	0	0	0	0	0
357	0	0	0	0	18.6284	25.3888	18.8866	2.93121	0	0	0	0	0	0	0	0	0	0	0	0
357	0	0	0	0	0	0	0	0	30.736	40.6077	39.2074	12.211	38.3898	28.3814	63.8349	58.8409	0	0	0	0
357	0	0	0	0	0	0	0	0	0	0	0	0	0	0	0	0	0	0	0	0
369	4.105	1.18107	4.11536	0.0930945	0	0	0	0	0	0	0	0	0	0	0	0	0	0	0	0
369	0	0	0	0	17.9026	21.0233	18.0585	2.0464	0	0	0	0	0	0	0	0	0	0	0	0
369	0	0	0	0	0	0	0	0	31.339	44.3901	39.8261	11.264	37.9811	50.5607	70.5315	33.4956	0	0	0	0
369	0	0	0	0	0	0	0	0	0	0	0	0	0	0	0	0	0	0	0	0
381	3.65523	0.921305	3.65166	0.0737153	0	0	0	0	0	0	0	0	0	0	0	0	0	0	0	0
381	0	0	0	0	17.5799	22.3879	17.8086	2.39446	0	0	0	0	0	0	0	0	0	0	0	0
381	0	0	0	0	0	0	0	0	30.7135	42.0082	38.2564	9.67991	32.7026	46.0087	66.8965	31.818	0	0	0	0
381	0	0	0	0	0	0	0	0	0	0	0	0	0	0	0	0	0	0	0	0
393	4.04056	1.11935	4.03911	0.074816	0	0	0	0	0	0	0	0	0	0	0	0	0	0	0	0
393	0	0	0	0	17.2205	20.3504	17.3982	2.42652	0	0	0	0	0	0	0	0	0	0	0	0
393	0	0	0	0	0	0	0	0	30.2093	39.6471	38.076	10.5982	42.5535	26.9842	70.1884	45.6488	0	0	0	0
393	0	0	0	0	0	0	0	0	0	0	0	0	0	0	0	0	0	0	0	0
405	4.02726	1.11069	4.03055	0.0902367	0	0	0	0	0	0	0	0	0	0	0	0	0	0	0	0
405	0	0	0	0	17.5084	21.3472	17.695	1.98673	0	0	0	0	0	0	0	0	0	0	0	0
405	0	0	0	0	0	0	0	0	29.5565	37.7953	36.2506	10.263	39.5266	76.9366	69.8929	23.9138	0	0	0	0
405	0	0	0	0	0	0	0	0	0	0	0	0	0	0	0	0	0	0	0	0
417	3.62694	0.882454	3.61743	0.0544059	0	0	0	0	0	0	0	0	0	0	0	0	0	0	0	0
417	0	0	0	0	17.5604	21.8676	17.7848	2.45487	0	0	0	0	0	0	0	0	0	0	0	0
417	0	0	0	0	0	0	0	0	29.7404	38.7213	37.2982	9.14985	39.817	69.6493	61.9534	19.9708	0	0	0	0
417	0	0	0	0	0	0	0	0	0	0	0	0	0	0	0	0	0	0	0	0
429	3.98	1.07914	3.98076	0.0809553	0	0	0	0	0	0	0	0	0	0	0	0	0	0	0	0
429	0	0	0	0	17.9694	21.4061	18.1839	1.99181	0	0	0	0	0	0	0	0	0	0	0	0
429	0	0	0	0	0	0	0	0	31.2044	43.1125	39.2775	13.2484	38.0174	84.6568	68.4217	24.1745	0	0	0	0
429	0	0	0	0	0	0	0	0	0	0	0	0	0	0	0	0	0	0	0	0
441	3.85058	1.02345	3.85512	0.0735744	0	0	0	0	0	0	0	0	0	0	0	0	0	0	0	0
441	0	0	0	0	17.654	21.8814	17.877	2.28053	0	0	0	0	0	0	0	0	0	0	0	0
441	0	0	0	0	0	0	0	0	30.7933	41.523	38.5664	8.93971	43.0215	26.9593	68.3423	15.7006	0	0	0	0
441	0	0	0	0	0	0	0	0	0	0	0	0	0	0	0	0	0	0	0	0
453	3.69654	0.923142	3.68682	0.0622451	0	0	0	0	0	0	0	0	0	0	0	0	0	0	0	0
453	0	0	0	0	16.9521	20.1679	17.1716	1.94213	0	0	0	0	0	0	0	0	0	0	0	0
453	0	0	0	0	0	0	0	0	29.7239	39.8185	37.3266	9.67088	42.9576	76.0693	69.3001	33.3263	0	0	0	0
453	0	0	0	0	0	0	0	0	0	0	0	0	0	0	0	0	0	0	0	0
465	4.23724	1.23586	4.24178	0.0989163	0	0	0	0	0	0	0	0	0	0	0	0	0	0	0	0
465	0	0	0	0	17.5725	20.8352	17.7368	2.00811	0	0	0	0	0	0	0	0	0	0	0	0
465	0	0	0	0	0	0	0	0	30.5004	41.1465	37.6031	9.74666	43.3671	37.6152	69.1924	29.6342	0	0	0	0
465	0	0	0	0	0	0	0	0	0	0	0	0	0	0	0	0	0	0	0	0
477	4.27926	1.25411	4.27269	0.0821279	0	0	0	0	0	0	0	0	0	0	0	0	0	0	0	0
477	0	0	0	0	20.3557	27.9727	20.6274	3.21297	0	0	0	0	0	0	0	0	0	0	0	0
477	0	0	0	0	0	0	0	0	31.8901	42.8251	39.9915	11.3365	47.8341	111.775	70.1918	34.8442	0	0	0	0
477	0	0	0	0	0	0	0	0	0	0	0	0	0	0	0	0	0	0	0	0
489	3.79463	0.984022	3.80001	0.066509	0	0	0	0	0	0	0	0	0	0	0	0	0	0	0	0
489	0	0	0	0	19.0109	24.7719	19.2714	2.35263	0	0	0	0	0	0	0	0	0	0	0	0
489	0	0	0	0	0	0	0	0	32.517	48.0261	43.0585	13.9356	42.262	65.9226	70.2812	17.7751	0	0	0	0
489	0	0	0	0	0	0	0	0	0	0	0	0	0	0	0	0	0	0	0	0
501	3.26982	0.727519	3.2649	0.0452434	0	0	0	0	0	0	0	0	0	0	0	0	0	0	0	0
501	0	0	0	0	16.4511	19.2	16.685	1.77528	0	0	0	0	0	0	0	0	0	0	0	0
501	0	0	0	0	0	0	0	0	30.1567	40.0102	39.3086	11.0464	43.5763	39.1499	73.6729	31.8541	0	0	0	0
501	0	0	0	0	0	0	0	0	0	0	0	0	0	0	0	0	0	0	0	0
513	3.43827	0.819077	3.4349	0.0596881	0	0	0	0	0	0	0	0	0	0	0	0	0	0	0	0
513	0	0	0	0	15.8401	17.0901	16.0028	1.62697	0	0	0	0	0	0	0	0	0	0	0	0
513	0	0	0	0	0	0	0	0	29.4129	39.4953	36.5474	9.98402	41.8044	142.888	69.4175	18.5207	0	0	0	0
513	0	0	0	0	0	0	0	0	0	0	0	0	0	0	0	0	0	0	0	0
525	4.0272	1.10158	4.0306	0.0726644	0	0	0	0	0	0	0	0	0	0	0	0	0	0	0	0
525	0	0	0	0	16.3348	18.1403	16.5435	1.97077	0	0	0	0	0	0	0	0	0	0	0	0
525	0	0	0	0	0	0	0	0	29.082	37.8057	35.0991	8.36118	43.3408	116.889	66.0772	30.118	0	0	0	0
525	0	0	0	0	0	0	0	0	0	0	0	0	0	0	0	0	0	0	0	0
537	3.68445	0.927075	3.68553	0.0582713	0	0	0	0	0	0	0	0	0	0	0	0	0	0	0	0
537	0	0	0	0	17.0705	20.618	17.2654	1.86215	0	0	0	0	0	0	0	0	0	0	0	0
537	0	0	0	0	0	0	0	0	28.4425	36.5235	34.5556	8.51617	38.4024	49.4385	61.4717	17.611	0	0	0	0
537	0	0	0	0	0	0	0	0	0	0	0	0	0	0	0	0	0	0	0	0
549	3.58821	0.880151	3.58641	0.0597425	0	0	0	0	0	0	0	0	0	0	0	0	0	0	0	0
549	0	0	0	0	16.1496	18.2858	16.3589	1.64154	0	0	0	0	0	0	0	0	0	0	0	0
549	0	0	0	0	0	0	0	0	29.2841	38.9267	36.328	8.78954	39.0137	71.5281	61.1575	28.3123	0	0	0	0
549	0	0	0	0	0	0	0	0	0	0	0	0	0	0	0	0	0	0	0	0
561	3.85342	1.01548	3.85508	0.072769	0	0	0	0	0	0	0	0	0	0	0	0	0	0	0	0
561	0	0	0	0	16.2895	18.2574	16.4375	1.76284	0	0	0	0	0	0	0	0	0	0	0	0
561	0	0	0	0	0	0	0	0	28.9176	37.7366	35.1075	7.74298	39.8015	74.4258	66.696	48.7403	0	0	0	0
561	0	0	0	0	0	0	0	0	0	0	0	0	0	0	0	0	0	0	0	0
573	3.35162	0.76702	3.35209	0.0452515	0	0	0	0	0	0	0	0	0	0	0	0	0	0	0	0
573	0	0	0	0	15.3503	17.2336	15.5032	1.57659	0	0	0	0	0	0	0	0	0	0	0	0
573	0	0	0	0	0	0	0	0	27.3693	34.6267	33.2165	6.84882	36.335	64.7848	61.5728	27.104	0	0	0	0
573	0	0	0	0	0	0	0	0	0	0	0	0	0	0	0	0	0	0	0	0
585	3.99358	1.08516	3.99672	0.0696296	0	0	0	0	0	0	0	0	0	0	0	0	0	0	0	0
585	0	0	0	0	16.6419	18.2983	16.8503	1.72185	0	0	0	0	0	0	0	0	0	0	0	0
585	0	0	0	0	0	0	0	0	29.0879	37.6168	34.9855	8.40791	38.3193	51.8069	61.913	19.4443	0	0	0	0
585	0	0	0	0	0	0	0	0	0	0	0	0	0	0	0	0	0	0	0	0
597	3.92869	1.05936	3.92517	0.0653588	0	0	0	0	0	0	0	0	0	0	0	0	0	0	0	0
597	0	0	0	0	17.0035	20.1351	17.161	1.80364	0	0	0	0	0	0	0	0	0	0	0	0
597	0	0	0	0	0	0	0	0	29.3673	37.4176	35.5267	7.62765	40.6835	73.7895	63.8203	24.8367	0	0	0	0
597	0	0	0	0	0	0	0	0	0	0	0	0	0	0	0	0	0	0	0	0
609	4.13306	1.16881	4.13408	0.0867412	0	0	0	0	0	0	0	0	0	0	0	0	0	0	0	0
609	0	0	0	0	17.6875	21.523	17.8878	1.89678	0	0	0	0	0	0	0	0	0	0	0	0
609	0	0	0	0	0	0	0	0	30.0312	39.0073	37.0146	8.59692	41.755	70.4949	65.0749	20.408	0	0	0	0
609	0	0	0	0	0	0	0	0	0	0	0	0	0	0	0	0	0	0	0	0
621	3.54635	0.853104	3.54119	0.0520162	0	0	0	0	0	0	0	0	0	0	0	0	0	0	0	0
621	0	0	0	0	17.1611	21.3254	17.4075	2.11067	0	0	0	0	0	0	0	0	0	0	0	0
621	0	0	0	0	0	0	0	0	29.467	37.9108	37.051	8.58022	42.8973	44.9294	66.1019	20.2478	0	0	0	0
621	0	0	0	0	0	0	0	0	0	0	0	0	0	0	0	0	0	0	0	0
633	3.96526	1.07127	3.96898	0.0698228	0	0	0	0	0	0	0	0	0	0	0	0	0	0	0	0
633	0	0	0	0	16.793	19.0214	16.9974	1.69823	0	0	0	0	0	0	0	0	0	0	0	0
633	0	0	0	0	0	0	0	0	30.2927	40.9843	37.9313	10.513	42.3082	55.4727	68.1528	29.1196	0	0	0	0
633	0	0	0	0	0	0	0	0	0	0	0	0	0	0	0	0	0	0	0	0
645	3.3925	0.779854	3.39111	0.0475759	0	0	0	0	0	0	0	0	0	0	0	0	0	0	0	0
645	0	0	0	0	16.7426	20.2548	16.9009	1.72688	0	0	0	0	0	0	0	0	0	0	0	0
645	0	0	0	0	0	0	0	0	28.7491	36.1875	35.5181	7.93691	38.6758	61.6404	65.4391	26.9754	0	0	0	0
645	0	0	0	0	0	0	0	0	0	0	0	0	0	0	0	0	0	0	0	0
657	3.72917	0.950249	3.72816	0.0634803	0	0	0	0	0	0	0	0	0	0	0	0	0	0	0	0
657	0	0	0	0	16.1326	17.4791	16.3117	1.55602	0	0	0	0	0	0	0	0	0	0	0	0
657	0	0	0	0	0	0	0	0	29.3982	38.3669	36.5934	8.70882	40.2021	53.2621	64.4696	20.6462	0	0	0	0
657	0	0	0	0	0	0	0	0	0	0	0	0	0	0	0	0	0	0	0	0
669	3.784	0.971414	3.78307	0.0651076	0	0	0	0	0	0	0	0	0	0	0	0	0	0	0	0
669	0	0	0	0	15.8523	17.5675	16.0411	1.64301	0	0	0	0	0	0	0	0	0	0	0	0
669	0	0	0	0	0	0	0	0	28.4668	35.703	34.1027	6.87558	41.3264	78.0159	64.7635	26.9338	0	0	0	0
669	0	0	0	0	0	0	0	0	0	0	0	0	0	0	0	0	0	0	0	0
681	3.58394	0.867756	3.58294	0.0512304	0	0	0	0	0	0	0	0	0	0	0	0	0	0	0	0
681	0	0	0	0	16.4489	18.8582	16.6511	1.70758	0	0	0	0	0	0	0	0	0	0	0	0
681	0	0	0	0	0	0	0	0	28.2707	34.48	34.3727	7.53993	40.5508	66.4306	61.9522	16.1393	0	0	0	0
681	0	0	0	0	0	0	0	0	0	0	0	0	0	0	0	0	0	0	0	0
693	4.01724	1.08371	4.02014	0.0695222	0	0	0	0	0	0	0	0	0	0	0	0	0	0	0	0
693	0	0	0	0	16.2596	17.9992	16.4628	1.56554	0	0	0	0	0	0	0	0	0	0	0	0
693	0	0	0	0	0	0	0	0	29.1637	38.7958	35.5492	7.94574	39.8378	56.2534	63.0112	19.2506	66.2301	0	109.362	0
693	0	0	0	0	0	0	0	0	0	0	0	0	0	0	0	0	0	0	0	0
705	3.38618	0.777869	3.3876	0.0456833	0	0	0	0	0	0	0	0	0	0	0	0	0	0	0	0
705	0	0	0	0	16.8154	20.0046	16.9957	1.68479	0	0	0	0	0	0	0	0	0	0	0	0
705	0	0	0	0	0	0	0	0	28.2613	34.669	34.6013	7.25612	40.5056	62.2823	62.0999	18.6152	0	0	0	0
705	0	0	0	0	0	0	0	0	0	0	0	0	0	0	0	0	0	0	0	0
717	3.67169	0.924683	3.66737	0.0641617	0	0	0	0	0	0	0	0	0	0	0	0	0	0	0	0
717	0	0	0	0	15.3213	15.9104	15.5027	1.36866	0	0	0	0	0	0	0	0	0	0	0	0
717	0	0	0	0	0	0	0	0	29.1131	36.4151	35.9423	7.90064	38.887	73.0891	61.7829	18.6574	0	0	0	0
717	0	0	0	0	0	0	0	0	0	0	0	0	0	0	0	0	0	0	0	0
729	3.41495	0.788138	3.41564	0.0471044	0	0	0	0	0	0	0	0	0	0	0	0	0	0	0	0
729	0	0	0	0	16.0742	18.3989	16.2297	1.71833	0	0	0	0	0	0	0	0	0	0	0	0
729	0	0	0	0	0	0	0	0	27.7141	33.4548	33.2754	6.78502	37.8037	44.5805	62.4905	19.6521	0	0	0	0
729	0	0	0	0	0	0	0	0	0	0	0	0	0	0	0	0	0	0	0	0
741	3.80566	0.97776	3.80556	0.0538117	0	0	0	0	0	0	0	0	0	0	0	0	0	0	0	0
741	0	0	0	0	15.9575	17.0528	16.1158	1.50384	0	0	0	0	0	0	0	0	0	0	0	0
741	0	0	0	0	0	0	0	0	28.9109	37.3557	35.0877	8.12979	42.2827	92.6171	61.9597	27.056	0	0	0	0
741	0	0	0	0	0	0	0	0	0	0	0	0	0	0	0	0	0	0	0	0
753	3.43054	0.797187	3.4274	0.0460193	0	0	0	0	0	0	0	0	0	0	0	0	0	0	0	0
753	0	0	0	0	15.7228	17.5702	15.8727	1.28741	0	0	0	0	0	0	0	0	0	0	0	0
753	0	0	0	0	0	0	0	0	27.7867	33.7239	33.555	6.51676	38.1233	73.1725	60.1795	16.9089	68.1839	0	102.699	0
753	0	0	0	0	0	0	0	0	0	0	0	0	0	0	0	0	0	0	0	0
765	3.41697	0.793931	3.42435	0.048562	0	0	0	0	0	0	0	0	0	0	0	0	0	0	0	0
765	0	0	0	0	14.9247	15.5159	15.1047	1.29051	0	0	0	0	0	0	0	0	0	0	0	0
765	0	0	0	0	0	0	0	0	27.4289	34.8285	33.1692	5.65244	38.0793	68.9504	59.2141	15.7619	49.0877	0	92.1644	0
765	0	0	0	0	0	0	0	0	0	0	0	0	0	0	0	0	0	0	0	0
777	3.82344	0.99677	3.821	0.0678805	0	0	0	0	0	0	0	0	0	0	0	0	0	0	0	0
777	0	0	0	0	16.3286	17.6846	16.5468	1.59041	0	0	0	0	0	0	0	0	0	0	0	0
777	0	0	0	0	0	0	0	0	28.2722	34.3343	33.7536	6.93403	39.3602	59.9316	61.4319	18.9994	34.9078	0	93.1465	0
777	0	0	0	0	0	0	0	0	0	0	0	0	0	0	0	0	0	0	0	0
789	3.69589	0.92049	3.68766	0.0557424	0	0	0	0	0	0	0	0	0	0	0	0	0	0	0	0
789	0	0	0	0	16.309	18.6611	16.4959	1.69874	0	0	0	0	0	0	0	0	0	0	0	0
789	0	0	0	0	0	0	0	0	28.6715	36.9346	34.8722	7.38693	39.1885	55.4726	60.9675	17.8994	0	0	0	0
789	0	0	0	0	0	0	0	0	0	0	0	0	0	0	0	0	0	0	0	0
801	3.58207	0.866358	3.57551	0.0500334	0	0	0	0	0	0	0	0	0	0	0	0	0	0	0	0
801	0	0	0	0	17.5391	20.9848	17.7278	1.75978	0	0	0	0	0	0	0	0	0	0	0	0
801	0	0	0	0	0	0	0	0	29.6672	38.8122	36.71	9.86557	38.9435	52.7899	63.835	19.0589	0	0	0	0
801	0	0	0	0	0	0	0	0	0	0	0	0	0	0	0	0	0	0	0	0
813	4.02662	1.08195	4.02744	0.0573565	0	0	0	0	0	0	0	0	0	0	0	0	0	0	0	0
813	0	0	0	0	16.8245	18.8144	17.0036	1.60769	0	0	0	0	0	0	0	0	0	0	0	0
813	0	0	0	0	0	0	0	0	30.6852	40.4568	38.4929	8.5795	41.2443	52.8756	67.8545	28.2004	44.3593	0	108.767	0
813	0	0	0	0	0	0	0	0	0	0	0	0	0	0	0	0	0	0	0	0
825	3.43769	0.804764	3.43205	0.0508929	0	0	0	0	0	0	0	0	0	0	0	0	0	0	0	0
825	0	0	0	0	16.8975	19.951	17.097	1.43379	0	0	0	0	0	0	0	0	0	0	0	0
825	0	0	0	0	0	0	0	0	29.0405	36.4918	35.8089	7.43397	43.3225	76.2875	68.0275	22.4069	0	0	0	0
825	0	0	0	0	0	0	0	0	0	0	0	0	0	0	0	0	0	0	0	0
837	3.72551	0.944475	3.72363	0.0622885	0	0	0	0	0	0	0	0	0	0	0	0	0	0	0	0
837	0	0	0	0	16.592	18.684	16.7591	1.64587	0	0	0	0	0	0	0	0	0	0	0	0
837	0	0	0	0	0	0	0	0	30.0553	38.9373	37.5253	7.95801	39.7265	72.4212	63.8585	21.804	0	0	0	0
837	0	0	0	0	0	0	0	0	0	0	0	0	0	0	0	0	0	0	0	0
849	3.80901	0.993493	3.81076	0.0633133	0	0	0	0	0	0	0	0	0	0	0	0	0	0	0	0
849	0	0	0	0	17.1459	20.4582	17.3185	1.79884	0	0	0	0	0	0	0	0	0	0	0	0
849	0	0	0	0	0	0	0	0	29.7076	37.7013	36.5637	7.80841	42.759	59.5799	68.7553	27.6953	0	0	0	0
849	0	0	0	0	0	0	0	0	0	0	0	0	0	0	0	0	0	0	0	0
861	3.31402	0.743458	3.31345	0.0391598	0	0	0	0	0	0	0	0	0	0	0	0	0	0	0	0
861	0	0	0	0	15.9262	18.0443	16.1206	1.52866	0	0	0	0	0	0	0	0	0	0	0	0
861	0	0	0	0	0	0	0	0	28.6065	36.3141	35.6104	7.71551	41.2457	100.489	63.9042	21.8196	0	0	0	0
861	0	0	0	0	0	0	0	0	0	0	0	0	0	0	0	0	0	0	0	0
873	4.00465	1.08679	3.99785	0.0666235	0	0	0	0	0	0	0	0	0	0	0	0	0	0	0	0
873	0	0	0	0	16.7528	18.5895	16.9377	1.53798	0	0	0	0	0	0	0	0	0	0	0	0
873	0	0	0	0	0	0	0	0	29.8411	38.1301	36.5603	8.02686	40.1503	47.0858	65.6786	25.4261	0	0	0	0
873	0	0	0	0	0	0	0	0	0	0	0	0	0	0	0	0	0	0	0	0
885	3.55083	0.85773	3.54974	0.0499211	0	0	0	0	0	0	0	0	0	0	0	0	0	0	0	0
885	0	0	0	0	16.4146	18.6092	16.5775	1.53979	0	0	0	0	0	0	0	0	0	0	0	0
885	0	0	0	0	0	0	0	0	28.6193	35.1985	34.9727	6.55585	39.5485	89.7586	64.541	24.305	0	0	0	0
885	0	0	0	0	0	0	0	0	0	0	0	0	0	0	0	0	0	0	0	0
897	3.77923	0.971383	3.77825	0.0572591	0	0	0	0	0	0	0	0	0	0	0	0	0	0	0	0
897	0	0	0	0	16.2831	18.1105	16.4743	1.52346	0	0	0	0	0	0	0	0	0	0	0	0
897	0	0	0	0	0	0	0	0	29.3262	37.2132	35.8885	7.41766	41.0732	68.705	64.0427	18.0355	0	0	0	0
897	0	0	0	0	0	0	0	0	0	0	0	0	0	0	0	0	0	0	0	0
909	3.84916	1.00427	3.84176	0.0638727	0	0	0	0	0	0	0	0	0	0	0	0	0	0	0	0
909	0	0	0	0	17.3383	20.5518	17.5438	1.75631	0	0	0	0	0	0	0	0	0	0	0	0
909	0	0	0	0	0	0	0	0	29.6144	36.7482	36.2569	7.59148	39.9171	53.6886	65.166	22.2506	0	0	0	0
909	0	0	0	0	0	0	0	0	0	0	0	0	0	0	0	0	0	0	0	0
921	3.24174	0.713093	3.23922	0.0411195	0	0	0	0	0	0	0	0	0	0	0	0	0	0	0	0
921	0	0	0	0	15.9441	18.366	16.1466	1.55883	0	0	0	0	0	0	0	0	0	0	0	0
921	0	0	0	0	0	0	0	0	28.9085	36.5802	36.0716	7.84734	40.3927	78.18	63.9855	20.4504	0	0	0	0
921	0	0	0	0	0	0	0	0	0	0	0	0	0	0	0	0	0	0	0	0
933	3.36226	0.766224	3.36324	0.0440986	0	0	0	0	0	0	0	0	0	0	0	0	0	0	0	0
933	0	0	0	0	14.8514	14.9715	15.0354	1.27082	0	0	0	0	0	0	0	0	0	0	0	0
933	0	0	0	0	0	0	0	0	27.9173	37.1763	34.4106	7.56653	38.4493	66.1638	64.2198	22.3764	0	0	0	0
933	0	0	0	0	0	0	0	0	0	0	0	0	0	0	0	0	0	0	0	0
945	3.48393	0.81996	3.48379	0.0483376	0	0	0	0	0	0	0	0	0	0	0	0	0	0	0	0
945	0	0	0	0	15.6856	16.9019	15.8556	1.38572	0	0	0	0	0	0	0	0	0	0	0	0
945	0	0	0	0	0	0	0	0	27.7819	32.2048	33.1696	6.82367	39.1962	62.3248	61.8373	21.9145	0	0	0	0
945	0	0	0	0	0	0	0	0	0	0	0	0	0	0	0	0	0	0	0	0
957	3.09138	0.639482	3.09548	0.0335472	0	0	0	0	0	0	0	0	0	0	0	0	0	0	0	0
957	0	0	0	0	14.2395	14.6888	14.4068	1.14195	0	0	0	0	0	0	0	0	0	0	0	0
957	0	0	0	0	0	0	0	0	26.6817	32.3154	32.1278	5.7806	36.5576	80.4499	57.8958	19.3354	0	0	0	0
957	0	0	0	0	0	0	0	0	0	0	0	0	0	0	0	0	0	0	0	0
969	3.30166	0.738299	3.30041	0.0447335	0	0	0	0	0	0	0	0	0	0	0	0	0	0	0	0
969	0	0	0	0	14.1113	13.5605	14.267	1.03327	0	0	0	0	0	0	0	0	0	0	0	0
969	0	0	0	0	0	0	0	0	26.256	30.4665	31.1417	5.84524	35.0401	54.4753	57.2333	16.5304	0	0	0	0
969	0	0	0	0	0	0	0	0	0	0	0	0	0	0	0	0	0	0	0	0
981	3.52709	0.835795	3.52078	0.0496769	0	0	0	0	0	0	0	0	0	0	0	0	0	0	0	0
981	0	0	0	0	15.9843	17.2075	16.183	1.52758	0	0	0	0	0	0	0	0	0	0	0	0
981	0	0	0	0	0	0	0	0	27.5218	32.4075	32.483	6.26987	37.9187	57.4975	58.6039	24.1258	0	0	0	0
981	0	0	0	0	0	0	0	0	0	0	0	0	0	0	0	0	0	0	0	0
993	3.6326	0.900204	3.63171	0.0530208	0	0	0	0	0	0	0	0	0	0	0	0	0	0	0	0
993	0	0	0	0	16.1508	17.8272	16.3379	1.50552	0	0	0	0	0	0	0	0	0	0	0	0
993	0	0	0	0	0	0	0	0	29.0131	36.0446	35.2448	7.71785	40.2873	74.4784	59.719	18.0054	0	0	0	0
993	0	0	0	0	0	0	0	0	0	0	0	0	0	0	0	0	0	0	0	0
1005	3.66898	0.912378	3.67088	0.0532755	0	0	0	0	0	0	0	0	0	0	0	0	0	0	0	0
1005	0	0	0	0	15.64	17.1641	15.8125	1.38785	0	0	0	0	0	0	0	0	0	0	0	0
1005	0	0	0	0	0	0	0	0	28.1961	35.1468	34.2567	6.55579	39.6362	82.7975	62.9245	21.7919	0	0	0	0
1005	0	0	0	0	0	0	0	0	0	0	0	0	0	0	0	0	0	0	0	0
1017	3.44321	0.802058	3.4444	0.0447714	0	0	0	0	0	0	0	0	0	0	0	0	0	0	0	0
1017	0	0	0	0	15.7379	17.1266	15.9065	1.36992	0	0	0	0	0	0	0	0	0	0	0	0
1017	0	0	0	0	0	0	0	0	27.6453	33.8028	33.3636	6.3066	40.4451	71.6148	61.0262	28.148	0	0	0	0
1017	0	0	0	0	0	0	0	0	0	0	0	0	0	0	0	0	0	0	0	0
1029	3.84219	0.99918	3.84046	0.0559911	0	0	0	0	0	0	0	0	0	0	0	0	0	0	0	0
1029	0	0	0	0	15.9102	17.1562	16.0982	1.37455	0	0	0	0	0	0	0	0	0	0	0	0
1029	0	0	0	0	0	0	0	0	28.7878	35.7907	34.6588	6.81921	38.552	58.2381	60.7195	17.1697	0	0	0	0
1029	0	0	0	0	0	0	0	0	0	0	0	0	0	0	0	0	0	0	0	0
1041	3.71124	0.925137	3.70649	0.0582056	0	0	0	0	0	0	0	0	0	0	0	0	0	0	0	0
1041	0	0	0	0	16.3195	18.6776	16.496	1.41652	0	0	0	0	0	0	0	0	0	0	0	0
1041	0	0	0	0	0	0	0	0	28.4087	34.5058	34.1937	6.35193	38.8455	65.3234	62.1162	18.1639	0	0	0	0
1041	0	0	0	0	0	0	0	0	0	0	0	0	0	0	0	0	0	0	0	0
1053	3.47077	0.804651	3.46902	0.0421306	0	0	0	0	0	0	0	0	0	0	0	0	0	0	0	0
1053	0	0	0	0	15.1815	15.9708	15.3557	1.35722	0	0	0	0	0	0	0	0	0	0	0	0
1053	0	0	0	0	0	0	0	0	27.6409	35.0119	33.7001	5.91564	38.1034	43.7962	59.9334	15.3377	0	0	0	0
1053	0	0	0	0	0	0	0	0	0	0	0	0	0	0	0	0	0	0	0	0
1065	3.43469	0.802047	3.43428	0.0418824	0	0	0	0	0	0	0	0	0	0	0	0	0	0	0	0
1065	0	0	0	0	15.0926	15.5642	15.2494	1.15544	0	0	0	0	0	0	0	0	0	0	0	0
1065	0	0	0	0	0	0	0	0	27.2553	33.5539	32.4911	6.08936	37.7004	66.6263	59.5885	17.1098	0	0	0	0
1065	0	0	0	0	0	0	0	0	0	0	0	0	0	0	0	0	0	0	0	0
1077	3.40639	0.777092	3.40041	0.0449093	0	0	0	0	0	0	0	0	0	0	0	0	0	0	0	0
1077	0	0	0	0	15.7884	17.5034	15.9772	1.28105	0	0	0	0	0	0	0	0	0	0	0	0
1077	0	0	0	0	0	0	0	0	27.8386	32.6458	33.5651	6.63435	37.9711	63.6968	59.4172	22.8152	0	0	0	0
1077	0	0	0	0	0	0	0	0	0	0	0	0	0	0	0	0	0	0	0	0
1089	3.91253	1.03131	3.91278	0.061997	0	0	0	0	0	0	0	0	0	0	0	0	0	0	0	0
1089	0	0	0	0	16.5826	18.1924	16.7408	1.52835	0	0	0	0	0	0	0	0	0	0	0	0
1089	0	0	0	0	0	0	0	0	29.3467	36.9226	35.6877	6.73712	40.8972	99.8581	62.9399	26.3549	0	0	0	0
1089	0	0	0	0	0	0	0	0	0	0	0	0	0	0	0	0	0	0	0	0
1101	3.59826	0.86545	3.59333	0.043596	0	0	0	0	0	0	0	0	0	0	0	0	0	0	0	0
1101	0	0	0	0	17.4629	21.0034	17.6754	1.75664	0	0	0	0	0	0	0	0	0	0	0	0
1101	0	0	0	0	0	0	0	0	29.6727	36.138	36.5526	7.98444	40.8965	70.9856	64.7637	16.8796	0	0	0	0
1101	0	0	0	0	0	0	0	0	0	0	0	0	0	0	0	0	0	0	0	0
1113	3.40548	0.781611	3.4021	0.0386131	0	0	0	0	0	0	0	0	0	0	0	0	0	0	0	0
1113	0	0	0	0	15.7746	17.0851	15.9533	1.17608	0	0	0	0	0	0	0	0	0	0	0	0
1113	0	0	0	0	0	0	0	0	29.3991	37.9589	37.0902	8.22113	41.2874	57.6057	66.1525	21.0736	0	0	0	0
1113	0	0	0	0	0	0	0	0	0	0	0	0	0	0	0	0	0	0	0	0
1125	3.88339	1.01812	3.88206	0.0558253	0	0	0	0	0	0	0	0	0	0	0	0	0	0	0	0
1125	0	0	0	0	16.1753	17.2627	16.3679	1.28641	0	0	0	0	0	0	0	0	0	0	0	0
1125	0	0	0	0	0	0	0	0	28.9739	36.2978	35.0536	5.95992	41.7614	66.7235	67.8918	27.2572	0	0	0	0
1125	0	0	0	0	0	0	0	0	0	0	0	0	0	0	0	0	0	0	0	0
1137	3.69295	0.915399	3.68707	0.054385	0	0	0	0	0	0	0	0	0	0	0	0	0	0	0	0
1137	0	0	0	0	17.6187	21.2681	17.8177	1.62939	0	0	0	0	0	0	0	0	0	0	0	0
1137	0	0	0	0	0	0	0	0	29.671	37.636	36.2829	7.42204	42.6249	83.2511	65.1386	17.4411	0	0	0	0
1137	0	0	0	0	0	0	0	0	0	0	0	0	0	0	0	0	0	0	0	0
1149	3.87594	1.02129	3.87549	0.0640969	0	0	0	0	0	0	0	0	0	0	0	0	0	0	0	0
1149	0	0	0	0	17.172	19.857	17.3345	1.68525	0	0	0	0	0	0	0	0	0	0	0	0
1149	0	0	0	0	0	0	0	0	30.6238	40.3318	38.6945	8.06636	44.0765	78.8564	67.8201	31.5776	0	0	0	0
1149	0	0	0	0	0	0	0	0	0	0	0	0	0	0	0	0	0	0	0	0
1161	2.96537	0.584635	2.96405	0.0272249	0	0	0	0	0	0	0	0	0	0	0	0	0	0	0	0
1161	0	0	0	0	14.5835	15.7398	14.7404	1.22112	0	0	0	0	0	0	0	0	0	0	0	0
1161	0	0	0	0	0	0	0	0	27.2631	34.8277	33.7521	6.19002	40.364	74.6389	65.3938	24.0186	0	0	0	0
1161	0	0	0	0	0	0	0	0	0	0	0	0	0	0	0	0	0	0	0	0
1173	3.40512	0.776767	3.40454	0.0402449	0	0	0	0	0	0	0	0	0	0	0	0	0	0	0	0
1173	0	0	0	0	13.7224	12.2306	13.8728	0.837213	0	0	0	0	0	0	0	0	0	0	0	0
1173	0	0	0	0	0	0	0	0	26.471	32.2872	31.4838	5.62195	37.2712	69.3073	59.8433	19.5031	0	0	0	0
1173	0	0	0	0	0	0	0	0	0	0	0	0	0	0	0	0	0	0	0	0
1185	3.25462	0.710719	3.25589	0.0371632	0	0	0	0	0	0	0	0	0	0	0	0	0	0	0	0
1185	0	0	0	0	14.7043	15.014	14.863	1.07945	0	0	0	0	0	0	0	0	0	0	0	0
1185	0	0	0	0	0	0	0	0	25.8441	29.1837	30.0339	4.08948	35.9948	50.6641	56.5338	17.0626	0	0	0	0
1185	0	0	0	0	0	0	0	0	0	0	0	0	0	0	0	0	0	0	0	0
1197	3.74097	0.941007	3.73993	0.0488802	0	0	0	0	0	0	0	0	0	0	0	0	0	0	0	0
1197	0	0	0	0	15.2974	15.4354	15.4501	1.20251	0	0	0	0	0	0	0	0	0	0	0	0
1197	0	0	0	0	0	0	0	0	27.6743	33.0659	32.7405	5.66211	38.3941	62.207	55.9468	12.7263	0	0	0	0
1197	0	0	0	0	0	0	0	0	0	0	0	0	0	0	0	0	0	0	0	0
1209	3.52364	0.839799	3.52739	0.0494414	0	0	0	0	0	0	0	0	0	0	0	0	0	0	0	0
1209	0	0	0	0	16.8574	19.5497	17.043	1.39922	0	0	0	0	0	0	0	0	0	0	0	0
1209	0	0	0	0	0	0	0	0	28.4122	33.7818	34.2059	6.81061	39.8368	61.3356	60.5755	21.4755	0	0	0	0
1209	0	0	0	0	0	0	0	0	0	0	0	0	0	0	0	0	0	0	0	0
1221	3.04604	0.625373	3.04513	0.032831	0	0	0	0	0	0	0	0	0	0	0	0	0	0	0	0
1221	0	0	0	0	14.5675	15.0189	14.7621	1.16269	0	0	0	0	0	0	0	0	0	0	0	0
1221	0	0	0	0	0	0	0	0	27.7079	34.2555	34.4719	6.03872	38.2001	81.9421	59.3872	18.5458	0	0	0	0
1221	0	0	0	0	0	0	0	0	0	0	0	0	0	0	0	0	0	0	0	0
1233	3.32299	0.749187	3.32332	0.0420412	0	0	0	0	0	0	0	0	0	0	0	0	0	0	0	0
1233	0	0	0	0	14.8794	14.9815	15.0462	1.17382	0	0	0	0	0	0	0	0	0	0	0	0
1233	0	0	0	0	0	0	0	0	27.5447	32.9997	32.9	6.94403	40.4188	69.8197	62.6951	19.9275	0	0	0	0
1233	0	0	0	0	0	0	0	0	0	0	0	0	0	0	0	0	0	0	0	0
1245	3.4562	0.803196	3.4524	0.0419317	0	0	0	0	0	0	0	0	0	0	0	0	0	0	0	0
1245	0	0	0	0	14.9112	15.1809	15.0647	1.17759	0	0	0	0	0	0	0	0	0	0	0	0
1245	0	0	0	0	0	0	0	0	27.3517	32.4553	32.2677	5.59104	38.9587	57.1682	59.4119	21.9921	0	0	0	0
1245	0	0	0	0	0	0	0	0	0	0	0	0	0	0	0	0	0	0	0	0
1257	3.64988	0.900746	3.64903	0.051882	0	0	0	0	0	0	0	0	0	0	0	0	0	0	0	0
1257	0	0	0	0	15.9212	17.0867	16.1211	1.27051	0	0	0	0	0	0	0	0	0	0	0	0
1257	0	0	0	0	0	0	0	0	27.9866	33.6665	33.3572	6.11775	39.4894	77.133	59.1454	22.65	50.5857	0	97.7314	0
1257	0	0	0	0	0	0	0	0	0	0	0	0	0	0	0	0	0	0	0	0
1269	3.53258	0.84264	3.5301	0.0461501	0	0	0	0	0	0	0	0	0	0	0	0	0	0	0	0
1269	0	0	0	0	16.25	18.5614	16.409	1.45846	0	0	0	0	0	0	0	0	0	0	0	0
1269	0	0	0	0	0	0	0	0	28.545	36.3619	34.7299	6.18151	39.5207	66.3528	60.3096	17.6995	0	0	0	0
1269	0	0	0	0	0	0	0	0	0	0	0	0	0	0	0	0	0	0	0	0
1281	3.35289	0.759754	3.35199	0.0402692	0	0	0	0	0	0	0	0	0	0	0	0	0	0	0	0
1281	0	0	0	0	15.9077	17.5216	16.1066	1.3462	0	0	0	0	0	0	0	0	0	0	0	0
1281	0	0	0	0	0	0	0	0	28.5101	34.9396	35.2401	7.13221	39.1451	60.7324	62.5869	22.6713	0	0	0	0
1281	0	0	0	0	0	0	0	0	0	0	0	0	0	0	0	0	0	0	0	0
1293	3.82058	0.986676	3.8205	0.0551619	0	0	0	0	0	0	0	0	0	0	0	0	0	0	0	0
1293	0	0	0	0	15.1712	15.2851	15.3375	1.17334	0	0	0	0	0	0	0	0	0	0	0	0
1293	0	0	0	0	0	0	0	0	28.4592	37.3396	34.3383	5.92202	39.8237	57.4019	63.9279	14.2258	0	0	0	0
1293	0	0	0	0	0	0	0	0	0	0	0	0	0	0	0	0	0	0	0	0
1305	3.17736	0.681825	3.17379	0.0387167	0	0	0	0	0	0	0	0	0	0	0	0	0	0	0	0
1305	0	0	0	0	14.6444	15.2718	14.8141	1.11898	0	0	0	0	0	0	0	0	0	0	0	0
1305	0	0	0	0	0	0	0	0	25.9961	30.4759	30.7282	4.72805	36.0995	38.9651	58.7668	14.7923	0	0	0	0
1305	0	0	0	0	0	0	0	0	0	0	0	0	0	0	0	0	0	0	0	0
1317	3.37143	0.763922	3.36708	0.0407767	0	0	0	0	0	0	0	0	0	0	0	0	0	0	0	0
1317	0	0	0	0	14.6369	14.584	14.8074	1.18323	0	0	0	0	0	0	0	0	0	0	0	0
1317	0	0	0	0	0	0	0	0	26.9455	32.2315	32.1389	5.58439	36.3812	38.0587	55.8802	17.536	0	0	0	0
1317	0	0	0	0	0	0	0	0	0	0	0	0	0	0	0	0	0	0	0	0
1329	3.05904	0.630264	3.05608	0.032219	0	0	0	0	0	0	0	0	0	0	0	0	0	0	0	0
1329	0	0	0	0	14.2096	14.2385	14.3487	1.03505	0	0	0	0	0	0	0	0	0	0	0	0
1329	0	0	0	0	0	0	0	0	26.1868	29.9941	31.0186	5.38282	35.7116	51.3721	56.3579	11.647	46.7346	0	94.2619	0
1329	0	0	0	0	0	0	0	0	0	0	0	0	0	0	0	0	0	0	0	0
1341	3.2425	0.706446	3.23603	0.0375345	0	0	0	0	0	0	0	0	0	0	0	0	0	0	0	0
1341	0	0	0	0	13.6688	12.7699	13.8047	0.91391	0	0	0	0	0	0	0	0	0	0	0	0
1341	0	0	0	0	0	0	0	0	25.7969	30.3764	30.4704	4.71962	36.8274	64.1549	56.0048	14.089	0	0	0	0
1341	0	0	0	0	0	0	0	0	0	0	0	0	0	0	0	0	0	0	0	0
1353	3.31866	0.741159	3.32057	0.0360486	0	0	0	0	0	0	0	0	0	0	0	0	0	0	0	0
1353	0	0	0	0	15.0391	15.4089	15.1988	1.15762	0	0	0	0	0	0	0	0	0	0	0	0
1353	0	0	0	0	0	0	0	0	26.3937	30.2404	30.8593	5.26353	36.2522	52.9241	55.9485	16.1986	0	0	0	0
1353	0	0	0	0	0	0	0	0	0	0	0	0	0	0	0	0	0	0	0	0
1365	3.06486	0.627765	3.05887	0.02906	0	0	0	0	0	0	0	0	0	0	0	0	0	0	0	0
1365	0	0	0	0	14.6224	14.8118	14.7536	1.01263	0	0	0	0	0	0	0	0	0	0	0	0
1365	0	0	0	0	0	0	0	0	26.9336	31.4211	32.3962	5.99741	36.3035	61.6339	54.7406	17.9381	0	0	0	0
1365	0	0	0	0	0	0	0	0	0	0	0	0	0	0	0	0	0	0	0	0
1377	2.93285	0.580653	2.93219	0.0279638	0	0	0	0	0	0	0	0	0	0	0	0	0	0	0	0
1377	0	0	0	0	12.8044	11.4422	12.9118	0.743145	0	0	0	0	0	0	0	0	0	0	0	0
1377	0	0	0	0	0	0	0	0	25.3636	28.5559	30.057	4.35	35.6418	49.7354	56.4186	16.629	0	0	0	0
1377	0	0	0	0	0	0	0	0	0	0	0	0	0	0	0	0	0	0	0	0
1389	3.3865	0.768789	3.38533	0.0381535	0	0	0	0	0	0	0	0	0	0	0	0	0	0	0	0
1389	0	0	0	0	13.7951	12.693	13.977	0.923592	0	0	0	0	0	0	0	0	0	0	0	0
1389	0	0	0	0	0	0	0	0	25.0719	28.5802	28.6028	3.91955	36.1319	50.7214	54.7234	12.7826	45.5734	0	105.737	0
1389	0	0	0	0	0	0	0	0	0	0	0	0	0	0	0	0	0	0	0	0
1401	3.42845	0.7885	3.42849	0.0400239	0	0	0	0	0	0	0	0	0	0	0	0	0	0	0	0
1401	0	0	0	0	15.5026	16.3142	15.6669	1.14812	0	0	0	0	0	0	0	0	0	0	0	0
1401	0	0	0	0	0	0	0	0	26.7475	29.4848	31.1569	5.09924	36.074	56.472	52.7997	14.9486	0	0	0	0
1401	0	0	0	0	0	0	0	0	0	0	0	0	0	0	0	0	0	0	0	0
1413	3.19756	0.683505	3.19684	0.0342446	0	0	0	0	0	0	0	0	0	0	0	0	0	0	0	0
1413	0	0	0	0	14.4242	14.5791	14.595	1.01354	0	0	0	0	0	0	0	0	0	0	0	0
1413	0	0	0	0	0	0	0	0	27.0294	31.9774	32.5833	5.14297	37.2364	52.3816	55.3653	13.923	0	0	0	0
1413	0	0	0	0	0	0	0	0	0	0	0	0	0	0	0	0	0	0	0	0
1425	3.69549	0.908383	3.69702	0.0444843	0	0	0	0	0	0	0	0	0	0	0	0	0	0	0	0
1425	0	0	0	0	15.2268	15.2522	15.394	1.13182	0	0	0	0	0	0	0	0	0	0	0	0
1425	0	0	0	0	0	0	0	0	27.3252	32.1334	32.3606	5.20825	38.5952	59.7726	60.2529	17.8173	0	0	0	0
1425	0	0	0	0	0	0	0	0	0	0	0	0	0	0	0	0	0	0	0	0
1437	3.56596	0.850317	3.56088	0.0426368	0	0	0	0	0	0	0	0	0	0	0	0	0	0	0	0
1437	0	0	0	0	16.0433	17.654	16.2175	1.18284	0	0	0	0	0	0	0	0	0	0	0	0
1437	0	0	0	0	0	0	0	0	27.8285	33.3175	33.1	5.17542	38.301	66.1848	58.6961	13.1584	0	0	0	0
1437	0	0	0	0	0	0	0	0	0	0	0	0	0	0	0	0	0	0	0	0
1449	3.42158	0.779854	3.41911	0.0418619	0	0	0	0	0	0	0	0	0	0	0	0	0	0	0	0
1449	0	0	0	0	14.9208	15.273	15.0643	1.04416	0	0	0	0	0	0	0	0	0	0	0	0
1449	0	0	0	0	0	0	0	0	27.6392	33.1819	33.5434	5.01661	39.1837	74.3389	59.1592	12.2904	48.4343	22.6266	92.3718	3.53063
1449	0	0	0	0	0	0	0	0	0	0	0	0	0	0	0	0	0	0	0	0
1461	3.5204	0.841993	3.52432	0.0446755	0	0	0	0	0	0	0	0	0	0	0	0	0	0	0	0
1461	0	0	0	0	14.5278	14.4348	14.645	1.03033	0	0	0	0	0	0	0	0	0	0	0	0
1461	0	0	0	0	0	0	0	0	26.5746	31.4259	31.3255	4.54319	36.5109	51.6162	59.7952	18.5602	0	0	0	0
1461	0	0	0	0	0	0	0	0	0	0	0	0	0	0	0	0	0	0	0	0
1473	3.30078	0.738247	3.29822	0.0424807	0	0	0	0	0	0	0	0	0	0	0	0	0	0	0	0
1473	0	0	0	0	15.5131	16.6526	15.6974	1.20796	0	0	0	0	0	0	0	0	0	0	0	0
1473	0	0	0	0	0	0	0	0	26.9021	31.3043	31.8573	5.18805	37.2393	58.0495	56.7283	14.984	0	0	0	0
1473	0	0	0	0	0	0	0	0	0	0	0	0	0	0	0	0	0	0	0	0
1485	3.49374	0.81828	3.49072	0.0390014	0	0	0	0	0	0	0	0	0	0	0	0	0	0	0	0
1485	0	0	0	0	15.4664	16.2727	15.6241	1.32787	0	0	0	0	0	0	0	0	0	0	0	0
1485	0	0	0	0	0	0	0	0	28.2887	34.4086	34.4099	6.26233	38.2219	59.9441	58.1577	13.8333	0	0	0	0
1485	0	0	0	0	0	0	0	0	0	0	0	0	0	0	0	0	0	0	0	0
1497	3.10921	0.651415	3.10533	0.0345519	0	0	0	0	0	0	0	0	0	0	0	0	0	0	0	0
1497	0	0	0	0	13.5157	12.8659	13.6768	0.785227	0	0	0	0	0	0	0	0	0	0	0	0
1497	0	0	0	0	0	0	0	0	25.8749	30.5083	30.8586	4.89107	35.8888	52.4889	59.4216	18.2535	0	0	0	0
1497	0	0	0	0	0	0	0	0	0	0	0	0	0	0	0	0	0	0	0	0
1509	3.79471	0.967249	3.79367	0.0525997	0	0	0	0	0	0	0	0	0	0	0	0	0	0	0	0
1509	0	0	0	0	15.4671	15.6761	15.6328	1.22827	0	0	0	0	0	0	0	0	0	0	0	0
1509	0	0	0	0	0	0	0	0	26.9464	31.4194	31.3981	4.58417	37.7167	52.9012	57.9291	13.6261	0	0	0	0
1509	0	0	0	0	0	0	0	0	0	0	0	0	0	0	0	0	0	0	0	0
1521	3.69489	0.916159	3.68997	0.0512372	0	0	0	0	0	0	0	0	0	0	0	0	0	0	0	0
1521	0	0	0	0	16.3568	18.2572	16.5507	1.33743	0	0	0	0	0	0	0	0	0	0	0	0
1521	0	0	0	0	0	0	0	0	28.0137	33.2294	33.4361	5.44235	39.205	70.0381	57.807	13.5185	0	0	0	0
1521	0	0	0	0	0	0	0	0	0	0	0	0	0	0	0	0	0	0	0	0
1533	3.31743	0.740715	3.3163	0.037058	0	0	0	0	0	0	0	0	0	0	0	0	0	0	0	0
1533	0	0	0	0	15.2472	16.3262	15.4068	1.21982	0	0	0	0	0	0	0	0	0	0	0	0
1533	0	0	0	0	0	0	0	0	27.6991	34.6842	34.0236	5.55496	36.8526	41.8358	58.9986	11.0888	0	0	0	0
1533	0	0	0	0	0	0	0	0	0	0	0	0	0	0	0	0	0	0	0	0
1545	3.62254	0.894663	3.61997	0.0577402	0	0	0	0	0	0	0	0	0	0	0	0	0	0	0	0
1545	0	0	0	0	15.1527	15.5104	15.3106	1.09069	0	0	0	0	0	0	0	0	0	0	0	0
1545	0	0	0	0	0	0	0	0	27.8383	34.5164	33.3829	5.8214	38.4764	49.418	61.4937	18.7043	67.7908	0	94.1564	0
1545	0	0	0	0	0	0	0	0	0	0	0	0	0	0	0	0	0	0	0	0
1557	3.59338	0.868069	3.59464	0.0483939	0	0	0	0	0	0	0	0	0	0	0	0	0	0	0	0
1557	0	0	0	0	16.5145	18.8726	16.6836	1.61556	0	0	0	0	0	0	0	0	0	0	0	0
1557	0	0	0	0	0	0	0	0	28.2626	32.996	33.852	5.7765	38.2334	67.4766	61.3872	16.3103	0	0	0	0
1557	0	0	0	0	0	0	0	0	0	0	0	0	0	0	0	0	0	0	0	0
1569	3.46166	0.804508	3.45579	0.0445454	0	0	0	0	0	0	0	0	0	0	0	0	0	0	0	0
1569	0	0	0	0	15.6566	16.8706	15.8421	1.24811	0	0	0	0	0	0	0	0	0	0	0	0
1569	0	0	0	0	0	0	0	0	28.7272	36.5626	35.2608	7.12198	39.8612	61.5975	60.0279	13.5879	0	0	0	0
1569	0	0	0	0	0	0	0	0	0	0	0	0	0	0	0	0	0	0	0	0
1581	3.41191	0.779376	3.40801	0.0398756	0	0	0	0	0	0	0	0	0	0	0	0	0	0	0	0
1581	0	0	0	0	15.6993	17.0143	15.8472	1.31515	0	0	0	0	0	0	0	0	0	0	0	0
1581	0	0	0	0	0	0	0	0	28.0192	33.8598	34.1663	6.21654	38.2586	78.8965	63.5434	20.2839	0	0	0	0
1581	0	0	0	0	0	0	0	0	0	0	0	0	0	0	0	0	0	0	0	0
1593	3.77735	0.964542	3.77544	0.0537675	0	0	0	0	0	0	0	0	0	0	0	0	0	0	0	0
1593	0	0	0	0	14.9259	15.0449	15.0908	1.07293	0	0	0	0	0	0	0	0	0	0	0	0
1593	0	0	0	0	0	0	0	0	27.7783	35.0601	33.214	5.64648	37.7799	47.4322	60.9715	14.5427	0	0	0	0
1593	0	0	0	0	0	0	0	0	0	0	0	0	0	0	0	0	0	0	0	0
1605	3.4647	0.808384	3.46378	0.0410632	0	0	0	0	0	0	0	0	0	0	0	0	0	0	0	0
1605	0	0	0	0	16.9806	19.9895	17.1531	1.5168	0	0	0	0	0	0	0	0	0	0	0	0
1605	0	0	0	0	0	0	0	0	27.9558	33.3442	33.5649	5.98339	38.0672	60.1017	60.1639	16.3446	0	0	0	0
1605	0	0	0	0	0	0	0	0	0	0	0	0	0	0	0	0	0	0	0	0
1617	3.43238	0.79433	3.43374	0.0446879	0	0	0	0	0	0	0	0	0	0	0	0	0	0	0	0
1617	0	0	0	0	15.1451	15.6957	15.3125	1.10762	0	0	0	0	0	0	0	0	0	0	0	0
1617	0	0	0	0	0	0	0	0	28.7861	36.2375	35.9085	6.76714	39.3821	80.3804	60.3872	16.8694	0	0	0	0
1617	0	0	0	0	0	0	0	0	0	0	0	0	0	0	0	0	0	0	0	0
1629	3.34434	0.750378	3.341	0.0401119	0	0	0	0	0	0	0	0	0	0	0	0	0	0	0	0
1629	0	0	0	0	14.8436	15.1186	14.9967	1.15664	0	0	0	0	0	0	0	0	0	0	0	0
1629	0	0	0	0	0	0	0	0	27.0185	32.4952	32.3069	5.027	38.9641	59.8784	64.1654	15.4754	0	0	0	0
1629	0	0	0	0	0	0	0	0	0	0	0	0	0	0	0	0	0	0	0	0
1641	3.45584	0.808501	3.45597	0.0435699	0	0	0	0	0	0	0	0	0	0	0	0	0	0	0	0
1641	0	0	0	0	14.4962	14.3214	14.6678	1.08472	0	0	0	0	0	0	0	0	0	0	0	0
1641	0	0	0	0	0	0	0	0	26.8962	32.9892	31.702	5.04136	38.2036	53.7819	57.8525	12.8128	0	0	0	0
1641	0	0	0	0	0	0	0	0	0	0	0	0	0	0	0	0	0	0	0	0
1653	3.73061	0.929493	3.73069	0.0455708	0	0	0	0	0	0	0	0	0	0	0	0	0	0	0	0
1653	0	0	0	0	15.802	16.7975	15.998	1.29004	0	0	0	0	0	0	0	0	0	0	0	0
1653	0	0	0	0	0	0	0	0	27.4133	32.9542	32.2129	5.35333	38.1178	65.1203	58.4718	17.7889	0	0	0	0
1653	0	0	0	0	0	0	0	0	0	0	0	0	0	0	0	0	0	0	0	0
1665	2.94428	0.583645	2.94358	0.0291223	0	0	0	0	0	0	0	0	0	0	0	0	0	0	0	0
1665	0	0	0	0	14.2267	14.6167	14.3846	0.917489	0	0	0	0	0	0	0	0	0	0	0	0
1665	0	0	0	0	0	0	0	0	26.2118	30.2722	31.6766	4.83426	35.8232	49.7002	55.3772	13.4315	0	0	0	0
1665	0	0	0	0	0	0	0	0	0	0	0	0	0	0	0	0	0	0	0	0
1677	3.06292	0.63296	3.05911	0.0317445	0	0	0	0	0	0	0	0	0	0	0	0	0	0	0	0
1677	0	0	0	0	12.6682	11.024	12.7887	0.774704	0	0	0	0	0	0	0	0	0	0	0	0
1677	0	0	0	0	0	0	0	0	25.2471	30.427	29.6484	4.08477	35.2228	51.9013	55.1397	11.2572	41.6367	0	86.7171	0
1677	0	0	0	0	0	0	0	0	0	0	0	0	0	0	0	0	0	0	0	0
1689	3.60967	0.870199	3.61176	0.040769	0	0	0	0	0	0	0	0	0	0	0	0	0	0	0	0
1689	0	0	0	0	14.4954	13.8953	14.6342	1.01539	0	0	0	0	0	0	0	0	0	0	0	0
1689	0	0	0	0	0	0	0	0	25.2653	28.557	28.6346	4.13641	36.0978	52.9737	55.0592	14.3376	0	0	0	0
1689	0	0	0	0	0	0	0	0	0	0	0	0	0	0	0	0	0	0	0	0
1701	3.41676	0.778982	3.41271	0.0399405	0	0	0	0	0	0	0	0	0	0	0	0	0	0	0	0
1701	0	0	0	0	15.3714	16.2422	15.5444	1.03108	0	0	0	0	0	0	0	0	0	0	0	0
1701	0	0	0	0	0	0	0	0	26.6006	30.0909	31.1838	4.60199	35.9247	51.7926	52.1078	11.7095	0	0	0	0
1701	0	0	0	0	0	0	0	0	0	0	0	0	0	0	0	0	0	0	0	0
1713	3.642	0.892522	3.63776	0.0453837	0	0	0	0	0	0	0	0	0	0	0	0	0	0	0	0
1713	0	0	0	0	15.624	16.4459	15.7737	1.20423	0	0	0	0	0	0	0	0	0	0	0	0
1713	0	0	0	0	0	0	0	0	28.0767	33.2821	33.8681	5.30011	37.6769	59.0595	57.4727	14.8572	0	0	0	0
1713	0	0	0	0	0	0	0	0	0	0	0	0	0	0	0	0	0	0	0	0
1725	3.19984	0.690016	3.2002	0.0353312	0	0	0	0	0	0	0	0	0	0	0	0	0	0	0	0
1725	0	0	0	0	15.5289	16.9891	15.7039	1.17382	0	0	0	0	0	0	0	0	0	0	0	0
1725	0	0	0	0	0	0	0	0	27.4758	32.5559	33.1353	5.57687	38.1461	65.6503	59.9736	12.1472	76.8096	0	105.63	0
1725	0	0	0	0	0	0	0	0	0	0	0	0	0	0	0	0	0	0	0	0
1737	2.95719	0.584054	2.95216	0.0279706	0	0	0	0	0	0	0	0	0	0	0	0	0	0	0	0
1737	0	0	0	0	13.4794	12.7891	13.5975	0.894276	0	0	0	0	0	0	0	0	0	0	0	0
1737	0	0	0	0	0	0	0	0	26.4052	31.0602	32.1688	4.97471	36.6874	48.3313	58.0213	15.4784	0	0	0	0
1737	0	0	0	0	0	0	0	0	0	0	0	0	0	0	0	0	0	0	0	0
1749	3.15356	0.665445	3.15298	0.0315422	0	0	0	0	0	0	0	0	0	0	0	0	0	0	0	0
1749	0	0	0	0	13.7254	12.7499	13.8687	0.885631	0	0	0	0	0	0	0	0	0	0	0	0
1749	0	0	0	0	0	0	0	0	25.5825	29.0882	29.7982	4.78761	36.6621	61.295	57.3918	15.4967	0	0	0	0
1749	0	0	0	0	0	0	0	0	0	0	0	0	0	0	0	0	0	0	0	0
1761	3.52664	0.828252	3.52241	0.0423217	0	0	0	0	0	0	0	0	0	0	0	0	0	0	0	0
1761	0	0	0	0	14.7282	14.2949	14.8906	1.01634	0	0	0	0	0	0	0	0	0	0	0	0
1761	0	0	0	0	0	0	0	0	26.3589	29.8411	30.6189	4.64633	36.6841	49.1986	55.2825	14.1903	0	0	0	0
1761	0	0	0	0	0	0	0	0	0	0	0	0	0	0	0	0	0	0	0	0
1773	3.3088	0.73684	3.30226	0.0405541	0	0	0	0	0	0	0	0	0	0	0	0	0	0	0	0
1773	0	0	0	0	15.0143	15.4818	15.1509	1.04827	0	0	0	0	0	0	0	0	0	0	0	0
1773	0	0	0	0	0	0	0	0	26.7301	30.7216	31.5936	4.77968	36.8935	57.0274	55.2859	12.9516	0	0	0	0
1773	0	0	0	0	0	0	0	0	0	0	0	0	0	0	0	0	0	0	0	0
1785	3.55549	0.848656	3.55313	0.0426304	0	0	0	0	0	0	0	0	0	0	0	0	0	0	0	0
1785	0	0	0	0	14.2208	13.757	14.3364	1.07046	0	0	0	0	0	0	0	0	0	0	0	0
1785	0	0	0	0	0	0	0	0	26.7349	33.0321	31.4844	4.54269	36.9414	61.9166	56.0553	13.6567	40.6613	0	84.3788	0
1785	0	0	0	0	0	0	0	0	0	0	0	0	0	0	0	0	0	0	0	0
1797	3.48466	0.812075	3.48197	0.0387443	0	0	0	0	0	0	0	0	0	0	0	0	0	0	0	0
1797	0	0	0	0	15.02	15.6213	15.1369	1.07748	0	0	0	0	0	0	0	0	0	0	0	0
1797	0	0	0	0	0	0	0	0	26.2469	30.4949	30.3651	4.78128	36.3551	46.83	56.0066	11.017	0	0	0	0
1797	0	0	0	0	0	0	0	0	0	0	0	0	0	0	0	0	0	0	0	0
1809	3.42538	0.779656	3.42393	0.033141	0	0	0	0	0	0	0	0	0	0	0	0	0	0	0	0
1809	0	0	0	0	15.3421	16.1364	15.4994	1.09261	0	0	0	0	0	0	0	0	0	0	0	0
1809	0	0	0	0	0	0	0	0	27.291	32.9108	32.5639	5.26124	37.0169	47.5562	55.1079	13.7466	50.6427	0	100.495	0
1809	0	0	0	0	0	0	0	0	0	0	0	0	0	0	0	0	0	0	0	0
1821	3.47689	0.812254	3.47589	0.0413392	0	0	0	0	0	0	0	0	0	0	0	0	0	0	0	0
1821	0	0	0	0	14.6563	14.4455	14.7936	0.866498	0	0	0	0	0	0	0	0	0	0	0	0
1821	0	0	0	0	0	0	0	0	27.1073	31.5897	32.4004	4.598	37.6771	51.7658	58.4489	14.3735	0	0	0	0
1821	0	0	0	0	0	0	0	0	0	0	0	0	0	0	0	0	0	0	0	0
1833	3.7152	0.920451	3.71321	0.0423811	0	0	0	0	0	0	0	0	0	0	0	0	0	0	0	0
1833	0	0	0	0	16.2351	17.7007	16.4353	1.32677	0	0	0	0	0	0	0	0	0	0	0	0
1833	0	0	0	0	0	0	0	0	27.9863	33.1429	33.2199	4.92847	39.4417	62.9073	59.6755	15.3392	0	0	0	0
1833	0	0	0	0	0	0	0	0	0	0	0	0	0	0	0	0	0	0	0	0
1845	3.24899	0.707292	3.25247	0.032425	0	0	0	0	0	0	0	0	0	0	0	0	0	0	0	0
1845	0	0	0	0	16.1178	18.0366	16.3112	1.14997	0	0	0	0	0	0	0	0	0	0	0	0
1845	0	0	0	0	0	0	0	0	28.3607	33.9102	35.054	6.77307	38.4911	53.6322	59.6089	12.6258	0	0	0	0
1845	0	0	0	0	0	0	0	0	0	0	0	0	0	0	0	0	0	0	0	0
1857	3.62142	0.871542	3.61869	0.0463922	0	0	0	0	0	0	0	0	0	0	0	0	0	0	0	0
1857	0	0	0	0	15.1492	15.3121	15.3254	1.0294	0	0	0	0	0	0	0	0	0	0	0	0
1857	0	0	0	0	0	0	0	0	28.7169	35.2881	35.2438	5.64306	39.3722	73.3191	63.0113	19.6949	0	0	0	0
1857	0	0	0	0	0	0	0	0	0	0	0	0	0	0	0	0	0	0	0	0
1869	3.73309	0.925723	3.7274	0.0410841	0	0	0	0	0	0	0	0	0	0	0	0	0	0	0	0
1869	0	0	0	0	15.9237	17.0263	16.0528	1.20633	0	0	0	0	0	0	0	0	0	0	0	0
1869	0	0	0	0	0	0	0	0	27.8656	34.2862	33.055	4.74853	39.1152	61.2003	64.1977	14.7511	0	0	0	0
1869	0	0	0	0	0	0	0	0	0	0	0	0	0	0	0	0	0	0	0	0
1881	3.46772	0.794819	3.46387	0.035869	0	0	0	0	0	0	0	0	0	0	0	0	0	0	0	0
1881	0	0	0	0	15.0785	15.7877	15.236	0.919897	0	0	0	0	0	0	0	0	0	0	0	0
1881	0	0	0	0	0	0	0	0	27.4752	33.1552	32.8437	4.87685	37.8369	47.3186	58.4766	13.4013	0	0	0	0
1881	0	0	0	0	0	0	0	0	0	0	0	0	0	0	0	0	0	0	0	0
1893	3.64242	0.878524	3.63935	0.0417834	0	0	0	0	0	0	0	0	0	0	0	0	0	0	0	0
1893	0	0	0	0	16.0471	17.2541	16.2475	1.11354	0	0	0	0	0	0	0	0	0	0	0	0
1893	0	0	0	0	0	0	0	0	28.0918	33.426	33.7949	5.11955	38.9055	61.1916	60.0331	17.5739	0	0	0	0
1893	0	0	0	0	0	0	0	0	0	0	0	0	0	0	0	0	0	0	0	0
1905	3.30147	0.727041	3.29718	0.0344892	0	0	0	0	0	0	0	0	0	0	0	0	0	0	0	0
1905	0	0	0	0	15.6114	16.8135	15.789	1.05929	0	0	0	0	0	0	0	0	0	0	0	0
1905	0	0	0	0	0	0	0	0	28.0817	33.591	34.3187	5.42793	39.0107	65.7231	60.5523	16.1282	0	0	0	0
1905	0	0	0	0	0	0	0	0	0	0	0	0	0	0	0	0	0	0	0	0
1917	3.74788	0.939779	3.74911	0.0451506	0	0	0	0	0	0	0	0	0	0	0	0	0	0	0	0
1917	0	0	0	0	15.9076	16.6482	16.0932	1.13825	0	0	0	0	0	0	0	0	0	0	0	0
1917	0	0	0	0	0	0	0	0	28.7838	35.807	35.0531	5.78771	39.7034	51.3663	62.7244	14.364	0	0	0	0
1917	0	0	0	0	0	0	0	0	0	0	0	0	0	0	0	0	0	0	0	0
1929	3.5756	0.860386	3.57536	0.0424355	0	0	0	0	0	0	0	0	0	0	0	0	0	0	0	0
1929	0	0	0	0	16.4296	18.2571	16.6128	1.21435	0	0	0	0	0	0	0	0	0	0	0	0
1929	0	0	0	0	0	0	0	0	28.6322	34.5689	34.7925	5.52822	40.338	66.2296	63.2331	19.3179	0	0	0	0
1929	0	0	0	0	0	0	0	0	0	0	0	0	0	0	0	0	0	0	0	0
1941	3.33172	0.737227	3.33327	0.030821	0	0	0	0	0	0	0	0	0	0	0	0	0	0	0	0
1941	0	0	0	0	16.0523	17.6414	16.2259	1.18911	0	0	0	0	0	0	0	0	0	0	0	0
1941	0	0	0	0	0	0	0	0	28.9064	36.0614	35.8012	6.14816	41.4564	74.2727	62.4656	10.3568	0	0	0	0
1941	0	0	0	0	0	0	0	0	0	0	0	0	0	0	0	0	0	0	0	0
1953	3.16001	0.669496	3.16056	0.0288404	0	0	0	0	0	0	0	0	0	0	0	0	0	0	0	0
1953	0	0	0	0	14.3179	14.0361	14.4934	0.807318	0	0	0	0	0	0	0	0	0	0	0	0
1953	0	0	0	0	0	0	0	0	27.5129	33.6543	33.7288	5.37276	40.3214	54.4885	63.062	19.8888	0	0	0	0
1953	0	0	0	0	0	0	0	0	0	0	0	0	0	0	0	0	0	0	0	0
1965	3.70903	0.921497	3.70438	0.0443089	0	0	0	0	0	0	0	0	0	0	0	0	0	0	0	0
1965	0	0	0	0	15.2652	15.3311	15.4605	1.0118	0	0	0	0	0	0	0	0	0	0	0	0
1965	0	0	0	0	0	0	0	0	27.527	32.8332	32.5122	4.53569	39.6067	68.499	61.5475	18.8691	0	0	0	0
1965	0	0	0	0	0	0	0	0	0	0	0	0	0	0	0	0	0	0	0	0
1977	3.09555	0.643374	3.09597	0.029514	0	0	0	0	0	0	0	0	0	0	0	0	0	0	0	0
1977	0	0	0	0	14.5661	15.2508	14.7296	0.952027	0	0	0	0	0	0	0	0	0	0	0	0
1977	0	0	0	0	0	0	0	0	26.3938	30.6668	31.4364	4.13715	38.2577	75.5229	57.3324	12.9027	0	0	0	0
1977	0	0	0	0	0	0	0	0	0	0	0	0	0	0	0	0	0	0	0	0
1989	3.00364	0.607335	3.00286	0.0282025	0	0	0	0	0	0	0	0	0	0	0	0	0	0	0	0
1989	0	0	0	0	13.311	12.2963	13.4816	0.786274	0	0	0	0	0	0	0	0	0	0	0	0
1989	0	0	0	0	0	0	0	0	25.674	29.4011	30.7278	4.29258	36.2985	43.8519	55.4095	10.6927	0	0	0	0
1989	0	0	0	0	0	0	0	0	0	0	0	0	0	0	0	0	0	0	0	0
2001	2.98578	0.598418	2.98401	0.0268778	0	0	0	0	0	0	0	0	0	0	0	0	0	0	0	0
2001	0	0	0	0	13.3256	12.1768	13.4634	0.784694	0	0	0	0	0	0	0	0	0	0	0	0
2001	0	0	0	0	0	0	0	0	24.9095	27.3123	28.9128	3.93088	35.5306	52.1212	54.6017	13.3744	0	0	0	0
2001	0	0	0	0	0	0	0	0	0	0	0	0	0	0	0	0	0	0	0	0
2013	3.71702	0.926768	3.71446	0.0447917	0	0	0	0	0	0	0	0	0	0	0	0	0	0	0	0
2013	0	0	0	0	14.1957	12.9013	14.3556	0.897075	0	0	0	0	0	0	0	0	0	0	0	0
2013	0	0	0	0	0	0	0	0	26.1132	30.3049	29.7558	3.89595	36.6952	51.2014	54.1983	13.7494	0	0	0	0
2013	0	0	0	0	0	0	0	0	0	0	0	0	0	0	0	0	0	0	0	0
2025	3.11451	0.649274	3.11427	0.0309431	0	0	0	0	0	0	0	0	0	0	0	0	0	0	0	0
2025	0	0	0	0	15.2197	16.5486	15.4025	1.02981	0	0	0	0	0	0	0	0	0	0	0	0
2025	0	0	0	0	0	0	0	0	26.0755	28.6282	30.5239	4.32971	35.0532	44.1744	52.8533	10.1222	0	0	0	0
2025	0	0	0	0	0	0	0	0	0	0	0	0	0	0	0	0	0	0	0	0
2037	3.33213	0.748956	3.32998	0.0385903	0	0	0	0	0	0	0	0	0	0	0	0	0	0	0	0
2037	0	0	0	0	13.7063	12.6961	13.8947	0.854655	0	0	0	0	0	0	0	0	0	0	0	0
2037	0	0	0	0	0	0	0	0	26.6903	32.1883	32.1262	4.47958	36.5117	56.3704	54.8911	11.9702	0	0	0	0
2037	0	0	0	0	0	0	0	0	0	0	0	0	0	0	0	0	0	0	0	0
2049	3.54098	0.842706	3.54333	0.0434178	0	0	0	0	0	0	0	0	0	0	0	0	0	0	0	0
2049	0	0	0	0	14.8053	14.9892	14.9379	1.05241	0	0	0	0	0	0	0	0	0	0	0	0
2049	0	0	0	0	0	0	0	0	25.9665	29.8287	30.1021	4.00656	37.9524	70.0384	57.8602	12.4996	0	0	0	0
2049	0	0	0	0	0	0	0	0	0	0	0	0	0	0	0	0	0	0	0	0
2061	3.69305	0.915743	3.69747	0.0452374	0	0	0	0	0	0	0	0	0	0	0	0	0	0	0	0
2061	0	0	0	0	16.1658	17.8007	16.3372	1.28456	0	0	0	0	0	0	0	0	0	0	0	0
2061	0	0	0	0	0	0	0	0	27.8132	32.7588	33.0548	5.23785	37.2091	51.265	56.7914	16.6436	0	0	0	0
2061	0	0	0	0	0	0	0	0	0	0	0	0	0	0	0	0	0	0	0	0
2073	3.49568	0.816892	3.49448	0.0362596	0	0	0	0	0	0	0	0	0	0	0	0	0	0	0	0
2073	0	0	0	0	16.7488	19.2387	16.961	1.29552	0	0	0	0	0	0	0	0	0	0	0	0
2073	0	0	0	0	0	0	0	0	29.1117	34.8333	35.8042	6.93361	39.7447	76.1969	60.6872	21.104	0	0	0	0
2073	0	0	0	0	0	0	0	0	0	0	0	0	0	0	0	0	0	0	0	0
2085	3.15721	0.666118	3.15188	0.0318617	0	0	0	0	0	0	0	0	0	0	0	0	0	0	0	0
2085	0	0	0	0	14.3745	14.2886	14.5535	0.8566	0	0	0	0	0	0	0	0	0	0	0	0
2085	0	0	0	0	0	0	0	0	27.7914	33.9662	34.4395	5.26165	38.6536	77.4557	62.797	17.2033	0	0	0	0
2085	0	0	0	0	0	0	0	0	0	0	0	0	0	0	0	0	0	0	0	0
2097	3.4937	0.814753	3.49399	0.0441103	0	0	0	0	0	0	0	0	0	0	0	0	0	0	0	0
2097	0	0	0	0	13.7151	12.5729	13.8666	0.853641	0	0	0	0	0	0	0	0	0	0	0	0
2097	0	0	0	0	0	0	0	0	25.9744	31.4838	30.3505	3.66084	38.2797	51.4279	60.8654	15.2272	0	0	0	0
2097	0	0	0	0	0	0	0	0	0	0	0	0	0	0	0	0	0	0	0	0
2109	3.60874	0.876195	3.6027	0.0467445	0	0	0	0	0	0	0	0	0	0	0	0	0	0	0	0
2109	0	0	0	0	15.8133	17.0252	16.0176	1.28657	0	0	0	0	0	0	0	0	0	0	0	0
2109	0	0	0	0	0	0	0	0	26.543	29.4452	30.7794	4.38037	37.2141	66.577	55.8386	11.9211	0	0	0	0
2109	0	0	0	0	0	0	0	0	0	0	0	0	0	0	0	0	0	0	0	0
2121	3.56068	0.847289	3.56141	0.0402021	0	0	0	0	0	0	0	0	0	0	0	0	0	0	0	0
2121	0	0	0	0	16.5853	18.9683	16.7597	1.39259	0	0	0	0	0	0	0	0	0	0	0	0
2121	0	0	0	0	0	0	0	0	28.9794	36.047	35.3139	6.69566	38.2514	56.6289	57.5774	15.1822	0	0	0	0
2121	0	0	0	0	0	0	0	0	0	0	0	0	0	0	0	0	0	0	0	0
2133	3.37449	0.762474	3.37098	0.037556	0	0	0	0	0	0	0	0	0	0	0	0	0	0	0	0
2133	0	0	0	0	14.3309	14.2394	14.4611	0.89721	0	0	0	0	0	0	0	0	0	0	0	0
2133	0	0	0	0	0	0	0	0	27.5149	34.5916	33.5808	5.3352	37.7856	80.8618	61.6896	14.3233	0	0	0	0
2133	0	0	0	0	0	0	0	0	0	0	0	0	0	0	0	0	0	0	0	0
2145	3.07758	0.631493	3.07885	0.0268528	0	0	0	0	0	0	0	0	0	0	0	0	0	0	0	0
2145	0	0	0	0	14.9495	15.6872	15.1051	1.04163	0	0	0	0	0	0	0	0	0	0	0	0
2145	0	0	0	0	0	0	0	0	26.3188	30.5832	31.4022	5.01261	37.1197	45.2621	60.1363	24.5416	0	0	0	0
2145	0	0	0	0	0	0	0	0	0	0	0	0	0	0	0	0	0	0	0	0
2157	3.30674	0.731543	3.30481	0.03823	0	0	0	0	0	0	0	0	0	0	0	0	0	0	0	0
2157	0	0	0	0	14.0404	13.2622	14.1848	0.824519	0	0	0	0	0	0	0	0	0	0	0	0
2157	0	0	0	0	0	0	0	0	27.0893	32.7275	32.3535	5.0013	37.2689	58.6528	57.4063	14.9076	0	0	0	0
2157	0	0	0	0	0	0	0	0	0	0	0	0	0	0	0	0	0	0	0	0
2169	3.48392	0.811474	3.48478	0.0421882	0	0	0	0	0	0	0	0	0	0	0	0	0	0	0	0
2169	0	0	0	0	14.3305	14.2484	14.4928	1.03813	0	0	0	0	0	0	0	0	0	0	0	0
2169	0	0	0	0	0	0	0	0	26.0432	30.192	30.1611	3.83195	37.124	64.7637	57.4495	9.78668	0	0	0	0
2169	0	0	0	0	0	0	0	0	0	0	0	0	0	0	0	0	0	0	0	0
2181	3.60642	0.88553	3.60085	0.0477463	0	0	0	0	0	0	0	0	0	0	0	0	0	0	0	0
2181	0	0	0	0	15.4984	16.4713	15.6676	1.17767	0	0	0	0	0	0	0	0	0	0	0	0
2181	0	0	0	0	0	0	0	0	26.9218	31.4054	31.4962	4.99402	36.4829	54.2247	55.4133	10.6792	0	0	0	0
2181	0	0	0	0	0	0	0	0	0	0	0	0	0	0	0	0	0	0	0	0
2193	3.22502	0.696103	3.22207	0.034889	0	0	0	0	0	0	0	0	0	0	0	0	0	0	0	0
2193	0	0	0	0	15.1185	16.3681	15.293	1.18858	0	0	0	0	0	0	0	0	0	0	0	0
2193	0	0	0	0	0	0	0	0	27.1303	32.4334	32.7039	5.23655	37.6823	54.5003	56.2321	14.7557	0	0	0	0
2193	0	0	0	0	0	0	0	0	0	0	0	0	0	0	0	0	0	0	0	0
2205	3.4516	0.803571	3.44563	0.041506	0	0	0	0	0	0	0	0	0	0	0	0	0	0	0	0
2205	0	0	0	0	14.8725	14.9086	15.0182	1.0629	0	0	0	0	0	0	0	0	0	0	0	0
2205	0	0	0	0	0	0	0	0	27.43	33.562	33.1926	5.90816	37.832	50.4294	58.7729	13.732	0	0	0	0
2205	0	0	0	0	0	0	0	0	0	0	0	0	0	0	0	0	0	0	0	0
2217	3.41962	0.784024	3.41634	0.040565	0	0	0	0	0	0	0	0	0	0	0	0	0	0	0	0
2217	0	0	0	0	15.4952	16.4364	15.667	1.15599	0	0	0	0	0	0	0	0	0	0	0	0
2217	0	0	0	0	0	0	0	0	27.4177	31.864	32.6573	5.24875	38.2011	59.124	60.4464	18.2609	0	0	0	0
2217	0	0	0	0	0	0	0	0	0	0	0	0	0	0	0	0	0	0	0	0
2229	3.47459	0.811591	3.47301	0.040685	0	0	0	0	0	0	0	0	0	0	0	0	0	0	0	0
2229	0	0	0	0	15.4325	16.2832	15.5762	1.18899	0	0	0	0	0	0	0	0	0	0	0	0
2229	0	0	0	0	0	0	0	0	28.0921	33.7869	33.7898	5.52728	39.5918	63.7377	59.6266	13.5051	0	0	0	0
2229	0	0	0	0	0	0	0	0	0	0	0	0	0	0	0	0	0	0	0	0
2241	3.4345	0.78895	3.42945	0.0368325	0	0	0	0	0	0	0	0	0	0	0	0	0	0	0	0
2241	0	0	0	0	15.5	16.4757	15.6927	1.16788	0	0	0	0	0	0	0	0	0	0	0	0
2241	0	0	0	0	0	0	0	0	27.8495	32.257	33.5026	5.80289	39.0871	62.38	60.9716	17.5138	0	0	0	0
2241	0	0	0	0	0	0	0	0	0	0	0	0	0	0	0	0	0	0	0	0
2253	3.45814	0.801473	3.45743	0.0398364	0	0	0	0	0	0	0	0	0	0	0	0	0	0	0	0
2253	0	0	0	0	14.8698	15.0929	15.0188	0.964144	0	0	0	0	0	0	0	0	0	0	0	0
2253	0	0	0	0	0	0	0	0	27.5427	33.463	33.0687	5.17201	38.1524	47.1641	60.2142	11.8214	0	0	0	0
2253	0	0	0	0	0	0	0	0	0	0	0	0	0	0	0	0	0	0	0	0
2265	3.49336	0.812762	3.48894	0.0401597	0	0	0	0	0	0	0	0	0	0	0	0	0	0	0	0
2265	0	0	0	0	16.3612	18.1891	16.5666	1.28413	0	0	0	0	0	0	0	0	0	0	0	0
2265	0	0	0	0	0	0	0	0	28.09	32.2549	33.7666	5.80795	38.2044	52.446	60.3467	18.2771	0	0	0	0
2265	0	0	0	0	0	0	0	0	0	0	0	0	0	0	0	0	0	0	0	0
2277	3.01668	0.607917	3.01602	0.0290502	0	0	0	0	0	0	0	0	0	0	0	0	0	0	0	0
2277	0	0	0	0	13.4371	12.8146	13.5676	0.824711	0	0	0	0	0	0	0	0	0	0	0	0
2277	0	0	0	0	0	0	0	0	26.5801	32.4437	32.4117	4.72041	36.9596	58.0962	57.8813	14.1324	0	0	0	0
2277	0	0	0	0	0	0	0	0	0	0	0	0	0	0	0	0	0	0	0	0
2289	3.45902	0.80888	3.45903	0.0440454	0	0	0	0	0	0	0	0	0	0	0	0	0	0	0	0
2289	0	0	0	0	14.0175	13.0408	14.1889	0.896047	0	0	0	0	0	0	0	0	0	0	0	0
2289	0	0	0	0	0	0	0	0	25.6706	29.9355	29.8077	4.07601	37.0199	68.6343	58.08	12.293	0	0	0	0
2289	0	0	0	0	0	0	0	0	0	0	0	0	0	0	0	0	0	0	0	0
2301	3.54546	0.837556	3.54137	0.036736	0	0	0	0	0	0	0	0	0	0	0	0	0	0	0	0
2301	0	0	0	0	15.9667	17.3282	16.1309	1.32515	0	0	0	0	0	0	0	0	0	0	0	0
2301	0	0	0	0	0	0	0	0	27.1397	32.1778	31.7224	4.65914	36.8996	45.8666	55.7277	15.8363	0	0	0	0
2301	0	0	0	0	0	0	0	0	0	0	0	0	0	0	0	0	0	0	0	0
2313	3.63994	0.891233	3.63986	0.0450246	0	0	0	0	0	0	0	0	0	0	0	0	0	0	0	0
2313	0	0	0	0	15.8203	16.9809	15.9983	1.0346	0	0	0	0	0	0	0	0	0	0	0	0
2313	0	0	0	0	0	0	0	0	28.6155	35.6026	34.711	5.97745	39.8191	65.2047	58.0597	12.6091	0	0	0	0
2313	0	0	0	0	0	0	0	0	0	0	0	0	0	0	0	0	0	0	0	0
2325	3.48284	0.811802	3.48144	0.0393761	0	0	0	0	0	0	0	0	0	0	0	0	0	0	0	0
2325	0	0	0	0	15.2041	15.9538	15.3641	1.08827	0	0	0	0	0	0	0	0	0	0	0	0
2325	0	0	0	0	0	0	0	0	27.5787	33.3288	33.3266	4.58589	38.5584	60.3081	61.3016	17.0319	0	0	0	0
2325	0	0	0	0	0	0	0	0	0	0	0	0	0	0	0	0	0	0	0	0
2337	3.32229	0.736883	3.32029	0.0338245	0	0	0	0	0	0	0	0	0	0	0	0	0	0	0	0
2337	0	0	0	0	14.7367	14.885	14.8856	0.949492	0	0	0	0	0	0	0	0	0	0	0	0
2337	0	0	0	0	0	0	0	0	26.8597	32.0858	32.1846	4.94848	37.8395	64.8617	58.8908	14.0352	0	0	0	0
2337	0	0	0	0	0	0	0	0	0	0	0	0	0	0	0	0	0	0	0	0
2349	3.66021	0.897092	3.65435	0.0403854	0	0	0	0	0	0	0	0	0	0	0	0	0	0	0	0
2349	0	0	0	0	16.0391	16.957	16.216	1.1414	0	0	0	0	0	0	0	0	0	0	0	0
2349	0	0	0	0	0	0	0	0	28.2414	34.4869	33.6566	5.59341	39.139	56.4422	59.5269	15.3246	0	0	0	0
2349	0	0	0	0	0	0	0	0	0	0	0	0	0	0	0	0	0	0	0	0
2361	3.02383	0.611066	3.02183	0.0279636	0	0	0	0	0	0	0	0	0	0	0	0	0	0	0	0
2361	0	0	0	0	14.9906	16.0621	15.1619	0.938864	0	0	0	0	0	0	0	0	0	0	0	0
2361	0	0	0	0	0	0	0	0	27.325	32.8856	33.5008	5.44178	37.6796	49.5019	58.9803	18.9404	0	0	0	0
2361	0	0	0	0	0	0	0	0	0	0	0	0	0	0	0	0	0	0	0	0
2373	3.41595	0.775114	3.4138	0.0369173	0	0	0	0	0	0	0	0	0	0	0	0	0	0	0	0
2373	0	0	0	0	14.4944	14.0686	14.6548	0.932723	0	0	0	0	0	0	0	0	0	0	0	0
2373	0	0	0	0	0	0	0	0	27.5531	33.3781	33.2266	5.09782	40.6848	66.1303	60.6714	19.1877	0	0	0	0
2373	0	0	0	0	0	0	0	0	0	0	0	0	0	0	0	0	0	0	0	0
2385	2.99136	0.596825	2.98884	0.027132	0	0	0	0	0	0	0	0	0	0	0	0	0	0	0	0
2385	0	0	0	0	13.8151	13.3647	13.9606	0.839108	0	0	0	0	0	0	0	0	0	0	0	0
2385	0	0	0	0	0	0	0	0	25.5397	28.8937	30.032	4.03828	35.4976	45.3905	57.4617	15.0789	0	0	0	0
2385	0	0	0	0	0	0	0	0	0	0	0	0	0	0	0	0	0	0	0	0
2397	3.13696	0.658947	3.13491	0.0294697	0	0	0	0	0	0	0	0	0	0	0	0	0	0	0	0
2397	0	0	0	0	13.4464	12.2876	13.6114	0.802573	0	0	0	0	0	0	0	0	0	0	0	0
2397	0	0	0	0	0	0	0	0	25.5766	29.5735	29.9341	4.20465	35.4069	52.5136	53.7272	10.0945	0	0	0	0
2397	0	0	0	0	0	0	0	0	0	0	0	0	0	0	0	0	0	0	0	0
