# Supplementary material for: IBSEM: An Individual-Based Atlantic Salmon Population Model
Source: PLoS One. 2015 Sep 18;10(9):e0138444. doi: 10.1371/journal.pone.0138444 (PMC4575158; doi:10.1371/journal.pone.0138444)
Supplement: S1 Minimal dataset — (ZIP) [file pone.0138444.s003.zip › temp/scenario 2/wild - 1/runFiles/results/heritabilitySea.txt]

month	f0s0_F_Average	f0s0_F_stDev	f0s0_G_Average	f0s0_G_stDev	f0s1_F_Average	f0s1_F_stDev	f0s1_G_Average	f0s1_G_stDev	f0s2_F_Average	f0s2_F_stDev	f0s2_G_Average	f0s2_G_stDev	f0s3_F_Average	f0s3_F_stDev	f0s3_G_Average	f0s3_G_stDev	f0s4_F_Average	f0s4_F_stDev	f0s4_G_Average	f0s4_G_stDev	f1s0_F_Average	f1s0_F_stDev	f1s0_G_Average	f1s0_G_stDev	f1s1_F_Average	f1s1_F_stDev	f1s1_G_Average	f1s1_G_stDev	f1s2_F_Average	f1s2_F_stDev	f1s2_G_Average	f1s2_G_stDev	f1s3_F_Average	f1s3_F_stDev	f1s3_G_Average	f1s3_G_stDev	f1s4_F_Average	f1s4_F_stDev	f1s4_G_Average	f1s4_G_stDev	f2s0_F_Average	f2s0_F_stDev	f2s0_G_Average	f2s0_G_stDev	f2s1_F_Average	f2s1_F_stDev	f2s1_G_Average	f2s1_G_stDev	f2s2_F_Average
21	839.201	9421.88	727.717	369.036	0	0	0	0	9462.92	8.69998e+006	10012.4	4.21859e+006	13169.7	9.44753e+006	14783.4	6.66953e+006	16878.1	0	19094.3	0	999.12	16294.6	980.815	3189.09	0	0	0	0	0	0	0	0	0	0	0	0	0	0	0	0	1135.18	25942.7	1126.81	7554.85	0	0	0	0	0
33	898.54	13265	791.021	1215.73	3985.49	0	4153.94	0	0	0	0	0	0	0	0	0	0	0	0	0	1161.79	26379.6	1146.93	2171.78	5075	701581	4997.76	50927.8	0	0	0	0	0	0	0	0	0	0	0	0	1329.94	20593.4	1339.13	3025.74	5400.19	1.3768e+006	5530.58	99680	0
45	1032.98	0	652.594	0	4720.65	0	4242.73	0	7809.96	0	9736.26	0	0	0	0	0	0	0	0	0	934.159	26263	923.105	12769.8	5513.15	1.16906e+006	5263.87	37565.1	8887.37	0	11546.1	0	0	0	0	0	0	0	0	0	1148.61	10369.1	1235.39	501.492	7469.06	0	5906.75	0	15424.3
57	501.319	0	439.298	0	0	0	0	0	0	0	0	0	0	0	0	0	0	0	0	0	806.915	23492.3	759.377	9876.1	4499.1	1.33481e+006	4277.86	356125	11616.8	7.12353e+006	11337.4	10.1195	0	0	0	0	0	0	0	0	654.095	14659.3	812.42	12232.1	0	0	0	0	23753.5
69	631.601	11290.1	587.07	167.718	0	0	0	0	0	0	0	0	0	0	0	0	0	0	0	0	786.21	21165.6	802.293	15736.2	5325.1	699610	4738.48	53079.6	10078.4	1.16717e+007	8938.26	2.14876e+006	0	0	0	0	0	0	0	0	834.929	20340	966.497	19158.2	2939.45	1134.64	3647.66	420753	0
81	0	0	0	0	0	0	0	0	0	0	0	0	0	0	0	0	0	0	0	0	925.776	33923.2	916.289	15420.5	3647.29	432039	3853.96	274173	0	0	0	0	12386.7	3.15656e+006	14124.4	5.56501e+006	0	0	0	0	0	0	0	0	5024.94	0	4314.51	0	5271.23
93	0	0	0	0	0	0	0	0	0	0	0	0	0	0	0	0	0	0	0	0	675.186	10230.7	614.956	2414.6	4211.32	635253	4308.89	210220	7654.2	0	7411.92	0	0	0	0	0	0	0	0	0	0	0	0	0	0	0	0	0	0
105	0	0	0	0	0	0	0	0	0	0	0	0	0	0	0	0	0	0	0	0	890.579	32046.7	880.543	18455.9	0	0	0	0	9777.31	4.18315e+006	10203.4	710845	19631.2	0	14866.9	0	0	0	0	0	0	0	0	0	0	0	0	0	0
117	0	0	0	0	0	0	0	0	0	0	0	0	0	0	0	0	0	0	0	0	535.887	8010.86	519.284	3525.86	4000.65	1.20573e+006	3776.98	237039	0	0	0	0	0	0	0	0	0	0	0	0	626.09	8013.79	681.549	3023.08	0	0	0	0	0
129	0	0	0	0	0	0	0	0	0	0	0	0	0	0	0	0	0	0	0	0	753.297	12274.2	748.729	8210.78	3206.23	377844	3280.51	73948.3	8543.21	0	9022.07	0	0	0	0	0	0	0	0	0	825.899	20043.2	857.714	5989.37	4056.15	204440	3975.47	111221	0
141	0	0	0	0	0	0	0	0	0	0	0	0	0	0	0	0	0	0	0	0	753.232	15081.3	747.657	2877.45	3676.22	1.15506e+006	3628.46	72123.9	8466.98	824752	8334.39	39932.5	0	0	0	0	0	0	0	0	1003.07	0	1235.2	0	3830.65	45563.1	4295.21	94915.4	0
153	0	0	0	0	0	0	0	0	0	0	0	0	0	0	0	0	0	0	0	0	616.565	7488.44	577.339	1527.88	4015.55	640347	3959.87	91110.5	9657.99	592123	8869.5	4325.5	0	0	0	0	0	0	0	0	743.888	5136.78	817.425	6894.52	0	0	0	0	6265.59
165	0	0	0	0	0	0	0	0	0	0	0	0	0	0	0	0	0	0	0	0	667.284	12736	630.727	3013.77	2826.27	481514	2693.87	11147.2	11445	652883	8795.96	503274	0	0	0	0	0	0	0	0	737.564	35841.6	732.922	1977.96	0	0	0	0	0
177	0	0	0	0	0	0	0	0	0	0	0	0	0	0	0	0	0	0	0	0	722.212	5074.98	693.3	3232.21	3724.65	430272	3388.95	66093.4	7905.4	0	6782.14	0	0	0	0	0	0	0	0	0	821.368	16598.2	902.35	7813.64	0	0	0	0	0
189	0	0	0	0	0	0	0	0	0	0	0	0	0	0	0	0	0	0	0	0	633.972	10994.3	598.595	2925.36	3109.62	280596	3260.21	53094.1	8332.24	3.16849e+006	7481.86	236548	0	0	0	0	0	0	0	0	694.771	7378.78	729.639	1829.7	3836.1	632700	4054.03	160006	0
201	0	0	0	0	0	0	0	0	0	0	0	0	0	0	0	0	0	0	0	0	533.737	5326.45	511.918	1466.53	3731.15	839467	3436.05	77016.7	8839.72	5.73469e+006	7372.03	296814	8836.93	0	15698.4	0	0	0	0	0	580.799	5997.01	636.413	4854.15	0	0	0	0	8285.92
213	0	0	0	0	0	0	0	0	0	0	0	0	0	0	0	0	0	0	0	0	725.947	9105.36	697.322	1789.73	3031.7	675368	2854.56	40569.1	6768.52	1.31871e+006	7631.3	140002	0	0	0	0	0	0	0	0	768.612	8643.56	851.393	2812.47	3581.89	18340.8	3334.01	125823	0
225	0	0	0	0	0	0	0	0	0	0	0	0	0	0	0	0	0	0	0	0	604.988	7488.32	588.079	1937.29	3156.12	210404	3238.12	18980.8	6832.48	3.121e+006	6468.67	177851	9458.88	0	15085.3	0	0	0	0	0	707.285	1725.38	785.438	978.5	2291.44	0	3534.49	0	6212.39
237	0	0	0	0	0	0	0	0	0	0	0	0	0	0	0	0	0	0	0	0	613.871	8657.76	579.852	1550.94	3413.08	531524	3344.35	44123.9	7015.62	0	7934.7	0	0	0	0	0	0	0	0	0	683.908	6171.76	792.292	2791.22	3300.5	0	4068.73	0	0
249	573.669	0	484.92	0	0	0	0	0	0	0	0	0	0	0	0	0	0	0	0	0	664.941	11502.9	634.162	1687.36	2706.04	213698	2504.15	29072	7408.84	5.1714e+006	7227.85	235962	14644	0	14176	0	0	0	0	0	792.669	28185.6	835.018	3567.7	3234.07	508697	3070.36	37196.3	0
261	0	0	0	0	0	0	0	0	0	0	0	0	0	0	0	0	0	0	0	0	544.003	6764.85	516.732	1132.94	3264.95	379137	3061.06	17109.8	6327.8	2.61199e+006	6032.09	186980	10362.7	756321	14055.8	5878.52	0	0	0	0	586.405	2317.13	688.868	3049.1	3382.88	239034	3557.98	60735.7	9444.96
273	0	0	0	0	0	0	0	0	0	0	0	0	0	0	0	0	0	0	0	0	661.193	12383.3	634.947	2201.65	3107.25	234242	3003.29	32784.8	8684.63	4.17635e+006	7317.86	9380.66	11302.1	1.60764e+006	13041.8	919276	0	0	0	0	723.692	12191.3	796.504	2884.83	3231	25043.6	3459.72	41456.4	8088.57
285	0	0	0	0	0	0	0	0	0	0	0	0	0	0	0	0	0	0	0	0	658.48	11418.5	640.59	2876.38	3671.1	547186	3520.34	55492.9	6946.14	2.09937e+006	7066.89	197016	14183.8	1.89428e+006	13943	77458.4	0	0	0	0	737.721	9637.52	790.922	2307.81	3867.92	365709	4008.4	57380.9	6076.44
297	0	0	0	0	0	0	0	0	0	0	0	0	0	0	0	0	0	0	0	0	694.961	8576.21	665.968	2232.37	2959.32	245273	2961.15	41835.4	8012.93	1.30355e+006	7447.3	295759	12725.7	6.08229e+006	12846.2	588549	0	0	0	0	808.794	13505.8	860.426	5012.36	3368	331050	3409.57	28848.7	7885.18
309	0	0	0	0	0	0	0	0	0	0	0	0	0	0	0	0	0	0	0	0	597.868	6786.36	573.415	1499.5	3381.54	500590	3208.91	48964.6	6299.41	4.66729e+006	6561.9	158746	9650.91	0	11582.5	0	0	0	0	0	692.337	14467.2	740.688	2920.52	4067.93	676449	3779.73	51945.6	6824.98
321	0	0	0	0	0	0	0	0	0	0	0	0	0	0	0	0	0	0	0	0	723.474	12766.6	688.974	2905.78	3352.53	496219	3069.51	49163.5	7442.3	2.40245e+006	7358.77	305787	11809.4	1.74804e+007	12713.2	810913	0	0	0	0	807.195	10310.6	890.57	3625.86	3475.27	816903	3563.08	61090.8	7703.65
333	0	0	0	0	0	0	0	0	0	0	0	0	0	0	0	0	0	0	0	0	651.276	9317.78	621.1	2162.45	4034.85	653381	3857.3	66951.8	8494.54	2.24783e+006	7491.89	74293.4	17340.6	1.26626e+007	15156.7	887279	0	0	0	0	754.35	14272.5	799.98	3775.02	4397.81	549913	4493.71	81366.8	6361.02
345	0	0	0	0	0	0	0	0	0	0	0	0	0	0	0	0	0	0	0	0	626.135	6828.54	598.294	1687.8	3286.62	458007	3182.62	36001.5	9089.64	3.40003e+006	8183.82	261117	20725.2	769687	13605.7	31305.1	0	0	0	0	697.256	12652.5	733.88	3130.55	3499.46	524671	3683.28	53144.1	8848.78
357	0	0	0	0	0	0	0	0	0	0	0	0	0	0	0	0	0	0	0	0	575.017	7276.21	548.589	1531.99	3003.56	347375	2943.9	35368	7045.81	2.54082e+006	6971.55	156901	22632.7	1.4855e+007	14109.6	1.19351e+006	0	0	0	0	643.411	7820.24	691.09	3262.26	3242.91	519487	3319.18	52218.3	7447.86
369	446.862	0	368.231	0	0	0	0	0	0	0	0	0	0	0	0	0	0	0	0	0	596.677	7729.83	569.613	1559.98	2930.46	325146	2716.7	27745.8	6840.33	1.90621e+006	6578.95	214367	13927.8	7.57291e+006	12779.5	567762	0	0	0	0	677.965	8093.77	728.541	2200.94	3013.83	420049	3089.27	56869.7	7141.73
381	0	0	0	0	0	0	0	0	0	0	0	0	0	0	0	0	0	0	0	0	679.606	9185.18	648.163	1623	2986.75	362982	2898.07	29950.4	6611.12	1.82155e+006	6288.34	144822	14646.7	1.48215e+006	12469.6	1.33536e+006	25634.5	0	19438.5	0	798.209	13825.6	850.476	3169.33	3143.17	261145	3315.59	24788.9	6983.63
393	0	0	0	0	0	0	0	0	0	0	0	0	0	0	0	0	0	0	0	0	486.647	5658.99	462.503	815.337	3084.16	454500	3019.85	27402.6	6839.3	2.1793e+006	6479.35	133877	11070.9	3.77705e+006	11993.9	201057	0	0	0	0	604.424	8469.35	625.678	1789.63	3507.51	377134	3590.45	24652.2	6813.05
405	0	0	0	0	0	0	0	0	0	0	0	0	0	0	0	0	0	0	0	0	492.243	5251.62	459.532	975.021	2944.77	352386	2835.65	24477.8	6779.29	2.04052e+006	6994.39	174744	12572.6	1.23494e+007	12475.7	687135	18824.5	0	19880.9	0	583.666	7333.53	614.221	1215.81	3389.06	344989	3387.48	39326.9	7787.14
417	610.442	0	384.472	0	0	0	0	0	0	0	0	0	0	0	0	0	0	0	0	0	615.239	9040.01	578.09	1401.43	2794.95	228212	2604.59	24048.7	7087.58	1.79366e+006	6611.72	87645.5	12670.9	6.53859e+006	13870	320580	0	0	0	0	696.381	10179.3	735.023	2075.43	3118.06	389978	3122.72	27138.2	7848.87
429	347.635	0	294.928	0	2904.85	0	2325.9	0	0	0	0	0	0	0	0	0	0	0	0	0	484.402	5349.62	464.577	1113.56	3111.71	389640	3019.87	31855	6378.66	2.48146e+006	6141.51	120823	12682.6	5.8346e+006	12554.9	448466	15013.7	0	23629.9	0	564.212	7355.67	606.038	1495.08	3314.45	423562	3469.41	38935.4	6974.84
441	0	0	0	0	1873.11	0	1932.48	0	0	0	0	0	0	0	0	0	0	0	0	0	571.001	7083.94	545.761	1112.83	2567.78	227294	2422.94	22359.1	6718.07	2.44416e+006	6681.29	116654	11820.5	6.83826e+006	11526.5	295970	0	0	0	0	665.296	9397.57	720.047	2413.47	2623.59	290912	2868.97	27600	7545.8
453	378.047	0	312.105	0	0	0	0	0	0	0	0	0	0	0	0	0	0	0	0	0	529.417	5931.03	504.306	965.234	2631.96	252192	2510.3	16871.8	5575.98	1.44235e+006	5441.86	96743.8	12539.1	6.9879e+006	12577.5	589409	0	0	0	0	645.231	8183.57	676.941	1528.32	2750.44	243571	2969.86	22097.7	5588.37
465	0	0	0	0	1776.13	0	1961.92	0	0	0	0	0	0	0	0	0	0	0	0	0	500.949	5132.18	468.876	790.746	2785.29	279312	2701.53	23112.4	6122.61	2.32055e+006	5876.9	53067.1	11076.5	7.04601e+006	10857.4	321321	0	0	0	0	582.344	6723.06	615.376	1371.2	3244.75	375674	3240.15	26729.9	5854.86
477	0	0	0	0	0	0	0	0	5302.36	0	5105.95	0	0	0	0	0	0	0	0	0	631.772	7925.3	604.048	1483.68	3017.2	340721	2908.99	22466.3	6583.74	2.22734e+006	6597.63	132666	12658.9	8.26726e+006	12443.9	116766	0	0	0	0	739.294	11165.8	782.704	3049.4	3302.6	381364	3389.87	29651.5	7394.13
489	318.963	0	256.358	0	0	0	0	0	0	0	0	0	0	0	0	0	0	0	0	0	430.464	4767.85	412.353	1013.51	2874.3	299811	2771.09	25120.4	6312.69	1.82142e+006	6123.57	103822	10660.1	6.75601e+006	11525.4	314675	0	0	0	0	499.07	5937.43	530.77	1360.51	3110.23	227430	3279.8	38263.8	6977.26
501	377.426	0	317.933	0	1635.28	0	1719.94	0	0	0	0	0	0	0	0	0	0	0	0	0	525.362	6073.29	497.345	941.078	2307.9	214845	2240.15	17490.5	6311.91	2.64046e+006	6021.65	92799	11772.3	4.42572e+006	11417.1	390996	0	0	0	0	615.202	9162.89	668.976	2359.85	2594.53	291634	2645.94	17534.4	6792.78
513	0	0	0	0	0	0	0	0	0	0	0	0	0	0	0	0	0	0	0	0	515.804	5397.76	485.21	840.947	2495.09	266265	2376.41	16027.8	5216.62	1.37209e+006	5002.35	84223.9	12387.5	9.25712e+006	11724.3	218987	0	0	0	0	611.302	9275.22	653.597	1827.75	2658.3	184458	2869.71	31756.6	5789.76
525	0	0	0	0	0	0	0	0	0	0	0	0	0	0	0	0	0	0	0	0	599.828	6621.93	563.748	1160.01	3020.29	337292	2869.44	22670.2	6038.31	1.91886e+006	5817.92	73611.9	10955.5	4.52349e+006	10360.9	279903	0	0	0	0	691.339	12785.3	747.398	1998.08	3240.73	409049	3418.67	26013.1	6120.77
537	0	0	0	0	0	0	0	0	0	0	0	0	0	0	0	0	0	0	0	0	619.566	6966.12	584.66	1155.62	3564.49	458111	3493.44	32367.1	7241.25	3.33159e+006	7094.1	146969	14323.3	6.18915e+007	12380.3	132714	12689.6	0	17999.7	0	723.6	10989.4	755.421	1913.51	3951.85	630833	4106.75	43012.6	8194.76
549	0	0	0	0	0	0	0	0	0	0	0	0	0	0	0	0	0	0	0	0	560.897	7634.88	532.816	1142.76	3168.41	402369	3064.69	23885	8192.81	3.77958e+006	7762.65	194516	15401.2	2.41966e+006	14094.8	54942.7	0	0	0	0	658.356	10252.4	680.166	1647.34	3445.47	514991	3593.22	40099.5	8985.13
561	0	0	0	0	0	0	0	0	0	0	0	0	0	0	0	0	0	0	0	0	552.202	6100.82	520.469	1054.74	3197.94	392564	3085.97	29397.5	7473.74	3.47211e+006	7096.18	129867	13508.5	1.1134e+007	14526.6	1.53027e+006	0	0	0	0	651.44	8087.88	688.075	1843.35	3545.39	520404	3603.76	26638.6	7692.65
573	0	0	0	0	0	0	0	0	0	0	0	0	0	0	0	0	0	0	0	0	673.532	8713.57	637.347	1291.06	3172.8	327647	2982.1	24440.6	7385.65	3.60443e+006	7196.25	173443	14269.1	1.19902e+007	13972.4	320133	0	0	0	0	786.804	11867.2	821.378	2050.33	3477.72	475926	3504.72	38966.8	8116.12
585	0	0	0	0	0	0	0	0	0	0	0	0	0	0	0	0	0	0	0	0	579.332	6642.08	543.408	998.691	3017.25	313595	2856.68	18965.7	6804.79	2.67138e+006	6499.71	121712	14536.9	1.64471e+007	13264.6	265959	0	0	0	0	669.71	9662.01	698.453	1488.94	3245.69	393857	3345.83	32552.6	7253.01
597	0	0	0	0	0	0	0	0	0	0	0	0	0	0	0	0	0	0	0	0	599.996	6331.01	564.897	1044.44	2986.54	317245	2859.95	18328.8	6886.22	2.36286e+006	6509.14	86608.3	13495.6	8.30452e+006	12785.8	432791	0	0	0	0	705.368	11354.3	727.434	1583.28	3212.2	332562	3324.91	26757.3	7415.49
609	0	0	0	0	0	0	0	0	0	0	0	0	0	0	0	0	0	0	0	0	548.535	6294.94	519.104	849.133	3235.26	370172	3046.14	24853.5	6863.58	1.83502e+006	6637.01	90935.6	13790.7	3.62145e+006	12559.6	718876	27506	0	20123.6	0	643.203	8922.09	675.524	1675.94	3572.53	477228	3541.82	30310.9	7419.93
621	0	0	0	0	0	0	0	0	0	0	0	0	0	0	0	0	0	0	0	0	732.863	10390.9	699.082	1571.72	2918.16	301864	2789.27	19537.3	7792.37	2.37431e+006	7110.71	141738	12261	6.84873e+006	13166.2	99644.9	27116.4	0	21537.6	0	831.962	14632.3	884.383	2605.92	3263.64	374427	3250.57	28556.3	8582.01
633	0	0	0	0	0	0	0	0	0	0	0	0	0	0	0	0	0	0	0	0	518.607	5862.51	493.513	1023.92	3492.17	480734	3429.93	29953.5	6885.4	3.09342e+006	6433.93	78677.7	15802.9	9.92356e+006	13926.5	633450	0	0	0	0	598.577	8264.83	645.135	1604.22	3850.32	562657	3931.93	36669.9	7341.84
645	435.142	0	353.33	0	0	0	0	0	0	0	0	0	0	0	0	0	0	0	0	0	515.23	5199.36	489.712	885.648	2698.48	276613	2621.71	21172.1	7563.24	4.23293e+006	7298.73	151569	13875.5	1.75103e+007	11833.3	359482	0	0	0	0	608.285	9815.23	654.379	2039.28	2943.25	376164	3096.81	33134.4	8230.44
657	0	0	0	0	0	0	0	0	0	0	0	0	0	0	0	0	0	0	0	0	509.301	5309.2	483.783	801.373	2793.05	255054	2697.99	19563.8	6375.87	2.46137e+006	6110.18	95610.9	14691.3	1.58095e+007	13839.5	510353	0	0	0	0	587.472	8465.56	624.051	1359.01	3060.53	402875	3198.11	37577.8	6557.59
669	0	0	0	0	0	0	0	0	0	0	0	0	0	0	0	0	0	0	0	0	595.437	7750.94	554.73	1041.42	2612.47	231448	2510.28	14432.8	6280.35	1.28292e+006	6264.42	91018.1	12470.8	1.78392e+007	11869.2	121954	0	0	0	0	696.379	10637.2	731.696	2009.47	2944.46	352342	2902.14	21331.8	6969.64
681	381.463	0	280.366	0	0	0	0	0	0	0	0	0	0	0	0	0	0	0	0	0	462.533	4437.96	435.621	670.466	2832.49	253457	2685.29	20733.7	5908.73	1.99522e+006	5612.42	70175.1	12697.4	4.61226e+006	11922	94681.1	0	0	0	0	552.3	7034.09	573.695	1217.75	3044.01	437143	3181.81	25782.2	6240.05
693	0	0	0	0	0	0	0	0	0	0	0	0	0	0	0	0	0	0	0	0	591.939	6919.08	560.475	1111.2	2594.81	264874	2498.24	13848.5	6395.54	1.83407e+006	6187.97	138269	11196.6	8.13618e+006	10857.2	304633	0	0	0	0	691.641	9602.68	720.999	1708.03	2912.53	326400	2917.44	19140.9	6383.13
705	0	0	0	0	0	0	0	0	0	0	0	0	0	0	0	0	0	0	0	0	551.499	6262.59	516.668	794.627	2887.76	331713	2781.34	21655.8	6106.79	1.81363e+006	5713.86	71631.3	14326.7	1.0008e+007	12201.5	622781	21085.7	0	16758.4	0	643.416	9845.89	674.091	1598.05	3137.7	347626	3237.3	22031	6500.62
717	0	0	0	0	0	0	0	0	0	0	0	0	0	0	0	0	0	0	0	0	507.206	4732.03	480.688	683.946	2844.81	259057	2717.17	16250	6303.41	2.14741e+006	6285.52	101971	10729.9	2.81133e+006	10869.9	141368	0	0	0	0	586.726	7264.12	625.416	1375.13	3100.41	332612	3164.01	25375.3	6881.28
729	493.37	8059.84	326.409	315.134	0	0	0	0	0	0	0	0	0	0	0	0	0	0	0	0	525.648	5352.19	491.258	693.228	2401.8	205269	2319.66	11003.5	6146.71	1.92072e+006	5951.16	56694.2	12531.5	8.35337e+006	11619	412506	0	0	0	0	630.996	9324.38	663.074	1522.5	2655.22	265642	2730.26	17501.4	6693.04
741	0	0	0	0	1877.67	0	1800.08	0	0	0	0	0	0	0	0	0	0	0	0	0	572.046	6653.08	536.053	1131.73	2613.35	229958	2469.86	11030.5	5600.78	1.69732e+006	5375.89	67836.5	11991.5	7.81562e+006	11137.9	322120	0	0	0	0	652.531	9018.46	682.709	1616.25	2914.68	293048	2960.78	17801.9	6148.79
753	0	0	0	0	0	0	0	0	4819.37	0	3958.91	0	0	0	0	0	0	0	0	0	478.414	4551.07	448.626	629.16	2246.98	212710	2176.06	12346	5475.19	1.58165e+006	5189.64	57893.9	10409.7	5.38321e+006	9715.44	168576	0	0	0	0	563.569	6604.42	596.588	1328.52	2427.55	254568	2552.39	16182.9	5485.52
765	0	0	0	0	0	0	0	0	0	0	0	0	0	0	0	0	0	0	0	0	573.589	6474.61	540.039	910.142	2670.07	219636	2509.49	16111.2	5378.13	1.29971e+006	5298.37	64774.8	11504.8	2.88951e+006	10464.1	297223	14013.1	0	16287.9	0	665.458	8276.43	697.704	1506.13	2902.32	276216	2974.77	20885.2	5899.44
777	0	0	0	0	0	0	0	0	0	0	0	0	0	0	0	0	0	0	0	0	569.225	5832.98	537.992	912.048	2855.28	280857	2767.39	16977.1	6103.43	1.9603e+006	5910.14	97047.6	10042.2	6.8642e+006	10378.8	678707	23370.9	0	16569.3	0	673.926	9940.19	700.618	1458.69	3118.84	326544	3231.91	24556.2	6587.21
789	0	0	0	0	0	0	0	0	0	0	0	0	0	0	0	0	0	0	0	0	545.43	5422.24	511.546	740.013	2918.39	303344	2780.95	13061.4	6547.98	2.14893e+006	6299.63	78632.2	11755.5	4.66778e+006	11257.9	665461	17268.9	9.3203e+006	16504.6	374477	628.549	8923.03	653.558	1303.17	3219.47	399988	3275.22	26044.2	7064.38
801	445.471	0	273.591	0	0	0	0	0	0	0	0	0	0	0	0	0	0	0	0	0	422.19	4259.93	400.708	654.574	2790.62	291201	2626.77	16454.2	6317.27	1.77368e+006	6145.2	53767.8	11305.3	1.25877e+007	11614.3	386563	0	0	0	0	502.444	6224.92	532.787	1172.31	2863.98	271137	3032.59	18331.7	7029.69
813	0	0	0	0	0	0	0	0	0	0	0	0	0	0	0	0	0	0	0	0	525.828	5779.93	494.862	684.941	2120.78	177217	2063.28	9883.48	6383.97	2.39082e+006	5824.55	88727.6	13017	1.45397e+007	11770.5	144360	19686.2	0	17803.9	0	617.795	8402.24	643.978	1272.32	2426.31	222113	2478.9	12726.6	6360.74
825	0	0	0	0	0	0	0	0	0	0	0	0	0	0	0	0	0	0	0	0	536.682	5717.1	509.782	728.139	2806.43	283306	2625.68	14096.6	5061.16	1.64777e+006	5128.05	63250	12022.3	8.87912e+006	11497.1	372458	0	0	0	0	646.441	9018.45	686.775	1501.78	3002.65	343437	3087.43	15773.5	5979.11
837	0	0	0	0	0	0	0	0	0	0	0	0	0	0	0	0	0	0	0	0	453.208	4532.22	429.154	591.245	2358.72	180308	2289	9819.79	5992.74	1.73576e+006	5582.38	70250.1	9674.44	5.34331e+006	9522.42	172277	15810.4	6.48361e+006	17784.6	638800	532.689	4981.32	563.434	976.067	2828.58	252926	2787.77	21583.6	6033.29
849	0	0	0	0	0	0	0	0	0	0	0	0	0	0	0	0	0	0	0	0	558.866	5593.14	525.841	801.532	2566.3	213872	2485	14648.2	5675.7	1.61675e+006	5515.78	54748.4	11083.2	9.88916e+006	11262.6	318138	0	0	0	0	656.442	8543.67	699.056	1508.31	2837.49	254766	2926.61	12881.5	6740.06
861	0	0	0	0	0	0	0	0	0	0	0	0	0	0	0	0	0	0	0	0	535.383	6140.12	508.163	821.298	2642.01	216755	2528.85	13704.9	5860.22	1.26538e+006	5666.09	76034.4	11746.7	3.58538e+006	10679.8	175045	0	0	0	0	627.202	8301.34	662.665	1482.16	2952.73	321085	3038.57	19709.6	5952.71
873	533.974	0	334.873	0	0	0	0	0	0	0	0	0	0	0	0	0	0	0	0	0	520.224	5510.71	488.45	673.616	2673.63	246071	2556.02	12937.3	5977.59	1.71388e+006	5728.79	83727.9	11420.9	8.53262e+006	10521.7	182309	0	0	0	0	616.891	8562.23	644.648	1356.25	2973.5	254536	3008.35	17047	6694.53
885	0	0	0	0	0	0	0	0	0	0	0	0	0	0	0	0	0	0	0	0	461.392	4211.93	430.277	536.66	2482.53	222928	2380.27	10073.7	5903.92	1.71651e+006	5715.97	54039.2	12371.7	1.41182e+007	11048	442229	18025.1	0	16891	0	536.058	6486.67	574.702	774.543	2747.47	259377	2824.42	19157.6	6491.13
897	0	0	0	0	0	0	0	0	0	0	0	0	0	0	0	0	0	0	0	0	604.27	7065.73	567.732	955.244	2698.47	274823	2532.23	14716.2	6235.3	2.58907e+006	5890.16	59517.7	11683	7.00092e+006	11684.2	426629	0	0	0	0	695.609	10371.3	726.437	1363.85	2876.54	266696	2996.22	14634.9	6688.5
909	476.382	0	327.448	0	0	0	0	0	0	0	0	0	0	0	0	0	0	0	0	0	490.194	5029.59	463.391	659.586	3459.72	428301	3275.85	20349.3	6515.63	3.47261e+006	6185.98	110953	13571.1	1.38597e+007	11825.3	325421	20939.2	0	19608.7	0	578.396	8186.13	612.771	1257.93	3769.42	530921	3749.48	24561.7	6643.36
921	0	0	0	0	2375.83	0	2037.11	0	0	0	0	0	0	0	0	0	0	0	0	0	569.078	5919.19	534.046	810.221	2551.56	221460	2452.86	11463.5	7808.45	3.15791e+006	7211.42	107323	10508	3.16992e+006	11963.6	532575	0	0	0	0	656.5	9263	687.768	1556.21	2843.24	306845	2908.36	18724.1	7972.58
933	0	0	0	0	0	0	0	0	0	0	0	0	0	0	0	0	0	0	0	0	571.552	6733.41	538.518	738.545	2885.07	265694	2716.75	14573.5	6050.44	1.83076e+006	5926.67	62687.1	13270.5	8.79525e+006	13378.2	285190	21120.7	0	19766.6	0	660.711	8940.79	709.905	1699.68	3161.11	379043	3168.81	20296.9	6178.67
945	0	0	0	0	0	0	0	0	0	0	0	0	0	0	0	0	0	0	0	0	547.733	5871.9	514.112	873.216	2955.5	261686	2830.78	12652.2	6840.81	2.78425e+006	6298.02	79846.6	12864.3	9.80454e+006	11866.5	154773	24830.9	2.35665e+007	21466.7	46058.9	642.944	9321.72	682.342	1449.33	3297.1	386408	3376.84	25204.3	7155.42
957	0	0	0	0	0	0	0	0	0	0	0	0	0	0	0	0	0	0	0	0	680.163	8395.57	642.923	1177.72	2883.78	279498	2768.62	15762.5	6746.89	2.33304e+006	6698.77	103238	13076.1	1.86524e+007	12421.6	378433	31569.3	3.54949e+007	21001	329071	779.742	12672.5	814.318	1771.46	3167.19	394169	3308.14	22055.1	7469.31
969	0	0	0	0	0	0	0	0	0	0	0	0	0	0	0	0	0	0	0	0	510.111	5163.17	473.332	688.308	3498.55	396933	3304.33	20099.2	6797.25	2.3265e+006	6508.63	91153.9	14646.8	1.7451e+007	13329.9	726518	0	0	0	0	597.593	7872.55	624.038	1292.42	3665.01	538792	3804.66	26440.3	7259.16
981	0	0	0	0	0	0	0	0	0	0	0	0	0	0	0	0	0	0	0	0	592.415	7057.82	556.318	912.174	2888.82	312078	2740.01	16403	8040.34	2.60346e+006	7617.55	90120.2	12921.9	1.54304e+007	12705.3	536788	0	0	0	0	694.685	8928.33	718.604	1513.89	3124.46	364913	3227.17	22345.9	8593.2
993	0	0	0	0	0	0	0	0	0	0	0	0	0	0	0	0	0	0	0	0	597.733	7106.76	568.83	961.563	2630.03	290385	2471.81	14018.8	6183.64	1.58087e+006	5961.08	58088.5	16959.8	7.80579e+006	13656.2	327623	15850.9	0	21383.4	0	703.945	9231.06	713.048	1508.65	2878.34	315889	2921.01	17185.8	6850.57
1005	422.677	0	383.512	0	0	0	0	0	0	0	0	0	0	0	0	0	0	0	0	0	583.577	6906.06	551.791	820.282	3412.61	422593	3319.42	20328.6	6449.34	2.47467e+006	6187.39	87255	13957.5	1.47763e+007	12319.9	338644	0	0	0	0	686.016	7977.45	724.384	1409.02	3805.72	495303	3798.44	26897.3	6643.71
1017	0	0	0	0	0	0	0	0	0	0	0	0	0	0	0	0	0	0	0	0	517.925	5276.67	480.756	620.265	2893.85	329701	2808.71	13032.2	7261.83	2.90604e+006	7279.56	83891.4	12442.7	8.05718e+006	11533.1	277648	0	0	0	0	597.541	7831.53	631.841	1073.55	3221.27	337882	3328.83	16967.2	7949.22
1029	0	0	0	0	0	0	0	0	0	0	0	0	0	0	0	0	0	0	0	0	507.56	5489.97	474.814	636.434	2844.11	297692	2671.63	15208.3	6564.38	2.10984e+006	6364.06	45781.9	13499.5	1.34552e+007	13807.6	309161	23816	0	18147.4	0	591.834	7940.43	618.896	1158.25	3161.92	370645	3151.59	15183.5	6837.88
1041	0	0	0	0	0	0	0	0	0	0	0	0	0	0	0	0	0	0	0	0	544.573	6036.61	512.583	819.927	2775.65	225795	2619.79	11982.6	6356.96	1.85303e+006	6130.43	62512.1	10841.6	3.07043e+006	12103.4	338277	13771.2	0	21442.2	0	637.081	8762.42	669.336	1398.02	2967.05	334006	3081.87	18602.5	6784.66
1053	0	0	0	0	0	0	0	0	0	0	0	0	0	0	0	0	0	0	0	0	466.58	4303.56	431.212	469.488	2866.29	279605	2759.36	13525.4	6163.2	1.84929e+006	6049.58	57696.8	11111.5	3.54626e+006	11797	199750	0	0	0	0	544.685	6438.06	572.553	930.742	3197.1	315380	3253.72	21491.8	6769.56
1065	0	0	0	0	0	0	0	0	0	0	0	0	0	0	0	0	0	0	0	0	528.005	5073.36	492.009	618.501	2528.82	221980	2430.65	10770.6	6525.83	2.32376e+006	6330.08	54217.8	12186.8	5.67005e+006	11865.7	413472	0	0	0	0	625.745	8225.7	648.527	1107.25	2901.33	333273	2870.98	15192.3	7290.55
1077	0	0	0	0	0	0	0	0	0	0	0	0	0	0	0	0	0	0	0	0	419.495	3943.34	391.64	461.866	2610.3	262119	2459.81	10355.1	5396.69	1.38765e+006	5322.45	47445.3	10403.7	4.02451e+006	11397.2	506979	0	0	0	0	492.101	5594.97	514.275	776.416	2812.94	263009	2927.1	15766.9	6167.13
1089	0	0	0	0	0	0	0	0	0	0	0	0	0	0	0	0	0	0	0	0	527.393	5817.19	498.169	714.565	2477.19	232440	2363.63	11045.4	6054.13	1.70848e+006	5763.26	69161.9	10421.5	8.81128e+006	10657.5	298855	0	0	0	0	623.609	7322.06	646.448	1377.75	2762.48	224473	2759.39	14433	6209.36
1101	0	0	0	0	0	0	0	0	0	0	0	0	0	0	0	0	0	0	0	0	617.986	6961.72	579.279	835.364	2640.04	260599	2497.28	12036.9	5862.92	1.89307e+006	5611.82	60897.3	11441.4	1.33273e+007	10850.5	219337	0	0	0	0	710.723	10002.3	746.499	1447.97	2892.67	340982	2944.62	17662.9	6425.87
1113	0	0	0	0	0	0	0	0	0	0	0	0	0	0	0	0	0	0	0	0	469.395	4153.66	443.87	469.623	2987.49	331027	2853.88	15246.6	6080.35	1.92474e+006	5625.41	57772.7	9916.31	6.31271e+006	11002.7	354307	0	0	0	0	555.015	7344.45	589.738	1029.41	3218.51	390101	3345.54	22838.2	6412.36
1125	0	0	0	0	0	0	0	0	0	0	0	0	0	0	0	0	0	0	0	0	549.465	6101.92	519.421	753.168	2529.38	210726	2428.21	8953.88	6600	2.14604e+006	6420.2	61426.1	12935.1	1.50274e+007	10986.9	316488	0	0	0	0	658.629	9614.47	700.063	1562.35	2788.61	320416	2892.4	12563.3	6987.2
1137	0	0	0	0	0	0	0	0	0	0	0	0	0	0	0	0	0	0	0	0	356.114	2733.56	332.479	347.811	2575.15	245759	2439.34	11663.4	5420.67	1.79578e+006	5210.11	46153.4	13483.9	1.13769e+007	11672.6	74035.1	27153.1	0	16900.4	0	425.413	3943.38	445.824	647.221	2828.71	257230	2942.58	18585.9	5793.22
1149	0	0	0	0	0	0	0	0	0	0	0	0	0	0	0	0	0	0	0	0	606.034	7587.22	577.831	980.335	2049.77	122303	1931.63	6891.74	6056.67	2.80872e+006	5719.6	60844.1	10211.3	5.83471e+006	10315.8	209780	20024.1	1.99351e+007	19948.6	433086	702.943	11210.9	734.414	1457.7	2255.59	154011	2291.34	10293.8	6740.65
1161	0	0	0	0	0	0	0	0	0	0	0	0	0	0	0	0	0	0	0	0	657.112	8448.88	615.776	977.275	3454.29	403291	3327.43	21508.5	5362.17	1.35431e+006	5183.15	42286.9	10935.4	3.90791e+006	11809.5	292712	0	0	0	0	770.622	12807.8	814.959	1974.16	3796.4	515924	3851.16	27679.6	5914.3
1173	0	0	0	0	0	0	0	0	0	0	0	0	0	0	0	0	0	0	0	0	490.796	4545.03	457.988	573.17	3326.38	399135	3192.84	17263.6	7629.92	3.04818e+006	7399.17	108958	11347.9	6.33922e+006	10343.4	288915	18706.2	5.29735e+006	19509.8	450345	585.165	6472.55	611.614	1159.17	3634	474547	3782.55	25716.1	8125.53
1185	0	0	0	0	0	0	0	0	0	0	0	0	0	0	0	0	0	0	0	0	443.389	3741.18	410.979	394.898	2634.42	287736	2483.63	10014.9	7250.1	2.2886e+006	6914.51	74683.2	13709.8	2.05152e+007	13493.6	265780	16098.4	0	17051.5	0	527.901	5901.66	552.802	935.1	2884.02	321245	2950.32	14888.1	7841.21
1197	0	0	0	0	0	0	0	0	0	0	0	0	0	0	0	0	0	0	0	0	543.189	5236.33	506.732	634.435	2435.04	217251	2267.17	7750.28	6339.25	2.11307e+006	5836.61	56017	14159.1	1.42228e+007	13154.8	384203	18434.7	0	20297.2	0	628.314	8159.99	642.379	901.257	2603.14	249120	2724.46	12560.9	6509.17
1209	383.989	0	288.973	0	0	0	0	0	0	0	0	0	0	0	0	0	0	0	0	0	449.629	4208.89	420.307	488.424	3095.45	278387	2940.47	15015.4	5866.55	1.76865e+006	5612.5	69421.8	11767.6	9.27459e+006	11620.8	266320	0	0	0	0	534.218	6694.73	548.906	819.542	3334.25	443599	3385.71	17172.3	6150.22
1221	0	0	0	0	0	0	0	0	0	0	0	0	0	0	0	0	0	0	0	0	503.997	5368.66	473.142	608.733	2109.91	151412	1995.91	7164.29	6562.59	2.44743e+006	6133.8	54263.5	11966.2	4.44657e+006	10632.4	208047	17286.6	0	18265.7	0	580.497	6958.14	605.91	953.165	2306.29	177506	2353.13	9396.73	6579.08
1233	0	0	0	0	0	0	0	0	0	0	0	0	0	0	0	0	0	0	0	0	564.557	5904.19	532.898	663.502	2627.39	246669	2499.05	10073.2	5128.8	1.26211e+006	4904.4	41063	13034	1.45271e+007	12003.1	85266.3	0	0	0	0	660.755	8468.16	700.42	1158.89	2854.05	356782	2901.15	12221.3	5659.9
1245	0	0	0	0	0	0	0	0	0	0	0	0	0	0	0	0	0	0	0	0	526.813	5370.28	492.9	638.198	2628.35	259801	2517.12	8835.75	6007.8	1.6925e+006	5653.63	58869.9	10116.7	4.57097e+006	9489.29	101084	29539.3	0	19817.7	0	625.516	8179.13	647.731	1269.16	2949.22	322401	3006.29	13874.1	6260.23
1257	0	0	0	0	0	0	0	0	0	0	0	0	0	0	0	0	0	0	0	0	489.181	4610	455.761	543.147	2395.06	226645	2258.12	8324.12	5909.04	1.91152e+006	5437.03	32732.7	10784.1	4.76288e+006	10489.9	311764	0	0	0	0	566.875	6687.94	592.214	922.985	2610.38	213535	2708.05	12211.5	6175.02
1269	0	0	0	0	0	0	0	0	0	0	0	0	0	0	0	0	0	0	0	0	512.335	4489.25	480.321	529.513	2837.13	259007	2643.63	12940.1	5961.39	2.67167e+006	5542.28	54130.9	11376.4	6.54356e+006	11002.6	169271	0	0	0	0	602.152	7689.47	624.201	973.444	3073.64	385441	3093.79	16138.9	6470.97
1281	0	0	0	0	0	0	0	0	0	0	0	0	0	0	0	0	0	0	0	0	486.493	4685.17	457.897	556.673	2466.28	182057	2357.43	6845.23	6115.5	1.58219e+006	5900.07	74747	11273.7	3.58267e+006	10690.6	149334	15679.6	0	17348.5	0	564.479	7949.51	599.992	907.323	2803.92	284852	2788.12	14752.3	6824.59
1293	0	0	0	0	0	0	0	0	0	0	0	0	0	0	0	0	0	0	0	0	576.676	6382.31	539.306	695.974	2909.26	262364	2813.12	14516.2	6207.48	2.24933e+006	5883.99	41853	11983.8	5.96145e+006	12080.2	263532	17318.5	578984	18532.9	822.766	669.597	9579.24	709.131	1124.81	3211.38	433388	3298.88	16915	6313.68
1305	0	0	0	0	0	0	0	0	0	0	0	0	0	0	0	0	0	0	0	0	516.137	5325.6	479.859	626.762	3018.12	297218	2888.77	10559.3	6852.98	2.52485e+006	6622.16	90124.5	11287.4	8.65457e+006	11640	201575	0	0	0	0	608.338	7496.37	638.149	937.532	3260.36	444163	3421.68	16624.7	7351.38
1317	0	0	0	0	0	0	0	0	0	0	0	0	0	0	0	0	0	0	0	0	569.341	6122.78	530.634	726.808	2316.54	203467	2173.86	8450.21	6389.56	1.80721e+006	6098.87	37251.6	13507.2	1.10798e+007	12252.1	291623	0	0	0	0	659.507	8427.98	677.817	1414.41	2510.7	269134	2610.26	11778.8	6789.01
1329	0	0	0	0	0	0	0	0	0	0	0	0	0	0	0	0	0	0	0	0	624.091	7713.4	588.251	1076.13	2937.94	328642	2849.46	13587.2	5851.74	2.33417e+006	5509.81	37144.9	13000.8	5.23969e+006	12161	276517	26674.5	0	21473	0	725.809	10714.8	748.386	1459.63	3328.06	428743	3311.92	20051.8	6546.86
1341	0	0	0	0	0	0	0	0	0	0	0	0	0	0	0	0	0	0	0	0	470.771	4254.61	435.796	563.044	3203.14	358499	3045.28	20809.6	6352.24	1.85496e+006	6470.46	66037	11560.8	7.6295e+006	10703.5	98725.8	0	0	0	0	548.547	6271.38	572.552	825.112	3401.14	503574	3497.44	19299.1	7206.19
1353	0	0	0	0	0	0	0	0	0	0	0	0	0	0	0	0	0	0	0	0	574.6	6287.88	537.389	698.708	2966.52	291535	2785.29	11832.3	7537.17	2.69454e+006	7254.53	141938	12940.9	6.29845e+006	13012	418411	25883.4	1.03871e+008	18954	127382	669.44	9426.18	694.003	1150.61	3207.29	389068	3259.16	19223.1	8072.19
1365	0	0	0	0	0	0	0	0	0	0	0	0	0	0	0	0	0	0	0	0	533.026	5183.29	498.545	691.322	3284.56	328535	3133.36	14391.2	6967.82	2.23619e+006	6745.12	70486.5	14196.8	1.09824e+007	14201	372830	0	0	0	0	613.163	7871.84	630.245	1028.56	3612.74	484868	3663.76	20765.8	7328.28
1377	0	0	0	0	0	0	0	0	0	0	0	0	0	0	0	0	0	0	0	0	447.223	3534.26	412.345	376.477	2904.98	255915	2733.68	14547.3	7381.08	3.04506e+006	7026.86	72342.6	13513	1.15323e+007	12859.6	309021	22128.8	6.43461e+006	23023.6	29923	525.475	5696.3	549.08	856.481	3098.88	346705	3159.24	16794.5	8103.66
1389	0	0	0	0	0	0	0	0	0	0	0	0	0	0	0	0	0	0	0	0	493	4482.75	451.975	612.096	2845.53	268051	2745.13	11730.3	6879.89	2.57744e+006	6632.31	80562.4	14311.4	1.31539e+007	13758.9	306717	15220	7.35769e+006	20426.5	1.13457e+006	585.648	6757.35	601.843	970.094	3179.82	401159	3207.18	18934.7	7328.63
1401	0	0	0	0	0	0	0	0	0	0	0	0	0	0	0	0	0	0	0	0	577.893	5695.62	538.681	685.504	2721.94	202315	2519.89	13630.6	6370.41	2.07471e+006	6353.35	66084.6	12219	1.14428e+007	12737	583252	0	0	0	0	665.258	8813.94	676.833	1078.83	2934.04	298122	2969.81	15243.8	7156.54
1413	0	0	0	0	0	0	0	0	0	0	0	0	0	0	0	0	0	0	0	0	665.522	8681.47	626.257	875.875	2983.39	375549	2789.13	11848.1	6672.45	2.24564e+006	6174.77	64047.1	12879.1	1.38475e+007	12309.6	226736	0	0	0	0	759.217	11476.6	780.023	1401.48	3220.93	364037	3215.55	16805.1	7044.81
1425	0	0	0	0	0	0	0	0	0	0	0	0	0	0	0	0	0	0	0	0	559.459	5926.88	525.097	767.049	2951.84	300531	2837.33	12123.1	6728.74	2.73999e+006	6260.66	51286.4	13921.8	5.89356e+006	11823.1	151936	0	0	0	0	661.857	8737.02	689.324	1228.7	3185.88	386207	3259.68	16531.9	7206.61
1437	0	0	0	0	0	0	0	0	0	0	0	0	0	0	0	0	0	0	0	0	580.27	6987.01	545.608	799.279	2630.2	262535	2513.77	11564.6	6163.6	1.51346e+006	6149.46	65895.5	10584.4	4.61895e+006	11499.8	266234	0	0	0	0	678.317	9713.2	700.902	1199.08	2958.16	309229	2991.71	16876.9	6807.37
1449	0	0	0	0	0	0	0	0	0	0	0	0	0	0	0	0	0	0	0	0	573.254	5609.3	537.369	609.884	2721.9	260068	2560.94	10802.3	6099.09	1.56015e+006	5827.94	77085.8	12386	7.24194e+006	11796.7	210197	26575.8	0	19362.3	0	665.43	8594.3	692.789	1197.35	2974.05	318896	3013.05	15908.1	6463.37
1461	0	0	0	0	0	0	0	0	0	0	0	0	0	0	0	0	0	0	0	0	465.088	4050.9	430.098	429.314	2943.27	282950	2795.01	11611.2	6343.58	3.4778e+006	5859.15	50459.3	11556.8	1.33629e+007	11129.6	389940	0	0	0	0	552.447	6904.44	573.533	800.942	3321.35	432340	3287.19	18286.7	6845.32
1473	0	0	0	0	0	0	0	0	0	0	0	0	0	0	0	0	0	0	0	0	415.662	3186.83	384.86	422.896	2212	202080	2117.34	8329.62	6286.21	2.20403e+006	5924.33	43545.6	12382.3	2.26234e+007	10521.7	222958	20203.8	0	18204.4	0	485.627	4969.13	506.835	643.371	2523.93	236660	2519.91	12559.2	6794.92
1485	0	0	0	0	0	0	0	0	0	0	0	0	0	0	0	0	0	0	0	0	441.226	4268.91	410.781	424.058	2079.54	135819	1992.09	7499.8	5012.14	1.66761e+006	4745.78	43851.4	12307.5	1.43348e+007	10573.7	159623	15357.2	0	16383.8	0	518.59	5921	530.783	734.369	2340.13	193683	2366.02	8945.2	5459.16
1497	0	0	0	0	0	0	0	0	0	0	0	0	0	0	0	0	0	0	0	0	497.286	4724.54	465.107	596.476	2409.83	198175	2260.13	8057.17	4909.18	1.307e+006	4756.49	34787.5	9941.84	4.01335e+006	9099.46	143177	0	0	0	0	592.492	7034.33	619.4	918.091	2620.08	262318	2636.75	10034.5	5376.52
1509	0	0	0	0	0	0	0	0	0	0	0	0	0	0	0	0	0	0	0	0	464.901	4057.62	429.171	464.431	2398.16	229504	2264.27	8497.48	5358.56	1.52796e+006	5052.33	40373.2	9287.3	4.60048e+006	9116.87	297800	0	0	0	0	549.486	6101.2	571.825	829.272	2607.18	261530	2692.08	10236.1	6095.07
1521	0	0	0	0	0	0	0	0	0	0	0	0	0	0	0	0	0	0	0	0	469.36	4698.54	438.55	563.693	2427.37	214075	2291.19	8261.54	5522.86	1.92026e+006	5260.23	40299	9490.25	3.52793e+006	9917.31	97896.7	17897.3	0	14200.7	0	549.295	6658.96	564.661	845.015	2738.28	314980	2739.08	14406.8	6100.56
1533	0	0	0	0	0	0	0	0	0	0	0	0	0	0	0	0	0	0	0	0	557.015	5942.48	523.921	725.502	2812.32	267170	2675.07	11823.1	5789.89	1.94303e+006	5591.37	59079.4	11893.6	5.99653e+006	10684.7	192547	0	0	0	0	639.759	8996.39	669.505	1131.24	3037.65	313713	3102.79	17842	6440.36
1545	0	0	0	0	0	0	0	0	0	0	0	0	0	0	0	0	0	0	0	0	492.807	4348.72	464.4	740.543	3009.6	402071	2894.51	14165	6515.12	2.2618e+006	6257.88	60360.1	11611.1	1.90652e+006	10926.5	309058	16434.6	0	18280.4	0	579.614	7349.07	613.501	1108.94	3272.79	377683	3355.45	19304.8	6954.64
1557	0	0	0	0	0	0	0	0	0	0	0	0	0	0	0	0	0	0	0	0	559.937	6043.04	524.525	688.233	2590.45	242272	2450.63	11114.9	7051.37	3.42169e+006	6624.07	79793.6	12501.2	4.93223e+006	12246.7	250120	0	0	0	0	664.252	8714.64	686.49	1444.29	2868.64	301099	2917.47	12795.2	7238.12
1569	0	0	0	0	0	0	0	0	0	0	0	0	0	0	0	0	0	0	0	0	531.627	5379.45	501.695	815.634	2551.33	224733	2457.11	9677.6	6047.25	2.12389e+006	5525.13	46835.6	13029.8	1.55894e+007	12160.7	232754	23707	0	18605.2	0	616.15	7748.85	643.49	1084.56	2846.44	276973	2920.81	17102.4	6415.26
1581	0	0	0	0	0	0	0	0	0	0	0	0	0	0	0	0	0	0	0	0	477.156	4631.65	442.47	444.56	2554.21	223592	2462.15	11717.9	5823.64	2.04859e+006	5589.86	50598.1	10581.2	4.22261e+006	10321.5	225816	30397.6	0	19296.2	0	567.149	6899.89	592.566	1048.14	2875.09	304409	2867.03	13369.8	6592.4
1593	0	0	0	0	0	0	0	0	0	0	0	0	0	0	0	0	0	0	0	0	600.843	7000.21	562.281	857.416	2586.81	221967	2495.21	8616.17	6049.95	1.61467e+006	5935.04	52572.8	11583.4	1.53682e+007	11079.4	223573	0	0	0	0	694.028	10605.9	731.7	1354.44	2974.59	379381	2977.03	15984.1	6743.5
1605	445.721	3710.12	323.062	397.085	0	0	0	0	0	0	0	0	0	0	0	0	0	0	0	0	457.545	3878.25	428.506	490.341	3195.26	345957	3056.18	13731.3	5813.62	1.7098e+006	5961.12	50605.6	11955.6	4.93898e+006	11762.5	149869	13080.7	1.09831e+006	17939.5	86727.4	545.201	6553.47	568.45	902.162	3510.69	427648	3585.56	20247.2	6825.03
1617	0	0	0	0	2588.85	0	2220.98	0	0	0	0	0	0	0	0	0	0	0	0	0	481.889	4827.4	451.737	552.742	2531.78	193398	2429.71	10386.7	6990.98	2.38477e+006	6781.5	68207.6	10885.7	1.32602e+007	11483.8	241483	0	0	0	0	551.902	7060.41	575.039	887.316	2825.34	365756	2867.97	12744.2	7457.63
1629	0	0	0	0	0	0	0	0	0	0	0	0	0	0	0	0	0	0	0	0	395.767	3394.42	366.011	367.43	2247.19	179648	2121.82	8596.37	5414.03	1.5687e+006	5224.35	46265.5	11442.4	7.27061e+006	11791.1	201225	0	0	0	0	475.947	5453.11	507.732	775.209	2397.3	222464	2460.27	10096.4	6027.9
1641	0	0	0	0	0	0	0	0	0	0	0	0	0	0	0	0	0	0	0	0	593.495	6735.89	554.976	675.591	2792.95	256265	2641.07	11802	6011.14	1.5485e+006	5620.73	42936.3	11251.9	1.21593e+007	11103.9	339056	19829.6	5.40847e+006	20153.5	1819.86	691.979	9410.79	714.283	1072.4	3121.95	300283	3165.74	15198.1	6218.39
1653	0	0	0	0	0	0	0	0	0	0	0	0	0	0	0	0	0	0	0	0	439.335	3854.12	408.118	461.181	2753.47	251832	2643.02	11721.1	6212.45	2.21681e+006	5886.32	61497	10458.2	5.55688e+006	10660.6	298868	0	0	0	0	523.183	6348.14	541.64	914.087	3049.12	383239	3097	14028.9	6793.91
1665	0	0	0	0	0	0	0	0	0	0	0	0	0	0	0	0	0	0	0	0	482.178	5098.21	453.972	587.286	2174.14	189826	2061.24	6424.46	6059.87	2.78368e+006	5638.09	55036.3	11196.2	1.49128e+007	10734.7	207796	18520.9	0	16794.3	0	564.862	6308.02	583.327	1030.82	2403.55	223312	2453.21	10640.1	6682.25
1677	0	0	0	0	0	0	0	0	0	0	0	0	0	0	0	0	0	0	0	0	394.688	3251.84	360.87	314.86	2130.21	159824	2031.44	7479.24	4539.38	1.10444e+006	4411.8	26986.5	10442.4	4.88985e+006	9682.21	238986	0	0	0	0	462.458	4155.91	485.549	556.491	2395.69	239439	2388.14	11313.9	5151.2
1689	0	0	0	0	0	0	0	0	0	0	0	0	0	0	0	0	0	0	0	0	459.084	4374.32	419.298	533.362	2002.34	145392	1897.04	6652.06	4801.86	1.10357e+006	4636.9	30625.6	8806.13	2.6115e+006	8476.2	188804	0	0	0	0	541.788	6677.82	561.061	927.245	2224.4	163262	2279.23	7387.98	5131.25
1701	0	0	0	0	0	0	0	0	0	0	0	0	0	0	0	0	0	0	0	0	402.867	3266.52	377.1	462.419	2034.23	147915	1941.27	7113.94	4598.05	1.27098e+006	4176.85	22718.6	8065.56	1.16755e+007	8489.93	73196.1	0	0	0	0	473.338	4800.52	482.794	739.876	2279.2	216541	2334.37	10807	4878.52
1713	0	0	0	0	0	0	0	0	0	0	0	0	0	0	0	0	0	0	0	0	494.457	4764.94	461.52	536.201	2417.19	226965	2271.76	9935.94	5043.96	1.18797e+006	4826.55	40755.6	9004.41	7.08921e+006	8769.76	142611	0	0	0	0	569.615	7551.39	588.531	847.906	2658.5	277201	2631.56	14864.1	5570.13
1725	0	0	0	0	0	0	0	0	0	0	0	0	0	0	0	0	0	0	0	0	505.6	5227.54	473.122	554.636	2440.78	183950	2298.26	10627.8	5669.08	2.07978e+006	5252.61	59417.8	10494.1	4.98303e+006	9425.96	178626	16473.2	3.86293e+007	14728.9	10701	589.491	7967.03	620.546	954.114	2698.85	256035	2667.19	11969.3	5976.42
1737	0	0	0	0	0	0	0	0	0	0	0	0	0	0	0	0	0	0	0	0	523.789	5296.49	484.407	559.746	2733.34	248148	2609.82	10869.7	5708.64	1.3378e+006	5598.71	68400.5	10437.5	5.53744e+006	10617.2	341557	16461.5	0	15089.3	0	597.729	6594.65	627.966	877.963	2982.45	295108	3072.86	15587.9	6215.05
1749	0	0	0	0	0	0	0	0	0	0	0	0	0	0	0	0	0	0	0	0	567.547	5751.53	529.976	811.267	2866.72	290519	2722.77	13705.9	6288.73	1.95193e+006	6146.06	77100.1	11316.9	4.25901e+006	11458.1	513313	15568.5	1.35365e+007	17593.3	515710	666.051	8444.68	699.122	1354.43	3102.61	340608	3177.99	13746	6860.33
1761	0	0	0	0	0	0	0	0	0	0	0	0	0	0	0	0	0	0	0	0	498.166	4521.93	463.211	693.75	3046.89	294843	2923.88	14948.2	6540.33	2.04463e+006	6355.33	73582.6	11671	1.47317e+006	11894	146026	0	0	0	0	576.152	6811.18	595.726	1141.75	3319.79	383107	3439.78	23203.3	7140.64
1773	0	0	0	0	0	0	0	0	0	0	0	0	0	0	0	0	0	0	0	0	420.313	3459.07	391.634	464.076	2538.45	205186	2399.53	11606.7	6692.16	2.399e+006	6325.18	76085.2	11334.6	8.38788e+006	11364.1	165327	23694.3	0	19384.6	0	494.61	5537.13	509.059	779.973	2762.1	234803	2785.55	15171	6904.37
1785	0	0	0	0	0	0	0	0	0	0	0	0	0	0	0	0	0	0	0	0	516.657	5204.23	482.409	572.284	2571.06	220123	2393.25	9509.66	6047.49	1.76936e+006	5624.06	58468.4	11862.5	9.89104e+006	12104.8	422236	0	0	0	0	605.337	8265.85	628.251	1091.41	2783.94	203559	2795.4	16950.9	6300.12
1797	0	0	0	0	0	0	0	0	0	0	0	0	0	0	0	0	0	0	0	0	484.682	4257.69	442.859	557.101	2486.88	216712	2391.26	8978.64	5823.16	1.75973e+006	5494.22	48907.9	10788.8	4.60415e+006	11062.7	223560	0	0	0	0	571.638	6210.62	587.549	734.877	2872.71	305786	2829.99	13760.3	6087.59
1809	0	0	0	0	0	0	0	0	0	0	0	0	0	0	0	0	0	0	0	0	462.814	4479.1	428.577	497.471	2591.1	196999	2504.03	13661.3	5908.08	1.35171e+006	5564.8	38234.6	10822.8	2.13529e+006	10577	105368	17666.7	0	18398.5	0	535.483	5868.96	551.086	983.699	2913.64	292442	2955.39	11221.8	6610.32
1821	0	0	0	0	0	0	0	0	0	0	0	0	0	0	0	0	0	0	0	0	558.038	5959.11	522.397	731.771	2773.15	276106	2673.46	12409.1	6375.88	1.94164e+006	6173.77	50757.6	12438.3	5.03983e+006	11519.4	118586	0	0	0	0	649.048	9788.74	675.865	1371.17	3118.32	299701	3087.59	18754.3	6817.49
1833	0	0	0	0	0	0	0	0	0	0	0	0	0	0	0	0	0	0	0	0	390.552	2998.83	359.32	265.253	2717.96	248250	2625.1	11637.5	6249.46	2.32379e+006	5940.18	71114.9	8157.31	4.24873e+006	11431.7	415234	19994.6	0	17511.1	0	460.2	5062.71	483.483	613.088	3020.02	374200	3071.67	18734.4	6669.88
1845	468.741	3846.16	348.738	95.3579	0	0	0	0	0	0	0	0	0	0	0	0	0	0	0	0	548.493	5786.19	511.777	681.577	2119.93	116381	1999.46	4313.03	6344.44	2.3246e+006	6004.51	45218	12391.7	4.83864e+006	11233.9	357283	0	0	0	0	634.432	8597.21	651.302	956.661	2325.16	213076	2410.64	11080.8	6578.7
1857	0	0	0	0	0	0	0	0	0	0	0	0	0	0	0	0	0	0	0	0	407.923	3578.66	382.017	401.114	2461.64	186248	2362.34	11541.7	4724.95	1.07859e+006	4526.15	17515.7	10671	8.03453e+006	10718.2	189929	15100.1	0	18262.1	0	486.803	5979	514.172	926.181	2699.74	291661	2746.31	11923.7	5114.92
1869	0	0	0	0	0	0	0	0	0	0	0	0	0	0	0	0	0	0	0	0	451.616	3844.19	421.577	455.62	2473.22	232928	2315.2	8357.29	5947.64	1.51676e+006	5637.7	53321.9	10788.2	4.14597e+006	9434.76	166423	0	0	0	0	542.429	5228.99	574.254	791.68	2658.04	279584	2754.43	13632.7	6083.08
1881	0	0	0	0	0	0	0	0	0	0	0	0	0	0	0	0	0	0	0	0	407.461	3180.85	378.663	325.77	2253.41	173922	2180.02	8897.61	5608.67	1.75089e+006	5233.25	51950.1	10950	7.18165e+006	10512.4	208538	0	0	0	0	482.774	5451.87	502.015	681.613	2578.53	217076	2624.11	8831.44	5866.77
1893	0	0	0	0	0	0	0	0	0	0	0	0	0	0	0	0	0	0	0	0	520.359	4740.26	482.962	499.959	2505.08	237870	2429.54	7723.34	5744.44	2.28017e+006	5403.09	45349.2	12037.9	8.76274e+006	10383.5	115194	0	0	0	0	611.053	8181.41	634.063	974.03	2810.64	292867	2866.49	15569.1	5989.42
1905	0	0	0	0	0	0	0	0	0	0	0	0	0	0	0	0	0	0	0	0	485.832	4257.64	454.085	490.201	2322.44	168106	2198.3	6788.15	5530.54	2.47077e+006	5280.78	42511.5	9171.69	2.36339e+006	10072.9	248506	0	0	0	0	567.534	6931.41	592.386	851.756	2580.7	292122	2640.15	10949.7	6099.37
1917	0	0	0	0	0	0	0	0	0	0	0	0	0	0	0	0	0	0	0	0	383.275	2833.89	354.252	309.037	2577.7	245654	2431.88	10225.1	5386.22	1.25859e+006	5087.07	28866	10261.8	1.38526e+007	10163.7	253132	0	0	0	0	452.1	4354.91	476.994	624.204	2906.63	339784	2855.85	13465.1	5780.28
1929	0	0	0	0	0	0	0	0	0	0	0	0	0	0	0	0	0	0	0	0	476.154	4419.68	449.152	509.244	2109.62	150256	2028.66	6165.73	6049.5	1.75974e+006	5509.49	50910.8	10208.7	4.52533e+006	9924.47	184315	0	0	0	0	567.676	7659.85	600.158	1068.36	2400.49	205220	2415.33	8125.72	6239.52
1941	0	0	0	0	0	0	0	0	0	0	0	0	0	0	0	0	0	0	0	0	715.076	10540.8	674.394	1114.38	2965.7	267621	2843.7	11886.5	5539.98	1.31665e+006	5419.15	37869.8	13396.5	5.72763e+006	11730.9	146351	0	0	0	0	811.274	13314.8	849.746	1697.73	3284.73	329137	3367.08	19923.1	6747.13
1953	0	0	0	0	0	0	0	0	0	0	0	0	0	0	0	0	0	0	0	0	510.009	5520.84	476.274	517.346	2997.76	299363	2847.87	13673.7	6268.04	2.07283e+006	6171.22	56418.3	10189.8	3.34178e+006	10302.3	282187	0	0	0	0	605.518	8033.29	632.198	974.632	3221.97	327194	3307.23	17295.6	6841.2
1965	0	0	0	0	0	0	0	0	0	0	0	0	0	0	0	0	0	0	0	0	605.532	7327.9	567.529	745.872	2811.38	261661	2654.73	9536.35	6865.08	2.36396e+006	6656.09	69408.7	11811.1	5.45506e+006	11918.9	187706	16854.7	0	17506.2	0	714.974	8338.62	753.284	1317.04	3158.43	359726	3133.13	13547.2	7397.27
1977	0	0	0	0	0	0	0	0	0	0	0	0	0	0	0	0	0	0	0	0	523.141	5145.79	490.917	495.137	3026.43	285621	2874.2	12883.6	6628.35	2.54754e+006	6257.07	48490.1	12902.1	7.42458e+006	12824.9	517157	0	0	0	0	617.713	7652.14	638.495	917.048	3330.64	421644	3418.89	18590.1	7017.59
1989	0	0	0	0	0	0	0	0	0	0	0	0	0	0	0	0	0	0	0	0	457.382	4305.09	431.096	539.201	2764.05	299346	2614.39	9034.52	6518.66	2.20099e+006	6458.21	75918.8	12174.2	9.18038e+006	11910.5	226771	0	0	0	0	539.582	6212.52	561.661	899.814	3091.22	323401	3090.89	15530.7	7371.78
2001	0	0	0	0	0	0	0	0	0	0	0	0	0	0	0	0	0	0	0	0	461.191	4094.63	428.101	510.22	2708.46	255473	2630.1	13215.3	6553.58	2.25336e+006	6212	48251	12300.8	2.02051e+007	12747.4	424435	21833.8	478511	19795.5	56595.8	552.167	6224.83	569.778	886.8	3033.89	333420	3066.68	16071.9	7284.46
2013	0	0	0	0	0	0	0	0	0	0	0	0	0	0	0	0	0	0	0	0	522.168	4935.73	478.618	505.466	2460.55	205494	2307.87	9343.39	5975.75	1.64421e+006	5989.43	58636.5	12854.1	1.11936e+007	11786.7	248965	12490.1	0	21210.1	0	605.291	8018.15	621.508	859.036	2715.05	260961	2725.47	10648.8	6757.81
2025	414.918	0	371.457	0	0	0	0	0	0	0	0	0	0	0	0	0	0	0	0	0	510.836	4969.99	478.663	577.064	2844.62	300764	2723.58	11808.1	5802.24	1.89752e+006	5561.34	67200.7	11064.9	8.34347e+006	11780.3	407583	0	0	0	0	601.422	7362.95	611.185	909.882	3096.4	387727	3171.05	13672.5	6286.94
2037	0	0	0	0	0	0	0	0	0	0	0	0	0	0	0	0	0	0	0	0	572.919	6523.38	536.805	698.243	2882.55	340011	2790.49	13571.7	6584.87	2.44099e+006	6390.87	53481.2	11615.3	1.25336e+007	10911.2	176583	0	0	0	0	656.534	9290.74	676.134	1054.7	3164.02	322793	3229.53	17176	7277.76
2049	0	0	0	0	0	0	0	0	0	0	0	0	0	0	0	0	0	0	0	0	460.467	4039.37	424.731	468.971	2725.7	265442	2613.02	12682	6277.46	2.47083e+006	6163.27	61730.8	11405.4	4.20621e+006	11864.3	48427	0	0	0	0	548.276	6672.92	572.542	789.344	2987.14	381529	3014.01	13001.8	6846.01
2061	0	0	0	0	0	0	0	0	0	0	0	0	0	0	0	0	0	0	0	0	480.603	4564.95	449.335	601.455	2333.32	154265	2263.06	7931.21	5992.35	1.73566e+006	5820.86	56936.7	11953.1	1.74995e+007	11463.2	331148	0	0	0	0	557.436	7052.96	573.364	903.696	2691.55	228196	2728.24	11323.6	6583.51
2073	0	0	0	0	0	0	0	0	0	0	0	0	0	0	0	0	0	0	0	0	475.696	4156.82	447.719	506.641	2330.94	202057	2216.74	8997.88	5503.75	1.5527e+006	5165.35	28790.6	12523.1	1.30858e+007	11016	160454	18311.8	0	18516.8	0	559.974	6635.54	576.023	789.95	2533.78	253537	2580.97	11252.5	6118.87
2085	0	0	0	0	0	0	0	0	0	0	0	0	0	0	0	0	0	0	0	0	478.247	4954.53	450.804	536.581	2437.92	200215	2363.64	8533.11	5322.04	1.53244e+006	5148.24	45689.5	9749.75	9.16644e+006	10025.3	195443	0	0	0	0	563.967	7092.25	595.139	1019.29	2697.72	289437	2745.65	10483.3	5628.03
2097	0	0	0	0	0	0	0	0	0	0	0	0	0	0	0	0	0	0	0	0	407.831	3440.54	376.822	354.623	2578.06	276153	2485.39	9951.7	5675.1	1.65744e+006	5373.49	44097.9	9632.34	4.99255e+006	9961.5	251207	12536.6	0	16648	0	500.351	5773.28	527.897	657.593	2869.57	261899	2928.6	15124	5889.96
2109	0	0	0	0	0	0	0	0	0	0	0	0	0	0	0	0	0	0	0	0	481.603	4147.17	448.314	431.242	2380.81	179080	2216.38	8195.39	5861.63	1.84587e+006	5694.07	54866.4	11604	2.601e+006	10311.2	159473	0	0	0	0	579.686	6785.91	587.586	795.31	2690	249471	2701.9	10365.2	6477.45
2121	0	0	0	0	0	0	0	0	0	0	0	0	0	0	0	0	0	0	0	0	566.447	6143.03	533.805	795.649	2404.68	169664	2378.68	9056.85	5610.51	1.82516e+006	5290.04	49963.1	10553.5	3.50787e+006	11040.3	188102	15416.9	0	17151.5	0	648.071	7960.79	662.036	1103.37	2790.2	252128	2790.73	13247.4	6268.08
2133	0	0	0	0	0	0	0	0	0	0	0	0	0	0	0	0	0	0	0	0	577.876	6586.91	538.465	729.809	3402.58	368296	3284.64	18949.6	6267.17	2.12345e+006	6088.37	43700.1	12488.6	1.77451e+007	11159	170154	0	0	0	0	670.09	8672.84	700.45	1092	3738.94	444267	3727.81	24521.2	6745.36
2145	0	0	0	0	0	0	0	0	0	0	0	0	0	0	0	0	0	0	0	0	519.102	5527.32	482.419	613.186	2684.86	246404	2551.47	12508	7342.32	2.95604e+006	6951.14	91411	12198.6	6.51494e+006	11339.5	93760.5	15381.4	0	18959.9	0	607.442	7038.32	643.301	1238.13	2927.14	257426	3000.46	14215.8	7744.94
2157	0	0	0	0	0	0	0	0	0	0	0	0	0	0	0	0	0	0	0	0	651.925	7676.78	609.902	1052.16	2542.95	215851	2407.17	9194.42	6259.45	1.9244e+006	5994.53	65767.1	13936.8	1.17224e+007	13075.2	282134	22173	2.68701e+006	18829.4	700.952	743.128	10031.1	769.323	1490.17	2805.77	292485	2861.23	15172.7	6879.22
2169	0	0	0	0	0	0	0	0	0	0	0	0	0	0	0	0	0	0	0	0	476.075	4190.75	438.13	431.877	3199.65	395324	3064.71	21634.9	6046.65	1.75373e+006	5729.7	49508.3	10269.9	4.47846e+006	11470.1	323274	19655.6	2.84067e+007	21386	338147	572.899	7540.09	590.13	1074.8	3464.19	356190	3525.37	21706.5	6425.09
2181	0	0	0	0	0	0	0	0	0	0	0	0	0	0	0	0	0	0	0	0	438.853	3686.4	407.095	498.019	2221.67	200829	2054.61	6660.21	6680.61	2.11611e+006	6346.23	93969.8	11936.1	1.21821e+007	10362.8	121180	0	0	0	0	516.144	5326.32	530.213	754.708	2462.04	295128	2462.92	12529.2	6945.19
2193	0	0	0	0	0	0	0	0	0	0	0	0	0	0	0	0	0	0	0	0	525.241	5773.51	492.541	701.993	2128.84	144457	1994.55	8402.81	4920.29	1.32108e+006	4720.52	22665.7	11918.9	5.69436e+006	11813.6	360389	0	0	0	0	605.551	8218.58	628.039	1215.45	2296.08	189684	2343.47	9021.52	5163.99
2205	0	0	0	0	0	0	0	0	0	0	0	0	0	0	0	0	0	0	0	0	522.827	5036.6	487.246	664.055	2666.9	261876	2494.1	11695.6	5246.27	1.21483e+006	4850.67	51783.6	9995.66	8.06593e+006	9234.87	195083	14397.3	0	18677.4	0	603.172	7586.62	631.263	966.048	2835.76	299642	2886.2	16068.5	5414.82
2217	0	0	0	0	0	0	0	0	0	0	0	0	0	0	0	0	0	0	0	0	482.994	4649.29	447.374	609.369	2571.32	245147	2438.8	8873.61	5878.84	1.7415e+006	5625.78	49261.3	10479.5	3.76194e+006	9685.03	352718	0	0	0	0	567.066	6550.78	593.017	1019.52	2861.78	321874	2874.04	14792.5	6111.51
2229	0	0	0	0	0	0	0	0	0	0	0	0	0	0	0	0	0	0	0	0	623.128	7207.39	587.185	996.919	2445.53	193552	2355.66	10450.9	5857.66	1.97448e+006	5718.77	44604.9	11411.2	5.04886e+006	11078.4	207059	19073.2	2.25894e+006	15928.2	179616	719.007	11117.2	747.615	1685.65	2736.03	242043	2794.89	12097.6	6388.93
2241	0	0	0	0	0	0	0	0	0	0	0	0	0	0	0	0	0	0	0	0	447.464	4312.64	420.12	503.838	2573.68	268507	2448.05	9514.55	5472.97	1.37023e+006	5130.94	51068.3	9575.97	5.65029e+006	10405.3	246874	0	0	0	0	533.319	6202.71	553.945	830.43	2856.68	293773	2865.41	13661.5	5654.18
2253	0	0	0	0	0	0	0	0	0	0	0	0	0	0	0	0	0	0	0	0	476.358	4420.61	446.033	621.703	2552.44	222758	2460.8	10873.3	6031.72	1.91498e+006	5801.47	46654.7	10699.7	2.94793e+006	10131.2	528186	0	0	0	0	559.649	6731.88	585.03	956.345	2867.27	313245	2887.32	14876.4	6599.89
2265	0	0	0	0	0	0	0	0	0	0	0	0	0	0	0	0	0	0	0	0	461.386	3853.45	434.483	387.66	2517.12	221064	2349.54	9734.29	5813.67	1.57545e+006	5703.11	65354.7	11224.3	5.71574e+006	11246.4	117298	0	0	0	0	551.751	6340.26	577.211	823.52	2745.39	263805	2771.88	12243.8	6302.08
2277	0	0	0	0	0	0	0	0	0	0	0	0	0	0	0	0	0	0	0	0	644.579	7614.01	605.042	860.291	2318.79	203000	2217.22	5866	5797.09	1.69927e+006	5433.1	51101.8	11160	3.81408e+006	10922.6	202121	0	0	0	0	740.358	12004.8	770.196	1222.1	2580.94	206518	2653.19	11592.6	6098.22
2289	0	0	0	0	0	0	0	0	0	0	0	0	0	0	0	0	0	0	0	0	508.452	4998.31	466.231	516.002	3535.44	419782	3336.88	14627.9	5748.72	2.48994e+006	5554	45064.1	12630.4	1.55362e+007	10880.7	190400	0	0	0	0	596.005	6817.41	629.793	898.409	3775.43	482407	3854.49	21823.1	6040.34
2301	0	0	0	0	0	0	0	0	0	0	0	0	0	0	0	0	0	0	0	0	490.556	4431.48	457.245	582.194	2581.94	224335	2442.26	9218.41	7613.03	3.4051e+006	7127.69	56942.9	10225.5	1.62165e+007	10491.8	70281.6	31959.9	0	18075.2	0	566.682	6385	587.931	796.28	2912.83	303565	2924.94	14387.6	7813.39
2313	0	0	0	0	0	0	0	0	0	0	0	0	0	0	0	0	0	0	0	0	540.315	5496.5	507.618	607.64	2807.52	295005	2658.83	12982.2	6166.08	1.55785e+006	5799.19	39954.7	15495.6	1.60313e+007	13395.6	140130	0	0	0	0	625.347	7727.74	640.538	879.018	3045.09	322570	3084.16	13256	6711.52
2325	0	0	0	0	0	0	0	0	0	0	0	0	0	0	0	0	0	0	0	0	425.206	3905.4	392.413	344.516	2862.32	282086	2747.76	10796.9	6360.61	2.65926e+006	6011.8	64243.3	11437.4	2.83746e+006	11089.5	31639	0	0	0	0	496.494	5913.05	526.756	649.393	3146.57	368790	3150.01	12908.6	6657.96
2337	0	0	0	0	0	0	0	0	0	0	0	0	0	0	0	0	0	0	0	0	584.613	6708.41	547.872	659.918	2364.95	207852	2226.37	6672.34	6540.84	2.20969e+006	6271.84	37532.7	14140	2.17888e+007	11600.8	444086	0	0	0	0	683.27	8390.27	713.244	1127.68	2614.25	258289	2663.21	11493.6	6978.1
2349	0	0	0	0	0	0	0	0	0	0	0	0	0	0	0	0	0	0	0	0	514.251	5513.79	481.466	585.382	2568.11	247667	2424.36	8259.57	5330.46	1.44108e+006	5041.24	28496.1	11715.1	1.3759e+007	11578.5	253364	0	0	0	0	605.54	7182.47	622.885	823.61	2816.37	308838	2880.68	11301.6	6023.79
2361	0	0	0	0	0	0	0	0	0	0	0	0	0	0	0	0	0	0	0	0	608.63	7031.83	577.415	839.064	2537.7	224696	2443.38	9361.88	5875.44	1.51003e+006	5580.78	36551.3	10305.2	1.25059e+006	9654.41	25891.4	0	0	0	0	708.806	9903.1	737.555	1257.19	2787.08	227566	2853.85	10315.9	6079.45
2373	0	0	0	0	0	0	0	0	0	0	0	0	0	0	0	0	0	0	0	0	402.693	3212.95	373.585	336.361	2831.35	284278	2714.74	10731	5617.15	1.98626e+006	5367.7	36942.5	11510.9	8.78088e+006	10393.7	99903.2	15128.1	0	15665	0	472.381	5333.38	504.115	859.655	3078.24	397429	3161.07	16567.6	5885.77
2385	0	0	0	0	0	0	0	0	0	0	0	0	0	0	0	0	0	0	0	0	434.019	3869.15	398.741	369.051	2094.22	160685	1967.22	5120.3	6028.57	1.89518e+006	5764.87	44315.2	9318.43	2.91169e+006	10065.9	339698	17396.6	0	16899.9	0	524.746	4876.65	539.949	560.219	2304.74	177723	2361.04	13701.7	6335.75
2397	0	0	0	0	0	0	0	0	0	0	0	0	0	0	0	0	0	0	0	0	507.348	4828.03	469.917	534.731	2446.48	230684	2265.42	6367.28	5107.68	1.35174e+006	4834.63	21093.3	12444.1	1.33514e+007	10868.6	152076	0	0	0	0	594.056	7019.8	608.835	790.483	2678.65	213639	2717.37	9158.74	5393.41
[truncated: 31 more columns]
