# Supplementary material for: IBSEM: An Individual-Based Atlantic Salmon Population Model
Source: PLoS One. 2015 Sep 18;10(9):e0138444. doi: 10.1371/journal.pone.0138444 (PMC4575158; doi:10.1371/journal.pone.0138444)
Supplement: S1 Minimal dataset — (ZIP) [file pone.0138444.s003.zip › temp/scenario 2/wild - 1/runFiles/results/parr0.txt]

month	averageAge	popSize	density	averageLength	stDevLength	averageWeight	stDevWeight	allele_0_0_Frequency	allele_0_1_Frequency	allele_0_2_Frequency	allele_0_3_Frequency	allele_0_4_Frequency	allele_0_5_Frequency	allele_0_6_Frequency	allele_0_7_Frequency	allele_0_8_Frequency	allele_0_9_Frequency	allele_0_10_Frequency	allele_0_11_Frequency	allele_0_12_Frequency	allele_0_13_Frequency	allele_0_14_Frequency	allele_0_15_Frequency	allele_0_16_Frequency	allele_0_17_Frequency	allele_0_18_Frequency	allele_0_19_Frequency	allele_0_20_Frequency	genotypicValueAverage	genotypicValueStDev
16	0	394077	1.57631	23.1396	0.840282	0.159321	0.0172588	0.164734	0.135579	0.149952	0.156137	0.135717	0.149955	0.146932	0.133427	0.129815	0.156094	0.151198	0.124189	0.150061	0.131006	0.14443	0.135165	0.158826	0.147857	0.159549	0.154469	0.0543701	0.146877	0.139795
21	5	65343	0.261372	72.9948	6.86042	5.03393	1.34299	0.173156	0.14163	0.155273	0.16066	0.141147	0.155877	0.152411	0.139992	0.135837	0.162879	0.156933	0.128774	0.155472	0.13674	0.151256	0.140153	0.163782	0.154347	0.165083	0.157668	0.0612537	0.152899	0.146935
22	6	34164	0.136656	77.2729	9.51453	6.0762	2.13611	0.184068	0.149368	0.162905	0.167633	0.149221	0.165028	0.159598	0.147685	0.142343	0.169696	0.163183	0.134835	0.162788	0.144158	0.158398	0.144538	0.168921	0.1591	0.171965	0.163359	0.0692835	0.16075	0.15479
26	10	24650	0.0986	77.1772	9.54524	6.0561	2.13847	0.195355	0.157485	0.169899	0.174239	0.157018	0.172961	0.16643	0.155396	0.1486	0.177099	0.171602	0.141663	0.17215	0.151623	0.166856	0.151907	0.174422	0.166065	0.178134	0.16854	0.0781339	0.168716	0.162899
28	0	44873	0.179492	23.365	0.833736	0.163981	0.0174612	0.150224	0.19329	0.107258	0.313217	0.270764	0.23035	0.153244	0.179651	0.148319	0.234373	0.222439	0.291378	0.0693736	0.139003	0.119081	0.288403	0.170905	0.123114	0.167072	0.146714	0.123114	0.192095	0.150577
33	5	11563	0.046252	74.484	6.97605	5.34625	1.43055	0.158955	0.194067	0.111001	0.318905	0.276831	0.242152	0.161074	0.185462	0.155755	0.243795	0.227277	0.294733	0.0735968	0.146588	0.114719	0.292268	0.179581	0.130546	0.16929	0.154199	0.130546	0.197948	0.152288
34	6	6595	0.02638	76.9413	9.49891	6.00051	2.12855	0.16793	0.200303	0.115997	0.331312	0.283472	0.252009	0.170129	0.192191	0.16376	0.251327	0.233359	0.299242	0.0793783	0.15489	0.111751	0.29909	0.187642	0.139272	0.177331	0.162244	0.139272	0.20554	0.154312
38	10	4918	0.019672	76.8421	9.52421	5.97982	2.13652	0.176901	0.203741	0.119866	0.341399	0.288837	0.263522	0.180155	0.199573	0.173749	0.26342	0.241257	0.303985	0.0847906	0.165819	0.107971	0.306425	0.192151	0.149553	0.182595	0.171818	0.149553	0.212865	0.15716
40	0	23985	0.09594	22.8354	0.799283	0.153106	0.0159857	0.298145	0.254201	0.175235	0.231645	0.361851	0.22562	0.285095	0.231207	0.327788	0.273108	0.185595	0.31528	0.230519	0.264603	0.264645	0.257182	0.393829	0.328726	0.321013	0.0801334	0.222785	0.262514	0.188578
45	5	6544	0.026176	73.7782	7.17298	5.20666	1.45029	0.309062	0.260238	0.188417	0.244652	0.375229	0.238463	0.298212	0.243735	0.341993	0.284459	0.188035	0.324649	0.242971	0.2772	0.279645	0.260697	0.40732	0.334505	0.338402	0.0826711	0.235789	0.273642	0.188881
46	6	3813	0.015252	77.2228	9.71159	6.0761	2.19238	0.328482	0.267637	0.19604	0.262523	0.389457	0.256884	0.319302	0.262261	0.363887	0.305271	0.198269	0.337923	0.261081	0.296486	0.297666	0.261474	0.423813	0.333858	0.354708	0.080514	0.254262	0.288545	0.189237
50	10	2922	0.011688	77.2067	9.7644	6.07553	2.20729	0.335729	0.273101	0.202772	0.271047	0.395962	0.265058	0.329911	0.270021	0.37423	0.312971	0.203799	0.341889	0.268994	0.303559	0.306639	0.264031	0.430698	0.333847	0.361739	0.0780287	0.262834	0.295665	0.189251
52	0	36384	0.145536	23.0525	0.864071	0.157579	0.017629	0.240628	0.104689	0.26645	0.264773	0.188489	0.235227	0.224577	0.181976	0.295748	0.112178	0.214916	0.240353	0.20575	0.0909053	0.207687	0.227999	0.11883	0.0881431	0.179021	0.214806	0.153969	0.207762	0.151782
57	5	9691	0.038764	75.7564	7.15526	5.62613	1.51836	0.247549	0.111547	0.275668	0.27443	0.199825	0.246053	0.234805	0.186255	0.306883	0.118202	0.225364	0.244712	0.215561	0.0963781	0.216128	0.237695	0.125219	0.0935404	0.182179	0.227273	0.164483	0.216158	0.153889
58	6	5483	0.021932	79.6297	9.61279	6.63583	2.29203	0.259256	0.121466	0.289805	0.286066	0.215302	0.258162	0.245851	0.195149	0.321539	0.126299	0.241565	0.25269	0.226883	0.104414	0.22816	0.253146	0.13323	0.10104	0.188583	0.243845	0.179099	0.227948	0.157107
62	10	4086	0.016344	79.5013	9.5398	6.60078	2.26913	0.268111	0.129956	0.297969	0.295521	0.227117	0.267499	0.25722	0.200073	0.333333	0.133138	0.252814	0.259545	0.236417	0.112212	0.237274	0.264929	0.137298	0.107073	0.197259	0.257832	0.190896	0.237023	0.158488
64	0	8442	0.033768	22.7003	0.799617	0.150422	0.0158009	0.172175	0.393094	0.174603	0.308162	0.164001	0.253198	0	0.363717	0.302416	0.119521	0.363836	0.274224	0.226309	0.17407	0.31669	0.124674	0	0.133677	0.176321	0.170339	0.112355	0.230938	0.09735
69	5	2358	0.009432	74.7888	6.72311	5.40103	1.38223	0.1743	0.394402	0.178329	0.310221	0.168363	0.251908	0	0.36408	0.302799	0.119169	0.361959	0.26866	0.22307	0.178329	0.320611	0.12553	0	0.134436	0.169635	0.173028	0.115776	0.232137	0.0978472
70	6	1369	0.005476	75.8873	9.25086	5.7519	2.01034	0.181885	0.39664	0.19065	0.307889	0.181154	0.242148	0	0.371439	0.299489	0.124543	0.368517	0.260044	0.232286	0.187728	0.314463	0.136231	0	0.138422	0.184076	0.179693	0.121256	0.23613	0.0974589
74	10	1026	0.004104	75.9615	9.24537	5.76763	2.00739	0.182261	0.402534	0.192495	0.312378	0.184211	0.245127	0	0.372807	0.297271	0.125244	0.368908	0.255361	0.238791	0.189571	0.318713	0.132554	0	0.141326	0.187135	0.180799	0.121345	0.23817	0.0977445
76	0	33326	0.133304	23.337	0.817882	0.163374	0.0170817	0.470504	0.148623	0.492663	0.411781	0.266999	0.224614	0.411796	0.209131	0.388015	0.211607	0.164286	0.325122	0.268634	0.570621	0.254681	0.259542	0.344131	0.246669	0.306337	0.313719	0.310448	0.331788	0.198524
81	5	9018	0.036072	72.63	7.16492	4.97245	1.40808	0.481592	0.165669	0.511532	0.429142	0.28177	0.234475	0.424263	0.220781	0.399257	0.222222	0.176314	0.344034	0.270016	0.590597	0.274728	0.280217	0.368153	0.266966	0.326458	0.334165	0.330506	0.346326	0.201654
82	6	5489	0.021956	72.053	9.56672	4.96594	1.90198	0.496265	0.180998	0.526963	0.440426	0.293496	0.24622	0.434505	0.233376	0.408544	0.233011	0.188468	0.359537	0.269539	0.607943	0.292403	0.296866	0.388322	0.284023	0.343323	0.351339	0.348697	0.359509	0.20379
86	10	4247	0.016988	71.8247	9.55133	4.91974	1.8858	0.509772	0.193666	0.53838	0.457853	0.309159	0.260537	0.447846	0.242877	0.415941	0.245821	0.200377	0.379209	0.271957	0.624794	0.312574	0.317165	0.411467	0.303508	0.363551	0.374382	0.368024	0.373258	0.205025
88	0	36699	0.146796	23.1831	0.829151	0.160199	0.0170799	0.576991	0.317202	0.552862	0.541827	0.609267	0.657116	0.623859	0.587291	0.876536	0.8243	0.487765	0.604049	0.650699	0.57943	0.653642	0.365555	0.451429	0.404575	0.564361	0.445421	0.623191	0.565302	0.134358
93	5	10807	0.043228	68.0811	6.40719	4.08845	1.09892	0.582817	0.322708	0.565328	0.550847	0.619506	0.661562	0.629222	0.592856	0.880633	0.83432	0.486305	0.607153	0.657074	0.587582	0.659156	0.365319	0.452623	0.401036	0.568705	0.449061	0.63061	0.571855	0.131681
94	6	7024	0.028096	68.4583	8.7613	4.24658	1.55857	0.592326	0.331364	0.577876	0.550612	0.626353	0.665148	0.626495	0.597808	0.881549	0.839194	0.485194	0.613112	0.663511	0.593323	0.664009	0.364678	0.453303	0.398847	0.570757	0.452947	0.635322	0.577319	0.129844
98	10	5796	0.023184	68.3699	8.77291	4.23115	1.55533	0.599724	0.336439	0.586784	0.554262	0.636301	0.671325	0.626294	0.600759	0.88354	0.845411	0.484472	0.616977	0.670462	0.598344	0.66589	0.36715	0.455228	0.396653	0.574448	0.456608	0.641218	0.582542	0.128238
100	0	8600	0.0344	22.6608	0.806208	0.149652	0.015877	0.623837	0.282326	0.506977	0.470407	0.51907	0.522907	0.453779	0.192151	0.567035	0.324128	0.441919	0.494419	0.564012	0.525	0.542558	0.571395	0.495698	0.46814	0.471279	0.54343	0.543488	0.471077	0.167697
105	5	2554	0.010216	70.4169	6.82998	4.52901	1.25587	0.629405	0.283868	0.509397	0.466327	0.521535	0.522905	0.464761	0.189115	0.566366	0.322044	0.445771	0.494714	0.566562	0.53289	0.543657	0.570282	0.497063	0.469655	0.475137	0.552662	0.552271	0.473072	0.166427
106	6	1612	0.006448	72.6376	9.13108	5.06142	1.84604	0.641129	0.299318	0.520161	0.475186	0.527605	0.533499	0.46464	0.194169	0.569169	0.317928	0.450993	0.498139	0.575993	0.542184	0.55397	0.576923	0.503412	0.476737	0.484491	0.558623	0.560484	0.481464	0.165919
110	10	1272	0.005088	72.56	9.19883	5.0488	1.84909	0.652516	0.310142	0.526336	0.478381	0.534591	0.546384	0.470126	0.204403	0.578223	0.32272	0.46423	0.511006	0.569182	0.545991	0.561321	0.586478	0.516903	0.489387	0.488994	0.568396	0.568789	0.489797	0.163594
112	0	17251	0.069004	23.5476	0.829009	0.167822	0.0176245	0.747493	0.455336	0.545157	0.523941	0.611008	0.565098	0.521941	0.386876	0.750449	0.567851	0.226509	0.42699	0.613182	0.541795	0.523361	0.496551	0.52368	0.250826	0.363283	0.38792	0.546693	0.548511	0.102687
117	5	5182	0.020728	70.8484	6.47022	4.59816	1.19352	0.748553	0.460922	0.553937	0.522964	0.613566	0.563778	0.524797	0.388846	0.748746	0.573813	0.225782	0.437765	0.613759	0.541586	0.523832	0.497684	0.519587	0.252991	0.364628	0.386916	0.554516	0.55106	0.103399
118	6	3294	0.013176	70.9462	9.00683	4.72095	1.71654	0.751821	0.465847	0.551609	0.530965	0.616727	0.569065	0.533698	0.388282	0.749696	0.56861	0.224954	0.434882	0.610808	0.544778	0.531573	0.497875	0.515938	0.249848	0.366272	0.387978	0.561324	0.553591	0.102821
122	10	2727	0.010908	70.9582	9.04085	4.725	1.72658	0.754125	0.466813	0.552805	0.53337	0.617712	0.573524	0.534103	0.391823	0.748625	0.569124	0.226073	0.439311	0.612761	0.544554	0.53062	0.4978	0.510268	0.249358	0.366337	0.387422	0.56839	0.555072	0.102443
124	0	3953	0.015812	22.5394	0.781847	0.147243	0.0152031	0.991272	0.288515	0.748925	0.547306	0.770428	0.768404	0.310397	0.553757	0.564761	0.704149	0.488869	0.758285	0.730584	0.521376	0.50253	0.56514	0.56514	0.557172	0.517329	0.778396	0.787503	0.637247	0.0743329
129	5	1211	0.004844	69.2138	6.19522	4.28438	1.08869	0.992981	0.286953	0.755987	0.552849	0.777044	0.771263	0.303881	0.557803	0.571841	0.705202	0.474814	0.764657	0.727085	0.528489	0.500413	0.573906	0.571429	0.561932	0.522709	0.78076	0.799339	0.63958	0.076766
130	6	827	0.003308	71.4927	8.66056	4.80988	1.65597	0.99214	0.287787	0.767231	0.561064	0.779927	0.764208	0.310762	0.561064	0.578597	0.70919	0.474002	0.767231	0.732769	0.525998	0.512092	0.579202	0.576179	0.565296	0.527811	0.781741	0.80653	0.642905	0.0781866
134	10	703	0.002812	71.5881	8.45627	4.81955	1.6252	0.992888	0.293741	0.768848	0.558321	0.780939	0.773826	0.322191	0.561166	0.578236	0.703414	0.475107	0.769559	0.736842	0.533428	0.507824	0.579659	0.576102	0.568279	0.529872	0.777383	0.806543	0.645185	0.0776817
136	0	24623	0.098492	22.6671	0.833575	0.149817	0.0164674	0.792288	0.398855	0.534927	0.54045	0.76857	0.539557	0.616416	0.71222	0.773342	0.727308	0.475226	0.437416	0.778926	0.80967	0.740649	0.416724	0.452565	0.441599	0.698981	0.391565	0.712911	0.613956	0.111959
141	5	7521	0.030084	68.438	6.36253	4.15007	1.09684	0.792647	0.409121	0.538692	0.544077	0.770509	0.543944	0.62392	0.712871	0.776227	0.72989	0.480455	0.441298	0.776758	0.809733	0.737003	0.418362	0.452998	0.449209	0.700572	0.393299	0.722178	0.617529	0.112753
142	6	4850	0.0194	71.1417	8.84764	4.75125	1.69628	0.797113	0.414124	0.548866	0.549588	0.773918	0.551031	0.621031	0.715979	0.777938	0.734021	0.483608	0.444742	0.778557	0.808351	0.734536	0.416082	0.454639	0.451546	0.700515	0.396186	0.729381	0.621628	0.112915
146	10	4087	0.016348	71.1201	8.83694	4.74683	1.70014	0.800465	0.420847	0.554196	0.552973	0.77563	0.553707	0.622706	0.716663	0.777832	0.737583	0.482873	0.445314	0.778933	0.806949	0.734035	0.414974	0.463421	0.454979	0.698434	0.400049	0.732077	0.624566	0.113477
148	0	5864	0.023456	22.4028	0.778341	0.144596	0.0149817	0.868605	0.426756	0.423431	0.855474	0.821709	0.514154	0.577848	0.464018	0.862636	0.420447	0.4919	0.355986	0.679911	0.566849	0.609737	0.673175	0.85897	0.662858	0.665842	0.679229	0.786494	0.628219	0.0881949
153	5	1790	0.00716	65.7358	6.08708	3.67896	0.970103	0.865084	0.425698	0.42486	0.851676	0.824302	0.509497	0.579609	0.465922	0.860894	0.441899	0.492737	0.356145	0.678771	0.565922	0.609777	0.671229	0.86257	0.65838	0.672067	0.67905	0.785754	0.628208	0.0885839
154	6	1200	0.0048	68.1031	8.93363	4.19006	1.55698	0.867083	0.430417	0.414583	0.859583	0.81875	0.5125	0.583333	0.47	0.8675	0.44375	0.49875	0.3475	0.68	0.562917	0.605	0.673333	0.864167	0.663333	0.666667	0.6725	0.7825	0.62911	0.0890981
158	10	1017	0.004068	68.0477	9.02316	4.18427	1.57209	0.867257	0.432153	0.418879	0.863324	0.816126	0.514258	0.585054	0.476893	0.867748	0.442478	0.50295	0.343166	0.6765	0.563422	0.60472	0.671091	0.861849	0.661259	0.665192	0.667158	0.782694	0.630287	0.0890471
160	0	24241	0.096964	22.958	0.85116	0.155643	0.0172078	0.701394	0.478982	0.589662	0.555815	0.55994	0.647086	0.627037	0.485149	0.753455	0.490079	0.427581	0.709665	0.752692	0.749907	0.683285	0.605977	0.562848	0.312755	0.657357	0.369519	0.796584	0.593388	0.134414
165	5	7303	0.029212	69.3819	6.58152	4.32809	1.17469	0.711146	0.485896	0.590785	0.559701	0.56333	0.650555	0.629947	0.492263	0.756607	0.500274	0.429002	0.715254	0.755238	0.753663	0.689237	0.607285	0.567917	0.31713	0.660687	0.367109	0.798781	0.598353	0.134172
166	6	4685	0.01874	72.3595	8.97705	4.99768	1.79112	0.722625	0.489541	0.597118	0.566275	0.56937	0.656457	0.632764	0.499787	0.759872	0.506403	0.428922	0.721345	0.762006	0.754749	0.690395	0.615688	0.573212	0.319424	0.659872	0.36841	0.801174	0.60423	0.134207
170	10	3905	0.01562	72.272	9.01791	4.98208	1.79351	0.732907	0.493086	0.602561	0.570294	0.576953	0.665813	0.633419	0.506274	0.765813	0.510115	0.430602	0.723688	0.76338	0.760691	0.696671	0.61767	0.575928	0.318694	0.662612	0.36735	0.804225	0.609651	0.134981
172	0	25013	0.100052	23.1149	0.848477	0.158828	0.017331	0.764882	0.571983	0.817955	0.734118	0.553512	0.530224	0.348599	0.715728	0.696798	0.706113	0.222744	0.478351	0.938752	0.812318	0.520609	0.627694	0.509315	0.400352	0.36571	0.606824	0.880062	0.637662	0.0963624
177	5	7457	0.029828	67.8273	6.13567	4.03548	1.04832	0.769344	0.572482	0.813665	0.734679	0.556524	0.537146	0.34947	0.719257	0.698941	0.704372	0.221671	0.479616	0.936234	0.811788	0.522999	0.634102	0.509119	0.401904	0.36449	0.609226	0.884136	0.639043	0.0965551
178	6	4848	0.019392	68.9153	8.42372	4.31491	1.5291	0.77795	0.578073	0.817244	0.733395	0.562706	0.542595	0.350144	0.724113	0.69802	0.709983	0.223391	0.477104	0.934922	0.815594	0.527331	0.63521	0.509798	0.404703	0.361902	0.61448	0.887583	0.642803	0.0966627
182	10	4062	0.016248	68.8876	8.48118	4.31232	1.53718	0.781019	0.584564	0.819916	0.739906	0.570162	0.550468	0.350935	0.729197	0.692885	0.71418	0.225751	0.480551	0.935746	0.817208	0.526465	0.635647	0.512063	0.405711	0.361645	0.617061	0.888725	0.646636	0.0962573
184	0	11020	0.04408	22.5722	0.796593	0.147904	0.0155593	0.687523	0.226588	0.68843	0.69755	0.774819	0.430399	0.453766	0.686706	0.829129	0.722459	0.339383	0.449002	0.831987	0.855127	0.685935	0.615517	0.259619	0.487568	0.527541	0.55059	0.657396	0.590263	0.0982157
189	5	3348	0.013392	68.4304	6.35979	4.14888	1.10183	0.692652	0.226553	0.689068	0.696087	0.772999	0.429062	0.452957	0.685633	0.828256	0.721326	0.344982	0.459229	0.824671	0.857826	0.682497	0.61828	0.264337	0.495072	0.52494	0.554659	0.652778	0.591008	0.098361
190	6	2233	0.008932	72.6615	8.86783	5.05363	1.79077	0.693686	0.226153	0.690551	0.699955	0.780564	0.439319	0.457456	0.688088	0.82893	0.725034	0.344156	0.458576	0.829154	0.853784	0.684505	0.616883	0.264666	0.496641	0.523063	0.553068	0.658979	0.593499	0.0973097
194	10	1888	0.007552	72.601	8.9104	5.0436	1.79929	0.698093	0.230138	0.695445	0.703655	0.785487	0.440413	0.46054	0.692267	0.830773	0.731197	0.344809	0.458422	0.829979	0.849576	0.685381	0.618909	0.26589	0.496292	0.521186	0.555085	0.662341	0.596718	0.0968808
196	0	44403	0.177612	23.0252	0.830465	0.156972	0.0168928	0.831475	0.43166	0.504853	0.534254	0.653593	0.547181	0.633088	0.719028	0.713792	0.71315	0.516992	0.500676	0.914702	0.72655	0.769205	0.438563	0.402912	0.472592	0.783449	0.417123	0.734297	0.615745	0.113925
201	5	13092	0.052368	69.0515	6.39153	4.26143	1.12607	0.835167	0.433509	0.505003	0.538688	0.656661	0.549954	0.636572	0.721586	0.712687	0.713451	0.51795	0.504583	0.917049	0.728384	0.772762	0.440956	0.40624	0.475519	0.78441	0.421135	0.735793	0.618148	0.114339
202	6	8541	0.034164	70.9891	8.90766	4.7246	1.7045	0.84311	0.436483	0.505854	0.543789	0.661691	0.555848	0.640499	0.724739	0.711568	0.71508	0.519845	0.510245	0.919213	0.729657	0.77567	0.442396	0.407212	0.479452	0.784217	0.422726	0.739726	0.621923	0.114193
206	10	7109	0.028436	70.9088	8.92562	4.70999	1.70472	0.846744	0.441553	0.507737	0.547827	0.666198	0.562315	0.644183	0.729076	0.71304	0.717119	0.522085	0.515473	0.920945	0.730623	0.776621	0.441623	0.411169	0.48516	0.781967	0.423196	0.745112	0.625459	0.113838
208	0	50889	0.203556	23.0659	0.831391	0.157803	0.0169625	0.799298	0.458282	0.70921	0.765313	0.667954	0.638006	0.761117	0.690061	0.869166	0.632494	0.669654	0.355057	0.830091	0.746615	0.575213	0.643882	0.73339	0.690758	0.846244	0.527059	0.887363	0.682955	0.0893649
213	5	14992	0.059968	65.2386	5.92197	3.59297	0.927814	0.802695	0.457177	0.712213	0.767843	0.668457	0.637473	0.76174	0.691235	0.870698	0.63714	0.672225	0.356357	0.831277	0.749466	0.579909	0.641509	0.734792	0.6874	0.844951	0.528849	0.88834	0.68446	0.0896864
214	6	9991	0.039964	69.5456	8.61881	4.43835	1.57672	0.810279	0.460715	0.715694	0.768642	0.668151	0.639926	0.763337	0.691973	0.871234	0.640376	0.671855	0.35512	0.831448	0.749374	0.583926	0.640476	0.735112	0.687569	0.84401	0.530978	0.889451	0.686923	0.0894556
218	10	8558	0.034232	69.4555	8.62375	4.42198	1.57518	0.814735	0.462199	0.72143	0.771792	0.669257	0.642498	0.766125	0.694029	0.871232	0.642031	0.675859	0.356567	0.834658	0.752921	0.583723	0.643784	0.737789	0.691517	0.845817	0.531842	0.890161	0.689759	0.0886882
220	0	18121	0.072484	22.7138	0.834027	0.150738	0.0165449	0.834722	0.411098	0.944981	0.605237	0.635754	0.747972	0.659152	0.79154	0.809861	0.902213	0.543982	0.638982	0.813283	0.917471	0.610369	0.683323	0.762403	0.492495	0.42001	0.446057	0.962005	0.70613	0.0983059
225	5	5660	0.02264	70.3387	6.47235	4.50162	1.17589	0.840106	0.410777	0.946378	0.607597	0.638163	0.747615	0.664488	0.796466	0.811837	0.900972	0.541961	0.640636	0.813958	0.918551	0.607067	0.681714	0.762986	0.495318	0.423763	0.448322	0.963163	0.708062	0.0978773
226	6	3788	0.015152	69.9585	8.97641	4.53184	1.66864	0.841869	0.414335	0.946542	0.614968	0.64018	0.75	0.663675	0.798442	0.813226	0.902719	0.539467	0.643083	0.814942	0.920275	0.604277	0.683738	0.76518	0.494456	0.424234	0.45037	0.961457	0.710054	0.0974043
230	10	3295	0.01318	69.963	8.95515	4.53159	1.6629	0.843096	0.421093	0.948103	0.619272	0.641882	0.75129	0.662367	0.800607	0.814871	0.903794	0.541426	0.647193	0.81563	0.919575	0.604704	0.685736	0.768741	0.490744	0.426707	0.450228	0.962671	0.71228	0.0967887
232	0	59824	0.239296	22.8984	0.831538	0.154413	0.0167263	0.846734	0.653642	0.891732	0.886601	0.526227	0.689782	0.803114	0.800398	0.878619	0.802771	0.411415	0.680078	0.943041	0.817063	0.742386	0.767468	0.685469	0.316136	0.72959	0.308563	0.93368	0.754843	0.0891128
237	5	18037	0.072148	69.1129	6.28178	4.26904	1.10834	0.846344	0.658424	0.894411	0.887786	0.524283	0.692438	0.802129	0.801685	0.880329	0.804873	0.41207	0.684482	0.943505	0.819122	0.743638	0.769502	0.683927	0.31696	0.7295	0.309142	0.934357	0.756228	0.0892642
238	6	12112	0.048448	72.3905	8.85625	4.998	1.76444	0.849447	0.661988	0.900801	0.891678	0.52836	0.698481	0.801767	0.80639	0.88111	0.810725	0.418098	0.686922	0.945054	0.821087	0.744716	0.772209	0.688284	0.317	0.733033	0.311798	0.935436	0.759934	0.0884019
242	10	10522	0.042088	72.3721	8.81397	4.99226	1.75375	0.850931	0.664465	0.902347	0.893224	0.53046	0.700057	0.802889	0.808877	0.881296	0.811918	0.419027	0.689033	0.944355	0.822182	0.745676	0.772144	0.690553	0.316432	0.733796	0.313439	0.936181	0.76146	0.0878484
244	0	45666	0.182664	22.5724	0.791549	0.1479	0.0154735	0.810702	0.467492	0.446875	0.57856	0.653002	0.65978	0.636108	0.694674	0.576293	0.774493	0.512208	0.587932	0.948934	0.747504	0.696941	0.321497	0.493967	0.429236	0.686824	0.42916	0.709828	0.618331	0.111748
249	5	13367	0.053468	68.2081	6.34458	4.10879	1.08898	0.811439	0.472619	0.455076	0.582666	0.658899	0.662452	0.639298	0.691965	0.578178	0.774407	0.512606	0.59516	0.946622	0.751216	0.699297	0.328084	0.498579	0.434204	0.690319	0.432184	0.713548	0.621711	0.11082
250	6	8787	0.035148	68.4258	8.67479	4.23695	1.54236	0.814157	0.47337	0.460965	0.587231	0.662911	0.666268	0.642711	0.693695	0.58046	0.778593	0.519916	0.600205	0.94691	0.750541	0.700467	0.331512	0.505576	0.439001	0.693752	0.430522	0.716172	0.625025	0.10998
254	10	7351	0.029404	68.3539	8.63737	4.22232	1.53018	0.816352	0.475514	0.466603	0.591144	0.665284	0.664535	0.645626	0.696776	0.580941	0.78003	0.523602	0.607672	0.946606	0.750442	0.702149	0.337505	0.511427	0.442797	0.692899	0.432594	0.720786	0.627649	0.109555
256	0	62659	0.250636	22.9092	0.879448	0.154701	0.0177031	0.70432	0.437822	0.63836	0.447525	0.620996	0.481639	0.684738	0.700825	0.791474	0.68386	0.417378	0.354019	0.743939	0.750092	0.654479	0.516175	0.467571	0.529166	0.80591	0.44826	0.788801	0.591673	0.122231
261	5	17789	0.071156	67.2843	6.27529	3.94548	1.05357	0.709764	0.448114	0.645371	0.454635	0.627888	0.485384	0.684074	0.705633	0.788352	0.6877	0.422817	0.357328	0.74369	0.752965	0.653213	0.520996	0.468773	0.526055	0.806144	0.451487	0.785373	0.596611	0.121904
262	6	11480	0.04592	69.344	8.72974	4.40664	1.6018	0.710714	0.454225	0.651524	0.46128	0.631402	0.491071	0.687282	0.713415	0.7902	0.688589	0.429355	0.358537	0.744817	0.756315	0.653615	0.524913	0.471124	0.522169	0.807796	0.450653	0.785235	0.600602	0.121617
266	10	9561	0.038244	69.2867	8.68466	4.39422	1.59396	0.716086	0.458216	0.658665	0.470976	0.636701	0.497908	0.690252	0.714988	0.791654	0.688892	0.439389	0.361312	0.748353	0.757975	0.653854	0.529965	0.475473	0.522958	0.808911	0.451836	0.789143	0.605505	0.121435
268	0	84885	0.33954	22.8845	0.834811	0.154139	0.0167656	0.882406	0.505525	0.578919	0.678977	0.705572	0.634064	0.741427	0.69087	0.819703	0.649214	0.616964	0.486264	0.846875	0.771196	0.559663	0.65392	0.748424	0.611722	0.767768	0.686523	0.879955	0.681592	0.0995777
273	5	23848	0.095392	68.4143	6.30191	4.1441	1.09124	0.887705	0.510357	0.580803	0.679512	0.710856	0.637097	0.741802	0.691651	0.823549	0.648126	0.618878	0.486016	0.846843	0.771532	0.564156	0.657707	0.750964	0.613196	0.768618	0.684774	0.880808	0.684305	0.0993338
274	6	15647	0.062588	69.5374	8.69964	4.44091	1.60277	0.890842	0.517671	0.581389	0.685243	0.71755	0.645747	0.745798	0.694478	0.829073	0.6476	0.618841	0.489838	0.846009	0.771873	0.566978	0.658337	0.753148	0.617499	0.768486	0.687288	0.882853	0.688283	0.0985171
278	10	13250	0.053	69.5188	8.69835	4.4374	1.6015	0.89234	0.52317	0.58434	0.690415	0.720038	0.648755	0.748075	0.697321	0.830491	0.64766	0.621736	0.493208	0.847396	0.770528	0.567245	0.660038	0.756528	0.619321	0.769283	0.685698	0.882491	0.691042	0.098085
280	0	37555	0.15022	22.6375	0.846397	0.149253	0.0166768	0.745227	0.439396	0.850406	0.646226	0.600985	0.595979	0.801691	0.689695	0.925842	0.723632	0.579909	0.559686	0.834989	0.798735	0.804553	0.664505	0.684449	0.528665	0.700905	0.464572	0.95235	0.680914	0.0995661
285	5	11360	0.04544	68.3888	6.31023	4.13972	1.08806	0.745511	0.444718	0.854313	0.649604	0.599604	0.598107	0.805458	0.693266	0.926496	0.72522	0.580502	0.561488	0.83618	0.797799	0.806778	0.666065	0.687808	0.529137	0.698415	0.464437	0.951364	0.683069	0.0996179
286	6	7533	0.030132	71.8713	8.92542	4.89786	1.75285	0.749768	0.452874	0.853179	0.655648	0.602615	0.604341	0.808841	0.697199	0.927386	0.722687	0.578919	0.56883	0.833333	0.797093	0.807514	0.667662	0.69096	0.524758	0.703969	0.462233	0.952675	0.686321	0.0990398
290	10	6460	0.02584	71.7856	8.93304	4.88127	1.74989	0.752941	0.458127	0.855805	0.659365	0.60565	0.606502	0.810759	0.700232	0.927709	0.72531	0.580031	0.568963	0.832972	0.798684	0.805805	0.671053	0.69613	0.523607	0.702245	0.462152	0.952554	0.688983	0.098155
292	0	99155	0.39662	22.854	0.865592	0.153573	0.0173777	0.771156	0.413126	0.765766	0.742877	0.618834	0.589915	0.705986	0.684328	0.740916	0.858081	0.548485	0.602294	0.930427	0.803479	0.744072	0.640901	0.598583	0.443472	0.737507	0.457874	0.899284	0.672544	0.114775
297	5	27436	0.109744	67.0205	6.24856	3.89927	1.03764	0.775186	0.419576	0.769737	0.745353	0.619879	0.594839	0.709433	0.687691	0.742984	0.859181	0.546946	0.605354	0.930639	0.804764	0.744806	0.642404	0.597791	0.441008	0.734619	0.45597	0.900915	0.675568	0.114455
298	6	17831	0.071324	68.5612	8.58428	4.25741	1.53222	0.780859	0.425439	0.773709	0.749958	0.626437	0.59963	0.710588	0.69253	0.743228	0.861001	0.550334	0.605126	0.930094	0.806909	0.744097	0.646346	0.602182	0.441338	0.734423	0.457013	0.902305	0.679511	0.113685
302	10	15057	0.060228	68.4835	8.60004	4.24418	1.53278	0.786013	0.429999	0.77894	0.7543	0.630936	0.604436	0.712791	0.694029	0.745268	0.863884	0.552965	0.60965	0.9297	0.808395	0.745002	0.651391	0.606296	0.442452	0.731852	0.454672	0.90433	0.68327	0.113306
304	0	181655	0.72662	22.9846	0.854033	0.156184	0.0173075	0.885104	0.510203	0.697047	0.717354	0.722053	0.663356	0.697817	0.73459	0.727993	0.878729	0.513826	0.619212	0.860337	0.771193	0.767807	0.546993	0.59632	0.458047	0.721312	0.452666	0.848333	0.703222	0.126545
309	5	45640	0.18256	65.734	6.16889	3.68119	0.986873	0.887763	0.517101	0.704831	0.722699	0.725493	0.667945	0.702443	0.738891	0.730752	0.881705	0.518482	0.621615	0.860933	0.773981	0.770563	0.551457	0.601348	0.457143	0.72076	0.453725	0.850372	0.707624	0.126211
310	6	29522	0.118088	67.1104	8.55091	4.00046	1.47058	0.891793	0.521255	0.712757	0.728948	0.728965	0.672498	0.706846	0.742887	0.733538	0.884527	0.520595	0.624822	0.861815	0.777691	0.77283	0.55777	0.605294	0.455626	0.717719	0.455406	0.852483	0.711891	0.125275
314	10	24990	0.09996	67.0301	8.54973	3.98667	1.46944	0.894118	0.527651	0.719148	0.733473	0.733994	0.677411	0.710624	0.746859	0.735134	0.887835	0.523129	0.629672	0.862105	0.780112	0.77539	0.562945	0.609504	0.455362	0.717187	0.455982	0.854062	0.715981	0.124568
316	0	93549	0.374196	22.8019	0.851425	0.152512	0.0169961	0.863537	0.560589	0.713054	0.61983	0.660151	0.581358	0.69788	0.726651	0.729543	0.66742	0.502079	0.520652	0.845274	0.780682	0.700291	0.629365	0.577419	0.533993	0.753172	0.622545	0.840068	0.679124	0.103221
321	5	26148	0.104592	66.8941	6.16701	3.87521	1.0198	0.865573	0.566009	0.714414	0.626855	0.665577	0.582339	0.701086	0.728258	0.728277	0.665003	0.507706	0.520441	0.844998	0.781666	0.699881	0.632324	0.577597	0.536982	0.753863	0.622419	0.840485	0.681813	0.102758
322	6	17130	0.06852	67.0294	8.4752	3.98306	1.4496	0.868389	0.571862	0.717221	0.63094	0.671103	0.585435	0.699708	0.730064	0.729364	0.662026	0.511325	0.524839	0.844133	0.781961	0.70073	0.635318	0.580765	0.54101	0.754641	0.62268	0.840981	0.684643	0.102855
326	10	14588	0.058352	66.9692	8.46234	3.97216	1.44425	0.872464	0.576364	0.718399	0.635317	0.676823	0.589251	0.702804	0.734028	0.734336	0.659515	0.515492	0.52742	0.845421	0.783075	0.701227	0.637476	0.584145	0.546648	0.753839	0.623081	0.841856	0.687992	0.102543
328	0	164402	0.657608	22.8858	0.846444	0.154182	0.0170166	0.686348	0.54548	0.7574	0.615908	0.71348	0.639095	0.722403	0.722579	0.830318	0.624098	0.530535	0.493102	0.79739	0.808688	0.577274	0.581581	0.544315	0.561967	0.777825	0.541763	0.877879	0.664107	0.103195
333	5	42199	0.168796	67.5715	6.17901	3.992	1.04109	0.694092	0.550866	0.757399	0.617811	0.714484	0.641496	0.726107	0.724389	0.832923	0.623664	0.531375	0.493294	0.798408	0.808728	0.578853	0.582597	0.545214	0.562466	0.780362	0.544018	0.879097	0.666923	0.102806
334	6	27204	0.108816	67.7355	8.56513	4.10962	1.49239	0.700779	0.555121	0.758105	0.622831	0.718644	0.646835	0.73094	0.723919	0.835465	0.623934	0.533139	0.495571	0.799239	0.809348	0.582102	0.58315	0.549533	0.562656	0.780308	0.544387	0.880018	0.670361	0.102419
338	10	22892	0.091568	67.6793	8.56325	4.09969	1.48992	0.707256	0.559475	0.759676	0.625022	0.720514	0.650249	0.733488	0.726498	0.835729	0.623602	0.534663	0.498362	0.80017	0.808448	0.582365	0.583195	0.55159	0.563516	0.780163	0.546785	0.880744	0.673099	0.102375
340	0	215750	0.863	23.1445	0.91067	0.159532	0.0187293	0.811238	0.445386	0.717075	0.673402	0.693743	0.67127	0.761692	0.786711	0.772294	0.828665	0.580586	0.50044	0.902114	0.800227	0.737683	0.730343	0.644243	0.483676	0.676705	0.503831	0.919226	0.690762	0.104816
345	5	51798	0.207192	69.2799	6.38741	4.30289	1.13383	0.816084	0.451108	0.723011	0.677497	0.693231	0.673018	0.765744	0.792357	0.77225	0.831374	0.58455	0.502085	0.904079	0.802396	0.739276	0.730665	0.645971	0.482567	0.678878	0.501236	0.919707	0.694245	0.103815
346	6	33123	0.132492	72.0258	8.95716	4.9297	1.75936	0.819808	0.458714	0.727742	0.678909	0.69485	0.674365	0.770492	0.796214	0.772258	0.83353	0.587326	0.503653	0.903541	0.804924	0.740935	0.73292	0.647133	0.483758	0.67832	0.499291	0.920312	0.69743	0.103144
350	10	27828	0.111312	71.9908	8.96742	4.92318	1.75795	0.823936	0.463831	0.732949	0.680574	0.696708	0.676711	0.772495	0.797686	0.773466	0.836172	0.588867	0.505139	0.902975	0.80631	0.741663	0.733596	0.647837	0.484512	0.680106	0.497125	0.920907	0.70021	0.102478
352	0	179082	0.716328	22.8717	0.875664	0.153944	0.0176177	0.754233	0.373778	0.766414	0.673052	0.653393	0.622327	0.68869	0.681534	0.722208	0.817207	0.627243	0.590997	0.908355	0.79926	0.672907	0.649041	0.714262	0.543569	0.70375	0.525114	0.873371	0.663519	0.090137
357	5	44915	0.17966	66.1644	6.04194	3.74858	0.976468	0.756818	0.3764	0.768997	0.674841	0.657097	0.625203	0.691128	0.682957	0.723522	0.819348	0.629534	0.592875	0.908026	0.800111	0.673339	0.649649	0.716453	0.543727	0.703662	0.524658	0.872659	0.665712	0.089802
358	6	28717	0.114868	66.7292	8.38464	3.92776	1.41818	0.759985	0.380123	0.770502	0.677264	0.660985	0.628182	0.692551	0.68651	0.724327	0.820072	0.62947	0.592976	0.9088	0.800919	0.675367	0.650921	0.716701	0.54614	0.702511	0.524115	0.872079	0.667993	0.0893335
362	10	24144	0.096576	66.7084	8.37976	3.92404	1.41701	0.763854	0.38347	0.773008	0.678678	0.664182	0.630053	0.695494	0.68866	0.725108	0.822979	0.628873	0.593791	0.908818	0.801048	0.67553	0.649582	0.717197	0.546823	0.702369	0.52336	0.872618	0.670199	0.0891796
364	0	195798	0.783192	22.8447	0.85764	0.153375	0.0171998	0.877557	0.514786	0.740689	0.744551	0.817902	0.656845	0.797741	0.804298	0.699573	0.834932	0.633742	0.640254	0.893436	0.666314	0.718498	0.651536	0.631268	0.489788	0.689685	0.518486	0.866832	0.728782	0.0994225
369	5	48919	0.195676	68.1882	6.33653	4.105	1.08677	0.878381	0.520789	0.743924	0.748155	0.820744	0.660715	0.79742	0.805822	0.702437	0.836812	0.636757	0.640344	0.893037	0.663485	0.722439	0.654735	0.63458	0.488655	0.693115	0.520657	0.869407	0.731337	0.0989379
370	6	31640	0.12656	69.9853	8.801	4.52874	1.63644	0.881448	0.525553	0.746539	0.752702	0.823594	0.66359	0.800158	0.807506	0.704456	0.839096	0.639128	0.641324	0.892636	0.663101	0.724241	0.65659	0.638701	0.488748	0.694469	0.521334	0.869927	0.734174	0.0986242
374	10	26872	0.107488	69.9385	8.79751	4.51991	1.63554	0.884378	0.53245	0.749219	0.75627	0.82532	0.666865	0.802973	0.809486	0.706851	0.840001	0.641523	0.643216	0.893625	0.661767	0.726314	0.658641	0.641132	0.487199	0.695315	0.521491	0.870962	0.737095	0.0982125
376	0	219956	0.879824	22.853	0.870189	0.15356	0.017467	0.858413	0.515317	0.748986	0.730994	0.724274	0.708321	0.763689	0.707253	0.749589	0.78849	0.674226	0.553931	0.821173	0.724606	0.702957	0.654174	0.659284	0.525996	0.793727	0.571605	0.86801	0.715527	0.105013
381	5	53410	0.21364	65.6	6.03675	3.65523	0.959846	0.863836	0.517169	0.751872	0.733046	0.726184	0.712638	0.766074	0.71144	0.752003	0.791771	0.67932	0.558847	0.822589	0.725314	0.701114	0.653127	0.661122	0.527439	0.794655	0.570015	0.866308	0.718443	0.103651
382	6	34387	0.137548	67.2108	8.39585	4.01118	1.44489	0.866737	0.521752	0.755562	0.736397	0.728473	0.716143	0.766482	0.715547	0.754209	0.79357	0.683718	0.560212	0.823029	0.726946	0.701064	0.654012	0.660482	0.526783	0.793599	0.571102	0.866767	0.72121	0.103114
386	10	29106	0.116424	67.1948	8.37614	4.0076	1.44126	0.869254	0.525871	0.758125	0.741273	0.731567	0.720298	0.767986	0.717859	0.757335	0.793599	0.685752	0.56296	0.824005	0.728475	0.701522	0.655226	0.662973	0.527177	0.793376	0.572099	0.867879	0.723987	0.102364
388	0	250941	1.00376	22.8662	0.900706	0.153872	0.0181351	0.816028	0.505981	0.77001	0.637371	0.70829	0.708109	0.722917	0.796167	0.792011	0.737235	0.553873	0.562363	0.832869	0.786964	0.655963	0.704277	0.594263	0.469106	0.748845	0.501947	0.874052	0.69769	0.0937734
393	5	58118	0.232472	67.841	6.22978	4.04056	1.05799	0.820254	0.508526	0.771052	0.639853	0.709642	0.711406	0.725188	0.796397	0.791837	0.737809	0.555637	0.564386	0.834294	0.788861	0.654376	0.707182	0.595237	0.47087	0.751772	0.501161	0.87509	0.699735	0.0930326
394	6	36874	0.147496	67.8467	8.61915	4.13171	1.51124	0.824321	0.514089	0.77457	0.643353	0.710053	0.712941	0.726257	0.798286	0.790571	0.740101	0.556761	0.565344	0.834748	0.789445	0.655923	0.704656	0.596504	0.469165	0.752549	0.502007	0.875522	0.702161	0.0926306
398	10	31162	0.124648	67.7911	8.60279	4.12119	1.50608	0.827274	0.518965	0.776555	0.646894	0.713305	0.714235	0.728146	0.799387	0.790755	0.741368	0.558212	0.56832	0.834189	0.790017	0.656761	0.70371	0.597121	0.46868	0.753337	0.503305	0.875297	0.704483	0.0921214
400	0	296376	1.1855	22.8001	0.838323	0.152456	0.0167293	0.781099	0.430472	0.711637	0.692777	0.700532	0.660102	0.676089	0.726815	0.744136	0.765511	0.590701	0.537714	0.861728	0.761271	0.737632	0.670778	0.674424	0.54818	0.666928	0.596551	0.906361	0.674135	0.102164
405	5	64620	0.25848	67.7672	6.21655	4.02726	1.05389	0.784974	0.434749	0.716187	0.697315	0.703126	0.662396	0.682776	0.730432	0.745613	0.767897	0.59374	0.540924	0.863131	0.76303	0.737659	0.673073	0.677352	0.546812	0.66727	0.596123	0.906879	0.677588	0.101704
406	6	40516	0.162064	69.8823	8.70689	4.50507	1.61075	0.791218	0.44106	0.719901	0.698995	0.706548	0.663948	0.688753	0.733574	0.747606	0.769671	0.596554	0.542983	0.863091	0.762723	0.73782	0.674721	0.679719	0.546611	0.66781	0.595777	0.907518	0.681118	0.101168
410	10	33967	0.135868	69.8431	8.68637	4.49687	1.60604	0.795625	0.444932	0.72357	0.703801	0.708644	0.666559	0.692245	0.736568	0.750567	0.771484	0.598772	0.544116	0.863588	0.764404	0.737775	0.673934	0.680587	0.545588	0.667751	0.596815	0.907896	0.684158	0.100586
412	0	314781	1.25912	22.8985	0.860495	0.154459	0.0173266	0.830488	0.432655	0.761339	0.671413	0.781054	0.640642	0.701797	0.727742	0.738656	0.786247	0.675551	0.57181	0.843472	0.755937	0.699015	0.705845	0.645557	0.53234	0.700371	0.514175	0.884018	0.694403	0.0898748
417	5	66948	0.267792	65.4436	5.9425	3.62694	0.93939	0.832616	0.437967	0.762607	0.676219	0.782772	0.643201	0.702388	0.729828	0.739574	0.786379	0.675465	0.572205	0.843961	0.755206	0.701739	0.706287	0.647234	0.533436	0.701447	0.513899	0.885777	0.696579	0.0893408
418	6	42130	0.16852	68.9958	8.47698	4.3315	1.53287	0.836993	0.441716	0.764052	0.679409	0.78329	0.645348	0.703762	0.733931	0.740743	0.786577	0.677914	0.573226	0.845134	0.753916	0.702896	0.708082	0.647982	0.533907	0.702528	0.513897	0.885936	0.698876	0.0890221
422	10	35422	0.141688	68.9759	8.46872	4.32756	1.53135	0.839351	0.446079	0.76564	0.682217	0.785176	0.646999	0.704986	0.73515	0.7405	0.787914	0.678575	0.574445	0.845604	0.753783	0.703405	0.707922	0.650048	0.535119	0.702769	0.514186	0.885904	0.700766	0.0887112
424	0	252416	1.00966	22.9222	0.870348	0.15495	0.0175683	0.82204	0.520009	0.729056	0.720143	0.748156	0.707479	0.772306	0.77156	0.690218	0.823959	0.661773	0.598928	0.858775	0.712617	0.696293	0.672251	0.632684	0.544862	0.643672	0.505744	0.872746	0.711516	0.0964365
429	5	58348	0.233392	67.5026	6.17727	3.98	1.03882	0.826284	0.523703	0.73209	0.722587	0.750754	0.70897	0.773437	0.773171	0.688267	0.82457	0.663108	0.601332	0.858701	0.713426	0.697513	0.673374	0.634803	0.545726	0.645378	0.506504	0.873123	0.713788	0.096231
430	6	37283	0.149132	69.0573	8.6414	4.34992	1.56678	0.828836	0.528364	0.734611	0.724673	0.752622	0.710981	0.775099	0.772443	0.689577	0.825805	0.666591	0.60254	0.859856	0.71263	0.699166	0.672693	0.636872	0.54663	0.645723	0.504908	0.874004	0.715881	0.096003
434	10	31608	0.126432	69.03	8.635	4.34464	1.56412	0.831957	0.534074	0.736538	0.726588	0.754572	0.713807	0.777335	0.774693	0.6903	0.827417	0.668992	0.602917	0.860099	0.712003	0.700661	0.674592	0.637924	0.547694	0.645216	0.504192	0.875522	0.718295	0.0958216
436	0	269987	1.07995	22.924	0.911254	0.155049	0.0184579	0.866942	0.51266	0.743188	0.626078	0.709284	0.714696	0.757244	0.876926	0.689213	0.852865	0.636618	0.554804	0.794705	0.75999	0.707606	0.659456	0.58741	0.586586	0.715155	0.5729	0.872905	0.711372	0.0934202
441	5	60852	0.243408	66.7506	6.16137	3.85058	1.01166	0.869618	0.516014	0.74636	0.628607	0.714972	0.717709	0.75912	0.878459	0.694308	0.853628	0.638796	0.556194	0.795208	0.762325	0.709155	0.660545	0.58897	0.58722	0.714455	0.574328	0.873611	0.714128	0.0928888
442	6	39032	0.156128	68.3008	8.60203	4.21162	1.52877	0.872156	0.517985	0.749898	0.630457	0.719346	0.720012	0.762259	0.880252	0.698209	0.854773	0.640244	0.559067	0.795565	0.762772	0.710353	0.663853	0.5873	0.588133	0.71558	0.576027	0.873514	0.716545	0.0925876
446	10	33085	0.13234	68.2645	8.61518	4.20576	1.53082	0.874974	0.522049	0.753604	0.63287	0.721928	0.722442	0.76512	0.881804	0.701738	0.855176	0.642058	0.561342	0.79592	0.763881	0.711591	0.664803	0.587849	0.589421	0.715566	0.575004	0.873931	0.719101	0.0920421
448	0	286404	1.14562	22.7818	0.875576	0.152147	0.0174634	0.830327	0.547154	0.745805	0.665691	0.758294	0.757482	0.751988	0.767793	0.76107	0.750157	0.601348	0.606208	0.863494	0.799509	0.7243	0.655726	0.662761	0.47868	0.677196	0.562417	0.876976	0.716938	0.090871
453	5	63973	0.255892	65.8581	5.99853	3.69654	0.960803	0.832789	0.548739	0.747901	0.667258	0.758679	0.757468	0.754037	0.770051	0.763377	0.752482	0.601332	0.60871	0.863888	0.79904	0.724735	0.655769	0.66285	0.478436	0.678294	0.563839	0.876581	0.718431	0.0904671
454	6	40715	0.16286	66.9087	8.436	3.96067	1.43646	0.835073	0.551394	0.750608	0.669188	0.759659	0.75918	0.755852	0.77065	0.764411	0.75331	0.601007	0.609738	0.863871	0.800786	0.726354	0.654931	0.663625	0.476851	0.676569	0.562164	0.877367	0.720019	0.0904229
458	10	34336	0.137344	66.8946	8.40595	3.95706	1.432	0.837736	0.55385	0.754587	0.671657	0.760863	0.76047	0.758359	0.771435	0.765276	0.753204	0.601541	0.61236	0.86386	0.801113	0.725769	0.654503	0.665468	0.477283	0.677816	0.56183	0.877825	0.721912	0.0901659
460	0	308315	1.23326	22.8249	0.885285	0.153022	0.0177379	0.822784	0.524134	0.757558	0.645984	0.7474	0.667439	0.713632	0.805702	0.714443	0.801025	0.619879	0.590356	0.84815	0.77341	0.644182	0.657117	0.691481	0.575823	0.722031	0.539542	0.860938	0.704352	0.0984821
465	5	66771	0.267084	68.9284	6.33195	4.23724	1.11169	0.825456	0.529324	0.758675	0.647527	0.749727	0.670081	0.71737	0.807723	0.716419	0.802886	0.622531	0.594068	0.847756	0.773854	0.644778	0.657142	0.691348	0.578185	0.721721	0.541665	0.860905	0.706761	0.0982575
466	6	41879	0.167516	72.1761	8.8755	4.95594	1.75573	0.828697	0.534218	0.761635	0.65109	0.751176	0.671769	0.72177	0.810645	0.717555	0.802729	0.624442	0.59543	0.848707	0.774947	0.645311	0.655567	0.692232	0.579037	0.721567	0.541083	0.8603	0.709345	0.0978654
470	10	35232	0.140928	72.1384	8.88128	4.94872	1.75484	0.831943	0.537494	0.763709	0.654377	0.753647	0.673138	0.724143	0.812472	0.719176	0.803857	0.626206	0.596432	0.849554	0.775219	0.64606	0.657428	0.693446	0.57997	0.721588	0.541624	0.861873	0.711596	0.097472
472	0	298237	1.19295	22.7914	0.842374	0.15229	0.0168081	0.856575	0.512617	0.72258	0.682135	0.748277	0.699377	0.72145	0.72598	0.788646	0.808892	0.654937	0.606006	0.845743	0.777737	0.764602	0.726863	0.669189	0.52977	0.738761	0.54481	0.882432	0.713911	0.0886052
477	5	65517	0.262068	69.1576	6.34893	4.27926	1.11987	0.857838	0.516408	0.727628	0.685822	0.749569	0.702108	0.723866	0.727735	0.789268	0.807516	0.654716	0.608025	0.845307	0.776982	0.765061	0.726972	0.669078	0.532282	0.739373	0.543706	0.882588	0.716027	0.0885373
478	6	41590	0.16636	72.3584	8.90367	4.99341	1.76271	0.859365	0.520931	0.730091	0.689745	0.751851	0.704003	0.726978	0.728697	0.790803	0.807838	0.653907	0.60987	0.844518	0.777471	0.764751	0.725631	0.668779	0.531197	0.739733	0.545023	0.883926	0.718074	0.0887765
482	10	35045	0.14018	72.2974	8.89526	4.98081	1.75781	0.861064	0.524897	0.733457	0.69251	0.755414	0.707148	0.729491	0.729919	0.791996	0.808846	0.653674	0.613055	0.844942	0.777943	0.766029	0.724911	0.669425	0.532744	0.739492	0.54547	0.884035	0.720397	0.0887907
484	0	269022	1.07609	22.8509	0.854664	0.153496	0.0171419	0.836985	0.558696	0.72708	0.679803	0.723482	0.627713	0.73891	0.772457	0.719326	0.802555	0.671393	0.573269	0.891487	0.77005	0.713029	0.666693	0.659208	0.606904	0.696432	0.531468	0.844907	0.70922	0.0916597
489	5	61086	0.244344	66.4307	6.09447	3.79463	0.991979	0.839701	0.564851	0.730028	0.681073	0.725755	0.631274	0.741078	0.775701	0.719682	0.803392	0.67211	0.575058	0.88995	0.7684	0.713486	0.667428	0.661379	0.605384	0.697787	0.531865	0.845472	0.711656	0.0913138
490	6	38763	0.155052	69.2318	8.5903	4.37954	1.56349	0.842775	0.571537	0.733315	0.683912	0.729033	0.634252	0.743944	0.777365	0.723112	0.805201	0.671375	0.578541	0.890463	0.768671	0.714302	0.668563	0.66272	0.605642	0.699391	0.532131	0.846413	0.714682	0.0910948
494	10	32682	0.130728	69.1515	8.59826	4.36524	1.563	0.844915	0.576158	0.737501	0.687489	0.730892	0.635809	0.744324	0.778594	0.723089	0.806331	0.672098	0.580151	0.890964	0.76995	0.713894	0.669298	0.663607	0.605272	0.699146	0.533321	0.847194	0.716879	0.090701
496	0	354783	1.41913	22.7454	0.854003	0.151393	0.0169791	0.834364	0.594124	0.760841	0.692742	0.763729	0.718666	0.757044	0.845508	0.70085	0.843334	0.648254	0.638495	0.857027	0.780825	0.741738	0.727087	0.674994	0.57001	0.734142	0.588642	0.893518	0.735841	0.0931705
501	5	74113	0.296452	63.2039	5.78242	3.26982	0.852947	0.835285	0.5964	0.765662	0.696862	0.76521	0.722653	0.759421	0.846147	0.704397	0.843718	0.648064	0.641014	0.857549	0.782575	0.74325	0.727747	0.673849	0.571452	0.733717	0.588109	0.896051	0.738056	0.0926741
502	6	47014	0.188056	67.5963	8.31854	4.07473	1.44062	0.837633	0.601544	0.768133	0.699717	0.76692	0.724731	0.760008	0.845993	0.7058	0.844132	0.649179	0.641681	0.859095	0.784001	0.74397	0.729464	0.673385	0.571713	0.733888	0.587644	0.895542	0.740127	0.0924965
506	10	39816	0.159264	67.5595	8.30574	4.06781	1.43773	0.839775	0.606666	0.770042	0.70316	0.768058	0.72604	0.762432	0.847637	0.707404	0.844999	0.650178	0.644615	0.859906	0.783881	0.744437	0.729569	0.67439	0.573262	0.733273	0.587565	0.895356	0.742298	0.092052
508	0	391004	1.56402	22.7318	0.861083	0.151134	0.0170908	0.815952	0.599028	0.754198	0.653958	0.732427	0.750937	0.757642	0.789021	0.783332	0.797735	0.62168	0.607067	0.856894	0.775497	0.7021	0.672211	0.650787	0.53751	0.690295	0.554893	0.870963	0.723337	0.0975213
513	5	78242	0.312968	64.2658	5.93796	3.43827	0.905029	0.81809	0.602649	0.758007	0.656489	0.735743	0.753425	0.760301	0.79017	0.786029	0.798759	0.620683	0.609097	0.858177	0.776361	0.702474	0.673353	0.649395	0.538937	0.690735	0.556319	0.870677	0.725685	0.0973789
514	6	49062	0.196248	65.5238	8.22904	3.7196	1.34614	0.821287	0.605418	0.761934	0.658983	0.739595	0.754882	0.761903	0.791804	0.788217	0.799641	0.622488	0.610371	0.8582	0.776925	0.701898	0.674249	0.649423	0.539053	0.690993	0.556643	0.870164	0.728	0.0968855
518	10	41592	0.166368	65.4899	8.22443	3.71383	1.34382	0.823452	0.610189	0.765255	0.662074	0.742186	0.757465	0.764883	0.794804	0.789587	0.800202	0.623906	0.612534	0.858819	0.778118	0.702202	0.674962	0.6498	0.539479	0.692417	0.558377	0.870408	0.730572	0.0966939
520	0	303224	1.2129	22.7693	0.855369	0.151869	0.0170376	0.844351	0.527351	0.78817	0.665371	0.726702	0.644161	0.761191	0.830975	0.728811	0.808673	0.645482	0.629981	0.840108	0.810671	0.707564	0.674254	0.693101	0.618922	0.71295	0.569327	0.852507	0.719451	0.0904184
525	5	66451	0.265804	67.7701	6.20011	4.0272	1.04956	0.84606	0.531256	0.790665	0.671111	0.729432	0.647123	0.764879	0.831598	0.730892	0.810198	0.647236	0.632338	0.840484	0.810432	0.704767	0.674948	0.69385	0.619976	0.713767	0.569435	0.853162	0.721947	0.0902521
526	6	42327	0.169308	68.5478	8.63065	4.257	1.54075	0.848643	0.534458	0.791575	0.673494	0.730279	0.648286	0.764713	0.833357	0.731767	0.812224	0.647495	0.634217	0.841602	0.809661	0.705247	0.675077	0.696246	0.619191	0.713386	0.568491	0.853356	0.72349	0.0901514
530	10	35826	0.143304	68.4828	8.63751	4.24564	1.54035	0.851839	0.539734	0.793711	0.676311	0.731731	0.650854	0.765659	0.834548	0.732178	0.813362	0.64837	0.636312	0.842182	0.810026	0.705102	0.675278	0.696561	0.620764	0.71363	0.569893	0.854072	0.725739	0.0899387
532	0	368075	1.4723	22.8401	0.84811	0.15327	0.0169941	0.854414	0.595074	0.717442	0.691468	0.773594	0.650751	0.743312	0.761068	0.753007	0.818988	0.672463	0.624949	0.855597	0.761335	0.749232	0.724856	0.653776	0.619867	0.698646	0.5722	0.879128	0.726255	0.0900737
537	5	75083	0.300332	65.7791	6.03177	3.68445	0.962847	0.856652	0.597745	0.721795	0.693819	0.774376	0.654988	0.744749	0.763542	0.752587	0.819953	0.672369	0.625461	0.854721	0.761704	0.750776	0.725377	0.654336	0.621399	0.6985	0.574058	0.879007	0.728272	0.0896814
538	6	46962	0.187848	67.315	8.42819	4.0305	1.4537	0.859546	0.603403	0.725118	0.69734	0.776138	0.656882	0.745688	0.764682	0.753215	0.820483	0.671383	0.626634	0.854105	0.761456	0.752385	0.725331	0.654103	0.622791	0.698884	0.575827	0.879754	0.730576	0.0892723
542	10	39767	0.159068	67.2699	8.43352	4.02287	1.45193	0.861405	0.608432	0.728028	0.699688	0.777378	0.659152	0.747718	0.765937	0.7533	0.821925	0.671738	0.628398	0.853233	0.761963	0.753212	0.724281	0.653972	0.62494	0.699298	0.576496	0.879159	0.732602	0.0892008
544	0	399465	1.59786	22.8847	0.853939	0.154172	0.0171913	0.838195	0.609849	0.790029	0.659811	0.738971	0.623762	0.752889	0.776691	0.765395	0.807092	0.631139	0.640341	0.886682	0.777552	0.701258	0.761972	0.635201	0.576527	0.713528	0.594356	0.894387	0.726955	0.0933565
549	5	78917	0.315668	65.1989	5.97745	3.58821	0.938164	0.84115	0.614228	0.794113	0.664122	0.740113	0.625461	0.754185	0.778178	0.76647	0.807595	0.629516	0.643385	0.887198	0.778438	0.702073	0.762903	0.635364	0.576606	0.715727	0.591748	0.894864	0.729312	0.0926174
550	6	49398	0.197592	66.1232	8.3175	3.82257	1.38268	0.842615	0.620288	0.796227	0.667385	0.741842	0.628851	0.755233	0.779272	0.767541	0.80727	0.631574	0.644277	0.886939	0.778706	0.703996	0.764495	0.63624	0.576623	0.717003	0.591208	0.894044	0.731524	0.09226
554	10	41785	0.16714	66.0973	8.35595	3.81973	1.38666	0.845076	0.625751	0.798385	0.670623	0.74382	0.629759	0.757126	0.781142	0.767381	0.808639	0.632464	0.646141	0.886969	0.779143	0.70438	0.765825	0.636796	0.576977	0.717375	0.590068	0.893969	0.733711	0.0919071
556	0	432997	1.73199	22.9295	0.871407	0.155098	0.0176072	0.829044	0.606085	0.721215	0.665431	0.788694	0.707761	0.775655	0.791912	0.730272	0.831673	0.625981	0.632909	0.835125	0.786393	0.755897	0.643405	0.688822	0.605602	0.72084	0.572876	0.896871	0.72817	0.0933098
561	5	82173	0.328692	66.7754	6.11319	3.85342	1.00771	0.834179	0.609574	0.725226	0.669557	0.791282	0.710209	0.777366	0.791361	0.732856	0.831782	0.628029	0.634369	0.835846	0.787643	0.756508	0.644305	0.690172	0.607712	0.719659	0.573881	0.897996	0.73097	0.0929769
562	6	51002	0.204008	66.9578	8.48217	3.97111	1.44902	0.838242	0.615113	0.728658	0.673425	0.7924	0.711776	0.779509	0.792067	0.734589	0.83234	0.630848	0.636191	0.834428	0.788881	0.755813	0.647122	0.68963	0.608711	0.719962	0.575536	0.897092	0.733646	0.0923903
566	10	43181	0.172724	66.9293	8.49806	3.96685	1.45018	0.840925	0.620551	0.731815	0.676698	0.794203	0.713809	0.780378	0.79249	0.736921	0.832542	0.632431	0.637815	0.83436	0.790185	0.755726	0.649973	0.688949	0.609736	0.719043	0.575728	0.897316	0.736005	0.0918904
568	0	430130	1.72052	22.8812	0.849584	0.154094	0.0170813	0.814773	0.596861	0.760641	0.657245	0.745194	0.719359	0.731666	0.843232	0.759987	0.815183	0.637505	0.628031	0.845551	0.763319	0.741983	0.672151	0.682599	0.61249	0.717063	0.624405	0.886153	0.727032	0.090377
573	5	81825	0.3273	63.7278	5.8359	3.35162	0.875797	0.817861	0.60201	0.762304	0.661002	0.747424	0.719407	0.732313	0.844259	0.761369	0.817372	0.637091	0.627889	0.84528	0.765878	0.74187	0.673028	0.682475	0.611616	0.714244	0.626447	0.886551	0.729103	0.0899888
574	6	50946	0.203784	66.2036	8.27436	3.8344	1.38085	0.820771	0.606534	0.765781	0.663271	0.750069	0.72199	0.733502	0.844718	0.762189	0.818563	0.637744	0.629627	0.845984	0.765762	0.742482	0.673203	0.683626	0.612187	0.71352	0.625103	0.886576	0.73136	0.0897812
578	10	43056	0.172224	66.1683	8.25791	3.82779	1.37601	0.824078	0.610449	0.767408	0.666492	0.752404	0.722849	0.734799	0.84555	0.762542	0.819084	0.639876	0.630458	0.846537	0.766688	0.743752	0.67353	0.684516	0.610321	0.713791	0.624094	0.886113	0.733357	0.0895184
580	0	425367	1.70147	22.998	0.866197	0.156475	0.0175941	0.783969	0.621717	0.808818	0.723988	0.73105	0.703523	0.727714	0.799587	0.768751	0.853445	0.664626	0.690026	0.852715	0.804938	0.746709	0.70823	0.701718	0.587376	0.697331	0.588507	0.865114	0.738039	0.0890523
585	5	81117	0.324468	67.5798	6.18311	3.99358	1.04171	0.786598	0.625664	0.811581	0.729224	0.730994	0.704797	0.730075	0.800671	0.769629	0.854685	0.668238	0.691594	0.852725	0.804264	0.748277	0.706769	0.702233	0.59008	0.697622	0.58902	0.865343	0.740277	0.0893148
586	6	50868	0.203472	67.3945	8.53257	4.0488	1.47638	0.790035	0.628824	0.813812	0.731894	0.734175	0.706318	0.730096	0.8001	0.770347	0.855911	0.669861	0.693815	0.852284	0.804268	0.749862	0.707763	0.703055	0.591865	0.698052	0.591325	0.86578	0.742287	0.0891086
590	10	43083	0.172332	67.3592	8.53764	4.04293	1.47679	0.794269	0.63308	0.815774	0.735371	0.736393	0.708748	0.731541	0.800826	0.770466	0.856695	0.670903	0.694775	0.853713	0.803171	0.750633	0.709503	0.702597	0.593413	0.697352	0.591718	0.866026	0.74461	0.0887391
592	0	353593	1.41437	22.8157	0.845701	0.152779	0.0169041	0.873858	0.652241	0.755353	0.71203	0.762936	0.661327	0.743686	0.802992	0.763731	0.816193	0.599121	0.651246	0.838477	0.765681	0.716548	0.729539	0.648718	0.639894	0.693723	0.601071	0.860199	0.742633	0.0872363
597	5	73485	0.29394	67.2044	6.18356	3.92869	1.02925	0.87658	0.657542	0.759128	0.715901	0.765299	0.664108	0.74471	0.804851	0.765884	0.816656	0.600306	0.654113	0.837851	0.765156	0.719099	0.729924	0.65067	0.641634	0.695502	0.601647	0.860414	0.745338	0.0869517
598	6	46340	0.18536	67.7586	8.59148	4.11507	1.50349	0.879953	0.662279	0.762667	0.719249	0.767274	0.66653	0.745803	0.806539	0.766735	0.816875	0.604025	0.654845	0.837365	0.766476	0.719217	0.731032	0.651618	0.640634	0.696213	0.601208	0.860887	0.747833	0.0864047
602	10	39295	0.15718	67.7101	8.59316	4.10653	1.49979	0.882504	0.665097	0.765861	0.721491	0.768355	0.667808	0.746494	0.808436	0.767528	0.81672	0.60467	0.656636	0.838313	0.766802	0.719265	0.732281	0.651482	0.640463	0.695648	0.59986	0.860657	0.749563	0.0861839
604	0	416734	1.66694	22.8758	0.853744	0.153992	0.0171591	0.844172	0.604682	0.760075	0.693832	0.751314	0.649012	0.785543	0.71226	0.754516	0.85449	0.655041	0.670634	0.852124	0.758154	0.804482	0.731723	0.652746	0.564008	0.71516	0.585881	0.8919	0.731622	0.0954686
609	5	80889	0.323556	68.3574	6.27599	4.13306	1.08111	0.846877	0.610559	0.762483	0.696665	0.753811	0.650484	0.78706	0.713397	0.754967	0.854986	0.656257	0.672168	0.851704	0.758564	0.8048	0.73416	0.652858	0.564669	0.717353	0.587935	0.893521	0.733949	0.0949673
610	6	50420	0.20168	69.6542	8.75886	4.46506	1.6143	0.849732	0.613606	0.766868	0.700545	0.755216	0.652945	0.788407	0.715728	0.757081	0.856059	0.658092	0.673879	0.850169	0.757735	0.806327	0.734877	0.653659	0.565827	0.716739	0.588854	0.894437	0.736327	0.0946299
614	10	42620	0.17048	69.5807	8.75729	4.45137	1.61133	0.852604	0.618125	0.76951	0.703168	0.757942	0.655338	0.789489	0.717433	0.758282	0.857755	0.659737	0.67615	0.849296	0.756793	0.807121	0.735265	0.654036	0.566729	0.717292	0.590052	0.894908	0.738632	0.0940853
616	0	488106	1.95242	22.9083	0.854502	0.154646	0.0172228	0.837253	0.667858	0.750185	0.68194	0.786019	0.734903	0.786316	0.78556	0.737229	0.806758	0.66023	0.650856	0.857769	0.778215	0.764384	0.738261	0.667765	0.61052	0.710113	0.609001	0.881494	0.746789	0.0867345
621	5	87798	0.351192	64.948	5.92593	3.54635	0.923636	0.840036	0.671291	0.754539	0.683763	0.789027	0.736167	0.787114	0.785445	0.739658	0.807473	0.661279	0.650835	0.858425	0.77848	0.765604	0.739476	0.667287	0.610652	0.711218	0.609843	0.881962	0.748888	0.0864248
622	6	54656	0.218624	66.9581	8.36553	3.9663	1.42788	0.84203	0.673695	0.756788	0.685368	0.790389	0.739635	0.789099	0.785339	0.739663	0.808072	0.662398	0.651978	0.859402	0.778259	0.765991	0.740459	0.667402	0.610967	0.710938	0.612119	0.882867	0.750496	0.0861231
626	10	46479	0.185916	66.9197	8.36077	3.95947	1.42441	0.84465	0.677586	0.759762	0.68787	0.791271	0.742056	0.789561	0.786689	0.739151	0.808731	0.663698	0.653263	0.860098	0.778674	0.767497	0.740614	0.667581	0.61176	0.711579	0.611567	0.883291	0.752412	0.0856796
628	0	432819	1.73128	22.9055	0.869653	0.154612	0.0175315	0.846593	0.639982	0.808966	0.699587	0.738271	0.700836	0.770555	0.788728	0.737901	0.831785	0.622783	0.66202	0.834608	0.815683	0.763818	0.733526	0.658067	0.592511	0.687826	0.607662	0.894915	0.745338	0.0883057
633	5	82378	0.329512	67.4177	6.17685	3.96526	1.03502	0.84843	0.644681	0.811509	0.702572	0.738917	0.703598	0.772366	0.789992	0.737254	0.831399	0.625828	0.663715	0.834446	0.816717	0.763183	0.735773	0.656965	0.593726	0.686755	0.610394	0.895275	0.747329	0.0879633
634	6	51775	0.2071	69.8802	8.70742	4.50479	1.61275	0.849976	0.647562	0.812458	0.704925	0.74029	0.705978	0.774389	0.790372	0.737615	0.832245	0.628537	0.664288	0.835085	0.816707	0.763863	0.736176	0.656523	0.594775	0.687224	0.609522	0.895384	0.748847	0.0875383
638	10	44013	0.176052	69.8408	8.71604	4.49783	1.613	0.850987	0.650978	0.814305	0.707666	0.741304	0.708722	0.776521	0.791493	0.739134	0.833322	0.630427	0.665849	0.835106	0.81752	0.763627	0.736521	0.658408	0.594483	0.687354	0.610797	0.895667	0.750605	0.0873796
640	0	470999	1.884	22.8819	0.87304	0.154144	0.0175891	0.842246	0.650214	0.791438	0.703142	0.712814	0.704444	0.735623	0.80542	0.768748	0.796624	0.602267	0.655406	0.842943	0.800249	0.734777	0.76422	0.682913	0.623905	0.71899	0.588985	0.852362	0.741237	0.0864473
645	5	85597	0.342388	63.9903	5.84216	3.3925	0.883093	0.842909	0.653557	0.792428	0.706397	0.715247	0.704441	0.734839	0.804917	0.769051	0.797884	0.601394	0.65573	0.844761	0.800384	0.733793	0.764221	0.68465	0.625968	0.719908	0.587632	0.854095	0.742406	0.0863731
646	6	53178	0.212712	66.5685	8.25966	3.8954	1.3928	0.845331	0.655572	0.794605	0.70878	0.717947	0.706175	0.738416	0.80554	0.770817	0.797679	0.60179	0.657039	0.844832	0.799945	0.733508	0.764489	0.684371	0.625851	0.719922	0.58968	0.852439	0.744181	0.0861037
650	10	45101	0.180404	66.5102	8.25182	3.88524	1.38967	0.847187	0.659498	0.796878	0.712246	0.719374	0.708155	0.740094	0.806878	0.772688	0.798619	0.603168	0.658378	0.845092	0.799517	0.733454	0.765271	0.684098	0.626538	0.720505	0.589122	0.851833	0.746155	0.0859037
652	0	505384	2.02154	22.924	0.869426	0.154985	0.0175423	0.808476	0.639401	0.759973	0.708319	0.756195	0.696951	0.767546	0.79775	0.766719	0.851335	0.638034	0.667135	0.86236	0.782065	0.741526	0.756804	0.66984	0.598104	0.707564	0.632075	0.876326	0.739841	0.0921817
657	5	88894	0.355576	66.0452	6.05635	3.72917	0.974807	0.812012	0.645089	0.765338	0.709632	0.757818	0.700891	0.769405	0.797624	0.766199	0.851132	0.637186	0.668493	0.863731	0.781746	0.741788	0.757498	0.670343	0.599067	0.709187	0.632844	0.876229	0.742352	0.0918256
658	6	55009	0.220036	65.4934	8.3104	3.71796	1.36051	0.814394	0.64903	0.768929	0.71362	0.760721	0.701485	0.772092	0.79846	0.767847	0.851852	0.639559	0.669081	0.864159	0.781109	0.741851	0.758103	0.671708	0.598875	0.708339	0.633869	0.87752	0.744657	0.0913257
662	10	46611	0.186444	65.4676	8.31989	3.71413	1.362	0.817028	0.652603	0.771996	0.717245	0.763103	0.704308	0.774034	0.798674	0.769657	0.851934	0.64016	0.66922	0.86382	0.781393	0.741874	0.758426	0.672577	0.600266	0.70862	0.634979	0.87725	0.746829	0.0908802
664	0	506268	2.02507	22.8628	0.878387	0.15377	0.0176508	0.852584	0.654498	0.786115	0.687917	0.769662	0.704457	0.749701	0.764251	0.780965	0.811607	0.683208	0.674494	0.842037	0.810878	0.750442	0.719436	0.660444	0.61654	0.703747	0.599021	0.872805	0.748228	0.0877616
669	5	89283	0.357132	66.3738	6.05586	3.784	0.985603	0.856188	0.658546	0.78954	0.691436	0.771183	0.706013	0.74979	0.765633	0.783738	0.813598	0.684968	0.675694	0.84207	0.810781	0.751862	0.71886	0.661509	0.618466	0.702631	0.598714	0.873128	0.750602	0.0874421
670	6	55144	0.220576	68.308	8.49322	4.20808	1.50637	0.857827	0.663526	0.793087	0.695153	0.772033	0.707022	0.751442	0.766375	0.785362	0.815873	0.687573	0.677526	0.842331	0.812128	0.751877	0.719752	0.662021	0.620185	0.701146	0.59992	0.874311	0.752843	0.087001
674	10	46864	0.187456	68.2602	8.47957	4.19898	1.50196	0.860149	0.667399	0.795803	0.697668	0.774102	0.709361	0.753692	0.768074	0.785998	0.81745	0.689869	0.678026	0.842779	0.812905	0.751803	0.720116	0.663868	0.621959	0.701722	0.600504	0.874253	0.755016	0.086741
676	0	450006	1.80002	22.8142	0.853961	0.152761	0.017071	0.826771	0.667421	0.742183	0.715222	0.75997	0.708742	0.781864	0.786791	0.76749	0.786478	0.654708	0.649644	0.855529	0.803083	0.790471	0.74544	0.651489	0.568389	0.715716	0.646462	0.869953	0.744399	0.0872531
681	5	84368	0.337472	65.1794	5.93805	3.58394	0.931534	0.828815	0.67055	0.745585	0.715787	0.762594	0.710862	0.783235	0.788581	0.769451	0.788569	0.654229	0.65171	0.856024	0.803978	0.7903	0.746136	0.653524	0.567935	0.71747	0.646578	0.869992	0.746334	0.0868723
682	6	52667	0.210668	65.3195	8.26262	3.68753	1.34569	0.832039	0.674625	0.747679	0.716568	0.764805	0.713302	0.785539	0.790989	0.77053	0.790514	0.656094	0.653493	0.855555	0.803957	0.790694	0.745277	0.653768	0.568183	0.718856	0.644891	0.870868	0.748449	0.0866076
686	10	44765	0.17906	65.3032	8.26873	3.68504	1.34441	0.834324	0.678733	0.750207	0.718675	0.766481	0.715771	0.786083	0.792382	0.771384	0.790975	0.657042	0.654239	0.855892	0.805406	0.791824	0.745326	0.65578	0.567832	0.719971	0.645929	0.871585	0.750393	0.0862661
688	0	347052	1.38821	22.7584	0.852717	0.151649	0.0169761	0.863414	0.64428	0.76922	0.689038	0.75886	0.675112	0.773239	0.816133	0.740388	0.820719	0.643667	0.713971	0.814992	0.800168	0.749941	0.742622	0.672906	0.62566	0.710963	0.619874	0.885053	0.746321	0.0874381
693	5	73149	0.292596	67.7214	6.15152	4.01724	1.04102	0.866423	0.648204	0.771555	0.692053	0.761706	0.677323	0.774556	0.817947	0.739033	0.820982	0.645101	0.715116	0.814611	0.801597	0.749135	0.743735	0.674678	0.628006	0.712006	0.621095	0.884414	0.74847	0.0869384
694	6	46327	0.185308	69.6669	8.66351	4.46327	1.59963	0.867885	0.652147	0.774775	0.695264	0.763183	0.677844	0.775919	0.819565	0.739439	0.821508	0.64648	0.715382	0.815075	0.802081	0.750275	0.741587	0.67561	0.629406	0.711432	0.621689	0.885779	0.750277	0.0864596
698	10	39471	0.157884	69.638	8.6613	4.45781	1.59756	0.870335	0.656609	0.776443	0.69864	0.765359	0.678865	0.776469	0.820058	0.740113	0.823212	0.648349	0.717007	0.814851	0.802463	0.75031	0.741874	0.67732	0.630754	0.711814	0.621798	0.88679	0.752252	0.0859972
700	0	440127	1.76051	22.8129	0.857623	0.15274	0.0171388	0.850815	0.644391	0.81089	0.779582	0.75311	0.707208	0.737053	0.807768	0.765381	0.838894	0.616555	0.696773	0.825185	0.796809	0.748326	0.780626	0.679215	0.594445	0.681661	0.641346	0.881709	0.757429	0.0859164
705	5	83974	0.335896	63.9482	5.85293	3.38618	0.881969	0.854264	0.64676	0.813079	0.78201	0.755186	0.708445	0.736561	0.809679	0.765898	0.840058	0.616971	0.697001	0.825511	0.797556	0.747356	0.780754	0.677823	0.595059	0.681509	0.642443	0.881809	0.759111	0.0855517
706	6	52534	0.210136	65.184	8.17652	3.66175	1.32052	0.856521	0.650731	0.815367	0.784197	0.756339	0.709198	0.737836	0.811712	0.766094	0.841674	0.619209	0.697967	0.825342	0.798597	0.747602	0.780837	0.677057	0.594025	0.682082	0.642384	0.881762	0.760898	0.0855861
710	10	44695	0.17878	65.1444	8.16828	3.65494	1.31657	0.859011	0.653552	0.818257	0.786609	0.758284	0.711702	0.739143	0.81348	0.766551	0.842253	0.620025	0.698848	0.826054	0.797964	0.748764	0.781944	0.676675	0.59491	0.683164	0.642947	0.881609	0.762812	0.0853642
712	0	447935	1.79174	22.8586	0.870367	0.153673	0.0174891	0.841571	0.618302	0.77777	0.733285	0.799415	0.70319	0.748574	0.800359	0.758593	0.815403	0.631654	0.674942	0.85488	0.795134	0.777041	0.769115	0.631927	0.601243	0.702295	0.625489	0.884263	0.747838	0.0915774
717	5	84194	0.336776	65.7001	6.03966	3.67169	0.961605	0.845708	0.625282	0.779432	0.737564	0.801387	0.706903	0.749056	0.801037	0.760939	0.816507	0.632361	0.675203	0.855649	0.794617	0.776564	0.769918	0.631945	0.60259	0.703809	0.628845	0.885289	0.750632	0.0912123
718	6	52621	0.210484	68.2101	8.55603	4.1934	1.51493	0.849129	0.629311	0.780411	0.739942	0.803272	0.707949	0.751335	0.802769	0.760419	0.818457	0.633435	0.675282	0.856683	0.794274	0.775916	0.769693	0.632058	0.602982	0.702989	0.630148	0.883887	0.752519	0.0908339
722	10	44662	0.178648	68.1684	8.54932	4.18571	1.51279	0.851652	0.633234	0.782791	0.74354	0.804543	0.710112	0.753985	0.803435	0.760837	0.820306	0.636134	0.676548	0.856645	0.793639	0.776768	0.770431	0.633223	0.602537	0.702532	0.630133	0.8831	0.754654	0.0905135
724	0	447016	1.78806	22.89	0.869719	0.154302	0.0175067	0.839405	0.685404	0.77962	0.715417	0.76873	0.682567	0.731483	0.820168	0.760217	0.866479	0.627349	0.694377	0.841525	0.815822	0.753274	0.757459	0.707184	0.632908	0.721035	0.621673	0.873534	0.754054	0.0882165
729	5	83818	0.335272	64.1316	5.85757	3.41495	0.887772	0.841072	0.688551	0.783483	0.718288	0.770449	0.685634	0.731001	0.821948	0.760845	0.86791	0.626095	0.694451	0.841454	0.817169	0.754701	0.757063	0.710247	0.630801	0.721516	0.621137	0.873577	0.755903	0.0875264
730	6	52399	0.209596	65.4854	8.21048	3.71233	1.33641	0.843346	0.693219	0.785692	0.72093	0.772066	0.685815	0.732781	0.822525	0.761408	0.86891	0.626768	0.695252	0.840388	0.817592	0.756446	0.757696	0.711426	0.63069	0.721655	0.621395	0.874215	0.75774	0.0872591
734	10	44602	0.178408	65.4631	8.17857	3.70745	1.33153	0.846072	0.697088	0.7877	0.724878	0.773631	0.688052	0.735617	0.82447	0.762578	0.869389	0.628817	0.696056	0.840646	0.818181	0.757601	0.758273	0.712356	0.630824	0.722355	0.622315	0.874098	0.760001	0.0867989
736	0	482863	1.93145	22.922	0.891461	0.154978	0.0180083	0.848718	0.706268	0.810755	0.732956	0.773536	0.73862	0.803127	0.79364	0.772953	0.836765	0.68894	0.724239	0.828978	0.804347	0.74806	0.746836	0.64588	0.626166	0.71998	0.662284	0.901647	0.771179	0.081357
741	5	87746	0.350984	66.5013	6.06747	3.80566	0.988817	0.851532	0.707212	0.812481	0.735128	0.775682	0.741116	0.805222	0.793409	0.7744	0.83548	0.690151	0.726284	0.82928	0.805074	0.749789	0.747578	0.646588	0.62612	0.721457	0.663022	0.901973	0.772766	0.0811501
742	6	54897	0.219588	67.6207	8.47708	4.08572	1.47175	0.854181	0.709702	0.813915	0.737836	0.778248	0.741379	0.804525	0.793204	0.775225	0.836412	0.691222	0.72892	0.829198	0.805181	0.751644	0.749103	0.646547	0.625253	0.72146	0.663962	0.90239	0.774286	0.0810302
746	10	46916	0.187664	67.6373	8.49047	4.08917	1.47437	0.856435	0.712518	0.81663	0.740163	0.779638	0.742902	0.80529	0.793823	0.777464	0.837785	0.691267	0.730177	0.829824	0.80577	0.752803	0.749606	0.647689	0.625639	0.721747	0.66504	0.902912	0.776054	0.0807675
748	0	370531	1.48212	22.8531	0.869772	0.153562	0.0174582	0.862341	0.675073	0.787962	0.766373	0.762507	0.731744	0.780284	0.790822	0.752005	0.825958	0.701039	0.720602	0.839391	0.817324	0.774517	0.702445	0.652009	0.6039	0.709742	0.591762	0.894167	0.765416	0.0860076
753	5	75301	0.301204	64.2289	5.86938	3.43054	0.892854	0.865513	0.679128	0.790793	0.76742	0.767042	0.734645	0.783263	0.79058	0.753416	0.826456	0.703517	0.721099	0.842014	0.817884	0.776231	0.702169	0.65359	0.605669	0.709061	0.59381	0.894782	0.767859	0.0856788
754	6	47843	0.191372	65.3662	8.21179	3.693	1.3359	0.867326	0.682608	0.792937	0.767657	0.768744	0.737015	0.785016	0.792509	0.754227	0.825534	0.704502	0.720617	0.842453	0.81756	0.776216	0.702976	0.655592	0.605334	0.711295	0.595876	0.895188	0.769421	0.0854993
758	10	40965	0.16386	65.3283	8.22341	3.68723	1.33567	0.869828	0.685341	0.79463	0.768925	0.77128	0.738216	0.785878	0.793641	0.755633	0.826608	0.705126	0.721445	0.843183	0.818406	0.777017	0.704382	0.656402	0.606811	0.711937	0.595984	0.894654	0.771085	0.0854409
760	0	370539	1.48216	22.6832	0.847868	0.150153	0.0167531	0.856402	0.635963	0.80233	0.748101	0.776822	0.722248	0.776478	0.826487	0.761978	0.81603	0.657936	0.685036	0.846847	0.798031	0.771553	0.790624	0.689811	0.597169	0.727598	0.645771	0.886073	0.761359	0.0847824
765	5	76073	0.304292	64.1421	5.87037	3.41697	0.891028	0.858794	0.640286	0.805167	0.750739	0.779692	0.72671	0.77772	0.827238	0.763227	0.817202	0.659518	0.686433	0.847752	0.798358	0.772784	0.792147	0.689837	0.598774	0.726848	0.64678	0.887227	0.763747	0.0844651
766	6	48171	0.192684	66.3314	8.25135	3.8548	1.37849	0.862064	0.644361	0.806097	0.753451	0.78131	0.727762	0.779027	0.827251	0.763405	0.818553	0.661363	0.687281	0.847823	0.799205	0.773121	0.793195	0.689595	0.598171	0.726765	0.647672	0.887183	0.765559	0.084117
770	10	41120	0.16448	66.3187	8.22699	3.85168	1.37377	0.863607	0.648492	0.808949	0.755897	0.783074	0.728247	0.7808	0.828186	0.76385	0.819297	0.661333	0.687488	0.848444	0.799368	0.774003	0.793592	0.688582	0.597799	0.727298	0.646802	0.887986	0.767247	0.0840462
772	0	437838	1.75135	22.8007	0.855444	0.152494	0.0170837	0.824966	0.630015	0.834336	0.748887	0.725717	0.740172	0.783777	0.833811	0.79687	0.84773	0.630771	0.716533	0.883992	0.804519	0.789427	0.747713	0.693186	0.634553	0.697851	0.630017	0.890799	0.760973	0.0889198
777	5	83609	0.334436	66.6023	6.0898	3.82344	0.998384	0.827913	0.633257	0.835909	0.752264	0.727613	0.742229	0.786751	0.834623	0.798389	0.847445	0.631493	0.71704	0.883804	0.805111	0.789742	0.748113	0.692988	0.634166	0.698537	0.631637	0.891752	0.762942	0.0884296
778	6	52487	0.209948	67.2749	8.49485	4.02643	1.465	0.83052	0.637244	0.837369	0.755444	0.730343	0.745508	0.787414	0.835826	0.798569	0.846895	0.632166	0.717025	0.884314	0.804018	0.78849	0.750433	0.691781	0.635253	0.698649	0.630613	0.891221	0.764831	0.0880546
782	10	44929	0.179716	67.2343	8.48593	4.01899	1.46115	0.832302	0.640755	0.839246	0.759053	0.733724	0.748114	0.788299	0.836553	0.799038	0.847626	0.632709	0.717399	0.884039	0.80418	0.788077	0.75054	0.692348	0.635848	0.699459	0.631118	0.890438	0.766713	0.0876747
784	0	462870	1.85148	22.8663	0.878008	0.15384	0.0176574	0.86701	0.682001	0.786897	0.696795	0.792632	0.731834	0.748945	0.789956	0.73941	0.841628	0.628521	0.666572	0.82717	0.801334	0.774372	0.752299	0.666512	0.61969	0.710571	0.616868	0.8713	0.757752	0.0828233
789	5	86037	0.344148	65.8553	5.9926	3.69589	0.959421	0.869585	0.683799	0.787859	0.699472	0.795576	0.733353	0.750811	0.791264	0.739292	0.843021	0.627898	0.666295	0.826807	0.801359	0.775364	0.752473	0.666051	0.619495	0.710444	0.616531	0.870962	0.759251	0.0824506
790	6	53525	0.2141	70.4442	8.63476	4.60783	1.62629	0.872359	0.68865	0.790388	0.703456	0.796534	0.734703	0.752275	0.793629	0.740159	0.84426	0.630061	0.668202	0.827744	0.802401	0.775619	0.753442	0.666305	0.622046	0.713517	0.6173	0.871406	0.761639	0.0818516
794	10	45574	0.182296	70.4103	8.63447	4.60135	1.62402	0.874413	0.692149	0.791943	0.706433	0.798098	0.736132	0.753818	0.794773	0.741464	0.845054	0.631841	0.668056	0.828707	0.803375	0.776331	0.754169	0.666773	0.623393	0.713587	0.618554	0.871506	0.763447	0.0817461
796	0	552063	2.20825	22.8728	0.845881	0.15392	0.0169895	0.842512	0.689625	0.790161	0.716793	0.761537	0.721515	0.791449	0.791797	0.779163	0.841162	0.689164	0.746165	0.832415	0.830893	0.75621	0.748771	0.643597	0.626974	0.69874	0.644571	0.894105	0.76298	0.0835593
801	5	93101	0.372404	65.1663	5.94909	3.58207	0.930784	0.843047	0.692866	0.791576	0.720959	0.76272	0.723811	0.792355	0.792371	0.78091	0.841742	0.691733	0.747812	0.833074	0.830066	0.757489	0.74801	0.643215	0.627431	0.699278	0.64546	0.893658	0.7646	0.0833983
802	6	57562	0.230248	66.5861	8.35282	3.90225	1.41121	0.844585	0.695659	0.79536	0.721613	0.764063	0.725974	0.79318	0.793588	0.783503	0.84184	0.692297	0.747776	0.833901	0.831538	0.757705	0.747038	0.642889	0.627975	0.699515	0.645669	0.89328	0.766201	0.0831786
806	10	49228	0.196912	66.5386	8.32778	3.89312	1.40356	0.847505	0.698596	0.798174	0.723227	0.765591	0.727198	0.79402	0.794477	0.785061	0.843229	0.693589	0.748019	0.834129	0.831783	0.758034	0.74804	0.643069	0.6289	0.699307	0.645476	0.892978	0.767972	0.0827863
808	0	489750	1.959	22.8691	0.853459	0.153857	0.0171314	0.842731	0.674156	0.816173	0.74751	0.797532	0.743122	0.715843	0.829813	0.773564	0.838736	0.697158	0.747369	0.777583	0.839836	0.752513	0.767513	0.671995	0.575661	0.700938	0.636309	0.872706	0.767371	0.0797897
813	5	88345	0.35338	67.7755	6.15191	4.02662	1.04017	0.845826	0.676812	0.817613	0.749833	0.797883	0.746103	0.717341	0.829566	0.774028	0.83938	0.698098	0.74886	0.777644	0.840495	0.752476	0.767819	0.671815	0.576348	0.701607	0.634694	0.872992	0.76898	0.079676
814	6	54870	0.21948	70.1873	8.68148	4.5613	1.62178	0.848424	0.679224	0.820868	0.751321	0.799745	0.747868	0.719519	0.830882	0.775205	0.84056	0.698004	0.749262	0.77813	0.839247	0.754101	0.767787	0.671742	0.579151	0.70164	0.636741	0.872389	0.770795	0.0794816
818	10	46730	0.18692	70.1432	8.67247	4.55255	1.61741	0.850931	0.682688	0.822277	0.753873	0.800417	0.74893	0.721913	0.832784	0.776364	0.841344	0.698502	0.750321	0.778408	0.840306	0.754023	0.768243	0.672234	0.579232	0.700984	0.637396	0.87247	0.772528	0.0790826
820	0	443549	1.7742	22.8742	0.910853	0.154048	0.0183263	0.82967	0.649902	0.794297	0.769161	0.758611	0.786006	0.766221	0.807851	0.749602	0.862529	0.60355	0.759249	0.859784	0.833252	0.795273	0.756237	0.668342	0.627777	0.740981	0.649626	0.894536	0.764381	0.0847496
825	5	84013	0.336052	64.2706	5.89099	3.43769	0.897087	0.831603	0.654482	0.795966	0.770678	0.76037	0.787652	0.766596	0.809024	0.75158	0.863182	0.604894	0.761602	0.859206	0.832889	0.7948	0.757014	0.66995	0.62898	0.741611	0.651935	0.893909	0.766168	0.0843804
826	6	53066	0.212264	67.7403	8.368	4.10221	1.45979	0.834169	0.657436	0.798166	0.773753	0.762277	0.789225	0.76728	0.809492	0.751988	0.863208	0.605048	0.761702	0.859703	0.832878	0.795151	0.759337	0.669591	0.629188	0.744026	0.652518	0.894857	0.767878	0.084231
830	10	45275	0.1811	67.6921	8.35455	4.09318	1.45485	0.837228	0.661303	0.800133	0.775748	0.763457	0.790977	0.768459	0.809928	0.753517	0.863898	0.605941	0.761535	0.860928	0.833363	0.795097	0.758664	0.670547	0.629542	0.743766	0.652358	0.895119	0.769683	0.0839776
832	0	436839	1.74736	22.8512	0.91165	0.15359	0.018459	0.843282	0.655244	0.854292	0.730244	0.743114	0.741294	0.759307	0.763579	0.750898	0.84972	0.651026	0.721701	0.84584	0.801618	0.78118	0.786583	0.720707	0.609784	0.722702	0.617572	0.85728	0.762225	0.0866532
837	5	83175	0.3327	66.0248	6.04817	3.72551	0.971841	0.847081	0.659399	0.857331	0.732756	0.742627	0.745464	0.761052	0.764803	0.753189	0.849961	0.651007	0.722867	0.847394	0.802134	0.781467	0.786949	0.721028	0.610328	0.723998	0.617409	0.859327	0.764511	0.0863437
838	6	52181	0.208724	68.3454	8.54528	4.21704	1.51732	0.850175	0.663699	0.859288	0.734769	0.746028	0.74759	0.762318	0.766189	0.753866	0.849955	0.652383	0.723942	0.846381	0.803175	0.780466	0.786579	0.720377	0.611152	0.724296	0.617619	0.859872	0.766559	0.0860483
842	10	44514	0.178056	68.3084	8.55675	4.2109	1.51767	0.852384	0.667711	0.860426	0.737184	0.74863	0.748922	0.763883	0.767803	0.754953	0.851114	0.65412	0.723267	0.847374	0.805061	0.780709	0.785921	0.719965	0.611897	0.724603	0.618311	0.860774	0.768415	0.0856917
844	0	403489	1.61396	22.7556	0.862395	0.151607	0.0171595	0.846592	0.62588	0.803115	0.784608	0.77556	0.735342	0.754535	0.787603	0.758705	0.857726	0.646004	0.690607	0.844299	0.834155	0.784829	0.790609	0.698909	0.65936	0.69645	0.628296	0.881176	0.762163	0.0869068
849	5	80484	0.321936	66.5126	6.11623	3.80901	0.996741	0.84897	0.630256	0.806173	0.786467	0.777198	0.737265	0.756585	0.786833	0.75953	0.859469	0.647346	0.693436	0.843733	0.834924	0.786399	0.792437	0.699748	0.660224	0.697977	0.627373	0.879678	0.764231	0.0863736
850	6	50889	0.203556	68.3646	8.55727	4.22098	1.52019	0.851304	0.634174	0.806579	0.789473	0.779491	0.739207	0.757099	0.788255	0.759791	0.85939	0.647861	0.693038	0.84422	0.83464	0.786742	0.793344	0.699395	0.660624	0.699159	0.628436	0.879129	0.765876	0.0861652
854	10	43580	0.17432	68.3426	8.53794	4.21624	1.51641	0.85413	0.637861	0.808765	0.791682	0.780587	0.741143	0.75888	0.788653	0.761278	0.8595	0.650103	0.693954	0.844837	0.835211	0.78668	0.793391	0.700034	0.660062	0.699438	0.628293	0.878786	0.767747	0.0858073
856	0	406488	1.62595	22.7685	0.858235	0.151858	0.017098	0.855975	0.670779	0.845063	0.722642	0.786178	0.717508	0.75704	0.823553	0.773447	0.859896	0.67841	0.714583	0.843935	0.848305	0.763797	0.720849	0.652949	0.619284	0.711973	0.605339	0.898209	0.769768	0.0843069
861	5	80346	0.321384	63.4908	5.79708	3.31402	0.86224	0.857952	0.675043	0.848119	0.725556	0.787743	0.720303	0.758775	0.824957	0.77292	0.860279	0.680109	0.715673	0.845543	0.848916	0.764382	0.720303	0.653667	0.618077	0.711927	0.601891	0.897966	0.771792	0.0838599
862	6	50893	0.203572	66.4667	8.24401	3.87744	1.38495	0.859902	0.679357	0.849636	0.729727	0.787525	0.723204	0.760055	0.827039	0.773309	0.860855	0.681371	0.716818	0.84433	0.849419	0.766323	0.721209	0.65343	0.619417	0.712907	0.603708	0.897815	0.773723	0.0835019
866	10	43515	0.17406	66.4347	8.24384	3.87206	1.38436	0.862277	0.683868	0.851649	0.73277	0.788062	0.72598	0.761979	0.827634	0.773526	0.861852	0.682087	0.717775	0.845352	0.849902	0.766667	0.721705	0.652982	0.620441	0.714305	0.603884	0.897311	0.775691	0.0831983
868	0	419648	1.67859	22.7453	0.845729	0.151379	0.0168053	0.85013	0.685206	0.793404	0.713014	0.768352	0.747918	0.762883	0.78846	0.782752	0.841329	0.678385	0.741282	0.856152	0.840839	0.741572	0.726702	0.66979	0.634235	0.694233	0.636163	0.891261	0.764211	0.0847115
873	5	81742	0.326968	67.6452	6.17366	4.00465	1.04249	0.850346	0.688838	0.795503	0.715354	0.771403	0.74907	0.764087	0.790041	0.784609	0.841342	0.678966	0.742219	0.856506	0.841104	0.741602	0.728236	0.668237	0.6352	0.692588	0.635634	0.891188	0.765761	0.0840932
874	6	51330	0.20532	68.0804	8.52929	4.16917	1.50399	0.852309	0.691477	0.798373	0.717456	0.775015	0.751198	0.76467	0.789499	0.785983	0.842237	0.679417	0.743357	0.857091	0.842996	0.741993	0.728999	0.668478	0.634902	0.693074	0.634483	0.891818	0.767543	0.0837353
878	10	43689	0.174756	68.0635	8.51522	4.16553	1.5001	0.855112	0.694637	0.800339	0.719334	0.777152	0.752215	0.765834	0.791206	0.78783	0.843015	0.680366	0.744661	0.85787	0.843084	0.742223	0.729268	0.668166	0.635938	0.691684	0.63421	0.892582	0.769341	0.083382
880	0	489574	1.9583	22.7927	0.860282	0.152343	0.0171755	0.84254	0.639102	0.80355	0.752502	0.790316	0.775008	0.745457	0.805826	0.744648	0.858937	0.668149	0.714602	0.837798	0.801579	0.796809	0.750796	0.693604	0.658485	0.722041	0.662367	0.871143	0.76466	0.0840338
885	5	88572	0.354288	64.9726	5.94625	3.55083	0.926137	0.8442	0.644555	0.804058	0.754601	0.791452	0.776747	0.747697	0.807067	0.744919	0.860227	0.668213	0.715469	0.839328	0.80176	0.797938	0.751507	0.691906	0.659356	0.722666	0.661744	0.86966	0.7664	0.0837535
886	6	55206	0.220824	66.6005	8.33684	3.90403	1.40863	0.845732	0.64839	0.805374	0.757499	0.793057	0.779299	0.749728	0.807938	0.747011	0.861636	0.669375	0.715466	0.839411	0.802449	0.798663	0.751014	0.692887	0.660879	0.722467	0.662211	0.869815	0.768232	0.0835331
890	10	47122	0.188488	66.5749	8.34327	3.90001	1.41017	0.848065	0.652211	0.80803	0.760685	0.794364	0.781047	0.751592	0.80872	0.748854	0.863737	0.670759	0.716396	0.839608	0.803096	0.799425	0.7526	0.693243	0.661729	0.722327	0.662334	0.869191	0.770322	0.083193
892	0	480128	1.92051	22.833	0.857125	0.15314	0.0171671	0.844277	0.693202	0.820432	0.755482	0.727683	0.776886	0.756672	0.802749	0.747739	0.845662	0.634475	0.74436	0.848237	0.828244	0.789948	0.775619	0.681829	0.603472	0.695458	0.614011	0.848127	0.768434	0.0856935
897	5	87567	0.350268	66.3433	6.06943	3.77923	0.985588	0.847231	0.698043	0.821365	0.757186	0.728585	0.778592	0.759133	0.803082	0.749655	0.84557	0.636124	0.743756	0.848156	0.826853	0.78899	0.775572	0.681712	0.603344	0.697866	0.614324	0.847871	0.770185	0.0854043
898	6	54778	0.219112	68.7213	8.53226	4.28424	1.53565	0.850049	0.700984	0.823095	0.758927	0.730695	0.78066	0.760232	0.803306	0.750831	0.84659	0.637993	0.744761	0.849091	0.827458	0.78977	0.776087	0.682665	0.603299	0.697296	0.615165	0.847475	0.771961	0.0852122
902	10	46815	0.18726	68.6755	8.52434	4.27562	1.53192	0.851981	0.704101	0.825975	0.761519	0.732383	0.782922	0.761326	0.804368	0.752109	0.847186	0.637851	0.745488	0.850326	0.827523	0.789982	0.775638	0.684204	0.603685	0.697885	0.615636	0.848254	0.773762	0.0848555
904	0	426644	1.70658	22.8543	0.854983	0.153563	0.0171441	0.863221	0.662964	0.825017	0.77761	0.794384	0.746123	0.778646	0.771937	0.740063	0.854634	0.648247	0.73727	0.848919	0.822937	0.766796	0.788962	0.690488	0.667452	0.723416	0.589675	0.911525	0.773793	0.0883713
909	5	81682	0.326728	66.754	6.09349	3.84916	1.00213	0.866103	0.667864	0.826351	0.780245	0.795671	0.747447	0.780221	0.773677	0.743505	0.854417	0.64838	0.738045	0.849636	0.822495	0.76946	0.789354	0.692295	0.666659	0.722601	0.587847	0.9108	0.775826	0.0878885
910	6	51519	0.206076	69.0781	8.5562	4.34992	1.55093	0.868728	0.671626	0.829024	0.781653	0.796949	0.750335	0.780984	0.773685	0.745065	0.85419	0.649702	0.73964	0.849987	0.82291	0.770395	0.790417	0.693298	0.667686	0.724179	0.589375	0.910062	0.777709	0.0874773
914	10	43916	0.175664	69.0315	8.56034	4.34164	1.5507	0.871345	0.675881	0.831428	0.784566	0.799196	0.753552	0.781742	0.77498	0.747188	0.854336	0.650947	0.740755	0.849656	0.822673	0.771097	0.79117	0.694303	0.669175	0.725066	0.589717	0.910386	0.779902	0.0870531
916	0	479555	1.91822	22.868	0.843449	0.153821	0.0169394	0.834771	0.680102	0.823534	0.760693	0.79478	0.768396	0.76207	0.816747	0.738208	0.845547	0.69824	0.772093	0.842772	0.823983	0.7705	0.788817	0.68879	0.652312	0.729703	0.608535	0.904957	0.775079	0.0858988
921	5	87770	0.35108	63.0222	5.76436	3.24174	0.844448	0.836858	0.684237	0.825504	0.76439	0.796798	0.770297	0.764447	0.816469	0.739484	0.846457	0.698428	0.772149	0.844651	0.822582	0.770445	0.788675	0.688977	0.652723	0.730546	0.610721	0.904557	0.777033	0.0856298
922	6	54943	0.219772	65.7292	8.09411	3.74806	1.32951	0.840389	0.688077	0.826957	0.767778	0.798073	0.771827	0.765557	0.817347	0.739812	0.847915	0.700162	0.772528	0.845112	0.823526	0.77241	0.78869	0.688514	0.652686	0.729547	0.609586	0.904037	0.779007	0.0852532
926	10	47132	0.188528	65.6811	8.09385	3.74008	1.32719	0.843535	0.692046	0.829712	0.770411	0.799722	0.773487	0.767642	0.818382	0.740081	0.847906	0.700723	0.774474	0.844957	0.824631	0.773381	0.788074	0.690306	0.653314	0.73134	0.609543	0.905351	0.781099	0.0847752
928	0	507047	2.02819	22.8912	0.863861	0.154316	0.0173685	0.864942	0.698036	0.844481	0.72115	0.766148	0.814914	0.778209	0.817128	0.736621	0.848752	0.658839	0.756361	0.844908	0.835179	0.767882	0.758439	0.62762	0.660575	0.694495	0.65694	0.896257	0.779675	0.0839751
933	5	90442	0.361768	63.7972	5.83517	3.36226	0.875342	0.868142	0.700676	0.845957	0.722469	0.768929	0.815628	0.778974	0.818115	0.738269	0.850451	0.659152	0.756828	0.846205	0.837509	0.768509	0.758917	0.628386	0.660794	0.695717	0.659036	0.896514	0.781433	0.0837879
934	6	56631	0.226524	67.1443	8.32457	3.9966	1.42742	0.87038	0.702937	0.848378	0.724153	0.770629	0.817264	0.78133	0.819631	0.738368	0.851248	0.662111	0.756167	0.846965	0.83894	0.76896	0.759416	0.628843	0.661987	0.696032	0.660725	0.896585	0.783149	0.0834508
938	10	48469	0.193876	67.1252	8.31139	3.99278	1.42492	0.872836	0.706874	0.850502	0.726371	0.772164	0.818317	0.782222	0.821071	0.739751	0.852555	0.66263	0.757546	0.847325	0.839372	0.770059	0.759712	0.629279	0.663022	0.696476	0.661588	0.896697	0.785005	0.0830932
940	0	494493	1.97797	22.7854	0.834998	0.15216	0.0166446	0.846911	0.656552	0.809803	0.744961	0.789988	0.769411	0.750515	0.796864	0.755732	0.861362	0.673312	0.729262	0.8441	0.838432	0.753974	0.741323	0.684798	0.64805	0.706511	0.636661	0.888746	0.767466	0.0848949
945	5	89060	0.35624	64.5639	5.88714	3.48393	0.905517	0.850006	0.660717	0.810802	0.747193	0.792634	0.771536	0.75178	0.79886	0.757753	0.861992	0.67459	0.72998	0.844285	0.838783	0.754048	0.740624	0.684505	0.646991	0.70754	0.638429	0.88807	0.769487	0.0845108
946	6	55550	0.2222	65.7444	8.28863	3.75842	1.36517	0.851881	0.663699	0.814383	0.748182	0.793042	0.774014	0.753663	0.799136	0.758659	0.861899	0.676625	0.731926	0.843789	0.83802	0.752835	0.740387	0.683816	0.647516	0.707453	0.638902	0.888641	0.771055	0.0840871
950	10	47550	0.1902	65.7013	8.29757	3.75165	1.36501	0.854679	0.667539	0.816614	0.749905	0.794585	0.774921	0.755195	0.798864	0.76061	0.863481	0.677098	0.732397	0.843575	0.837781	0.752829	0.741682	0.683975	0.647266	0.708381	0.639169	0.888328	0.772812	0.0837139
952	0	523428	2.09371	22.8653	0.845121	0.153769	0.0169598	0.859096	0.697219	0.813644	0.806517	0.768427	0.766299	0.754011	0.818403	0.725391	0.870201	0.642801	0.756805	0.85418	0.820767	0.778497	0.808878	0.686454	0.655186	0.702397	0.613648	0.878831	0.779919	0.0819384
957	5	91593	0.366372	62.0351	5.63334	3.09138	0.799676	0.862926	0.70061	0.815603	0.806934	0.771102	0.767007	0.757083	0.819571	0.725001	0.871475	0.644689	0.755352	0.855535	0.821411	0.780076	0.811896	0.68693	0.65493	0.702843	0.613082	0.87921	0.781843	0.0817151
958	6	57294	0.229176	64.5547	8.01637	3.55411	1.27111	0.866723	0.70496	0.818236	0.809902	0.774278	0.7683	0.758421	0.820147	0.726577	0.872124	0.644317	0.755515	0.85557	0.82239	0.780221	0.811368	0.686957	0.656805	0.702848	0.613345	0.878914	0.784093	0.081081
962	10	49116	0.196464	64.5516	8.00537	3.55323	1.27001	0.868403	0.708435	0.819753	0.811966	0.775715	0.770289	0.759569	0.820751	0.728072	0.872903	0.643843	0.755416	0.856248	0.823499	0.78053	0.811701	0.687525	0.657189	0.703966	0.613843	0.878919	0.785643	0.0807968
964	0	514463	2.05785	22.9427	0.865307	0.155356	0.0174922	0.811167	0.661513	0.832162	0.769873	0.781527	0.792325	0.752576	0.828325	0.725465	0.829542	0.673569	0.751175	0.852802	0.802722	0.774108	0.76142	0.715845	0.670092	0.700552	0.613952	0.898646	0.768883	0.0870432
969	5	90337	0.361348	63.4117	5.78792	3.30166	0.859243	0.814993	0.665652	0.836136	0.770996	0.783549	0.793778	0.753733	0.82769	0.72617	0.829068	0.673749	0.752787	0.85155	0.801377	0.77331	0.760331	0.715405	0.670467	0.700344	0.614494	0.900174	0.770778	0.0867691
970	6	56164	0.224656	67.3411	8.28775	4.02919	1.43009	0.819582	0.667777	0.838446	0.774063	0.786438	0.795768	0.755021	0.827576	0.728135	0.829473	0.675922	0.752608	0.852468	0.800682	0.773814	0.75965	0.71504	0.672708	0.700716	0.614816	0.901164	0.7729	0.0860636
974	10	47905	0.19162	67.2924	8.2885	4.0208	1.42855	0.822252	0.6716	0.84034	0.776359	0.788456	0.798414	0.756487	0.828254	0.730206	0.830508	0.676892	0.753585	0.852333	0.799823	0.773677	0.760213	0.714017	0.673875	0.701242	0.614571	0.901263	0.774839	0.0854875
976	0	509311	2.03724	22.9226	0.866198	0.154951	0.0174936	0.850038	0.711454	0.840585	0.772225	0.811958	0.789474	0.793554	0.795638	0.744271	0.867783	0.646512	0.759454	0.834456	0.808218	0.800205	0.80831	0.686318	0.644369	0.711109	0.634473	0.891859	0.787119	0.0841554
981	5	90762	0.363048	64.8325	5.9022	3.52709	0.914218	0.854091	0.714622	0.841393	0.773385	0.814917	0.791972	0.794892	0.796864	0.745218	0.86902	0.647336	0.760197	0.835179	0.810113	0.799679	0.8078	0.687656	0.645298	0.71033	0.634148	0.892786	0.789057	0.0840446
982	6	56790	0.22716	67.4147	8.35697	4.04489	1.44635	0.857299	0.71775	0.844304	0.774731	0.81605	0.793397	0.796584	0.797438	0.746029	0.868965	0.648222	0.762414	0.834619	0.809183	0.800652	0.808373	0.688334	0.645237	0.711419	0.633677	0.893273	0.790817	0.0835699
986	10	48684	0.194736	67.382	8.36592	4.03956	1.44602	0.859184	0.721284	0.846038	0.777401	0.81725	0.795497	0.798404	0.798065	0.746929	0.869762	0.64893	0.762961	0.835079	0.811509	0.800766	0.808592	0.690083	0.645222	0.711538	0.634048	0.893528	0.792561	0.083222
988	0	566158	2.26463	22.9762	0.860978	0.156024	0.0174386	0.844842	0.679277	0.824089	0.771811	0.777389	0.79235	0.77618	0.81477	0.751281	0.848004	0.663407	0.784988	0.831297	0.823924	0.759133	0.792271	0.698478	0.63579	0.734876	0.633605	0.920505	0.778217	0.0846253
993	5	94458	0.377832	65.4668	6.01019	3.6326	0.948791	0.847731	0.682033	0.82687	0.773174	0.779669	0.794559	0.777732	0.817633	0.752641	0.850119	0.664285	0.785344	0.83192	0.824298	0.760026	0.794125	0.697395	0.634605	0.734739	0.634547	0.920795	0.780219	0.0842084
994	6	58781	0.235124	66.0605	8.35036	3.81354	1.38857	0.851023	0.684626	0.827989	0.775004	0.782192	0.79638	0.779104	0.819134	0.754334	0.851202	0.665053	0.786946	0.831008	0.823633	0.76011	0.794764	0.697538	0.634925	0.735986	0.63546	0.92074	0.781996	0.0837973
998	10	50427	0.201708	66.0318	8.3363	3.80813	1.38441	0.853075	0.688153	0.830587	0.777976	0.783648	0.798223	0.780901	0.819858	0.755339	0.852172	0.665804	0.787435	0.830874	0.824578	0.760862	0.794802	0.697374	0.63463	0.736342	0.636286	0.921381	0.783846	0.0833805
1000	0	530761	2.12304	22.9432	0.89351	0.155408	0.0180844	0.834818	0.646609	0.845887	0.767364	0.772819	0.796287	0.741262	0.832429	0.729511	0.876704	0.678081	0.7509	0.842071	0.832342	0.765463	0.733139	0.647274	0.711607	0.670474	0.602743	0.887236	0.771884	0.0839452
1005	5	91552	0.366208	65.6893	6.00862	3.66898	0.955185	0.837502	0.650936	0.848485	0.770966	0.775117	0.8006	0.743479	0.83322	0.72929	0.877698	0.67892	0.752561	0.841811	0.833526	0.766695	0.733463	0.648069	0.714294	0.669969	0.604094	0.887894	0.774294	0.0836622
1006	6	56760	0.22704	67.1575	8.4036	4.00215	1.44103	0.839588	0.654396	0.851418	0.773494	0.776735	0.803127	0.745772	0.834725	0.730788	0.878568	0.680109	0.754114	0.842953	0.834373	0.766755	0.733034	0.648168	0.714887	0.669891	0.605215	0.888161	0.776349	0.0831052
1010	10	48515	0.19406	67.136	8.39395	3.998	1.43778	0.841668	0.658291	0.853654	0.775709	0.778924	0.804164	0.748233	0.835649	0.731207	0.879852	0.68147	0.755251	0.843409	0.835072	0.767649	0.732887	0.64815	0.715696	0.670102	0.605369	0.888045	0.778232	0.082624
1012	0	576279	2.30512	22.8536	0.852309	0.153545	0.0171088	0.863006	0.6783	0.816398	0.759011	0.782368	0.807421	0.758191	0.807078	0.728356	0.875692	0.659054	0.775757	0.854267	0.804235	0.751193	0.759729	0.690884	0.642061	0.715746	0.63116	0.889882	0.777602	0.0826233
1017	5	96520	0.38608	64.3083	5.87649	3.44321	0.895577	0.86495	0.682532	0.818281	0.761852	0.78305	0.808641	0.759801	0.808382	0.73047	0.876984	0.659117	0.776347	0.853963	0.805874	0.751114	0.759211	0.690748	0.6421	0.717468	0.63031	0.890634	0.77938	0.082291
1018	6	59635	0.23854	65.3251	8.23373	3.68717	1.3378	0.866412	0.685688	0.82003	0.765876	0.784028	0.809231	0.761122	0.809642	0.732967	0.876926	0.660132	0.776943	0.853551	0.806808	0.751388	0.758992	0.689033	0.642039	0.718093	0.629312	0.891071	0.780965	0.0817964
1022	10	51088	0.204352	65.2932	8.23489	3.682	1.33684	0.868404	0.689545	0.821954	0.767548	0.785243	0.809975	0.763193	0.810014	0.733822	0.877907	0.660087	0.777091	0.853889	0.80699	0.751732	0.759288	0.689125	0.642685	0.718779	0.628621	0.891472	0.782511	0.0814195
1024	0	634962	2.53985	22.9343	0.854323	0.155169	0.0172476	0.876182	0.697498	0.818303	0.780207	0.787351	0.797914	0.77115	0.831552	0.737097	0.850804	0.653326	0.755848	0.848066	0.846087	0.772069	0.770499	0.675552	0.670758	0.709254	0.610654	0.880812	0.785757	0.0817391
1029	5	99356	0.397424	66.7116	6.10362	3.84219	0.99959	0.878498	0.702021	0.820449	0.781976	0.790461	0.797773	0.772711	0.832557	0.738954	0.853139	0.655678	0.755737	0.84864	0.846642	0.772087	0.77181	0.675395	0.670448	0.707778	0.609561	0.881401	0.787712	0.0810509
1030	6	61211	0.244844	67.4456	8.53099	4.05757	1.47713	0.879711	0.705184	0.823545	0.785276	0.792505	0.79895	0.774648	0.834049	0.739957	0.853744	0.656998	0.756441	0.849267	0.846996	0.772034	0.772329	0.675401	0.671497	0.707912	0.610854	0.882464	0.789555	0.0806703
1034	10	52489	0.209956	67.4115	8.53436	4.05181	1.47697	0.882128	0.708758	0.825297	0.787384	0.794052	0.799463	0.77661	0.834137	0.74025	0.85477	0.657814	0.757121	0.850178	0.847587	0.771485	0.773257	0.676142	0.671855	0.707539	0.6113	0.882718	0.79118	0.0803694
1036	0	502724	2.0109	22.9243	0.871263	0.154993	0.0175926	0.834736	0.710083	0.848882	0.777854	0.79152	0.796655	0.802012	0.804559	0.702312	0.840461	0.688451	0.75022	0.82592	0.813747	0.792238	0.796216	0.720006	0.643342	0.745969	0.598089	0.913592	0.784216	0.0851421
1041	5	89840	0.35936	65.9491	5.98655	3.71124	0.961841	0.837105	0.71339	0.851124	0.779937	0.793411	0.797329	0.802927	0.805154	0.70325	0.840394	0.689943	0.749816	0.826519	0.814353	0.793945	0.797863	0.719101	0.641513	0.745331	0.59911	0.914403	0.785831	0.0848705
1042	6	56047	0.224188	65.9273	8.32517	3.79033	1.37941	0.841107	0.716363	0.8534	0.781781	0.795109	0.798526	0.803861	0.806056	0.704721	0.841722	0.690652	0.751102	0.826637	0.813933	0.794976	0.797786	0.719521	0.64189	0.74392	0.599649	0.914795	0.78772	0.0846899
1046	10	48048	0.192192	65.8965	8.32476	3.78516	1.37781	0.843479	0.720072	0.855343	0.784372	0.796901	0.799107	0.805434	0.80661	0.706387	0.84323	0.691808	0.751977	0.828068	0.813447	0.796121	0.798483	0.719666	0.642795	0.74335	0.599432	0.914679	0.78955	0.0843121
1048	0	510419	2.04168	22.8138	0.853584	0.152752	0.017062	0.858273	0.692236	0.833681	0.770437	0.792269	0.787208	0.736471	0.823912	0.783078	0.875867	0.66636	0.770905	0.840942	0.824123	0.779881	0.797824	0.682746	0.655608	0.705578	0.639196	0.91349	0.784313	0.0796548
1053	5	91433	0.365732	64.4872	5.85221	3.47077	0.897023	0.860493	0.694569	0.836104	0.771784	0.793406	0.787856	0.738612	0.824407	0.784104	0.876751	0.6678	0.772002	0.840386	0.823483	0.780577	0.799006	0.683763	0.655819	0.705178	0.638839	0.913888	0.785781	0.0795099
1054	6	57064	0.228256	65.7705	8.26486	3.76154	1.35661	0.863741	0.696823	0.837726	0.772606	0.793767	0.789666	0.740248	0.825407	0.784523	0.877462	0.666953	0.773027	0.840521	0.824338	0.780256	0.798796	0.68297	0.656412	0.705252	0.640009	0.913483	0.787163	0.0793528
1058	10	48798	0.195192	65.7666	8.24245	3.76	1.3528	0.865855	0.700029	0.838928	0.77494	0.795678	0.791026	0.742018	0.826356	0.78578	0.878007	0.667609	0.773608	0.840065	0.824665	0.780923	0.798588	0.682969	0.657609	0.705879	0.639463	0.913736	0.788762	0.0791393
1060	0	566460	2.26584	22.8155	0.848826	0.152779	0.0169661	0.843333	0.684558	0.838537	0.795602	0.78575	0.766488	0.768588	0.835284	0.760692	0.862066	0.682552	0.761487	0.847529	0.832588	0.76884	0.774003	0.666382	0.660272	0.690416	0.638696	0.906354	0.782776	0.0798933
1065	5	94995	0.37998	64.253	5.8822	3.43469	0.895571	0.846076	0.689031	0.840986	0.798289	0.788284	0.768667	0.76983	0.835739	0.762177	0.861714	0.685594	0.762698	0.848139	0.83197	0.76654	0.773578	0.668683	0.659761	0.691568	0.636723	0.9063	0.78487	0.0794646
1066	6	58940	0.23576	67.8729	8.42541	4.12793	1.47483	0.847464	0.692229	0.843621	0.799627	0.790643	0.768672	0.771352	0.83691	0.762343	0.861868	0.684925	0.763361	0.849126	0.832923	0.767738	0.775585	0.670691	0.659433	0.691194	0.636418	0.906787	0.786352	0.0792025
1070	10	50345	0.20138	67.8514	8.44704	4.12509	1.47863	0.850303	0.695461	0.845754	0.801023	0.791648	0.769928	0.772261	0.837501	0.762201	0.862578	0.685222	0.764237	0.850134	0.832903	0.76806	0.775022	0.671884	0.659152	0.690386	0.637233	0.906704	0.787879	0.078941
1072	0	575122	2.30049	22.8812	0.8588	0.154107	0.0172581	0.85689	0.659079	0.840237	0.769039	0.758061	0.809298	0.772998	0.806292	0.743008	0.855621	0.648668	0.759382	0.848219	0.824991	0.756894	0.750356	0.659484	0.654435	0.728166	0.619897	0.889514	0.775902	0.0829797
1077	5	95106	0.380424	64.084	5.81534	3.40639	0.881528	0.860414	0.662014	0.842365	0.771187	0.759931	0.809591	0.774315	0.807993	0.743486	0.856954	0.648918	0.760704	0.847812	0.825668	0.757854	0.75092	0.661883	0.654181	0.727341	0.620723	0.889061	0.777732	0.0824885
1078	6	58857	0.235428	66.5775	8.25433	3.89672	1.393	0.863763	0.666267	0.84442	0.772644	0.762033	0.810201	0.775006	0.80874	0.745018	0.858352	0.64932	0.761575	0.848616	0.82635	0.758856	0.750854	0.661306	0.653516	0.72739	0.620682	0.889333	0.779604	0.0819605
1082	10	50233	0.200932	66.5301	8.24663	3.88832	1.38904	0.866134	0.669958	0.846436	0.77476	0.764288	0.811399	0.776531	0.810095	0.746471	0.859764	0.649493	0.762387	0.849113	0.827255	0.759083	0.7511	0.661577	0.654938	0.729092	0.620907	0.889784	0.781482	0.0814233
1084	0	520849	2.0834	22.8191	0.864968	0.152875	0.0173028	0.835227	0.707273	0.836314	0.805714	0.778624	0.79478	0.750168	0.826715	0.731696	0.845738	0.676672	0.754357	0.840049	0.829031	0.782785	0.739281	0.674752	0.686178	0.702252	0.615656	0.909062	0.782499	0.0836604
1089	5	91827	0.367308	67.1226	6.113	3.91253	1.01553	0.838239	0.710401	0.839742	0.80692	0.780892	0.797848	0.749616	0.82705	0.733178	0.844768	0.677072	0.757375	0.840543	0.82968	0.782074	0.740185	0.673996	0.685457	0.703393	0.61569	0.908943	0.784346	0.0831722
1090	6	57276	0.229104	70.2584	8.66861	4.57418	1.62462	0.840666	0.713789	0.842718	0.808899	0.782946	0.799829	0.751423	0.827624	0.734741	0.845328	0.678155	0.757612	0.842002	0.829422	0.781671	0.740345	0.673554	0.685444	0.704082	0.615424	0.909308	0.786233	0.0827838
1094	10	48966	0.195864	70.2025	8.66262	4.56333	1.62041	0.843167	0.718121	0.843861	0.810828	0.785147	0.801393	0.752788	0.829085	0.736092	0.846761	0.679645	0.75869	0.843014	0.82883	0.781695	0.741167	0.674029	0.685649	0.704571	0.615151	0.909468	0.788122	0.0824807
1096	0	550166	2.20066	22.8935	0.873584	0.154378	0.0175989	0.865031	0.737385	0.837254	0.782495	0.830338	0.810219	0.765828	0.831632	0.729738	0.841746	0.67815	0.766481	0.845844	0.822708	0.766171	0.761489	0.685639	0.64438	0.722085	0.634658	0.909949	0.795242	0.0759878
1101	5	93668	0.374672	65.2699	5.929	3.59826	0.930296	0.867249	0.740568	0.838333	0.783421	0.833428	0.811019	0.767055	0.831768	0.731637	0.841926	0.679618	0.766516	0.844888	0.824492	0.767471	0.762363	0.68557	0.645599	0.723	0.635671	0.909649	0.796778	0.075822
1102	6	58497	0.233988	67.8868	8.36721	4.12796	1.46566	0.869139	0.743491	0.839317	0.785972	0.833205	0.8137	0.768527	0.83147	0.731986	0.842684	0.679753	0.767612	0.846283	0.825461	0.767048	0.761483	0.685958	0.646461	0.723157	0.635588	0.909748	0.798137	0.0753455
1106	10	50191	0.200764	67.846	8.3546	4.12029	1.46285	0.870963	0.747166	0.841715	0.787332	0.833934	0.81426	0.771094	0.832241	0.73304	0.843896	0.680391	0.769112	0.845948	0.826722	0.766313	0.761531	0.686547	0.647158	0.722799	0.635702	0.909675	0.799721	0.0751484
1108	0	462993	1.85197	22.7373	0.841512	0.151213	0.0167052	0.860239	0.715957	0.844769	0.807829	0.766971	0.802577	0.725166	0.846452	0.771737	0.8396	0.660718	0.754501	0.804195	0.806762	0.790554	0.748979	0.687334	0.645571	0.726872	0.621466	0.925394	0.787469	0.0786984
1113	5	86658	0.346632	64.0738	5.84168	3.40548	0.884088	0.863406	0.720459	0.846569	0.80835	0.768596	0.80314	0.727648	0.84721	0.77241	0.839057	0.663909	0.754835	0.804075	0.808194	0.790706	0.750969	0.685944	0.64537	0.726903	0.620364	0.925916	0.789256	0.0782008
1114	6	54505	0.21802	65.7054	8.23502	3.7497	1.35213	0.866535	0.723989	0.848996	0.810201	0.770691	0.803972	0.727897	0.847014	0.773654	0.839776	0.66459	0.756004	0.804963	0.808522	0.791019	0.750665	0.687506	0.64684	0.727236	0.620631	0.925998	0.791037	0.0777056
1118	10	46752	0.187008	65.6848	8.21894	3.74564	1.34831	0.86807	0.727017	0.851343	0.811955	0.772416	0.805356	0.728044	0.848349	0.775347	0.840542	0.665672	0.756599	0.804693	0.809313	0.791592	0.750086	0.688473	0.646325	0.726514	0.620198	0.925971	0.792538	0.0772836
1120	0	527036	2.10814	22.7947	0.84551	0.15236	0.0168786	0.837813	0.68727	0.863303	0.793704	0.798889	0.80213	0.75755	0.834725	0.756774	0.846896	0.682171	0.78484	0.865308	0.835341	0.796666	0.781432	0.675004	0.650676	0.712463	0.630575	0.930935	0.78881	0.0793992
1125	5	92338	0.369352	66.9549	6.09545	3.88339	1.00902	0.840158	0.691146	0.86439	0.794787	0.800732	0.804669	0.761388	0.835512	0.756714	0.847219	0.681312	0.785879	0.864817	0.836194	0.797093	0.78106	0.674603	0.651314	0.714776	0.630369	0.931697	0.790497	0.0791853
1126	6	57805	0.23122	70.3193	8.68394	4.58643	1.63107	0.842522	0.694161	0.86528	0.795519	0.802586	0.80551	0.76169	0.83709	0.758265	0.847842	0.682233	0.787259	0.866249	0.837402	0.797959	0.782787	0.67585	0.652184	0.716685	0.62915	0.931675	0.791994	0.0790975
1130	10	49483	0.197932	70.2839	8.67141	4.57916	1.62705	0.844957	0.697189	0.86748	0.797284	0.804246	0.807277	0.763111	0.838318	0.759129	0.849191	0.682598	0.787978	0.866631	0.837156	0.799062	0.783673	0.675929	0.65282	0.717307	0.628529	0.931421	0.793709	0.0788518
1132	0	541325	2.1653	22.914	0.875383	0.154791	0.0176603	0.849522	0.686565	0.839087	0.789231	0.807156	0.760513	0.737906	0.842587	0.791667	0.846885	0.718468	0.786822	0.855898	0.834814	0.802839	0.770194	0.672257	0.664241	0.68169	0.647358	0.890812	0.786845	0.084178
1137	5	92951	0.371804	65.8376	5.99465	3.69295	0.956765	0.852718	0.688282	0.841745	0.792116	0.808243	0.762762	0.739938	0.843934	0.792111	0.848474	0.719917	0.787033	0.855714	0.834676	0.803063	0.770261	0.672559	0.665001	0.680886	0.646615	0.889829	0.788651	0.0836629
1138	6	57738	0.230952	68.2119	8.47346	4.18991	1.49355	0.855935	0.689944	0.84402	0.793083	0.809017	0.7646	0.740751	0.845301	0.794494	0.849692	0.721405	0.786796	0.855944	0.835031	0.803769	0.77152	0.67317	0.666606	0.68196	0.644324	0.889951	0.790235	0.0834585
1142	10	49484	0.197936	68.1763	8.48416	4.18399	1.49323	0.858257	0.69381	0.8469	0.795227	0.811222	0.767521	0.742947	0.846668	0.794883	0.850911	0.722587	0.787426	0.856691	0.835684	0.804553	0.77136	0.673834	0.667084	0.681766	0.644249	0.890561	0.792332	0.083091
1144	0	510620	2.04248	22.8105	0.867038	0.152707	0.0173492	0.835154	0.728492	0.825091	0.781377	0.795462	0.780043	0.775152	0.804916	0.754443	0.845702	0.656883	0.760134	0.835255	0.814056	0.774784	0.741362	0.685611	0.682587	0.708842	0.686917	0.927011	0.783128	0.0838418
1149	5	90580	0.36232	66.9073	6.11809	3.87594	1.01059	0.836973	0.732148	0.827683	0.782888	0.798995	0.781149	0.777545	0.805283	0.756254	0.847417	0.657369	0.76072	0.835129	0.815362	0.774393	0.741168	0.685057	0.679902	0.707894	0.686796	0.927385	0.784944	0.0835961
1150	6	56754	0.227016	67.4064	8.49355	4.04917	1.46935	0.838663	0.735701	0.829025	0.785169	0.801195	0.783584	0.779214	0.806507	0.757418	0.848927	0.657125	0.761189	0.834902	0.816304	0.773567	0.742459	0.685238	0.679908	0.70788	0.686419	0.926648	0.786639	0.0832953
1154	10	48710	0.19484	67.3692	8.49482	4.0428	1.46897	0.840875	0.73877	0.830774	0.787723	0.802802	0.784911	0.781287	0.807432	0.758746	0.850606	0.657329	0.761353	0.835999	0.817276	0.77363	0.743164	0.686594	0.680158	0.707534	0.685876	0.927007	0.788377	0.0829978
1156	0	510851	2.0434	22.8211	0.869728	0.152922	0.0173863	0.854831	0.722653	0.850657	0.792405	0.819564	0.826315	0.761144	0.842324	0.776543	0.837495	0.667343	0.719599	0.831099	0.831175	0.78816	0.752723	0.688467	0.666461	0.74085	0.648632	0.91156	0.795691	0.0748514
1161	5	91324	0.365296	61.1789	5.5446	2.96537	0.764614	0.856555	0.725034	0.851874	0.794588	0.821033	0.827537	0.764449	0.841947	0.777112	0.838213	0.667174	0.718716	0.830636	0.831118	0.787186	0.751621	0.688494	0.665411	0.740873	0.647469	0.911748	0.796914	0.0744526
1162	6	57339	0.229356	62.4255	7.7593	3.2156	1.15096	0.859764	0.72932	0.854584	0.795916	0.820463	0.828773	0.766075	0.842053	0.776993	0.838496	0.667669	0.718839	0.830264	0.831057	0.786672	0.750964	0.687979	0.666135	0.742514	0.648206	0.911718	0.798505	0.0739515
1166	10	49151	0.196604	62.4001	7.75333	3.21156	1.14862	0.861834	0.732528	0.855913	0.797695	0.821998	0.828966	0.76735	0.84155	0.777939	0.839281	0.669518	0.719924	0.830665	0.831163	0.78682	0.752345	0.687921	0.665287	0.743393	0.647749	0.912057	0.799904	0.0736409
1168	0	647430	2.58972	22.8438	0.856329	0.153355	0.0171869	0.86982	0.718092	0.850618	0.80434	0.78911	0.804013	0.762338	0.831951	0.775334	0.849215	0.708093	0.782296	0.830617	0.820785	0.776058	0.796846	0.677493	0.647858	0.726211	0.645623	0.918494	0.797166	0.0787782
1173	5	100780	0.40312	64.0749	5.82195	3.40512	0.881344	0.872003	0.720892	0.851712	0.806107	0.790742	0.805105	0.763807	0.831534	0.774816	0.848983	0.709387	0.783767	0.831137	0.822311	0.777168	0.795966	0.678959	0.64873	0.729153	0.647465	0.918218	0.798574	0.0784573
1174	6	61911	0.247644	66.1007	8.21079	3.81465	1.36696	0.874328	0.725097	0.852183	0.808806	0.792371	0.806997	0.765841	0.832728	0.777035	0.848799	0.708695	0.785595	0.831912	0.822536	0.777414	0.795812	0.6787	0.650401	0.728586	0.647979	0.918577	0.800353	0.0782619
1178	10	52960	0.21184	66.0745	8.19308	3.80953	1.36221	0.876935	0.728588	0.853682	0.810782	0.793863	0.808809	0.76774	0.832128	0.777417	0.8495	0.709196	0.786707	0.832647	0.82364	0.777615	0.795893	0.67939	0.650765	0.729541	0.648187	0.917976	0.802012	0.078036
1180	0	729878	2.91951	22.9505	0.84065	0.155476	0.0169905	0.846961	0.71651	0.849082	0.793207	0.811394	0.790094	0.762315	0.827592	0.739657	0.855963	0.687427	0.772411	0.833667	0.821134	0.778269	0.798835	0.661454	0.669859	0.688469	0.643001	0.921805	0.790536	0.0802949
1185	5	105325	0.4213	63.1113	5.74136	3.25462	0.843042	0.849874	0.718509	0.850131	0.79521	0.813477	0.790781	0.763774	0.829879	0.742806	0.856069	0.688502	0.772063	0.834488	0.822008	0.778519	0.798685	0.66131	0.670392	0.689827	0.643912	0.921562	0.792169	0.0799625
1186	6	64519	0.258076	64.8012	8.10039	3.59682	1.29334	0.852206	0.721237	0.852051	0.796866	0.815233	0.791868	0.765596	0.831352	0.743541	0.857468	0.690239	0.773369	0.834599	0.822603	0.778453	0.799392	0.662076	0.670624	0.688402	0.644547	0.921279	0.793827	0.0794976
1190	10	55285	0.22114	64.7861	8.09091	3.59405	1.29175	0.854671	0.724546	0.852546	0.799295	0.817428	0.792909	0.766356	0.832622	0.744931	0.858452	0.691381	0.773655	0.834829	0.8229	0.778746	0.799231	0.663408	0.67162	0.689165	0.644741	0.921471	0.795443	0.0791736
1192	0	542751	2.171	22.9319	0.868475	0.155142	0.0175377	0.861204	0.699722	0.852852	0.820125	0.833549	0.815621	0.746625	0.837474	0.788865	0.836634	0.698541	0.813192	0.866806	0.829232	0.79567	0.775937	0.654843	0.645554	0.712085	0.649898	0.921669	0.800358	0.078307
1197	5	93704	0.374816	66.1221	6.02553	3.74097	0.970055	0.864574	0.704292	0.854931	0.820669	0.835039	0.816475	0.747551	0.838774	0.791679	0.837723	0.699453	0.814277	0.86721	0.829997	0.796119	0.776087	0.653371	0.645143	0.711565	0.648793	0.920734	0.802229	0.0778451
1198	6	58350	0.2334	69.9123	8.59284	4.50558	1.59076	0.866418	0.710308	0.857883	0.823582	0.835913	0.816487	0.748638	0.839614	0.792219	0.838903	0.699871	0.816144	0.868063	0.828543	0.795733	0.777318	0.652922	0.645056	0.712331	0.647481	0.921808	0.804157	0.0773924
1202	10	50070	0.20028	69.8677	8.59213	4.49723	1.58861	0.869593	0.713891	0.859836	0.826133	0.837438	0.818035	0.74982	0.839415	0.79291	0.839724	0.701328	0.815978	0.868304	0.827811	0.795486	0.777751	0.652427	0.645147	0.711893	0.646834	0.922289	0.805897	0.0767794
1204	0	543369	2.17348	22.9556	0.889505	0.155653	0.0180047	0.838136	0.70657	0.812036	0.795191	0.807367	0.771646	0.795594	0.801451	0.745523	0.834876	0.651485	0.795401	0.830367	0.797508	0.784906	0.788908	0.666058	0.68539	0.708185	0.659274	0.924195	0.782084	0.0816344
1209	5	92990	0.37196	64.8096	5.90743	3.52364	0.916405	0.841107	0.709748	0.813055	0.798403	0.808657	0.772744	0.797419	0.801581	0.745026	0.835794	0.654958	0.79707	0.83139	0.796693	0.78524	0.79058	0.665932	0.686821	0.708533	0.65899	0.923734	0.783856	0.081202
1210	6	57733	0.230932	66.9772	8.28783	3.96643	1.41708	0.843322	0.711907	0.814274	0.800417	0.80874	0.774124	0.798573	0.802938	0.746887	0.836861	0.655725	0.797984	0.831353	0.797187	0.78508	0.790276	0.667036	0.687111	0.708295	0.658488	0.923164	0.785201	0.0813136
1214	10	49491	0.197964	66.9742	8.27784	3.9655	1.41507	0.846053	0.714968	0.816856	0.802954	0.810491	0.775777	0.800499	0.803277	0.747863	0.838415	0.656604	0.799277	0.831777	0.797418	0.784446	0.790326	0.668142	0.687963	0.70731	0.658069	0.923016	0.787076	0.0809489
1216	0	474271	1.89708	22.7671	0.838006	0.151799	0.0166839	0.84647	0.698429	0.853861	0.795641	0.807171	0.822199	0.757381	0.835554	0.792594	0.867274	0.677267	0.759791	0.846415	0.840512	0.805368	0.810921	0.686664	0.6777	0.732861	0.654857	0.904946	0.795355	0.0805137
1221	5	87588	0.350352	61.7249	5.62842	3.04604	0.790805	0.847251	0.702237	0.854917	0.79822	0.808918	0.822613	0.759288	0.835628	0.793328	0.868298	0.677644	0.760686	0.847941	0.843152	0.805025	0.810956	0.686858	0.678135	0.732538	0.654268	0.905329	0.796787	0.0804446
1222	6	55502	0.222008	65.9978	8.0852	3.79232	1.33853	0.849789	0.706308	0.855492	0.799476	0.809088	0.823673	0.76081	0.835898	0.793728	0.868852	0.678967	0.761927	0.848321	0.844186	0.804755	0.811863	0.686939	0.677849	0.733064	0.655184	0.904652	0.798212	0.0802257
1226	10	47705	0.19082	65.9895	8.07437	3.79055	1.33743	0.852489	0.710219	0.857007	0.800671	0.811267	0.825092	0.763149	0.836202	0.794393	0.86972	0.679342	0.762467	0.849607	0.84531	0.804245	0.811361	0.686731	0.678744	0.733382	0.654837	0.904119	0.799941	0.0799733
1228	0	515514	2.06206	22.8139	0.868958	0.152777	0.0173522	0.85643	0.691069	0.857376	0.793928	0.827221	0.821791	0.760118	0.842283	0.768869	0.847999	0.67468	0.78415	0.815634	0.840892	0.815945	0.762474	0.705767	0.690683	0.749472	0.671365	0.898793	0.796432	0.0804489
1233	5	91665	0.36666	63.5462	5.81552	3.32299	0.865556	0.857574	0.694573	0.860039	0.795134	0.828162	0.82328	0.759096	0.841761	0.770589	0.848263	0.67654	0.785158	0.816446	0.84121	0.818219	0.76185	0.707456	0.690476	0.749692	0.671314	0.898664	0.797789	0.0801574
1234	6	57368	0.229472	65.1971	8.16661	3.6637	1.32379	0.860593	0.699135	0.862476	0.797439	0.828807	0.823621	0.760197	0.841392	0.771676	0.848513	0.676989	0.785656	0.817581	0.840765	0.817808	0.761696	0.708226	0.691178	0.750872	0.671768	0.899081	0.799538	0.079734
1238	10	49340	0.19736	65.2072	8.14809	3.6646	1.32118	0.862373	0.70229	0.863265	0.799291	0.830361	0.824858	0.761137	0.842096	0.77276	0.848754	0.677878	0.786248	0.817582	0.840849	0.817906	0.761735	0.707702	0.690971	0.750892	0.67118	0.898774	0.800851	0.0794073
1240	0	531568	2.12627	22.8177	0.869834	0.152854	0.0174056	0.846562	0.749641	0.873156	0.81406	0.790377	0.804559	0.769616	0.81866	0.815119	0.840689	0.700759	0.788862	0.824643	0.781237	0.771812	0.792311	0.689878	0.645906	0.742122	0.632512	0.926138	0.801435	0.0786796
1245	5	93240	0.37296	64.3926	5.86576	3.4562	0.896212	0.84985	0.751587	0.874528	0.816522	0.79209	0.806414	0.768865	0.819991	0.815567	0.842128	0.701357	0.789468	0.823177	0.781789	0.772582	0.790964	0.689865	0.645222	0.742696	0.633376	0.926855	0.802916	0.0783384
1246	6	58557	0.234228	66.8245	8.29547	3.94039	1.40814	0.851649	0.754581	0.877154	0.818749	0.794166	0.8077	0.770796	0.820833	0.815624	0.84241	0.703041	0.789368	0.82254	0.781589	0.7734	0.790691	0.692146	0.646199	0.742909	0.634681	0.92649	0.804577	0.0779777
1250	10	50449	0.201796	66.7948	8.28468	3.93484	1.40452	0.854774	0.757299	0.87862	0.820908	0.795397	0.808113	0.772146	0.821691	0.815695	0.843089	0.704067	0.790263	0.823158	0.782533	0.77398	0.791522	0.692392	0.646911	0.742423	0.633689	0.92652	0.806135	0.0775377
1252	0	513027	2.05211	22.8243	0.837617	0.152937	0.0167441	0.837779	0.733264	0.829191	0.817103	0.816283	0.81679	0.743067	0.844545	0.746094	0.824839	0.702928	0.825489	0.826582	0.818266	0.79629	0.734943	0.644429	0.673519	0.710416	0.618744	0.93426	0.793375	0.0834604
1257	5	91208	0.364832	65.5767	5.98622	3.64988	0.949076	0.840973	0.734892	0.831358	0.81932	0.81853	0.819024	0.744392	0.845019	0.747692	0.82581	0.704598	0.826413	0.825624	0.820811	0.796915	0.735089	0.644878	0.675029	0.710014	0.619529	0.934852	0.795187	0.0831555
1258	6	57323	0.229292	68.1188	8.47938	4.17378	1.49527	0.843911	0.739031	0.834054	0.821982	0.820657	0.820726	0.74696	0.845193	0.749394	0.828001	0.70429	0.825533	0.826082	0.821651	0.796085	0.735656	0.644471	0.676465	0.709715	0.621182	0.934773	0.797301	0.0825769
1262	10	49144	0.196576	68.0634	8.48782	4.16433	1.49513	0.847591	0.742308	0.836308	0.823753	0.821972	0.82187	0.749247	0.845047	0.751211	0.829766	0.706556	0.826144	0.826652	0.822898	0.795794	0.73482	0.645216	0.677305	0.710148	0.621164	0.934407	0.799261	0.0819546
1264	0	483648	1.93459	22.8095	0.855642	0.15267	0.0170899	0.837906	0.72048	0.845195	0.820167	0.820996	0.777815	0.764573	0.81281	0.780004	0.837955	0.688002	0.824834	0.819692	0.833764	0.769845	0.783712	0.646974	0.664993	0.740838	0.669533	0.92569	0.793729	0.080721
1269	5	88446	0.353784	64.8641	5.91639	3.53258	0.917954	0.841451	0.724504	0.846256	0.821354	0.822694	0.779673	0.766654	0.812451	0.780618	0.839789	0.688177	0.826012	0.818629	0.834882	0.770018	0.784021	0.64709	0.666565	0.741249	0.669408	0.925169	0.795518	0.0803962
1270	6	55581	0.222324	68.195	8.40401	4.18406	1.48349	0.843391	0.727479	0.849076	0.82333	0.82396	0.780195	0.768149	0.814505	0.781472	0.841061	0.689318	0.826694	0.817456	0.835879	0.77011	0.782588	0.646921	0.664912	0.741072	0.669527	0.925712	0.797093	0.0799587
1274	10	47682	0.190728	68.1516	8.42098	4.17705	1.48438	0.84556	0.730831	0.850541	0.824777	0.825112	0.781448	0.76963	0.815706	0.781888	0.841575	0.690093	0.828006	0.818454	0.835976	0.77157	0.78322	0.646984	0.663951	0.74029	0.66998	0.925265	0.798606	0.0796243
1276	0	535595	2.14238	22.8461	0.863086	0.153412	0.017315	0.874498	0.701224	0.840912	0.8281	0.819302	0.825842	0.776879	0.834523	0.767752	0.858627	0.672271	0.771403	0.817543	0.806656	0.793409	0.779173	0.673093	0.702707	0.733872	0.654504	0.909795	0.800521	0.0784396
1281	5	93173	0.372692	63.7398	5.81635	3.35289	0.871639	0.875881	0.704212	0.841837	0.83052	0.820077	0.826908	0.777956	0.835446	0.768715	0.860067	0.672598	0.771339	0.818907	0.808056	0.793733	0.78131	0.671251	0.703369	0.732841	0.655174	0.910843	0.801861	0.0781235
1282	6	58110	0.23244	64.0033	8.06903	3.46885	1.25984	0.877887	0.70931	0.844183	0.831466	0.82164	0.828265	0.777999	0.835975	0.77059	0.86073	0.673197	0.770229	0.820194	0.809215	0.794295	0.78126	0.671072	0.702822	0.731045	0.655163	0.910403	0.803526	0.077981
1286	10	49883	0.199532	63.9879	8.05784	3.466	1.25722	0.879789	0.712708	0.8462	0.833982	0.822916	0.829391	0.778672	0.836748	0.770333	0.861957	0.673376	0.770212	0.820169	0.809705	0.79486	0.781529	0.670699	0.702865	0.731041	0.655644	0.91041	0.805012	0.0777566
1288	0	447968	1.79187	22.7911	0.850142	0.152295	0.0169547	0.877	0.685349	0.838884	0.800731	0.801529	0.828578	0.801192	0.834899	0.763467	0.842076	0.683831	0.802064	0.843249	0.78682	0.82704	0.800389	0.681652	0.680781	0.68268	0.66985	0.890867	0.797387	0.0803636
1293	5	85285	0.34114	66.5871	6.08377	3.82058	0.993316	0.878759	0.689195	0.841514	0.803207	0.803629	0.829759	0.802456	0.835077	0.763305	0.842293	0.685384	0.801495	0.844105	0.787471	0.828897	0.801876	0.682928	0.679275	0.683555	0.670634	0.89011	0.799124	0.080098
1294	6	53746	0.214984	66.4085	8.35747	3.87224	1.40166	0.881433	0.693075	0.843821	0.805688	0.804637	0.831234	0.803734	0.835523	0.76562	0.843374	0.686526	0.802655	0.845133	0.787193	0.828638	0.801353	0.681818	0.680683	0.683511	0.671082	0.889769	0.800994	0.0796688
1298	10	46190	0.18476	66.3767	8.3697	3.86737	1.40229	0.882713	0.694891	0.845746	0.807859	0.806906	0.833319	0.804785	0.837302	0.767493	0.844382	0.687118	0.803247	0.846298	0.788168	0.828643	0.802154	0.682312	0.679519	0.683427	0.672191	0.889164	0.802524	0.0793813
1300	0	469197	1.87679	22.8017	0.858656	0.152519	0.0171612	0.857849	0.729291	0.851744	0.819144	0.765436	0.78911	0.766696	0.812617	0.789297	0.84606	0.68058	0.797292	0.827754	0.799846	0.786118	0.779506	0.693505	0.674482	0.681538	0.685626	0.916058	0.794504	0.0829533
1305	5	87297	0.349188	62.603	5.70987	3.17736	0.825727	0.860476	0.73349	0.853844	0.820876	0.769459	0.791018	0.766785	0.814324	0.791213	0.848901	0.683741	0.797439	0.828282	0.800343	0.785869	0.778916	0.694806	0.67626	0.682246	0.687922	0.916612	0.796731	0.0820389
1306	6	55025	0.2201	65.0376	8.06858	3.63383	1.29876	0.863962	0.736402	0.85443	0.822744	0.771322	0.791686	0.768205	0.815411	0.792703	0.849132	0.683671	0.798301	0.829341	0.800363	0.786361	0.779882	0.694593	0.677438	0.683517	0.689496	0.916547	0.798367	0.0816817
1310	10	47325	0.1893	64.9945	8.07704	3.6272	1.29865	0.866381	0.739546	0.856387	0.824543	0.772879	0.793291	0.769699	0.816207	0.793502	0.849445	0.684469	0.79851	0.830079	0.802071	0.786297	0.780391	0.694717	0.677834	0.683244	0.688526	0.915784	0.8	0.0813901
1312	0	589865	2.35946	22.8964	0.851175	0.154401	0.0171287	0.848642	0.721333	0.864516	0.830378	0.794144	0.804095	0.796792	0.810623	0.770232	0.838566	0.71	0.789716	0.818742	0.808403	0.794341	0.737361	0.684108	0.677021	0.733931	0.678087	0.949857	0.799061	0.0804671
1317	5	97288	0.389152	63.8611	5.8062	3.37143	0.874026	0.851621	0.725064	0.866428	0.83149	0.794312	0.806955	0.79739	0.811482	0.771308	0.839405	0.711609	0.791783	0.81915	0.809422	0.795227	0.738107	0.682921	0.678619	0.733898	0.677082	0.950035	0.800814	0.080099
1318	6	60680	0.24272	66.1994	8.20955	3.83097	1.36671	0.854128	0.727291	0.86938	0.834072	0.795699	0.807564	0.79794	0.811074	0.771646	0.83975	0.713448	0.792889	0.819438	0.810358	0.794652	0.738266	0.681732	0.680059	0.73525	0.676854	0.94981	0.80234	0.0797232
1322	10	52067	0.208268	66.1674	8.23659	3.8267	1.36986	0.856224	0.731673	0.870503	0.83528	0.798654	0.809515	0.798836	0.811944	0.772726	0.841185	0.715223	0.792825	0.819588	0.810408	0.794784	0.737358	0.681564	0.680911	0.735783	0.677416	0.949757	0.804075	0.0794289
1324	0	539013	2.15605	22.917	0.882739	0.154864	0.0178026	0.871061	0.742402	0.839042	0.815656	0.800121	0.826324	0.749052	0.846922	0.762532	0.829686	0.689969	0.819662	0.832964	0.81996	0.770284	0.804095	0.681649	0.70348	0.720943	0.66518	0.937313	0.802628	0.0785886
1329	5	92838	0.371352	61.8142	5.6291	3.05904	0.793891	0.873484	0.744216	0.840857	0.817887	0.80208	0.827544	0.751115	0.847185	0.762678	0.830759	0.689718	0.819207	0.832666	0.820768	0.768624	0.805705	0.682102	0.703257	0.721746	0.663748	0.937019	0.804027	0.078365
1330	6	58175	0.2327	63.4736	7.91321	3.38041	1.21251	0.876287	0.747649	0.842982	0.819149	0.805037	0.829394	0.75333	0.848578	0.763189	0.83119	0.688982	0.820619	0.832729	0.821839	0.77052	0.806343	0.684151	0.704065	0.722836	0.663326	0.937413	0.805955	0.0781411
1334	10	50124	0.200496	63.4416	7.91586	3.37555	1.21153	0.878601	0.750758	0.844685	0.820755	0.806191	0.830879	0.755127	0.849593	0.763955	0.832825	0.690498	0.820306	0.833603	0.82272	0.771347	0.80637	0.684492	0.705041	0.722648	0.664163	0.937695	0.807589	0.077777
1336	0	569607	2.27843	22.8073	0.859043	0.152632	0.017186	0.876739	0.716821	0.852632	0.82955	0.820662	0.789653	0.789685	0.83303	0.780351	0.850122	0.673075	0.794543	0.816564	0.823061	0.818204	0.770846	0.675047	0.68864	0.75413	0.670003	0.930749	0.804258	0.0791894
1341	5	96096	0.384384	63.0332	5.72903	3.2425	0.840504	0.87794	0.720181	0.854573	0.831741	0.822792	0.791037	0.793019	0.83454	0.781978	0.851763	0.674201	0.795631	0.816569	0.823531	0.818733	0.772295	0.674268	0.689149	0.752877	0.670017	0.930908	0.806043	0.0791001
1342	6	59791	0.239164	66.4103	8.17933	3.86535	1.37219	0.879882	0.723504	0.856458	0.833328	0.824748	0.792502	0.79333	0.836154	0.783479	0.852612	0.675344	0.796959	0.816544	0.825275	0.818877	0.774255	0.675511	0.68803	0.753023	0.669281	0.930274	0.807701	0.0783646
1346	10	51586	0.206344	66.378	8.17813	3.85986	1.37095	0.881945	0.726399	0.858159	0.835954	0.826697	0.793878	0.79414	0.837475	0.784738	0.853449	0.676792	0.798831	0.816229	0.825282	0.818507	0.77521	0.67622	0.688976	0.752375	0.668253	0.930136	0.80936	0.0780875
1348	0	633697	2.53479	22.8532	0.839822	0.15352	0.0168426	0.859367	0.717943	0.851551	0.826275	0.824956	0.853009	0.774031	0.850285	0.778548	0.872804	0.701036	0.791209	0.805157	0.804036	0.785086	0.817375	0.679594	0.716071	0.701294	0.667701	0.920354	0.807002	0.0777763
1353	5	100539	0.402156	63.5234	5.78426	3.31866	0.860906	0.862312	0.720681	0.853296	0.826445	0.827783	0.854604	0.775008	0.851724	0.780463	0.873974	0.701225	0.792722	0.806259	0.804529	0.785715	0.818135	0.679005	0.716215	0.700216	0.667333	0.920653	0.808673	0.0774347
1354	6	62218	0.248872	67.0838	8.21942	3.98184	1.40606	0.86348	0.724196	0.855404	0.828787	0.828948	0.85587	0.776029	0.851144	0.781494	0.875213	0.702168	0.793058	0.807242	0.804558	0.786613	0.818244	0.678791	0.715669	0.700111	0.667918	0.920144	0.810118	0.0768156
1358	10	53533	0.214132	67.046	8.20901	3.97494	1.4036	0.865858	0.728298	0.857667	0.83046	0.830011	0.857126	0.778043	0.851204	0.782359	0.87603	0.702735	0.793567	0.807735	0.805709	0.786534	0.817776	0.679506	0.715661	0.700148	0.668307	0.919975	0.811824	0.0764591
1360	0	642341	2.56936	22.9418	0.855422	0.155321	0.0172771	0.881197	0.737245	0.850389	0.832478	0.832588	0.826019	0.79804	0.831401	0.77555	0.848437	0.70692	0.829845	0.830064	0.794738	0.81719	0.804851	0.671193	0.692476	0.694429	0.654894	0.914106	0.812755	0.0767682
1365	5	100646	0.402584	61.856	5.61998	3.06486	0.792316	0.882623	0.740104	0.852597	0.833749	0.834852	0.826754	0.799927	0.832656	0.775893	0.848802	0.707783	0.830619	0.83043	0.796311	0.816644	0.804324	0.671721	0.692785	0.694757	0.654035	0.913375	0.814203	0.0763682
1366	6	62252	0.249008	63.4791	7.89376	3.38047	1.20904	0.884405	0.74384	0.854543	0.835387	0.83578	0.827628	0.800191	0.832503	0.775959	0.850591	0.709391	0.831885	0.831636	0.79575	0.816488	0.805476	0.67099	0.691962	0.69601	0.653168	0.913424	0.81562	0.0762797
1370	10	53645	0.21458	63.4598	7.88795	3.37728	1.20726	0.886793	0.747162	0.85611	0.837133	0.837618	0.828894	0.801808	0.833051	0.777127	0.851337	0.711194	0.832305	0.83155	0.795424	0.817737	0.805872	0.671666	0.691658	0.697101	0.654068	0.912993	0.817277	0.0759388
1372	0	635629	2.54252	22.9141	0.866024	0.154779	0.0174806	0.848685	0.763416	0.839029	0.827505	0.778464	0.807575	0.777479	0.821171	0.801847	0.845966	0.709949	0.802007	0.834482	0.789167	0.793269	0.768473	0.676234	0.683967	0.711152	0.679454	0.92702	0.801935	0.077814
1377	5	100224	0.400896	60.9473	5.55761	2.93285	0.762006	0.851917	0.765465	0.840183	0.828135	0.779249	0.807621	0.779634	0.820941	0.802363	0.847357	0.711561	0.80346	0.835424	0.789447	0.792764	0.768284	0.677867	0.683344	0.712309	0.680685	0.926799	0.803257	0.0776856
1378	6	62173	0.248692	63.0503	7.84053	3.31287	1.18752	0.854993	0.768139	0.84166	0.830151	0.781006	0.808221	0.780057	0.822302	0.804658	0.84745	0.711322	0.804819	0.835282	0.790271	0.792981	0.768083	0.677296	0.68418	0.713139	0.680874	0.927066	0.804834	0.0773645
1382	10	53365	0.21346	63.0141	7.84238	3.30746	1.18695	0.857303	0.770215	0.843352	0.831547	0.782563	0.810035	0.781776	0.823077	0.806231	0.848477	0.712855	0.805603	0.835435	0.79078	0.792514	0.767422	0.677139	0.684419	0.713745	0.679884	0.926422	0.806317	0.0770638
1384	0	639196	2.55678	22.9425	0.866287	0.155353	0.0175036	0.854381	0.739049	0.862394	0.821277	0.815854	0.8075	0.776294	0.847366	0.788305	0.853435	0.691746	0.806005	0.840708	0.817795	0.79259	0.79077	0.686841	0.65483	0.72351	0.70448	0.936139	0.806352	0.0769554
1389	5	100502	0.402008	63.9568	5.81484	3.3865	0.876806	0.856471	0.740851	0.864759	0.823795	0.817038	0.806636	0.776009	0.849217	0.788347	0.854615	0.692086	0.805103	0.840909	0.817427	0.793079	0.789681	0.686603	0.654619	0.725195	0.704513	0.935882	0.807524	0.0766751
1390	6	62245	0.24898	66.9816	8.25757	3.96581	1.40807	0.858912	0.743594	0.866688	0.826211	0.817383	0.80788	0.777195	0.851	0.790778	0.855362	0.691292	0.805759	0.842373	0.817592	0.793983	0.79106	0.687461	0.65594	0.725376	0.705639	0.936188	0.809182	0.0762706
1394	10	53552	0.214208	66.9396	8.26577	3.95897	1.4087	0.861686	0.746807	0.867867	0.827915	0.818261	0.808793	0.77787	0.852013	0.791632	0.8553	0.692775	0.806216	0.842975	0.81729	0.793967	0.792557	0.686977	0.656502	0.725127	0.706239	0.936081	0.810638	0.076033
1396	0	646253	2.58501	22.9663	0.87074	0.155839	0.017631	0.881006	0.721844	0.829378	0.847068	0.838611	0.828118	0.790984	0.858213	0.759902	0.812359	0.67806	0.810046	0.855725	0.839524	0.813382	0.774088	0.672726	0.698056	0.73324	0.709591	0.940441	0.80983	0.0779612
1401	5	101286	0.405144	64.2202	5.84366	3.42845	0.887975	0.882916	0.726018	0.831566	0.849431	0.83904	0.828663	0.79079	0.859107	0.760959	0.812319	0.680045	0.810324	0.857152	0.839203	0.812862	0.774386	0.673469	0.699682	0.733764	0.709575	0.940559	0.811376	0.0775036
1402	6	62839	0.251356	65.9085	8.20491	3.78227	1.35689	0.884554	0.728266	0.8341	0.850658	0.839908	0.829962	0.79239	0.861034	0.762456	0.811757	0.682116	0.8112	0.857326	0.84099	0.812409	0.77506	0.674112	0.699375	0.733112	0.708931	0.940722	0.812818	0.0771772
1406	10	54105	0.21642	65.8884	8.20102	3.7788	1.35599	0.886674	0.730801	0.836161	0.852648	0.841299	0.831614	0.794002	0.862083	0.763035	0.8123	0.682894	0.811616	0.858035	0.841198	0.812162	0.775196	0.674882	0.699362	0.734729	0.709121	0.940311	0.814365	0.0769925
1408	0	499035	1.99614	22.839	0.853599	0.153255	0.0171055	0.892594	0.756329	0.85221	0.838351	0.783472	0.857219	0.774313	0.863525	0.771128	0.858473	0.693562	0.827989	0.822549	0.806656	0.792655	0.808437	0.69343	0.705001	0.728788	0.668261	0.917079	0.816292	0.0768799
1413	5	90344	0.361376	62.741	5.6942	3.19756	0.826743	0.894149	0.75823	0.854307	0.83963	0.784679	0.85791	0.77387	0.864811	0.771822	0.859891	0.695254	0.828644	0.823336	0.808659	0.792488	0.808266	0.695265	0.706572	0.728455	0.667703	0.917017	0.81754	0.0767118
1414	6	56913	0.227652	64.7438	8.06	3.58609	1.28591	0.895683	0.759941	0.854857	0.84175	0.786771	0.858389	0.776264	0.866129	0.772565	0.861455	0.695737	0.828405	0.823731	0.809077	0.792411	0.809613	0.694929	0.705832	0.729016	0.66787	0.917734	0.818783	0.0764744
1418	10	49000	0.196	64.7169	8.04655	3.58125	1.28255	0.897898	0.763143	0.856408	0.843173	0.788694	0.859214	0.777694	0.867082	0.773571	0.862143	0.696531	0.829041	0.823541	0.809929	0.792408	0.809755	0.69502	0.705571	0.729378	0.667255	0.917816	0.820286	0.0761231
1420	0	518459	2.07384	22.8604	0.865344	0.153701	0.0173777	0.859237	0.760304	0.847135	0.871716	0.805255	0.82715	0.812527	0.842379	0.773602	0.847692	0.722786	0.847637	0.83406	0.803096	0.816422	0.794185	0.678915	0.690711	0.691839	0.630491	0.925236	0.815914	0.074908
1425	5	92384	0.369536	65.8583	5.96344	3.69549	0.953091	0.860993	0.763119	0.847896	0.873387	0.806839	0.827319	0.812787	0.843696	0.774566	0.848074	0.723594	0.847549	0.833748	0.802087	0.817301	0.795484	0.678516	0.693784	0.691765	0.630439	0.924597	0.817104	0.0744967
1426	6	58343	0.233372	67.3633	8.41892	4.03847	1.45219	0.862991	0.767196	0.849733	0.874638	0.809489	0.828985	0.814776	0.844583	0.775483	0.848294	0.72282	0.847042	0.835002	0.801887	0.816713	0.794243	0.67817	0.694325	0.691043	0.632047	0.924618	0.818734	0.0740326
1430	10	50416	0.201664	67.3487	8.42076	4.03601	1.45168	0.864468	0.768942	0.851109	0.876299	0.811042	0.830153	0.815445	0.845585	0.77649	0.849413	0.7224	0.847132	0.835558	0.802523	0.817112	0.795353	0.678187	0.695345	0.691398	0.632339	0.92424	0.819918	0.0736713
1432	0	585018	2.34007	22.8342	0.856627	0.153163	0.0171547	0.863438	0.775543	0.871636	0.825085	0.829459	0.811266	0.784484	0.83504	0.7896	0.833694	0.699947	0.824871	0.823552	0.818062	0.79722	0.774412	0.67783	0.715587	0.73209	0.6987	0.937227	0.814993	0.0767865
1437	5	97084	0.388336	65.074	5.90525	3.56596	0.922126	0.867131	0.777971	0.872507	0.827737	0.830199	0.811802	0.78602	0.835132	0.789291	0.832975	0.702629	0.826568	0.82391	0.817107	0.797227	0.774747	0.678289	0.716024	0.731387	0.699142	0.937477	0.816472	0.0762866
1438	6	60703	0.242812	65.7601	8.27044	3.7603	1.36322	0.869109	0.778957	0.874891	0.829547	0.831573	0.813238	0.786345	0.836458	0.789944	0.831961	0.70429	0.827126	0.824778	0.818782	0.797926	0.774723	0.67654	0.715698	0.73246	0.700723	0.937655	0.817737	0.0759316
1442	10	52256	0.209024	65.7521	8.25594	3.75838	1.36008	0.871967	0.781987	0.876904	0.832335	0.833139	0.814969	0.788053	0.838277	0.790991	0.832096	0.70522	0.827589	0.825015	0.819657	0.796942	0.774973	0.676219	0.715124	0.733208	0.702111	0.937156	0.819572	0.075362
1444	0	573372	2.29349	22.8798	0.872034	0.1541	0.017546	0.868064	0.750107	0.859786	0.829945	0.801745	0.800171	0.766175	0.834786	0.786417	0.865593	0.720492	0.788713	0.814441	0.791032	0.813979	0.781794	0.662492	0.684213	0.724136	0.676031	0.930822	0.807049	0.0783519
1449	5	96066	0.384264	64.1819	5.81078	3.42158	0.883093	0.869178	0.751395	0.861814	0.832501	0.80363	0.80299	0.767139	0.835623	0.788323	0.865754	0.721358	0.790009	0.814258	0.790977	0.815611	0.783336	0.664314	0.685523	0.723435	0.675957	0.931193	0.808516	0.0778326
1450	6	59891	0.239564	63.9995	8.05142	3.46756	1.25606	0.871742	0.753711	0.863385	0.834332	0.803752	0.804211	0.768997	0.836144	0.790286	0.866516	0.721795	0.790728	0.813753	0.790803	0.816684	0.784575	0.664223	0.686798	0.722788	0.675928	0.930799	0.809937	0.0772508
1454	10	51462	0.205848	63.9804	8.04333	3.46425	1.25369	0.874529	0.75616	0.865551	0.836093	0.80542	0.805798	0.771822	0.837268	0.792012	0.867621	0.721872	0.791419	0.814582	0.791506	0.816311	0.784919	0.664723	0.68742	0.72298	0.6775	0.930803	0.811727	0.0767364
1456	0	561952	2.24781	22.8852	0.866402	0.1542	0.0174305	0.855868	0.726598	0.851649	0.842185	0.817592	0.80463	0.787348	0.842168	0.811636	0.855816	0.688022	0.793836	0.828166	0.828676	0.828734	0.768308	0.648443	0.695099	0.731677	0.678753	0.942782	0.806813	0.0778756
1461	5	95263	0.381052	64.7857	5.92966	3.5204	0.917602	0.857358	0.730084	0.853616	0.845517	0.817789	0.806068	0.787173	0.841964	0.813096	0.856109	0.689182	0.793713	0.829766	0.828459	0.829257	0.768782	0.649098	0.694861	0.732745	0.677666	0.942234	0.80826	0.0777392
1462	6	59431	0.237724	67.658	8.38378	4.0884	1.45902	0.859501	0.734314	0.855799	0.846797	0.818495	0.807079	0.789327	0.842448	0.813204	0.856657	0.690406	0.793357	0.830501	0.828827	0.829517	0.769775	0.648836	0.695664	0.733279	0.678333	0.941924	0.809862	0.0771569
1466	10	51192	0.204768	67.6226	8.3648	4.08144	1.45469	0.862176	0.736805	0.856784	0.848052	0.820372	0.808935	0.790045	0.843638	0.813027	0.857644	0.691368	0.794353	0.830413	0.830003	0.829817	0.770052	0.649017	0.696232	0.734578	0.678749	0.942345	0.811322	0.0769121
1468	0	615016	2.46006	22.83	0.843165	0.15306	0.0168729	0.863021	0.760152	0.822029	0.821594	0.771987	0.851779	0.784237	0.848406	0.795767	0.836056	0.700023	0.839989	0.833848	0.803684	0.797923	0.792867	0.677952	0.705084	0.729677	0.708789	0.93675	0.80711	0.0826753
1473	5	99499	0.397996	63.4065	5.78346	3.30078	0.859213	0.864767	0.763993	0.82542	0.82334	0.774204	0.85427	0.785008	0.849531	0.796098	0.837049	0.702118	0.840838	0.83434	0.802737	0.798963	0.791827	0.678384	0.704645	0.728032	0.708716	0.937175	0.808959	0.0823722
1474	6	62050	0.2482	66.5606	8.24778	3.89355	1.38953	0.866962	0.767099	0.827752	0.825439	0.776583	0.855584	0.786914	0.849879	0.796398	0.837736	0.702804	0.841966	0.833747	0.804504	0.799541	0.792442	0.677542	0.705592	0.730089	0.708751	0.937808	0.810693	0.0818674
1478	10	53379	0.213516	66.5232	8.24329	3.88699	1.38649	0.869153	0.770575	0.830261	0.827404	0.778752	0.855983	0.78899	0.851084	0.79802	0.838888	0.704762	0.843103	0.832743	0.805373	0.800455	0.79343	0.678619	0.705502	0.732058	0.709614	0.937925	0.812573	0.0813007
1480	0	572194	2.28878	22.9188	0.873564	0.154886	0.0176221	0.871752	0.780353	0.843079	0.856532	0.788999	0.815383	0.802408	0.825446	0.812548	0.853243	0.725471	0.840183	0.835893	0.78525	0.78493	0.816207	0.688456	0.718486	0.739047	0.658478	0.939609	0.817227	0.0720937
1485	5	96455	0.38582	64.6275	5.87836	3.49374	0.904588	0.87418	0.784148	0.844715	0.857198	0.790146	0.816878	0.802452	0.826225	0.813006	0.854331	0.726562	0.839956	0.837354	0.785926	0.785366	0.817671	0.688891	0.720201	0.738381	0.656824	0.939832	0.818715	0.0718539
1486	6	60215	0.24086	64.2348	8.08083	3.50567	1.26755	0.876401	0.78742	0.846591	0.858632	0.792577	0.818276	0.804492	0.826306	0.814465	0.854878	0.727643	0.841501	0.836345	0.786955	0.785477	0.817504	0.687719	0.721639	0.738371	0.65805	0.939093	0.820381	0.0714991
1490	10	52037	0.208148	64.2075	8.07775	3.50126	1.26656	0.878154	0.789573	0.848713	0.859782	0.794195	0.819984	0.805225	0.827142	0.814103	0.855218	0.727646	0.841603	0.835924	0.787209	0.786287	0.816842	0.688885	0.721938	0.739195	0.65759	0.939034	0.821605	0.071347
1492	0	468982	1.87593	22.8245	0.8927	0.153025	0.017875	0.838402	0.795906	0.87511	0.840143	0.840646	0.826906	0.777626	0.842488	0.809917	0.822004	0.687436	0.819963	0.801028	0.803543	0.813183	0.788275	0.695712	0.711036	0.73531	0.649401	0.908789	0.81699	0.077438
1497	5	87480	0.34992	62.152	5.658	3.10921	0.807103	0.841432	0.799606	0.876475	0.840746	0.841981	0.828955	0.779498	0.842987	0.810151	0.822091	0.687763	0.82025	0.802332	0.802463	0.813986	0.788666	0.697622	0.711151	0.734539	0.650463	0.908733	0.818582	0.0770602
1498	6	55511	0.222044	64.7795	8.03065	3.59078	1.28445	0.843283	0.802535	0.877295	0.842238	0.841932	0.830043	0.780233	0.845211	0.810866	0.823395	0.687458	0.821549	0.803327	0.802859	0.814649	0.789303	0.696817	0.713066	0.732864	0.6497	0.908081	0.819831	0.076827
1502	10	47956	0.191824	64.7732	8.0088	3.58891	1.28032	0.845838	0.803747	0.878889	0.84393	0.844222	0.831856	0.781018	0.8454	0.811963	0.823369	0.688975	0.822473	0.803309	0.802944	0.81434	0.789943	0.697139	0.712664	0.733162	0.650315	0.908114	0.821192	0.0765852
1504	0	443177	1.77271	22.7356	0.864117	0.151215	0.0171813	0.856221	0.779787	0.85599	0.858256	0.821339	0.818302	0.752247	0.813699	0.777148	0.833829	0.717326	0.808862	0.823522	0.801901	0.7952	0.777411	0.648628	0.684615	0.698182	0.688392	0.933036	0.810771	0.0763123
1509	5	85099	0.340396	66.4401	6.04465	3.79471	0.983488	0.857307	0.782806	0.856021	0.859123	0.824546	0.819457	0.752048	0.814146	0.778805	0.833723	0.718639	0.810127	0.824916	0.802982	0.79505	0.778194	0.64828	0.683363	0.699603	0.687388	0.932767	0.811944	0.0761501
1510	6	53924	0.215696	67.3902	8.46686	4.04511	1.46093	0.860387	0.7858	0.857475	0.860684	0.826942	0.820154	0.75255	0.814368	0.780432	0.833822	0.720458	0.810177	0.825792	0.803677	0.796556	0.777029	0.648301	0.683212	0.700569	0.688756	0.932034	0.81356	0.0757624
1514	10	46576	0.186304	67.363	8.45835	4.03998	1.45746	0.862719	0.788818	0.858522	0.861624	0.828495	0.821904	0.75351	0.815066	0.781508	0.834292	0.720994	0.811791	0.826402	0.804438	0.797621	0.778105	0.647082	0.684269	0.701048	0.688885	0.93151	0.81502	0.0753984
1516	0	466019	1.86408	22.7947	0.846618	0.15236	0.0168872	0.865288	0.725828	0.83885	0.839657	0.807201	0.819114	0.742109	0.83842	0.815058	0.860013	0.690295	0.819228	0.806242	0.813192	0.821125	0.791235	0.672172	0.688453	0.746641	0.68894	0.953422	0.804686	0.0800695
1521	5	87155	0.34862	65.8497	5.9921	3.69489	0.957162	0.867082	0.730383	0.839877	0.842338	0.809495	0.820544	0.746394	0.839395	0.815094	0.860754	0.691383	0.818811	0.808009	0.814537	0.820641	0.79194	0.67322	0.688297	0.749773	0.690419	0.953118	0.806657	0.0798903
1522	6	55131	0.220524	66.8267	8.35419	3.94325	1.42015	0.86962	0.732991	0.840843	0.843935	0.809408	0.820936	0.747837	0.839682	0.816074	0.861838	0.692541	0.819258	0.808311	0.815249	0.820328	0.790517	0.674784	0.688687	0.749669	0.691108	0.953184	0.807893	0.0797774
1526	10	47614	0.190456	66.7969	8.36086	3.93844	1.42017	0.8726	0.73595	0.842977	0.845865	0.810969	0.823434	0.749674	0.841118	0.816367	0.862614	0.693	0.820074	0.808974	0.815936	0.820042	0.791038	0.674634	0.689913	0.750063	0.690658	0.95389	0.809723	0.0793552
1528	0	488602	1.95441	22.8383	0.862308	0.153255	0.0172759	0.8756	0.769083	0.849781	0.85359	0.810507	0.825095	0.761253	0.869041	0.793675	0.820616	0.716601	0.831239	0.809515	0.821879	0.814679	0.760118	0.664246	0.695178	0.75658	0.742513	0.942711	0.816481	0.0757267
1533	5	89630	0.35852	63.5153	5.78447	3.31743	0.860648	0.877686	0.771477	0.851506	0.855199	0.81263	0.825432	0.762897	0.870769	0.794734	0.82059	0.719726	0.832333	0.809779	0.820741	0.815224	0.760482	0.665017	0.695543	0.75752	0.743468	0.942988	0.818016	0.0753219
1534	6	56557	0.226228	65.0412	8.10996	3.63613	1.30818	0.880262	0.773397	0.852423	0.856508	0.814851	0.82667	0.764043	0.87044	0.795339	0.82149	0.7219	0.834424	0.810156	0.821428	0.816327	0.760852	0.663888	0.695935	0.758907	0.743736	0.942668	0.819419	0.0751743
1538	10	48832	0.195328	65.0149	8.11632	3.63211	1.30805	0.88184	0.776724	0.855023	0.858351	0.816401	0.827459	0.765215	0.871416	0.795913	0.821859	0.723829	0.835354	0.811015	0.822964	0.817824	0.759492	0.66483	0.697012	0.760004	0.743908	0.941954	0.821049	0.0749449
1540	0	553821	2.21528	22.8355	0.877373	0.153221	0.0176094	0.835903	0.735764	0.82393	0.855001	0.786747	0.838182	0.80921	0.840508	0.792252	0.824744	0.70119	0.844524	0.826849	0.81256	0.831017	0.789506	0.731438	0.710087	0.760743	0.678548	0.920608	0.805672	0.0828262
1545	5	95426	0.381704	65.4069	5.9992	3.62254	0.945866	0.838288	0.740155	0.825708	0.855867	0.789015	0.839011	0.810534	0.840478	0.792436	0.824581	0.703131	0.84389	0.826667	0.812452	0.832226	0.789837	0.732452	0.711436	0.761056	0.677326	0.920053	0.807256	0.082295
1546	6	59281	0.237124	68.1042	8.44545	4.16978	1.49029	0.840683	0.743948	0.829895	0.857416	0.792362	0.841281	0.81171	0.841821	0.793829	0.826015	0.704323	0.844014	0.826538	0.812562	0.832501	0.78946	0.731255	0.711839	0.76215	0.677342	0.920033	0.809407	0.0820576
1550	10	51051	0.204204	68.047	8.44238	4.15952	1.4878	0.842745	0.747116	0.83253	0.859729	0.795097	0.842491	0.812785	0.842599	0.794382	0.826536	0.70553	0.844029	0.827143	0.812717	0.833059	0.789749	0.731504	0.712317	0.762835	0.677714	0.920423	0.811154	0.0815888
1552	0	667412	2.66965	22.9053	0.886845	0.154636	0.0179644	0.850287	0.788786	0.851722	0.828422	0.799729	0.828904	0.770857	0.831125	0.831501	0.820129	0.713584	0.851344	0.809708	0.788914	0.824424	0.803077	0.71426	0.746205	0.723836	0.684981	0.928593	0.813853	0.0776635
1557	5	102435	0.40974	65.2389	5.93221	3.59338	0.931702	0.852794	0.791048	0.853351	0.830029	0.799932	0.829877	0.77083	0.832152	0.832113	0.819749	0.714214	0.85155	0.810973	0.788007	0.824913	0.803622	0.715317	0.746356	0.724904	0.683585	0.928613	0.81505	0.077265
1558	6	63478	0.253912	67.3223	8.36745	4.02921	1.44311	0.855793	0.793629	0.854643	0.832627	0.801089	0.831249	0.770818	0.832737	0.833478	0.819024	0.713838	0.852429	0.811187	0.788541	0.824624	0.80472	0.716571	0.746392	0.724353	0.683103	0.928912	0.816496	0.0769907
1562	10	54911	0.219644	67.3026	8.35438	4.02524	1.4397	0.857925	0.795979	0.856195	0.834423	0.802316	0.833021	0.771904	0.833913	0.834878	0.819963	0.715039	0.852671	0.811622	0.78823	0.825427	0.804994	0.717197	0.746608	0.724827	0.682696	0.928575	0.817967	0.0766862
1564	0	621191	2.48476	22.8782	0.864028	0.154056	0.0173593	0.8172	0.775882	0.851544	0.847287	0.798785	0.822768	0.791237	0.840343	0.792956	0.833606	0.701486	0.818613	0.815202	0.807451	0.834883	0.789186	0.664581	0.686491	0.74217	0.677573	0.938543	0.807065	0.0811711
1569	5	99674	0.398696	64.4288	5.85599	3.46166	0.896944	0.820766	0.777866	0.854089	0.850041	0.800234	0.824036	0.793136	0.841082	0.792087	0.833693	0.701231	0.819873	0.815358	0.80668	0.834435	0.790236	0.666372	0.68721	0.74224	0.677539	0.938284	0.808747	0.0806542
1570	6	61928	0.247712	67.5685	8.33752	4.07082	1.44737	0.824143	0.781302	0.855631	0.851352	0.802375	0.824797	0.79393	0.841429	0.79397	0.834921	0.701218	0.819363	0.816254	0.807987	0.834792	0.790692	0.668163	0.686725	0.742709	0.678159	0.938881	0.810461	0.0802942
1574	10	53459	0.213836	67.5165	8.33735	4.06168	1.4444	0.827008	0.783788	0.857246	0.852466	0.80472	0.826577	0.795806	0.842889	0.794169	0.835566	0.701912	0.819348	0.817252	0.808021	0.835266	0.791579	0.668372	0.687508	0.743252	0.677847	0.938991	0.81209	0.0800253
1576	0	610057	2.44023	22.8718	0.862925	0.153926	0.0173355	0.850415	0.731607	0.862823	0.835998	0.802633	0.846118	0.761399	0.85355	0.803648	0.840904	0.669962	0.844197	0.814858	0.782275	0.79027	0.786258	0.696305	0.687541	0.734383	0.665719	0.961336	0.806658	0.0762481
1581	5	98623	0.394492	64.117	5.83139	3.41191	0.882823	0.852357	0.734869	0.863571	0.838638	0.802678	0.8471	0.762028	0.854826	0.803621	0.841705	0.67103	0.846451	0.815068	0.783113	0.789218	0.787022	0.697155	0.688997	0.732542	0.666128	0.961267	0.808014	0.0761419
1582	6	61405	0.24562	63.5761	8.05591	3.40171	1.24116	0.855085	0.736593	0.864702	0.839891	0.803461	0.848799	0.763163	0.854825	0.804145	0.843498	0.671875	0.846552	0.815129	0.782542	0.789822	0.787257	0.696271	0.688698	0.733246	0.664693	0.961485	0.809224	0.0761331
1586	10	52898	0.211592	63.562	8.06781	3.39994	1.24193	0.857225	0.740094	0.866025	0.84161	0.805286	0.850486	0.764944	0.854702	0.80503	0.844181	0.671812	0.847499	0.816534	0.783281	0.790436	0.786448	0.697455	0.688816	0.733553	0.665176	0.961473	0.81081	0.0758065
1588	0	534575	2.1383	22.7739	0.864274	0.151974	0.0172504	0.852333	0.746251	0.855739	0.807845	0.821262	0.836619	0.76703	0.82344	0.796059	0.836381	0.688035	0.822623	0.808502	0.806188	0.810893	0.752332	0.696323	0.710054	0.778204	0.697456	0.939815	0.805645	0.0786628
1593	5	93397	0.373588	66.3345	6.05657	3.77735	0.982111	0.855193	0.748852	0.857431	0.809657	0.823469	0.838721	0.768376	0.824523	0.796621	0.837479	0.689128	0.823485	0.807944	0.807114	0.81175	0.751989	0.694583	0.711276	0.777386	0.695622	0.939912	0.807314	0.0783375
1594	6	58298	0.233192	69.8604	8.61673	4.49715	1.59769	0.858143	0.751132	0.858606	0.811246	0.824437	0.839403	0.76934	0.82628	0.797677	0.838022	0.689338	0.823665	0.808904	0.807635	0.81152	0.753594	0.695144	0.711988	0.776819	0.693806	0.940633	0.808711	0.0781981
1598	10	50300	0.2012	69.8546	8.59979	4.49532	1.59433	0.860537	0.754592	0.860716	0.812962	0.826799	0.840865	0.771511	0.827316	0.798091	0.838618	0.689513	0.824414	0.808926	0.807694	0.811541	0.754384	0.695934	0.712465	0.776789	0.692813	0.940586	0.810452	0.077927
1600	0	580865	2.32346	22.8335	0.851328	0.153142	0.0170397	0.859627	0.772828	0.835247	0.855031	0.794864	0.870249	0.789825	0.859069	0.822404	0.801846	0.665674	0.813694	0.822346	0.839317	0.824628	0.76784	0.691773	0.716215	0.755095	0.708041	0.924914	0.815896	0.0770848
1605	5	97042	0.388168	64.4451	5.87381	3.4647	0.899102	0.860947	0.77568	0.836426	0.855851	0.79665	0.870742	0.790915	0.858551	0.823314	0.802014	0.666289	0.814431	0.82234	0.840785	0.824432	0.768574	0.691912	0.717854	0.756003	0.707524	0.925347	0.817021	0.0770083
1606	6	60563	0.242252	66.1986	8.25114	3.83248	1.37324	0.863423	0.778487	0.838499	0.857297	0.799209	0.872356	0.792365	0.859081	0.824274	0.803221	0.669022	0.815572	0.823011	0.840753	0.823927	0.76896	0.692213	0.717443	0.755065	0.708584	0.925284	0.818751	0.0765844
1610	10	52257	0.209028	66.1818	8.25458	3.8298	1.37308	0.865166	0.781867	0.840108	0.858507	0.801663	0.872964	0.79354	0.859349	0.824521	0.804811	0.670781	0.816455	0.823985	0.840653	0.824722	0.769438	0.69206	0.717502	0.75432	0.708929	0.925187	0.820235	0.0762168
1612	0	611536	2.44614	22.8471	0.849535	0.153411	0.0170313	0.824419	0.761223	0.846097	0.822378	0.789783	0.829296	0.798733	0.854632	0.786762	0.842166	0.694294	0.854687	0.790897	0.781849	0.816675	0.805273	0.716569	0.711614	0.751627	0.683662	0.923721	0.805016	0.0801393
1617	5	99426	0.397704	64.2432	5.85409	3.43238	0.891252	0.828013	0.763865	0.847882	0.82486	0.790759	0.831639	0.799283	0.855229	0.785438	0.842803	0.694894	0.85543	0.790709	0.780676	0.817779	0.80569	0.717151	0.711766	0.75265	0.682181	0.924738	0.806616	0.0797574
1618	6	61781	0.247124	65.7855	8.19075	3.76123	1.34856	0.830547	0.768214	0.851014	0.825739	0.793173	0.832602	0.800885	0.855789	0.787362	0.843755	0.695837	0.85659	0.791433	0.780442	0.817808	0.805846	0.716928	0.712031	0.753735	0.682321	0.925066	0.808556	0.0792662
1622	10	53126	0.212504	65.7483	8.18985	3.75499	1.34609	0.833255	0.771741	0.852699	0.827683	0.795138	0.833424	0.802488	0.856784	0.788352	0.845283	0.69753	0.857236	0.792089	0.780305	0.818225	0.805651	0.716947	0.713445	0.754358	0.682867	0.925376	0.810345	0.0789057
1624	0	622318	2.48927	22.889	0.858037	0.154263	0.0172543	0.830047	0.772214	0.854582	0.85916	0.817973	0.848912	0.775284	0.845029	0.792797	0.828191	0.726968	0.845987	0.821316	0.805654	0.796802	0.822633	0.685985	0.68939	0.73933	0.681586	0.940741	0.814228	0.0801083
1629	5	99999	0.399996	63.6892	5.78945	3.34434	0.866243	0.833083	0.774808	0.855689	0.860644	0.820333	0.850609	0.775488	0.846563	0.793628	0.829013	0.729007	0.845793	0.821303	0.806168	0.797553	0.822638	0.685167	0.688437	0.739687	0.680442	0.940709	0.815782	0.0798323
1630	6	62114	0.248456	64.5811	8.08934	3.5611	1.28328	0.835681	0.777176	0.855958	0.861303	0.822319	0.852095	0.776604	0.848158	0.795239	0.830223	0.730423	0.846524	0.821473	0.807845	0.79821	0.822866	0.684451	0.689973	0.73968	0.679823	0.941269	0.817205	0.0793216
1634	10	53570	0.21428	64.5388	8.07571	3.55382	1.27934	0.838884	0.779746	0.856842	0.862563	0.824622	0.85294	0.779447	0.849477	0.795819	0.831258	0.731258	0.847928	0.822074	0.808652	0.799496	0.823483	0.68431	0.690853	0.739798	0.679335	0.941404	0.818894	0.0790836
1636	0	552687	2.21075	22.817	0.864977	0.152834	0.0172958	0.858345	0.754759	0.829365	0.835042	0.794508	0.847811	0.776915	0.855522	0.782427	0.854024	0.680391	0.844046	0.799168	0.796478	0.790685	0.793642	0.693117	0.666749	0.771198	0.681628	0.944551	0.807662	0.0795472
1641	5	94902	0.379608	64.3873	5.88335	3.45584	0.899167	0.860488	0.758135	0.830409	0.837048	0.796717	0.848128	0.777465	0.85523	0.783845	0.855066	0.682272	0.844308	0.800621	0.797149	0.791522	0.792633	0.693268	0.668495	0.772792	0.682362	0.944559	0.809184	0.0790481
1642	6	59374	0.237496	65.8958	8.24888	3.78186	1.36216	0.862667	0.761554	0.832545	0.839164	0.798464	0.848772	0.777857	0.856755	0.784864	0.856402	0.682285	0.845134	0.801184	0.79715	0.792788	0.793117	0.694058	0.667834	0.77267	0.682201	0.944235	0.810815	0.0786034
1646	10	51202	0.204808	65.8716	8.23819	3.7774	1.35936	0.864771	0.764472	0.833971	0.840143	0.800418	0.849479	0.779647	0.857242	0.786327	0.856949	0.683274	0.845934	0.801912	0.797469	0.792957	0.793963	0.693244	0.667552	0.772382	0.683362	0.94424	0.812249	0.0782637
1648	0	584958	2.33983	22.8555	0.859678	0.153596	0.0172639	0.852702	0.75176	0.842297	0.847189	0.808608	0.840413	0.786676	0.829513	0.783699	0.800257	0.685024	0.832545	0.81343	0.803194	0.769502	0.767606	0.683396	0.700114	0.766243	0.686525	0.947834	0.806655	0.0758378
1653	5	96519	0.386076	66.0638	6.00309	3.73061	0.964102	0.855474	0.753893	0.844326	0.848139	0.810732	0.840907	0.788021	0.830624	0.78267	0.799863	0.687248	0.832712	0.812633	0.80421	0.770346	0.768963	0.684062	0.699992	0.765803	0.688455	0.947658	0.808056	0.0754176
1654	6	60216	0.240864	66.856	8.39404	3.9498	1.42507	0.856649	0.758295	0.845199	0.849259	0.812525	0.841637	0.78876	0.831581	0.783039	0.801324	0.687757	0.832926	0.814759	0.80359	0.770792	0.769239	0.683091	0.700877	0.766748	0.689036	0.94778	0.809428	0.0751528
1658	10	51729	0.206916	66.7972	8.3963	3.93986	1.42369	0.859267	0.760763	0.847001	0.850393	0.814843	0.841859	0.790398	0.831845	0.783284	0.802877	0.689874	0.831816	0.815268	0.804133	0.770148	0.770496	0.683311	0.70157	0.767713	0.68912	0.947573	0.810898	0.0748043
1660	0	540858	2.16343	22.855	0.856389	0.15358	0.0171814	0.850209	0.768025	0.831668	0.885069	0.815232	0.840714	0.79132	0.860944	0.800752	0.815493	0.693843	0.850385	0.837172	0.828932	0.779918	0.802055	0.697513	0.725354	0.787464	0.720337	0.933699	0.818097	0.077576
1665	5	93730	0.37492	61.0274	5.56177	2.94428	0.763967	0.851398	0.771594	0.834034	0.886626	0.81818	0.84171	0.790494	0.861602	0.800651	0.817353	0.694143	0.850688	0.837144	0.828294	0.779905	0.802299	0.697221	0.724816	0.787368	0.719695	0.933372	0.819473	0.0773846
1666	6	59241	0.236964	62.1909	7.76794	3.18098	1.14388	0.854231	0.773662	0.836557	0.888228	0.819424	0.843023	0.792053	0.862899	0.802097	0.817939	0.694865	0.850737	0.837241	0.828818	0.780709	0.802738	0.697346	0.726532	0.786406	0.721359	0.932656	0.821094	0.0771293
1670	10	51355	0.20542	62.1941	7.76823	3.18146	1.1442	0.856966	0.775981	0.838234	0.88931	0.821741	0.845108	0.792922	0.863976	0.803349	0.818791	0.696174	0.850871	0.837348	0.82877	0.781053	0.803047	0.699786	0.727076	0.787051	0.72142	0.933113	0.822701	0.0768715
1672	0	510080	2.04032	22.8109	0.867565	0.152715	0.0173389	0.836813	0.815338	0.813049	0.824249	0.80711	0.851837	0.810001	0.856397	0.839162	0.798019	0.705155	0.844181	0.808601	0.789848	0.788442	0.775412	0.713711	0.710193	0.766995	0.693682	0.949771	0.814468	0.0779603
1677	5	91522	0.366088	61.8394	5.63782	3.06292	0.795588	0.83864	0.817252	0.816569	0.825102	0.80845	0.851992	0.812105	0.858018	0.839612	0.798404	0.70683	0.845414	0.808521	0.789941	0.789122	0.776715	0.712987	0.710392	0.765373	0.694691	0.950187	0.815908	0.0774653
1678	6	57687	0.230748	63.4174	7.92487	3.37224	1.21428	0.840345	0.820497	0.818729	0.825706	0.809567	0.853225	0.813043	0.8582	0.840709	0.799998	0.707802	0.845294	0.808484	0.789476	0.789953	0.775989	0.713471	0.709441	0.765328	0.695131	0.950058	0.817229	0.0769733
1682	10	50002	0.200008	63.3877	7.92528	3.36771	1.2139	0.842206	0.822987	0.821067	0.827597	0.810718	0.855066	0.815337	0.859496	0.841136	0.801188	0.708722	0.844746	0.808448	0.789648	0.790578	0.775809	0.714261	0.709382	0.764889	0.695492	0.950342	0.818768	0.0764977
1684	0	452987	1.81195	22.7074	0.862718	0.150653	0.0171028	0.858264	0.801403	0.846316	0.83707	0.838173	0.82313	0.746628	0.835105	0.774248	0.860386	0.692174	0.852144	0.777116	0.786241	0.810192	0.775849	0.719087	0.694644	0.795162	0.719238	0.936237	0.815558	0.0725036
1689	5	86411	0.345644	65.3398	5.93084	3.60967	0.932844	0.85963	0.803983	0.847404	0.837984	0.839326	0.825248	0.74774	0.836792	0.775532	0.861262	0.694067	0.851813	0.777939	0.787388	0.810776	0.77603	0.720134	0.69571	0.797514	0.71981	0.935101	0.816934	0.0722017
1690	6	54923	0.219692	66.5386	8.30716	3.89224	1.39932	0.861142	0.806857	0.850081	0.838101	0.841442	0.826703	0.748402	0.838228	0.77504	0.862562	0.695628	0.851082	0.778481	0.788249	0.811208	0.776551	0.719134	0.696794	0.797471	0.719844	0.935664	0.818308	0.0721044
1694	10	47547	0.190188	66.5273	8.30715	3.89032	1.39893	0.863451	0.809273	0.851736	0.83939	0.84264	0.827949	0.749206	0.838865	0.77559	0.862957	0.696995	0.851368	0.779145	0.789072	0.811839	0.776663	0.720245	0.69751	0.798704	0.71993	0.935453	0.819689	0.0717942
1696	0	446022	1.78409	22.7345	0.834809	0.151149	0.016561	0.858293	0.76519	0.86623	0.843359	0.830863	0.823481	0.791194	0.874735	0.807957	0.849829	0.717611	0.856647	0.824911	0.79425	0.799225	0.802791	0.69823	0.694541	0.76463	0.701835	0.948219	0.820732	0.0769792
1701	5	85832	0.343328	64.1504	5.81621	3.41676	0.882599	0.859854	0.766835	0.869169	0.845244	0.832114	0.825252	0.792752	0.874516	0.809401	0.850033	0.719306	0.855776	0.826318	0.795251	0.800878	0.802941	0.697269	0.695516	0.764418	0.701836	0.947426	0.822155	0.0768711
1702	6	54530	0.21812	66.0968	8.18464	3.81293	1.362	0.862626	0.770209	0.870392	0.845911	0.834	0.826435	0.793407	0.873684	0.809664	0.851201	0.720282	0.856162	0.827123	0.795635	0.800541	0.80342	0.697359	0.696149	0.764634	0.702054	0.947836	0.823552	0.0767246
1706	10	47166	0.188664	66.0741	8.18549	3.80917	1.36172	0.86468	0.773947	0.872779	0.846902	0.835666	0.828022	0.795774	0.874571	0.810637	0.851588	0.719735	0.856305	0.827768	0.796548	0.800672	0.804001	0.697165	0.697409	0.765297	0.702593	0.94796	0.82522	0.0763435
1708	0	344527	1.37811	22.6154	0.848497	0.148821	0.016674	0.853358	0.757733	0.839136	0.87331	0.811459	0.850055	0.741387	0.86934	0.758691	0.849672	0.706113	0.813623	0.826321	0.802494	0.794203	0.810237	0.700526	0.731079	0.7686	0.73087	0.952171	0.813156	0.0785108
1713	5	74304	0.297216	65.5322	5.96405	3.642	0.944734	0.856064	0.761056	0.840722	0.87393	0.814734	0.851186	0.744274	0.869556	0.758519	0.849187	0.707761	0.813005	0.827217	0.803126	0.795644	0.811531	0.700353	0.731529	0.769151	0.730129	0.951449	0.81482	0.0781891
1714	6	48141	0.192564	67.8966	8.43002	4.13239	1.47756	0.858146	0.764255	0.84157	0.875304	0.816934	0.852153	0.746495	0.870921	0.7582	0.849151	0.708232	0.813247	0.829615	0.803338	0.796566	0.812146	0.699425	0.732889	0.768804	0.729731	0.951247	0.816287	0.0776015
1718	10	41562	0.166248	67.8719	8.44396	4.12865	1.47988	0.859692	0.767071	0.843523	0.875896	0.818488	0.852654	0.748484	0.871481	0.758866	0.849021	0.710132	0.813002	0.83035	0.80321	0.796798	0.811932	0.699545	0.735046	0.768671	0.729789	0.951157	0.817565	0.0772898
1720	0	477739	1.91096	22.6786	0.84373	0.150058	0.0166744	0.856306	0.784063	0.80487	0.874639	0.838296	0.859058	0.767132	0.854796	0.800339	0.775396	0.703496	0.838121	0.848141	0.830628	0.740397	0.791545	0.692211	0.724347	0.797508	0.711912	0.932702	0.816301	0.0792018
1725	5	89087	0.356348	62.7497	5.73401	3.19984	0.830672	0.859233	0.78608	0.807811	0.875633	0.839679	0.860103	0.769439	0.854541	0.802019	0.775439	0.705305	0.838983	0.848283	0.831199	0.742089	0.79259	0.694344	0.726268	0.798568	0.712865	0.931853	0.817995	0.0786434
1726	6	56512	0.226048	64.8231	8.05758	3.59872	1.28785	0.861313	0.789151	0.810182	0.877044	0.841724	0.860932	0.770544	0.855358	0.803104	0.775366	0.704488	0.839645	0.848731	0.831673	0.743408	0.793097	0.694428	0.726147	0.79837	0.713388	0.931156	0.819498	0.0782655
1730	10	48844	0.195376	64.805	8.05009	3.5955	1.28552	0.863484	0.792441	0.812157	0.878051	0.844085	0.86201	0.771579	0.855612	0.803579	0.776462	0.705317	0.840492	0.849296	0.832692	0.743868	0.794386	0.694804	0.726814	0.798583	0.713363	0.931128	0.821071	0.078025
1732	0	536736	2.14694	22.7973	0.855181	0.152426	0.0170764	0.854794	0.792505	0.823647	0.873733	0.838348	0.860096	0.765499	0.836783	0.802188	0.81462	0.701069	0.843294	0.817187	0.817901	0.802966	0.781088	0.723316	0.726849	0.763609	0.67872	0.945064	0.819565	0.0767906
1737	5	93884	0.375536	61.1213	5.54354	2.95719	0.764234	0.858048	0.795604	0.825018	0.874238	0.840862	0.862069	0.766313	0.835946	0.803412	0.815299	0.700391	0.84344	0.817498	0.817679	0.802394	0.781507	0.725054	0.727563	0.764065	0.675941	0.944362	0.821047	0.0764218
1738	6	59217	0.236868	64.3702	7.92792	3.52137	1.24949	0.860234	0.798402	0.826486	0.87512	0.842207	0.862742	0.767812	0.837344	0.805208	0.816328	0.701403	0.844183	0.817772	0.817443	0.800952	0.781482	0.726177	0.730593	0.76489	0.675642	0.944087	0.822482	0.0760506
1742	10	51388	0.205552	64.3343	7.91425	3.51516	1.24629	0.862974	0.801014	0.828647	0.876314	0.843319	0.86385	0.768574	0.839165	0.805908	0.818051	0.70354	0.845227	0.818508	0.817866	0.801841	0.78207	0.726901	0.730287	0.765587	0.6765	0.944199	0.824131	0.0757217
1744	0	534693	2.13877	22.8248	0.86173	0.152983	0.0172575	0.837789	0.79716	0.845118	0.824894	0.833446	0.86167	0.774207	0.847703	0.787333	0.811814	0.733234	0.846892	0.81618	0.796632	0.791465	0.768024	0.728983	0.70094	0.767062	0.685706	0.92923	0.815607	0.0770192
1749	5	93298	0.373192	62.4495	5.67475	3.15356	0.815748	0.83997	0.79968	0.847248	0.826556	0.836765	0.86347	0.77708	0.84773	0.788114	0.812922	0.732299	0.846717	0.817145	0.797348	0.791791	0.768505	0.728579	0.702405	0.767364	0.687089	0.929264	0.817314	0.0766712
1750	6	58730	0.23492	64.5298	8.01302	3.54999	1.26895	0.842951	0.803014	0.849472	0.828588	0.837775	0.86638	0.777933	0.848101	0.7878	0.812668	0.732403	0.846475	0.817844	0.798995	0.792491	0.769649	0.728861	0.704444	0.767904	0.687119	0.929619	0.819044	0.0761133
1754	10	50770	0.20308	64.4953	8.01523	3.54459	1.26854	0.845499	0.805407	0.851487	0.830116	0.838921	0.867589	0.778472	0.848592	0.788734	0.813216	0.733179	0.84674	0.818436	0.799173	0.792604	0.770297	0.72919	0.705456	0.768357	0.688162	0.929496	0.820468	0.0757594
1756	0	585618	2.34247	22.9066	0.877188	0.154647	0.0177344	0.856814	0.751943	0.836387	0.864915	0.828459	0.844687	0.81933	0.850204	0.778056	0.8364	0.735393	0.828362	0.821682	0.794692	0.773802	0.797178	0.732165	0.744494	0.767498	0.707569	0.953577	0.817754	0.0746363
1761	5	97759	0.391036	64.835	5.87106	3.52664	0.910083	0.858606	0.755537	0.837299	0.866161	0.829555	0.846459	0.821086	0.850822	0.77936	0.837887	0.735789	0.828665	0.821377	0.795006	0.772686	0.797737	0.731968	0.745318	0.768574	0.707157	0.953447	0.819171	0.0744985
1762	6	61144	0.244576	66.647	8.2748	3.9093	1.39774	0.860657	0.758292	0.837834	0.867027	0.830638	0.848162	0.822836	0.850615	0.779594	0.840303	0.736107	0.828994	0.821847	0.794403	0.773019	0.797028	0.730808	0.746647	0.767377	0.707453	0.953421	0.820363	0.0743795
1766	10	52812	0.211248	66.6205	8.27676	3.90488	1.3967	0.862768	0.760736	0.83979	0.867682	0.831913	0.848746	0.823809	0.851852	0.780476	0.841163	0.736329	0.82912	0.822379	0.794195	0.773517	0.796959	0.730336	0.74734	0.767922	0.707633	0.953278	0.821626	0.0741393
1768	0	534527	2.13811	22.8407	0.858454	0.153297	0.0172252	0.836094	0.767327	0.832303	0.858075	0.834369	0.837733	0.76397	0.852651	0.816076	0.81799	0.726465	0.848083	0.823822	0.827783	0.800639	0.824153	0.719414	0.687338	0.768576	0.691468	0.939729	0.814328	0.0824813
1773	5	93485	0.37394	63.4605	5.77608	3.3088	0.858394	0.839429	0.77053	0.834102	0.861379	0.836407	0.839199	0.765235	0.854875	0.81565	0.817425	0.728106	0.849489	0.824581	0.827833	0.800941	0.824015	0.718944	0.6878	0.769936	0.690795	0.93914	0.816263	0.081903
1774	6	58540	0.23416	63.0144	7.97706	3.31247	1.20857	0.842108	0.772583	0.836744	0.862479	0.837308	0.840793	0.766869	0.855594	0.816399	0.818842	0.727605	0.850043	0.826076	0.827135	0.802323	0.823727	0.719773	0.688632	0.769499	0.692219	0.938948	0.817778	0.0814286
1778	10	50636	0.202544	62.9857	7.96811	3.30776	1.20601	0.845239	0.775022	0.838939	0.864138	0.838682	0.841763	0.767695	0.856298	0.816879	0.819693	0.72874	0.851183	0.826388	0.827109	0.802976	0.823939	0.719873	0.689993	0.769413	0.691257	0.938769	0.819354	0.0809403
1780	0	539055	2.15622	22.8191	0.858159	0.152865	0.0171653	0.85193	0.780085	0.851818	0.863647	0.82307	0.832656	0.777324	0.845353	0.795005	0.828025	0.698224	0.825742	0.835213	0.81846	0.774991	0.792709	0.708788	0.728787	0.772571	0.713675	0.944588	0.817655	0.0773109
1785	5	94625	0.3785	65.0081	5.9096	3.55549	0.921225	0.854869	0.782922	0.853617	0.864005	0.82511	0.833902	0.779857	0.847181	0.796243	0.827878	0.697723	0.826526	0.836555	0.818489	0.775038	0.793073	0.708211	0.729184	0.773083	0.713194	0.944063	0.81926	0.076857
1786	6	59492	0.237968	65.2965	8.227	3.6822	1.33602	0.856535	0.786148	0.856107	0.864881	0.826867	0.834692	0.781239	0.848778	0.797309	0.828565	0.699027	0.827599	0.83834	0.819547	0.77576	0.793023	0.7096	0.728997	0.77386	0.713541	0.944362	0.820874	0.0766342
1790	10	51447	0.205788	65.2673	8.2293	3.67752	1.33508	0.859389	0.788365	0.857669	0.866309	0.82862	0.835753	0.782883	0.849836	0.798151	0.829251	0.700517	0.828542	0.838679	0.819348	0.776994	0.793341	0.709973	0.729314	0.775264	0.714852	0.94401	0.822445	0.0763853
1792	0	561613	2.24645	22.7984	0.84575	0.152434	0.016878	0.870885	0.79194	0.837606	0.854109	0.838577	0.850287	0.781785	0.841945	0.788669	0.810568	0.700369	0.835226	0.854696	0.805257	0.765753	0.772538	0.733853	0.696083	0.789763	0.734636	0.949666	0.821473	0.0754676
1797	5	96211	0.384844	64.5716	5.87203	3.48466	0.901152	0.87213	0.794878	0.840704	0.856591	0.83848	0.852652	0.784131	0.842903	0.789697	0.811908	0.700372	0.835029	0.855744	0.805469	0.765744	0.771648	0.733877	0.697394	0.791266	0.735467	0.949543	0.823084	0.0749688
1798	6	60681	0.242724	66.5663	8.26059	3.89499	1.39162	0.873214	0.796501	0.842216	0.857979	0.839258	0.853397	0.785106	0.844119	0.789975	0.813756	0.69975	0.834536	0.855367	0.805549	0.767151	0.771131	0.734423	0.696033	0.792423	0.736211	0.949622	0.824043	0.074867
1802	10	52357	0.209428	66.5443	8.2584	3.89114	1.38967	0.875451	0.797974	0.843956	0.859446	0.840633	0.855053	0.786409	0.844729	0.790916	0.815478	0.699706	0.835122	0.85553	0.805279	0.768044	0.771931	0.734859	0.69581	0.792941	0.73675	0.949243	0.825379	0.0748415
1804	0	528459	2.11384	22.794	0.849191	0.152352	0.0169466	0.896411	0.776775	0.834679	0.851455	0.835604	0.858554	0.801804	0.847094	0.802723	0.843631	0.726246	0.824666	0.822244	0.818397	0.791541	0.814704	0.748366	0.707572	0.780224	0.698551	0.941095	0.827479	0.0707233
1809	5	93584	0.374336	64.2056	5.81607	3.42538	0.882981	0.898017	0.78031	0.836617	0.851631	0.837413	0.859084	0.802172	0.847372	0.803407	0.843926	0.727341	0.8245	0.823511	0.819392	0.792315	0.814268	0.748403	0.706985	0.781816	0.698351	0.941742	0.828745	0.0706451
1810	6	59132	0.236528	64.699	8.11082	3.58083	1.29191	0.899099	0.783594	0.838725	0.854224	0.83892	0.859323	0.80289	0.847697	0.802518	0.844399	0.728912	0.825162	0.823928	0.819666	0.790892	0.812158	0.74896	0.706377	0.782233	0.698184	0.941301	0.829996	0.0704365
1814	10	51372	0.205488	64.6938	8.12235	3.58041	1.29292	0.900033	0.786255	0.840477	0.855544	0.840078	0.860547	0.803881	0.848809	0.80283	0.845324	0.728792	0.825605	0.824223	0.820554	0.791813	0.812096	0.750419	0.706611	0.782128	0.698415	0.941252	0.831198	0.0701562
1816	0	563240	2.25296	22.8954	0.852404	0.154384	0.0171544	0.873106	0.753615	0.829405	0.847589	0.847843	0.842865	0.797042	0.861294	0.803905	0.821202	0.747055	0.842962	0.851085	0.798757	0.783047	0.798465	0.751057	0.72539	0.785659	0.696051	0.943833	0.821103	0.0788942
1821	5	96030	0.38412	64.5217	5.87606	3.47689	0.901252	0.875867	0.757352	0.833505	0.848329	0.848693	0.843825	0.798563	0.862074	0.804873	0.822472	0.748761	0.843898	0.851338	0.799313	0.784427	0.798568	0.750318	0.725029	0.785749	0.697074	0.944663	0.822972	0.0783152
1822	6	60044	0.240176	67.1106	8.30583	3.9899	1.41954	0.877715	0.762449	0.836603	0.851251	0.851184	0.844489	0.799838	0.86365	0.805493	0.824046	0.749242	0.843515	0.852083	0.800754	0.784575	0.799472	0.752215	0.726909	0.785366	0.697122	0.945032	0.825099	0.0777012
1826	10	52015	0.20806	67.0779	8.30692	3.9843	1.41804	0.879525	0.765548	0.838777	0.852677	0.852658	0.845208	0.801125	0.86452	0.806239	0.825214	0.749668	0.843901	0.852168	0.801067	0.784802	0.80026	0.752744	0.727184	0.785648	0.697616	0.945381	0.826559	0.0773168
1828	0	547307	2.18923	22.8422	0.861722	0.153332	0.0172772	0.872445	0.765579	0.835654	0.844271	0.865581	0.828783	0.814503	0.858605	0.791726	0.827314	0.744012	0.823045	0.816573	0.792541	0.784446	0.795083	0.752294	0.712905	0.777635	0.700501	0.934286	0.822112	0.0734275
1833	5	94698	0.378792	65.9738	5.98528	3.7152	0.959401	0.874374	0.766674	0.836818	0.846106	0.867627	0.830002	0.814996	0.860393	0.791601	0.827726	0.744203	0.823154	0.817193	0.792915	0.78536	0.795708	0.752703	0.713743	0.77886	0.699582	0.933209	0.823289	0.0731502
1834	6	59504	0.238016	69.3952	8.52663	4.40679	1.55829	0.876655	0.768394	0.83975	0.847792	0.87016	0.831205	0.816407	0.861345	0.791661	0.828331	0.74458	0.822995	0.817659	0.794325	0.786737	0.794686	0.752092	0.71328	0.778906	0.699096	0.932761	0.824802	0.0728498
1838	10	51227	0.204908	69.3728	8.51403	4.40219	1.5564	0.878453	0.771302	0.841724	0.850108	0.871777	0.832354	0.817762	0.861919	0.791624	0.829231	0.74492	0.823472	0.817079	0.794532	0.786899	0.795625	0.751323	0.713569	0.77872	0.697962	0.932643	0.82623	0.0724071
1840	0	577637	2.31055	22.7909	0.846137	0.152285	0.0168773	0.85551	0.770387	0.828312	0.874907	0.837524	0.858065	0.795881	0.854445	0.812639	0.814492	0.730242	0.834914	0.851505	0.790317	0.786583	0.797014	0.744316	0.736495	0.768146	0.718462	0.951602	0.82216	0.0744135
1845	5	97059	0.388236	63.0749	5.73781	3.24899	0.841007	0.858715	0.773334	0.829758	0.875653	0.838639	0.859044	0.795382	0.853486	0.813959	0.815926	0.731462	0.835657	0.851451	0.789576	0.7858	0.797561	0.744125	0.736284	0.767734	0.718532	0.951596	0.82345	0.0741364
1846	6	60735	0.24294	65.0525	8.09439	3.63726	1.3039	0.86148	0.774784	0.83139	0.877764	0.841113	0.860838	0.796485	0.854721	0.814728	0.817239	0.732848	0.836923	0.851494	0.789199	0.786318	0.798839	0.743904	0.735976	0.767251	0.71984	0.951527	0.825052	0.0738522
1850	10	52658	0.210632	65.0417	8.07922	3.63488	1.30039	0.86325	0.776397	0.832808	0.878508	0.842332	0.862414	0.798559	0.856489	0.814501	0.817881	0.733004	0.838496	0.852055	0.789927	0.786186	0.799394	0.744398	0.73607	0.767329	0.720764	0.951413	0.826275	0.0735954
1852	0	616393	2.46557	22.9277	0.867151	0.155055	0.0174934	0.846116	0.804788	0.850321	0.838158	0.836842	0.845325	0.792857	0.85339	0.8053	0.814003	0.720348	0.846303	0.852099	0.821265	0.759447	0.774848	0.72262	0.709409	0.767836	0.693598	0.956713	0.82158	0.0751546
1857	5	99825	0.3993	65.4145	5.91641	3.62142	0.933564	0.848931	0.807533	0.851039	0.840341	0.838087	0.846086	0.794425	0.855642	0.806066	0.81454	0.721287	0.848074	0.853193	0.821152	0.759138	0.774791	0.723391	0.709432	0.770483	0.693248	0.95687	0.823169	0.0748843
1858	6	62271	0.249084	66.1023	8.27227	3.81722	1.37372	0.852395	0.809502	0.851849	0.842166	0.838809	0.847545	0.795972	0.857285	0.807238	0.815596	0.723178	0.848613	0.853696	0.822148	0.760025	0.775971	0.724896	0.70956	0.770391	0.693437	0.956553	0.824777	0.0745597
1862	10	53734	0.214936	66.0708	8.25862	3.81139	1.37029	0.854952	0.812186	0.853826	0.843888	0.839859	0.84842	0.797121	0.85887	0.80771	0.816829	0.724569	0.849397	0.853007	0.822366	0.760961	0.77544	0.725025	0.710193	0.77076	0.694672	0.956582	0.826316	0.0740274
1864	0	461161	1.84464	22.7075	0.856392	0.150646	0.016991	0.905199	0.821052	0.832704	0.860812	0.835134	0.859086	0.782717	0.854943	0.79551	0.860368	0.717491	0.83484	0.864339	0.822643	0.794443	0.768182	0.754265	0.721914	0.781323	0.678594	0.954594	0.835122	0.069964
1869	5	87993	0.351972	66.0813	5.98867	3.73309	0.962145	0.907021	0.824503	0.834987	0.861478	0.836192	0.860972	0.785886	0.85446	0.796183	0.860813	0.719688	0.835015	0.863665	0.82402	0.795143	0.766675	0.754282	0.722978	0.782159	0.679781	0.954388	0.83667	0.0694587
1870	6	56144	0.224576	65.6527	8.3341	3.74493	1.36537	0.908993	0.8265	0.8361	0.862924	0.837578	0.862559	0.787528	0.854651	0.795953	0.860813	0.719204	0.83569	0.864393	0.823507	0.794813	0.766529	0.755397	0.722704	0.781473	0.681613	0.954848	0.837808	0.0691658
1874	10	48745	0.19498	65.6291	8.34157	3.74137	1.36657	0.911027	0.828505	0.837471	0.86414	0.839584	0.863668	0.788624	0.855657	0.796646	0.861411	0.719315	0.836045	0.864714	0.82471	0.795189	0.768161	0.755636	0.72312	0.781803	0.681485	0.95499	0.839119	0.0689395
1876	0	500516	2.00206	22.7539	0.843116	0.151545	0.0167549	0.885757	0.787434	0.831949	0.862606	0.838264	0.876056	0.822272	0.862415	0.808548	0.81856	0.738087	0.822392	0.80925	0.809223	0.798584	0.808264	0.742102	0.731014	0.80251	0.697091	0.950135	0.83098	0.0721439
1881	5	91396	0.365584	64.4727	5.8264	3.46772	0.891526	0.887561	0.790505	0.833505	0.863326	0.84019	0.877134	0.823608	0.861531	0.80881	0.819051	0.740629	0.822875	0.809817	0.807683	0.798667	0.807929	0.742768	0.732122	0.802995	0.697591	0.950457	0.832268	0.0716312
1882	6	58063	0.232252	67.149	8.27738	3.99549	1.42042	0.889275	0.792828	0.835902	0.86432	0.842387	0.877719	0.824458	0.861573	0.809862	0.819291	0.74005	0.823063	0.811584	0.808889	0.799201	0.808165	0.743287	0.732256	0.802249	0.697897	0.950476	0.833562	0.0713619
1886	10	50233	0.200932	67.1243	8.26863	3.99086	1.41761	0.891038	0.794936	0.837905	0.866194	0.843897	0.878297	0.825742	0.861655	0.810563	0.81978	0.740549	0.822925	0.812275	0.808632	0.800589	0.808532	0.744371	0.733591	0.803157	0.698147	0.950003	0.834866	0.0711348
1888	0	498692	1.99477	22.8321	0.865929	0.153136	0.0173389	0.865364	0.790637	0.841362	0.857266	0.853004	0.840492	0.770721	0.856346	0.814994	0.841096	0.796766	0.82507	0.830998	0.807541	0.765791	0.784972	0.747629	0.709928	0.764679	0.715542	0.942219	0.826553	0.0718801
1893	5	90701	0.362804	65.5419	5.92499	3.64242	0.937296	0.8666	0.792378	0.843695	0.859009	0.855239	0.841821	0.773178	0.856948	0.815608	0.842356	0.797114	0.825603	0.831248	0.807891	0.76653	0.785526	0.747495	0.71056	0.76385	0.715251	0.942514	0.82795	0.0716485
1894	6	57555	0.23022	68.0629	8.39455	4.1602	1.47688	0.868726	0.794223	0.846599	0.860855	0.856433	0.842116	0.774989	0.857171	0.817696	0.843411	0.797203	0.826922	0.833055	0.807827	0.767005	0.785388	0.74686	0.709174	0.764034	0.716011	0.942498	0.829424	0.0714593
1898	10	49922	0.199688	68.0509	8.39525	4.15809	1.47577	0.870338	0.796903	0.848504	0.862135	0.858219	0.843316	0.776982	0.858109	0.819458	0.844367	0.797694	0.826299	0.833881	0.808651	0.766466	0.785796	0.747396	0.708836	0.764783	0.716137	0.9424	0.830876	0.0711555
1900	0	466222	1.86489	22.7426	0.855233	0.151339	0.0170031	0.870985	0.790314	0.828261	0.849811	0.858649	0.846247	0.774468	0.836532	0.787793	0.815289	0.722971	0.840605	0.823021	0.798427	0.783263	0.812631	0.765664	0.724777	0.774482	0.701862	0.945381	0.821866	0.0734719
1905	5	88270	0.35308	63.4178	5.74651	3.30147	0.852667	0.872839	0.79378	0.830174	0.851796	0.860258	0.845797	0.776702	0.837385	0.788824	0.815509	0.724351	0.842648	0.822505	0.79902	0.783567	0.812411	0.765198	0.724805	0.774861	0.70379	0.945451	0.823416	0.0731548
1906	6	55941	0.223764	65.8978	8.18447	3.77967	1.35314	0.875726	0.796357	0.830831	0.852505	0.861792	0.846133	0.779545	0.83807	0.789734	0.816289	0.725613	0.841878	0.823993	0.799923	0.784264	0.811516	0.765744	0.724549	0.774468	0.703786	0.945755	0.824797	0.0726192
1910	10	48443	0.193772	65.8764	8.17099	3.77556	1.34976	0.878166	0.799187	0.832824	0.854571	0.862787	0.84714	0.781124	0.839378	0.79094	0.817538	0.726658	0.841928	0.823968	0.801055	0.784695	0.811572	0.765033	0.724243	0.774539	0.704715	0.945544	0.826395	0.0721791
1912	0	500892	2.00357	22.7714	0.855005	0.151911	0.0170284	0.883587	0.782359	0.848072	0.841101	0.83769	0.844899	0.77746	0.847055	0.819601	0.824029	0.749618	0.839705	0.863637	0.813314	0.780066	0.77282	0.737095	0.723999	0.780637	0.676277	0.945402	0.825645	0.0729434
1917	5	91141	0.364564	66.1671	6.00411	3.74788	0.969422	0.885705	0.784603	0.84942	0.842552	0.838558	0.845794	0.778541	0.847648	0.820575	0.825836	0.748708	0.840275	0.864194	0.813871	0.780417	0.772265	0.73767	0.724471	0.779079	0.677061	0.946133	0.826872	0.0726565
1918	6	57715	0.23086	68.2242	8.44495	4.19092	1.49008	0.88749	0.787404	0.851035	0.843178	0.840778	0.846825	0.780031	0.84718	0.821615	0.827047	0.749692	0.839115	0.864221	0.814121	0.779563	0.772035	0.736628	0.724465	0.778437	0.677363	0.946496	0.828097	0.0724183
1922	10	50024	0.200096	68.2092	8.4481	4.18834	1.48906	0.888763	0.789281	0.851381	0.845204	0.842196	0.847833	0.780915	0.847793	0.822955	0.827433	0.75076	0.838937	0.864365	0.814879	0.780315	0.771959	0.736986	0.724222	0.778226	0.678404	0.946556	0.82916	0.0722147
1924	0	520116	2.08046	22.7641	0.854632	0.151765	0.0170221	0.853254	0.793718	0.815051	0.851164	0.823866	0.878374	0.773867	0.855656	0.810995	0.824406	0.708979	0.841749	0.85087	0.845593	0.800762	0.796199	0.757864	0.684773	0.783398	0.684789	0.96348	0.820805	0.0744423
1929	5	92615	0.37046	65.1288	5.93423	3.5756	0.92757	0.854246	0.798073	0.816925	0.852961	0.825277	0.878897	0.774383	0.856692	0.810862	0.826864	0.710409	0.843157	0.852805	0.845705	0.801026	0.794007	0.757523	0.684392	0.78328	0.684533	0.963456	0.822287	0.0741473
1930	6	58569	0.234276	68.6036	8.44591	4.25908	1.50915	0.856451	0.800577	0.81894	0.855145	0.825744	0.879416	0.775052	0.856101	0.811154	0.826598	0.711998	0.843663	0.852738	0.845985	0.80161	0.793193	0.75767	0.684697	0.782274	0.685269	0.963308	0.823505	0.0737806
1934	10	50627	0.202508	68.5914	8.44246	4.25677	1.50859	0.858218	0.802744	0.81979	0.856065	0.828066	0.879985	0.77592	0.856638	0.811968	0.827513	0.713888	0.844075	0.852302	0.845567	0.801707	0.793875	0.758597	0.684556	0.783248	0.686511	0.963587	0.824689	0.0734395
1936	0	493796	1.97518	22.7916	0.867533	0.15233	0.0172962	0.892099	0.80519	0.833569	0.866461	0.859681	0.878084	0.795789	0.860746	0.814386	0.812967	0.757173	0.846379	0.831974	0.814739	0.779084	0.809377	0.728761	0.718777	0.800889	0.706059	0.963286	0.836306	0.069447
1941	5	90746	0.362984	63.6124	5.76302	3.33172	0.858619	0.893626	0.806895	0.834373	0.867069	0.860677	0.878711	0.797413	0.862347	0.816273	0.814614	0.758094	0.848148	0.831409	0.816769	0.779252	0.809633	0.729184	0.720506	0.801181	0.705089	0.963078	0.837473	0.0691416
1942	6	57600	0.2304	65.7404	8.17727	3.75312	1.34198	0.895799	0.809297	0.837986	0.867431	0.861293	0.878819	0.798533	0.863559	0.816667	0.814297	0.76013	0.848099	0.831337	0.817179	0.778898	0.811085	0.727986	0.721094	0.80059	0.70421	0.963247	0.838778	0.0690758
1946	10	50063	0.200252	65.7193	8.1671	3.7492	1.33879	0.897269	0.810728	0.840441	0.868955	0.862653	0.880211	0.798804	0.863772	0.81764	0.815672	0.760252	0.848661	0.832321	0.81764	0.778629	0.811807	0.728422	0.720552	0.800631	0.704542	0.963726	0.839974	0.0686258
1948	0	526771	2.10708	22.7764	0.850754	0.152004	0.0169668	0.857916	0.802837	0.863759	0.855064	0.847672	0.861069	0.785336	0.846861	0.832886	0.826826	0.764005	0.817267	0.83146	0.803103	0.816792	0.810988	0.740891	0.725617	0.769761	0.716604	0.947855	0.830948	0.0729311
1953	5	93689	0.374756	62.4903	5.6903	3.16001	0.818227	0.859727	0.806125	0.86516	0.856461	0.848696	0.862438	0.78712	0.846946	0.833326	0.828331	0.76572	0.817417	0.832168	0.803141	0.817769	0.810752	0.740706	0.724311	0.768831	0.71676	0.94843	0.832343	0.0725509
1954	6	59327	0.237308	64.7472	8.05569	3.58635	1.28242	0.86051	0.80953	0.866401	0.858614	0.850515	0.864025	0.786733	0.848627	0.83446	0.828383	0.767669	0.818792	0.83226	0.802931	0.816803	0.811949	0.740455	0.725193	0.769995	0.716739	0.948851	0.833714	0.072238
1958	10	51430	0.20572	64.7378	8.05191	3.58471	1.28159	0.863183	0.811404	0.867198	0.86015	0.851487	0.864894	0.788616	0.849718	0.834892	0.829642	0.76818	0.819308	0.83285	0.803033	0.817062	0.812609	0.740181	0.725656	0.770649	0.716469	0.948843	0.835014	0.0720327
1960	0	628925	2.5157	22.8045	0.837543	0.152543	0.016722	0.870664	0.764851	0.832993	0.867215	0.847844	0.85128	0.802363	0.847685	0.795376	0.835986	0.737237	0.832765	0.842671	0.815234	0.811849	0.798038	0.744903	0.695828	0.789134	0.707494	0.964837	0.824527	0.0748275
1965	5	101275	0.4051	65.9338	6.00222	3.70903	0.959946	0.872525	0.767791	0.835068	0.868398	0.849963	0.852945	0.803466	0.848432	0.795152	0.837181	0.7365	0.83219	0.843466	0.814658	0.810965	0.798884	0.746482	0.695073	0.789326	0.707963	0.965258	0.825914	0.0746453
1966	6	63130	0.25252	66.7029	8.3383	3.92148	1.41203	0.875265	0.771115	0.836971	0.869864	0.851346	0.853224	0.804823	0.850293	0.794923	0.838682	0.737953	0.833225	0.843181	0.815563	0.811144	0.79878	0.745969	0.696254	0.789949	0.707603	0.965135	0.827533	0.074217
1970	10	54471	0.217884	66.655	8.34447	3.91357	1.41089	0.876595	0.774522	0.838694	0.870913	0.852729	0.854611	0.806301	0.851958	0.795102	0.839997	0.738503	0.833471	0.843366	0.81536	0.810964	0.799031	0.746122	0.696251	0.790035	0.707946	0.965293	0.828913	0.0738614
1972	0	753396	3.01358	22.9319	0.848491	0.155112	0.0171242	0.868733	0.786041	0.849526	0.831052	0.840099	0.830901	0.791052	0.862163	0.81338	0.796716	0.747134	0.833704	0.845954	0.820705	0.776769	0.798686	0.749705	0.717101	0.7834	0.686295	0.952211	0.822665	0.074228
1977	5	107955	0.43182	62.0602	5.65358	3.09555	0.802106	0.86977	0.788555	0.850521	0.833079	0.842467	0.831323	0.793233	0.862605	0.813834	0.796304	0.747714	0.834148	0.846214	0.819642	0.776796	0.798944	0.749567	0.716164	0.783878	0.685869	0.95229	0.823817	0.0738565
1978	6	66449	0.265796	64.3378	7.98446	3.51836	1.25699	0.87051	0.792013	0.853662	0.834159	0.844317	0.832849	0.794007	0.863978	0.815054	0.797687	0.748514	0.834911	0.847033	0.820667	0.776438	0.799779	0.749545	0.716835	0.783511	0.686436	0.952415	0.825385	0.0735793
1982	10	57433	0.229732	64.3261	7.97623	3.51622	1.2561	0.872477	0.794012	0.855162	0.835878	0.845324	0.833606	0.794587	0.865217	0.815437	0.797965	0.74923	0.836087	0.846996	0.821131	0.77607	0.799627	0.75057	0.717288	0.783452	0.687453	0.952397	0.826591	0.0732218
1984	0	616399	2.4656	22.9318	0.873293	0.155148	0.017644	0.877016	0.802551	0.830953	0.858563	0.842045	0.858329	0.769007	0.854776	0.840712	0.844483	0.704378	0.826324	0.861023	0.82421	0.807396	0.808099	0.723695	0.698879	0.77273	0.72493	0.957	0.829097	0.0736176
1989	5	99313	0.397252	61.4353	5.6079	3.00364	0.779317	0.879089	0.806435	0.832781	0.859772	0.843137	0.859943	0.771646	0.854083	0.841335	0.845353	0.705104	0.827772	0.861891	0.824892	0.807704	0.80865	0.722116	0.700266	0.773091	0.723123	0.956823	0.830681	0.0732449
1990	6	62173	0.248692	64.3748	7.92356	3.52177	1.24513	0.881476	0.809684	0.833666	0.860655	0.844088	0.860615	0.773519	0.855186	0.841668	0.846396	0.704976	0.828639	0.862746	0.826557	0.806974	0.809097	0.720739	0.700344	0.77335	0.723513	0.95613	0.832023	0.0728379
1994	10	54033	0.216132	64.3595	7.91163	3.51891	1.2433	0.883553	0.811578	0.835332	0.862177	0.845659	0.861335	0.775304	0.856208	0.842726	0.84664	0.705865	0.828771	0.862547	0.827013	0.806572	0.808996	0.721985	0.700516	0.77312	0.724585	0.956527	0.833335	0.0725598
1996	0	586548	2.34619	22.8191	0.85148	0.152854	0.0170271	0.866745	0.810687	0.83199	0.86794	0.833784	0.873023	0.801708	0.856295	0.803367	0.84076	0.727463	0.852622	0.844892	0.826891	0.778416	0.798768	0.726004	0.703624	0.768098	0.707217	0.96478	0.830581	0.0735662
2001	5	98240	0.39296	61.3159	5.57633	2.98578	0.773575	0.869193	0.812653	0.833902	0.870282	0.833138	0.872934	0.803705	0.857334	0.805013	0.843058	0.7287	0.852356	0.844905	0.826634	0.778771	0.79941	0.725911	0.704138	0.769025	0.707039	0.965131	0.831945	0.0733872
2002	6	61439	0.245756	62.1137	7.78796	3.17025	1.14437	0.87097	0.813937	0.835878	0.872394	0.833908	0.874111	0.803521	0.857314	0.80724	0.843943	0.728983	0.852211	0.844952	0.826747	0.77935	0.799582	0.726957	0.705684	0.77	0.70618	0.964387	0.833099	0.0732921
2006	10	53389	0.213556	62.0949	7.7842	3.16735	1.1435	0.872961	0.816067	0.836858	0.873775	0.834245	0.875293	0.804426	0.858136	0.808022	0.844135	0.729907	0.852301	0.845296	0.827137	0.779627	0.799771	0.727509	0.706475	0.770159	0.705894	0.964515	0.834215	0.0731892
2008	0	649546	2.59818	22.9225	0.872715	0.15496	0.0176185	0.87368	0.794266	0.864003	0.835029	0.872769	0.87617	0.783119	0.83768	0.835426	0.802297	0.742925	0.845175	0.822602	0.822862	0.810852	0.79678	0.726277	0.727529	0.786907	0.685563	0.966814	0.831674	0.0722386
2013	5	101748	0.406992	65.9813	6.00551	3.71702	0.962688	0.87557	0.796153	0.866096	0.836699	0.873722	0.87731	0.784227	0.837928	0.835412	0.803308	0.742688	0.844611	0.823284	0.823259	0.810625	0.797229	0.726068	0.728093	0.785038	0.685404	0.966309	0.832833	0.0718686
2014	6	63555	0.25422	68.4528	8.50083	4.23432	1.51311	0.877162	0.797939	0.868051	0.836795	0.875289	0.878176	0.785178	0.838046	0.834789	0.803926	0.743521	0.844993	0.824451	0.823366	0.810322	0.796916	0.725686	0.727787	0.7841	0.686232	0.966045	0.833805	0.0716647
2018	10	55006	0.220024	68.438	8.50886	4.23202	1.51418	0.879459	0.800504	0.869823	0.838245	0.876541	0.878904	0.785914	0.838009	0.834836	0.804994	0.744482	0.846471	0.824137	0.824128	0.810612	0.796731	0.726848	0.728093	0.784851	0.686352	0.965795	0.83514	0.0713065
2020	0	566344	2.26538	22.8805	0.865456	0.154105	0.0173996	0.845875	0.798718	0.868574	0.842856	0.855591	0.856671	0.791409	0.854082	0.822247	0.846771	0.760852	0.81021	0.842993	0.820866	0.788771	0.810403	0.725772	0.702863	0.76656	0.702139	0.961296	0.828619	0.0750152
2025	5	96663	0.386652	62.1896	5.65099	3.11451	0.805775	0.848287	0.800901	0.870545	0.844144	0.858602	0.857474	0.792387	0.854101	0.821674	0.847305	0.760332	0.810124	0.842577	0.821597	0.788295	0.810946	0.725407	0.703004	0.766058	0.702125	0.96119	0.829912	0.0745489
2026	6	60540	0.24216	63.2484	7.90736	3.34558	1.20523	0.850273	0.803353	0.872877	0.845416	0.860514	0.860456	0.793318	0.854724	0.822316	0.848621	0.760687	0.808978	0.843756	0.822275	0.789916	0.811249	0.72533	0.703114	0.765626	0.701652	0.961059	0.831458	0.0740893
2030	10	52617	0.210468	63.2196	7.92839	3.34193	1.2069	0.852263	0.80551	0.873938	0.846761	0.861955	0.861974	0.794544	0.85499	0.823479	0.849032	0.762083	0.809786	0.844071	0.82175	0.790752	0.811914	0.725878	0.702948	0.765684	0.701228	0.960897	0.83273	0.0738284
2032	0	578062	2.31225	22.8493	0.854892	0.153463	0.0171428	0.86131	0.775683	0.853359	0.841202	0.879289	0.842378	0.784741	0.845699	0.831228	0.790273	0.737052	0.813015	0.836228	0.828671	0.802722	0.784863	0.778091	0.706429	0.81159	0.703488	0.957213	0.824854	0.0747602
2037	5	97066	0.388264	63.6079	5.80196	3.33213	0.865423	0.862794	0.777296	0.854934	0.841829	0.879082	0.841201	0.785584	0.846743	0.833768	0.7909	0.739389	0.813843	0.835602	0.829379	0.801352	0.785909	0.779171	0.707668	0.811474	0.704366	0.956756	0.825772	0.0748593
2038	6	60955	0.24382	64.5131	8.10591	3.55097	1.28549	0.864941	0.779649	0.857223	0.843696	0.879862	0.842548	0.787081	0.847059	0.834255	0.79165	0.74085	0.81474	0.835329	0.828939	0.800443	0.785497	0.779001	0.707998	0.811074	0.706505	0.956394	0.827169	0.0745512
2042	10	52772	0.211088	64.5084	8.10724	3.55024	1.28491	0.867553	0.782849	0.858552	0.846121	0.881301	0.843478	0.787823	0.84795	0.834467	0.79202	0.741899	0.814854	0.83514	0.828962	0.800112	0.785881	0.7794	0.707657	0.811671	0.706644	0.956663	0.828662	0.0742086
2044	0	585100	2.3404	22.8245	0.850197	0.152961	0.0170141	0.865546	0.7862	0.841423	0.84946	0.814602	0.85097	0.785726	0.86859	0.821445	0.826451	0.75044	0.848192	0.860456	0.832066	0.824809	0.807234	0.750169	0.727598	0.821663	0.705781	0.961751	0.826662	0.0762439
2049	5	97843	0.391372	64.9186	5.90486	3.54098	0.91799	0.866919	0.788401	0.842569	0.850659	0.8157	0.852182	0.787614	0.868519	0.822169	0.826687	0.750825	0.847843	0.861416	0.833933	0.827055	0.807666	0.749992	0.727349	0.823656	0.705467	0.962082	0.827823	0.0760782
2050	6	61224	0.244896	66.8238	8.33316	3.94183	1.41396	0.869667	0.791168	0.844122	0.853227	0.816926	0.854101	0.789731	0.869536	0.822333	0.827592	0.751544	0.847478	0.861549	0.835204	0.827004	0.807551	0.74982	0.728015	0.8231	0.703801	0.962335	0.829462	0.0755778
2054	10	52952	0.211808	66.8053	8.34182	3.93898	1.41403	0.871393	0.793709	0.845757	0.855152	0.818402	0.85553	0.79099	0.870496	0.822519	0.828042	0.752918	0.847862	0.861847	0.835181	0.826163	0.807193	0.749216	0.728216	0.823359	0.703958	0.961767	0.8308	0.0753187
2056	0	643872	2.57549	22.8387	0.8485	0.153242	0.0169917	0.886856	0.778679	0.826469	0.867214	0.83758	0.845044	0.789495	0.859502	0.811727	0.801568	0.723336	0.836096	0.853103	0.830135	0.813718	0.80479	0.759052	0.705857	0.782403	0.678293	0.946709	0.826262	0.0731126
2061	5	101863	0.407452	65.8382	5.99437	3.69305	0.956945	0.887835	0.782099	0.829177	0.868691	0.839338	0.845857	0.791701	0.858987	0.812876	0.802642	0.723918	0.837605	0.853524	0.831337	0.814628	0.804998	0.759358	0.705403	0.781358	0.677253	0.947375	0.827759	0.072973
2062	6	63808	0.255232	69.3743	8.52578	4.40288	1.55654	0.889716	0.784102	0.830021	0.869295	0.841501	0.847214	0.792644	0.860511	0.813221	0.803089	0.724917	0.837818	0.853482	0.831972	0.815133	0.804366	0.76097	0.70506	0.780764	0.678512	0.947883	0.828943	0.0726119
2066	10	55210	0.22084	69.3489	8.53278	4.39852	1.5572	0.891587	0.786461	0.831824	0.87092	0.842356	0.848062	0.793642	0.861067	0.813856	0.803432	0.725747	0.838544	0.853369	0.83205	0.816247	0.804139	0.760714	0.705017	0.781471	0.678944	0.948116	0.830189	0.0723306
2068	0	617954	2.47182	22.8632	0.85653	0.153744	0.0171898	0.880737	0.794358	0.861845	0.833131	0.886225	0.883919	0.808015	0.853602	0.832064	0.836321	0.74794	0.834128	0.819458	0.823033	0.769065	0.817698	0.763889	0.737334	0.779631	0.692374	0.973848	0.837325	0.0710298
2073	5	100271	0.401084	64.6394	5.88226	3.49568	0.903821	0.883481	0.796422	0.863799	0.835586	0.887999	0.884513	0.81008	0.854619	0.83384	0.838996	0.748327	0.8358	0.820003	0.82283	0.768433	0.817749	0.764713	0.736584	0.779288	0.691965	0.973457	0.839022	0.0706775
2074	6	62739	0.250956	66.129	8.21521	3.81929	1.36245	0.885239	0.798849	0.864717	0.837804	0.888522	0.884952	0.811361	0.857019	0.833796	0.839239	0.75002	0.835294	0.819857	0.824065	0.769338	0.818566	0.765194	0.736647	0.778192	0.692344	0.973772	0.840264	0.0704007
2078	10	54404	0.217616	66.1155	8.20831	3.81674	1.36045	0.886801	0.801292	0.866278	0.839295	0.888795	0.885578	0.812082	0.857952	0.83413	0.839819	0.750662	0.835325	0.820473	0.825151	0.769502	0.818157	0.765183	0.737731	0.779272	0.692587	0.97389	0.841384	0.0700601
2080	0	528216	2.11286	22.7517	0.872903	0.151545	0.0173693	0.847862	0.797808	0.872	0.849094	0.860184	0.863426	0.800779	0.840426	0.837189	0.821908	0.74595	0.810563	0.824899	0.831031	0.792837	0.813779	0.750746	0.723674	0.778551	0.698812	0.958914	0.830242	0.0751336
2085	5	93737	0.374948	62.4747	5.67087	3.15721	0.816161	0.850891	0.801818	0.874228	0.850801	0.861442	0.864552	0.803135	0.840826	0.837818	0.822818	0.747933	0.810998	0.826685	0.830787	0.79403	0.814252	0.750893	0.722799	0.778295	0.700604	0.959338	0.832145	0.0744723
2086	6	59089	0.236356	62.2779	7.85161	3.19695	1.16061	0.852925	0.805438	0.874714	0.852367	0.863646	0.864966	0.802992	0.841265	0.838295	0.823927	0.748828	0.811911	0.82721	0.832084	0.792728	0.813222	0.751392	0.721589	0.778622	0.701484	0.959011	0.833441	0.0740721
2090	10	51305	0.20522	62.2439	7.84989	3.19184	1.15925	0.855326	0.807933	0.875948	0.852782	0.864945	0.865656	0.804629	0.842072	0.838719	0.824286	0.750638	0.81227	0.828535	0.83294	0.792642	0.813517	0.751233	0.721635	0.778413	0.702271	0.959185	0.834729	0.0737723
2092	0	548131	2.19252	22.7332	0.837756	0.151127	0.0166197	0.842861	0.771847	0.845346	0.835893	0.862365	0.84592	0.75359	0.84286	0.839784	0.836089	0.724914	0.816917	0.841622	0.819739	0.810855	0.800807	0.744689	0.717389	0.780629	0.721646	0.964884	0.818879	0.0790107
2097	5	94873	0.379492	64.6311	5.85506	3.4937	0.902637	0.844592	0.774293	0.848276	0.836929	0.864988	0.846901	0.754914	0.844255	0.84046	0.837662	0.72606	0.817224	0.841204	0.819169	0.812186	0.802035	0.745375	0.718824	0.781355	0.721248	0.963952	0.820472	0.0784857
2098	6	59544	0.238176	66.5969	8.28145	3.90109	1.39734	0.846391	0.777274	0.848608	0.838498	0.865654	0.848641	0.755643	0.845476	0.840127	0.837398	0.726412	0.817967	0.841655	0.819789	0.812475	0.802407	0.74759	0.718737	0.780163	0.721819	0.964446	0.821639	0.078085
2102	10	51377	0.205508	66.5622	8.27939	3.8951	1.39547	0.849456	0.779736	0.850818	0.840288	0.866964	0.849884	0.757275	0.846429	0.841203	0.837953	0.726921	0.818362	0.843043	0.819735	0.813146	0.802256	0.748263	0.718298	0.781089	0.722123	0.964138	0.823298	0.0776763
2104	0	608669	2.43468	22.8289	0.854983	0.153055	0.0171094	0.867495	0.766609	0.821293	0.839188	0.820775	0.856456	0.797791	0.852011	0.815546	0.80647	0.746564	0.798769	0.829697	0.827261	0.807806	0.797598	0.746968	0.717513	0.807294	0.710556	0.952128	0.817978	0.0779265
2109	5	99242	0.396968	65.3305	5.95106	3.60874	0.936053	0.870267	0.768944	0.822172	0.841423	0.822127	0.857303	0.799908	0.851676	0.816706	0.807279	0.745153	0.798896	0.829231	0.826752	0.806997	0.798845	0.746629	0.715957	0.807959	0.710526	0.951991	0.819266	0.0774787
2110	6	61933	0.247732	68.5614	8.4749	4.25266	1.51185	0.872007	0.771673	0.823826	0.843411	0.823656	0.858048	0.801988	0.853124	0.818053	0.808107	0.746274	0.799323	0.82959	0.826102	0.806525	0.799606	0.748745	0.716524	0.807316	0.71051	0.952529	0.82077	0.0770322
2114	10	53324	0.213296	68.5518	8.46723	4.25059	1.50965	0.873912	0.774717	0.825763	0.845435	0.826054	0.859435	0.803241	0.853471	0.817962	0.808698	0.746971	0.800362	0.830189	0.82611	0.807076	0.800578	0.748256	0.717116	0.807113	0.710843	0.952151	0.822326	0.07674
2116	0	580711	2.32284	22.8666	0.854069	0.153808	0.0171416	0.893549	0.774338	0.840557	0.852797	0.842304	0.860125	0.795178	0.850965	0.836725	0.833018	0.748287	0.833587	0.841338	0.837127	0.807917	0.79818	0.731008	0.713697	0.812796	0.73013	0.950493	0.831357	0.0726821
2121	5	96909	0.387636	65.0415	5.90405	3.56068	0.920483	0.895706	0.777126	0.843338	0.853553	0.842785	0.861231	0.795096	0.851268	0.83728	0.834474	0.747913	0.833952	0.842316	0.836042	0.809239	0.79926	0.732976	0.712958	0.813619	0.729922	0.950892	0.832667	0.0724803
2122	6	60827	0.243308	64.5891	8.12988	3.56393	1.28949	0.897751	0.778889	0.844987	0.854144	0.844502	0.863054	0.796234	0.852935	0.837556	0.835205	0.748031	0.835451	0.842833	0.835682	0.809575	0.798979	0.733013	0.713803	0.813118	0.728755	0.951461	0.833929	0.0722963
2126	10	52824	0.211296	64.5598	8.12152	3.55893	1.28731	0.899553	0.781766	0.847323	0.85499	0.845572	0.864493	0.797526	0.853949	0.837943	0.835198	0.749309	0.836334	0.843026	0.835955	0.810342	0.798718	0.732754	0.714202	0.812765	0.72893	0.951698	0.835307	0.0720224
2128	0	462852	1.85141	22.8147	0.864708	0.152788	0.0172829	0.898555	0.78902	0.85242	0.849189	0.843949	0.879488	0.778461	0.87038	0.805534	0.814769	0.755289	0.843462	0.835791	0.833919	0.757416	0.806417	0.71529	0.751464	0.785415	0.710246	0.961984	0.833608	0.0750674
2133	5	87105	0.34842	63.8806	5.81032	3.37449	0.873198	0.899414	0.791493	0.854222	0.851157	0.845847	0.879984	0.778767	0.870782	0.807508	0.814528	0.755071	0.844148	0.835693	0.834487	0.757207	0.806819	0.716222	0.752402	0.785948	0.711664	0.96165	0.834794	0.0747264
2134	6	55279	0.221116	67.5522	8.34211	4.068	1.44335	0.901518	0.79418	0.855976	0.85338	0.846153	0.880027	0.779907	0.871895	0.809023	0.815536	0.75583	0.844805	0.835471	0.834205	0.75876	0.808444	0.716447	0.753396	0.785515	0.711844	0.961794	0.836194	0.0742523
2138	10	48088	0.192352	67.5241	8.33822	4.06293	1.44146	0.90351	0.796706	0.858208	0.85539	0.847374	0.8805	0.780829	0.872619	0.809994	0.816649	0.756571	0.845554	0.835541	0.834429	0.758609	0.80885	0.715761	0.753837	0.785092	0.712132	0.961539	0.837593	0.0738448
2140	0	622827	2.49131	22.8441	0.850917	0.153353	0.0170656	0.869076	0.796299	0.86378	0.823084	0.889958	0.86494	0.794306	0.86433	0.839936	0.825305	0.764754	0.840843	0.797225	0.821811	0.803269	0.830483	0.746953	0.737641	0.815326	0.733975	0.959364	0.835248	0.0726444
2145	5	100700	0.4028	61.9436	5.61712	3.07758	0.794665	0.872165	0.79781	0.864821	0.824513	0.891455	0.866241	0.794702	0.864677	0.841177	0.825308	0.766147	0.842532	0.797493	0.822587	0.802989	0.831326	0.747602	0.738997	0.815745	0.734111	0.959116	0.836599	0.0721701
2146	6	63189	0.252756	64.2	7.97868	3.49639	1.2524	0.87376	0.799997	0.866876	0.826251	0.892268	0.867319	0.795898	0.86534	0.842987	0.825104	0.767452	0.844	0.797219	0.823245	0.803961	0.831695	0.747567	0.738831	0.815166	0.735357	0.959487	0.837928	0.0719281
2150	10	55031	0.220124	64.1751	7.96058	3.4918	1.24893	0.875516	0.802175	0.86891	0.827724	0.893124	0.86792	0.796815	0.865885	0.843088	0.825326	0.768585	0.844615	0.797705	0.82429	0.80551	0.83254	0.74786	0.738893	0.815731	0.735449	0.959168	0.839165	0.0715712
2152	0	653719	2.61488	22.9095	0.850389	0.154665	0.0171233	0.868559	0.789128	0.85257	0.846903	0.868504	0.848468	0.769217	0.875046	0.824262	0.834662	0.753601	0.815636	0.824884	0.829239	0.821741	0.824118	0.752511	0.735285	0.794148	0.709972	0.954681	0.830747	0.0786484
2157	5	102385	0.40954	63.4499	5.76038	3.30674	0.855303	0.870264	0.791454	0.854876	0.849778	0.870445	0.850129	0.770826	0.876432	0.824139	0.835259	0.755194	0.816858	0.824359	0.828705	0.820975	0.825179	0.751765	0.737564	0.795746	0.709621	0.955306	0.832359	0.0785344
2158	6	63748	0.254992	64.0545	8.07759	3.47725	1.26309	0.871965	0.79455	0.856395	0.851038	0.87158	0.850403	0.773185	0.877384	0.825226	0.836309	0.755953	0.817586	0.825853	0.829438	0.820034	0.826238	0.75262	0.738996	0.797586	0.710783	0.955269	0.833822	0.078229
2162	10	55301	0.221204	64.0255	8.06312	3.47215	1.25995	0.874116	0.798448	0.859008	0.852652	0.87248	0.851901	0.775727	0.878248	0.827137	0.837272	0.757337	0.818213	0.826811	0.830356	0.820085	0.826884	0.754227	0.739272	0.79768	0.710484	0.955299	0.835695	0.077682
2164	0	627931	2.51172	22.9393	0.885824	0.155317	0.017904	0.863393	0.792618	0.83632	0.819691	0.878574	0.865438	0.745868	0.870252	0.839694	0.809599	0.754361	0.846558	0.836027	0.843087	0.814565	0.801034	0.731689	0.747901	0.783041	0.716552	0.940611	0.826981	0.0779126
2169	5	100042	0.400168	64.5687	5.86032	3.48392	0.900818	0.865756	0.795006	0.837878	0.821435	0.88076	0.866571	0.747811	0.871114	0.841342	0.80903	0.755318	0.847104	0.837038	0.843431	0.814353	0.801054	0.730263	0.747471	0.783726	0.717169	0.941615	0.82849	0.0774339
2170	6	62553	0.250212	66.1707	8.26175	3.8283	1.37605	0.866905	0.798003	0.839832	0.823166	0.882236	0.866873	0.748206	0.87254	0.842238	0.809234	0.754984	0.847769	0.837178	0.843301	0.813782	0.801297	0.730924	0.747614	0.783176	0.717911	0.942097	0.829707	0.0772068
2174	10	54105	0.21642	66.1517	8.27448	3.82563	1.37721	0.868959	0.801562	0.84154	0.824471	0.883338	0.869032	0.749995	0.873505	0.842713	0.809999	0.755642	0.848082	0.837464	0.84397	0.814158	0.802283	0.730478	0.748461	0.783994	0.718224	0.942029	0.831296	0.0767972
2176	0	543165	2.17266	22.8263	0.849793	0.152996	0.0170201	0.886239	0.760219	0.820639	0.82915	0.840843	0.851668	0.783137	0.871249	0.80616	0.840251	0.765894	0.82181	0.847301	0.821003	0.799099	0.813074	0.763876	0.718244	0.76863	0.73632	0.951425	0.822907	0.0790936
2181	5	94319	0.377276	65.3117	5.97434	3.60642	0.941026	0.887557	0.76246	0.822899	0.830559	0.842174	0.853115	0.783957	0.871929	0.806868	0.839391	0.766691	0.821722	0.84633	0.821128	0.799372	0.813298	0.764629	0.718705	0.766855	0.73737	0.951918	0.824067	0.079142
2182	6	59352	0.237408	67.2598	8.41757	4.02039	1.44679	0.889667	0.765315	0.824547	0.831328	0.842979	0.854613	0.785391	0.872144	0.808094	0.840048	0.767253	0.822441	0.84656	0.821607	0.798794	0.812786	0.764448	0.719824	0.767186	0.737119	0.951729	0.825379	0.0787745
2186	10	51303	0.205212	67.2312	8.41715	4.01543	1.4461	0.891225	0.768561	0.826345	0.833168	0.844648	0.856392	0.786445	0.872356	0.809446	0.840097	0.767158	0.8227	0.846715	0.821005	0.799495	0.813539	0.763562	0.720962	0.767665	0.736906	0.951416	0.826801	0.0784301
2188	0	576247	2.30499	22.8726	0.859036	0.153936	0.0172449	0.888243	0.792767	0.828529	0.8532	0.842594	0.852698	0.785094	0.864331	0.807376	0.820198	0.740515	0.83132	0.829655	0.835166	0.792196	0.796873	0.732647	0.770934	0.836062	0.741983	0.958052	0.829509	0.0756797
2193	5	96875	0.3875	62.921	5.70903	3.22502	0.834328	0.889832	0.795634	0.831288	0.855448	0.844785	0.853605	0.787009	0.864991	0.806761	0.821074	0.738199	0.831737	0.829745	0.836191	0.791711	0.796542	0.731128	0.770111	0.837641	0.741987	0.957657	0.830938	0.0752583
2194	6	60906	0.243624	65.358	8.10391	3.68736	1.31722	0.891374	0.798411	0.832069	0.857067	0.846009	0.854875	0.789783	0.866286	0.808369	0.821676	0.738154	0.831847	0.829894	0.836083	0.793124	0.79626	0.732596	0.770704	0.837175	0.741684	0.957787	0.832306	0.0753213
2198	10	52862	0.211448	65.3417	8.09891	3.68447	1.31538	0.893203	0.800452	0.833756	0.859039	0.84749	0.855312	0.790625	0.867381	0.809655	0.822812	0.739028	0.832167	0.83124	0.83717	0.793737	0.797056	0.733731	0.770714	0.837341	0.742991	0.957748	0.833699	0.0749029
2200	0	471935	1.88774	22.7232	0.875209	0.150984	0.0173742	0.894223	0.782543	0.873079	0.844912	0.857596	0.868717	0.762592	0.868688	0.814631	0.806201	0.772541	0.83559	0.805596	0.816232	0.819666	0.81033	0.751078	0.718828	0.770295	0.724576	0.969001	0.83389	0.0746392
2205	5	88896	0.355584	64.3627	5.86982	3.4516	0.896421	0.895912	0.785041	0.875461	0.847215	0.858509	0.869257	0.764911	0.870304	0.814525	0.806684	0.773297	0.835392	0.806201	0.815605	0.819401	0.81074	0.751659	0.718997	0.770833	0.725044	0.969515	0.835313	0.074431
2206	6	56957	0.227828	66.8459	8.29101	3.94393	1.4096	0.897212	0.788165	0.877697	0.847982	0.859253	0.870262	0.766736	0.872369	0.815369	0.807548	0.774716	0.835306	0.807723	0.815738	0.819715	0.812271	0.752814	0.720403	0.771319	0.72589	0.969495	0.836783	0.0742196
2210	10	49474	0.197896	66.8236	8.29478	3.94029	1.40959	0.898826	0.7909	0.879098	0.84978	0.859775	0.871609	0.768212	0.874197	0.816378	0.808334	0.775064	0.83558	0.808293	0.815418	0.820077	0.812457	0.753578	0.721207	0.771314	0.726493	0.969529	0.838137	0.0738782
2212	0	545237	2.18095	22.6786	0.835047	0.150045	0.0164963	0.871413	0.794402	0.858167	0.821215	0.86776	0.850165	0.767927	0.890855	0.828178	0.818724	0.779903	0.852518	0.84682	0.817359	0.801904	0.81461	0.754478	0.748991	0.823831	0.742671	0.944362	0.832829	0.0787491
2217	5	95534	0.382136	64.1664	5.82797	3.41962	0.885451	0.872616	0.796831	0.860034	0.82277	0.867565	0.851754	0.771464	0.89219	0.828637	0.81987	0.78078	0.852571	0.849195	0.817625	0.801814	0.815678	0.754344	0.750727	0.82467	0.741992	0.94424	0.834226	0.0781138
2218	6	60243	0.240972	66.5775	8.25256	3.89659	1.39096	0.87396	0.799861	0.861303	0.824137	0.867985	0.853717	0.773152	0.893091	0.829482	0.821266	0.781419	0.854191	0.850464	0.81885	0.802027	0.816792	0.754785	0.750353	0.824727	0.741123	0.944168	0.835616	0.0777246
2222	10	52156	0.208624	66.5418	8.25569	3.89065	1.38953	0.87663	0.80265	0.862767	0.826616	0.869219	0.854168	0.77504	0.893943	0.831084	0.822408	0.782412	0.854418	0.851369	0.819973	0.802458	0.817739	0.754103	0.750892	0.824536	0.741324	0.944254	0.837255	0.0771549
2224	0	584364	2.33746	22.8117	0.835865	0.152685	0.0166912	0.868704	0.790599	0.849847	0.833042	0.842837	0.853224	0.77017	0.856574	0.81265	0.832283	0.761062	0.832779	0.841793	0.822849	0.823059	0.827657	0.762141	0.742673	0.799551	0.704157	0.947055	0.827431	0.0774565
2229	5	97336	0.389344	64.5073	5.8758	3.47459	0.900883	0.871738	0.794393	0.851525	0.834517	0.844405	0.853127	0.772366	0.858547	0.813086	0.833957	0.760489	0.833088	0.842309	0.82359	0.822157	0.83013	0.762637	0.741663	0.801481	0.705448	0.946644	0.829174	0.0768691
2230	6	61233	0.244932	66.9713	8.31555	3.96642	1.4183	0.873777	0.79636	0.852694	0.836085	0.846186	0.855127	0.77468	0.860035	0.813491	0.836199	0.760276	0.833823	0.842226	0.823339	0.822547	0.829936	0.761305	0.742116	0.802525	0.706147	0.94623	0.830608	0.0764761
2234	10	53105	0.21242	66.9418	8.32106	3.96162	1.41889	0.876076	0.79951	0.854364	0.837972	0.847745	0.85556	0.776113	0.861341	0.813539	0.836541	0.760964	0.834149	0.842548	0.824037	0.822823	0.829668	0.762056	0.74186	0.803324	0.705969	0.945966	0.832091	0.0761352
2236	0	543662	2.17465	22.8531	0.865573	0.153556	0.0173633	0.886889	0.816456	0.849258	0.824487	0.874655	0.875609	0.793414	0.85402	0.805144	0.826968	0.742719	0.820377	0.843253	0.828678	0.805692	0.819781	0.77066	0.742449	0.755422	0.701588	0.963648	0.835755	0.0726345
2241	5	95161	0.380644	64.2614	5.82643	3.4345	0.888229	0.888121	0.818797	0.850616	0.825811	0.875684	0.876662	0.794033	0.854804	0.80626	0.827503	0.743088	0.820441	0.845162	0.828606	0.806885	0.819138	0.770725	0.742978	0.754837	0.700035	0.963851	0.836863	0.0721562
2242	6	59949	0.239796	65.3856	8.1782	3.69493	1.33291	0.890624	0.821115	0.853	0.827645	0.876412	0.876979	0.796152	0.854576	0.806878	0.827995	0.744274	0.820664	0.844993	0.828262	0.807311	0.819055	0.770622	0.742923	0.755767	0.699912	0.964411	0.83824	0.0718277
2246	10	51982	0.207928	65.3469	8.17262	3.68838	1.33055	0.892424	0.824016	0.855508	0.829124	0.87766	0.878718	0.796939	0.855315	0.806818	0.828537	0.745056	0.820803	0.845312	0.828604	0.808001	0.819139	0.770142	0.742699	0.757079	0.701137	0.964228	0.839676	0.071546
2248	0	516292	2.06517	22.7465	0.846332	0.151403	0.0168238	0.873263	0.766024	0.858694	0.836342	0.864788	0.857185	0.805756	0.842453	0.812712	0.800805	0.764939	0.833995	0.850162	0.83927	0.785647	0.792879	0.744996	0.759343	0.806758	0.710979	0.960019	0.8281	0.0758036
2253	5	92808	0.371232	64.4063	5.85827	3.45814	0.89525	0.874817	0.767326	0.859349	0.839281	0.866342	0.858552	0.80617	0.843893	0.814391	0.801278	0.766685	0.835461	0.85095	0.841097	0.787928	0.793428	0.745512	0.760107	0.807441	0.712061	0.959572	0.829485	0.0753697
2254	6	58627	0.234508	68.418	8.4017	4.22385	1.49376	0.876286	0.770763	0.861045	0.840295	0.867749	0.85963	0.807887	0.845481	0.814599	0.802727	0.766891	0.835409	0.853242	0.841089	0.787632	0.792621	0.744469	0.759496	0.806693	0.712684	0.959046	0.830869	0.0750895
2258	10	50712	0.202848	68.4098	8.40176	4.22237	1.49293	0.878303	0.772519	0.862981	0.841941	0.869094	0.860428	0.809217	0.8469	0.815271	0.804248	0.76754	0.836479	0.853338	0.841172	0.788492	0.793303	0.745021	0.759298	0.806515	0.713322	0.958777	0.832243	0.0746369
2260	0	619339	2.47736	22.8187	0.840373	0.152829	0.0167876	0.87453	0.794046	0.859656	0.842015	0.863148	0.867184	0.779381	0.850849	0.829406	0.802372	0.788328	0.831605	0.805628	0.830498	0.777912	0.781726	0.73793	0.751755	0.80455	0.700765	0.957679	0.831507	0.0750418
2265	5	100284	0.401136	64.6307	5.84411	3.49336	0.901533	0.878311	0.797091	0.861508	0.842866	0.865303	0.867716	0.780822	0.850046	0.831429	0.803319	0.789622	0.831474	0.806141	0.831793	0.781376	0.780862	0.737147	0.751371	0.805203	0.699209	0.957356	0.833212	0.0746719
2266	6	62745	0.25098	64.4352	8.1024	3.53842	1.28137	0.880516	0.799458	0.863232	0.844729	0.86681	0.869504	0.782134	0.85151	0.831716	0.803546	0.790868	0.832624	0.806781	0.831493	0.782413	0.78125	0.737302	0.751757	0.806407	0.69945	0.957407	0.834742	0.0744036
2270	10	54155	0.21662	64.3885	8.10147	3.53092	1.27878	0.882015	0.802151	0.865091	0.846865	0.868719	0.870594	0.782956	0.852193	0.832213	0.804146	0.791829	0.832998	0.807765	0.833173	0.782449	0.781534	0.737485	0.752479	0.807128	0.701108	0.957483	0.836199	0.0741202
2272	0	561497	2.24599	22.7735	0.850166	0.151945	0.0169359	0.887892	0.813166	0.849772	0.843728	0.85307	0.863875	0.783353	0.861079	0.8243	0.805878	0.766964	0.85583	0.824868	0.832737	0.805351	0.821393	0.761603	0.722014	0.796821	0.710691	0.955275	0.836179	0.0747667
2277	5	96472	0.385888	61.5299	5.58284	3.01668	0.77969	0.890813	0.816776	0.852185	0.845307	0.85501	0.864671	0.785896	0.860986	0.82498	0.805767	0.76758	0.856176	0.824794	0.834201	0.805731	0.821078	0.761511	0.723785	0.796594	0.712072	0.956189	0.837945	0.0742613
2278	6	60892	0.243568	63.3345	7.8925	3.35822	1.20465	0.893106	0.817866	0.854989	0.848281	0.856401	0.866772	0.787903	0.862683	0.82533	0.806535	0.76864	0.857937	0.825059	0.834272	0.805171	0.821192	0.762317	0.725867	0.796484	0.712885	0.955947	0.839634	0.0735938
2282	10	52885	0.21154	63.3159	7.87622	3.35474	1.20111	0.895207	0.819542	0.85685	0.849589	0.85771	0.86793	0.789647	0.863676	0.826567	0.808102	0.769632	0.858693	0.825083	0.83483	0.805843	0.821471	0.763014	0.726936	0.796568	0.713208	0.955659	0.84104	0.0731116
2284	0	560710	2.24284	22.8043	0.847316	0.152554	0.0169109	0.867743	0.813124	0.833787	0.82995	0.863635	0.864428	0.760299	0.849584	0.788747	0.829296	0.787885	0.828321	0.845989	0.797074	0.82107	0.777731	0.733669	0.748611	0.795883	0.701792	0.949609	0.827574	0.0778836
2289	5	96289	0.385156	64.4085	5.87616	3.45902	0.899377	0.869295	0.814693	0.835739	0.830448	0.863084	0.864439	0.761224	0.851442	0.79009	0.830552	0.789898	0.829067	0.845585	0.796976	0.820826	0.778157	0.733682	0.7498	0.795543	0.703185	0.949911	0.828572	0.0780114
2290	6	60606	0.242424	67.1596	8.33212	3.99947	1.42749	0.872034	0.816809	0.838036	0.8317	0.864997	0.864997	0.763142	0.85202	0.791704	0.831254	0.790739	0.830182	0.846682	0.797801	0.820628	0.777572	0.733467	0.750396	0.795639	0.704377	0.949889	0.830146	0.0775098
2294	10	52420	0.20968	67.138	8.32556	3.99546	1.42512	0.873951	0.819611	0.83884	0.833537	0.866234	0.865271	0.764536	0.852919	0.792923	0.832335	0.790929	0.831009	0.846986	0.799018	0.820956	0.778396	0.734243	0.750916	0.795336	0.704683	0.950038	0.831479	0.077265
2296	0	572274	2.2891	22.7963	0.834015	0.152376	0.016648	0.918281	0.785003	0.841893	0.837733	0.872752	0.867181	0.806263	0.847519	0.811529	0.831724	0.782611	0.827399	0.830582	0.828081	0.839548	0.802014	0.770988	0.750981	0.80107	0.725111	0.954031	0.839252	0.0703719
2301	5	97419	0.389676	64.95	5.88528	3.54546	0.915181	0.919087	0.784785	0.843896	0.839662	0.873567	0.868198	0.806809	0.847781	0.812983	0.83203	0.783872	0.827754	0.830988	0.828329	0.839964	0.801497	0.772293	0.751363	0.801728	0.725167	0.953356	0.840093	0.0703906
2302	6	61360	0.24544	66.6011	8.31213	3.90299	1.40115	0.920673	0.787101	0.844956	0.841884	0.875147	0.868734	0.807415	0.848427	0.813315	0.832676	0.784069	0.829074	0.830468	0.82883	0.839773	0.802542	0.77355	0.750619	0.800962	0.724544	0.952966	0.841263	0.0700709
2306	10	53286	0.213144	66.5933	8.30604	3.90142	1.39945	0.921959	0.788997	0.847099	0.843073	0.876628	0.869028	0.807764	0.849463	0.814107	0.833681	0.784183	0.829073	0.83079	0.828276	0.840624	0.802565	0.773655	0.751239	0.802162	0.725622	0.953215	0.842366	0.0698552
2308	0	684534	2.73814	22.9519	0.84271	0.155506	0.0170224	0.88536	0.767456	0.852412	0.820443	0.865532	0.837818	0.802659	0.84982	0.831185	0.813682	0.77417	0.837174	0.850165	0.82745	0.807052	0.791834	0.740924	0.746626	0.781321	0.705224	0.958486	0.828117	0.0751489
2313	5	104018	0.416072	65.5179	5.9761	3.63994	0.944052	0.886491	0.769982	0.853804	0.820973	0.865865	0.839268	0.803125	0.85155	0.833442	0.815916	0.775337	0.837312	0.850963	0.828587	0.807658	0.791445	0.741304	0.746477	0.780788	0.705118	0.957853	0.829318	0.0748723
2314	6	64464	0.257856	65.9663	8.29972	3.79576	1.376	0.887619	0.772346	0.855679	0.822816	0.86653	0.840973	0.805318	0.852988	0.836048	0.817386	0.776069	0.838088	0.850948	0.828726	0.807218	0.791837	0.742081	0.746952	0.781219	0.704742	0.957659	0.830768	0.0743668
2318	10	55842	0.223368	65.9483	8.29791	3.79275	1.37657	0.888937	0.774927	0.857195	0.824854	0.867644	0.842896	0.806946	0.853757	0.8361	0.818488	0.777408	0.837864	0.851286	0.829555	0.808012	0.792683	0.742586	0.747224	0.781249	0.704353	0.957514	0.832142	0.0741479
2320	0	597238	2.38895	22.8785	0.891111	0.154104	0.0179478	0.876456	0.811987	0.850787	0.869745	0.859931	0.86234	0.789304	0.847837	0.823734	0.797437	0.758234	0.822417	0.83825	0.838265	0.822013	0.812788	0.731052	0.773275	0.793839	0.717263	0.955098	0.836257	0.0723372
2325	5	98938	0.395752	64.5612	5.86466	3.48284	0.901001	0.877438	0.814257	0.852645	0.871505	0.861514	0.863172	0.790738	0.847829	0.824345	0.799157	0.758015	0.824365	0.838929	0.837833	0.821565	0.812903	0.729851	0.774672	0.793775	0.717485	0.95477	0.837466	0.072095
2326	6	61886	0.247544	65.73	8.19619	3.75226	1.34758	0.878559	0.816728	0.854975	0.873477	0.863038	0.864994	0.792392	0.848164	0.826552	0.799236	0.759679	0.823603	0.840715	0.838485	0.822803	0.813431	0.730666	0.776977	0.794695	0.719185	0.955297	0.839026	0.0715442
2330	10	53592	0.214368	65.714	8.19762	3.74968	1.3472	0.880738	0.819077	0.85676	0.873834	0.864224	0.866631	0.793831	0.848531	0.82712	0.800325	0.761364	0.824349	0.841879	0.839491	0.82308	0.813666	0.730464	0.777467	0.795016	0.719697	0.955534	0.840393	0.0711732
2332	0	597642	2.39057	22.813	0.845343	0.152723	0.0168909	0.895674	0.812051	0.856994	0.832606	0.84152	0.87881	0.785187	0.851546	0.813272	0.822217	0.780252	0.845361	0.825486	0.822401	0.79369	0.812059	0.772396	0.739859	0.821232	0.697557	0.967849	0.836845	0.0729394
2337	5	98976	0.395904	63.5493	5.77292	3.32229	0.858419	0.896985	0.813738	0.857208	0.833096	0.842846	0.879269	0.78471	0.852348	0.814884	0.824129	0.781407	0.844417	0.826256	0.823341	0.793632	0.811808	0.775284	0.739649	0.820467	0.696512	0.967558	0.837679	0.0726886
2338	6	62115	0.24846	67.0074	8.24996	3.96988	1.40736	0.89942	0.817468	0.859816	0.834806	0.844925	0.879804	0.785833	0.853288	0.815673	0.823448	0.780665	0.844788	0.826523	0.824535	0.793093	0.81168	0.775634	0.73987	0.820333	0.696024	0.967584	0.839285	0.0721247
2342	10	53846	0.215384	66.9891	8.24157	3.96637	1.40469	0.901608	0.818324	0.86154	0.837258	0.846005	0.88143	0.786734	0.854381	0.817182	0.824741	0.781674	0.84516	0.825762	0.825289	0.793587	0.811927	0.776121	0.740965	0.820822	0.696588	0.967899	0.840638	0.0716956
2344	0	621379	2.48552	22.9012	0.864466	0.154517	0.0174014	0.883638	0.804875	0.859706	0.83055	0.846041	0.868202	0.802143	0.844484	0.796094	0.832518	0.794258	0.842098	0.835585	0.778363	0.836193	0.792714	0.788526	0.701194	0.808631	0.703905	0.965207	0.834047	0.0713485
2349	5	99833	0.399332	65.6421	5.97447	3.66021	0.94715	0.887116	0.806857	0.860502	0.831879	0.846809	0.867223	0.803697	0.846063	0.797988	0.833817	0.794697	0.841996	0.836056	0.777959	0.836968	0.792764	0.788306	0.702353	0.808555	0.704767	0.965412	0.835364	0.0709138
2350	6	62452	0.249808	68.334	8.4657	4.21161	1.50345	0.889139	0.808645	0.86227	0.832776	0.848171	0.867658	0.80433	0.84669	0.799926	0.835049	0.794202	0.841726	0.837147	0.778214	0.836627	0.792521	0.787805	0.703116	0.809582	0.704629	0.965758	0.836513	0.0704848
2354	10	54055	0.21622	68.3155	8.46994	4.20851	1.50363	0.891157	0.810508	0.863417	0.834039	0.848848	0.868865	0.806068	0.847905	0.800768	0.835334	0.793636	0.842596	0.837194	0.778198	0.837055	0.79285	0.787161	0.703922	0.809416	0.70469	0.96597	0.837658	0.0701683
2356	0	555093	2.22037	22.8308	0.866443	0.153111	0.0173555	0.899882	0.813401	0.839851	0.842771	0.859821	0.849414	0.790794	0.858777	0.825546	0.843406	0.794198	0.828183	0.840934	0.815407	0.803453	0.777139	0.748012	0.746576	0.817947	0.713105	0.946655	0.837899	0.0727491
2361	5	96055	0.38422	61.5784	5.58945	3.02383	0.781707	0.902587	0.816662	0.841091	0.844209	0.860111	0.85056	0.791073	0.859081	0.825553	0.843501	0.793462	0.828765	0.84247	0.815397	0.803873	0.776722	0.748873	0.746817	0.819072	0.713409	0.946187	0.839173	0.0726491
2362	6	60476	0.241904	64.6317	7.99683	3.56578	1.27368	0.903515	0.818672	0.843078	0.845393	0.861863	0.851619	0.792554	0.859622	0.826171	0.843583	0.794323	0.829594	0.842748	0.816158	0.804443	0.776159	0.749611	0.74742	0.819267	0.714779	0.94626	0.840356	0.0722766
2366	10	52446	0.209784	64.6056	7.993	3.5614	1.27081	0.905017	0.821283	0.84465	0.846642	0.863364	0.85303	0.793216	0.860361	0.826755	0.844297	0.795189	0.830616	0.843658	0.816611	0.80498	0.77576	0.751039	0.747092	0.820263	0.714935	0.945697	0.84166	0.0720036
2368	0	559846	2.23938	22.7784	0.839877	0.152028	0.0167319	0.855717	0.811068	0.866911	0.83841	0.879571	0.835674	0.799654	0.84635	0.834834	0.80885	0.785525	0.83368	0.817964	0.845363	0.839608	0.793248	0.778871	0.733565	0.791751	0.696734	0.948117	0.833988	0.0728216
2373	5	96448	0.385792	64.1483	5.7972	3.41595	0.880406	0.858276	0.813278	0.868743	0.839598	0.880314	0.837078	0.800302	0.847835	0.835725	0.810774	0.786885	0.833537	0.819639	0.846492	0.840126	0.794247	0.778518	0.733188	0.792551	0.69749	0.948527	0.835471	0.0726191
2374	6	60835	0.24334	65.4407	8.16042	3.70318	1.3301	0.860278	0.816224	0.870124	0.839706	0.880891	0.838325	0.80249	0.849232	0.835555	0.809123	0.788115	0.833821	0.819602	0.846856	0.840692	0.794239	0.780266	0.733846	0.792537	0.698036	0.947538	0.836661	0.0723176
2378	10	52801	0.211204	65.4298	8.15021	3.70093	1.3271	0.862484	0.818962	0.871328	0.840666	0.882455	0.839388	0.803375	0.850808	0.835732	0.810316	0.788726	0.83435	0.820155	0.847332	0.841206	0.795392	0.781169	0.734617	0.792627	0.698017	0.947416	0.838043	0.0720053
2380	0	606271	2.42508	22.7486	0.842963	0.151441	0.0167601	0.888004	0.807159	0.861382	0.834037	0.842724	0.867313	0.801167	0.841538	0.826779	0.809701	0.745817	0.856673	0.850952	0.803218	0.812738	0.784912	0.767321	0.758714	0.798318	0.712274	0.97199	0.834954	0.0736735
2385	5	99453	0.397812	61.3565	5.56852	2.99136	0.772545	0.888309	0.810453	0.863483	0.835183	0.843318	0.869154	0.802816	0.8437	0.828426	0.81087	0.747625	0.856068	0.851568	0.802887	0.814837	0.785185	0.767745	0.759711	0.79703	0.712382	0.971735	0.836348	0.0732814
2386	6	62432	0.249728	63.6139	7.90205	3.40169	1.21577	0.889744	0.811723	0.864412	0.837183	0.844967	0.86965	0.805276	0.844439	0.829454	0.812044	0.748751	0.857093	0.852383	0.802874	0.814638	0.785118	0.768028	0.758946	0.797019	0.712639	0.971201	0.837526	0.0732237
2390	10	54310	0.21724	63.575	7.90548	3.39579	1.215	0.891677	0.815025	0.865936	0.83909	0.846161	0.870429	0.805864	0.845075	0.829967	0.813395	0.750608	0.856794	0.852256	0.803222	0.815117	0.785224	0.767207	0.759335	0.796962	0.712337	0.97123	0.838918	0.0727865
2392	0	631854	2.52742	22.7985	0.852318	0.152446	0.0170116	0.875459	0.810846	0.864475	0.862975	0.857309	0.877497	0.799822	0.83706	0.837121	0.833854	0.76496	0.826589	0.846159	0.814934	0.837098	0.813819	0.752115	0.756726	0.80714	0.727178	0.968915	0.840343	0.0721347
2397	5	101466	0.405864	62.3395	5.66218	3.13696	0.811756	0.8779	0.813642	0.865763	0.864777	0.857169	0.87893	0.800229	0.838453	0.838177	0.834186	0.764226	0.827065	0.845298	0.814775	0.837921	0.81375	0.752277	0.759146	0.806659	0.725622	0.968758	0.841596	0.071998
2398	6	63848	0.255392	61.8466	7.84058	3.13285	1.14352	0.878869	0.815578	0.867396	0.86608	0.858727	0.879957	0.800918	0.839682	0.838209	0.835633	0.764628	0.827935	0.845657	0.814599	0.838515	0.81322	0.752498	0.758779	0.806368	0.725246	0.968793	0.842676	0.0717409
2402	10	55516	0.222064	61.8238	7.84748	3.12973	1.14338	0.880647	0.817296	0.868696	0.867516	0.860554	0.880908	0.801778	0.84055	0.839353	0.836822	0.765329	0.827725	0.846143	0.814738	0.83838	0.81273	0.752387	0.759934	0.806362	0.72553	0.968829	0.843869	0.0715566
