# Supplementary material for: IBSEM: An Individual-Based Atlantic Salmon Population Model
Source: PLoS One. 2015 Sep 18;10(9):e0138444. doi: 10.1371/journal.pone.0138444 (PMC4575158; doi:10.1371/journal.pone.0138444)
Supplement: S1 Minimal dataset — (ZIP) [file pone.0138444.s003.zip › temp/scenario 2/wild - 1/runFiles/results/parr1.txt]

month	averageAge	popSize	density	averageLength	stDevLength	averageWeight	stDevWeight	allele_0_0_Frequency	allele_0_1_Frequency	allele_0_2_Frequency	allele_0_3_Frequency	allele_0_4_Frequency	allele_0_5_Frequency	allele_0_6_Frequency	allele_0_7_Frequency	allele_0_8_Frequency	allele_0_9_Frequency	allele_0_10_Frequency	allele_0_11_Frequency	allele_0_12_Frequency	allele_0_13_Frequency	allele_0_14_Frequency	allele_0_15_Frequency	allele_0_16_Frequency	allele_0_17_Frequency	allele_0_18_Frequency	allele_0_19_Frequency	allele_0_20_Frequency	genotypicValueAverage	genotypicValueStDev
16	12	21449	0.085796	78.5801	9.71688	6.39087	2.25865	0.109119	0.109003	0.105926	0.10152	0.106112	0.103968	0.10462	0.104271	0.101613	0.105156	0.102359	0.104084	0.102452	0.102452	0.100075	0.102149	0.103058	0.0985827	0.100214	0.0984195	0	0.105137	0.0624039
21	17	14762	0.059048	128	10.7956	26.8177	6.63075	0.111807	0.111367	0.107404	0.104186	0.106727	0.103577	0.105982	0.103103	0.101307	0.105609	0.101917	0.103069	0.103475	0.103069	0.10107	0.103001	0.104153	0.0999187	0.0993429	0.0999865	0	0.106346	0.063101
22	18	279	0.001116	111.266	8.89032	17.6144	4.29232	0.150538	0.148746	0.148746	0.12724	0.145161	0.123656	0.134409	0.105735	0.100358	0.116487	0.0878136	0.0967742	0.102151	0.112903	0.120072	0.136201	0.0806452	0.0967742	0.0860215	0.105735	0	0.130025	0.0654885
26	22	206	0.000824	111.435	8.75687	17.6842	4.25943	0.140777	0.140777	0.148058	0.121359	0.148058	0.123786	0.135922	0.0995146	0.0995146	0.123786	0.0873786	0.0898058	0.101942	0.114078	0.109223	0.140777	0.092233	0.0970874	0.0898058	0.104369	0	0.127086	0.0651612
26	10	24650	0.0986	77.1772	9.54524	6.0561	2.13847	0.195355	0.157485	0.169899	0.174239	0.157018	0.172961	0.16643	0.155396	0.1486	0.177099	0.171602	0.141663	0.17215	0.151623	0.166856	0.151907	0.174422	0.166065	0.178134	0.16854	0.0781339	0.168716	0.162899
28	12	18978	0.075912	76.9991	9.80816	6.03086	2.20852	0.205343	0.166614	0.1776	0.180867	0.164427	0.183028	0.173201	0.163848	0.155575	0.185926	0.179155	0.148962	0.180367	0.160054	0.175414	0.156681	0.181394	0.172199	0.186426	0.175545	0.0871799	0.17692	0.170831
28	12	18978	0.075912	76.9991	9.80816	6.03086	2.20852	0.205343	0.166614	0.1776	0.180867	0.164427	0.183028	0.173201	0.163848	0.155575	0.185926	0.179155	0.148962	0.180367	0.160054	0.175414	0.156681	0.181394	0.172199	0.186426	0.175545	0.0871799	0.17692	0.170831
33	17	13372	0.053488	126.453	11.7584	25.9734	6.99495	0.215824	0.17589	0.185013	0.187444	0.171889	0.19122	0.181536	0.171141	0.164149	0.194847	0.18778	0.154988	0.188229	0.168337	0.181499	0.162167	0.188379	0.178769	0.193314	0.181237	0.0966572	0.185096	0.178648
34	18	584	0.002336	107.722	9.71991	16.0753	4.51312	0.496575	0.421233	0.394692	0.369007	0.385274	0.453767	0.391267	0.392123	0.369007	0.455479	0.422945	0.338185	0.435788	0.412671	0.431507	0.309932	0.33476	0.367295	0.393836	0.382705	0.379281	0.413583	0.297625
38	22	472	0.001888	107.148	9.35044	15.795	4.23055	0.522246	0.448093	0.419492	0.389831	0.409958	0.477754	0.40572	0.417373	0.398305	0.478814	0.443856	0.365466	0.46822	0.443856	0.461864	0.338983	0.356992	0.388771	0.424788	0.411017	0.412076	0.438327	0.304008
38	10	4918	0.019672	76.8421	9.52421	5.97982	2.13652	0.176901	0.203741	0.119866	0.341399	0.288837	0.263522	0.180155	0.199573	0.173749	0.26342	0.241257	0.303985	0.0847906	0.165819	0.107971	0.306425	0.192151	0.149553	0.182595	0.171818	0.149553	0.212865	0.15716
40	12	3814	0.015256	76.6016	9.70012	5.93615	2.18397	0.188123	0.206083	0.126901	0.350682	0.296015	0.274253	0.191007	0.206345	0.182486	0.27635	0.251049	0.311484	0.0916361	0.176586	0.104746	0.315679	0.198479	0.160199	0.186156	0.182354	0.160199	0.220966	0.159444
40	12	3814	0.015256	76.6016	9.70012	5.93615	2.18397	0.188123	0.206083	0.126901	0.350682	0.296015	0.274253	0.191007	0.206345	0.182486	0.27635	0.251049	0.311484	0.0916361	0.176586	0.104746	0.315679	0.198479	0.160199	0.186156	0.182354	0.160199	0.220966	0.159444
45	17	2758	0.011032	127.684	11.4577	26.6947	7.08008	0.201958	0.211204	0.129623	0.363669	0.305112	0.291334	0.205221	0.213742	0.196519	0.290065	0.261784	0.320522	0.0969906	0.191443	0.10116	0.326505	0.205946	0.174402	0.187455	0.196338	0.174402	0.230973	0.16169
46	18	67	0.000268	110.445	8.89128	17.2332	4.20043	0.402985	0.268657	0.216418	0.597015	0.477612	0.507463	0.395522	0.358209	0.38806	0.492537	0.425373	0.462687	0.201493	0.395522	0.0447761	0.432836	0.380597	0.38806	0.201493	0.38806	0.38806	0.385979	0.144328
50	22	52	0.000208	110.352	9.16711	17.2124	4.38659	0.394231	0.269231	0.240385	0.605769	0.480769	0.490385	0.394231	0.346154	0.384615	0.5	0.423077	0.451923	0.221154	0.394231	0.0480769	0.423077	0.394231	0.384615	0.182692	0.384615	0.384615	0.386604	0.150121
50	10	2922	0.011688	77.2067	9.7644	6.07553	2.20729	0.335729	0.273101	0.202772	0.271047	0.395962	0.265058	0.329911	0.270021	0.37423	0.312971	0.203799	0.341889	0.268994	0.303559	0.306639	0.264031	0.430698	0.333847	0.361739	0.0780287	0.262834	0.295665	0.189251
52	12	2351	0.009404	77.2028	10.0438	6.09083	2.28393	0.349638	0.276478	0.210123	0.284772	0.403871	0.278818	0.343258	0.282858	0.389409	0.325606	0.210549	0.355168	0.282008	0.316461	0.320502	0.264781	0.444066	0.334751	0.377286	0.0782646	0.276691	0.306188	0.189181
52	12	2351	0.009404	77.2028	10.0438	6.09083	2.28393	0.349638	0.276478	0.210123	0.284772	0.403871	0.278818	0.343258	0.282858	0.389409	0.325606	0.210549	0.355168	0.282008	0.316461	0.320502	0.264781	0.444066	0.334751	0.377286	0.0782646	0.276691	0.306188	0.189181
57	17	1785	0.00714	127.833	12.1571	26.8645	7.53577	0.366667	0.285154	0.217367	0.30028	0.414846	0.295238	0.362745	0.298319	0.402801	0.344258	0.215126	0.366387	0.29888	0.331933	0.338655	0.269748	0.464706	0.335014	0.391036	0.0745098	0.293557	0.31927	0.187568
58	18	62	0.000248	109.774	8.02675	16.863	3.6124	0.516129	0.395161	0.370968	0.443548	0.532258	0.443548	0.516129	0.443548	0.580645	0.516129	0.282258	0.467742	0.443548	0.491935	0.483871	0.346774	0.604839	0.306452	0.532258	0.0806452	0.443548	0.45449	0.135201
62	22	53	0.000212	110.146	7.99831	17.0306	3.62604	0.509434	0.386792	0.339623	0.433962	0.518868	0.433962	0.5	0.433962	0.566038	0.509434	0.273585	0.462264	0.433962	0.490566	0.481132	0.320755	0.59434	0.320755	0.537736	0.0943396	0.433962	0.443104	0.142687
62	10	4086	0.016344	79.5013	9.5398	6.60078	2.26913	0.268111	0.129956	0.297969	0.295521	0.227117	0.267499	0.25722	0.200073	0.333333	0.133138	0.252814	0.259545	0.236417	0.112212	0.237274	0.264929	0.137298	0.107073	0.197259	0.257832	0.190896	0.237023	0.158488
64	12	3222	0.012888	79.2129	9.79275	6.54617	2.32535	0.27576	0.136561	0.307883	0.303693	0.239758	0.277002	0.268156	0.206549	0.343265	0.138423	0.267225	0.261949	0.245034	0.120422	0.245965	0.276071	0.142768	0.112508	0.203135	0.265829	0.202048	0.245625	0.159022
64	12	3222	0.012888	79.2129	9.79275	6.54617	2.32535	0.27576	0.136561	0.307883	0.303693	0.239758	0.277002	0.268156	0.206549	0.343265	0.138423	0.267225	0.261949	0.245034	0.120422	0.245965	0.276071	0.142768	0.112508	0.203135	0.265829	0.202048	0.245625	0.159022
69	17	2317	0.009268	130.929	11.6403	28.7587	7.51499	0.287009	0.142426	0.318084	0.312041	0.253129	0.288951	0.280319	0.208028	0.353474	0.14372	0.278377	0.265861	0.260035	0.12883	0.255503	0.287225	0.149115	0.118688	0.210186	0.279025	0.213638	0.254952	0.160031
70	18	47	0.000188	111.039	9.48288	17.5505	4.44314	0.361702	0.276596	0.446809	0.43617	0.414894	0.382979	0.361702	0.255319	0.478723	0.234043	0.468085	0.319149	0.351064	0.212766	0.340426	0.478723	0.191489	0.234043	0.234043	0.414894	0.351064	0.36359	0.158398
74	22	38	0.000152	110.978	10.2773	17.5872	4.81661	0.381579	0.302632	0.473684	0.460526	0.460526	0.421053	0.394737	0.289474	0.513158	0.263158	0.526316	0.342105	0.394737	0.236842	0.381579	0.539474	0.223684	0.276316	0.236842	0.447368	0.394737	0.394643	0.140773
74	10	1026	0.004104	75.9615	9.24537	5.76763	2.00739	0.182261	0.402534	0.192495	0.312378	0.184211	0.245127	0	0.372807	0.297271	0.125244	0.368908	0.255361	0.238791	0.189571	0.318713	0.132554	0	0.141326	0.187135	0.180799	0.121345	0.23817	0.0977445
76	12	782	0.003128	75.8194	9.52705	5.75137	2.07008	0.181586	0.40601	0.19757	0.308824	0.189258	0.242967	0	0.376598	0.294118	0.132353	0.371483	0.25	0.246164	0.19821	0.315857	0.138747	0	0.142583	0.190537	0.180307	0.12532	0.23969	0.0964746
76	12	782	0.003128	75.8194	9.52705	5.75137	2.07008	0.181586	0.40601	0.19757	0.308824	0.189258	0.242967	0	0.376598	0.294118	0.132353	0.371483	0.25	0.246164	0.19821	0.315857	0.138747	0	0.142583	0.190537	0.180307	0.12532	0.23969	0.0964746
81	17	551	0.002204	126.457	10.4668	25.8448	6.30514	0.185118	0.407441	0.200544	0.30853	0.194192	0.241379	0	0.38294	0.297641	0.130672	0.37931	0.258621	0.250454	0.201452	0.306715	0.14882	0	0.143376	0.197822	0.188748	0.127949	0.242202	0.0949205
82	18	22	8.8e-005	111.451	10.2754	17.8157	5.15418	0.25	0.613636	0.340909	0.295455	0.159091	0.25	0	0.386364	0.386364	0.227273	0.431818	0.295455	0.409091	0.295455	0.227273	0.272727	0	0.159091	0.159091	0.159091	0.159091	0.305882	0.0647577
86	22	13	5.2e-005	112.724	11.0846	18.4944	5.71346	0.230769	0.615385	0.384615	0.307692	0.115385	0.269231	0	0.384615	0.384615	0.230769	0.5	0.192308	0.5	0.192308	0.192308	0.230769	0	0.115385	0.115385	0.192308	0.230769	0.304408	0.0686205
86	10	4247	0.016988	71.8247	9.55133	4.91974	1.8858	0.509772	0.193666	0.53838	0.457853	0.309159	0.260537	0.447846	0.242877	0.415941	0.245821	0.200377	0.379209	0.271957	0.624794	0.312574	0.317165	0.411467	0.303508	0.363551	0.374382	0.368024	0.373258	0.205025
88	12	3440	0.01376	71.4376	9.77369	4.85494	1.90993	0.522384	0.209448	0.551453	0.474128	0.323837	0.271657	0.464244	0.253924	0.425436	0.260756	0.214971	0.401744	0.271512	0.644041	0.335901	0.340988	0.435465	0.323547	0.382558	0.394913	0.386483	0.387719	0.205565
88	12	3440	0.01376	71.4376	9.77369	4.85494	1.90993	0.522384	0.209448	0.551453	0.474128	0.323837	0.271657	0.464244	0.253924	0.425436	0.260756	0.214971	0.401744	0.271512	0.644041	0.335901	0.340988	0.435465	0.323547	0.382558	0.394913	0.386483	0.387719	0.205565
93	17	2606	0.010424	118.668	12.0967	21.5949	6.46867	0.530315	0.225441	0.563124	0.486186	0.327897	0.278204	0.474866	0.258058	0.43112	0.265541	0.224674	0.412701	0.27264	0.651381	0.350345	0.355718	0.453569	0.33845	0.392939	0.407521	0.401765	0.397266	0.20883
94	18	292	0.001168	102.829	8.25492	13.9187	3.34976	0.679795	0.452055	0.712329	0.635274	0.47089	0.441781	0.669521	0.369863	0.47774	0.375	0.392123	0.614726	0.280822	0.832192	0.597603	0.571918	0.739726	0.578767	0.597603	0.614726	0.60274	0.557536	0.170633
98	22	246	0.000984	103.059	8.22023	14.0083	3.33693	0.686992	0.463415	0.72561	0.640244	0.481707	0.457317	0.672764	0.388211	0.481707	0.365854	0.400407	0.634146	0.276423	0.845528	0.609756	0.589431	0.760163	0.595528	0.611789	0.636179	0.621951	0.567103	0.163906
98	10	5796	0.023184	68.3699	8.77291	4.23115	1.55533	0.599724	0.336439	0.586784	0.554262	0.636301	0.671325	0.626294	0.600759	0.88354	0.845411	0.484472	0.616977	0.670462	0.598344	0.66589	0.36715	0.455228	0.396653	0.574448	0.456608	0.641218	0.582542	0.128238
100	12	4997	0.019988	68.2415	9.03469	4.22036	1.60764	0.604763	0.339003	0.590554	0.558835	0.638083	0.674205	0.630278	0.605864	0.88403	0.84981	0.484191	0.618071	0.673404	0.606064	0.669902	0.368821	0.454873	0.394937	0.578147	0.458075	0.643786	0.585849	0.127847
100	12	4997	0.019988	68.2415	9.03469	4.22036	1.60764	0.604763	0.339003	0.590554	0.558835	0.638083	0.674205	0.630278	0.605864	0.88403	0.84981	0.484191	0.618071	0.673404	0.606064	0.669902	0.368821	0.454873	0.394937	0.578147	0.458075	0.643786	0.585849	0.127847
105	17	3991	0.015964	113.707	10.469	18.9047	5.14908	0.611501	0.339764	0.598221	0.561263	0.640065	0.675144	0.632924	0.610248	0.887372	0.854924	0.481959	0.62002	0.674518	0.608369	0.669506	0.371336	0.460286	0.395765	0.580932	0.457404	0.644325	0.589133	0.127296
106	18	616	0.002464	103.371	8.1199	14.1266	3.29037	0.710227	0.407468	0.714286	0.628247	0.689123	0.710227	0.646916	0.660714	0.908279	0.916396	0.465097	0.689123	0.720779	0.652597	0.718344	0.387175	0.476461	0.357143	0.635552	0.492695	0.69724	0.64924	0.1025
110	22	515	0.00206	103.442	8.14278	14.1568	3.29744	0.720388	0.41068	0.723301	0.643689	0.687379	0.708738	0.647573	0.647573	0.905825	0.917476	0.464078	0.685437	0.720388	0.649515	0.720388	0.393204	0.486408	0.360194	0.633981	0.498058	0.696117	0.652727	0.10328
110	10	1272	0.005088	72.56	9.19883	5.0488	1.84909	0.652516	0.310142	0.526336	0.478381	0.534591	0.546384	0.470126	0.204403	0.578223	0.32272	0.46423	0.511006	0.569182	0.545991	0.561321	0.586478	0.516903	0.489387	0.488994	0.568396	0.568789	0.489797	0.163594
112	12	1081	0.004324	72.4025	9.12017	5.01385	1.83875	0.661425	0.326549	0.531915	0.481961	0.545328	0.556429	0.475948	0.212766	0.586494	0.327937	0.474561	0.523127	0.582794	0.549954	0.568455	0.594357	0.525902	0.500463	0.497687	0.575856	0.577243	0.498749	0.162236
112	12	1081	0.004324	72.4025	9.12017	5.01385	1.83875	0.661425	0.326549	0.531915	0.481961	0.545328	0.556429	0.475948	0.212766	0.586494	0.327937	0.474561	0.523127	0.582794	0.549954	0.568455	0.594357	0.525902	0.500463	0.497687	0.575856	0.577243	0.498749	0.162236
117	17	830	0.00332	120.015	10.872	22.1968	5.97722	0.661446	0.35	0.54759	0.48253	0.554819	0.565663	0.475301	0.222289	0.591566	0.328916	0.483735	0.538554	0.590361	0.559639	0.583133	0.613253	0.528313	0.513855	0.515663	0.589157	0.595181	0.507731	0.161458
118	18	85	0.00034	106.415	8.40295	15.4101	3.64182	0.782353	0.476471	0.6	0.423529	0.682353	0.670588	0.535294	0.3	0.705882	0.323529	0.505882	0.617647	0.682353	0.629412	0.7	0.717647	0.617647	0.6	0.6	0.688235	0.688235	0.585709	0.121212
122	22	71	0.000284	106.424	8.15843	15.3977	3.54042	0.78169	0.507042	0.598592	0.43662	0.697183	0.683099	0.528169	0.302817	0.711268	0.338028	0.521127	0.633803	0.704225	0.640845	0.697183	0.71831	0.619718	0.598592	0.605634	0.704225	0.71831	0.594992	0.116102
122	10	2727	0.010908	70.9582	9.04085	4.725	1.72658	0.754125	0.466813	0.552805	0.53337	0.617712	0.573524	0.534103	0.391823	0.748625	0.569124	0.226073	0.439311	0.612761	0.544554	0.53062	0.4978	0.510268	0.249358	0.366337	0.387422	0.56839	0.555072	0.102443
124	12	2358	0.009432	70.8455	9.27771	4.71498	1.77401	0.759118	0.470314	0.555768	0.53838	0.623622	0.57464	0.534987	0.394614	0.74894	0.575488	0.230068	0.444232	0.61726	0.544529	0.526718	0.500212	0.515903	0.254453	0.3662	0.386344	0.573579	0.558508	0.102539
124	12	2358	0.009432	70.8455	9.27771	4.71498	1.77401	0.759118	0.470314	0.555768	0.53838	0.623622	0.57464	0.534987	0.394614	0.74894	0.575488	0.230068	0.444232	0.61726	0.544529	0.526718	0.500212	0.515903	0.254453	0.3662	0.386344	0.573579	0.558508	0.102539
129	17	1891	0.007564	118.682	10.6519	21.4569	5.65768	0.760973	0.471708	0.56293	0.53834	0.628503	0.578001	0.533316	0.396087	0.752512	0.581174	0.231095	0.446854	0.620571	0.551824	0.528556	0.503437	0.516658	0.255156	0.368324	0.386039	0.566631	0.561164	0.103615
130	18	177	0.000708	106.26	8.22048	15.3323	3.58197	0.799435	0.536723	0.607345	0.559322	0.70904	0.652542	0.590395	0.420904	0.742938	0.638418	0.237288	0.514124	0.669492	0.601695	0.525424	0.562147	0.531073	0.265537	0.40113	0.370056	0.581921	0.605529	0.0995857
134	22	150	0.0006	106.311	8.34167	15.3616	3.63265	0.78	0.546667	0.606667	0.546667	0.716667	0.646667	0.58	0.423333	0.743333	0.643333	0.24	0.5	0.66	0.616667	0.533333	0.55	0.526667	0.253333	0.393333	0.356667	0.586667	0.601933	0.102554
134	10	703	0.002812	71.5881	8.45627	4.81955	1.6252	0.992888	0.293741	0.768848	0.558321	0.780939	0.773826	0.322191	0.561166	0.578236	0.703414	0.475107	0.769559	0.736842	0.533428	0.507824	0.579659	0.576102	0.568279	0.529872	0.777383	0.806543	0.645185	0.0776817
136	12	603	0.002412	71.6001	8.67974	4.83285	1.69149	0.993367	0.300995	0.768657	0.563018	0.78524	0.770315	0.325041	0.567164	0.582919	0.702322	0.475954	0.766998	0.73466	0.537313	0.515755	0.584577	0.58126	0.573798	0.537313	0.778607	0.808458	0.647752	0.0786003
136	12	603	0.002412	71.6001	8.67974	4.83285	1.69149	0.993367	0.300995	0.768657	0.563018	0.78524	0.770315	0.325041	0.567164	0.582919	0.702322	0.475954	0.766998	0.73466	0.537313	0.515755	0.584577	0.58126	0.573798	0.537313	0.778607	0.808458	0.647752	0.0786003
141	17	482	0.001928	116.923	9.70832	20.4529	5.03064	0.993776	0.307054	0.773859	0.565353	0.78112	0.764523	0.318465	0.567427	0.5861	0.704357	0.477178	0.767635	0.736515	0.544606	0.520747	0.589212	0.587137	0.576763	0.545643	0.790456	0.81639	0.649177	0.0794687
142	18	42	0.000168	107.121	9.85265	15.8182	4.28354	1	0.357143	0.75	0.571429	0.785714	0.809524	0.380952	0.595238	0.595238	0.72619	0.52381	0.714286	0.797619	0.571429	0.511905	0.571429	0.619048	0.607143	0.559524	0.857143	0.821429	0.66736	0.0699295
146	22	35	0.00014	107.944	9.6544	16.1623	4.26257	1	0.385714	0.742857	0.585714	0.785714	0.814286	0.342857	0.585714	0.585714	0.7	0.485714	0.7	0.814286	0.6	0.514286	0.557143	0.614286	0.614286	0.557143	0.828571	0.8	0.666606	0.0701119
146	10	4087	0.016348	71.1201	8.83694	4.74683	1.70014	0.800465	0.420847	0.554196	0.552973	0.77563	0.553707	0.622706	0.716663	0.777832	0.737583	0.482873	0.445314	0.778933	0.806949	0.734035	0.414974	0.463421	0.454979	0.698434	0.400049	0.732077	0.624566	0.113477
148	12	3614	0.014456	71.0143	9.04133	4.73652	1.75045	0.804787	0.426121	0.557001	0.560598	0.775042	0.555617	0.622856	0.719424	0.778639	0.740592	0.485612	0.452269	0.780437	0.805894	0.735888	0.412562	0.465412	0.460847	0.696735	0.401909	0.735473	0.627656	0.113721
148	12	3614	0.014456	71.0143	9.04133	4.73652	1.75045	0.804787	0.426121	0.557001	0.560598	0.775042	0.555617	0.622856	0.719424	0.778639	0.740592	0.485612	0.452269	0.780437	0.805894	0.735888	0.412562	0.465412	0.460847	0.696735	0.401909	0.735473	0.627656	0.113721
153	17	2898	0.011592	114.03	10.1964	19.039	5.03467	0.806246	0.430297	0.562112	0.567115	0.781056	0.555901	0.625776	0.722912	0.781919	0.74793	0.485852	0.461698	0.786404	0.807626	0.734645	0.412181	0.470842	0.466011	0.697895	0.400449	0.73775	0.631397	0.114302
154	18	437	0.001748	104.51	7.82994	14.5734	3.25329	0.872998	0.517162	0.581236	0.617849	0.827231	0.627002	0.636156	0.757437	0.828375	0.810069	0.536613	0.493135	0.82151	0.815789	0.78032	0.414188	0.520595	0.509153	0.704805	0.414188	0.810069	0.680159	0.112324
158	22	386	0.001544	104.477	7.93113	14.566	3.29682	0.874352	0.529793	0.586788	0.630829	0.82513	0.63601	0.634715	0.755181	0.834197	0.817358	0.541451	0.494819	0.819948	0.816062	0.782383	0.409326	0.525907	0.510363	0.699482	0.426166	0.809585	0.684823	0.110729
158	10	1017	0.004068	68.0477	9.02316	4.18427	1.57209	0.867257	0.432153	0.418879	0.863324	0.816126	0.514258	0.585054	0.476893	0.867748	0.442478	0.50295	0.343166	0.6765	0.563422	0.60472	0.671091	0.861849	0.661259	0.665192	0.667158	0.782694	0.630287	0.0890471
160	12	901	0.003604	67.7762	9.09203	4.13985	1.58286	0.86515	0.433407	0.425083	0.86293	0.81798	0.517758	0.583796	0.480577	0.866815	0.446726	0.506104	0.341842	0.674806	0.565483	0.603219	0.673141	0.868479	0.668147	0.665927	0.664262	0.785239	0.631622	0.0885012
160	12	901	0.003604	67.7762	9.09203	4.13985	1.58286	0.86515	0.433407	0.425083	0.86293	0.81798	0.517758	0.583796	0.480577	0.866815	0.446726	0.506104	0.341842	0.674806	0.565483	0.603219	0.673141	0.868479	0.668147	0.665927	0.664262	0.785239	0.631622	0.0885012
165	17	729	0.002916	112.986	10.1554	18.5258	4.86824	0.8738	0.441701	0.430041	0.864883	0.818244	0.517833	0.582305	0.484225	0.868313	0.446502	0.51166	0.340878	0.674211	0.572016	0.604938	0.677641	0.868313	0.66941	0.665295	0.665981	0.786008	0.635237	0.0883899
166	18	113	0.000452	103.316	8.78236	14.1472	3.54557	0.867257	0.517699	0.460177	0.884956	0.831858	0.526549	0.597345	0.553097	0.884956	0.486726	0.570796	0.376106	0.654867	0.597345	0.584071	0.70354	0.876106	0.690265	0.619469	0.650442	0.783186	0.660177	0.0798267
170	22	93	0.000372	103.131	8.3259	14.0421	3.31226	0.860215	0.526882	0.473118	0.876344	0.844086	0.521505	0.596774	0.564516	0.897849	0.510753	0.564516	0.38172	0.66129	0.607527	0.580645	0.709677	0.88172	0.688172	0.596774	0.66129	0.784946	0.663846	0.0805295
170	10	3905	0.01562	72.272	9.01791	4.98208	1.79351	0.732907	0.493086	0.602561	0.570294	0.576953	0.665813	0.633419	0.506274	0.765813	0.510115	0.430602	0.723688	0.76338	0.760691	0.696671	0.61767	0.575928	0.318694	0.662612	0.36735	0.804225	0.609651	0.134981
172	12	3392	0.013568	71.9401	9.24639	4.92726	1.82718	0.741745	0.498231	0.607754	0.573555	0.5824	0.670548	0.634287	0.513119	0.771079	0.512677	0.433225	0.724941	0.76592	0.762824	0.701209	0.622199	0.577093	0.315006	0.661851	0.370725	0.807636	0.614336	0.135077
172	12	3392	0.013568	71.9401	9.24639	4.92726	1.82718	0.741745	0.498231	0.607754	0.573555	0.5824	0.670548	0.634287	0.513119	0.771079	0.512677	0.433225	0.724941	0.76592	0.762824	0.701209	0.622199	0.577093	0.315006	0.661851	0.370725	0.807636	0.614336	0.135077
177	17	2729	0.010916	116.564	10.7887	20.3636	5.55666	0.748626	0.495786	0.614877	0.581165	0.58483	0.679736	0.634848	0.518871	0.773543	0.514474	0.437706	0.725357	0.76878	0.76768	0.707219	0.62587	0.57915	0.313668	0.661598	0.375412	0.812935	0.618401	0.135599
178	18	368	0.001472	103.801	8.55111	14.3294	3.54138	0.846467	0.548913	0.702446	0.684783	0.657609	0.758152	0.65625	0.625	0.8125	0.589674	0.504076	0.767663	0.824728	0.846467	0.789402	0.630435	0.650815	0.296196	0.669837	0.411685	0.877717	0.690273	0.141463
182	22	310	0.00124	103.754	8.75575	14.3244	3.63022	0.848387	0.559677	0.712903	0.7	0.667742	0.758065	0.659677	0.640323	0.822581	0.591935	0.501613	0.779032	0.825806	0.85	0.795161	0.646774	0.654839	0.290323	0.672581	0.41129	0.885484	0.697506	0.141774
182	10	4062	0.016248	68.8876	8.48118	4.31232	1.53718	0.781019	0.584564	0.819916	0.739906	0.570162	0.550468	0.350935	0.729197	0.692885	0.71418	0.225751	0.480551	0.935746	0.817208	0.526465	0.635647	0.512063	0.405711	0.361645	0.617061	0.888725	0.646636	0.0962573
184	12	3592	0.014368	68.7484	8.64095	4.29453	1.57183	0.784939	0.587556	0.821965	0.742901	0.573636	0.559438	0.35078	0.731347	0.695295	0.718124	0.224248	0.484967	0.935551	0.818625	0.523524	0.635857	0.513085	0.40799	0.360663	0.622216	0.891425	0.649473	0.0956781
184	12	3592	0.014368	68.7484	8.64095	4.29453	1.57183	0.784939	0.587556	0.821965	0.742901	0.573636	0.559438	0.35078	0.731347	0.695295	0.718124	0.224248	0.484967	0.935551	0.818625	0.523524	0.635857	0.513085	0.40799	0.360663	0.622216	0.891425	0.649473	0.0956781
189	17	2915	0.01166	113.051	9.9106	18.5381	4.79798	0.787136	0.59331	0.821441	0.748199	0.574786	0.568782	0.351973	0.736707	0.695197	0.722985	0.224014	0.488165	0.933962	0.821784	0.520069	0.641166	0.514923	0.413208	0.361063	0.627101	0.894683	0.652484	0.0965189
190	18	396	0.001584	104.988	8.02744	14.7836	3.3743	0.832071	0.650253	0.877525	0.80303	0.659091	0.641414	0.385101	0.781566	0.693182	0.776515	0.253788	0.493687	0.895202	0.830808	0.5	0.613636	0.539141	0.435606	0.324495	0.679293	0.902778	0.695758	0.0981459
194	22	346	0.001384	105.135	8.0672	14.847	3.38225	0.828035	0.660405	0.878613	0.809249	0.67341	0.643064	0.378613	0.787572	0.692197	0.780347	0.25289	0.495665	0.901734	0.839595	0.504335	0.625723	0.540462	0.446532	0.32659	0.692197	0.90896	0.699341	0.0987642
194	10	1888	0.007552	72.601	8.9104	5.0436	1.79929	0.698093	0.230138	0.695445	0.703655	0.785487	0.440413	0.46054	0.692267	0.830773	0.731197	0.344809	0.458422	0.829979	0.849576	0.685381	0.618909	0.26589	0.496292	0.521186	0.555085	0.662341	0.596718	0.0968808
196	12	1650	0.0066	72.5697	9.00705	5.04214	1.82274	0.697576	0.232121	0.69303	0.705455	0.788485	0.43697	0.461818	0.695152	0.829394	0.734242	0.348182	0.453333	0.834545	0.850606	0.682727	0.619091	0.266667	0.500606	0.518788	0.553333	0.662424	0.597156	0.0973381
196	12	1650	0.0066	72.5697	9.00705	5.04214	1.82274	0.697576	0.232121	0.69303	0.705455	0.788485	0.43697	0.461818	0.695152	0.829394	0.734242	0.348182	0.453333	0.834545	0.850606	0.682727	0.619091	0.266667	0.500606	0.518788	0.553333	0.662424	0.597156	0.0973381
201	17	1326	0.005304	118.915	10.1724	21.5386	5.48382	0.698718	0.234163	0.690799	0.704374	0.793363	0.434389	0.466817	0.690045	0.829186	0.733409	0.344646	0.456259	0.837104	0.857843	0.678356	0.622549	0.267345	0.500754	0.524133	0.55279	0.659125	0.59766	0.0951169
202	18	118	0.000472	107.318	7.10299	15.7188	3.17116	0.724576	0.271186	0.711864	0.75	0.860169	0.491525	0.5	0.728814	0.885593	0.762712	0.423729	0.411017	0.868644	0.864407	0.728814	0.610169	0.275424	0.483051	0.470339	0.59322	0.707627	0.632221	0.087884
206	22	99	0.000396	107.923	7.22362	15.9892	3.23608	0.717172	0.277778	0.70202	0.717172	0.863636	0.494949	0.494949	0.722222	0.893939	0.757576	0.429293	0.424242	0.858586	0.853535	0.717172	0.59596	0.277778	0.489899	0.474747	0.580808	0.691919	0.627584	0.0892808
206	10	7109	0.028436	70.9088	8.92562	4.70999	1.70472	0.846744	0.441553	0.507737	0.547827	0.666198	0.562315	0.644183	0.729076	0.71304	0.717119	0.522085	0.515473	0.920945	0.730623	0.776621	0.441623	0.411169	0.48516	0.781967	0.423196	0.745112	0.625459	0.113838
208	12	6256	0.025024	70.8282	9.10827	4.70342	1.74378	0.849105	0.443894	0.512948	0.550512	0.672474	0.566416	0.644821	0.733216	0.714754	0.719629	0.522458	0.518942	0.921515	0.72954	0.780371	0.441336	0.413683	0.486973	0.782049	0.423114	0.74976	0.628346	0.113561
208	12	6256	0.025024	70.8282	9.10827	4.70342	1.74378	0.849105	0.443894	0.512948	0.550512	0.672474	0.566416	0.644821	0.733216	0.714754	0.719629	0.522458	0.518942	0.921515	0.72954	0.780371	0.441336	0.413683	0.486973	0.782049	0.423114	0.74976	0.628346	0.113561
213	17	5035	0.02014	113.381	10.3686	18.7369	5.06013	0.852234	0.44717	0.514101	0.555114	0.67567	0.571996	0.650248	0.73426	0.713009	0.720556	0.524926	0.52145	0.921152	0.729891	0.781033	0.443496	0.418471	0.490467	0.784707	0.424727	0.752234	0.631091	0.113131
214	18	662	0.002648	103.848	7.5383	14.2855	3.11284	0.889728	0.51284	0.556647	0.589124	0.72432	0.64577	0.693353	0.800604	0.737915	0.768882	0.543051	0.585347	0.940332	0.763595	0.812689	0.450151	0.465257	0.515106	0.760574	0.422205	0.82855	0.675479	0.102477
218	22	578	0.002312	103.806	7.43733	14.2628	3.07282	0.897059	0.532007	0.559689	0.59083	0.733564	0.666955	0.698097	0.804498	0.737889	0.766436	0.544118	0.58564	0.946367	0.772491	0.813149	0.448962	0.467128	0.522491	0.762111	0.430796	0.8391	0.682623	0.0993949
218	10	8558	0.034232	69.4555	8.62375	4.42198	1.57518	0.814735	0.462199	0.72143	0.771792	0.669257	0.642498	0.766125	0.694029	0.871232	0.642031	0.675859	0.356567	0.834658	0.752921	0.583723	0.643784	0.737789	0.691517	0.845817	0.531842	0.890161	0.689759	0.0886882
220	12	7692	0.030768	69.3747	8.80472	4.41545	1.61256	0.817733	0.462949	0.725624	0.775546	0.668682	0.645216	0.766706	0.696958	0.871685	0.644176	0.678822	0.356344	0.837428	0.753965	0.585803	0.644956	0.74025	0.692993	0.847114	0.531006	0.889431	0.691818	0.0880713
220	12	7692	0.030768	69.3747	8.80472	4.41545	1.61256	0.817733	0.462949	0.725624	0.775546	0.668682	0.645216	0.766706	0.696958	0.871685	0.644176	0.678822	0.356344	0.837428	0.753965	0.585803	0.644956	0.74025	0.692993	0.847114	0.531006	0.889431	0.691818	0.0880713
225	17	6385	0.02554	116.489	10.0442	20.2579	5.12758	0.819655	0.464683	0.729287	0.776273	0.66899	0.647455	0.766014	0.698747	0.872122	0.642678	0.680579	0.357087	0.837823	0.754503	0.586609	0.644166	0.742756	0.695693	0.847847	0.532733	0.889428	0.693164	0.0880582
226	18	922	0.003688	103.841	7.92825	14.3061	3.28244	0.856291	0.47885	0.785249	0.821041	0.695228	0.682755	0.802061	0.734816	0.890998	0.658351	0.716377	0.357375	0.861714	0.796638	0.607918	0.679501	0.77115	0.735358	0.855206	0.548807	0.89859	0.725172	0.0829033
230	22	816	0.003264	103.847	7.94898	14.3098	3.28023	0.859069	0.485294	0.787377	0.81924	0.704044	0.678309	0.80576	0.731618	0.891544	0.656863	0.71875	0.359069	0.86152	0.793505	0.609069	0.686887	0.768995	0.740196	0.859681	0.546569	0.900123	0.727123	0.0828476
230	10	3295	0.01318	69.963	8.95515	4.53159	1.6629	0.843096	0.421093	0.948103	0.619272	0.641882	0.75129	0.662367	0.800607	0.814871	0.903794	0.541426	0.647193	0.81563	0.919575	0.604704	0.685736	0.768741	0.490744	0.426707	0.450228	0.962671	0.71228	0.0967887
232	12	2990	0.01196	69.9462	9.09848	4.53574	1.70189	0.846656	0.423579	0.949833	0.623746	0.644816	0.752676	0.664716	0.804682	0.816054	0.904849	0.540134	0.651003	0.815217	0.921237	0.60301	0.684615	0.772241	0.491304	0.429264	0.451171	0.963545	0.714623	0.0961071
232	12	2990	0.01196	69.9462	9.09848	4.53574	1.70189	0.846656	0.423579	0.949833	0.623746	0.644816	0.752676	0.664716	0.804682	0.816054	0.904849	0.540134	0.651003	0.815217	0.921237	0.60301	0.684615	0.772241	0.491304	0.429264	0.451171	0.963545	0.714623	0.0961071
237	17	2454	0.009816	116.448	10.3917	20.2676	5.31449	0.852486	0.42991	0.952526	0.629584	0.644866	0.757742	0.664833	0.805216	0.818663	0.90709	0.545232	0.654238	0.812551	0.922372	0.604523	0.688875	0.780562	0.492054	0.429095	0.451508	0.96414	0.718134	0.0950323
238	18	282	0.001128	105.495	7.84139	14.9846	3.35229	0.932624	0.471631	0.971631	0.716312	0.700355	0.780142	0.652482	0.858156	0.829787	0.932624	0.537234	0.682624	0.815603	0.952128	0.611702	0.712766	0.808511	0.45922	0.429078	0.45922	0.973404	0.756574	0.0834399
242	22	244	0.000976	105.196	7.86796	14.861	3.3481	0.934426	0.467213	0.979508	0.713115	0.69877	0.780738	0.653689	0.852459	0.82377	0.938525	0.536885	0.688525	0.811475	0.95082	0.604508	0.704918	0.811475	0.456967	0.42623	0.463115	0.973361	0.756285	0.0841759
242	10	10522	0.042088	72.3721	8.81397	4.99226	1.75375	0.850931	0.664465	0.902347	0.893224	0.53046	0.700057	0.802889	0.808877	0.881296	0.811918	0.419027	0.689033	0.944355	0.822182	0.745676	0.772144	0.690553	0.316432	0.733796	0.313439	0.936181	0.76146	0.0878484
244	12	9586	0.038344	72.3036	9.08334	4.99188	1.81444	0.853745	0.668162	0.902931	0.895577	0.533538	0.703891	0.803463	0.81207	0.882015	0.813478	0.422335	0.692364	0.943094	0.823232	0.747131	0.773889	0.692625	0.314469	0.734404	0.314104	0.936835	0.763687	0.0872748
244	12	9586	0.038344	72.3036	9.08334	4.99188	1.81444	0.853745	0.668162	0.902931	0.895577	0.533538	0.703891	0.803463	0.81207	0.882015	0.813478	0.422335	0.692364	0.943094	0.823232	0.747131	0.773889	0.692625	0.314469	0.734404	0.314104	0.936835	0.763687	0.0872748
249	17	8009	0.032036	115.092	10.1505	19.5609	5.09941	0.855288	0.671495	0.903983	0.897053	0.533525	0.70683	0.803783	0.813397	0.883319	0.81552	0.426583	0.694344	0.945312	0.824885	0.750219	0.774504	0.694344	0.313585	0.734174	0.312024	0.936009	0.765352	0.0864769
250	18	1264	0.005056	103.732	8.04039	14.2687	3.31604	0.887263	0.713212	0.920491	0.921282	0.575158	0.728639	0.824763	0.838212	0.895965	0.83663	0.453323	0.738133	0.945807	0.827532	0.770174	0.783623	0.70807	0.294699	0.75356	0.324367	0.947389	0.791039	0.0817111
254	22	1133	0.004532	103.675	8.04119	14.2459	3.31193	0.887908	0.711827	0.921889	0.924095	0.582083	0.728597	0.821712	0.836275	0.896293	0.836275	0.450574	0.740512	0.944837	0.829656	0.772286	0.78729	0.711386	0.298764	0.756399	0.33098	0.94925	0.791915	0.0813148
254	10	7351	0.029404	68.3539	8.63737	4.22232	1.53018	0.816352	0.475514	0.466603	0.591144	0.665284	0.664535	0.645626	0.696776	0.580941	0.78003	0.523602	0.607672	0.946606	0.750442	0.702149	0.337505	0.511427	0.442797	0.692899	0.432594	0.720786	0.627649	0.109555
256	12	6501	0.026004	68.2102	8.8782	4.20761	1.57526	0.818489	0.481387	0.469851	0.59114	0.667282	0.669897	0.649669	0.699815	0.58591	0.782034	0.522996	0.612137	0.946854	0.750577	0.704199	0.339486	0.511921	0.44224	0.691432	0.429703	0.723581	0.630423	0.108539
256	12	6501	0.026004	68.2102	8.8782	4.20761	1.57526	0.818489	0.481387	0.469851	0.59114	0.667282	0.669897	0.649669	0.699815	0.58591	0.782034	0.522996	0.612137	0.946854	0.750577	0.704199	0.339486	0.511921	0.44224	0.691432	0.429703	0.723581	0.630423	0.108539
261	17	5279	0.021116	111.462	10.0774	17.7951	4.73387	0.822978	0.485414	0.473669	0.594147	0.668119	0.67115	0.650502	0.703448	0.589411	0.783955	0.523868	0.616973	0.946297	0.751089	0.703826	0.342963	0.515723	0.443076	0.69265	0.423754	0.723054	0.633133	0.107974
262	18	1011	0.004044	102.396	7.89383	13.7232	3.13756	0.874876	0.530663	0.545005	0.620178	0.727003	0.720079	0.684471	0.706231	0.589021	0.800198	0.553412	0.678536	0.937685	0.759149	0.721068	0.392681	0.562809	0.486152	0.700297	0.419881	0.74728	0.672421	0.0959255
266	22	873	0.003492	102.325	7.79579	13.6894	3.09746	0.879725	0.532646	0.554983	0.62142	0.727377	0.730241	0.682703	0.710767	0.590493	0.806987	0.562428	0.686712	0.934135	0.755441	0.722795	0.402062	0.571592	0.493127	0.698167	0.412371	0.750286	0.676415	0.0951632
266	10	9561	0.038244	69.2867	8.68466	4.39422	1.59396	0.716086	0.458216	0.658665	0.470976	0.636701	0.497908	0.690252	0.714988	0.791654	0.688892	0.439389	0.361312	0.748353	0.757975	0.653854	0.529965	0.475473	0.522958	0.808911	0.451836	0.789143	0.605505	0.121435
268	12	8374	0.033496	69.1359	8.82776	4.37329	1.62219	0.721997	0.461966	0.662169	0.479042	0.640076	0.505075	0.693695	0.719429	0.791199	0.688202	0.445904	0.361536	0.75215	0.761404	0.655959	0.533198	0.478266	0.523704	0.809589	0.451337	0.792154	0.609652	0.121907
268	12	8374	0.033496	69.1359	8.82776	4.37329	1.62219	0.721997	0.461966	0.662169	0.479042	0.640076	0.505075	0.693695	0.719429	0.791199	0.688202	0.445904	0.361536	0.75215	0.761404	0.655959	0.533198	0.478266	0.523704	0.809589	0.451337	0.792154	0.609652	0.121907
273	17	6672	0.026688	115.151	10.2558	19.6	5.17406	0.730965	0.465677	0.666142	0.485462	0.643735	0.51214	0.69357	0.723022	0.793165	0.692821	0.449715	0.361736	0.756145	0.761616	0.6567	0.534697	0.479317	0.520459	0.811975	0.451664	0.791592	0.613961	0.121607
274	18	931	0.003724	103.983	8.13441	14.3767	3.36527	0.792159	0.515038	0.740602	0.607948	0.699785	0.583244	0.719119	0.765306	0.812567	0.715897	0.53652	0.39957	0.799678	0.765306	0.66971	0.610634	0.540279	0.549946	0.834586	0.453813	0.807197	0.671384	0.118647
278	22	809	0.003236	103.947	8.06004	14.3572	3.32735	0.789246	0.53152	0.748455	0.611248	0.701483	0.586527	0.714462	0.76885	0.809023	0.721261	0.539555	0.400494	0.797899	0.771323	0.663782	0.605686	0.535229	0.544499	0.828183	0.449938	0.803461	0.674313	0.117115
278	10	13250	0.053	69.5188	8.69835	4.4374	1.6015	0.89234	0.52317	0.58434	0.690415	0.720038	0.648755	0.748075	0.697321	0.830491	0.64766	0.621736	0.493208	0.847396	0.770528	0.567245	0.660038	0.756528	0.619321	0.769283	0.685698	0.882491	0.691042	0.098085
280	12	11864	0.047456	69.3629	8.86955	4.41685	1.63954	0.895398	0.52988	0.585384	0.694032	0.723196	0.652984	0.751601	0.697488	0.832982	0.647884	0.623483	0.497134	0.84807	0.767911	0.566883	0.661961	0.758513	0.62087	0.769639	0.685351	0.88208	0.69387	0.0977677
280	12	11864	0.047456	69.3629	8.86955	4.41685	1.63954	0.895398	0.52988	0.585384	0.694032	0.723196	0.652984	0.751601	0.697488	0.832982	0.647884	0.623483	0.497134	0.84807	0.767911	0.566883	0.661961	0.758513	0.62087	0.769639	0.685351	0.88208	0.69387	0.0977677
285	17	9748	0.038992	113.855	10.1336	18.9479	4.98696	0.895876	0.5357	0.58771	0.696861	0.725482	0.657519	0.755078	0.699579	0.83689	0.646748	0.625	0.501693	0.848738	0.769389	0.569296	0.664341	0.761284	0.624487	0.769389	0.684756	0.883822	0.696509	0.0978213
286	18	1353	0.005412	104.542	7.73009	14.5806	3.21484	0.927568	0.605322	0.616778	0.748707	0.765706	0.703991	0.788618	0.722099	0.872506	0.649298	0.632668	0.547302	0.850702	0.769032	0.588692	0.694383	0.791574	0.645972	0.785661	0.685514	0.883222	0.732422	0.0917853
290	22	1175	0.0047	104.422	7.77187	14.5333	3.22028	0.930213	0.605957	0.622128	0.754043	0.769787	0.709787	0.789362	0.721702	0.87234	0.654043	0.63234	0.548511	0.851489	0.768085	0.589362	0.691064	0.797447	0.646383	0.787234	0.682128	0.885532	0.734949	0.0913859
290	10	6460	0.02584	71.7856	8.93304	4.88127	1.74989	0.752941	0.458127	0.855805	0.659365	0.60565	0.606502	0.810759	0.700232	0.927709	0.72531	0.580031	0.568963	0.832972	0.798684	0.805805	0.671053	0.69613	0.523607	0.702245	0.462152	0.952554	0.688983	0.098155
292	12	5758	0.023032	71.6396	9.18353	4.86499	1.80325	0.756252	0.461966	0.858197	0.664293	0.608024	0.611063	0.81504	0.701025	0.928274	0.725165	0.584231	0.571466	0.831712	0.798367	0.807138	0.672543	0.697899	0.52223	0.702327	0.462226	0.954064	0.691722	0.097401
292	12	5758	0.023032	71.6396	9.18353	4.86499	1.80325	0.756252	0.461966	0.858197	0.664293	0.608024	0.611063	0.81504	0.701025	0.928274	0.725165	0.584231	0.571466	0.831712	0.798367	0.807138	0.672543	0.697899	0.52223	0.702327	0.462226	0.954064	0.691722	0.097401
297	17	4734	0.018936	115.253	10.4938	19.6721	5.30018	0.756865	0.468209	0.857731	0.670046	0.611639	0.61259	0.817596	0.704795	0.929447	0.727503	0.587769	0.576362	0.831855	0.798268	0.805556	0.671842	0.701943	0.522074	0.70131	0.463245	0.955534	0.694236	0.0964478
298	18	681	0.002724	104.375	8.22869	14.5419	3.37799	0.795154	0.555066	0.881057	0.736417	0.64978	0.665932	0.845815	0.757709	0.938326	0.725404	0.627753	0.611601	0.833333	0.796623	0.82746	0.695301	0.743025	0.492658	0.695301	0.458884	0.964023	0.734186	0.0927754
302	22	602	0.002408	104.472	8.14789	14.5767	3.3555	0.800664	0.563953	0.877907	0.740864	0.650332	0.662791	0.848837	0.753322	0.942691	0.726744	0.627076	0.602159	0.832226	0.79485	0.837209	0.695183	0.745017	0.483389	0.689369	0.452658	0.965116	0.735844	0.0924783
302	10	15057	0.060228	68.4835	8.60004	4.24418	1.53278	0.786013	0.429999	0.77894	0.7543	0.630936	0.604436	0.712791	0.694029	0.745268	0.863884	0.552965	0.60965	0.9297	0.808395	0.745002	0.651391	0.606296	0.442452	0.731852	0.454672	0.90433	0.68327	0.113306
304	12	13418	0.053672	68.3955	8.76687	4.23606	1.56826	0.790468	0.435832	0.781748	0.757788	0.634707	0.609107	0.714264	0.69798	0.746348	0.866075	0.554106	0.612684	0.930131	0.808802	0.747056	0.65386	0.609144	0.44254	0.731145	0.453458	0.907363	0.686576	0.112769
304	12	13418	0.053672	68.3955	8.76687	4.23606	1.56826	0.790468	0.435832	0.781748	0.757788	0.634707	0.609107	0.714264	0.69798	0.746348	0.866075	0.554106	0.612684	0.930131	0.808802	0.747056	0.65386	0.609144	0.44254	0.731145	0.453458	0.907363	0.686576	0.112769
309	17	10933	0.043732	110.779	10.0443	17.4743	4.67628	0.794658	0.438992	0.786929	0.762005	0.638617	0.614196	0.716363	0.699671	0.747462	0.867054	0.557441	0.612138	0.930211	0.810802	0.747645	0.65659	0.611589	0.444526	0.731684	0.450883	0.909677	0.68974	0.112497
310	18	2462	0.009848	102.104	8.01348	13.6155	3.16968	0.847076	0.50528	0.836921	0.803006	0.671608	0.671202	0.745938	0.731519	0.768684	0.88749	0.588952	0.639724	0.927498	0.831641	0.745735	0.686231	0.657189	0.447604	0.724208	0.437043	0.929935	0.729811	0.106119
314	22	2144	0.008576	102.008	7.96577	13.5745	3.13949	0.849114	0.508162	0.840485	0.809935	0.672808	0.674207	0.7507	0.733209	0.770989	0.889459	0.590951	0.644123	0.927705	0.833022	0.751866	0.690998	0.663713	0.445429	0.727845	0.4368	0.931437	0.732862	0.105619
314	10	24990	0.09996	67.0301	8.54973	3.98667	1.46944	0.894118	0.527651	0.719148	0.733473	0.733994	0.677411	0.710624	0.746859	0.735134	0.887835	0.523129	0.629672	0.862105	0.780112	0.77539	0.562945	0.609504	0.455362	0.717187	0.455982	0.854062	0.715981	0.124568
316	12	22432	0.089728	66.9089	8.74907	3.97473	1.50707	0.89671	0.533992	0.72488	0.739212	0.738343	0.68137	0.714626	0.751493	0.737785	0.890826	0.526658	0.633604	0.862183	0.782298	0.777572	0.568184	0.614791	0.454819	0.715964	0.456714	0.85621	0.720103	0.124267
316	12	22432	0.089728	66.9089	8.74907	3.97473	1.50707	0.89671	0.533992	0.72488	0.739212	0.738343	0.68137	0.714626	0.751493	0.737785	0.890826	0.526658	0.633604	0.862183	0.782298	0.777572	0.568184	0.614791	0.454819	0.715964	0.456714	0.85621	0.720103	0.124267
321	17	18425	0.0737	108.913	10.087	16.6275	4.55948	0.899891	0.540841	0.73327	0.745319	0.744613	0.686893	0.719756	0.757775	0.741655	0.895984	0.530204	0.637802	0.861465	0.786024	0.778372	0.574681	0.618779	0.454084	0.715767	0.45791	0.858833	0.72526	0.123904
322	18	5300	0.0212	100.182	7.84448	12.8628	2.98622	0.92934	0.608585	0.795755	0.79434	0.784811	0.730377	0.767453	0.810094	0.767358	0.918113	0.56934	0.678302	0.863302	0.819057	0.795755	0.623962	0.657264	0.436792	0.699245	0.456509	0.882358	0.767605	0.116559
326	22	4649	0.018596	100.16	7.85744	12.8554	2.99028	0.933104	0.614971	0.802431	0.800065	0.787051	0.734889	0.773285	0.814906	0.769735	0.919445	0.574425	0.679716	0.863627	0.822758	0.79673	0.634007	0.658959	0.43547	0.696279	0.45784	0.885029	0.771919	0.115888
326	10	14588	0.058352	66.9692	8.46234	3.97216	1.44425	0.872464	0.576364	0.718399	0.635317	0.676823	0.589251	0.702804	0.734028	0.734336	0.659515	0.515492	0.52742	0.845421	0.783075	0.701227	0.637476	0.584145	0.546648	0.753839	0.623081	0.841856	0.687992	0.102543
328	12	12976	0.051904	66.9194	8.62456	3.9707	1.47661	0.875077	0.581381	0.72033	0.639797	0.681181	0.594328	0.703029	0.736205	0.735704	0.657213	0.520461	0.528399	0.846563	0.784834	0.70299	0.63814	0.586891	0.551403	0.752928	0.624961	0.84375	0.690831	0.102665
328	12	12976	0.051904	66.9194	8.62456	3.9707	1.47661	0.875077	0.581381	0.72033	0.639797	0.681181	0.594328	0.703029	0.736205	0.735704	0.657213	0.520461	0.528399	0.846563	0.784834	0.70299	0.63814	0.586891	0.551403	0.752928	0.624961	0.84375	0.690831	0.102665
333	17	10708	0.042832	110.322	9.8743	17.2491	4.55314	0.879436	0.581948	0.725579	0.647133	0.686263	0.597264	0.704894	0.737299	0.738	0.656985	0.523394	0.530585	0.847871	0.785207	0.705267	0.642183	0.590213	0.555239	0.752942	0.626634	0.844929	0.694072	0.102338
334	18	2620	0.01048	101.025	7.75585	13.1794	2.98078	0.915267	0.630534	0.754389	0.701718	0.741221	0.641031	0.734351	0.760115	0.759924	0.629198	0.576145	0.555725	0.862405	0.798282	0.712214	0.672137	0.621565	0.605344	0.746374	0.640458	0.859542	0.728664	0.0972223
338	22	2321	0.009284	100.953	7.76945	13.1524	2.9814	0.916631	0.630978	0.755924	0.705299	0.744938	0.642396	0.737182	0.76411	0.762387	0.629901	0.576476	0.556226	0.864283	0.799871	0.713486	0.672986	0.618268	0.607712	0.744076	0.642826	0.863206	0.730444	0.0979328
338	10	22892	0.091568	67.6793	8.56325	4.09969	1.48992	0.707256	0.559475	0.759676	0.625022	0.720514	0.650249	0.733488	0.726498	0.835729	0.623602	0.534663	0.498362	0.80017	0.808448	0.582365	0.583195	0.55159	0.563516	0.780163	0.546785	0.880744	0.673099	0.102375
340	12	20343	0.081372	67.5619	8.75045	4.08762	1.52838	0.712923	0.562651	0.760163	0.628373	0.72214	0.652903	0.736691	0.727228	0.836283	0.625326	0.536425	0.500909	0.801676	0.807919	0.582535	0.585238	0.55277	0.561741	0.778597	0.547559	0.880573	0.675505	0.102444
340	12	20343	0.081372	67.5619	8.75045	4.08762	1.52838	0.712923	0.562651	0.760163	0.628373	0.72214	0.652903	0.736691	0.727228	0.836283	0.625326	0.536425	0.500909	0.801676	0.807919	0.582535	0.585238	0.55277	0.561741	0.778597	0.547559	0.880573	0.675505	0.102444
345	17	16593	0.066372	112.751	9.96826	18.3981	4.80297	0.718827	0.565058	0.761827	0.63132	0.724161	0.656421	0.741156	0.72847	0.838908	0.626409	0.538781	0.502079	0.801483	0.80772	0.582806	0.586151	0.553848	0.562044	0.780058	0.548243	0.881245	0.678182	0.101854
346	18	2705	0.01082	103.893	7.75081	14.3159	3.17522	0.783919	0.62976	0.786137	0.685952	0.753604	0.699445	0.78244	0.744547	0.860998	0.641405	0.557671	0.525323	0.814233	0.81793	0.591867	0.620518	0.577264	0.566913	0.793715	0.552126	0.882994	0.716834	0.0956236
350	22	2368	0.009472	103.849	7.70364	14.2944	3.13798	0.787373	0.631123	0.783995	0.69299	0.759502	0.703758	0.784417	0.748311	0.85853	0.644848	0.559966	0.527872	0.813978	0.81609	0.586993	0.618454	0.577069	0.567145	0.791807	0.559122	0.881757	0.719067	0.0947163
350	10	27828	0.111312	71.9908	8.96742	4.92318	1.75795	0.823936	0.463831	0.732949	0.680574	0.696708	0.676711	0.772495	0.797686	0.773466	0.836172	0.588867	0.505139	0.902975	0.80631	0.741663	0.733596	0.647837	0.484512	0.680106	0.497125	0.920907	0.70021	0.102478
352	12	24832	0.099328	71.8867	9.15957	4.91232	1.80377	0.827601	0.468609	0.737899	0.682829	0.699299	0.678781	0.774424	0.799352	0.774042	0.838152	0.59083	0.506806	0.903673	0.809339	0.742691	0.734294	0.648498	0.485805	0.679949	0.496718	0.921734	0.702991	0.101865
352	12	24832	0.099328	71.8867	9.15957	4.91232	1.80377	0.827601	0.468609	0.737899	0.682829	0.699299	0.678781	0.774424	0.799352	0.774042	0.838152	0.59083	0.506806	0.903673	0.809339	0.742691	0.734294	0.648498	0.485805	0.679949	0.496718	0.921734	0.702991	0.101865
357	17	20282	0.081128	113.153	10.395	18.6284	5.03873	0.831008	0.471822	0.742037	0.685756	0.700769	0.679617	0.778153	0.80071	0.774406	0.841214	0.594517	0.509713	0.904004	0.81173	0.742555	0.733631	0.649566	0.484937	0.679593	0.494305	0.922542	0.705447	0.101182
358	18	3932	0.015728	102.456	8.07505	13.758	3.21373	0.874491	0.538657	0.784588	0.715031	0.726221	0.694939	0.808749	0.831511	0.784461	0.864827	0.613555	0.530264	0.910605	0.832274	0.750763	0.741862	0.655392	0.486902	0.680061	0.476602	0.929171	0.737483	0.0898596
362	22	3465	0.01386	102.478	8.06625	13.7664	3.21425	0.880375	0.543001	0.787734	0.719913	0.728283	0.694805	0.807792	0.836219	0.783405	0.867388	0.615584	0.530303	0.910823	0.834343	0.749351	0.742857	0.653968	0.484271	0.682107	0.478355	0.929149	0.740176	0.0892906
362	10	24144	0.096576	66.7084	8.37976	3.92404	1.41701	0.763854	0.38347	0.773008	0.678678	0.664182	0.630053	0.695494	0.68866	0.725108	0.822979	0.628873	0.593791	0.908818	0.801048	0.67553	0.649582	0.717197	0.546823	0.702369	0.52336	0.872618	0.670199	0.0891796
364	12	21386	0.085544	66.6538	8.57742	3.92326	1.45506	0.767932	0.386959	0.775344	0.68117	0.667165	0.632143	0.696086	0.689517	0.727368	0.824371	0.628939	0.59387	0.909099	0.801225	0.675722	0.650355	0.717549	0.546947	0.700902	0.522982	0.872487	0.672359	0.088958
364	12	21386	0.085544	66.6538	8.57742	3.92326	1.45506	0.767932	0.386959	0.775344	0.68117	0.667165	0.632143	0.696086	0.689517	0.727368	0.824371	0.628939	0.59387	0.909099	0.801225	0.675722	0.650355	0.717549	0.546947	0.700902	0.522982	0.872487	0.672359	0.088958
369	17	17341	0.069364	111.75	9.73417	17.9026	4.58512	0.771149	0.391096	0.777147	0.68289	0.671357	0.634075	0.697307	0.689551	0.729629	0.82501	0.628972	0.596419	0.907935	0.802491	0.677671	0.650453	0.717721	0.548152	0.700709	0.520875	0.872556	0.674483	0.0884426
370	18	3327	0.013308	103.138	7.93084	14.0215	3.21439	0.809438	0.436279	0.801172	0.714908	0.707394	0.658401	0.719116	0.714307	0.749324	0.845807	0.636159	0.621581	0.912684	0.800721	0.692516	0.659303	0.727833	0.551999	0.697475	0.514578	0.881274	0.701729	0.0856801
374	22	2899	0.011596	103.121	7.95895	14.0167	3.2322	0.814419	0.441877	0.805968	0.720421	0.708175	0.660918	0.723525	0.714557	0.751294	0.847706	0.640911	0.623146	0.909969	0.80338	0.6911	0.659538	0.725768	0.553122	0.694377	0.514143	0.883063	0.704992	0.0839915
374	10	26872	0.107488	69.9385	8.79751	4.51991	1.63554	0.884378	0.53245	0.749219	0.75627	0.82532	0.666865	0.802973	0.809486	0.706851	0.840001	0.641523	0.643216	0.893625	0.661767	0.726314	0.658641	0.641132	0.487199	0.695315	0.521491	0.870962	0.737095	0.0982125
376	12	24252	0.097008	69.8705	8.9836	4.51607	1.6765	0.886422	0.536925	0.752144	0.760844	0.828138	0.669553	0.804717	0.811954	0.7099	0.841848	0.644586	0.644462	0.893102	0.661512	0.729177	0.65976	0.643782	0.48596	0.697613	0.520349	0.871825	0.739772	0.0976206
376	12	24252	0.097008	69.8705	8.9836	4.51607	1.6765	0.886422	0.536925	0.752144	0.760844	0.828138	0.669553	0.804717	0.811954	0.7099	0.841848	0.644586	0.644462	0.893102	0.661512	0.729177	0.65976	0.643782	0.48596	0.697613	0.520349	0.871825	0.739772	0.0976206
381	17	19969	0.079876	110.99	10.1371	17.5799	4.73159	0.888803	0.543668	0.754044	0.763108	0.829961	0.671766	0.805799	0.813887	0.712129	0.843457	0.6454	0.646001	0.89356	0.660774	0.731759	0.661926	0.64535	0.483499	0.69981	0.520031	0.872177	0.74217	0.0971673
382	18	4384	0.017536	101.993	7.89301	13.5642	3.09816	0.917997	0.609489	0.777486	0.806683	0.851505	0.705748	0.828239	0.833371	0.752395	0.857778	0.675068	0.668682	0.899749	0.655224	0.764256	0.675981	0.674384	0.47833	0.715328	0.520415	0.894275	0.773045	0.0886706
386	22	3901	0.015604	101.933	7.86429	13.5387	3.08332	0.916688	0.610613	0.778262	0.811459	0.852474	0.710331	0.830813	0.835427	0.752371	0.860805	0.674314	0.670085	0.90041	0.653166	0.766598	0.677134	0.676109	0.476032	0.718406	0.519354	0.89618	0.774359	0.0889131
386	10	29106	0.116424	67.1948	8.37614	4.0076	1.44126	0.869254	0.525871	0.758125	0.741273	0.731567	0.720298	0.767986	0.717859	0.757335	0.793599	0.685752	0.56296	0.824005	0.728475	0.701522	0.655226	0.662973	0.527177	0.793376	0.572099	0.867879	0.723987	0.102364
388	12	26208	0.104832	67.1231	8.55683	4.00311	1.4775	0.872234	0.530124	0.760302	0.743475	0.735043	0.723539	0.768811	0.720219	0.758604	0.794338	0.68729	0.565362	0.825397	0.730216	0.702286	0.656517	0.665484	0.526194	0.793021	0.57181	0.868704	0.726399	0.101954
388	12	26208	0.104832	67.1231	8.55683	4.00311	1.4775	0.872234	0.530124	0.760302	0.743475	0.735043	0.723539	0.768811	0.720219	0.758604	0.794338	0.68729	0.565362	0.825397	0.730216	0.702286	0.656517	0.665484	0.526194	0.793021	0.57181	0.868704	0.726399	0.101954
393	17	21596	0.086384	110.278	9.76491	17.2205	4.51114	0.875232	0.533918	0.762826	0.747592	0.737405	0.726176	0.768985	0.723606	0.760812	0.795888	0.687975	0.567929	0.826866	0.731154	0.701959	0.659312	0.666049	0.525375	0.791929	0.572097	0.86905	0.728867	0.101608
394	18	5436	0.021744	101.147	7.7582	13.2274	3.01831	0.908021	0.586093	0.789735	0.790931	0.763061	0.764349	0.789183	0.753587	0.782561	0.804452	0.719003	0.607248	0.834897	0.744297	0.715692	0.671909	0.689386	0.525662	0.797185	0.574503	0.876656	0.759381	0.0940754
398	22	4762	0.019048	101.099	7.74323	13.2079	3.00243	0.910542	0.591033	0.791369	0.795359	0.765225	0.767325	0.790004	0.75525	0.783284	0.806489	0.719971	0.609618	0.837883	0.744435	0.718081	0.671672	0.691306	0.52499	0.796094	0.577593	0.877887	0.761835	0.0941113
398	10	31162	0.124648	67.7911	8.60279	4.12119	1.50608	0.827274	0.518965	0.776555	0.646894	0.713305	0.714235	0.728146	0.799387	0.790755	0.741368	0.558212	0.56832	0.834189	0.790017	0.656761	0.70371	0.597121	0.46868	0.753337	0.503305	0.875297	0.704483	0.0921214
400	12	27858	0.111432	67.7299	8.78858	4.11896	1.54714	0.831467	0.523135	0.779417	0.649436	0.715737	0.715845	0.731765	0.801619	0.79033	0.741744	0.559014	0.570518	0.833818	0.790437	0.656903	0.702258	0.598123	0.466688	0.754397	0.502567	0.876104	0.706868	0.0916964
400	12	27858	0.111432	67.7299	8.78858	4.11896	1.54714	0.831467	0.523135	0.779417	0.649436	0.715737	0.715845	0.731765	0.801619	0.79033	0.741744	0.559014	0.570518	0.833818	0.790437	0.656903	0.702258	0.598123	0.466688	0.754397	0.502567	0.876104	0.706868	0.0916964
405	17	22691	0.090764	110.874	9.92711	17.5084	4.6203	0.834714	0.52728	0.782799	0.651536	0.71914	0.719118	0.731193	0.803579	0.79049	0.743753	0.559583	0.573289	0.834053	0.79082	0.656472	0.701203	0.600524	0.46492	0.755498	0.502556	0.877573	0.70919	0.0915326
406	18	4648	0.018592	102.487	7.85771	13.757	3.13015	0.866609	0.582831	0.813468	0.692448	0.742793	0.745374	0.75441	0.828636	0.793352	0.753442	0.567986	0.597031	0.83068	0.802926	0.661252	0.701377	0.618115	0.456433	0.764738	0.502474	0.889738	0.736343	0.0862948
410	22	4103	0.016412	102.475	7.84383	13.7516	3.12547	0.870095	0.588716	0.814892	0.694248	0.74409	0.747624	0.754692	0.830124	0.791494	0.754326	0.566537	0.600536	0.830368	0.804411	0.662442	0.69961	0.618084	0.457714	0.765416	0.501706	0.892274	0.738307	0.085652
410	10	33967	0.135868	69.8431	8.68637	4.49687	1.60604	0.795625	0.444932	0.72357	0.703801	0.708644	0.666559	0.692245	0.736568	0.750567	0.771484	0.598772	0.544116	0.863588	0.764404	0.737775	0.673934	0.680587	0.545588	0.667751	0.596815	0.907896	0.684158	0.100586
412	12	30173	0.120692	69.7252	8.88482	4.48428	1.64776	0.798678	0.449425	0.727571	0.706062	0.711596	0.669473	0.695141	0.739784	0.751699	0.77223	0.600669	0.546001	0.864829	0.765337	0.736735	0.673251	0.681106	0.544924	0.668561	0.596576	0.908693	0.686814	0.100252
412	12	30173	0.120692	69.7252	8.88482	4.48428	1.64776	0.798678	0.449425	0.727571	0.706062	0.711596	0.669473	0.695141	0.739784	0.751699	0.77223	0.600669	0.546001	0.864829	0.765337	0.736735	0.673251	0.681106	0.544924	0.668561	0.596576	0.908693	0.686814	0.100252
417	17	24578	0.098312	110.965	10.0434	17.5604	4.67628	0.800126	0.453861	0.732525	0.709679	0.71385	0.66944	0.697433	0.741741	0.753601	0.773415	0.602124	0.546342	0.865144	0.765929	0.736207	0.671881	0.680365	0.544288	0.668708	0.595858	0.908862	0.689032	0.100311
418	18	4669	0.018676	103.108	7.92208	14.0086	3.18573	0.840758	0.524523	0.773185	0.747698	0.757764	0.699079	0.740737	0.772756	0.777897	0.789462	0.627329	0.574534	0.878775	0.776719	0.724138	0.67916	0.69094	0.534269	0.670379	0.596059	0.919148	0.725426	0.0951644
422	22	4067	0.016268	103.005	7.93311	13.9679	3.18411	0.842021	0.528768	0.778707	0.751537	0.758421	0.701623	0.74121	0.77465	0.778707	0.788788	0.627981	0.57733	0.881116	0.774773	0.722154	0.68269	0.691542	0.534792	0.676297	0.596386	0.921072	0.727679	0.0952657
422	10	35422	0.141688	68.9759	8.46872	4.32756	1.53135	0.839351	0.446079	0.76564	0.682217	0.785176	0.646999	0.704986	0.73515	0.7405	0.787914	0.678575	0.574445	0.845604	0.753783	0.703405	0.707922	0.650048	0.535119	0.702769	0.514186	0.885904	0.700766	0.0887112
424	12	31646	0.126584	68.8553	8.66282	4.31448	1.57169	0.842271	0.451479	0.768739	0.685584	0.788283	0.649182	0.707072	0.738087	0.74003	0.788046	0.679644	0.575634	0.84551	0.753365	0.703596	0.709173	0.650066	0.535249	0.702806	0.51354	0.886052	0.703264	0.0883735
424	12	31646	0.126584	68.8553	8.66282	4.31448	1.57169	0.842271	0.451479	0.768739	0.685584	0.788283	0.649182	0.707072	0.738087	0.74003	0.788046	0.679644	0.575634	0.84551	0.753365	0.703596	0.709173	0.650066	0.535249	0.702806	0.51354	0.886052	0.703264	0.0883735
429	17	25920	0.10368	111.887	9.75798	17.9694	4.62668	0.843866	0.45679	0.771663	0.689815	0.788927	0.652604	0.707928	0.740471	0.740856	0.789468	0.681424	0.577855	0.84566	0.752488	0.705459	0.708546	0.650367	0.536188	0.704244	0.51603	0.887133	0.705613	0.0879969
430	18	5073	0.020292	103.055	7.82856	13.9823	3.16295	0.876207	0.506899	0.801301	0.727282	0.808299	0.675044	0.726789	0.758723	0.751823	0.799034	0.693081	0.585748	0.85275	0.751626	0.71989	0.715553	0.651981	0.541297	0.711019	0.515671	0.891583	0.730686	0.0828189
434	22	4477	0.017908	103.06	7.81529	13.983	3.15478	0.87715	0.510163	0.803887	0.730735	0.808912	0.678356	0.729395	0.758879	0.752625	0.798749	0.693992	0.587	0.853808	0.748269	0.721577	0.719008	0.654456	0.545343	0.712419	0.515747	0.892339	0.732504	0.0822522
434	10	31608	0.126432	69.03	8.635	4.34464	1.56412	0.831957	0.534074	0.736538	0.726588	0.754572	0.713807	0.777335	0.774693	0.6903	0.827417	0.668992	0.602917	0.860099	0.712003	0.700661	0.674592	0.637924	0.547694	0.645216	0.504192	0.875522	0.718295	0.0958216
436	12	28296	0.113184	68.94	8.83272	4.33733	1.60339	0.835595	0.538027	0.739999	0.729149	0.757192	0.715631	0.781153	0.775392	0.69144	0.827131	0.66983	0.60399	0.860404	0.712345	0.702255	0.675466	0.64025	0.549071	0.64518	0.504453	0.876626	0.720745	0.0955767
436	12	28296	0.113184	68.94	8.83272	4.33733	1.60339	0.835595	0.538027	0.739999	0.729149	0.757192	0.715631	0.781153	0.775392	0.69144	0.827131	0.66983	0.60399	0.860404	0.712345	0.702255	0.675466	0.64025	0.549071	0.64518	0.504453	0.876626	0.720745	0.0955767
441	17	23295	0.09318	111.173	10.0015	17.654	4.67775	0.838313	0.543207	0.74252	0.730779	0.761472	0.718523	0.783838	0.777592	0.691543	0.829427	0.671367	0.605473	0.859906	0.713071	0.70455	0.676583	0.640717	0.548465	0.646297	0.504314	0.878042	0.723295	0.0950784
442	18	5014	0.020056	102.251	7.89337	13.6662	3.13118	0.872956	0.601516	0.780515	0.755584	0.794376	0.738333	0.816813	0.786398	0.705724	0.845134	0.694256	0.616374	0.862385	0.716294	0.718189	0.69276	0.65726	0.550558	0.64998	0.505684	0.887216	0.751804	0.0883477
446	22	4437	0.017748	102.21	7.87535	13.6488	3.12053	0.876155	0.607054	0.784426	0.756254	0.7984	0.744084	0.819473	0.788821	0.706897	0.847194	0.698107	0.616295	0.862407	0.716362	0.721433	0.69405	0.659455	0.552175	0.653369	0.506198	0.890354	0.754883	0.0873386
446	10	33085	0.13234	68.2645	8.61518	4.20576	1.53082	0.874974	0.522049	0.753604	0.63287	0.721928	0.722442	0.76512	0.881804	0.701738	0.855176	0.642058	0.561342	0.79592	0.763881	0.711591	0.664803	0.587849	0.589421	0.715566	0.575004	0.873931	0.719101	0.0920421
448	12	29692	0.118768	68.1544	8.77393	4.19339	1.56239	0.877964	0.525832	0.755557	0.634868	0.725734	0.725178	0.768035	0.883235	0.704584	0.855281	0.642934	0.564546	0.797033	0.765492	0.712583	0.666627	0.588761	0.590428	0.715311	0.577327	0.874562	0.721554	0.0915886
448	12	29692	0.118768	68.1544	8.77393	4.19339	1.56239	0.877964	0.525832	0.755557	0.634868	0.725734	0.725178	0.768035	0.883235	0.704584	0.855281	0.642934	0.564546	0.797033	0.765492	0.712583	0.666627	0.588761	0.590428	0.715311	0.577327	0.874562	0.721554	0.0915886
453	17	24451	0.097804	109.678	9.83988	16.9521	4.49087	0.881416	0.531042	0.758394	0.636293	0.728866	0.727475	0.769498	0.885444	0.707272	0.856529	0.64574	0.563106	0.797963	0.76547	0.713734	0.667171	0.589649	0.591101	0.716862	0.578115	0.875608	0.72408	0.0909345
454	18	6075	0.0243	101.389	7.91722	13.3301	3.07724	0.901235	0.577531	0.791523	0.668642	0.754815	0.746914	0.795556	0.896214	0.730288	0.860741	0.659424	0.585432	0.8093	0.774979	0.721893	0.673992	0.598025	0.596872	0.721564	0.580247	0.878683	0.748231	0.0868137
458	22	5381	0.021524	101.391	7.94553	13.3325	3.08986	0.904014	0.579911	0.794369	0.671437	0.755993	0.749954	0.797064	0.897138	0.732671	0.863037	0.660565	0.586415	0.80905	0.773183	0.721985	0.67441	0.595986	0.5958	0.722171	0.582048	0.877253	0.750155	0.0862906
458	10	34336	0.137344	66.8946	8.40595	3.95706	1.432	0.837736	0.55385	0.754587	0.671657	0.760863	0.76047	0.758359	0.771435	0.765276	0.753204	0.601541	0.61236	0.86386	0.801113	0.725769	0.654503	0.665468	0.477283	0.677816	0.56183	0.877825	0.721912	0.0901659
460	12	30909	0.123636	66.8025	8.60319	3.9499	1.47037	0.839982	0.557362	0.75719	0.673752	0.76337	0.762011	0.760458	0.772073	0.76578	0.753065	0.602365	0.614012	0.864489	0.801207	0.72584	0.65468	0.665421	0.477563	0.679009	0.563428	0.878531	0.723769	0.0898258
460	12	30909	0.123636	66.8025	8.60319	3.9499	1.47037	0.839982	0.557362	0.75719	0.673752	0.76337	0.762011	0.760458	0.772073	0.76578	0.753065	0.602365	0.614012	0.864489	0.801207	0.72584	0.65468	0.665421	0.477563	0.679009	0.563428	0.878531	0.723769	0.0898258
465	17	25407	0.101628	111.037	9.7821	17.5725	4.56455	0.842504	0.561696	0.758866	0.676034	0.765439	0.764514	0.763353	0.773901	0.767072	0.753237	0.604204	0.614909	0.865116	0.801787	0.725883	0.65417	0.664955	0.477782	0.680777	0.564116	0.879029	0.725875	0.0893618
466	18	4876	0.019504	103.213	7.72184	14.0387	3.10785	0.876948	0.615874	0.791222	0.720775	0.7984	0.786916	0.793171	0.784044	0.787018	0.750513	0.628999	0.638946	0.875923	0.793581	0.734619	0.647765	0.669196	0.479696	0.694524	0.572806	0.886075	0.754657	0.0843319
470	22	4295	0.01718	103.12	7.72612	14.0016	3.10171	0.88021	0.616414	0.793364	0.722002	0.805471	0.787544	0.795343	0.787078	0.790338	0.748894	0.629802	0.638068	0.875786	0.791735	0.732829	0.645634	0.669965	0.475437	0.697206	0.571129	0.886263	0.756402	0.0842463
470	10	35232	0.140928	72.1384	8.88128	4.94872	1.75484	0.831943	0.537494	0.763709	0.654377	0.753647	0.673138	0.724143	0.812472	0.719176	0.803857	0.626206	0.596432	0.849554	0.775219	0.64606	0.657428	0.693446	0.57997	0.721588	0.541624	0.861873	0.711596	0.097472
472	12	31433	0.125732	72.0478	9.10086	4.94164	1.80555	0.835603	0.542264	0.766487	0.658019	0.755734	0.676916	0.727659	0.814812	0.720676	0.803407	0.627096	0.599131	0.849823	0.776763	0.647663	0.65743	0.693904	0.580139	0.72241	0.542551	0.861674	0.714381	0.0969808
472	12	31433	0.125732	72.0478	9.10086	4.94164	1.80555	0.835603	0.542264	0.766487	0.658019	0.755734	0.676916	0.727659	0.814812	0.720676	0.803407	0.627096	0.599131	0.849823	0.776763	0.647663	0.65743	0.693904	0.580139	0.72241	0.542551	0.861674	0.714381	0.0969808
477	17	25706	0.102824	116.64	10.2706	20.3557	5.28892	0.838773	0.547129	0.7684	0.662355	0.758072	0.680211	0.730899	0.817183	0.722283	0.803898	0.628958	0.602136	0.849938	0.777717	0.649265	0.658193	0.692971	0.579728	0.722672	0.542889	0.861997	0.71709	0.0962853
478	18	2680	0.01072	105.861	8.02738	15.15	3.443	0.879478	0.615858	0.802799	0.714925	0.790672	0.725373	0.762873	0.839739	0.743284	0.797761	0.652052	0.639739	0.863993	0.78041	0.666045	0.672388	0.698134	0.59291	0.735448	0.541231	0.866231	0.752947	0.0896231
482	22	2371	0.009484	105.76	8.06737	15.1097	3.45314	0.882328	0.620835	0.805989	0.718262	0.795867	0.730493	0.764235	0.83973	0.743568	0.79903	0.650569	0.642345	0.864403	0.780261	0.665542	0.671868	0.696752	0.594475	0.738085	0.543442	0.863138	0.755624	0.0879934
482	10	35045	0.14018	72.2974	8.89526	4.98081	1.75781	0.861064	0.524897	0.733457	0.69251	0.755414	0.707148	0.729491	0.729919	0.791996	0.808846	0.653674	0.613055	0.844942	0.777943	0.766029	0.724911	0.669425	0.532744	0.739492	0.54547	0.884035	0.720397	0.0887907
484	12	31395	0.12558	72.1838	9.08365	4.96757	1.80051	0.86286	0.529591	0.735627	0.694935	0.757334	0.709396	0.73147	0.732075	0.791718	0.809826	0.654993	0.615321	0.844545	0.77842	0.766396	0.72502	0.670154	0.533907	0.739322	0.547221	0.883931	0.72243	0.0885832
484	12	31395	0.12558	72.1838	9.08365	4.96757	1.80051	0.86286	0.529591	0.735627	0.694935	0.757334	0.709396	0.73147	0.732075	0.791718	0.809826	0.654993	0.615321	0.844545	0.77842	0.766396	0.72502	0.670154	0.533907	0.739322	0.547221	0.883931	0.72243	0.0885832
489	17	25655	0.10262	113.984	10.1387	19.0109	4.97713	0.865894	0.533717	0.739447	0.697466	0.759014	0.71105	0.732879	0.733132	0.790528	0.809628	0.655272	0.616215	0.845488	0.778347	0.766127	0.724167	0.670824	0.535217	0.739641	0.548782	0.883902	0.724452	0.0885255
490	18	3789	0.015156	104.319	7.858	14.4963	3.24503	0.887965	0.585907	0.784112	0.739773	0.789786	0.737662	0.75772	0.748482	0.799551	0.824888	0.653603	0.64133	0.84996	0.784244	0.764846	0.719979	0.67432	0.55252	0.744788	0.554236	0.888889	0.75178	0.0847461
494	22	3350	0.0134	104.283	7.83947	14.4805	3.23195	0.88806	0.592687	0.78806	0.747463	0.793582	0.737612	0.758955	0.75194	0.79806	0.824627	0.654179	0.644627	0.852537	0.78403	0.765075	0.716269	0.677015	0.55209	0.742537	0.555522	0.890149	0.75441	0.0847002
494	10	32682	0.130728	69.1515	8.59826	4.36524	1.563	0.844915	0.576158	0.737501	0.687489	0.730892	0.635809	0.744324	0.778594	0.723089	0.806331	0.672098	0.580151	0.890964	0.76995	0.713894	0.669298	0.663607	0.605272	0.699146	0.533321	0.847194	0.716879	0.090701
496	12	29189	0.116756	69.0284	8.77392	4.35094	1.60022	0.847545	0.581366	0.740553	0.690757	0.73365	0.639179	0.746223	0.779951	0.723817	0.807102	0.672085	0.582514	0.891534	0.770718	0.714995	0.670681	0.663658	0.605228	0.699356	0.532838	0.848093	0.719394	0.0902896
496	12	29189	0.116756	69.0284	8.77392	4.35094	1.60022	0.847545	0.581366	0.740553	0.690757	0.73365	0.639179	0.746223	0.779951	0.723817	0.807102	0.672085	0.582514	0.891534	0.770718	0.714995	0.670681	0.663658	0.605228	0.699356	0.532838	0.848093	0.719394	0.0902896
501	17	23957	0.095828	108.57	9.80972	16.4511	4.38178	0.85067	0.585925	0.743666	0.693785	0.73561	0.64165	0.749113	0.78115	0.725133	0.807008	0.673686	0.586593	0.891451	0.771132	0.715803	0.672246	0.663919	0.604249	0.701006	0.532266	0.847018	0.721881	0.0897253
502	18	5318	0.021272	102.492	7.82688	13.7573	3.11611	0.875517	0.631534	0.774163	0.728187	0.758838	0.670459	0.767676	0.80613	0.741162	0.818165	0.681741	0.603798	0.890748	0.773693	0.72941	0.686254	0.665852	0.609628	0.715401	0.534223	0.851636	0.746679	0.0850309
506	22	4685	0.01874	102.506	7.84224	13.7637	3.12188	0.875454	0.632657	0.77588	0.730203	0.758058	0.673746	0.770011	0.808645	0.744824	0.819957	0.682391	0.604909	0.890822	0.775347	0.732444	0.686553	0.667236	0.609072	0.716329	0.533191	0.851441	0.74801	0.0848759
506	10	39816	0.159264	67.5595	8.30574	4.06781	1.43773	0.839775	0.606666	0.770042	0.70316	0.768058	0.72604	0.762432	0.847637	0.707404	0.844999	0.650178	0.644615	0.859906	0.783881	0.744437	0.729569	0.67439	0.573262	0.733273	0.587565	0.895356	0.742298	0.092052
508	12	35906	0.143624	67.4792	8.49288	4.06195	1.4748	0.842102	0.610121	0.772559	0.705467	0.770052	0.72804	0.764635	0.848883	0.70789	0.845834	0.651952	0.64634	0.860455	0.784813	0.744778	0.729822	0.673578	0.57411	0.733833	0.588342	0.894669	0.744272	0.091746
508	12	35906	0.143624	67.4792	8.49288	4.06195	1.4748	0.842102	0.610121	0.772559	0.705467	0.770052	0.72804	0.764635	0.848883	0.70789	0.845834	0.651952	0.64634	0.860455	0.784813	0.744778	0.729822	0.673578	0.57411	0.733833	0.588342	0.894669	0.744272	0.091746
513	17	29547	0.118188	107.234	9.50958	15.8401	4.13402	0.844587	0.616255	0.774173	0.708786	0.772887	0.72938	0.767201	0.85034	0.710055	0.846922	0.653214	0.648425	0.861018	0.784428	0.745304	0.730362	0.674197	0.576658	0.734034	0.58896	0.894846	0.746749	0.0910697
514	18	8888	0.035552	100.319	7.81763	12.9131	2.96583	0.867124	0.661454	0.80288	0.740493	0.792979	0.752644	0.78696	0.863805	0.724966	0.858855	0.663985	0.672705	0.870612	0.79523	0.757257	0.731548	0.677205	0.584608	0.729467	0.60216	0.903297	0.769969	0.0862149
518	22	7907	0.031628	100.344	7.81515	12.9224	2.96773	0.868028	0.664727	0.803212	0.742949	0.793284	0.754142	0.788605	0.864108	0.72518	0.858543	0.664917	0.673454	0.871886	0.797079	0.757114	0.730935	0.678639	0.584988	0.730365	0.603895	0.904199	0.771175	0.0864433
518	10	41592	0.166368	65.4899	8.22443	3.71383	1.34382	0.823452	0.610189	0.765255	0.662074	0.742186	0.757465	0.764883	0.794804	0.789587	0.800202	0.623906	0.612534	0.858819	0.778118	0.702202	0.674962	0.6498	0.539479	0.692417	0.558377	0.870408	0.730572	0.0966939
520	12	37232	0.148928	65.392	8.39106	3.70463	1.37208	0.826843	0.614404	0.767901	0.665207	0.745743	0.758595	0.768318	0.796398	0.792356	0.800306	0.625081	0.614458	0.859127	0.779061	0.702084	0.675575	0.649764	0.539885	0.693637	0.559102	0.870783	0.733107	0.0961246
520	12	37232	0.148928	65.392	8.39106	3.70463	1.37208	0.826843	0.614404	0.767901	0.665207	0.745743	0.758595	0.768318	0.796398	0.792356	0.800306	0.625081	0.614458	0.859127	0.779061	0.702084	0.675575	0.649764	0.539885	0.693637	0.559102	0.870783	0.733107	0.0961246
525	17	30643	0.122572	108.349	9.57833	16.3348	4.25914	0.829847	0.619571	0.769425	0.66875	0.748344	0.759456	0.770111	0.798192	0.793803	0.801814	0.62644	0.6151	0.858858	0.780439	0.702248	0.676386	0.649365	0.539797	0.694743	0.560226	0.871798	0.7354	0.0956721
526	18	8679	0.034716	100.599	7.80402	13.0192	2.98717	0.865192	0.668798	0.796578	0.706936	0.783155	0.784249	0.791623	0.819737	0.816972	0.809022	0.642989	0.62778	0.856896	0.792084	0.707282	0.683719	0.645293	0.546549	0.70492	0.569593	0.878788	0.763012	0.0903007
530	22	7706	0.030824	100.526	7.84793	12.994	3.00064	0.866922	0.673955	0.798598	0.70789	0.785492	0.785751	0.793083	0.821438	0.819881	0.810278	0.644887	0.628406	0.856086	0.794057	0.706138	0.684856	0.645212	0.548469	0.706138	0.569881	0.878471	0.765	0.0899438
530	10	35826	0.143304	68.4828	8.63751	4.24564	1.54035	0.851839	0.539734	0.793711	0.676311	0.731731	0.650854	0.765659	0.834548	0.732178	0.813362	0.64837	0.636312	0.842182	0.810026	0.705102	0.675278	0.696561	0.620764	0.71363	0.569893	0.854072	0.725739	0.0899387
532	12	32213	0.128852	68.3822	8.83365	4.23661	1.57989	0.854453	0.544532	0.796464	0.679384	0.734114	0.653494	0.767625	0.836681	0.733384	0.814547	0.650017	0.637429	0.843681	0.810775	0.705041	0.676016	0.697886	0.62318	0.71347	0.568652	0.85422	0.728194	0.0897034
532	12	32213	0.128852	68.3822	8.83365	4.23661	1.57989	0.854453	0.544532	0.796464	0.679384	0.734114	0.653494	0.767625	0.836681	0.733384	0.814547	0.650017	0.637429	0.843681	0.810775	0.705041	0.676016	0.697886	0.62318	0.71347	0.568652	0.85422	0.728194	0.0897034
537	17	26503	0.106012	109.924	9.92223	17.0705	4.54071	0.856224	0.548693	0.798947	0.682753	0.736992	0.655605	0.769517	0.837188	0.733106	0.814813	0.650511	0.64055	0.843471	0.811304	0.704166	0.676546	0.697091	0.624024	0.712655	0.568936	0.854469	0.730174	0.0895343
538	18	6462	0.025848	101.676	7.88164	13.4392	3.0796	0.881074	0.594785	0.825983	0.71433	0.750929	0.678582	0.787372	0.850124	0.749071	0.823507	0.666435	0.65653	0.851903	0.8184	0.699242	0.688641	0.708682	0.63796	0.709687	0.5684	0.855695	0.752696	0.086597
542	22	5706	0.022824	101.673	7.86244	13.4372	3.07329	0.884069	0.597704	0.825184	0.719856	0.754206	0.678496	0.787592	0.851735	0.748948	0.82571	0.66728	0.659043	0.851647	0.818086	0.699264	0.690939	0.708903	0.639064	0.710042	0.568612	0.856642	0.754508	0.086075
542	10	39767	0.159068	67.2699	8.43352	4.02287	1.45193	0.861405	0.608432	0.728028	0.699688	0.777378	0.659152	0.747718	0.765937	0.7533	0.821925	0.671738	0.628398	0.853233	0.761963	0.753212	0.724281	0.653972	0.62494	0.699298	0.576496	0.879159	0.732602	0.0892008
544	12	35804	0.143216	67.1728	8.6357	4.01497	1.49114	0.863716	0.613423	0.731427	0.702771	0.777888	0.662035	0.749567	0.767735	0.754231	0.821905	0.671713	0.629511	0.852642	0.762582	0.75384	0.724207	0.65434	0.625335	0.700006	0.578218	0.879008	0.734781	0.0889246
544	12	35804	0.143216	67.1728	8.6357	4.01497	1.49114	0.863716	0.613423	0.731427	0.702771	0.777888	0.662035	0.749567	0.767735	0.754231	0.821905	0.671713	0.629511	0.852642	0.762582	0.75384	0.724207	0.65434	0.625335	0.700006	0.578218	0.879008	0.734781	0.0889246
549	17	29388	0.117552	107.911	9.68032	16.1496	4.27619	0.865864	0.617463	0.732714	0.705764	0.779961	0.663485	0.750953	0.76897	0.75507	0.822189	0.672298	0.630938	0.852014	0.761944	0.754679	0.723629	0.65343	0.626889	0.699758	0.578842	0.878726	0.736531	0.0887477
550	18	8678	0.034712	100.427	7.92481	12.9606	3.02075	0.888338	0.666455	0.762791	0.730468	0.797534	0.685008	0.767688	0.791254	0.769129	0.829627	0.680053	0.644388	0.852731	0.768092	0.764001	0.72436	0.661443	0.639145	0.700392	0.594204	0.879869	0.758871	0.0843668
554	22	7733	0.030932	100.38	7.91441	12.9422	3.01652	0.88937	0.67005	0.76374	0.732251	0.800918	0.688607	0.770852	0.792771	0.769365	0.829109	0.679103	0.648649	0.852838	0.766908	0.764645	0.725268	0.662033	0.641472	0.698888	0.596017	0.881547	0.760651	0.0840773
554	10	41785	0.16714	66.0973	8.35595	3.81973	1.38666	0.845076	0.625751	0.798385	0.670623	0.74382	0.629759	0.757126	0.781142	0.767381	0.808639	0.632464	0.646141	0.886969	0.779143	0.70438	0.765825	0.636796	0.576977	0.717375	0.590068	0.893969	0.733711	0.0919071
556	12	37584	0.150336	66.0339	8.52354	3.81628	1.41848	0.846584	0.630667	0.800647	0.674609	0.74557	0.631226	0.758474	0.782554	0.768173	0.809533	0.63253	0.648454	0.887226	0.77976	0.704728	0.767361	0.638077	0.576655	0.717699	0.589772	0.894024	0.735765	0.0915689
556	12	37584	0.150336	66.0339	8.52354	3.81628	1.41848	0.846584	0.630667	0.800647	0.674609	0.74557	0.631226	0.758474	0.782554	0.768173	0.809533	0.63253	0.648454	0.887226	0.77976	0.704728	0.767361	0.638077	0.576655	0.717699	0.589772	0.894024	0.735765	0.0915689
561	17	30808	0.123232	108.235	9.64816	16.2895	4.27286	0.849747	0.636442	0.804207	0.677649	0.748069	0.633472	0.760614	0.782524	0.769411	0.809351	0.633991	0.64975	0.88761	0.779213	0.706391	0.768469	0.641035	0.575565	0.718904	0.590366	0.893972	0.738331	0.0908616
562	18	9242	0.036968	100.168	7.88851	12.8597	2.97822	0.878435	0.686377	0.829582	0.708234	0.767312	0.657163	0.778511	0.800963	0.773967	0.817356	0.641474	0.667604	0.892177	0.783759	0.71451	0.77559	0.651699	0.570872	0.732255	0.580718	0.889472	0.761505	0.0843536
566	22	8187	0.032748	100.121	7.89192	12.842	2.97367	0.879138	0.692073	0.831684	0.711372	0.770001	0.659643	0.779834	0.80066	0.774887	0.818248	0.643703	0.66911	0.89178	0.785147	0.714792	0.776231	0.652925	0.570966	0.73348	0.581471	0.891474	0.763559	0.0838322
566	10	43181	0.172724	66.9293	8.49806	3.96685	1.45018	0.840925	0.620551	0.731815	0.676698	0.794203	0.713809	0.780378	0.79249	0.736921	0.832542	0.632431	0.637815	0.83436	0.790185	0.755726	0.649973	0.688949	0.609736	0.719043	0.575728	0.897316	0.736005	0.0918904
568	12	38718	0.154872	66.8433	8.67395	3.95995	1.4863	0.843522	0.625368	0.73533	0.680188	0.795986	0.717212	0.782001	0.793494	0.738248	0.833269	0.634317	0.639457	0.834237	0.789697	0.755488	0.651428	0.688866	0.611305	0.719962	0.576825	0.897916	0.738463	0.0916168
568	12	38718	0.154872	66.8433	8.67395	3.95995	1.4863	0.843522	0.625368	0.73533	0.680188	0.795986	0.717212	0.782001	0.793494	0.738248	0.833269	0.634317	0.639457	0.834237	0.789697	0.755488	0.651428	0.688866	0.611305	0.719962	0.576825	0.897916	0.738463	0.0916168
573	17	31803	0.127212	106.056	9.72505	15.3503	4.15133	0.847845	0.629375	0.73927	0.684574	0.798006	0.719602	0.784266	0.794422	0.739679	0.833758	0.635679	0.642659	0.833475	0.789721	0.755636	0.652659	0.687231	0.612379	0.719791	0.57886	0.899223	0.741177	0.0911405
574	18	10097	0.040388	100.214	7.87047	12.8759	2.96909	0.875458	0.666337	0.773646	0.71551	0.813063	0.742894	0.797167	0.800733	0.753194	0.840547	0.654452	0.656779	0.83297	0.797564	0.756759	0.669456	0.684312	0.623898	0.714569	0.590126	0.901902	0.762864	0.0855832
578	22	8922	0.035688	100.16	7.84923	12.854	2.95277	0.876933	0.668964	0.775779	0.72069	0.814728	0.743892	0.7987	0.801782	0.751849	0.840338	0.657364	0.659325	0.83126	0.798924	0.759079	0.670534	0.683983	0.625252	0.714246	0.588097	0.902096	0.764612	0.0858628
578	10	43056	0.172224	66.1683	8.25791	3.82779	1.37601	0.824078	0.610449	0.767408	0.666492	0.752404	0.722849	0.734799	0.84555	0.762542	0.819084	0.639876	0.630458	0.846537	0.766688	0.743752	0.67353	0.684516	0.610321	0.713791	0.624094	0.886113	0.733357	0.0895184
580	12	38775	0.1551	66.0984	8.41831	3.82296	1.40871	0.826976	0.614932	0.770006	0.668317	0.755293	0.724681	0.736273	0.846654	0.762837	0.819536	0.639845	0.631605	0.846886	0.767182	0.744797	0.673604	0.684191	0.611322	0.713862	0.624075	0.885648	0.735412	0.0891012
580	12	38775	0.1551	66.0984	8.41831	3.82296	1.40871	0.826976	0.614932	0.770006	0.668317	0.755293	0.724681	0.736273	0.846654	0.762837	0.819536	0.639845	0.631605	0.846886	0.767182	0.744797	0.673604	0.684191	0.611322	0.713862	0.624075	0.885648	0.735412	0.0891012
585	17	31840	0.12736	109.05	9.49974	16.6419	4.27765	0.829915	0.620399	0.772409	0.670901	0.75771	0.726806	0.737531	0.847205	0.763536	0.821655	0.641756	0.632004	0.846796	0.766347	0.745886	0.673084	0.683998	0.611448	0.714055	0.623775	0.886511	0.737655	0.0887195
586	18	9164	0.036656	100.717	7.80029	13.0639	2.99151	0.858304	0.668922	0.803852	0.705369	0.781755	0.741488	0.751419	0.860432	0.77117	0.830314	0.650535	0.642623	0.858468	0.773134	0.756384	0.676069	0.689382	0.607431	0.71399	0.629911	0.886676	0.76102	0.083465
590	22	8121	0.032484	100.655	7.79537	13.04	2.98511	0.8587	0.674116	0.803842	0.706563	0.784078	0.74295	0.751939	0.863133	0.772627	0.831302	0.652444	0.643702	0.859808	0.775336	0.757542	0.67701	0.688277	0.607007	0.714629	0.628802	0.886344	0.762588	0.0830357
590	10	43083	0.172332	67.3592	8.53764	4.04293	1.47679	0.794269	0.63308	0.815774	0.735371	0.736393	0.708748	0.731541	0.800826	0.770466	0.856695	0.670903	0.694775	0.853713	0.803171	0.750633	0.709503	0.702597	0.593413	0.697352	0.591718	0.866026	0.74461	0.0887391
592	12	38873	0.155492	67.2825	8.71397	4.03752	1.51304	0.797739	0.637332	0.817251	0.737684	0.737568	0.710815	0.732925	0.801829	0.770162	0.856957	0.673732	0.696306	0.854488	0.802961	0.751794	0.709336	0.702686	0.594732	0.697026	0.591812	0.865665	0.746581	0.0884437
592	12	38873	0.155492	67.2825	8.71397	4.03752	1.51304	0.797739	0.637332	0.817251	0.737684	0.737568	0.710815	0.732925	0.801829	0.770162	0.856957	0.673732	0.696306	0.854488	0.802961	0.751794	0.709336	0.702686	0.594732	0.697026	0.591812	0.865665	0.746581	0.0884437
597	17	32014	0.128056	109.795	9.81491	17.0035	4.48722	0.799525	0.642406	0.819766	0.741519	0.738255	0.713266	0.735303	0.802555	0.771006	0.858702	0.674221	0.697617	0.854376	0.803336	0.751374	0.71072	0.703333	0.59663	0.696664	0.592116	0.865574	0.748724	0.088498
598	18	8191	0.032764	101.174	7.84657	13.2426	3.03903	0.832438	0.698633	0.843365	0.777011	0.758638	0.731351	0.750885	0.816811	0.773532	0.864974	0.693566	0.722134	0.859846	0.804969	0.757783	0.718655	0.708705	0.610914	0.69729	0.601148	0.867904	0.77347	0.0842963
602	22	7232	0.028928	101.118	7.87284	13.2226	3.04745	0.837182	0.70195	0.84458	0.779867	0.75961	0.732439	0.749862	0.817754	0.775166	0.866358	0.69628	0.723313	0.858476	0.80448	0.759748	0.717989	0.709624	0.613385	0.698078	0.60253	0.869815	0.775412	0.0841699
602	10	39295	0.15718	67.7101	8.59316	4.10653	1.49979	0.882504	0.665097	0.765861	0.721491	0.768355	0.667808	0.746494	0.808436	0.767528	0.81672	0.60467	0.656636	0.838313	0.766802	0.719265	0.732281	0.651482	0.640463	0.695648	0.59986	0.860657	0.749563	0.0861839
604	12	35457	0.141828	67.6365	8.77236	4.10177	1.53769	0.884494	0.669501	0.768029	0.723567	0.770511	0.6707	0.747934	0.80905	0.768269	0.817342	0.606312	0.657571	0.837423	0.766139	0.719562	0.732436	0.652424	0.640381	0.695617	0.600432	0.861071	0.751456	0.0859229
604	12	35457	0.141828	67.6365	8.77236	4.10177	1.53769	0.884494	0.669501	0.768029	0.723567	0.770511	0.6707	0.747934	0.80905	0.768269	0.817342	0.606312	0.657571	0.837423	0.766139	0.719562	0.732436	0.652424	0.640381	0.695617	0.600432	0.861071	0.751456	0.0859229
609	17	29267	0.117068	111.265	9.88746	17.6875	4.63929	0.88651	0.673523	0.769553	0.725425	0.772269	0.672754	0.749991	0.81035	0.768699	0.817422	0.606297	0.660642	0.83753	0.765982	0.72141	0.732617	0.654782	0.640551	0.695117	0.599566	0.86138	0.753235	0.0857045
610	18	6211	0.024844	102.416	7.93035	13.7336	3.15717	0.913299	0.723474	0.803091	0.760264	0.795605	0.695057	0.77089	0.820721	0.780309	0.824666	0.622605	0.677347	0.84294	0.768556	0.728224	0.740058	0.660924	0.647963	0.696265	0.607954	0.870069	0.778025	0.0814579
614	22	5543	0.022172	102.38	7.93864	13.7199	3.16241	0.914757	0.72551	0.805701	0.760419	0.796951	0.696915	0.773318	0.822389	0.782158	0.826809	0.624391	0.6768	0.843496	0.769349	0.730561	0.740123	0.662818	0.647303	0.697997	0.609598	0.869565	0.779588	0.081394
614	10	42620	0.17048	69.5807	8.75729	4.45137	1.61133	0.852604	0.618125	0.76951	0.703168	0.757942	0.655338	0.789489	0.717433	0.758282	0.857755	0.659737	0.67615	0.849296	0.756793	0.807121	0.735265	0.654036	0.566729	0.717292	0.590052	0.894908	0.738632	0.0940853
616	12	38394	0.153576	69.4999	8.95872	4.44596	1.65471	0.854587	0.622832	0.7718	0.704941	0.759832	0.657225	0.791413	0.720503	0.759207	0.857842	0.661158	0.67771	0.849182	0.756928	0.807743	0.735115	0.655376	0.56794	0.717834	0.590248	0.896078	0.740668	0.0937533
616	12	38394	0.153576	69.4999	8.95872	4.44596	1.65471	0.854587	0.622832	0.7718	0.704941	0.759832	0.657225	0.791413	0.720503	0.759207	0.857842	0.661158	0.67771	0.849182	0.756928	0.807743	0.735115	0.655376	0.56794	0.717834	0.590248	0.896078	0.740668	0.0937533
621	17	31672	0.126688	110.099	10.0458	17.1611	4.61794	0.857256	0.627384	0.775101	0.706413	0.761666	0.658847	0.792782	0.723147	0.760293	0.85915	0.663046	0.679922	0.84911	0.755825	0.80778	0.737086	0.657505	0.569115	0.717858	0.590806	0.897212	0.742882	0.0935184
622	18	7193	0.028772	101.856	7.89515	13.5107	3.09335	0.885236	0.685111	0.815307	0.73926	0.786251	0.678507	0.806061	0.747463	0.778465	0.866884	0.68525	0.705478	0.848672	0.757264	0.81197	0.751008	0.670096	0.579522	0.715626	0.604546	0.908592	0.770314	0.0880619
626	22	6346	0.025384	101.753	7.90997	13.4711	3.09426	0.887567	0.687283	0.818232	0.742751	0.78774	0.680271	0.808856	0.7474	0.781437	0.867082	0.685471	0.708478	0.847778	0.759061	0.813268	0.750473	0.668374	0.58076	0.715332	0.603372	0.90821	0.772219	0.0880746
626	10	46479	0.185916	66.9197	8.36077	3.95947	1.42441	0.84465	0.677586	0.759762	0.68787	0.791271	0.742056	0.789561	0.786689	0.739151	0.808731	0.663698	0.653263	0.860098	0.778674	0.767497	0.740614	0.667581	0.61176	0.711579	0.611567	0.883291	0.752412	0.0856796
628	12	41990	0.16796	66.8574	8.52107	3.9558	1.45779	0.847023	0.681365	0.762515	0.690248	0.793213	0.744368	0.790605	0.787688	0.739676	0.809919	0.664742	0.654477	0.8603	0.778959	0.76729	0.74151	0.667814	0.611717	0.711979	0.612551	0.884187	0.75436	0.0854505
628	12	41990	0.16796	66.8574	8.52107	3.9558	1.45779	0.847023	0.681365	0.762515	0.690248	0.793213	0.744368	0.790605	0.787688	0.739676	0.809919	0.664742	0.654477	0.8603	0.778959	0.76729	0.74151	0.667814	0.611717	0.711979	0.612551	0.884187	0.75436	0.0854505
633	17	34617	0.138468	109.365	9.61855	16.793	4.36136	0.85016	0.683306	0.766199	0.693604	0.795577	0.746396	0.791605	0.788081	0.741904	0.811191	0.665771	0.655718	0.860112	0.778909	0.76812	0.742078	0.66788	0.611867	0.713363	0.612647	0.884955	0.75644	0.0850961
634	18	8090	0.03236	102.059	7.71982	13.5801	3.04944	0.879604	0.724598	0.803028	0.728616	0.819407	0.767244	0.808035	0.796972	0.752658	0.824722	0.677256	0.668727	0.865884	0.779048	0.771323	0.742954	0.671446	0.6178	0.716193	0.618912	0.887824	0.780175	0.0804955
638	22	7222	0.028888	102.034	7.68059	13.5681	3.03047	0.88265	0.727845	0.805594	0.730199	0.820271	0.771324	0.808294	0.79874	0.753739	0.824633	0.678413	0.671005	0.865757	0.778455	0.772847	0.743769	0.670936	0.616311	0.715937	0.618873	0.88715	0.78206	0.0802852
638	10	44013	0.176052	69.8408	8.71604	4.49783	1.613	0.850987	0.650978	0.814305	0.707666	0.741304	0.708722	0.776521	0.791493	0.739134	0.833322	0.630427	0.665849	0.835106	0.81752	0.763627	0.736521	0.658408	0.594483	0.687354	0.610797	0.895667	0.750605	0.0873796
640	12	39776	0.159104	69.7563	8.90643	4.49106	1.65379	0.853605	0.654943	0.816598	0.711773	0.742609	0.710755	0.777605	0.792601	0.739768	0.833593	0.631599	0.667614	0.834435	0.818534	0.764469	0.737052	0.659015	0.594454	0.688971	0.612191	0.895188	0.752679	0.0870255
640	12	39776	0.159104	69.7563	8.90643	4.49106	1.65379	0.853605	0.654943	0.816598	0.711773	0.742609	0.710755	0.777605	0.792601	0.739768	0.833593	0.631599	0.667614	0.834435	0.818534	0.764469	0.737052	0.659015	0.594454	0.688971	0.612191	0.895188	0.752679	0.0870255
645	17	32779	0.131116	109.192	9.97047	16.7426	4.50053	0.855944	0.658775	0.817993	0.713841	0.745538	0.712987	0.778883	0.794014	0.739086	0.834391	0.633073	0.667348	0.834772	0.818069	0.764834	0.737515	0.659813	0.594466	0.689298	0.613579	0.894826	0.754468	0.0868681
646	18	7801	0.031204	101.725	7.88613	13.4586	3.08231	0.88072	0.711383	0.840661	0.755736	0.769517	0.741315	0.79477	0.808294	0.750224	0.845597	0.657352	0.682733	0.832586	0.825984	0.772786	0.74202	0.672862	0.603512	0.693885	0.629022	0.896167	0.779608	0.0832225
650	22	6901	0.027604	101.664	7.83409	13.4319	3.05911	0.88393	0.71678	0.841762	0.757064	0.772424	0.741269	0.795102	0.809013	0.747718	0.847993	0.657368	0.681423	0.832923	0.825098	0.773728	0.741849	0.673815	0.603753	0.69374	0.630126	0.895595	0.781262	0.0833486
650	10	45101	0.180404	66.5102	8.25182	3.88524	1.38967	0.847187	0.659498	0.796878	0.712246	0.719374	0.708155	0.740094	0.806878	0.772688	0.798619	0.603168	0.658378	0.845092	0.799517	0.733454	0.765271	0.684098	0.626538	0.720505	0.589122	0.851833	0.746155	0.0859037
652	12	40643	0.162572	66.4465	8.42744	3.88194	1.42465	0.849396	0.66298	0.798674	0.714723	0.722055	0.711193	0.742342	0.808356	0.774438	0.800285	0.603659	0.659646	0.845668	0.798895	0.733693	0.76638	0.684903	0.626676	0.719927	0.590102	0.851463	0.74821	0.0855328
652	12	40643	0.162572	66.4465	8.42744	3.88194	1.42465	0.849396	0.66298	0.798674	0.714723	0.722055	0.711193	0.742342	0.808356	0.774438	0.800285	0.603659	0.659646	0.845668	0.798895	0.733693	0.76638	0.684903	0.626676	0.719927	0.590102	0.851463	0.74821	0.0855328
657	17	33450	0.1338	107.909	9.47599	16.1326	4.1808	0.851031	0.66562	0.801271	0.717369	0.723423	0.713229	0.744066	0.808909	0.775441	0.800927	0.604439	0.661555	0.845561	0.798909	0.734006	0.7658	0.684305	0.628416	0.719596	0.590359	0.851375	0.749847	0.085446
658	18	10924	0.043696	99.9332	7.75864	12.7636	2.9233	0.872711	0.703909	0.82273	0.75	0.747986	0.731371	0.758605	0.818153	0.787898	0.811058	0.610536	0.674478	0.849506	0.801904	0.735308	0.77316	0.687843	0.633559	0.720798	0.595295	0.850558	0.769763	0.0820809
662	22	9649	0.038596	99.9335	7.70224	12.7605	2.90117	0.874702	0.706913	0.824438	0.753342	0.749767	0.73334	0.760441	0.819619	0.78889	0.810395	0.611773	0.677169	0.85071	0.802311	0.734428	0.77236	0.688102	0.634004	0.719297	0.593585	0.850451	0.771519	0.0816869
662	10	46611	0.186444	65.4676	8.31989	3.71413	1.362	0.817028	0.652603	0.771996	0.717245	0.763103	0.704308	0.774034	0.798674	0.769657	0.851934	0.64016	0.66922	0.86382	0.781393	0.741874	0.758426	0.672577	0.600266	0.70862	0.634979	0.87725	0.746829	0.0908802
664	12	42058	0.168232	65.3844	8.50651	3.70845	1.39819	0.820486	0.656724	0.774894	0.719364	0.765277	0.706726	0.775429	0.800442	0.770674	0.852287	0.64071	0.670562	0.86452	0.782217	0.743664	0.758346	0.674354	0.599517	0.709306	0.635444	0.877502	0.74909	0.0904204
664	12	42058	0.168232	65.3844	8.50651	3.70845	1.39819	0.820486	0.656724	0.774894	0.719364	0.765277	0.706726	0.775429	0.800442	0.770674	0.852287	0.64071	0.670562	0.86452	0.782217	0.743664	0.758346	0.674354	0.599517	0.709306	0.635444	0.877502	0.74909	0.0904204
669	17	34703	0.138812	107.247	9.59206	15.8523	4.19136	0.823546	0.660073	0.777915	0.72135	0.767873	0.709391	0.776316	0.800767	0.771129	0.853096	0.641285	0.671325	0.865098	0.781964	0.74361	0.757269	0.67497	0.600813	0.709996	0.6347	0.877575	0.751043	0.0903457
670	18	9914	0.039656	100.616	7.67699	13.0179	2.92999	0.853389	0.705971	0.805275	0.749647	0.785304	0.735576	0.797609	0.811479	0.782278	0.862165	0.654226	0.678989	0.87215	0.787926	0.749344	0.756708	0.687815	0.60702	0.711469	0.644997	0.877043	0.774068	0.08468
674	22	8811	0.035244	100.55	7.65774	12.9918	2.92293	0.857564	0.710249	0.8074	0.751788	0.787992	0.735785	0.799512	0.81194	0.783679	0.861537	0.655771	0.681591	0.872262	0.788163	0.750993	0.75854	0.687096	0.608444	0.712235	0.644989	0.876915	0.77626	0.0838483
674	10	46864	0.187456	68.2602	8.47957	4.19898	1.50196	0.860149	0.667399	0.795803	0.697668	0.774102	0.709361	0.753692	0.768074	0.785998	0.81745	0.689869	0.678026	0.842779	0.812905	0.751803	0.720116	0.663868	0.621959	0.701722	0.600504	0.874253	0.755016	0.086741
676	12	42344	0.169376	68.1913	8.67548	4.19551	1.54269	0.862377	0.67176	0.798437	0.700453	0.774974	0.711577	0.755302	0.769306	0.787172	0.817884	0.690676	0.678797	0.844394	0.812783	0.752503	0.720622	0.665915	0.623477	0.700973	0.602541	0.874138	0.75705	0.086474
676	12	42344	0.169376	68.1913	8.67548	4.19551	1.54269	0.862377	0.67176	0.798437	0.700453	0.774974	0.711577	0.755302	0.769306	0.787172	0.817884	0.690676	0.678797	0.844394	0.812783	0.752503	0.720622	0.665915	0.623477	0.700973	0.602541	0.874138	0.75705	0.086474
681	17	34948	0.139792	108.581	9.71591	16.4489	4.3426	0.864012	0.675189	0.80162	0.702286	0.777097	0.714218	0.757955	0.77096	0.788243	0.818888	0.692171	0.679352	0.844855	0.812693	0.752661	0.7212	0.668407	0.624957	0.700641	0.602781	0.874943	0.759055	0.086402
682	18	10277	0.041108	100.4	7.90237	12.9488	3.00358	0.888051	0.716843	0.827819	0.734407	0.797314	0.733045	0.780335	0.782524	0.801985	0.831906	0.703367	0.691496	0.848837	0.810791	0.75776	0.729055	0.674419	0.636616	0.700788	0.613457	0.88124	0.780924	0.0826084
686	22	9150	0.0366	100.399	7.89062	12.9476	2.99788	0.891257	0.719563	0.832896	0.735355	0.799071	0.735902	0.781148	0.783224	0.803552	0.832131	0.702514	0.693115	0.84929	0.810601	0.755301	0.73	0.672951	0.635628	0.700984	0.614645	0.882077	0.782855	0.0823608
686	10	44765	0.17906	65.3032	8.26873	3.68504	1.34441	0.834324	0.678733	0.750207	0.718675	0.766481	0.715771	0.786083	0.792382	0.771384	0.790975	0.657042	0.654239	0.855892	0.805406	0.791824	0.745326	0.65578	0.567832	0.719971	0.645929	0.871585	0.750393	0.0862661
688	12	40512	0.162048	65.2354	8.45344	3.68184	1.38217	0.836814	0.682501	0.752283	0.720663	0.767155	0.718269	0.787322	0.793049	0.7725	0.792025	0.657657	0.656238	0.855981	0.805897	0.792407	0.745557	0.655608	0.567511	0.720231	0.647105	0.872063	0.752178	0.0861192
688	12	40512	0.162048	65.2354	8.45344	3.68184	1.38217	0.836814	0.682501	0.752283	0.720663	0.767155	0.718269	0.787322	0.793049	0.7725	0.792025	0.657657	0.656238	0.855981	0.805897	0.792407	0.745557	0.655608	0.567511	0.720231	0.647105	0.872063	0.752178	0.0861192
693	17	33462	0.133848	108.184	9.54463	16.2596	4.24255	0.839579	0.685658	0.754303	0.722267	0.768887	0.720549	0.789552	0.794259	0.774401	0.793258	0.658792	0.656596	0.856016	0.806273	0.793198	0.746907	0.655789	0.566852	0.721206	0.648108	0.872348	0.754078	0.0861229
694	18	9015	0.03606	101.28	7.64223	13.2713	2.95902	0.865835	0.725291	0.782252	0.751525	0.784359	0.741098	0.806323	0.807321	0.784027	0.807543	0.680033	0.671159	0.851858	0.807432	0.797781	0.746423	0.6665	0.569884	0.73178	0.653966	0.875541	0.775436	0.0821875
698	22	8009	0.032036	101.225	7.67493	13.2522	2.97048	0.867337	0.728805	0.783681	0.75359	0.787989	0.741416	0.806593	0.808028	0.786303	0.808465	0.682982	0.670995	0.851292	0.808403	0.797915	0.745349	0.665626	0.569172	0.73355	0.653515	0.876014	0.777028	0.0819091
698	10	39471	0.157884	69.638	8.6613	4.45781	1.59756	0.870335	0.656609	0.776443	0.69864	0.765359	0.678865	0.776469	0.820058	0.740113	0.823212	0.648349	0.717007	0.814851	0.802463	0.75031	0.741874	0.67732	0.630754	0.711814	0.621798	0.88679	0.752252	0.0859972
700	12	35728	0.142912	69.5562	8.84979	4.45149	1.63856	0.873671	0.659511	0.778339	0.701705	0.767171	0.680167	0.77715	0.820995	0.740316	0.823808	0.650302	0.717812	0.815117	0.802312	0.751078	0.742177	0.677564	0.632193	0.712005	0.622607	0.888183	0.754092	0.0855248
700	12	35728	0.142912	69.5562	8.84979	4.45149	1.63856	0.873671	0.659511	0.778339	0.701705	0.767171	0.680167	0.77715	0.820995	0.740316	0.823808	0.650302	0.717812	0.815117	0.802312	0.751078	0.742177	0.677564	0.632193	0.712005	0.622607	0.888183	0.754092	0.0855248
705	17	29436	0.117744	109.373	9.85921	16.8154	4.47265	0.874575	0.663779	0.779709	0.704698	0.769415	0.68136	0.77857	0.821409	0.740811	0.824076	0.650717	0.719646	0.815566	0.803846	0.751597	0.743358	0.676977	0.634393	0.711476	0.623081	0.888878	0.755745	0.0852584
706	18	7510	0.03004	101.195	7.79969	13.2479	3.01399	0.900333	0.705792	0.806591	0.731491	0.786618	0.70466	0.78968	0.831425	0.753995	0.836085	0.666844	0.74008	0.819441	0.809454	0.760652	0.743409	0.686085	0.650999	0.713116	0.634421	0.893941	0.777357	0.0811608
710	22	6645	0.02658	101.196	7.8073	13.2484	3.01865	0.901731	0.708653	0.807374	0.733333	0.786682	0.706321	0.789917	0.833785	0.754703	0.836418	0.668774	0.742438	0.818435	0.810609	0.762453	0.745147	0.686983	0.653875	0.714597	0.63702	0.893153	0.77875	0.0810807
710	10	44695	0.17878	65.1444	8.16828	3.65494	1.31657	0.859011	0.653552	0.818257	0.786609	0.758284	0.711702	0.739143	0.81348	0.766551	0.842253	0.620025	0.698848	0.826054	0.797964	0.748764	0.781944	0.676675	0.59491	0.683164	0.642947	0.881609	0.762812	0.0853642
712	12	40592	0.162368	65.0912	8.34994	3.65385	1.35206	0.861574	0.657839	0.820777	0.788862	0.760519	0.713823	0.7407	0.815555	0.766986	0.842814	0.619925	0.699608	0.826086	0.798901	0.748682	0.782334	0.676636	0.59423	0.683669	0.643403	0.882033	0.764823	0.0850496
712	12	40592	0.162368	65.0912	8.34994	3.65385	1.35206	0.861574	0.657839	0.820777	0.788862	0.760519	0.713823	0.7407	0.815555	0.766986	0.842814	0.619925	0.699608	0.826086	0.798901	0.748682	0.782334	0.676636	0.59423	0.683669	0.643403	0.882033	0.764823	0.0850496
717	17	33685	0.13474	106.051	9.37288	15.3213	3.98878	0.863916	0.662461	0.82274	0.791168	0.762773	0.715853	0.742497	0.817159	0.76871	0.843936	0.621538	0.70003	0.827579	0.798842	0.749473	0.782069	0.677972	0.59341	0.683494	0.643506	0.88198	0.766926	0.0848218
718	18	10616	0.042464	100.399	7.60958	12.9313	2.88901	0.887575	0.700452	0.845752	0.809627	0.787302	0.734881	0.758478	0.832423	0.779248	0.855454	0.632677	0.707046	0.828937	0.802515	0.751413	0.781839	0.677562	0.594103	0.686511	0.645394	0.88701	0.786092	0.0807038
722	22	9435	0.03774	100.367	7.60187	12.9188	2.88186	0.890355	0.704399	0.848596	0.814308	0.790355	0.737997	0.75983	0.834817	0.780922	0.856121	0.632856	0.707154	0.828776	0.80106	0.750503	0.782936	0.678113	0.592899	0.685003	0.6469	0.888394	0.788475	0.0800978
722	10	44662	0.178648	68.1684	8.54932	4.18571	1.51279	0.851652	0.633234	0.782791	0.74354	0.804543	0.710112	0.753985	0.803435	0.760837	0.820306	0.636134	0.676548	0.856645	0.793639	0.776768	0.770431	0.633223	0.602537	0.702532	0.630133	0.8831	0.754654	0.0905135
724	12	40443	0.161772	68.0863	8.73065	4.17937	1.5505	0.853905	0.637292	0.786045	0.746149	0.80658	0.713201	0.755842	0.804416	0.761405	0.822046	0.636995	0.677262	0.857491	0.793648	0.777081	0.771345	0.633459	0.60291	0.703261	0.630319	0.883379	0.756828	0.0902899
724	12	40443	0.161772	68.0863	8.73065	4.17937	1.5505	0.853905	0.637292	0.786045	0.746149	0.80658	0.713201	0.755842	0.804416	0.761405	0.822046	0.636995	0.677262	0.857491	0.793648	0.777081	0.771345	0.633459	0.60291	0.703261	0.630319	0.883379	0.756828	0.0902899
729	17	33255	0.13302	107.726	9.75971	16.0742	4.2894	0.857164	0.641603	0.789941	0.749662	0.808435	0.715156	0.758638	0.805127	0.76372	0.824673	0.637258	0.679266	0.857676	0.794076	0.777402	0.772155	0.634055	0.605127	0.702691	0.630326	0.883085	0.759416	0.089711
730	18	9871	0.039484	100.417	7.79299	12.9484	2.95226	0.879901	0.682048	0.821092	0.779911	0.830767	0.743035	0.773883	0.816381	0.773326	0.842215	0.645477	0.687924	0.860247	0.801388	0.785989	0.771908	0.63641	0.610779	0.705805	0.632611	0.88142	0.781389	0.0852616
734	22	8795	0.03518	100.404	7.78349	12.9431	2.94664	0.882263	0.685617	0.822456	0.782433	0.831666	0.745253	0.774019	0.817339	0.772086	0.842467	0.644855	0.689426	0.860148	0.801706	0.786128	0.773508	0.63593	0.61245	0.705003	0.631268	0.881808	0.782855	0.0847526
734	10	44602	0.178408	65.4631	8.17857	3.70745	1.33153	0.846072	0.697088	0.7877	0.724878	0.773631	0.688052	0.735617	0.82447	0.762578	0.869389	0.628817	0.696056	0.840646	0.818181	0.757601	0.758273	0.712356	0.630824	0.722355	0.622315	0.874098	0.760001	0.0867989
736	12	40462	0.161848	65.384	8.36043	3.70206	1.3655	0.848265	0.701498	0.789321	0.728016	0.77637	0.689449	0.737902	0.82512	0.762987	0.870125	0.629714	0.695863	0.841011	0.818719	0.758811	0.75823	0.713435	0.631902	0.72248	0.622695	0.874821	0.761977	0.0864026
736	12	40462	0.161848	65.384	8.36043	3.70206	1.3655	0.848265	0.701498	0.789321	0.728016	0.77637	0.689449	0.737902	0.82512	0.762987	0.870125	0.629714	0.695863	0.841011	0.818719	0.758811	0.75823	0.713435	0.631902	0.72248	0.622695	0.874821	0.761977	0.0864026
741	17	33549	0.134196	107.516	9.44096	15.9575	4.12951	0.851113	0.70564	0.791588	0.730216	0.778905	0.689663	0.740022	0.826433	0.763898	0.871278	0.630988	0.697353	0.840964	0.819711	0.760529	0.758547	0.715223	0.633745	0.721765	0.623089	0.874959	0.764045	0.0858815
742	18	9956	0.039824	100.449	7.64106	12.9521	2.89348	0.871635	0.744727	0.816191	0.761601	0.800121	0.707413	0.757935	0.840297	0.776818	0.878465	0.640619	0.712887	0.843059	0.825532	0.773202	0.762857	0.723483	0.643431	0.725593	0.62716	0.876657	0.78466	0.0805526
746	22	8875	0.0355	100.388	7.65258	12.9295	2.89436	0.873859	0.748338	0.817803	0.764563	0.803099	0.708958	0.759324	0.842028	0.778085	0.879324	0.64231	0.715324	0.844	0.826873	0.773577	0.764676	0.724845	0.643775	0.727155	0.627155	0.878085	0.786747	0.0800847
746	10	46916	0.187664	67.6373	8.49047	4.08917	1.47437	0.856435	0.712518	0.81663	0.740163	0.779638	0.742902	0.80529	0.793823	0.777464	0.837785	0.691267	0.730177	0.829824	0.80577	0.752803	0.749606	0.647689	0.625639	0.721747	0.66504	0.902912	0.776054	0.0807675
748	12	42627	0.170508	67.5617	8.69	4.08486	1.51546	0.858845	0.715861	0.81866	0.74271	0.780996	0.744868	0.806179	0.794062	0.779189	0.839374	0.692882	0.731532	0.830026	0.805757	0.752856	0.749631	0.649424	0.62654	0.722254	0.665494	0.90309	0.777874	0.0802952
748	12	42627	0.170508	67.5617	8.69	4.08486	1.51546	0.858845	0.715861	0.81866	0.74271	0.780996	0.744868	0.806179	0.794062	0.779189	0.839374	0.692882	0.731532	0.830026	0.805757	0.752856	0.749631	0.649424	0.62654	0.722254	0.665494	0.90309	0.777874	0.0802952
753	17	35466	0.141864	106.933	9.68176	15.7228	4.19168	0.860542	0.718914	0.820518	0.743867	0.78306	0.74625	0.807492	0.795283	0.780283	0.839847	0.693932	0.732603	0.830105	0.806152	0.752791	0.749507	0.650933	0.628123	0.721917	0.664608	0.903682	0.779386	0.0801593
754	18	11136	0.044544	99.9904	7.97856	12.7979	3.00664	0.883396	0.755837	0.838676	0.767107	0.801096	0.761404	0.818337	0.7993	0.795304	0.851293	0.70775	0.740751	0.830819	0.811467	0.755298	0.754535	0.658181	0.634384	0.727505	0.668193	0.904544	0.797175	0.0758965
758	22	9959	0.039836	99.932	7.98581	12.7764	3.00831	0.885631	0.757958	0.839291	0.769605	0.802892	0.762577	0.821418	0.799729	0.79752	0.851943	0.710865	0.740285	0.832614	0.811778	0.755247	0.754744	0.657496	0.632895	0.727985	0.669143	0.904257	0.798752	0.0753911
758	10	40965	0.16386	65.3283	8.22341	3.68723	1.33567	0.869828	0.685341	0.79463	0.768925	0.77128	0.738216	0.785878	0.793641	0.755633	0.826608	0.705126	0.721445	0.843183	0.818406	0.777017	0.704382	0.656402	0.606811	0.711937	0.595984	0.894654	0.771085	0.0854409
760	12	37243	0.148972	65.2608	8.39734	3.68349	1.36922	0.871882	0.688693	0.796861	0.771111	0.772883	0.740528	0.787571	0.794686	0.757122	0.82692	0.705408	0.721881	0.844185	0.819053	0.77828	0.705273	0.656902	0.607537	0.712886	0.596756	0.895041	0.772903	0.085151
760	12	37243	0.148972	65.2608	8.39734	3.68349	1.36922	0.871882	0.688693	0.796861	0.771111	0.772883	0.740528	0.787571	0.794686	0.757122	0.82692	0.705408	0.721881	0.844185	0.819053	0.77828	0.705273	0.656902	0.607537	0.712886	0.596756	0.895041	0.772903	0.085151
765	17	30934	0.123736	105.103	9.40954	14.9247	3.93903	0.872664	0.693557	0.799024	0.77355	0.774892	0.743389	0.787273	0.797036	0.757678	0.826825	0.706908	0.722813	0.844588	0.821119	0.778335	0.704629	0.657448	0.61059	0.715087	0.599648	0.89455	0.774785	0.0850719
766	18	10550	0.0422	99.6491	7.66061	12.651	2.86049	0.894692	0.728199	0.82654	0.790332	0.795071	0.763791	0.800142	0.806256	0.774408	0.835545	0.716445	0.72327	0.849005	0.829763	0.780995	0.71	0.667962	0.619668	0.718389	0.610995	0.895829	0.793403	0.0813637
770	22	9412	0.037648	99.6215	7.6525	12.6402	2.85769	0.895878	0.729282	0.82857	0.791915	0.797971	0.765671	0.803336	0.807958	0.776084	0.83691	0.718285	0.724554	0.849607	0.830057	0.780971	0.710901	0.668827	0.62075	0.719135	0.612463	0.896249	0.795023	0.0808719
770	10	41120	0.16448	66.3187	8.22699	3.85168	1.37377	0.863607	0.648492	0.808949	0.755897	0.783074	0.728247	0.7808	0.828186	0.76385	0.819297	0.661333	0.687488	0.848444	0.799368	0.774003	0.793592	0.688582	0.597799	0.727298	0.646802	0.887986	0.767247	0.0840462
772	12	37302	0.149208	66.2293	8.42622	3.84508	1.41193	0.865356	0.653477	0.811552	0.759142	0.785856	0.729545	0.782585	0.829674	0.764423	0.820238	0.660863	0.688395	0.848333	0.800855	0.774221	0.793885	0.689896	0.597729	0.72783	0.647673	0.888411	0.769352	0.0837599
772	12	37302	0.149208	66.2293	8.42622	3.84508	1.41193	0.865356	0.653477	0.811552	0.759142	0.785856	0.729545	0.782585	0.829674	0.764423	0.820238	0.660863	0.688395	0.848333	0.800855	0.774221	0.793885	0.689896	0.597729	0.72783	0.647673	0.888411	0.769352	0.0837599
777	17	30948	0.123792	108.353	9.47519	16.3286	4.20531	0.867972	0.659041	0.813962	0.760954	0.78724	0.730952	0.783282	0.829714	0.765122	0.820457	0.661965	0.688397	0.848972	0.802491	0.774186	0.793751	0.689802	0.598552	0.728852	0.648168	0.88912	0.771265	0.0835422
778	18	8822	0.035288	100.752	7.77482	13.0758	2.97874	0.892145	0.701655	0.838075	0.789107	0.801972	0.749036	0.801462	0.835752	0.778962	0.828214	0.671503	0.700238	0.851168	0.80492	0.778565	0.796531	0.69372	0.603151	0.73124	0.653367	0.890444	0.791215	0.0797905
782	22	7846	0.031384	100.697	7.76811	13.0545	2.97266	0.894277	0.705073	0.838835	0.790785	0.803977	0.752167	0.803658	0.836732	0.78027	0.829722	0.672636	0.703352	0.851835	0.805697	0.777721	0.798624	0.694367	0.603556	0.731519	0.655621	0.891282	0.793082	0.0793107
782	10	44929	0.179716	67.2343	8.48593	4.01899	1.46115	0.832302	0.640755	0.839246	0.759053	0.733724	0.748114	0.788299	0.836553	0.799038	0.847626	0.632709	0.717399	0.884039	0.80418	0.788077	0.75054	0.692348	0.635848	0.699459	0.631118	0.890438	0.766713	0.0876747
784	12	40751	0.163004	67.1786	8.67137	4.0176	1.49989	0.835182	0.644745	0.841366	0.761221	0.736436	0.750485	0.790226	0.838053	0.799453	0.848421	0.633211	0.717921	0.883941	0.805404	0.788852	0.75165	0.692511	0.63634	0.699652	0.630856	0.890101	0.768787	0.087205
784	12	40751	0.163004	67.1786	8.67137	4.0176	1.49989	0.835182	0.644745	0.841366	0.761221	0.736436	0.750485	0.790226	0.838053	0.799453	0.848421	0.633211	0.717921	0.883941	0.805404	0.788852	0.75165	0.692511	0.63634	0.699652	0.630856	0.890101	0.768787	0.087205
789	17	33803	0.135212	108.266	9.71576	16.309	4.31985	0.838786	0.648907	0.843712	0.763985	0.738943	0.753883	0.790788	0.838106	0.799737	0.848593	0.632473	0.717555	0.883501	0.806082	0.788421	0.752271	0.691729	0.635979	0.699391	0.630935	0.889078	0.7708	0.0867068
790	18	7906	0.031624	102.448	7.61635	13.7274	3.03046	0.865355	0.689793	0.864533	0.791867	0.767392	0.782697	0.812611	0.847141	0.807931	0.857071	0.646724	0.727359	0.882811	0.811852	0.787883	0.763155	0.693714	0.63806	0.698394	0.630913	0.892044	0.792497	0.0812416
794	22	7027	0.028108	102.407	7.62655	13.7118	3.02872	0.867653	0.697453	0.865163	0.796713	0.769176	0.783122	0.814786	0.847872	0.806603	0.856624	0.645937	0.728832	0.883378	0.813434	0.787818	0.762701	0.693824	0.637683	0.700228	0.632062	0.892415	0.794666	0.0810468
794	10	45574	0.182296	70.4103	8.63447	4.60135	1.62402	0.874413	0.692149	0.791943	0.706433	0.798098	0.736132	0.753818	0.794773	0.741464	0.845054	0.631841	0.668056	0.828707	0.803375	0.776331	0.754169	0.666773	0.623393	0.713587	0.618554	0.871506	0.763447	0.0817461
796	12	41306	0.165224	70.3082	8.82736	4.59109	1.66409	0.876277	0.69496	0.793904	0.709691	0.798928	0.737617	0.754927	0.79486	0.742507	0.84639	0.633951	0.669576	0.829056	0.803225	0.776994	0.755217	0.667131	0.624195	0.713746	0.618917	0.871762	0.765093	0.081353
796	12	41306	0.165224	70.3082	8.82736	4.59109	1.66409	0.876277	0.69496	0.793904	0.709691	0.798928	0.737617	0.754927	0.79486	0.742507	0.84639	0.633951	0.669576	0.829056	0.803225	0.776994	0.755217	0.667131	0.624195	0.713746	0.618917	0.871762	0.765093	0.081353
801	17	34135	0.13654	110.954	9.84669	17.5391	4.58092	0.878102	0.697378	0.795899	0.71248	0.799356	0.738963	0.75594	0.79584	0.743064	0.846521	0.635462	0.670177	0.829339	0.803589	0.777721	0.755691	0.667438	0.624462	0.715629	0.617856	0.871935	0.766528	0.0812606
802	18	7379	0.029516	102.04	7.8701	13.5813	3.1015	0.902832	0.734585	0.81881	0.749424	0.820369	0.762705	0.767042	0.811492	0.761146	0.857298	0.658152	0.686543	0.83575	0.811153	0.779442	0.75952	0.676447	0.63308	0.721642	0.630777	0.873289	0.78879	0.076672
806	22	6554	0.026216	102.007	7.87428	13.5688	3.1024	0.903418	0.740388	0.820415	0.750839	0.821407	0.761138	0.768843	0.810269	0.761062	0.857644	0.6583	0.688511	0.836436	0.812252	0.779829	0.760757	0.675542	0.633659	0.722841	0.630836	0.87336	0.790076	0.0765349
806	10	49228	0.196912	66.5386	8.32778	3.89312	1.40356	0.847505	0.698596	0.798174	0.723227	0.765591	0.727198	0.79402	0.794477	0.785061	0.843229	0.693589	0.748019	0.834129	0.831783	0.758034	0.74804	0.643069	0.6289	0.699307	0.645476	0.892978	0.767972	0.0827863
808	12	44765	0.17906	66.4747	8.48695	3.88925	1.43802	0.84976	0.702089	0.800179	0.725232	0.767341	0.72865	0.795912	0.795901	0.786284	0.843974	0.695041	0.74814	0.835273	0.831922	0.758036	0.748062	0.642835	0.628516	0.699531	0.646241	0.893242	0.76974	0.0825055
808	12	44765	0.17906	66.4747	8.48695	3.88925	1.43802	0.84976	0.702089	0.800179	0.725232	0.767341	0.72865	0.795912	0.795901	0.786284	0.843974	0.695041	0.74814	0.835273	0.831922	0.758036	0.748062	0.642835	0.628516	0.699531	0.646241	0.893242	0.76974	0.0825055
813	17	36992	0.147968	109.446	9.55669	16.8245	4.33755	0.851481	0.706004	0.801308	0.726927	0.768707	0.730347	0.797118	0.797064	0.7869	0.844142	0.697056	0.748878	0.835965	0.831653	0.758326	0.749013	0.642882	0.630177	0.699543	0.645991	0.893964	0.771296	0.0824339
814	18	8637	0.034548	102.321	7.64655	13.6786	3.01862	0.877677	0.748755	0.826618	0.747366	0.791594	0.758481	0.814808	0.810177	0.796804	0.854579	0.712053	0.755876	0.840396	0.83426	0.76317	0.751245	0.647215	0.636969	0.706437	0.643626	0.893134	0.792693	0.0772066
818	22	7675	0.0307	102.231	7.64163	13.643	3.01021	0.880847	0.752834	0.829121	0.74899	0.793941	0.759218	0.81544	0.811661	0.799739	0.856091	0.711596	0.758306	0.839805	0.835114	0.763648	0.751205	0.646124	0.637134	0.705537	0.646384	0.892638	0.794703	0.07704
818	10	46730	0.18692	70.1432	8.67247	4.55255	1.61741	0.850931	0.682688	0.822277	0.753873	0.800417	0.74893	0.721913	0.832784	0.776364	0.841344	0.698502	0.750321	0.778408	0.840306	0.754023	0.768243	0.672234	0.579232	0.700984	0.637396	0.87247	0.772528	0.0790826
820	12	42535	0.17014	70.086	8.8546	4.55053	1.66083	0.852392	0.686658	0.823769	0.755801	0.801458	0.749618	0.722981	0.833619	0.776866	0.841119	0.699788	0.750888	0.779393	0.841154	0.755284	0.768414	0.672834	0.579358	0.700694	0.638498	0.872611	0.773977	0.0788151
820	12	42535	0.17014	70.086	8.8546	4.55053	1.66083	0.852392	0.686658	0.823769	0.755801	0.801458	0.749618	0.722981	0.833619	0.776866	0.841119	0.699788	0.750888	0.779393	0.841154	0.755284	0.768414	0.672834	0.579358	0.700694	0.638498	0.872611	0.773977	0.0788151
825	17	35196	0.140784	109.559	9.83593	16.8975	4.46666	0.855097	0.689127	0.825861	0.758012	0.802435	0.749687	0.72396	0.834001	0.778171	0.841303	0.699795	0.752301	0.779776	0.841999	0.755839	0.767047	0.673827	0.579583	0.700406	0.639987	0.872897	0.775426	0.0783447
826	18	7965	0.03186	102.487	7.82046	13.7549	3.11867	0.880226	0.729127	0.850031	0.780163	0.820465	0.76924	0.743063	0.838858	0.788512	0.851287	0.708286	0.763528	0.781795	0.847332	0.760264	0.763779	0.681168	0.584934	0.699874	0.648399	0.866981	0.794888	0.0746712
830	22	7130	0.02852	102.476	7.79588	13.7492	3.10845	0.882118	0.733029	0.852104	0.781066	0.82223	0.770407	0.745372	0.839201	0.789201	0.851964	0.710168	0.764937	0.782749	0.846844	0.760729	0.764376	0.680014	0.586185	0.70021	0.649439	0.867672	0.796544	0.0744081
830	10	45275	0.1811	67.6921	8.35455	4.09318	1.45485	0.837228	0.661303	0.800133	0.775748	0.763457	0.790977	0.768459	0.809928	0.753517	0.863898	0.605941	0.761535	0.860928	0.833363	0.795097	0.758664	0.670547	0.629542	0.743766	0.652358	0.895119	0.769683	0.0839776
832	12	41159	0.164636	67.6162	8.53638	4.08788	1.4918	0.839403	0.664375	0.802656	0.778092	0.764814	0.793083	0.770293	0.810649	0.754452	0.863869	0.606635	0.762288	0.861537	0.83356	0.795282	0.759603	0.670837	0.630032	0.744054	0.652433	0.895454	0.771417	0.0837025
832	12	41159	0.164636	67.6162	8.53638	4.08788	1.4918	0.839403	0.664375	0.802656	0.778092	0.764814	0.793083	0.770293	0.810649	0.754452	0.863869	0.606635	0.762288	0.861537	0.83356	0.795282	0.759603	0.670837	0.630032	0.744054	0.652433	0.895454	0.771417	0.0837025
837	17	34123	0.136492	108.919	9.61942	16.592	4.3225	0.840738	0.668376	0.805439	0.780192	0.767078	0.794962	0.771811	0.81111	0.754931	0.865472	0.606995	0.762917	0.862776	0.833133	0.795285	0.761173	0.671043	0.62978	0.744586	0.652991	0.895115	0.773209	0.0832595
838	18	8362	0.033448	101.774	7.69229	13.4666	3.01678	0.8721	0.713227	0.830244	0.809196	0.792095	0.81697	0.783485	0.823786	0.765487	0.870127	0.616958	0.77326	0.870904	0.837838	0.79365	0.764231	0.680459	0.638842	0.744559	0.652774	0.894702	0.795553	0.0771993
842	22	7488	0.029952	101.753	7.71073	13.4598	3.02738	0.873598	0.716213	0.832332	0.810163	0.792401	0.818176	0.784188	0.823785	0.766493	0.869458	0.616587	0.773371	0.871327	0.838208	0.792735	0.76429	0.681023	0.640425	0.743523	0.651376	0.894164	0.796632	0.0771452
842	10	44514	0.178056	68.3084	8.55675	4.2109	1.51767	0.852384	0.667711	0.860426	0.737184	0.74863	0.748922	0.763883	0.767803	0.754953	0.851114	0.65412	0.723267	0.847374	0.805061	0.780709	0.785921	0.719965	0.611897	0.724603	0.618311	0.860774	0.768415	0.0856917
844	12	40393	0.161572	68.2332	8.75675	4.2066	1.55964	0.854851	0.671218	0.862674	0.739955	0.750885	0.75086	0.766667	0.769415	0.755354	0.851063	0.655411	0.723368	0.847375	0.805981	0.780717	0.786349	0.719654	0.612161	0.725188	0.619315	0.861077	0.770387	0.0852796
844	12	40393	0.161572	68.2332	8.75675	4.2066	1.55964	0.854851	0.671218	0.862674	0.739955	0.750885	0.75086	0.766667	0.769415	0.755354	0.851063	0.655411	0.723368	0.847375	0.805981	0.780717	0.786349	0.719654	0.612161	0.725188	0.619315	0.861077	0.770387	0.0852796
849	17	33428	0.133712	110.101	9.84925	17.1459	4.52308	0.858906	0.674285	0.865278	0.742865	0.752393	0.752289	0.767396	0.771075	0.756222	0.851786	0.655588	0.723869	0.847703	0.807571	0.780588	0.786092	0.719322	0.612884	0.726008	0.620692	0.861613	0.772416	0.0848545
850	18	7882	0.031528	102.092	7.81691	13.5986	3.07643	0.888226	0.718219	0.886831	0.778102	0.780322	0.772393	0.783431	0.790091	0.765605	0.860822	0.670325	0.733316	0.854035	0.816417	0.778102	0.790345	0.718409	0.61558	0.734839	0.624651	0.869005	0.795466	0.0796932
854	22	7006	0.028024	102.078	7.83565	13.594	3.08398	0.889809	0.721524	0.890308	0.780474	0.783043	0.773551	0.787682	0.793748	0.765273	0.862404	0.671853	0.7333	0.855124	0.818941	0.779689	0.791179	0.716029	0.615615	0.735227	0.624108	0.86847	0.797637	0.0790405
854	10	43580	0.17432	68.3426	8.53794	4.21624	1.51641	0.85413	0.637861	0.808765	0.791682	0.780587	0.741143	0.75888	0.788653	0.761278	0.8595	0.650103	0.693954	0.844837	0.835211	0.78668	0.793391	0.700034	0.660062	0.699438	0.628293	0.878786	0.767747	0.0858073
856	12	39538	0.158152	68.2695	8.7197	4.2115	1.55565	0.857656	0.642154	0.810613	0.793743	0.781754	0.743829	0.760926	0.789468	0.761837	0.859945	0.650994	0.695483	0.845415	0.834665	0.786383	0.793869	0.701211	0.660719	0.700086	0.628446	0.878522	0.769792	0.0854065
856	12	39538	0.158152	68.2695	8.7197	4.2115	1.55565	0.857656	0.642154	0.810613	0.793743	0.781754	0.743829	0.760926	0.789468	0.761837	0.859945	0.650994	0.695483	0.845415	0.834665	0.786383	0.793869	0.701211	0.660719	0.700086	0.628446	0.878522	0.769792	0.0854065
861	17	32783	0.131132	107.395	9.71817	15.9262	4.24786	0.860766	0.645563	0.811915	0.795748	0.783607	0.745127	0.762911	0.790882	0.761568	0.860385	0.650246	0.696611	0.845301	0.834167	0.787176	0.793841	0.702086	0.662371	0.700027	0.628939	0.878321	0.771483	0.0847853
862	18	8801	0.035204	101.089	7.68563	13.2	2.95705	0.886661	0.689126	0.835985	0.819509	0.809283	0.77139	0.780366	0.79883	0.768606	0.868708	0.667026	0.706681	0.847063	0.835246	0.791558	0.79258	0.70634	0.668901	0.708045	0.630781	0.881661	0.792752	0.0784119
866	22	7868	0.031472	101.032	7.71064	13.1794	2.96445	0.888536	0.692743	0.837824	0.819331	0.810943	0.772814	0.782028	0.799187	0.768493	0.86998	0.66726	0.706088	0.846594	0.836045	0.791179	0.792323	0.705834	0.67031	0.709329	0.631037	0.882054	0.794069	0.0783624
866	10	43515	0.17406	66.4347	8.24384	3.87206	1.38436	0.862277	0.683868	0.851649	0.73277	0.788062	0.72598	0.761979	0.827634	0.773526	0.861852	0.682087	0.717775	0.845352	0.849902	0.766667	0.721705	0.652982	0.620441	0.714305	0.603884	0.897311	0.775691	0.0831983
868	12	39540	0.15816	66.3551	8.45935	3.8678	1.42609	0.864428	0.687304	0.854148	0.735597	0.788619	0.727491	0.763708	0.828705	0.773849	0.863442	0.684446	0.719689	0.845245	0.850923	0.767413	0.721118	0.653414	0.620688	0.714858	0.604122	0.896662	0.777528	0.0830129
868	12	39540	0.15816	66.3551	8.45935	3.8678	1.42609	0.864428	0.687304	0.854148	0.735597	0.788619	0.727491	0.763708	0.828705	0.773849	0.863442	0.684446	0.719689	0.845245	0.850923	0.767413	0.721118	0.653414	0.620688	0.714858	0.604122	0.896662	0.777528	0.0830129
873	17	32792	0.131168	109.291	9.53415	16.7528	4.31156	0.865546	0.690489	0.857313	0.73768	0.790132	0.729004	0.76418	0.828708	0.774625	0.86332	0.685701	0.718056	0.845557	0.851824	0.768282	0.722036	0.653574	0.621524	0.714839	0.604766	0.896652	0.778985	0.0825549
874	18	8976	0.035904	101.108	7.75591	13.2117	3.00224	0.894385	0.728777	0.87383	0.770053	0.806874	0.749053	0.782364	0.841188	0.781194	0.874554	0.703543	0.727273	0.853108	0.856506	0.775401	0.720087	0.659091	0.624721	0.723095	0.608344	0.891433	0.799482	0.0775984
878	22	8006	0.032024	101.084	7.76414	13.2031	3.00562	0.897202	0.731639	0.875781	0.772108	0.808269	0.749375	0.783163	0.841869	0.782788	0.874532	0.702348	0.72633	0.854734	0.856545	0.77367	0.720647	0.661317	0.624719	0.723083	0.606732	0.891456	0.800914	0.0775504
878	10	43689	0.174756	68.0635	8.51522	4.16553	1.5001	0.855112	0.694637	0.800339	0.719334	0.777152	0.752215	0.765834	0.791206	0.78783	0.843015	0.680366	0.744661	0.85787	0.843084	0.742223	0.729268	0.668166	0.635938	0.691684	0.63421	0.892582	0.769341	0.083382
880	12	39738	0.158952	67.9797	8.68075	4.15814	1.53318	0.856724	0.69767	0.802594	0.722054	0.778688	0.754291	0.766319	0.792554	0.78849	0.844205	0.681061	0.745332	0.858611	0.844116	0.742325	0.730233	0.669171	0.637551	0.691945	0.633902	0.892269	0.771028	0.0831716
880	12	39738	0.158952	67.9797	8.68075	4.15814	1.53318	0.856724	0.69767	0.802594	0.722054	0.778688	0.754291	0.766319	0.792554	0.78849	0.844205	0.681061	0.745332	0.858611	0.844116	0.742325	0.730233	0.669171	0.637551	0.691945	0.633902	0.892269	0.771028	0.0831716
885	17	33025	0.1321	108.512	9.67323	16.4146	4.31384	0.858774	0.701211	0.80489	0.723618	0.781741	0.756033	0.767737	0.793717	0.790537	0.845148	0.681847	0.747343	0.858759	0.843952	0.741953	0.731158	0.670386	0.638622	0.692233	0.633899	0.892536	0.772929	0.0827317
886	18	9071	0.036284	101.203	7.7258	13.2466	2.98539	0.883144	0.731727	0.83089	0.749807	0.802117	0.776706	0.777974	0.806416	0.80129	0.857844	0.692812	0.759398	0.861647	0.847536	0.745177	0.736137	0.67578	0.644637	0.693915	0.633117	0.893507	0.792041	0.0784755
890	22	8077	0.032308	101.18	7.72676	13.2378	2.98566	0.883249	0.735979	0.831064	0.752321	0.803516	0.777516	0.779002	0.807416	0.802711	0.859106	0.693884	0.76074	0.862325	0.846849	0.744274	0.736722	0.674322	0.642689	0.694193	0.634208	0.892906	0.793277	0.0783173
890	10	47122	0.188488	66.5749	8.34327	3.90001	1.41017	0.848065	0.652211	0.80803	0.760685	0.794364	0.781047	0.751592	0.80872	0.748854	0.863737	0.670759	0.716396	0.839608	0.803096	0.799425	0.7526	0.693243	0.661729	0.722327	0.662334	0.869191	0.770322	0.083193
892	12	42792	0.171168	66.4767	8.52249	3.89113	1.44512	0.850907	0.655929	0.809719	0.761895	0.795499	0.782728	0.753903	0.808749	0.750362	0.864472	0.672217	0.717108	0.839538	0.80293	0.799098	0.752816	0.693669	0.662238	0.721934	0.663068	0.869181	0.77202	0.0829025
892	12	42792	0.171168	66.4767	8.52249	3.89113	1.44512	0.850907	0.655929	0.809719	0.761895	0.795499	0.782728	0.753903	0.808749	0.750362	0.864472	0.672217	0.717108	0.839538	0.80293	0.799098	0.752816	0.693669	0.662238	0.721934	0.663068	0.869181	0.77202	0.0829025
897	17	35363	0.141452	108.231	9.58285	16.2831	4.25565	0.852699	0.659008	0.811229	0.76457	0.797161	0.785638	0.755677	0.809589	0.751379	0.865608	0.673741	0.717261	0.840398	0.803354	0.800865	0.752552	0.69314	0.663476	0.721163	0.662076	0.868846	0.77376	0.0829621
898	18	9335	0.03734	101.378	7.65254	13.3102	2.96942	0.879807	0.697375	0.837922	0.790466	0.813444	0.811623	0.778361	0.818854	0.763149	0.872737	0.683235	0.727959	0.845742	0.809855	0.805356	0.755115	0.694322	0.671934	0.719336	0.661007	0.868291	0.794703	0.0774471
902	22	8377	0.033508	101.382	7.65008	13.3114	2.96762	0.881819	0.701206	0.838307	0.791333	0.814194	0.813597	0.780769	0.820341	0.762624	0.873821	0.683658	0.728244	0.846962	0.811687	0.805479	0.756297	0.693029	0.674227	0.720902	0.663125	0.867196	0.796192	0.0770534
902	10	46815	0.18726	68.6755	8.52434	4.27562	1.53192	0.851981	0.704101	0.825975	0.761519	0.732383	0.782922	0.761326	0.804368	0.752109	0.847186	0.637851	0.745488	0.850326	0.827523	0.789982	0.775638	0.684204	0.603685	0.697885	0.615636	0.848254	0.773762	0.0848555
904	12	42520	0.17008	68.5861	8.70379	4.26772	1.57088	0.854421	0.70702	0.827893	0.7633	0.734772	0.78429	0.762088	0.805597	0.753469	0.848142	0.638217	0.746519	0.850905	0.827669	0.790075	0.775941	0.684795	0.602905	0.698718	0.616545	0.848671	0.775434	0.0844422
904	12	42520	0.17008	68.5861	8.70379	4.26772	1.57088	0.854421	0.70702	0.827893	0.7633	0.734772	0.78429	0.762088	0.805597	0.753469	0.848142	0.638217	0.746519	0.850905	0.827669	0.790075	0.775941	0.684795	0.602905	0.698718	0.616545	0.848671	0.775434	0.0844422
909	17	35214	0.140856	110.532	9.77816	17.3383	4.53341	0.856776	0.709888	0.8295	0.764895	0.737775	0.786008	0.76258	0.805929	0.755012	0.847859	0.639376	0.745598	0.851267	0.827554	0.790779	0.776538	0.684799	0.604404	0.699651	0.618674	0.848413	0.777014	0.0839691
910	18	7615	0.03046	102.666	7.76923	13.8231	3.10195	0.886014	0.749442	0.861129	0.793762	0.765857	0.802364	0.779251	0.813066	0.767301	0.853775	0.64826	0.750821	0.856008	0.832961	0.798687	0.781944	0.690282	0.600722	0.698752	0.627643	0.857387	0.798931	0.0793827
914	22	6820	0.02728	102.685	7.79046	13.8317	3.1126	0.88783	0.753666	0.859751	0.796114	0.767449	0.804912	0.778446	0.810997	0.769868	0.853592	0.648974	0.753299	0.855792	0.832991	0.796921	0.780425	0.690762	0.600806	0.698974	0.627419	0.857551	0.800098	0.0788467
914	10	43916	0.175664	69.0315	8.56034	4.34164	1.5507	0.871345	0.675881	0.831428	0.784566	0.799196	0.753552	0.781742	0.77498	0.747188	0.854336	0.650947	0.740755	0.849656	0.822673	0.771097	0.79117	0.694303	0.669175	0.725066	0.589717	0.910386	0.779902	0.0870531
916	12	39973	0.159892	68.9115	8.74588	4.32833	1.5885	0.873715	0.679246	0.833275	0.787482	0.801591	0.75581	0.783341	0.776524	0.74798	0.854464	0.651115	0.742226	0.849386	0.823481	0.772321	0.791672	0.695069	0.670015	0.725815	0.590048	0.910002	0.781828	0.0867173
916	12	39973	0.159892	68.9115	8.74588	4.32833	1.5885	0.873715	0.679246	0.833275	0.787482	0.801591	0.75581	0.783341	0.776524	0.74798	0.854464	0.651115	0.742226	0.849386	0.823481	0.772321	0.791672	0.695069	0.670015	0.725815	0.590048	0.910002	0.781828	0.0867173
921	17	33248	0.132992	107.421	9.8016	15.9441	4.28555	0.87703	0.683605	0.835569	0.790243	0.803161	0.758948	0.784904	0.777896	0.750511	0.85533	0.652415	0.741398	0.849209	0.823914	0.772693	0.792394	0.69547	0.671228	0.725893	0.590517	0.910521	0.784089	0.0862155
922	18	8945	0.03578	100.809	8.00371	13.1113	3.08429	0.904416	0.731358	0.855953	0.820458	0.828116	0.788876	0.803633	0.789212	0.765176	0.855115	0.666182	0.751314	0.853661	0.832029	0.781051	0.802963	0.706596	0.682113	0.730408	0.58569	0.910117	0.807178	0.0809712
926	22	8050	0.0322	100.802	7.97063	13.1067	3.06653	0.906273	0.733975	0.856708	0.822298	0.829503	0.789441	0.803913	0.790435	0.76472	0.855839	0.667205	0.753416	0.853416	0.83354	0.781491	0.805093	0.706957	0.683292	0.729317	0.585714	0.910248	0.808439	0.0810644
926	10	47132	0.188528	65.6811	8.09385	3.74008	1.32719	0.843535	0.692046	0.829712	0.770411	0.799722	0.773487	0.767642	0.818382	0.740081	0.847906	0.700723	0.774474	0.844957	0.824631	0.773381	0.788074	0.690306	0.653314	0.73134	0.609543	0.905351	0.781099	0.0847752
928	12	42957	0.171828	65.6036	8.27217	3.73462	1.36031	0.845497	0.695486	0.831459	0.772528	0.802	0.775136	0.768431	0.818761	0.741323	0.848977	0.701376	0.775345	0.845113	0.826	0.77382	0.788637	0.693019	0.65327	0.732058	0.608795	0.905848	0.782799	0.0844455
928	12	42957	0.171828	65.6036	8.27217	3.73462	1.36031	0.845497	0.695486	0.831459	0.772528	0.802	0.775136	0.768431	0.818761	0.741323	0.848977	0.701376	0.775345	0.845113	0.826	0.77382	0.788637	0.693019	0.65327	0.732058	0.608795	0.905848	0.782799	0.0844455
933	17	35672	0.142688	104.951	9.27344	14.8514	3.8693	0.848074	0.699148	0.832376	0.775202	0.803796	0.776211	0.769974	0.81955	0.741814	0.849266	0.70247	0.776141	0.846336	0.82747	0.774249	0.789569	0.694172	0.653804	0.732185	0.60776	0.906145	0.784527	0.0838932
934	18	11666	0.046664	100.308	7.48324	12.8895	2.82945	0.873178	0.739628	0.84832	0.798388	0.825047	0.796203	0.786559	0.829805	0.750429	0.857835	0.715627	0.782016	0.85042	0.835333	0.784588	0.786774	0.704912	0.655666	0.737271	0.609378	0.908838	0.803757	0.0791755
938	22	10433	0.041732	100.263	7.46322	12.8713	2.81745	0.87482	0.743506	0.850474	0.801399	0.825985	0.798764	0.787357	0.830442	0.750024	0.85958	0.715854	0.782277	0.849228	0.83533	0.784913	0.788268	0.704783	0.654749	0.738666	0.610131	0.909182	0.805406	0.0785535
938	10	48469	0.193876	67.1252	8.31139	3.99278	1.42492	0.872836	0.706874	0.850502	0.726371	0.772164	0.818317	0.782222	0.821071	0.739751	0.852555	0.66263	0.757546	0.847325	0.839372	0.770059	0.759712	0.629279	0.663022	0.696476	0.661588	0.896697	0.785005	0.0830932
940	12	44081	0.176324	67.0369	8.50002	3.98574	1.46171	0.874935	0.710873	0.852317	0.728545	0.77437	0.820104	0.783217	0.823053	0.741544	0.85403	0.663426	0.759057	0.848279	0.839625	0.770684	0.760282	0.629772	0.664039	0.696615	0.662417	0.896475	0.786958	0.0825559
940	12	44081	0.176324	67.0369	8.50002	3.98574	1.46171	0.874935	0.710873	0.852317	0.728545	0.77437	0.820104	0.783217	0.823053	0.741544	0.85403	0.663426	0.759057	0.848279	0.839625	0.770684	0.760282	0.629772	0.664039	0.696615	0.662417	0.896475	0.786958	0.0825559
945	17	36720	0.14688	106.88	9.49527	15.6856	4.11119	0.877274	0.715291	0.854385	0.730011	0.77598	0.821868	0.783578	0.825027	0.743096	0.854562	0.664733	0.760526	0.848543	0.840482	0.771351	0.761356	0.62963	0.664474	0.696923	0.66284	0.896773	0.78883	0.0821682
946	18	11697	0.046788	100.065	7.75223	12.8127	2.92444	0.896768	0.755279	0.875224	0.750962	0.796615	0.838548	0.796016	0.834744	0.754296	0.865136	0.678208	0.767034	0.852441	0.848038	0.778234	0.769214	0.628153	0.664145	0.700436	0.669873	0.895315	0.807097	0.07786
950	22	10489	0.041956	100.039	7.74447	12.8027	2.92441	0.898417	0.760082	0.876394	0.752741	0.799266	0.840643	0.796263	0.835113	0.756554	0.86543	0.679712	0.768281	0.85337	0.848222	0.780055	0.769377	0.629564	0.663743	0.702117	0.669845	0.895605	0.808918	0.0774853
950	10	47550	0.1902	65.7013	8.29757	3.75165	1.36501	0.854679	0.667539	0.816614	0.749905	0.794585	0.774921	0.755195	0.798864	0.76061	0.863481	0.677098	0.732397	0.843575	0.837781	0.752829	0.741682	0.683975	0.647266	0.708381	0.639169	0.888328	0.772812	0.0837139
952	12	43174	0.172696	65.6014	8.46057	3.74209	1.39563	0.857125	0.671191	0.818224	0.752444	0.795537	0.776578	0.756335	0.799196	0.76216	0.863587	0.67741	0.732513	0.844015	0.837692	0.753359	0.741882	0.684671	0.647531	0.708436	0.639424	0.88888	0.774442	0.0835066
952	12	43174	0.172696	65.6014	8.46057	3.74209	1.39563	0.857125	0.671191	0.818224	0.752444	0.795537	0.776578	0.756335	0.799196	0.76216	0.863587	0.67741	0.732513	0.844015	0.837692	0.753359	0.741882	0.684671	0.647531	0.708436	0.639424	0.88888	0.774442	0.0835066
957	17	35810	0.14324	103.432	9.42587	14.2395	3.8326	0.859327	0.675524	0.819436	0.755166	0.797166	0.779684	0.757651	0.799888	0.764046	0.864088	0.678903	0.731583	0.845211	0.837364	0.754342	0.741581	0.685339	0.647571	0.708894	0.640254	0.890128	0.776339	0.0829861
958	18	13818	0.055272	98.8249	7.60743	12.3415	2.78987	0.879722	0.7077	0.839014	0.778116	0.811152	0.798089	0.772398	0.805326	0.774461	0.871183	0.688269	0.738747	0.847662	0.839485	0.760349	0.746418	0.691851	0.650818	0.708967	0.645064	0.891048	0.792906	0.0796455
962	22	12341	0.049364	98.7966	7.58509	12.3297	2.77791	0.882465	0.710923	0.841909	0.781298	0.813022	0.799327	0.773438	0.80504	0.774127	0.871566	0.689936	0.738716	0.848716	0.840329	0.759622	0.746536	0.692002	0.651487	0.708816	0.645207	0.890649	0.794705	0.0793497
962	10	49116	0.196464	64.5516	8.00537	3.55323	1.27001	0.868403	0.708435	0.819753	0.811966	0.775715	0.770289	0.759569	0.820751	0.728072	0.872903	0.643843	0.755416	0.856248	0.823499	0.78053	0.811701	0.687525	0.657189	0.703966	0.613843	0.878919	0.785643	0.0807968
964	12	44891	0.179564	64.4878	8.16461	3.54945	1.29924	0.869985	0.711212	0.821958	0.81376	0.778007	0.772014	0.7616	0.821635	0.729133	0.873416	0.644205	0.755575	0.857265	0.824141	0.78088	0.812345	0.688379	0.657637	0.704117	0.613976	0.878806	0.787258	0.0803994
964	12	44891	0.179564	64.4878	8.16461	3.54945	1.29924	0.869985	0.711212	0.821958	0.81376	0.778007	0.772014	0.7616	0.821635	0.729133	0.873416	0.644205	0.755575	0.857265	0.824141	0.78088	0.812345	0.688379	0.657637	0.704117	0.613976	0.878806	0.787258	0.0803994
969	17	37363	0.149452	103.167	9.13304	14.1113	3.68246	0.872093	0.714919	0.82492	0.816142	0.779916	0.773104	0.762934	0.822565	0.729974	0.874301	0.644903	0.756872	0.858363	0.823488	0.781616	0.812876	0.689733	0.657709	0.704239	0.614431	0.87857	0.789124	0.0801077
970	18	13182	0.052728	99.673	7.50514	12.6512	2.80424	0.894364	0.745372	0.84494	0.832385	0.79711	0.789182	0.777196	0.83174	0.738279	0.881998	0.649408	0.764983	0.866712	0.826923	0.787779	0.813382	0.695266	0.663936	0.706911	0.62134	0.877826	0.805398	0.0766279
974	22	11795	0.04718	99.6389	7.50793	12.6386	2.80426	0.896694	0.747732	0.848326	0.833913	0.798304	0.790504	0.778084	0.833574	0.738025	0.883001	0.649979	0.764816	0.867189	0.82624	0.788682	0.813523	0.696312	0.663501	0.706401	0.620814	0.877236	0.806938	0.0761797
974	10	47905	0.19162	67.2924	8.2885	4.0208	1.42855	0.822252	0.6716	0.84034	0.776359	0.788456	0.798414	0.756487	0.828254	0.730206	0.830508	0.676892	0.753585	0.852333	0.799823	0.773677	0.760213	0.714017	0.673875	0.701242	0.614571	0.901263	0.774839	0.0854875
976	12	43589	0.174356	67.2116	8.46647	4.01454	1.46457	0.825048	0.675836	0.841806	0.778419	0.790681	0.799502	0.757886	0.827801	0.731687	0.831701	0.678508	0.753206	0.852807	0.800397	0.774966	0.760352	0.713701	0.674884	0.70083	0.615545	0.901466	0.776663	0.0851935
976	12	43589	0.174356	67.2116	8.46647	4.01454	1.46457	0.825048	0.675836	0.841806	0.778419	0.790681	0.799502	0.757886	0.827801	0.731687	0.831701	0.678508	0.753206	0.852807	0.800397	0.774966	0.760352	0.713701	0.674884	0.70083	0.615545	0.901466	0.776663	0.0851935
981	17	36092	0.144368	107.573	9.45859	15.9843	4.1482	0.828577	0.680497	0.843788	0.781156	0.79271	0.800496	0.758561	0.82776	0.733778	0.832498	0.677851	0.754558	0.853513	0.799166	0.775574	0.761041	0.713551	0.674609	0.700543	0.616189	0.901696	0.778659	0.0848029
982	18	9890	0.03956	101.379	7.65034	13.3103	2.96835	0.860415	0.724975	0.867594	0.805106	0.810162	0.815217	0.775329	0.833873	0.754044	0.838372	0.685541	0.757078	0.85637	0.794944	0.782255	0.762336	0.716886	0.677401	0.699798	0.625025	0.905814	0.799204	0.0805002
986	22	8889	0.035556	101.336	7.66908	13.2949	2.97311	0.86427	0.728091	0.869839	0.805827	0.81179	0.819777	0.778322	0.834683	0.754022	0.838227	0.68551	0.756609	0.857689	0.795365	0.782484	0.765047	0.718304	0.677523	0.699854	0.625492	0.905782	0.801231	0.079912
986	10	48684	0.194736	67.382	8.36592	4.03956	1.44602	0.859184	0.721284	0.846038	0.777401	0.81725	0.795497	0.798404	0.798065	0.746929	0.869762	0.64893	0.762961	0.835079	0.811509	0.800766	0.808592	0.690083	0.645222	0.711538	0.634048	0.893528	0.792561	0.083222
988	12	44396	0.177584	67.2936	8.54637	4.03207	1.48048	0.861891	0.725257	0.84868	0.779518	0.818981	0.796772	0.799757	0.799396	0.749031	0.870664	0.649405	0.763335	0.835841	0.812979	0.800646	0.808924	0.691278	0.645306	0.712407	0.635192	0.89427	0.794561	0.0826792
988	12	44396	0.177584	67.2936	8.54637	4.03207	1.48048	0.861891	0.725257	0.84868	0.779518	0.818981	0.796772	0.799757	0.799396	0.749031	0.870664	0.649405	0.763335	0.835841	0.812979	0.800646	0.808924	0.691278	0.645306	0.712407	0.635192	0.89427	0.794561	0.0826792
993	17	36893	0.147572	107.933	9.57937	16.1508	4.22223	0.863985	0.729569	0.850215	0.78149	0.819952	0.797184	0.800464	0.800342	0.749072	0.871751	0.651018	0.765159	0.835728	0.813528	0.800179	0.8093	0.69089	0.646058	0.712276	0.634307	0.894194	0.796108	0.0825882
994	18	11001	0.044004	100.191	7.75466	12.8608	2.92991	0.888919	0.771294	0.869875	0.801745	0.837015	0.814926	0.819107	0.811199	0.762203	0.880193	0.662167	0.774339	0.84106	0.829061	0.80679	0.80879	0.700027	0.654213	0.712435	0.638942	0.899645	0.815669	0.0781569
998	22	9850	0.0394	100.145	7.75916	12.8434	2.92812	0.890812	0.772234	0.871726	0.80467	0.840761	0.815584	0.819543	0.811015	0.762741	0.880457	0.664619	0.773401	0.843299	0.830355	0.808325	0.809289	0.701218	0.655584	0.71203	0.639949	0.899391	0.817143	0.0775953
998	10	50427	0.201708	66.0318	8.3363	3.80813	1.38441	0.853075	0.688153	0.830587	0.777976	0.783648	0.798223	0.780901	0.819858	0.755339	0.852172	0.665804	0.787435	0.830874	0.824578	0.760862	0.794802	0.697374	0.63463	0.736342	0.636286	0.921381	0.783846	0.0833805
1000	12	45961	0.183844	65.9721	8.53986	3.80691	1.4255	0.855562	0.691913	0.832652	0.779618	0.785612	0.799493	0.782359	0.8205	0.756021	0.853267	0.667087	0.787559	0.831368	0.824242	0.760797	0.795055	0.696134	0.635071	0.736396	0.636812	0.92127	0.785547	0.0830686
1000	12	45961	0.183844	65.9721	8.53986	3.80691	1.4255	0.855562	0.691913	0.832652	0.779618	0.785612	0.799493	0.782359	0.8205	0.756021	0.853267	0.667087	0.787559	0.831368	0.824242	0.760797	0.795055	0.696134	0.635071	0.736396	0.636812	0.92127	0.785547	0.0830686
1005	17	38108	0.152432	106.759	9.57463	15.64	4.14296	0.857904	0.694684	0.833946	0.782972	0.788181	0.801131	0.783549	0.821179	0.757295	0.853259	0.668324	0.788548	0.832017	0.824394	0.761795	0.796171	0.696796	0.635234	0.736709	0.636533	0.92167	0.787309	0.0826601
1006	18	12246	0.048984	100.183	7.71467	12.8553	2.91513	0.883268	0.730851	0.857178	0.807039	0.806467	0.813613	0.799853	0.834967	0.768904	0.857668	0.679161	0.796382	0.835906	0.831333	0.77462	0.801241	0.695656	0.639311	0.738078	0.641148	0.920995	0.806264	0.0783545
1010	22	10955	0.04382	100.143	7.70023	12.8392	2.90854	0.885121	0.734733	0.857827	0.80817	0.807896	0.813829	0.800411	0.837015	0.771429	0.85833	0.680237	0.796805	0.835646	0.832223	0.775354	0.800046	0.694797	0.639206	0.737608	0.643177	0.920082	0.807661	0.0779301
1010	10	48515	0.19406	67.136	8.39395	3.998	1.43778	0.841668	0.658291	0.853654	0.775709	0.778924	0.804164	0.748233	0.835649	0.731207	0.879852	0.68147	0.755251	0.843409	0.835072	0.767649	0.732887	0.64815	0.715696	0.670102	0.605369	0.888045	0.778232	0.082624
1012	12	44100	0.1764	67.0782	8.57332	3.99592	1.475	0.844331	0.661723	0.855431	0.778005	0.780873	0.805805	0.749773	0.835782	0.732075	0.880363	0.682211	0.756054	0.843662	0.835306	0.767494	0.733027	0.648095	0.716519	0.67059	0.606066	0.888152	0.779967	0.0824482
1012	12	44100	0.1764	67.0782	8.57332	3.99592	1.475	0.844331	0.661723	0.855431	0.778005	0.780873	0.805805	0.749773	0.835782	0.732075	0.880363	0.682211	0.756054	0.843662	0.835306	0.767494	0.733027	0.648095	0.716519	0.67059	0.606066	0.888152	0.779967	0.0824482
1017	17	36648	0.146592	106.991	9.54987	15.7379	4.13844	0.847045	0.664729	0.856268	0.779483	0.782225	0.808011	0.751255	0.835926	0.732891	0.880253	0.683844	0.755594	0.84362	0.835625	0.768091	0.732305	0.647007	0.717229	0.671551	0.606786	0.888357	0.781417	0.0821489
1018	18	11786	0.047144	100.072	7.7695	12.8163	2.93018	0.874258	0.702571	0.8701	0.803156	0.803708	0.822671	0.774436	0.838919	0.742237	0.886815	0.695062	0.761242	0.844986	0.837731	0.773757	0.733455	0.649245	0.724249	0.676353	0.611785	0.88936	0.799758	0.0788553
1022	22	10495	0.04198	100.008	7.76051	12.7918	2.92091	0.876084	0.705384	0.87132	0.806622	0.804383	0.824535	0.77637	0.839543	0.74383	0.888042	0.696427	0.760505	0.845879	0.83778	0.772368	0.733873	0.646975	0.723678	0.676608	0.6101	0.887756	0.801265	0.078619
1022	10	51088	0.204352	65.2932	8.23489	3.682	1.33684	0.868404	0.689545	0.821954	0.767548	0.785243	0.809975	0.763193	0.810014	0.733822	0.877907	0.660087	0.777091	0.853889	0.80699	0.751732	0.759288	0.689125	0.642685	0.718779	0.628621	0.891472	0.782511	0.0814195
1024	12	46574	0.186296	65.2182	8.43589	3.67818	1.376	0.870947	0.692951	0.82385	0.769281	0.787403	0.81071	0.764922	0.81071	0.735271	0.878451	0.660433	0.777537	0.854017	0.807028	0.752265	0.759802	0.689537	0.642977	0.719296	0.628516	0.890905	0.784187	0.0811564
1024	12	46574	0.186296	65.2182	8.43589	3.67818	1.376	0.870947	0.692951	0.82385	0.769281	0.787403	0.81071	0.764922	0.81071	0.735271	0.878451	0.660433	0.777537	0.854017	0.807028	0.752265	0.759802	0.689537	0.642977	0.719296	0.628516	0.890905	0.784187	0.0811564
1029	17	38752	0.155008	107.401	9.47647	15.9102	4.14201	0.873942	0.696029	0.825415	0.77098	0.789585	0.812719	0.765922	0.810603	0.736697	0.879206	0.661192	0.777457	0.855117	0.807339	0.752477	0.760012	0.689964	0.643115	0.719073	0.629568	0.891335	0.785881	0.0805907
1030	18	12268	0.049072	100.217	7.64762	12.8647	2.89829	0.896234	0.736143	0.849283	0.793813	0.807956	0.829679	0.781505	0.823443	0.751508	0.888205	0.670362	0.786396	0.852625	0.808404	0.760271	0.767403	0.690577	0.64925	0.727502	0.631073	0.894441	0.805113	0.0766966
1034	22	11011	0.044044	100.213	7.64286	12.8629	2.89882	0.897375	0.740623	0.84956	0.796658	0.807193	0.831487	0.782672	0.824267	0.751567	0.888157	0.672282	0.787985	0.852602	0.808873	0.761829	0.766688	0.692399	0.650304	0.728272	0.631823	0.894242	0.806502	0.0767604
1034	10	52489	0.209956	67.4115	8.53436	4.05181	1.47697	0.882128	0.708758	0.825297	0.787384	0.794052	0.799463	0.77661	0.834137	0.74025	0.85477	0.657814	0.757121	0.850178	0.847587	0.771485	0.773257	0.676142	0.671855	0.707539	0.6113	0.882718	0.79118	0.0803694
1036	12	47811	0.191244	67.3461	8.70597	4.04815	1.51296	0.883772	0.712001	0.827132	0.79008	0.796292	0.800945	0.777332	0.835435	0.741723	0.855473	0.657997	0.757043	0.850536	0.84765	0.771538	0.773776	0.677637	0.672356	0.707473	0.611909	0.883102	0.792819	0.0799695
1036	12	47811	0.191244	67.3461	8.70597	4.04815	1.51296	0.883772	0.712001	0.827132	0.79008	0.796292	0.800945	0.777332	0.835435	0.741723	0.855473	0.657997	0.757043	0.850536	0.84765	0.771538	0.773776	0.677637	0.672356	0.707473	0.611909	0.883102	0.792819	0.0799695
1041	17	39557	0.158228	108.289	9.71904	16.3195	4.32176	0.886063	0.71555	0.828614	0.79235	0.798696	0.802867	0.778889	0.835465	0.741866	0.855828	0.658139	0.756706	0.850621	0.849154	0.771772	0.773997	0.677617	0.671272	0.708004	0.612268	0.883295	0.794448	0.0795278
1042	18	12162	0.048648	100.11	7.86374	12.8365	2.97192	0.906635	0.749753	0.84912	0.815203	0.818903	0.818451	0.791071	0.843858	0.749794	0.866264	0.668147	0.761265	0.855246	0.85282	0.775366	0.779189	0.685496	0.675506	0.707408	0.620375	0.884723	0.811755	0.0757036
1046	22	10885	0.04354	100.088	7.84591	12.8271	2.9623	0.907901	0.750942	0.850666	0.816812	0.820441	0.819017	0.792237	0.84474	0.750299	0.865411	0.668489	0.76022	0.85604	0.853284	0.775471	0.780891	0.687368	0.675149	0.706982	0.620763	0.884842	0.812735	0.0751649
1046	10	48048	0.192192	65.8965	8.32476	3.78516	1.37781	0.843479	0.720072	0.855343	0.784372	0.796901	0.799107	0.805434	0.80661	0.706387	0.84323	0.691808	0.751977	0.828068	0.813447	0.796121	0.798483	0.719666	0.642795	0.74335	0.599432	0.914679	0.78955	0.0843121
1048	12	43858	0.175432	65.8185	8.47466	3.77864	1.40743	0.845957	0.723847	0.857688	0.786174	0.79803	0.800914	0.807048	0.806991	0.708024	0.844236	0.693214	0.753249	0.828492	0.813991	0.796457	0.79852	0.719732	0.642118	0.742647	0.600107	0.914713	0.791357	0.0838986
1048	12	43858	0.175432	65.8185	8.47466	3.77864	1.40743	0.845957	0.723847	0.857688	0.786174	0.79803	0.800914	0.807048	0.806991	0.708024	0.844236	0.693214	0.753249	0.828492	0.813991	0.796457	0.79852	0.719732	0.642118	0.742647	0.600107	0.914713	0.791357	0.0838986
1053	17	36506	0.146024	105.709	9.43953	15.1815	3.99635	0.847888	0.728332	0.86027	0.788555	0.798937	0.801786	0.808127	0.8081	0.710363	0.845601	0.695365	0.754451	0.828782	0.814496	0.797184	0.798608	0.720293	0.642086	0.743289	0.600805	0.914672	0.793274	0.0836504
1054	18	12800	0.0512	99.5922	7.72947	12.6336	2.8834	0.875508	0.761328	0.879609	0.8075	0.815547	0.811914	0.816992	0.81625	0.728945	0.854727	0.707578	0.76832	0.835664	0.819102	0.80375	0.801914	0.726914	0.641133	0.742422	0.608672	0.915312	0.810865	0.0786696
1058	22	11464	0.045856	99.5677	7.74869	12.6255	2.88913	0.87705	0.766356	0.881281	0.810101	0.817123	0.812064	0.818606	0.81503	0.730024	0.854065	0.70874	0.769103	0.835965	0.818955	0.804213	0.802294	0.726841	0.640832	0.741888	0.608252	0.915213	0.812408	0.0780631
1058	10	48798	0.195192	65.7666	8.24245	3.76	1.3528	0.865855	0.700029	0.838928	0.77494	0.795678	0.791026	0.742018	0.826356	0.78578	0.878007	0.667609	0.773608	0.840065	0.824665	0.780923	0.798588	0.682969	0.657609	0.705879	0.639463	0.913736	0.788762	0.0791393
1060	12	44457	0.177828	65.7112	8.40786	3.75785	1.38633	0.868502	0.703298	0.840453	0.776132	0.79686	0.792237	0.743707	0.827294	0.786209	0.878478	0.668185	0.774782	0.839722	0.825247	0.782486	0.79812	0.682603	0.658648	0.705918	0.640012	0.914063	0.790293	0.0789359
1060	12	44457	0.177828	65.7112	8.40786	3.75785	1.38633	0.868502	0.703298	0.840453	0.776132	0.79686	0.792237	0.743707	0.827294	0.786209	0.878478	0.668185	0.774782	0.839722	0.825247	0.782486	0.79812	0.682603	0.658648	0.705918	0.640012	0.914063	0.790293	0.0789359
1065	17	37109	0.148436	105.51	9.37391	15.0926	3.94515	0.870719	0.707699	0.842747	0.778436	0.798351	0.7935	0.743593	0.827158	0.787033	0.879059	0.668921	0.775324	0.839473	0.824018	0.783759	0.797704	0.682921	0.660608	0.70491	0.639683	0.913862	0.791928	0.0786949
1066	18	11300	0.0452	100.719	7.61357	13.0537	2.90191	0.894115	0.750885	0.859956	0.796903	0.819513	0.800265	0.757035	0.83115	0.795487	0.883717	0.668363	0.784469	0.841903	0.82969	0.795885	0.799513	0.680752	0.664159	0.713142	0.643584	0.916239	0.808916	0.0750105
1070	22	10141	0.040564	100.693	7.62665	13.0443	2.90604	0.89503	0.753279	0.862242	0.799428	0.820333	0.802288	0.7589	0.832314	0.797407	0.883246	0.668968	0.784489	0.841633	0.830983	0.797949	0.799477	0.681639	0.665122	0.714624	0.642244	0.917414	0.810384	0.0746873
1070	10	50345	0.20138	67.8514	8.44704	4.12509	1.47863	0.850303	0.695461	0.845754	0.801023	0.791648	0.769928	0.772261	0.837501	0.762201	0.862578	0.685222	0.764237	0.850134	0.832903	0.76806	0.775022	0.671884	0.659152	0.690386	0.637233	0.906704	0.787879	0.078941
1072	12	45867	0.183468	67.7442	8.65261	4.11536	1.5189	0.852574	0.69877	0.847788	0.803312	0.79325	0.771862	0.773857	0.83849	0.763479	0.863584	0.685765	0.765659	0.850775	0.832745	0.768494	0.775067	0.672117	0.658643	0.690922	0.637735	0.906818	0.789653	0.0785994
1072	12	45867	0.183468	67.7442	8.65261	4.11536	1.5189	0.852574	0.69877	0.847788	0.803312	0.79325	0.771862	0.773857	0.83849	0.763479	0.863584	0.685765	0.765659	0.850775	0.832745	0.768494	0.775067	0.672117	0.658643	0.690922	0.637735	0.906818	0.789653	0.0785994
1077	17	38128	0.152512	107.096	9.61574	15.7884	4.18371	0.854595	0.701663	0.848969	0.80576	0.795216	0.773198	0.775165	0.839672	0.764163	0.863106	0.686648	0.765592	0.851658	0.832852	0.768949	0.774693	0.672786	0.656919	0.691473	0.638586	0.907312	0.791127	0.0780642
1078	18	11070	0.04428	100.846	7.73247	13.1094	2.96711	0.8785	0.739837	0.870732	0.82832	0.811698	0.792773	0.79187	0.850361	0.774797	0.867841	0.698509	0.778997	0.855059	0.832114	0.763234	0.770099	0.677145	0.652304	0.690696	0.643722	0.907272	0.809495	0.0732598
1082	22	9953	0.039812	100.848	7.75144	13.1112	2.9797	0.880287	0.743796	0.871546	0.829097	0.814076	0.796242	0.792274	0.850749	0.776349	0.86818	0.699337	0.777856	0.854215	0.832061	0.761881	0.770521	0.678941	0.652517	0.690395	0.64252	0.907314	0.810943	0.0728907
1082	10	50233	0.200932	66.5301	8.24663	3.88832	1.38904	0.866134	0.669958	0.846436	0.77476	0.764288	0.811399	0.776531	0.810095	0.746471	0.859764	0.649493	0.762387	0.849113	0.827255	0.759083	0.7511	0.661577	0.654938	0.729092	0.620907	0.889784	0.781482	0.0814233
1084	12	45700	0.1828	66.4581	8.4345	3.88415	1.42621	0.868249	0.672921	0.848096	0.776838	0.765383	0.813414	0.777309	0.811433	0.747604	0.860919	0.650602	0.762298	0.849737	0.828884	0.759551	0.751685	0.662123	0.655952	0.730164	0.621193	0.889858	0.783109	0.0811829
1084	12	45700	0.1828	66.4581	8.4345	3.88415	1.42621	0.868249	0.672921	0.848096	0.776838	0.765383	0.813414	0.777309	0.811433	0.747604	0.860919	0.650602	0.762298	0.849737	0.828884	0.759551	0.751685	0.662123	0.655952	0.730164	0.621193	0.889858	0.783109	0.0811829
1089	17	38034	0.152136	108.92	9.49299	16.5826	4.26525	0.869498	0.676184	0.850108	0.779934	0.767327	0.814758	0.777922	0.812418	0.748225	0.862347	0.652482	0.762515	0.850476	0.82889	0.760004	0.752471	0.662079	0.656597	0.731701	0.621733	0.889218	0.784763	0.0810758
1090	18	8790	0.03516	102.221	7.52212	13.6323	2.96986	0.9	0.715529	0.873948	0.806655	0.789761	0.830489	0.7938	0.827531	0.764391	0.877645	0.66149	0.766724	0.855575	0.832992	0.765245	0.766325	0.663424	0.663367	0.737201	0.626394	0.889875	0.806315	0.0766431
1094	22	7834	0.031336	102.177	7.54276	13.6161	2.97513	0.901455	0.717833	0.876053	0.809867	0.791231	0.831057	0.795571	0.828632	0.764233	0.878415	0.663965	0.768381	0.854289	0.832525	0.764935	0.767935	0.66422	0.666071	0.738575	0.625989	0.889839	0.807847	0.0764946
1094	10	48966	0.195864	70.2025	8.66262	4.56333	1.62041	0.843167	0.718121	0.843861	0.810828	0.785147	0.801393	0.752788	0.829085	0.736092	0.846761	0.679645	0.75869	0.843014	0.82883	0.781695	0.741167	0.674029	0.685649	0.704571	0.615151	0.909468	0.788122	0.0824807
1096	12	44632	0.178528	70.1198	8.85492	4.55694	1.66407	0.845335	0.720862	0.84631	0.812522	0.787798	0.803291	0.754246	0.830256	0.737027	0.84799	0.680913	0.758917	0.843251	0.829046	0.781424	0.741744	0.673306	0.685909	0.704875	0.614122	0.90956	0.78984	0.0823708
1096	12	44632	0.178528	70.1198	8.85492	4.55694	1.66407	0.845335	0.720862	0.84631	0.812522	0.787798	0.803291	0.754246	0.830256	0.737027	0.84799	0.680913	0.758917	0.843251	0.829046	0.781424	0.741744	0.673306	0.685909	0.704875	0.614122	0.90956	0.78984	0.0823708
1101	17	37001	0.148004	110.785	9.87332	17.4629	4.58295	0.847153	0.724521	0.847666	0.81487	0.789722	0.804843	0.754899	0.830978	0.738196	0.848693	0.682549	0.759844	0.844261	0.828018	0.781763	0.743372	0.674468	0.686252	0.70467	0.613781	0.910354	0.791479	0.0820759
1102	18	7676	0.030704	102.647	7.78313	13.8164	3.10697	0.878257	0.764982	0.871157	0.838783	0.814096	0.819307	0.772473	0.837285	0.754299	0.861126	0.697564	0.762441	0.850834	0.832725	0.786217	0.750065	0.682126	0.687402	0.709224	0.613145	0.911998	0.812606	0.0770661
1106	22	6907	0.027628	102.59	7.73802	13.7908	3.08745	0.880628	0.769364	0.873245	0.839221	0.815911	0.819241	0.773129	0.837122	0.756262	0.862893	0.69777	0.764008	0.851745	0.832634	0.786449	0.749312	0.681555	0.690025	0.709063	0.613001	0.912408	0.814184	0.0766582
1106	10	50191	0.200764	67.846	8.3546	4.12029	1.46285	0.870963	0.747166	0.841715	0.787332	0.833934	0.81426	0.771094	0.832241	0.73304	0.843896	0.680391	0.769112	0.845948	0.826722	0.766313	0.761531	0.686547	0.647158	0.722799	0.635702	0.909675	0.799721	0.0751484
1108	12	45877	0.183508	67.7588	8.52938	4.11271	1.49994	0.87267	0.75042	0.843854	0.789513	0.834983	0.815801	0.772446	0.833163	0.7343	0.844661	0.680951	0.769808	0.846099	0.827528	0.766702	0.76061	0.686074	0.647579	0.72205	0.635624	0.909094	0.801263	0.0748578
1108	12	45877	0.183508	67.7588	8.52938	4.11271	1.49994	0.87267	0.75042	0.843854	0.789513	0.834983	0.815801	0.772446	0.833163	0.7343	0.844661	0.680951	0.769808	0.846099	0.827528	0.766702	0.76061	0.686074	0.647579	0.72205	0.635624	0.909094	0.801263	0.0748578
1113	17	38296	0.153184	107.083	9.51067	15.7746	4.13341	0.874386	0.753617	0.846015	0.791023	0.836014	0.816365	0.77388	0.834565	0.733889	0.844945	0.682682	0.769415	0.844958	0.828533	0.767064	0.760536	0.686482	0.647679	0.722164	0.635941	0.908633	0.80262	0.0747166
1114	18	11788	0.047152	100.488	7.71907	12.9715	2.94001	0.89536	0.783848	0.86639	0.811843	0.849381	0.831481	0.789192	0.843739	0.747455	0.854513	0.695623	0.776552	0.846539	0.835002	0.769469	0.768069	0.691254	0.650831	0.717297	0.641712	0.907491	0.819193	0.0712355
1118	22	10635	0.04254	100.454	7.72504	12.9591	2.94007	0.895863	0.787118	0.869394	0.813775	0.852139	0.832722	0.789892	0.84504	0.748754	0.85543	0.697038	0.77607	0.846356	0.834932	0.769205	0.768265	0.691114	0.651246	0.71716	0.642219	0.907569	0.820726	0.0708864
1118	10	46752	0.187008	65.6848	8.21894	3.74564	1.34831	0.86807	0.727017	0.851343	0.811955	0.772416	0.805356	0.728044	0.848349	0.775347	0.840542	0.665672	0.756599	0.804693	0.809313	0.791592	0.750086	0.688473	0.646325	0.726514	0.620198	0.925971	0.792538	0.0772836
1120	12	42810	0.17124	65.6229	8.40082	3.7431	1.38463	0.869914	0.730752	0.853329	0.814261	0.77399	0.806517	0.729024	0.84965	0.77545	0.84061	0.666258	0.756646	0.804812	0.809764	0.791708	0.750047	0.688963	0.646952	0.726431	0.620556	0.926489	0.7941	0.0770266
1120	12	42810	0.17124	65.6229	8.40082	3.7431	1.38463	0.869914	0.730752	0.853329	0.814261	0.77399	0.806517	0.729024	0.84965	0.77545	0.84061	0.666258	0.756646	0.804812	0.809764	0.791708	0.750047	0.688963	0.646952	0.726431	0.620556	0.926489	0.7941	0.0770266
1125	17	35738	0.142952	108.017	9.41015	16.1753	4.15485	0.871439	0.732428	0.854734	0.816302	0.775869	0.807124	0.730119	0.850299	0.775855	0.84045	0.666895	0.756268	0.804676	0.809838	0.791524	0.751539	0.689784	0.647364	0.726887	0.62032	0.926521	0.795229	0.0769232
1126	18	8948	0.035792	102.087	7.62678	13.5856	3.00247	0.894837	0.765255	0.87947	0.843373	0.798949	0.823536	0.740668	0.857119	0.785203	0.84449	0.679705	0.762852	0.807667	0.814763	0.794926	0.76084	0.696413	0.657354	0.724408	0.62595	0.928587	0.813765	0.0732884
1130	22	8046	0.032184	102.058	7.60466	13.5726	2.98819	0.896781	0.767214	0.879878	0.845886	0.801516	0.824633	0.741735	0.85732	0.785359	0.845327	0.680959	0.765039	0.808228	0.815498	0.793313	0.761061	0.69867	0.657656	0.724024	0.625963	0.928163	0.815108	0.073093
1130	10	49483	0.197932	70.2839	8.67141	4.57916	1.62705	0.844957	0.697189	0.86748	0.797284	0.804246	0.807277	0.763111	0.838318	0.759129	0.849191	0.682598	0.787978	0.866631	0.837156	0.799062	0.783673	0.675929	0.65282	0.717307	0.628529	0.931421	0.793709	0.0788518
1132	12	45165	0.18066	70.2245	8.87056	4.5774	1.67167	0.847282	0.700033	0.86887	0.798428	0.805436	0.80889	0.764685	0.838536	0.75967	0.850316	0.683505	0.789118	0.867431	0.836887	0.79959	0.784546	0.676641	0.652928	0.718167	0.628927	0.931141	0.795166	0.0784975
1132	12	45165	0.18066	70.2245	8.87056	4.5774	1.67167	0.847282	0.700033	0.86887	0.798428	0.805436	0.80889	0.764685	0.838536	0.75967	0.850316	0.683505	0.789118	0.867431	0.836887	0.79959	0.784546	0.676641	0.652928	0.718167	0.628927	0.931141	0.795166	0.0784975
1137	17	37591	0.150364	111.121	9.87194	17.6187	4.61174	0.850483	0.702535	0.870315	0.800843	0.808851	0.810101	0.767059	0.839297	0.761366	0.851587	0.684925	0.788699	0.868532	0.837568	0.801136	0.783712	0.678633	0.654425	0.719055	0.628102	0.93134	0.797132	0.0779425
1138	18	7424	0.029696	102.707	7.87185	13.8453	3.13785	0.873586	0.745084	0.890086	0.825296	0.830684	0.82826	0.786638	0.857893	0.770272	0.864494	0.691474	0.803408	0.875135	0.847185	0.814116	0.790746	0.685277	0.652276	0.721848	0.620824	0.929553	0.817698	0.0736713
1142	22	6703	0.026812	102.675	7.852	13.8314	3.12689	0.875727	0.747874	0.890273	0.828957	0.830747	0.828062	0.787707	0.856781	0.770327	0.86521	0.693645	0.803521	0.873937	0.848426	0.813666	0.791362	0.684992	0.653066	0.725123	0.619499	0.929584	0.818853	0.0734093
1142	10	49484	0.197936	68.1763	8.48416	4.18399	1.49323	0.858257	0.69381	0.8469	0.795227	0.811222	0.767521	0.742947	0.846668	0.794883	0.850911	0.722587	0.787426	0.856691	0.835684	0.804553	0.77136	0.673834	0.667084	0.681766	0.644249	0.890561	0.792332	0.083091
1144	12	45187	0.180748	68.1278	8.64736	4.18283	1.53095	0.860336	0.698099	0.848928	0.796888	0.813132	0.770033	0.744573	0.847401	0.795992	0.851661	0.723416	0.78849	0.856718	0.836159	0.80532	0.771771	0.674121	0.667449	0.680616	0.643415	0.89071	0.79417	0.0827417
1144	12	45187	0.180748	68.1278	8.64736	4.18283	1.53095	0.860336	0.698099	0.848928	0.796888	0.813132	0.770033	0.744573	0.847401	0.795992	0.851661	0.723416	0.78849	0.856718	0.836159	0.80532	0.771771	0.674121	0.667449	0.680616	0.643415	0.89071	0.79417	0.0827417
1149	17	37507	0.150028	110.185	9.69839	17.172	4.45612	0.861786	0.702296	0.851214	0.798864	0.814088	0.770749	0.746461	0.847588	0.797038	0.853201	0.725078	0.789573	0.85648	0.835871	0.806903	0.772896	0.675127	0.667675	0.68114	0.644	0.890474	0.795843	0.0824289
1150	18	9458	0.037832	101.588	7.84665	13.4028	3.05648	0.888719	0.739691	0.873916	0.82343	0.8358	0.791922	0.768767	0.858268	0.808258	0.86403	0.739638	0.800645	0.859748	0.837386	0.808152	0.778019	0.685293	0.670649	0.685769	0.641203	0.890199	0.81646	0.0778086
1154	22	8552	0.034208	101.52	7.85074	13.3768	3.05048	0.890435	0.741347	0.876228	0.826824	0.836822	0.795896	0.768592	0.860033	0.809051	0.864008	0.741639	0.800631	0.860442	0.836763	0.808232	0.776836	0.683641	0.673059	0.68598	0.640961	0.88985	0.818018	0.0772725
1154	10	48710	0.19484	67.3692	8.49482	4.0428	1.46897	0.840875	0.73877	0.830774	0.787723	0.802802	0.784911	0.781287	0.807432	0.758746	0.850606	0.657329	0.761353	0.835999	0.817276	0.77363	0.743164	0.686594	0.680158	0.707534	0.685876	0.927007	0.788377	0.0829978
1156	12	44428	0.177712	67.3229	8.67583	4.04283	1.50665	0.843027	0.742313	0.832549	0.789986	0.804628	0.785777	0.781906	0.808297	0.760275	0.851805	0.657603	0.761423	0.837017	0.817412	0.77405	0.744834	0.687281	0.68019	0.707155	0.685772	0.927073	0.790022	0.0829481
1156	12	44428	0.177712	67.3229	8.67583	4.04283	1.50665	0.843027	0.742313	0.832549	0.789986	0.804628	0.785777	0.781906	0.808297	0.760275	0.851805	0.657603	0.761423	0.837017	0.817412	0.77405	0.744834	0.687281	0.68019	0.707155	0.685772	0.927073	0.790022	0.0829481
1161	17	36971	0.147884	104.24	9.62758	14.5835	3.96734	0.846474	0.746518	0.834438	0.792811	0.806822	0.786846	0.783479	0.809418	0.76134	0.85398	0.657745	0.761962	0.837345	0.818222	0.773823	0.745449	0.687796	0.681859	0.70746	0.684807	0.926983	0.792129	0.0825299
1162	18	14165	0.05666	98.3429	7.82244	12.1767	2.84227	0.872397	0.776774	0.853336	0.818708	0.828027	0.800635	0.792799	0.817226	0.773526	0.864596	0.662866	0.767137	0.842111	0.822026	0.777833	0.751465	0.696223	0.689093	0.708472	0.684116	0.926544	0.80965	0.0783583
1166	22	12707	0.050828	98.2805	7.83558	12.1547	2.84319	0.873534	0.779295	0.853978	0.821083	0.830212	0.804124	0.794601	0.817581	0.774573	0.865783	0.664634	0.768986	0.842174	0.821319	0.779295	0.752105	0.697726	0.687967	0.706579	0.683521	0.926379	0.811177	0.0780542
1166	10	49151	0.196604	62.4001	7.75333	3.21156	1.14862	0.861834	0.732528	0.855913	0.797695	0.821998	0.828966	0.76735	0.84155	0.777939	0.839281	0.669518	0.719924	0.830665	0.831163	0.78682	0.752345	0.687921	0.665287	0.743393	0.647749	0.912057	0.799904	0.0736409
1168	12	44973	0.179892	62.3524	7.92641	3.21098	1.17937	0.863407	0.735019	0.857392	0.798879	0.823772	0.830254	0.768795	0.841427	0.779012	0.839937	0.670447	0.720054	0.831076	0.832188	0.786994	0.752552	0.68858	0.664966	0.743813	0.647766	0.911758	0.801185	0.0734869
1168	12	44973	0.179892	62.3524	7.92641	3.21098	1.17937	0.863407	0.735019	0.857392	0.798879	0.823772	0.830254	0.768795	0.841427	0.779012	0.839937	0.670447	0.720054	0.831076	0.832188	0.786994	0.752552	0.68858	0.664966	0.743813	0.647766	0.911758	0.801185	0.0734869
1173	17	37627	0.150508	102.241	8.84646	13.7224	3.49723	0.864765	0.738592	0.858612	0.801393	0.825232	0.831212	0.770019	0.840819	0.779773	0.840128	0.671473	0.72153	0.830627	0.831756	0.787347	0.75394	0.68803	0.663951	0.744067	0.648524	0.911659	0.802542	0.0731936
1174	18	15947	0.063788	98.2592	7.46866	12.1267	2.71779	0.883081	0.764815	0.869474	0.817364	0.839656	0.840033	0.782436	0.844265	0.787515	0.846648	0.679344	0.725403	0.831724	0.835674	0.787954	0.757352	0.694802	0.662883	0.744968	0.645827	0.910547	0.815088	0.0694927
1178	22	14289	0.057156	98.2017	7.46648	12.1057	2.71688	0.884597	0.768423	0.869795	0.819057	0.839177	0.841801	0.784345	0.844601	0.788859	0.846805	0.678704	0.725628	0.831164	0.835153	0.788334	0.758591	0.694275	0.662993	0.744139	0.647386	0.910736	0.816225	0.0692007
1178	10	52960	0.21184	66.0745	8.19308	3.80953	1.36221	0.876935	0.728588	0.853682	0.810782	0.793863	0.808809	0.76774	0.832128	0.777417	0.8495	0.709196	0.786707	0.832647	0.82364	0.777615	0.795893	0.67939	0.650765	0.729541	0.648187	0.917976	0.802012	0.078036
1180	12	48554	0.194216	66.0056	8.39392	3.80647	1.40081	0.879083	0.731639	0.855027	0.813177	0.79531	0.81017	0.769185	0.832722	0.778576	0.849817	0.709766	0.787515	0.832856	0.82435	0.778309	0.795805	0.678842	0.650914	0.729755	0.648237	0.91805	0.803542	0.0778157
1180	12	48554	0.194216	66.0056	8.39392	3.80647	1.40081	0.879083	0.731639	0.855027	0.813177	0.79531	0.81017	0.769185	0.832722	0.778576	0.849817	0.709766	0.787515	0.832856	0.82435	0.778309	0.795805	0.678842	0.650914	0.729755	0.648237	0.91805	0.803542	0.0778157
1185	17	40528	0.162112	104.585	9.33764	14.7043	3.87479	0.881946	0.735923	0.856655	0.814363	0.796363	0.811229	0.771023	0.833806	0.779128	0.850634	0.710904	0.787443	0.833498	0.824849	0.778684	0.795758	0.678876	0.651611	0.729607	0.647083	0.917798	0.805232	0.0774866
1186	18	14912	0.059648	99.0965	7.71116	12.448	2.85496	0.900148	0.765726	0.873424	0.835837	0.811863	0.827354	0.783832	0.842476	0.7898	0.856458	0.717811	0.795701	0.841503	0.829734	0.782189	0.801402	0.683141	0.654339	0.729044	0.646124	0.915806	0.820732	0.074125
1190	22	13364	0.053456	99.0808	7.70697	12.4419	2.85317	0.901975	0.768482	0.875412	0.836987	0.81323	0.829617	0.784832	0.842263	0.792315	0.856443	0.717787	0.795421	0.842974	0.829318	0.783224	0.801407	0.683665	0.653846	0.729684	0.646438	0.915519	0.822144	0.0740663
1190	10	55285	0.22114	64.7861	8.09091	3.59405	1.29175	0.854671	0.724546	0.852546	0.799295	0.817428	0.792909	0.766356	0.832622	0.744931	0.858452	0.691381	0.773655	0.834829	0.8229	0.778746	0.799231	0.663408	0.67162	0.689165	0.644741	0.921471	0.795443	0.0791736
1192	12	50531	0.202124	64.7229	8.25228	3.59053	1.32339	0.857266	0.727128	0.854159	0.801152	0.819428	0.794255	0.768597	0.833973	0.746562	0.859373	0.69206	0.774	0.835754	0.823138	0.779403	0.79939	0.663573	0.672102	0.689171	0.644871	0.921424	0.797144	0.0788561
1192	12	50531	0.202124	64.7229	8.25228	3.59053	1.32339	0.857266	0.727128	0.854159	0.801152	0.819428	0.794255	0.768597	0.833973	0.746562	0.859373	0.69206	0.774	0.835754	0.823138	0.779403	0.79939	0.663573	0.672102	0.689171	0.644871	0.921424	0.797144	0.0788561
1197	17	41969	0.167876	106.019	9.22807	15.2974	3.92879	0.859813	0.72936	0.855691	0.804201	0.820582	0.795456	0.770938	0.835295	0.748147	0.86104	0.692737	0.774762	0.837332	0.82393	0.779516	0.799137	0.665634	0.672925	0.690617	0.645357	0.921394	0.798919	0.0784545
1198	18	12242	0.048968	101.263	7.44429	13.2532	2.86829	0.885109	0.765112	0.873019	0.824538	0.838874	0.808977	0.785901	0.846226	0.764254	0.867832	0.702663	0.78051	0.838793	0.833279	0.788678	0.803913	0.673501	0.678729	0.693024	0.649199	0.923379	0.816933	0.0735926
1202	22	10991	0.043964	101.223	7.47132	13.2394	2.87706	0.885543	0.766809	0.87508	0.825266	0.840415	0.810481	0.786416	0.845601	0.766172	0.869211	0.705304	0.780593	0.840233	0.832545	0.788691	0.803339	0.675644	0.679783	0.693522	0.648076	0.923164	0.818002	0.0734413
1202	10	50070	0.20028	69.8677	8.59213	4.49723	1.58861	0.869593	0.713891	0.859836	0.826133	0.837438	0.818035	0.74982	0.839415	0.79291	0.839724	0.701328	0.815978	0.868304	0.827811	0.795486	0.777751	0.652427	0.645147	0.711893	0.646834	0.922289	0.805897	0.0767794
1204	12	45832	0.183328	69.7653	8.78516	4.48712	1.62901	0.872316	0.716246	0.861156	0.827926	0.839457	0.819973	0.751025	0.84021	0.792809	0.84069	0.70154	0.816798	0.868705	0.828013	0.795034	0.777874	0.653048	0.645477	0.712046	0.646055	0.922292	0.807391	0.0763556
1204	12	45832	0.183328	69.7653	8.78516	4.48712	1.62901	0.872316	0.716246	0.861156	0.827926	0.839457	0.819973	0.751025	0.84021	0.792809	0.84069	0.70154	0.816798	0.868705	0.828013	0.795034	0.777874	0.653048	0.645477	0.712046	0.646055	0.922292	0.807391	0.0763556
1209	17	38097	0.152388	109.485	9.75372	16.8574	4.42151	0.874032	0.719597	0.863178	0.829672	0.841064	0.821101	0.75359	0.840919	0.793842	0.840801	0.703034	0.81677	0.869097	0.828766	0.795469	0.778145	0.652715	0.645025	0.711644	0.645353	0.923012	0.80896	0.0759616
1210	18	9335	0.03734	101.778	7.81882	13.4755	3.05472	0.90075	0.757954	0.885163	0.845903	0.856026	0.833744	0.774022	0.845206	0.806642	0.84842	0.718265	0.824638	0.875736	0.82887	0.798715	0.786074	0.648956	0.645688	0.714622	0.644617	0.920889	0.827036	0.0715675
1214	22	8361	0.033444	101.848	7.80951	13.5023	3.05449	0.902225	0.761153	0.886437	0.847267	0.855759	0.83435	0.777598	0.846191	0.806243	0.848942	0.721564	0.823167	0.876988	0.82825	0.79805	0.786927	0.650939	0.645198	0.712893	0.645377	0.92154	0.828304	0.0711098
1214	10	49491	0.197964	66.9742	8.27784	3.9655	1.41507	0.846053	0.714968	0.816856	0.802954	0.810491	0.775777	0.800499	0.803277	0.747863	0.838415	0.656604	0.799277	0.831777	0.797418	0.784446	0.790326	0.668142	0.687963	0.70731	0.658069	0.923016	0.787076	0.0809489
1216	12	45176	0.180704	66.8797	8.44417	3.95652	1.44845	0.848603	0.718147	0.818654	0.804686	0.812644	0.77736	0.801432	0.804321	0.749148	0.838897	0.65661	0.800159	0.8325	0.798245	0.784808	0.790685	0.669183	0.687887	0.706692	0.658115	0.922691	0.788754	0.0807652
1216	12	45176	0.180704	66.8797	8.44417	3.95652	1.44845	0.848603	0.718147	0.818654	0.804686	0.812644	0.77736	0.801432	0.804321	0.749148	0.838897	0.65661	0.800159	0.8325	0.798245	0.784808	0.790685	0.669183	0.687887	0.706692	0.658115	0.922691	0.788754	0.0807652
1221	17	37522	0.150088	104.243	9.38833	14.5675	3.87542	0.850661	0.72155	0.820372	0.80698	0.814469	0.779116	0.803275	0.805101	0.750093	0.839961	0.658387	0.801263	0.832458	0.798598	0.783953	0.79015	0.668688	0.688503	0.706466	0.657521	0.922166	0.790451	0.0803974
1222	18	12428	0.049712	100.37	7.56752	12.918	2.86977	0.879224	0.751569	0.841648	0.827607	0.831469	0.79695	0.820003	0.81417	0.76211	0.84547	0.673841	0.810991	0.837021	0.799123	0.782628	0.790916	0.67179	0.691503	0.708199	0.655174	0.924042	0.808431	0.0772239
1226	22	11114	0.044456	100.36	7.58373	12.9151	2.87495	0.880466	0.754454	0.844161	0.829989	0.832823	0.796743	0.820542	0.815368	0.763227	0.846545	0.675364	0.811454	0.837862	0.797778	0.781672	0.790939	0.672305	0.691785	0.706856	0.655435	0.923565	0.809788	0.0767545
1226	10	47705	0.19082	65.9895	8.07437	3.79055	1.33743	0.852489	0.710219	0.857007	0.800671	0.811267	0.825092	0.763149	0.836202	0.794393	0.86972	0.679342	0.762467	0.849607	0.84531	0.804245	0.811361	0.686731	0.678744	0.733382	0.654837	0.904119	0.799941	0.0799733
1228	12	43661	0.174644	65.9393	8.25928	3.78991	1.37545	0.854401	0.713337	0.858627	0.802352	0.813025	0.82608	0.76455	0.836696	0.795103	0.870697	0.680092	0.763221	0.849717	0.846121	0.804608	0.810987	0.687066	0.67921	0.733641	0.654669	0.904205	0.801412	0.079703
1228	12	43661	0.174644	65.9393	8.25928	3.78991	1.37545	0.854401	0.713337	0.858627	0.802352	0.813025	0.82608	0.76455	0.836696	0.795103	0.870697	0.680092	0.763221	0.849717	0.846121	0.804608	0.810987	0.687066	0.67921	0.733641	0.654669	0.904205	0.801412	0.079703
1233	17	36516	0.146064	105.021	9.2539	14.8794	3.87059	0.857501	0.716686	0.860048	0.803196	0.814547	0.827144	0.767034	0.837551	0.796007	0.87207	0.681249	0.763227	0.849518	0.846834	0.806167	0.810836	0.687315	0.679866	0.733733	0.65511	0.903878	0.803091	0.0793767
1234	18	13295	0.05318	99.5489	7.60035	12.6101	2.83216	0.884017	0.752877	0.880218	0.81809	0.829786	0.840692	0.784505	0.845017	0.801467	0.879842	0.689921	0.770365	0.853742	0.851486	0.809741	0.809891	0.689771	0.683791	0.734111	0.653253	0.902933	0.820051	0.0756477
1238	22	11972	0.047888	99.5345	7.61873	12.6057	2.83944	0.884773	0.75568	0.882267	0.81912	0.830814	0.842132	0.785625	0.846057	0.802623	0.879093	0.692908	0.771007	0.854828	0.853366	0.810099	0.810474	0.689275	0.686143	0.735341	0.65365	0.90294	0.821392	0.0755175
1238	10	49340	0.19736	65.2072	8.14809	3.6646	1.32118	0.862373	0.70229	0.863265	0.799291	0.830361	0.824858	0.761137	0.842096	0.77276	0.848754	0.677878	0.786248	0.817582	0.840849	0.817906	0.761735	0.707702	0.690971	0.750892	0.67118	0.898774	0.800851	0.0794073
1240	12	45086	0.180344	65.1276	8.31717	3.65862	1.35211	0.86488	0.70533	0.864758	0.801424	0.831422	0.826254	0.763008	0.842712	0.77401	0.849144	0.679069	0.786852	0.817715	0.841447	0.818403	0.762631	0.707603	0.690857	0.751575	0.671295	0.89845	0.802459	0.0789944
1240	12	45086	0.180344	65.1276	8.31717	3.65862	1.35211	0.86488	0.70533	0.864758	0.801424	0.831422	0.826254	0.763008	0.842712	0.77401	0.849144	0.679069	0.786852	0.817715	0.841447	0.818403	0.762631	0.707603	0.690857	0.751575	0.671295	0.89845	0.802459	0.0789944
1245	17	37671	0.150684	105.089	9.30261	14.9112	3.89627	0.866781	0.708994	0.8669	0.804677	0.832789	0.827241	0.764832	0.84285	0.775013	0.85023	0.679754	0.787383	0.81872	0.841815	0.818707	0.762802	0.70691	0.691699	0.752781	0.672639	0.898184	0.804217	0.0785519
1246	18	12655	0.05062	99.9188	7.55543	12.7466	2.84524	0.886567	0.744686	0.888147	0.824022	0.842078	0.83955	0.781509	0.849822	0.78546	0.858317	0.692572	0.793678	0.821691	0.846069	0.821217	0.765152	0.707665	0.698104	0.756895	0.678783	0.897945	0.820471	0.0744227
1250	22	11349	0.045396	99.8845	7.57073	12.7346	2.8497	0.887832	0.747775	0.88999	0.826152	0.842585	0.839942	0.783329	0.851661	0.78584	0.859547	0.693101	0.794255	0.822099	0.8447	0.820909	0.765486	0.708609	0.698079	0.757952	0.678606	0.898493	0.821815	0.0743711
1250	10	50449	0.201796	66.7948	8.28468	3.93484	1.40452	0.854774	0.757299	0.87862	0.820908	0.795397	0.808113	0.772146	0.821691	0.815695	0.843089	0.704067	0.790263	0.823158	0.782533	0.77398	0.791522	0.692392	0.646911	0.742423	0.633689	0.92652	0.806135	0.0775377
1252	12	46275	0.1851	66.6871	8.46794	3.92428	1.4377	0.857245	0.760692	0.880497	0.822399	0.797018	0.808828	0.773766	0.822615	0.816964	0.843976	0.706105	0.790654	0.823069	0.782518	0.774619	0.791939	0.693798	0.647056	0.743112	0.633863	0.92617	0.807803	0.0769371
1252	12	46275	0.1851	66.6871	8.46794	3.92428	1.4377	0.857245	0.760692	0.880497	0.822399	0.797018	0.808828	0.773766	0.822615	0.816964	0.843976	0.706105	0.790654	0.823069	0.782518	0.774619	0.791939	0.693798	0.647056	0.743112	0.633863	0.92617	0.807803	0.0769371
1257	17	38598	0.154392	107.427	9.472	15.9212	4.13361	0.859216	0.76342	0.880408	0.823683	0.797347	0.810262	0.775584	0.823048	0.816895	0.843735	0.707938	0.790611	0.823411	0.782696	0.774975	0.793279	0.693546	0.646627	0.743005	0.633984	0.925825	0.80888	0.0766952
1258	18	10797	0.043188	101.212	7.79165	13.2535	3.0029	0.884088	0.79536	0.898629	0.844077	0.816894	0.824349	0.795036	0.830277	0.820645	0.855376	0.722654	0.797629	0.826063	0.78633	0.783644	0.798833	0.698805	0.652079	0.743818	0.639391	0.926276	0.826374	0.0719246
1262	22	9775	0.0391	101.193	7.80063	13.2466	3.0043	0.885371	0.798772	0.899642	0.84532	0.817647	0.825217	0.798772	0.829207	0.821074	0.857289	0.724348	0.798005	0.826343	0.786701	0.784297	0.799744	0.697698	0.651355	0.74445	0.638568	0.925831	0.827682	0.0715566
1262	10	49144	0.196576	68.0634	8.48782	4.16433	1.49513	0.847591	0.742308	0.836308	0.823753	0.821972	0.82187	0.749247	0.845047	0.751211	0.829766	0.706556	0.826144	0.826652	0.822898	0.795794	0.73482	0.645216	0.677305	0.710148	0.621164	0.934407	0.799261	0.0819546
1264	12	44928	0.179712	67.9903	8.686	4.16029	1.53683	0.850939	0.74537	0.838664	0.825154	0.82334	0.823451	0.75138	0.845375	0.752715	0.830952	0.707076	0.826456	0.826867	0.824096	0.79584	0.735076	0.645711	0.678085	0.710292	0.622106	0.934072	0.801086	0.0815232
1264	12	44928	0.179712	67.9903	8.686	4.16029	1.53683	0.850939	0.74537	0.838664	0.825154	0.82334	0.823451	0.75138	0.845375	0.752715	0.830952	0.707076	0.826456	0.826867	0.824096	0.79584	0.735076	0.645711	0.678085	0.710292	0.622106	0.934072	0.801086	0.0815232
1269	17	37592	0.150368	108.133	9.71587	16.25	4.3083	0.853892	0.747632	0.841575	0.826559	0.824843	0.825096	0.753764	0.84651	0.753259	0.832491	0.708688	0.826625	0.826679	0.824803	0.796047	0.734797	0.646228	0.677884	0.710244	0.621861	0.933949	0.802839	0.0808819
1270	18	9404	0.037616	101.706	7.69516	13.4398	2.99886	0.88893	0.78456	0.865642	0.850276	0.840334	0.839058	0.774564	0.854902	0.763824	0.845917	0.71879	0.829115	0.834007	0.834113	0.797373	0.735804	0.645257	0.683007	0.714324	0.620587	0.931784	0.823211	0.0743134
1274	22	8444	0.033776	101.671	7.69982	13.4264	2.99755	0.890396	0.787838	0.866177	0.850604	0.840834	0.840064	0.776528	0.856111	0.763205	0.846637	0.718735	0.829524	0.834379	0.83586	0.798081	0.734901	0.645251	0.682793	0.713643	0.621862	0.931727	0.824273	0.0740869
1274	10	47682	0.190728	68.1516	8.42098	4.17705	1.48438	0.84556	0.730831	0.850541	0.824777	0.825112	0.781448	0.76963	0.815706	0.781888	0.841575	0.690093	0.828006	0.818454	0.835976	0.77157	0.78322	0.646984	0.663951	0.74029	0.66998	0.925265	0.798606	0.0796243
1276	12	43587	0.174348	68.0661	8.60681	4.17016	1.52237	0.848579	0.73421	0.852651	0.825911	0.827116	0.783066	0.771331	0.81584	0.783204	0.842166	0.690779	0.82886	0.818065	0.837107	0.771193	0.782986	0.647521	0.663053	0.740863	0.669122	0.925517	0.800318	0.0793037
1276	12	43587	0.174348	68.0661	8.60681	4.17016	1.52237	0.848579	0.73421	0.852651	0.825911	0.827116	0.783066	0.771331	0.81584	0.783204	0.842166	0.690779	0.82886	0.818065	0.837107	0.771193	0.782986	0.647521	0.663053	0.740863	0.669122	0.925517	0.800318	0.0793037
1281	17	36207	0.144828	107.374	9.59979	15.9077	4.18588	0.849477	0.736764	0.854738	0.82629	0.829163	0.783384	0.773566	0.817839	0.784158	0.843249	0.691261	0.829315	0.818253	0.837352	0.771936	0.782128	0.64848	0.6628	0.740202	0.670602	0.925705	0.801594	0.0790675
1282	18	11628	0.046512	99.8201	7.9651	12.7329	2.98942	0.877623	0.773779	0.871947	0.846319	0.844255	0.797945	0.790162	0.827614	0.793043	0.849114	0.705839	0.833935	0.820863	0.839611	0.775671	0.787367	0.647919	0.660217	0.742819	0.668387	0.926729	0.819294	0.0740246
1286	22	10467	0.041868	99.799	7.96286	12.7248	2.98832	0.879335	0.777109	0.872982	0.847521	0.845753	0.797841	0.792873	0.827888	0.793207	0.849002	0.706841	0.834432	0.822633	0.839066	0.776536	0.786567	0.649135	0.661699	0.743814	0.668052	0.927391	0.820603	0.0735448
1286	10	49883	0.199532	63.9879	8.05784	3.466	1.25722	0.879789	0.712708	0.8462	0.833982	0.822916	0.829391	0.778672	0.836748	0.770333	0.861957	0.673376	0.770212	0.820169	0.809705	0.79486	0.781529	0.670699	0.702865	0.731041	0.655644	0.91041	0.805012	0.0777566
1288	12	45647	0.182588	63.9183	8.23011	3.46205	1.29003	0.882336	0.716411	0.848172	0.835991	0.824633	0.829846	0.779986	0.837678	0.771475	0.862937	0.674283	0.771168	0.819802	0.811707	0.795594	0.780665	0.671282	0.702105	0.73076	0.655958	0.910432	0.806726	0.0775752
1288	12	45647	0.182588	63.9183	8.23011	3.46205	1.29003	0.882336	0.716411	0.848172	0.835991	0.824633	0.829846	0.779986	0.837678	0.771475	0.862937	0.674283	0.771168	0.819802	0.811707	0.795594	0.780665	0.671282	0.702105	0.73076	0.655958	0.910432	0.806726	0.0775752
1293	17	38240	0.15296	105.722	9.22164	15.1712	3.90962	0.884911	0.720633	0.849922	0.83784	0.82636	0.831747	0.781433	0.838075	0.772202	0.863873	0.675641	0.772176	0.819613	0.812069	0.795528	0.780557	0.671797	0.702327	0.730988	0.656172	0.910369	0.80853	0.0772008
1294	18	14438	0.057752	98.9611	7.68947	12.3965	2.83542	0.904211	0.750035	0.869615	0.857009	0.842257	0.849425	0.79038	0.844092	0.77677	0.872697	0.685136	0.777185	0.823556	0.818985	0.796024	0.783003	0.675301	0.703872	0.73123	0.660375	0.908748	0.823722	0.0737809
1298	22	12982	0.051928	98.9449	7.69838	12.391	2.83606	0.905831	0.753158	0.869704	0.85711	0.841819	0.851487	0.79098	0.843668	0.778424	0.873787	0.686797	0.778578	0.823679	0.819019	0.795833	0.78293	0.674973	0.703166	0.731012	0.65922	0.908142	0.824677	0.0735628
1298	10	46190	0.18476	66.3767	8.3697	3.86737	1.40229	0.882713	0.694891	0.845746	0.807859	0.806906	0.833319	0.804785	0.837302	0.767493	0.844382	0.687118	0.803247	0.846298	0.788168	0.828643	0.802154	0.682312	0.679519	0.683427	0.672191	0.889164	0.802524	0.0793813
1300	12	42180	0.16872	66.2799	8.53608	3.85824	1.43368	0.884768	0.697688	0.84776	0.809839	0.808381	0.835455	0.805239	0.838158	0.767686	0.84527	0.687921	0.802786	0.846989	0.790043	0.82941	0.802489	0.68299	0.678651	0.683476	0.671539	0.888466	0.804044	0.079139
1300	12	42180	0.16872	66.2799	8.53608	3.85824	1.43368	0.884768	0.697688	0.84776	0.809839	0.808381	0.835455	0.805239	0.838158	0.767686	0.84527	0.687921	0.802786	0.846989	0.790043	0.82941	0.802489	0.68299	0.678651	0.683476	0.671539	0.888466	0.804044	0.079139
1305	17	35354	0.141416	104.418	9.45887	14.6444	3.90792	0.886151	0.701123	0.849225	0.81169	0.811167	0.836284	0.805722	0.838844	0.768965	0.846043	0.690134	0.803233	0.846594	0.790844	0.829567	0.803275	0.683063	0.678806	0.683756	0.672003	0.888824	0.80556	0.0790541
1306	18	12552	0.050208	99.3215	7.73497	12.5328	2.86911	0.903721	0.739842	0.871335	0.825765	0.828713	0.849745	0.820188	0.844646	0.780712	0.853768	0.699729	0.807839	0.851976	0.7933	0.83421	0.808078	0.688018	0.680529	0.68746	0.676625	0.885636	0.821997	0.0744768
1310	22	11373	0.045492	99.2746	7.72956	12.5149	2.86158	0.905698	0.741757	0.872329	0.826871	0.830168	0.850831	0.82221	0.845379	0.781544	0.853469	0.700035	0.808098	0.852589	0.794469	0.833817	0.808098	0.688077	0.682098	0.688693	0.675591	0.885782	0.823187	0.0743554
1310	10	47325	0.1893	64.9945	8.07704	3.6272	1.29865	0.866381	0.739546	0.856387	0.824543	0.772879	0.793291	0.769699	0.816207	0.793502	0.849445	0.684469	0.79851	0.830079	0.802071	0.786297	0.780391	0.694717	0.677834	0.683244	0.688526	0.915784	0.8	0.0813901
1312	12	43388	0.173552	64.9452	8.24448	3.62609	1.33165	0.868293	0.742498	0.858106	0.827141	0.775422	0.794551	0.771377	0.816966	0.794747	0.849889	0.685236	0.799449	0.830368	0.80195	0.785678	0.781368	0.694996	0.678483	0.683518	0.688266	0.915633	0.801657	0.0810637
1312	12	43388	0.173552	64.9452	8.24448	3.62609	1.33165	0.868293	0.742498	0.858106	0.827141	0.775422	0.794551	0.771377	0.816966	0.794747	0.849889	0.685236	0.799449	0.830368	0.80195	0.785678	0.781368	0.694996	0.678483	0.683518	0.688266	0.915633	0.801657	0.0810637
1317	17	36097	0.144388	104.44	9.22816	14.6369	3.8189	0.870322	0.746724	0.859171	0.829127	0.777128	0.796271	0.774081	0.81781	0.795994	0.849724	0.68755	0.799956	0.830859	0.801743	0.785605	0.782059	0.695072	0.678768	0.684475	0.68816	0.915782	0.803418	0.0806223
1318	18	13140	0.05256	99.6348	7.55121	12.6396	2.82204	0.89083	0.778843	0.876788	0.850723	0.792123	0.809741	0.783067	0.830594	0.802816	0.859513	0.702321	0.809741	0.835769	0.800837	0.787139	0.788432	0.699391	0.679604	0.689079	0.688584	0.918189	0.819513	0.0763774
1322	22	11737	0.046948	99.6114	7.57277	12.632	2.82946	0.892732	0.781929	0.87795	0.852773	0.793857	0.809917	0.786061	0.831558	0.803187	0.860995	0.703331	0.811749	0.835946	0.801355	0.786615	0.789001	0.69839	0.679944	0.689358	0.69217	0.917781	0.821079	0.0759546
1322	10	52067	0.208268	66.1674	8.23659	3.8267	1.36986	0.856224	0.731673	0.870503	0.83528	0.798654	0.809515	0.798836	0.811944	0.772726	0.841185	0.715223	0.792825	0.819588	0.810408	0.794784	0.737358	0.681564	0.680911	0.735783	0.677416	0.949757	0.804075	0.0794289
1324	12	47664	0.190656	66.0953	8.40579	3.82175	1.40148	0.858908	0.734496	0.872084	0.837414	0.800101	0.810454	0.799943	0.812794	0.773403	0.841988	0.715739	0.793408	0.819833	0.810685	0.794761	0.738083	0.681374	0.681668	0.736929	0.677377	0.949627	0.80562	0.0791758
1324	12	47664	0.190656	66.0953	8.40579	3.82175	1.40148	0.858908	0.734496	0.872084	0.837414	0.800101	0.810454	0.799943	0.812794	0.773403	0.841988	0.715739	0.793408	0.819833	0.810685	0.794761	0.738083	0.681374	0.681668	0.736929	0.677377	0.949627	0.80562	0.0791758
1329	17	39802	0.159208	103.376	9.33025	14.2096	3.77339	0.861175	0.737375	0.873763	0.83943	0.801781	0.812057	0.800827	0.812258	0.774773	0.842144	0.715818	0.794319	0.819996	0.810914	0.796493	0.73794	0.681549	0.682026	0.738116	0.67685	0.949676	0.807104	0.0788011
1330	18	15925	0.0637	98.2676	7.6651	12.1404	2.7852	0.883454	0.766436	0.889042	0.859403	0.817268	0.825055	0.810455	0.821287	0.783925	0.847033	0.723391	0.800157	0.820251	0.816735	0.802983	0.742355	0.681444	0.689042	0.739529	0.679184	0.950267	0.822172	0.0744389
1334	22	14317	0.057268	98.2284	7.68709	12.1273	2.78835	0.885556	0.768003	0.89055	0.860027	0.817839	0.825836	0.811378	0.821506	0.784068	0.847245	0.724523	0.800796	0.820458	0.817594	0.801844	0.742125	0.681707	0.68953	0.740448	0.679332	0.949955	0.823154	0.0740395
1334	10	50124	0.200496	63.4416	7.91586	3.37555	1.21153	0.878601	0.750758	0.844685	0.820755	0.806191	0.830879	0.755127	0.849593	0.763955	0.832825	0.690498	0.820306	0.833603	0.82272	0.771347	0.80637	0.684492	0.705041	0.722648	0.664163	0.937695	0.807589	0.077777
1336	12	46063	0.184252	63.3747	8.11208	3.37294	1.24716	0.881032	0.752936	0.846091	0.822482	0.807155	0.83211	0.756562	0.849999	0.764855	0.834053	0.691835	0.820756	0.834422	0.823633	0.771856	0.806439	0.685724	0.705588	0.723064	0.664633	0.937965	0.809026	0.0775721
1336	12	46063	0.184252	63.3747	8.11208	3.37294	1.24716	0.881032	0.752936	0.846091	0.822482	0.807155	0.83211	0.756562	0.849999	0.764855	0.834053	0.691835	0.820756	0.834422	0.823633	0.771856	0.806439	0.685724	0.705588	0.723064	0.664633	0.937965	0.809026	0.0775721
1341	17	38438	0.153752	102.069	9.05511	13.6688	3.5735	0.883449	0.755971	0.847937	0.823846	0.808835	0.832978	0.758715	0.850539	0.765987	0.835983	0.692518	0.819645	0.834955	0.824679	0.773974	0.807144	0.685311	0.706644	0.724322	0.665669	0.938212	0.810668	0.0769452
1342	18	15369	0.061476	98.7295	7.51465	12.3013	2.75633	0.901945	0.784957	0.859425	0.837465	0.822435	0.839872	0.772399	0.854773	0.776889	0.844427	0.702193	0.817132	0.839645	0.831284	0.784274	0.809552	0.689342	0.710163	0.728577	0.669985	0.938187	0.823855	0.074146
1346	22	13832	0.055328	98.6743	7.47209	12.2787	2.73695	0.903665	0.786546	0.860541	0.839575	0.823308	0.841708	0.772809	0.855661	0.777545	0.846082	0.70308	0.817019	0.841527	0.831875	0.784521	0.81015	0.690139	0.710562	0.729612	0.670294	0.938404	0.825111	0.0740281
1346	10	51586	0.206344	66.378	8.17813	3.85986	1.37095	0.881945	0.726399	0.858159	0.835954	0.826697	0.793878	0.79414	0.837475	0.784738	0.853449	0.676792	0.798831	0.816229	0.825282	0.818507	0.77521	0.67622	0.688976	0.752375	0.668253	0.930136	0.80936	0.0780875
1348	12	47371	0.189484	66.2935	8.36316	3.85343	1.40676	0.883769	0.729223	0.859344	0.837654	0.828091	0.795339	0.795286	0.837749	0.785364	0.8545	0.678263	0.800194	0.815995	0.825431	0.819045	0.775802	0.676859	0.689884	0.752486	0.668563	0.930485	0.81076	0.0778071
1348	12	47371	0.189484	66.2935	8.36316	3.85343	1.40676	0.883769	0.729223	0.859344	0.837654	0.828091	0.795339	0.795286	0.837749	0.785364	0.8545	0.678263	0.800194	0.815995	0.825431	0.819045	0.775802	0.676859	0.689884	0.752486	0.668563	0.930485	0.81076	0.0778071
1353	17	39580	0.15832	105.391	9.32516	15.0391	3.92542	0.885422	0.733034	0.861609	0.838896	0.82879	0.79832	0.796475	0.838934	0.785586	0.854712	0.679282	0.800796	0.816246	0.825846	0.817875	0.776781	0.677059	0.690563	0.752868	0.66833	0.930179	0.812329	0.0774818
1354	18	12535	0.05014	100.688	7.50693	13.0357	2.86288	0.901994	0.77144	0.881133	0.856123	0.847667	0.817272	0.804188	0.848783	0.790307	0.860231	0.694176	0.808297	0.821021	0.835461	0.817312	0.77862	0.681731	0.692062	0.751775	0.67148	0.928879	0.828677	0.0733275
1358	22	11301	0.045204	100.681	7.47152	13.031	2.84768	0.902531	0.774533	0.882842	0.856473	0.849128	0.818556	0.805592	0.849571	0.789842	0.860543	0.695071	0.808291	0.819308	0.836298	0.818423	0.778161	0.681577	0.692682	0.750863	0.671799	0.928148	0.829703	0.0728377
1358	10	53533	0.214132	67.046	8.20901	3.97494	1.4036	0.865858	0.728298	0.857667	0.83046	0.830011	0.857126	0.778043	0.851204	0.782359	0.87603	0.702735	0.793567	0.807735	0.805709	0.786534	0.817776	0.679506	0.715661	0.700148	0.668307	0.919975	0.811824	0.0764591
1360	12	49021	0.196084	67.0139	8.40321	3.97779	1.44544	0.867822	0.730105	0.858918	0.832551	0.83147	0.858703	0.77939	0.851094	0.783889	0.876655	0.703729	0.794578	0.80901	0.807266	0.787214	0.818211	0.679811	0.715897	0.701108	0.668724	0.920371	0.813227	0.0761097
1360	12	49021	0.196084	67.0139	8.40321	3.97779	1.44544	0.867822	0.730105	0.858918	0.832551	0.83147	0.858703	0.77939	0.851094	0.783889	0.876655	0.703729	0.794578	0.80901	0.807266	0.787214	0.818211	0.679811	0.715897	0.701108	0.668724	0.920371	0.813227	0.0761097
1365	17	41054	0.164216	104.392	9.30495	14.6224	3.84861	0.869806	0.733753	0.860087	0.833402	0.833	0.860257	0.781934	0.851793	0.784991	0.877113	0.704645	0.795294	0.809349	0.809446	0.787719	0.818203	0.680628	0.716447	0.701198	0.669362	0.921006	0.814805	0.0756878
1366	18	15598	0.062392	98.9727	7.56568	12.3937	2.78378	0.890691	0.76497	0.875914	0.848154	0.846294	0.868413	0.799974	0.857129	0.794813	0.881844	0.712046	0.803084	0.815297	0.81972	0.792441	0.820874	0.68403	0.7199	0.706276	0.66999	0.921817	0.829585	0.0719501
1370	22	13997	0.055988	98.9806	7.57335	12.3971	2.78723	0.892227	0.766843	0.876938	0.850611	0.846324	0.868972	0.8011	0.857648	0.795849	0.882296	0.711867	0.803494	0.815425	0.819461	0.793491	0.820319	0.683039	0.719761	0.706401	0.67143	0.922055	0.830598	0.0716537
1370	10	53645	0.21458	63.4598	7.88795	3.37728	1.20726	0.886793	0.747162	0.85611	0.837133	0.837618	0.828894	0.801808	0.833051	0.777127	0.851337	0.711194	0.832305	0.83155	0.795424	0.817737	0.805872	0.671666	0.691658	0.697101	0.654068	0.912993	0.817277	0.0759388
1372	12	49208	0.196832	63.4034	8.0538	3.37506	1.23795	0.889683	0.750254	0.858153	0.838095	0.839366	0.83018	0.802939	0.833452	0.777719	0.851559	0.711968	0.832741	0.831857	0.795775	0.818221	0.806058	0.671974	0.692276	0.697478	0.653715	0.912982	0.81883	0.0755932
1372	12	49208	0.196832	63.4034	8.0538	3.37506	1.23795	0.889683	0.750254	0.858153	0.838095	0.839366	0.83018	0.802939	0.833452	0.777719	0.851559	0.711968	0.832741	0.831857	0.795775	0.818221	0.806058	0.671974	0.692276	0.697478	0.653715	0.912982	0.81883	0.0755932
1377	17	41339	0.165356	99.8426	8.9649	12.8044	3.38264	0.891362	0.753973	0.859806	0.840078	0.841639	0.832132	0.804216	0.835289	0.778272	0.851569	0.713285	0.833535	0.832858	0.796693	0.818634	0.806805	0.672259	0.693691	0.698445	0.653753	0.913338	0.820581	0.0752975
1378	18	20354	0.081416	96.6791	7.61749	11.5674	2.66554	0.906235	0.77879	0.873588	0.852019	0.855311	0.842365	0.814729	0.838558	0.785546	0.856662	0.719588	0.836224	0.835585	0.800408	0.820355	0.8065	0.675518	0.696202	0.69861	0.656407	0.911197	0.832171	0.0723368
1382	22	18301	0.073204	96.6732	7.63099	11.5661	2.67105	0.907027	0.782143	0.873777	0.852795	0.856784	0.842932	0.816895	0.839872	0.786924	0.857303	0.720125	0.83643	0.836075	0.800639	0.821567	0.806896	0.677012	0.696355	0.699306	0.656139	0.911344	0.833337	0.0721298
1382	10	53365	0.21346	63.0141	7.84238	3.30746	1.18695	0.857303	0.770215	0.843352	0.831547	0.782563	0.810035	0.781776	0.823077	0.806231	0.848477	0.712855	0.805603	0.835435	0.79078	0.792514	0.767422	0.677139	0.684419	0.713745	0.679884	0.926422	0.806317	0.0770638
1384	12	48922	0.195688	62.9408	8.01195	3.30286	1.21755	0.859296	0.773364	0.84553	0.832999	0.784218	0.811087	0.782787	0.824517	0.806437	0.848964	0.713902	0.807091	0.835176	0.79126	0.792742	0.767446	0.677487	0.68551	0.714382	0.681493	0.926056	0.807867	0.0767362
1384	12	48922	0.195688	62.9408	8.01195	3.30286	1.21755	0.859296	0.773364	0.84553	0.832999	0.784218	0.811087	0.782787	0.824517	0.806437	0.848964	0.713902	0.807091	0.835176	0.79126	0.792742	0.767446	0.677487	0.68551	0.714382	0.681493	0.926056	0.807867	0.0767362
1389	17	40941	0.163764	102.406	8.95407	13.7951	3.56272	0.861813	0.775738	0.84728	0.833602	0.786119	0.812095	0.785166	0.824723	0.807149	0.849405	0.714943	0.808004	0.835703	0.791151	0.793642	0.767397	0.677683	0.685731	0.714626	0.68341	0.926394	0.809315	0.0765488
1390	18	16602	0.066408	98.9667	7.37904	12.3815	2.7222	0.88399	0.798639	0.863631	0.846796	0.805867	0.823907	0.79638	0.836074	0.81695	0.854536	0.721781	0.81448	0.838875	0.798518	0.795808	0.767377	0.678774	0.686785	0.718136	0.687718	0.926455	0.823522	0.0725277
1394	22	14906	0.059624	98.9385	7.35691	12.3699	2.7113	0.886019	0.800617	0.865054	0.848048	0.809271	0.824836	0.798638	0.836308	0.817859	0.854555	0.722729	0.814504	0.839326	0.797732	0.795083	0.76704	0.679022	0.687106	0.718737	0.688012	0.926104	0.82489	0.0722712
1394	10	53552	0.214208	66.9396	8.26577	3.95897	1.4087	0.861686	0.746807	0.867867	0.827915	0.818261	0.808793	0.77787	0.852013	0.791632	0.8553	0.692775	0.806216	0.842975	0.81729	0.793967	0.792557	0.686977	0.656502	0.725127	0.706239	0.936081	0.810638	0.076033
1396	12	48961	0.195844	66.8738	8.46345	3.95625	1.44956	0.864382	0.750066	0.869427	0.829415	0.819581	0.809787	0.779855	0.852454	0.792508	0.855701	0.693276	0.806908	0.842977	0.817447	0.794602	0.792917	0.68766	0.656666	0.725292	0.706634	0.935969	0.812196	0.0755951
1396	12	48961	0.195844	66.8738	8.46345	3.95625	1.44956	0.864382	0.750066	0.869427	0.829415	0.819581	0.809787	0.779855	0.852454	0.792508	0.855701	0.693276	0.806908	0.842977	0.817447	0.794602	0.792917	0.68766	0.656666	0.725292	0.706634	0.935969	0.812196	0.0755951
1401	17	41066	0.164264	106.47	9.40128	15.5026	4.03909	0.866824	0.752849	0.871767	0.830505	0.820533	0.810184	0.780841	0.852932	0.793089	0.85639	0.695125	0.806884	0.843265	0.817781	0.795305	0.793747	0.68771	0.656309	0.725746	0.706667	0.936127	0.813601	0.0751764
1402	18	13113	0.052452	100.255	7.66012	12.8794	2.89422	0.893274	0.778769	0.886754	0.846755	0.834172	0.822504	0.795089	0.865973	0.807557	0.863151	0.706551	0.811866	0.849195	0.820598	0.801266	0.797682	0.685122	0.659803	0.725692	0.714787	0.934874	0.829217	0.0712436
1406	22	11809	0.047236	100.193	7.65631	12.8557	2.88865	0.894106	0.780337	0.88784	0.84787	0.83593	0.823016	0.795876	0.86595	0.809086	0.863494	0.709035	0.812347	0.848759	0.821069	0.800068	0.798798	0.685367	0.661741	0.72449	0.715217	0.93505	0.830169	0.0708576
1406	10	54105	0.21642	65.8884	8.20102	3.7788	1.35599	0.886674	0.730801	0.836161	0.852648	0.841299	0.831614	0.794002	0.862083	0.763035	0.8123	0.682894	0.811616	0.858035	0.841198	0.812162	0.775196	0.674882	0.699362	0.734729	0.709121	0.940311	0.814365	0.0769925
1408	12	49647	0.198588	65.7998	8.38858	3.77201	1.39234	0.888604	0.733992	0.837593	0.854221	0.84284	0.833071	0.795033	0.863164	0.764064	0.812657	0.683908	0.812013	0.859115	0.841783	0.812587	0.775837	0.675187	0.699337	0.735462	0.70957	0.940429	0.815869	0.0766675
1408	12	49647	0.198588	65.7998	8.38858	3.77201	1.39234	0.888604	0.733992	0.837593	0.854221	0.84284	0.833071	0.795033	0.863164	0.764064	0.812657	0.683908	0.812013	0.859115	0.841783	0.812587	0.775837	0.675187	0.699337	0.735462	0.70957	0.940429	0.815869	0.0766675
1413	17	41660	0.16664	103.904	9.33365	14.4242	3.81826	0.890903	0.736354	0.839246	0.855053	0.844383	0.834554	0.795979	0.86439	0.765494	0.813574	0.68543	0.81259	0.860394	0.841923	0.813298	0.775936	0.676224	0.699484	0.736894	0.708665	0.940639	0.817341	0.0765209
1414	18	15993	0.063972	98.8491	7.64386	12.3526	2.81397	0.91068	0.764053	0.859063	0.869193	0.857406	0.846495	0.81048	0.869818	0.77462	0.822797	0.700431	0.816451	0.867473	0.848059	0.816732	0.778215	0.679829	0.698712	0.743857	0.711686	0.941756	0.832108	0.0730374
1418	22	14367	0.057468	98.8443	7.64868	12.3511	2.81487	0.91209	0.766931	0.861488	0.871546	0.857869	0.84795	0.811234	0.870397	0.774553	0.823171	0.701712	0.81729	0.868727	0.848994	0.817603	0.778242	0.680379	0.698824	0.744066	0.712188	0.941846	0.833532	0.0725363
1418	10	49000	0.196	64.7169	8.04655	3.58125	1.28255	0.897898	0.763143	0.856408	0.843173	0.788694	0.859214	0.777694	0.867082	0.773571	0.862143	0.696531	0.829041	0.823541	0.809929	0.792408	0.809755	0.69502	0.705571	0.729378	0.667255	0.917816	0.820286	0.0761231
1420	12	45235	0.18094	64.6564	8.22255	3.57867	1.31543	0.899613	0.765845	0.857643	0.845374	0.79014	0.860009	0.779562	0.86779	0.77524	0.862651	0.69664	0.829081	0.824052	0.81028	0.793246	0.810877	0.695302	0.706035	0.729899	0.667426	0.917995	0.821702	0.0757696
1420	12	45235	0.18094	64.6564	8.22255	3.57867	1.31543	0.899613	0.765845	0.857643	0.845374	0.79014	0.860009	0.779562	0.86779	0.77524	0.862651	0.69664	0.829081	0.824052	0.81028	0.793246	0.810877	0.695302	0.706035	0.729899	0.667426	0.917995	0.821702	0.0757696
1425	17	38021	0.152084	105.856	9.20895	15.2268	3.9054	0.901804	0.768168	0.858157	0.846914	0.792917	0.860998	0.779924	0.868744	0.776203	0.864259	0.69647	0.829515	0.824347	0.81046	0.79318	0.810933	0.695563	0.705531	0.730465	0.667302	0.918032	0.823002	0.0753918
1426	18	12967	0.051868	99.9392	7.57685	12.7554	2.84929	0.921956	0.798951	0.87206	0.866199	0.813527	0.867818	0.798103	0.874952	0.793283	0.870286	0.708915	0.833847	0.825634	0.81611	0.797447	0.817884	0.700046	0.70664	0.731665	0.666962	0.919257	0.838611	0.0704902
1430	22	11697	0.046788	99.9568	7.56472	12.7614	2.84761	0.9231	0.802556	0.873557	0.868642	0.815038	0.868813	0.800504	0.874797	0.795546	0.870309	0.710738	0.834658	0.826067	0.815508	0.797213	0.817346	0.70159	0.706677	0.7307	0.667094	0.92015	0.840131	0.0698223
1430	10	50416	0.201664	67.3487	8.42076	4.03601	1.45168	0.864468	0.768942	0.851109	0.876299	0.811042	0.830153	0.815445	0.845585	0.77649	0.849413	0.7224	0.847132	0.835558	0.802523	0.817112	0.795353	0.678187	0.695345	0.691398	0.632339	0.92424	0.819918	0.0736713
1432	12	46278	0.185112	67.2583	8.59722	4.02816	1.4877	0.866427	0.771965	0.852198	0.878279	0.812827	0.831961	0.817181	0.846698	0.777	0.849572	0.723864	0.84834	0.836337	0.801969	0.817149	0.795508	0.677936	0.695568	0.691333	0.631585	0.924748	0.821432	0.073586
1432	12	46278	0.185112	67.2583	8.59722	4.02816	1.4877	0.866427	0.771965	0.852198	0.878279	0.812827	0.831961	0.817181	0.846698	0.777	0.849572	0.723864	0.84834	0.836337	0.801969	0.817149	0.795508	0.677936	0.695568	0.691333	0.631585	0.924748	0.821432	0.073586
1437	17	38864	0.155456	107.69	9.56477	16.0433	4.20167	0.86813	0.776155	0.854222	0.879734	0.815073	0.833676	0.817968	0.847005	0.778059	0.849539	0.725234	0.848883	0.83688	0.8015	0.817093	0.79629	0.678095	0.696364	0.691218	0.630892	0.925535	0.823053	0.0733751
1438	18	12011	0.048044	100.229	7.73591	12.8741	2.9287	0.893181	0.806344	0.869661	0.891808	0.83232	0.849388	0.835776	0.857089	0.784031	0.860253	0.731663	0.852552	0.844975	0.806511	0.822163	0.802847	0.680709	0.699484	0.69478	0.634044	0.924819	0.839003	0.0696789
1442	22	10799	0.043196	100.232	7.72606	12.8746	2.92522	0.895361	0.80813	0.871238	0.892259	0.833781	0.850171	0.83605	0.858228	0.783267	0.861006	0.732059	0.85281	0.84568	0.807945	0.822947	0.804889	0.681498	0.699417	0.695574	0.635059	0.92416	0.840141	0.0694676
1442	10	52256	0.209024	65.7521	8.25594	3.75838	1.36008	0.871967	0.781987	0.876904	0.832335	0.833139	0.814969	0.788053	0.838277	0.790991	0.832096	0.70522	0.827589	0.825015	0.819657	0.796942	0.774973	0.676219	0.715124	0.733208	0.702111	0.937156	0.819572	0.075362
1444	12	48014	0.192056	65.693	8.43665	3.75624	1.39574	0.873943	0.784344	0.878233	0.833538	0.834173	0.81646	0.789624	0.839193	0.791634	0.832226	0.705825	0.828081	0.825009	0.820354	0.797559	0.774993	0.675761	0.715302	0.732786	0.702024	0.936883	0.820827	0.0750812
1444	12	48014	0.192056	65.693	8.43665	3.75624	1.39574	0.873943	0.784344	0.878233	0.833538	0.834173	0.81646	0.789624	0.839193	0.791634	0.832226	0.705825	0.828081	0.825009	0.820354	0.797559	0.774993	0.675761	0.715302	0.732786	0.702024	0.936883	0.820827	0.0750812
1449	17	40368	0.161472	105.106	9.33476	14.9208	3.90807	0.876239	0.786204	0.878988	0.835402	0.83591	0.818705	0.791407	0.840369	0.791023	0.832181	0.7052	0.828243	0.825728	0.820576	0.798107	0.775701	0.676514	0.716273	0.732214	0.701224	0.936187	0.822123	0.0746582
1450	18	16095	0.06438	98.4167	7.716	12.1976	2.80604	0.894564	0.812053	0.891954	0.853992	0.849767	0.835353	0.801274	0.849705	0.799037	0.839205	0.712364	0.836564	0.831625	0.824386	0.801926	0.779435	0.681827	0.715595	0.734514	0.700373	0.934265	0.836067	0.0708877
1454	22	14541	0.058164	98.3811	7.71272	12.1844	2.8014	0.896671	0.814009	0.892683	0.85534	0.849873	0.837288	0.803487	0.849666	0.799807	0.839144	0.7135	0.837666	0.832818	0.824187	0.801561	0.779761	0.68159	0.714325	0.735197	0.70119	0.934496	0.83722	0.0706269
1454	10	51462	0.205848	63.9804	8.04333	3.46425	1.25369	0.874529	0.75616	0.865551	0.836093	0.80542	0.805798	0.771822	0.837268	0.792012	0.867621	0.721872	0.791419	0.814582	0.791506	0.816311	0.784919	0.664723	0.68742	0.72298	0.6775	0.930803	0.811727	0.0767364
1456	12	47331	0.189324	63.9471	8.21837	3.46606	1.28758	0.8771	0.758974	0.867138	0.837622	0.806543	0.80686	0.773066	0.838235	0.793191	0.867993	0.722307	0.791828	0.81548	0.792451	0.816991	0.785658	0.664332	0.687404	0.72275	0.677621	0.930975	0.813212	0.076451
1456	12	47331	0.189324	63.9471	8.21837	3.46606	1.28758	0.8771	0.758974	0.867138	0.837622	0.806543	0.80686	0.773066	0.838235	0.793191	0.867993	0.722307	0.791828	0.81548	0.792451	0.816991	0.785658	0.664332	0.687404	0.72275	0.677621	0.930975	0.813212	0.076451
1461	17	39602	0.158408	104.175	9.2306	14.5278	3.79931	0.878175	0.762259	0.868757	0.839554	0.808633	0.807308	0.773825	0.838102	0.794076	0.867848	0.723612	0.79217	0.81612	0.793432	0.818532	0.786829	0.66359	0.687667	0.722994	0.677971	0.931784	0.814544	0.0760032
1462	18	14014	0.056056	99.6449	7.50681	12.6406	2.7967	0.902811	0.793813	0.884758	0.858713	0.821036	0.81704	0.784573	0.848437	0.806194	0.874233	0.72977	0.79467	0.820037	0.802555	0.820287	0.792672	0.668474	0.689275	0.71978	0.681426	0.931604	0.830045	0.0716267
1466	22	12622	0.050488	99.625	7.49352	12.6325	2.7928	0.904651	0.797417	0.88528	0.85965	0.822889	0.817184	0.787672	0.8484	0.805894	0.87498	0.730273	0.794605	0.820512	0.804231	0.820274	0.793456	0.668753	0.689708	0.720567	0.683489	0.931746	0.831378	0.0711871
1466	10	51192	0.204768	67.6226	8.3648	4.08144	1.45469	0.862176	0.736805	0.856784	0.848052	0.820372	0.808935	0.790045	0.843638	0.813027	0.857644	0.691368	0.794353	0.830413	0.830003	0.829817	0.770052	0.649017	0.696232	0.734578	0.678749	0.942345	0.811322	0.0769121
1468	12	46953	0.187812	67.5429	8.54324	4.07532	1.49023	0.863427	0.740411	0.858263	0.849626	0.82064	0.81047	0.791345	0.844078	0.814037	0.858177	0.692224	0.795306	0.83082	0.830352	0.830352	0.769834	0.649288	0.696377	0.735193	0.67935	0.942272	0.812656	0.0766692
1468	12	46953	0.187812	67.5429	8.54324	4.07532	1.49023	0.863427	0.740411	0.858263	0.849626	0.82064	0.81047	0.791345	0.844078	0.814037	0.858177	0.692224	0.795306	0.83082	0.830352	0.830352	0.769834	0.649288	0.696377	0.735193	0.67935	0.942272	0.812656	0.0766692
1473	17	39322	0.157288	106.477	9.50636	15.5131	4.08076	0.864936	0.74363	0.860358	0.851775	0.82169	0.811505	0.793131	0.844629	0.813807	0.85812	0.691865	0.797492	0.831316	0.83021	0.830057	0.769684	0.649509	0.696442	0.735746	0.68051	0.942093	0.81406	0.0762866
1474	18	11392	0.045568	100.819	7.69265	13.0965	2.951	0.890844	0.774403	0.878818	0.868943	0.840634	0.824702	0.804863	0.856785	0.820005	0.863193	0.705583	0.807496	0.836684	0.834665	0.83326	0.771638	0.651246	0.701808	0.73635	0.688466	0.942855	0.830776	0.0714832
1478	22	10268	0.041072	100.789	7.70001	13.0856	2.94944	0.892676	0.77688	0.879918	0.870374	0.842667	0.825769	0.807265	0.858249	0.820851	0.864969	0.707587	0.809116	0.837213	0.836093	0.832976	0.772546	0.651831	0.702961	0.736998	0.689667	0.943027	0.832371	0.071063
1478	10	53379	0.213516	66.5232	8.24329	3.88699	1.38649	0.869153	0.770575	0.830261	0.827404	0.778752	0.855983	0.78899	0.851084	0.79802	0.838888	0.704762	0.843103	0.832743	0.805373	0.800455	0.79343	0.678619	0.705502	0.732058	0.709614	0.937925	0.812573	0.0813007
1480	12	48938	0.195752	66.4393	8.42296	3.88043	1.42137	0.871419	0.774071	0.832472	0.829774	0.780947	0.856931	0.790929	0.852242	0.799767	0.839562	0.705464	0.844231	0.832656	0.806275	0.800554	0.792768	0.679084	0.705679	0.732754	0.710797	0.938269	0.814416	0.0808024
1480	12	48938	0.195752	66.4393	8.42296	3.88043	1.42137	0.871419	0.774071	0.832472	0.829774	0.780947	0.856931	0.790929	0.852242	0.799767	0.839562	0.705464	0.844231	0.832656	0.806275	0.800554	0.792768	0.679084	0.705679	0.732754	0.710797	0.938269	0.814416	0.0808024
1485	17	41000	0.164	106.386	9.39857	15.4664	4.03395	0.873659	0.776915	0.835244	0.831744	0.783963	0.858476	0.792732	0.855037	0.801476	0.840268	0.706195	0.845829	0.832915	0.807463	0.801171	0.793159	0.680585	0.707183	0.733598	0.711305	0.938622	0.816458	0.0801261
1486	18	15088	0.060352	99.0878	7.78171	12.4488	2.88085	0.897369	0.805011	0.857834	0.852764	0.804116	0.869002	0.807695	0.863865	0.811738	0.845937	0.715436	0.852896	0.83921	0.816178	0.806237	0.797488	0.685876	0.711459	0.737142	0.714243	0.939488	0.833432	0.0743085
1490	22	13523	0.054092	99.0259	7.79656	12.4267	2.88293	0.899172	0.807587	0.859351	0.854951	0.806145	0.870036	0.810582	0.865414	0.812431	0.84678	0.716076	0.853435	0.838239	0.816054	0.806404	0.798011	0.687569	0.711676	0.736116	0.715041	0.939289	0.834982	0.0738529
1490	10	52037	0.208148	64.2075	8.07775	3.50126	1.26656	0.878154	0.789573	0.848713	0.859782	0.794195	0.819984	0.805225	0.827142	0.814103	0.855218	0.727646	0.841603	0.835924	0.787209	0.786287	0.816842	0.688885	0.721938	0.739195	0.65759	0.939034	0.821605	0.071347
1492	12	47797	0.191188	64.1335	8.2618	3.49702	1.30034	0.879951	0.792351	0.850702	0.861079	0.795897	0.821213	0.806337	0.82796	0.814256	0.855284	0.728131	0.842239	0.837197	0.787424	0.787623	0.817258	0.68952	0.722409	0.740277	0.657269	0.938668	0.823017	0.0709122
1492	12	47797	0.191188	64.1335	8.2618	3.49702	1.30034	0.879951	0.792351	0.850702	0.861079	0.795897	0.821213	0.806337	0.82796	0.814256	0.855284	0.728131	0.842239	0.837197	0.787424	0.787623	0.817258	0.68952	0.722409	0.740277	0.657269	0.938668	0.823017	0.0709122
1497	17	40116	0.160464	101.661	9.15425	13.5157	3.5869	0.881132	0.795069	0.852403	0.862648	0.798011	0.822054	0.806972	0.828896	0.813965	0.856005	0.728276	0.842033	0.837334	0.788189	0.787928	0.817567	0.690547	0.723178	0.740926	0.658515	0.938827	0.824261	0.0707815
1498	18	17408	0.069632	97.9742	7.55069	12.0273	2.71915	0.89614	0.815487	0.868537	0.876752	0.813103	0.830997	0.816263	0.836799	0.816464	0.862592	0.735265	0.848173	0.842055	0.790441	0.79024	0.819623	0.694422	0.729578	0.745433	0.656911	0.937012	0.836053	0.0677854
1502	22	15642	0.062568	97.9921	7.55538	12.034	2.72139	0.896784	0.817223	0.870413	0.877286	0.81441	0.832183	0.817798	0.83832	0.816775	0.862997	0.734657	0.849731	0.842348	0.791267	0.791107	0.820196	0.695084	0.728999	0.744726	0.65778	0.936613	0.837081	0.0675749
1502	10	47956	0.191824	64.7732	8.0088	3.58891	1.28032	0.845838	0.803747	0.878889	0.84393	0.844222	0.831856	0.781018	0.8454	0.811963	0.823369	0.688975	0.822473	0.803309	0.802944	0.81434	0.789943	0.697139	0.712664	0.733162	0.650315	0.908114	0.821192	0.0765852
1504	12	44046	0.176184	64.7177	8.19794	3.58766	1.31627	0.848692	0.8066	0.880227	0.845446	0.845026	0.832788	0.782194	0.845888	0.811765	0.824456	0.690165	0.823718	0.804534	0.802559	0.814421	0.790197	0.697112	0.713311	0.733279	0.650729	0.908278	0.822627	0.0762477
1504	12	44046	0.176184	64.7177	8.19794	3.58766	1.31627	0.848692	0.8066	0.880227	0.845446	0.845026	0.832788	0.782194	0.845888	0.811765	0.824456	0.690165	0.823718	0.804534	0.802559	0.814421	0.790197	0.697112	0.713311	0.733279	0.650729	0.908278	0.822627	0.0762477
1509	17	37000	0.148	106.417	9.22941	15.4671	3.95931	0.851284	0.808662	0.880959	0.846919	0.847162	0.834189	0.783946	0.846324	0.811865	0.824365	0.69073	0.824986	0.805378	0.802838	0.814068	0.790851	0.697946	0.713689	0.734284	0.650068	0.90923	0.823985	0.0762364
1510	18	12136	0.048544	99.9235	7.58265	12.75	2.85716	0.882375	0.836849	0.897989	0.865936	0.863794	0.850692	0.796597	0.858273	0.818556	0.834995	0.707729	0.836561	0.80908	0.806691	0.816373	0.801252	0.697718	0.716711	0.740236	0.655611	0.915252	0.841664	0.0711778
1514	22	10966	0.043864	99.8751	7.58159	12.7317	2.85627	0.883823	0.838957	0.898869	0.866998	0.865083	0.851496	0.797055	0.861162	0.818712	0.835902	0.708007	0.837133	0.808271	0.806721	0.816478	0.801204	0.696972	0.717171	0.740607	0.655617	0.915922	0.84272	0.0709638
1514	10	46576	0.186304	67.363	8.45835	4.03998	1.45746	0.862719	0.788818	0.858522	0.861624	0.828495	0.821904	0.75351	0.815066	0.781508	0.834292	0.720994	0.811791	0.826402	0.804438	0.797621	0.778105	0.647082	0.684269	0.701048	0.688885	0.93151	0.81502	0.0753984
1516	12	42776	0.171104	67.2776	8.62353	4.03256	1.49265	0.864866	0.790934	0.859699	0.863533	0.829683	0.823558	0.754477	0.815621	0.783266	0.835153	0.721725	0.81257	0.826456	0.806059	0.798146	0.777562	0.648483	0.684508	0.701679	0.689908	0.931305	0.816433	0.0752377
1516	12	42776	0.171104	67.2776	8.62353	4.03256	1.49265	0.864866	0.790934	0.859699	0.863533	0.829683	0.823558	0.754477	0.815621	0.783266	0.835153	0.721725	0.81257	0.826456	0.806059	0.798146	0.777562	0.648483	0.684508	0.701679	0.689908	0.931305	0.816433	0.0752377
1521	17	35815	0.14326	108.393	9.60937	16.3568	4.27285	0.866746	0.79422	0.86165	0.864107	0.832095	0.825757	0.754628	0.81685	0.785076	0.836158	0.723328	0.812076	0.82612	0.80719	0.799134	0.777412	0.64808	0.687045	0.699888	0.689669	0.931677	0.817999	0.075091
1522	18	10037	0.040148	100.694	7.78939	13.0544	2.98806	0.890206	0.824748	0.879247	0.876955	0.844177	0.84044	0.768307	0.82968	0.800438	0.847464	0.74051	0.82166	0.833367	0.817276	0.805021	0.781857	0.647703	0.697071	0.705789	0.695128	0.931354	0.834578	0.0707943
1526	22	9022	0.036088	100.669	7.81082	13.0462	2.99672	0.891986	0.826923	0.881789	0.879572	0.843826	0.839115	0.770783	0.830858	0.802206	0.847595	0.74141	0.822988	0.83313	0.818056	0.805365	0.784083	0.648082	0.69785	0.706274	0.695522	0.931556	0.835945	0.0705868
1526	10	47614	0.190456	66.7969	8.36086	3.93844	1.42017	0.8726	0.73595	0.842977	0.845865	0.810969	0.823434	0.749674	0.841118	0.816367	0.862614	0.693	0.820074	0.808974	0.815936	0.820042	0.791038	0.674634	0.689913	0.750063	0.690658	0.95389	0.809723	0.0793552
1528	12	43704	0.174816	66.7309	8.54531	3.93515	1.45627	0.874371	0.739692	0.84482	0.847737	0.812523	0.824947	0.750721	0.842177	0.816401	0.863045	0.694387	0.820554	0.809983	0.816367	0.819696	0.791541	0.675041	0.689525	0.750286	0.69139	0.954192	0.811297	0.0789977
1528	12	43704	0.174816	66.7309	8.54531	3.93515	1.45627	0.874371	0.739692	0.84482	0.847737	0.812523	0.824947	0.750721	0.842177	0.816401	0.863045	0.694387	0.820554	0.809983	0.816367	0.819696	0.791541	0.675041	0.689525	0.750286	0.69139	0.954192	0.811297	0.0789977
1533	17	36605	0.14642	105.85	9.52232	15.2472	4.04056	0.876656	0.742248	0.846537	0.849379	0.814083	0.825789	0.751373	0.842658	0.818044	0.863133	0.695165	0.820202	0.809247	0.817525	0.818809	0.790971	0.67514	0.689359	0.750212	0.691067	0.954009	0.812611	0.0786658
1534	18	12350	0.0494	99.6741	7.82342	12.6695	2.91872	0.897895	0.777085	0.86668	0.861903	0.831377	0.83996	0.763968	0.84915	0.824211	0.870769	0.702591	0.824737	0.816721	0.822672	0.819757	0.794615	0.678057	0.691619	0.755587	0.691822	0.954615	0.828353	0.0745725
1538	22	11101	0.044404	99.6459	7.81712	12.6586	2.9154	0.900369	0.779389	0.86866	0.864562	0.834204	0.840825	0.764751	0.850644	0.825376	0.871363	0.701964	0.825376	0.817314	0.822989	0.819521	0.794568	0.68111	0.690613	0.755878	0.69219	0.955274	0.830003	0.0740297
1538	10	48832	0.195328	65.0149	8.11632	3.63211	1.30805	0.88184	0.776724	0.855023	0.858351	0.816401	0.827459	0.765215	0.871416	0.795913	0.821859	0.723829	0.835354	0.811015	0.822964	0.817824	0.759492	0.66483	0.697012	0.760004	0.743908	0.941954	0.821049	0.0749449
1540	12	44900	0.1796	64.9772	8.30365	3.63371	1.34499	0.883797	0.780022	0.857082	0.860312	0.81794	0.828697	0.766303	0.872305	0.796915	0.822339	0.724399	0.835991	0.812149	0.823597	0.818463	0.759833	0.665401	0.697851	0.759878	0.744109	0.941615	0.822653	0.0746576
1540	12	44900	0.1796	64.9772	8.30365	3.63371	1.34499	0.883797	0.780022	0.857082	0.860312	0.81794	0.828697	0.766303	0.872305	0.796915	0.822339	0.724399	0.835991	0.812149	0.823597	0.818463	0.759833	0.665401	0.697851	0.759878	0.744109	0.941615	0.822653	0.0746576
1545	17	37730	0.15092	105.666	9.28988	15.1527	3.93833	0.885277	0.782666	0.857858	0.861688	0.819282	0.830321	0.767678	0.872741	0.798198	0.822913	0.725775	0.835701	0.813265	0.823642	0.820501	0.760032	0.665651	0.697442	0.760403	0.742725	0.94124	0.823916	0.0742188
1546	18	12436	0.049744	100.424	7.51372	12.9353	2.8528	0.907084	0.812962	0.869854	0.875482	0.835156	0.840544	0.781079	0.878096	0.807937	0.827155	0.74015	0.842433	0.817144	0.831377	0.827638	0.762705	0.666613	0.707623	0.762986	0.745698	0.935872	0.838441	0.0704905
1550	22	11160	0.04464	100.401	7.51165	12.9268	2.85047	0.909005	0.815323	0.871909	0.877195	0.836514	0.841711	0.783826	0.87957	0.807079	0.827643	0.742294	0.842832	0.8181	0.831631	0.828226	0.762366	0.666487	0.708109	0.765323	0.746147	0.93647	0.83996	0.0701706
1550	10	51051	0.204204	68.047	8.44238	4.15952	1.4878	0.842745	0.747116	0.83253	0.859729	0.795097	0.842491	0.812785	0.842599	0.794382	0.826536	0.70553	0.844029	0.827143	0.812717	0.833059	0.789749	0.731504	0.712317	0.762835	0.677714	0.920423	0.811154	0.0815888
1552	12	46796	0.187184	67.961	8.63682	4.15302	1.52844	0.844955	0.750171	0.83396	0.861334	0.798028	0.84394	0.814161	0.84347	0.794908	0.82709	0.70677	0.844143	0.827261	0.813403	0.833501	0.789854	0.732199	0.71301	0.762309	0.67744	0.920602	0.812756	0.081316
1552	12	46796	0.187184	67.961	8.63682	4.15302	1.52844	0.844955	0.750171	0.83396	0.861334	0.798028	0.84394	0.814161	0.84347	0.794908	0.82709	0.70677	0.844143	0.827261	0.813403	0.833501	0.789854	0.732199	0.71301	0.762309	0.67744	0.920602	0.812756	0.081316
1557	17	39157	0.156628	108.734	9.68394	16.5145	4.34427	0.847665	0.752139	0.835853	0.863039	0.800087	0.845072	0.814937	0.843706	0.796677	0.827643	0.708111	0.843476	0.827145	0.813941	0.832776	0.790753	0.731338	0.715364	0.762839	0.678461	0.920717	0.814232	0.0807556
1558	18	10291	0.041164	101.628	7.75468	13.413	3.01864	0.878583	0.789671	0.860412	0.880867	0.827714	0.858906	0.827228	0.852735	0.804684	0.832766	0.721942	0.849529	0.826305	0.81994	0.834904	0.802254	0.736274	0.723205	0.763288	0.681664	0.92304	0.833888	0.0753742
1562	22	9267	0.037068	101.589	7.70903	13.3952	3.00176	0.882324	0.792436	0.862847	0.882378	0.83069	0.860365	0.827722	0.853998	0.804791	0.832578	0.722294	0.850869	0.826211	0.820384	0.835114	0.804144	0.735729	0.723211	0.763138	0.680965	0.922791	0.835698	0.0747093
1562	10	54911	0.219644	67.3026	8.35438	4.02524	1.4397	0.857925	0.795979	0.856195	0.834423	0.802316	0.833021	0.771904	0.833913	0.834878	0.819963	0.715039	0.852671	0.811622	0.78823	0.825427	0.804994	0.717197	0.746608	0.724827	0.682696	0.928575	0.817967	0.0766862
1564	12	50521	0.202084	67.2272	8.52075	4.01949	1.47404	0.8599	0.79851	0.858237	0.836137	0.803983	0.833733	0.773253	0.834801	0.835712	0.821084	0.715762	0.853002	0.812335	0.787762	0.825864	0.804487	0.717761	0.746541	0.725075	0.682627	0.928436	0.819395	0.0763141
1564	12	50521	0.202084	67.2272	8.52075	4.01949	1.47404	0.8599	0.79851	0.858237	0.836137	0.803983	0.833733	0.773253	0.834801	0.835712	0.821084	0.715762	0.853002	0.812335	0.787762	0.825864	0.804487	0.717761	0.746541	0.725075	0.682627	0.928436	0.819395	0.0763141
1569	17	42582	0.170328	106.813	9.49285	15.6566	4.10738	0.862313	0.800761	0.859095	0.837725	0.805587	0.834355	0.774271	0.835975	0.836445	0.821309	0.716394	0.853776	0.813618	0.787528	0.826347	0.805152	0.718261	0.746865	0.726387	0.682002	0.927869	0.820714	0.0759924
1570	18	12194	0.048776	101.014	7.61815	13.1673	2.92831	0.888634	0.832869	0.880966	0.858373	0.826882	0.847056	0.786985	0.848983	0.840659	0.832623	0.728104	0.859972	0.822085	0.790348	0.828891	0.80843	0.720108	0.746187	0.730441	0.679433	0.925332	0.838515	0.0714563
1574	22	10957	0.043828	100.98	7.61432	13.1541	2.92364	0.890025	0.835493	0.883225	0.859724	0.827416	0.848453	0.788354	0.850005	0.840513	0.832664	0.728667	0.8605	0.822625	0.78986	0.829242	0.808524	0.722187	0.745961	0.730081	0.677923	0.925025	0.839743	0.071125
1574	10	53459	0.213836	67.5165	8.33735	4.06168	1.4444	0.827008	0.783788	0.857246	0.852466	0.80472	0.826577	0.795806	0.842889	0.794169	0.835566	0.701912	0.819348	0.817252	0.808021	0.835266	0.791579	0.668372	0.687508	0.743252	0.677847	0.938991	0.81209	0.0800253
1576	12	48941	0.195764	67.4737	8.53289	4.06283	1.4863	0.829672	0.786069	0.859034	0.853518	0.806532	0.827558	0.797368	0.843904	0.794702	0.836477	0.702836	0.820304	0.817443	0.808095	0.835506	0.791862	0.668969	0.687634	0.743129	0.678889	0.938967	0.813567	0.0796144
1576	12	48941	0.195764	67.4737	8.53289	4.06283	1.4863	0.829672	0.786069	0.859034	0.853518	0.806532	0.827558	0.797368	0.843904	0.794702	0.836477	0.702836	0.820304	0.817443	0.808095	0.835506	0.791862	0.668969	0.687634	0.743129	0.678889	0.938967	0.813567	0.0796144
1581	17	40896	0.163584	106.906	9.527	15.6993	4.12483	0.832062	0.788977	0.860757	0.8549	0.80893	0.828749	0.798843	0.845242	0.795408	0.837392	0.704629	0.821731	0.818503	0.808734	0.834654	0.793158	0.669369	0.68882	0.743422	0.678416	0.938943	0.815259	0.0792605
1582	18	14348	0.057392	99.1013	7.82244	12.4557	2.88191	0.863396	0.816316	0.882945	0.868205	0.829105	0.839316	0.807917	0.856008	0.80269	0.844299	0.716128	0.82691	0.828373	0.816176	0.835622	0.799693	0.674031	0.692396	0.748711	0.682708	0.93811	0.832213	0.0744893
1586	22	12905	0.05162	99.0826	7.81369	12.4484	2.88032	0.865324	0.819954	0.884812	0.869082	0.831964	0.840139	0.809337	0.857807	0.805889	0.842813	0.717048	0.82685	0.829175	0.817396	0.835103	0.799496	0.6747	0.692755	0.748315	0.68148	0.937582	0.833847	0.0741184
1586	10	52898	0.211592	63.562	8.06781	3.39994	1.24193	0.857225	0.740094	0.866025	0.84161	0.805286	0.850486	0.764944	0.854702	0.80503	0.844181	0.671812	0.847499	0.816534	0.783281	0.790436	0.786448	0.697455	0.688816	0.733553	0.665176	0.961473	0.81081	0.0758065
1588	12	48498	0.193992	63.5025	8.25396	3.39818	1.27632	0.859757	0.743278	0.867727	0.843262	0.807178	0.852777	0.765846	0.85518	0.805497	0.844643	0.672811	0.848746	0.816879	0.783527	0.791218	0.786837	0.698503	0.687729	0.733979	0.665574	0.961359	0.812459	0.0753381
1588	12	48498	0.193992	63.5025	8.25396	3.39818	1.27632	0.859757	0.743278	0.867727	0.843262	0.807178	0.852777	0.765846	0.85518	0.805497	0.844643	0.672811	0.848746	0.816879	0.783527	0.791218	0.786837	0.698503	0.687729	0.733979	0.665574	0.961359	0.812459	0.0753381
1593	17	40669	0.162676	105.131	9.26173	14.9259	3.87878	0.862192	0.746318	0.868401	0.844624	0.808552	0.85468	0.767476	0.855246	0.805958	0.846124	0.672281	0.849566	0.816519	0.78432	0.792299	0.786078	0.699759	0.687034	0.733765	0.665126	0.961211	0.813844	0.0750308
1594	18	12869	0.051476	100.498	7.56568	12.9664	2.87621	0.888803	0.778499	0.883985	0.858925	0.827764	0.866229	0.780169	0.860323	0.819528	0.858303	0.685562	0.859624	0.822519	0.788795	0.801305	0.789922	0.699627	0.688165	0.734867	0.666524	0.958738	0.83047	0.0704704
1598	22	11607	0.046428	100.468	7.53196	12.9531	2.86038	0.891531	0.780908	0.884035	0.860084	0.829973	0.867321	0.7822	0.862281	0.821229	0.857715	0.686482	0.859611	0.824029	0.789782	0.801628	0.790514	0.699276	0.688205	0.734643	0.667313	0.958344	0.831917	0.0701942
1598	10	50300	0.2012	69.8546	8.59979	4.49532	1.59433	0.860537	0.754592	0.860716	0.812962	0.826799	0.840865	0.771511	0.827316	0.798091	0.838618	0.689513	0.824414	0.808926	0.807694	0.811541	0.754384	0.695934	0.712465	0.776789	0.692813	0.940586	0.810452	0.077927
1600	12	46208	0.184832	69.794	8.80418	4.49362	1.64065	0.862297	0.757596	0.86261	0.814318	0.828385	0.841553	0.773026	0.828774	0.799331	0.839303	0.690043	0.824781	0.808789	0.807782	0.812046	0.754977	0.696081	0.712377	0.777225	0.692597	0.940811	0.81189	0.0775716
1600	12	46208	0.184832	69.794	8.80418	4.49362	1.64065	0.862297	0.757596	0.86261	0.814318	0.828385	0.841553	0.773026	0.828774	0.799331	0.839303	0.690043	0.824781	0.808789	0.807782	0.812046	0.754977	0.696081	0.712377	0.777225	0.692597	0.940811	0.81189	0.0775716
1605	17	38467	0.153868	109.75	9.78646	16.9806	4.47096	0.864338	0.760379	0.864416	0.815816	0.829412	0.843359	0.774235	0.829828	0.801427	0.839668	0.6908	0.826293	0.808966	0.808316	0.811033	0.755206	0.695843	0.713573	0.776523	0.691853	0.940871	0.813382	0.0772804
1606	18	9316	0.037264	101.762	7.81302	13.4692	3.06632	0.894161	0.794762	0.878274	0.838826	0.848809	0.855356	0.786121	0.839899	0.812795	0.844783	0.703091	0.832653	0.813117	0.812795	0.818216	0.763042	0.705453	0.721286	0.777104	0.690801	0.939674	0.831298	0.0727267
1610	22	8411	0.033644	101.707	7.81849	13.4479	3.06451	0.895791	0.796457	0.879503	0.840685	0.849126	0.856557	0.787362	0.840863	0.812032	0.84437	0.70277	0.834205	0.81441	0.812567	0.819106	0.763465	0.706813	0.72209	0.778207	0.690287	0.939365	0.832357	0.0724486
1610	10	52257	0.209028	66.1818	8.25458	3.8298	1.37308	0.865166	0.781867	0.840108	0.858507	0.801663	0.872964	0.79354	0.859349	0.824521	0.804811	0.670781	0.816455	0.823985	0.840653	0.824722	0.769438	0.69206	0.717502	0.75432	0.708929	0.925187	0.820235	0.0762168
1612	12	48030	0.19212	66.1166	8.43696	3.82667	1.41022	0.867624	0.783979	0.841755	0.860025	0.803664	0.873798	0.794139	0.860004	0.825224	0.805424	0.67258	0.817375	0.824047	0.840631	0.824901	0.770102	0.692276	0.718384	0.754476	0.709629	0.925578	0.821645	0.0759122
1612	12	48030	0.19212	66.1166	8.43696	3.82667	1.41022	0.867624	0.783979	0.841755	0.860025	0.803664	0.873798	0.794139	0.860004	0.825224	0.805424	0.67258	0.817375	0.824047	0.840631	0.824901	0.770102	0.692276	0.718384	0.754476	0.709629	0.925578	0.821645	0.0759122
1617	17	40305	0.16122	105.632	9.3902	15.1451	3.96179	0.869297	0.788426	0.843878	0.862325	0.805669	0.874048	0.794442	0.86158	0.8262	0.807208	0.673849	0.818236	0.824501	0.840553	0.825443	0.770835	0.69211	0.718534	0.754584	0.710172	0.926225	0.823387	0.0753201
1618	18	13773	0.055092	99.6396	7.76727	12.6534	2.8981	0.890402	0.817687	0.863864	0.879511	0.824403	0.882596	0.807703	0.870979	0.83631	0.815291	0.687432	0.824294	0.829558	0.841066	0.831337	0.77583	0.694366	0.723916	0.75648	0.711719	0.924454	0.839129	0.0714197
1622	22	12420	0.04968	99.606	7.76959	12.641	2.89672	0.891385	0.820048	0.866506	0.880354	0.826409	0.882729	0.810105	0.872464	0.836916	0.81558	0.688084	0.824155	0.82963	0.840982	0.830998	0.775644	0.695491	0.725644	0.756562	0.711393	0.924557	0.840405	0.0712452
1622	10	53126	0.212504	65.7483	8.18985	3.75499	1.34609	0.833255	0.771741	0.852699	0.827683	0.795138	0.833424	0.802488	0.856784	0.788352	0.845283	0.69753	0.857236	0.792089	0.780305	0.818225	0.805651	0.716947	0.713445	0.754358	0.682867	0.925376	0.810345	0.0789057
1624	12	48730	0.19492	65.6811	8.35736	3.75094	1.37969	0.83621	0.775128	0.854925	0.829643	0.796306	0.835091	0.803335	0.856895	0.788713	0.845875	0.698102	0.858024	0.79252	0.781172	0.818767	0.806167	0.717761	0.714324	0.75473	0.684076	0.925559	0.812056	0.0783986
1624	12	48730	0.19492	65.6811	8.35736	3.75094	1.37969	0.83621	0.775128	0.854925	0.829643	0.796306	0.835091	0.803335	0.856895	0.788713	0.845875	0.698102	0.858024	0.79252	0.781172	0.818767	0.806167	0.717761	0.714324	0.75473	0.684076	0.925559	0.812056	0.0783986
1629	17	40773	0.163092	104.922	9.33025	14.8436	3.88826	0.837871	0.777954	0.857197	0.8312	0.797292	0.83586	0.804478	0.85705	0.789665	0.847092	0.698489	0.857945	0.792829	0.781203	0.81901	0.806674	0.718699	0.714885	0.754887	0.683725	0.925858	0.813393	0.0780588
1630	18	15590	0.06236	99.0284	7.72661	12.4234	2.84939	0.862508	0.806863	0.875369	0.844419	0.815138	0.848396	0.813919	0.8678	0.798108	0.856158	0.708307	0.861706	0.79721	0.787332	0.821713	0.80882	0.722547	0.722226	0.757473	0.686722	0.927614	0.828925	0.0734094
1634	22	13992	0.055968	99.0264	7.71434	12.422	2.84468	0.863922	0.810642	0.87693	0.844911	0.817003	0.848556	0.815323	0.868889	0.797527	0.857276	0.708583	0.862171	0.798063	0.787057	0.823685	0.808462	0.723556	0.723664	0.757218	0.686857	0.927816	0.830238	0.0730649
1634	10	53570	0.21428	64.5388	8.07571	3.55382	1.27934	0.838884	0.779746	0.856842	0.862563	0.824622	0.85294	0.779447	0.849477	0.795819	0.831258	0.731258	0.847928	0.822074	0.808652	0.799496	0.823483	0.68431	0.690853	0.739798	0.679335	0.941404	0.818894	0.0790836
1636	12	49322	0.197288	64.4743	8.26283	3.55114	1.31454	0.842373	0.782643	0.858643	0.863489	0.826832	0.854071	0.780656	0.850868	0.796622	0.832245	0.732249	0.848009	0.822625	0.809213	0.800089	0.823385	0.685434	0.691578	0.740319	0.679058	0.941375	0.82062	0.0786365
1636	12	49322	0.197288	64.4743	8.26283	3.55114	1.31454	0.842373	0.782643	0.858643	0.863489	0.826832	0.854071	0.780656	0.850868	0.796622	0.832245	0.732249	0.848009	0.822625	0.809213	0.800089	0.823385	0.685434	0.691578	0.740319	0.679058	0.941375	0.82062	0.0786365
1641	17	41396	0.165584	104.099	9.22346	14.4962	3.78437	0.844369	0.785088	0.860458	0.865241	0.828534	0.854612	0.782056	0.8535	0.797625	0.833064	0.733706	0.849345	0.823002	0.808738	0.800367	0.824113	0.684933	0.692265	0.741134	0.679885	0.941951	0.822168	0.0783758
1642	18	16134	0.064536	98.896	7.65188	12.3702	2.81231	0.873094	0.813004	0.876906	0.876069	0.844862	0.865099	0.795432	0.861349	0.808882	0.84387	0.743182	0.851525	0.829491	0.814801	0.807115	0.830203	0.691986	0.697998	0.742376	0.680086	0.941459	0.83789	0.0737547
1646	22	14571	0.058284	98.8668	7.65872	12.3598	2.81248	0.875266	0.815147	0.877874	0.877462	0.846064	0.867065	0.796411	0.862158	0.810754	0.844211	0.744973	0.851211	0.829593	0.815593	0.808489	0.830897	0.692746	0.69882	0.742708	0.680393	0.940944	0.839272	0.0734235
1646	10	51202	0.204808	65.8716	8.23819	3.7774	1.35936	0.864771	0.764472	0.833971	0.840143	0.800418	0.849479	0.779647	0.857242	0.786327	0.856949	0.683274	0.845934	0.801912	0.797469	0.792957	0.793963	0.693244	0.667552	0.772382	0.683362	0.94424	0.812249	0.0782637
1648	12	46818	0.187272	65.8033	8.42464	3.77389	1.39479	0.867038	0.767985	0.835555	0.841909	0.80264	0.850602	0.780651	0.857982	0.78756	0.857192	0.684491	0.846822	0.803334	0.797418	0.793381	0.794171	0.693547	0.667446	0.772417	0.68447	0.944476	0.813902	0.077864
1648	12	46818	0.187272	65.8033	8.42464	3.77389	1.39479	0.867038	0.767985	0.835555	0.841909	0.80264	0.850602	0.780651	0.857982	0.78756	0.857192	0.684491	0.846822	0.803334	0.797418	0.793381	0.794171	0.693547	0.667446	0.772417	0.68447	0.944476	0.813902	0.077864
1653	17	39207	0.156828	107.161	9.42211	15.802	4.09847	0.869768	0.770896	0.838868	0.843663	0.803211	0.85134	0.782131	0.859056	0.789043	0.857143	0.684903	0.847565	0.802905	0.796924	0.793978	0.794807	0.693575	0.66821	0.772158	0.685439	0.944334	0.815546	0.077365
1654	18	12811	0.051244	100.155	7.60822	12.8386	2.86895	0.892514	0.808017	0.858091	0.862033	0.823004	0.865584	0.801226	0.867458	0.803567	0.864843	0.69413	0.85087	0.807899	0.806182	0.803645	0.795996	0.691437	0.670986	0.771681	0.691086	0.944267	0.833397	0.0720312
1658	22	11569	0.046276	100.134	7.56854	12.8286	2.85605	0.894027	0.811047	0.859366	0.863298	0.824099	0.867231	0.802922	0.868701	0.805515	0.864552	0.69509	0.850203	0.806898	0.804737	0.803483	0.79739	0.690466	0.673135	0.772106	0.689774	0.944031	0.834682	0.0715183
1658	10	51729	0.206916	66.7972	8.3963	3.93986	1.42369	0.859267	0.760763	0.847001	0.850393	0.814843	0.841859	0.790398	0.831845	0.783284	0.802877	0.689874	0.831816	0.815268	0.804133	0.770148	0.770496	0.683311	0.70157	0.767713	0.68912	0.947573	0.810898	0.0748043
1660	12	47548	0.190192	66.747	8.56487	3.93871	1.46016	0.86154	0.764028	0.848932	0.851708	0.816449	0.842643	0.791674	0.832254	0.783997	0.803073	0.691144	0.832254	0.815555	0.804608	0.770421	0.771221	0.684056	0.702574	0.768329	0.69005	0.947495	0.812418	0.0744468
1660	12	47548	0.190192	66.747	8.56487	3.93871	1.46016	0.86154	0.764028	0.848932	0.851708	0.816449	0.842643	0.791674	0.832254	0.783997	0.803073	0.691144	0.832254	0.815555	0.804608	0.770421	0.771221	0.684056	0.702574	0.768329	0.69005	0.947495	0.812418	0.0744468
1665	17	39677	0.158708	103.4	9.43381	14.2267	3.82318	0.86438	0.766767	0.851261	0.852698	0.818068	0.843574	0.793797	0.832623	0.784359	0.804433	0.6919	0.833921	0.815485	0.806046	0.771215	0.772085	0.684868	0.701931	0.76838	0.689959	0.94735	0.814064	0.0740943
1666	18	16756	0.067024	98.1089	7.85045	12.0928	2.83269	0.881863	0.79288	0.866108	0.867988	0.830121	0.853694	0.805652	0.836297	0.789747	0.810754	0.697511	0.836208	0.821944	0.809024	0.777423	0.776856	0.687396	0.708075	0.772708	0.692916	0.94587	0.82683	0.0711018
1670	22	15115	0.06046	98.1176	7.86215	12.0967	2.83926	0.883956	0.795435	0.869004	0.869203	0.832187	0.853953	0.807443	0.836851	0.790539	0.811743	0.699206	0.837347	0.823619	0.8087	0.778796	0.77777	0.68604	0.709759	0.77347	0.692259	0.946047	0.828442	0.0707757
1670	10	51355	0.20542	62.1941	7.76823	3.18146	1.1442	0.856966	0.775981	0.838234	0.88931	0.821741	0.845108	0.792922	0.863976	0.803349	0.818791	0.696174	0.850871	0.837348	0.82877	0.781053	0.803047	0.699786	0.727076	0.787051	0.72142	0.933113	0.822701	0.0768715
1672	12	47323	0.189292	62.1083	7.93611	3.17508	1.17255	0.859033	0.779124	0.839866	0.89055	0.82387	0.845783	0.793969	0.864749	0.804345	0.819517	0.697526	0.85077	0.837827	0.828434	0.781554	0.802802	0.700579	0.727701	0.787873	0.722471	0.932665	0.824172	0.0764709
1672	12	47323	0.189292	62.1083	7.93611	3.17508	1.17255	0.859033	0.779124	0.839866	0.89055	0.82387	0.845783	0.793969	0.864749	0.804345	0.819517	0.697526	0.85077	0.837827	0.828434	0.781554	0.802802	0.700579	0.727701	0.787873	0.722471	0.932665	0.824172	0.0764709
1677	17	39786	0.159144	99.5003	8.84865	12.6682	3.32024	0.861346	0.78128	0.842156	0.891067	0.826195	0.848276	0.795129	0.865505	0.805183	0.820766	0.699266	0.851229	0.838586	0.828508	0.781682	0.802971	0.70149	0.72988	0.788355	0.722654	0.932627	0.82577	0.0762393
1678	18	21078	0.084312	96.2734	7.59346	11.4237	2.64261	0.879614	0.80297	0.856818	0.898733	0.839264	0.856604	0.804322	0.871549	0.81502	0.825695	0.708725	0.855821	0.842774	0.829063	0.785416	0.805152	0.707254	0.730335	0.788381	0.722365	0.933034	0.837333	0.0734011
1682	22	18978	0.075912	96.2458	7.59635	11.4142	2.64234	0.880151	0.804168	0.858863	0.900332	0.841158	0.857993	0.804932	0.872484	0.816603	0.825535	0.709769	0.855543	0.843134	0.829592	0.785567	0.805143	0.706924	0.731083	0.787939	0.722916	0.932211	0.838384	0.0732064
1682	10	50002	0.200008	63.3877	7.92528	3.36771	1.2139	0.842206	0.822987	0.821067	0.827597	0.810718	0.855066	0.815337	0.859496	0.841136	0.801188	0.708722	0.844746	0.808448	0.789648	0.790578	0.775809	0.714261	0.709382	0.764889	0.695492	0.950342	0.818768	0.0764977
1684	12	45944	0.183776	63.338	8.10275	3.36699	1.24603	0.844713	0.825363	0.82323	0.829336	0.812435	0.855444	0.81657	0.860025	0.841688	0.801867	0.70895	0.846095	0.809028	0.789537	0.791594	0.775934	0.714174	0.709777	0.765334	0.695499	0.950331	0.820233	0.0761636
1684	12	45944	0.183776	63.338	8.10275	3.36699	1.24603	0.844713	0.825363	0.82323	0.829336	0.812435	0.855444	0.81657	0.860025	0.841688	0.801867	0.70895	0.846095	0.809028	0.789537	0.791594	0.775934	0.714174	0.709777	0.765334	0.695499	0.950331	0.820233	0.0761636
1689	17	38559	0.154236	104.124	9.06898	14.4954	3.72764	0.847169	0.827343	0.826098	0.831531	0.812845	0.856246	0.818745	0.860966	0.842683	0.803833	0.708499	0.847545	0.808657	0.789465	0.792059	0.775681	0.71401	0.709445	0.765347	0.695415	0.950271	0.821758	0.0756802
1690	18	15234	0.060936	98.9403	7.45907	12.3759	2.74212	0.869765	0.849908	0.846823	0.848365	0.825784	0.867599	0.83248	0.868879	0.847906	0.810063	0.720986	0.851352	0.812886	0.792011	0.798379	0.779441	0.718623	0.717146	0.76408	0.695451	0.949094	0.83624	0.0715485
1694	22	13749	0.054996	98.8895	7.44574	12.3564	2.73362	0.872027	0.851917	0.849625	0.848753	0.826678	0.868609	0.833515	0.870136	0.849807	0.809186	0.722162	0.851116	0.813768	0.79213	0.799876	0.780311	0.720452	0.716998	0.764092	0.695869	0.948833	0.837607	0.0710519
1694	10	47547	0.190188	66.5273	8.30715	3.89032	1.39893	0.863451	0.809273	0.851736	0.83939	0.84264	0.827949	0.749206	0.838865	0.77559	0.862957	0.696995	0.851368	0.779145	0.789072	0.811839	0.776663	0.720245	0.69751	0.798704	0.71993	0.935453	0.819689	0.0717942
1696	12	43789	0.175156	66.4494	8.5021	3.88556	1.43825	0.865548	0.811402	0.853285	0.841182	0.843568	0.828804	0.750451	0.839857	0.776222	0.86411	0.698223	0.851572	0.780116	0.789479	0.81267	0.777501	0.720489	0.69852	0.799425	0.719758	0.935269	0.821057	0.0714721
1696	12	43789	0.175156	66.4494	8.5021	3.88556	1.43825	0.865548	0.811402	0.853285	0.841182	0.843568	0.828804	0.750451	0.839857	0.776222	0.86411	0.698223	0.851572	0.780116	0.789479	0.81267	0.777501	0.720489	0.69852	0.799425	0.719758	0.935269	0.821057	0.0714721
1701	17	36762	0.147048	106.158	9.43143	15.3714	4.03016	0.867295	0.813693	0.855204	0.843303	0.844377	0.829443	0.751795	0.841181	0.776794	0.865268	0.69984	0.850484	0.780765	0.791157	0.81319	0.778657	0.720975	0.69886	0.799684	0.720173	0.934906	0.822452	0.071337
1702	18	11741	0.046964	100.09	7.7101	12.82	2.91838	0.888212	0.837876	0.87616	0.855293	0.852866	0.842645	0.766459	0.853377	0.784814	0.8722	0.717954	0.850907	0.790435	0.790307	0.821565	0.787667	0.727366	0.703007	0.802572	0.720978	0.931778	0.836959	0.0684818
1706	22	10563	0.042252	100.033	7.70515	12.7984	2.91095	0.890088	0.838351	0.877355	0.856385	0.853687	0.843321	0.76768	0.854019	0.784862	0.874089	0.72025	0.851983	0.791016	0.7904	0.82221	0.787702	0.728912	0.702357	0.802613	0.721623	0.930938	0.83797	0.0683237
1706	10	47166	0.188664	66.0741	8.18549	3.80917	1.36172	0.86468	0.773947	0.872779	0.846902	0.835666	0.828022	0.795774	0.874571	0.810637	0.851588	0.719735	0.856305	0.827768	0.796548	0.800672	0.804001	0.697165	0.697409	0.765297	0.702593	0.94796	0.82522	0.0763435
1708	12	43395	0.17358	65.9945	8.37204	3.80373	1.39767	0.868061	0.776818	0.873753	0.848589	0.837458	0.829496	0.797626	0.874882	0.811096	0.852022	0.720233	0.856666	0.827872	0.797373	0.801141	0.804689	0.697534	0.697004	0.764938	0.702592	0.948082	0.826812	0.0759282
1708	12	43395	0.17358	65.9945	8.37204	3.80373	1.39767	0.868061	0.776818	0.873753	0.848589	0.837458	0.829496	0.797626	0.874882	0.811096	0.852022	0.720233	0.856666	0.827872	0.797373	0.801141	0.804689	0.697534	0.697004	0.764938	0.702592	0.948082	0.826812	0.0759282
1713	17	36400	0.1456	106.756	9.38508	15.624	4.05535	0.870879	0.781332	0.874945	0.849945	0.840508	0.831044	0.797843	0.875055	0.810673	0.852926	0.721401	0.856662	0.827775	0.797637	0.801566	0.804753	0.696951	0.697788	0.764629	0.702308	0.947816	0.828487	0.075553
1714	18	11109	0.044436	100.854	7.60325	13.1049	2.91866	0.895895	0.812989	0.889729	0.864884	0.858673	0.848186	0.815465	0.881132	0.818436	0.855973	0.733954	0.858583	0.837294	0.802187	0.804033	0.811189	0.695427	0.706409	0.767441	0.706994	0.950671	0.844699	0.0704771
1718	22	10118	0.040472	100.828	7.59834	13.0945	2.91287	0.898498	0.815131	0.890097	0.865636	0.859162	0.848043	0.814884	0.881548	0.820024	0.856543	0.732951	0.858618	0.836381	0.803074	0.80426	0.813105	0.69574	0.707205	0.768778	0.708836	0.950534	0.845609	0.0703185
1718	10	41562	0.166248	67.8719	8.44396	4.12865	1.47988	0.859692	0.767071	0.843523	0.875896	0.818488	0.852654	0.748484	0.871481	0.758866	0.849021	0.710132	0.813002	0.83035	0.80321	0.796798	0.811932	0.699545	0.735046	0.768671	0.729789	0.951157	0.817565	0.0772898
1720	12	38287	0.153148	67.798	8.63034	4.12398	1.51901	0.861441	0.770235	0.846031	0.87659	0.819847	0.854428	0.750124	0.87215	0.758861	0.849205	0.711377	0.813749	0.830791	0.804085	0.797346	0.812495	0.699702	0.735106	0.769138	0.729804	0.951211	0.819046	0.0767924
1720	12	38287	0.153148	67.798	8.63034	4.12398	1.51901	0.861441	0.770235	0.846031	0.87659	0.819847	0.854428	0.750124	0.87215	0.758861	0.849205	0.711377	0.813749	0.830791	0.804085	0.797346	0.812495	0.699702	0.735106	0.769138	0.729804	0.951211	0.819046	0.0767924
1725	17	32140	0.12856	106.5	9.58452	15.5289	4.12178	0.864235	0.77388	0.847791	0.877691	0.822013	0.854978	0.751945	0.872526	0.759132	0.849502	0.712368	0.814888	0.832172	0.804698	0.796998	0.812834	0.700576	0.737383	0.768933	0.729698	0.950513	0.820717	0.0762649
1726	18	10031	0.040124	100.236	7.71793	12.8756	2.92109	0.885754	0.805952	0.868807	0.891636	0.835759	0.866913	0.770462	0.879823	0.766723	0.854252	0.720815	0.819111	0.841292	0.811883	0.8065	0.814475	0.705014	0.74524	0.766623	0.72909	0.949756	0.836513	0.0718046
1730	22	9074	0.036296	100.242	7.72655	12.8783	2.92215	0.886985	0.810062	0.870399	0.893101	0.837172	0.867534	0.772317	0.880097	0.767302	0.855136	0.722339	0.819374	0.84136	0.813754	0.806756	0.814966	0.70421	0.746143	0.768514	0.730108	0.949747	0.837999	0.0714967
1730	10	48844	0.195376	64.805	8.05009	3.5955	1.28552	0.863484	0.792441	0.812157	0.878051	0.844085	0.86201	0.771579	0.855612	0.803579	0.776462	0.705317	0.840492	0.849296	0.832692	0.743868	0.794386	0.694804	0.726814	0.798583	0.713363	0.931128	0.821071	0.078025
1732	12	45015	0.18006	64.7548	8.2289	3.59468	1.31981	0.865956	0.795857	0.813918	0.878829	0.845685	0.862979	0.773731	0.855948	0.803932	0.777408	0.70682	0.840953	0.849917	0.833133	0.744607	0.794269	0.695313	0.727158	0.799145	0.713451	0.930712	0.822636	0.0774991
1732	12	45015	0.18006	64.7548	8.2289	3.59468	1.31981	0.865956	0.795857	0.813918	0.878829	0.845685	0.862979	0.773731	0.855948	0.803932	0.777408	0.70682	0.840953	0.849917	0.833133	0.744607	0.794269	0.695313	0.727158	0.799145	0.713451	0.930712	0.822636	0.0774991
1737	17	37777	0.151108	101.572	9.1338	13.4794	3.57619	0.869272	0.799269	0.816648	0.880655	0.847632	0.863753	0.773606	0.856513	0.804868	0.77837	0.708195	0.842219	0.850332	0.833311	0.746724	0.79383	0.696217	0.727202	0.799111	0.714985	0.930685	0.82448	0.0771001
1738	18	16018	0.064072	98.3363	7.5361	12.1583	2.73765	0.890373	0.82195	0.836091	0.891341	0.863747	0.87333	0.784492	0.862498	0.808309	0.787052	0.712854	0.846548	0.857348	0.840305	0.754433	0.795761	0.700587	0.731021	0.80319	0.717037	0.930204	0.83786	0.07273
1742	22	14469	0.057876	98.3277	7.5282	12.1547	2.73341	0.892771	0.824763	0.838379	0.892114	0.864918	0.874076	0.784263	0.863398	0.808867	0.788617	0.713629	0.845877	0.85818	0.84021	0.75679	0.795286	0.701776	0.731979	0.804962	0.716912	0.929954	0.839253	0.0723298
1742	10	51388	0.205552	64.3343	7.91425	3.51516	1.24629	0.862974	0.801014	0.828647	0.876314	0.843319	0.86385	0.768574	0.839165	0.805908	0.818051	0.70354	0.845227	0.818508	0.817866	0.801841	0.78207	0.726901	0.730287	0.765587	0.6765	0.944199	0.824131	0.0757217
1744	12	47344	0.189376	64.272	8.10445	3.51282	1.28142	0.865009	0.803734	0.830422	0.877271	0.844764	0.864597	0.77033	0.840466	0.806364	0.818214	0.704398	0.845894	0.819259	0.817749	0.802383	0.782729	0.727748	0.73099	0.765567	0.676971	0.943784	0.825527	0.0753381
1744	12	47344	0.189376	64.272	8.10445	3.51282	1.28142	0.865009	0.803734	0.830422	0.877271	0.844764	0.864597	0.77033	0.840466	0.806364	0.818214	0.704398	0.845894	0.819259	0.817749	0.802383	0.782729	0.727748	0.73099	0.765567	0.676971	0.943784	0.825527	0.0753381
1749	17	39827	0.159308	102.219	9.0177	13.7254	3.5707	0.867477	0.807756	0.831559	0.8786	0.846323	0.866159	0.771888	0.842243	0.806802	0.819369	0.705564	0.846875	0.821277	0.818904	0.80242	0.783865	0.728149	0.732029	0.764632	0.677317	0.943832	0.827292	0.0749209
1750	18	17369	0.069476	98.2077	7.56443	12.1128	2.73635	0.885716	0.83174	0.846105	0.892567	0.859549	0.873654	0.779924	0.853619	0.814555	0.825292	0.715988	0.849502	0.830071	0.824716	0.807444	0.786372	0.736168	0.73706	0.764034	0.683517	0.942858	0.840179	0.0716985
1754	22	15718	0.062872	98.1583	7.58197	12.0957	2.73943	0.888345	0.834553	0.8475	0.894134	0.860288	0.875493	0.780443	0.854244	0.814512	0.825296	0.717108	0.851571	0.830831	0.825455	0.80745	0.785246	0.735812	0.737657	0.764092	0.685043	0.942136	0.841592	0.0710814
1754	10	50770	0.20308	64.4953	8.01523	3.54459	1.26854	0.845499	0.805407	0.851487	0.830116	0.838921	0.867589	0.778472	0.848592	0.788734	0.813216	0.733179	0.84674	0.818436	0.799173	0.792604	0.770297	0.72919	0.705456	0.768357	0.688162	0.929496	0.820468	0.0757594
1756	12	46737	0.186948	64.4373	8.1802	3.54203	1.30037	0.847926	0.807315	0.852975	0.832264	0.840416	0.868466	0.779757	0.848835	0.790209	0.813585	0.734279	0.846449	0.818998	0.800415	0.793579	0.770674	0.729711	0.705544	0.768781	0.688266	0.929178	0.82188	0.0753979
1756	12	46737	0.186948	64.4373	8.1802	3.54203	1.30037	0.847926	0.807315	0.852975	0.832264	0.840416	0.868466	0.779757	0.848835	0.790209	0.813585	0.734279	0.846449	0.818998	0.800415	0.793579	0.770674	0.729711	0.705544	0.768781	0.688266	0.929178	0.82188	0.0753979
1761	17	39288	0.157152	104.682	9.11151	14.7282	3.78086	0.850298	0.808886	0.853696	0.83425	0.842076	0.869655	0.781078	0.849941	0.790547	0.813709	0.736637	0.846582	0.820747	0.800753	0.794505	0.770655	0.729918	0.706221	0.76867	0.689409	0.928808	0.823226	0.0752914
1762	18	14355	0.05742	99.4852	7.5453	12.5832	2.81015	0.877011	0.830129	0.872588	0.851933	0.857123	0.882062	0.79171	0.857471	0.799652	0.822396	0.74751	0.848694	0.828213	0.81031	0.800871	0.768234	0.729641	0.713062	0.772658	0.695472	0.926855	0.838386	0.0716246
1766	22	12920	0.05168	99.4536	7.52047	12.5701	2.80027	0.879141	0.832082	0.87411	0.853406	0.85894	0.883398	0.794156	0.858011	0.799923	0.822214	0.748026	0.849536	0.829567	0.812152	0.802322	0.768963	0.730921	0.713003	0.773529	0.695356	0.926935	0.839838	0.0713611
1766	10	52812	0.211248	66.6205	8.27676	3.90488	1.3967	0.862768	0.760736	0.83979	0.867682	0.831913	0.848746	0.823809	0.851852	0.780476	0.841163	0.736329	0.82912	0.822379	0.794195	0.773517	0.796959	0.730336	0.74734	0.767922	0.707633	0.953278	0.821626	0.0741393
1768	12	48324	0.193296	66.5608	8.45749	3.90249	1.43315	0.864539	0.764475	0.841538	0.868295	0.833095	0.850199	0.825159	0.853013	0.781579	0.841766	0.73716	0.829515	0.823607	0.794419	0.773684	0.796571	0.730144	0.747403	0.768003	0.708613	0.953367	0.823089	0.0737534
1768	12	48324	0.193296	66.5608	8.45749	3.90249	1.43315	0.864539	0.764475	0.841538	0.868295	0.833095	0.850199	0.825159	0.853013	0.781579	0.841766	0.73716	0.829515	0.823607	0.794419	0.773684	0.796571	0.730144	0.747403	0.768003	0.708613	0.953367	0.823089	0.0737534
1773	17	40650	0.1626	105.324	9.37236	15.0143	3.93469	0.866445	0.767503	0.844317	0.86984	0.835166	0.850787	0.826556	0.85401	0.782116	0.842731	0.737417	0.830135	0.823985	0.794059	0.774071	0.796433	0.730824	0.748106	0.768795	0.70845	0.953444	0.824655	0.0733025
1774	18	16039	0.064156	98.3365	7.85099	12.176	2.85324	0.882661	0.796839	0.860403	0.881476	0.84466	0.85953	0.834902	0.860465	0.789451	0.848713	0.748176	0.833843	0.827857	0.79793	0.778509	0.796714	0.730999	0.752665	0.770528	0.71429	0.952335	0.837152	0.070143
1778	22	14397	0.057588	98.3168	7.8766	12.1703	2.86276	0.884629	0.798986	0.861047	0.883726	0.845628	0.860943	0.835487	0.860631	0.790269	0.84976	0.748559	0.835382	0.828193	0.797979	0.779503	0.796034	0.731472	0.753699	0.769883	0.71567	0.952525	0.838383	0.0699153
1778	10	50636	0.202544	62.9857	7.96811	3.30776	1.20601	0.845239	0.775022	0.838939	0.864138	0.838682	0.841763	0.767695	0.856298	0.816879	0.819693	0.72874	0.851183	0.826388	0.827109	0.802976	0.823939	0.719873	0.689993	0.769413	0.691257	0.938769	0.819354	0.0809403
1780	12	46580	0.18632	62.9187	8.13245	3.304	1.23488	0.847209	0.777877	0.840758	0.866026	0.839931	0.842175	0.768989	0.856902	0.816949	0.820749	0.730013	0.851524	0.827243	0.827297	0.803156	0.824216	0.720878	0.689781	0.769998	0.691574	0.938246	0.82076	0.0806033
1780	12	46580	0.18632	62.9187	8.13245	3.304	1.23488	0.847209	0.777877	0.840758	0.866026	0.839931	0.842175	0.768989	0.856902	0.816949	0.820749	0.730013	0.851524	0.827243	0.827297	0.803156	0.824216	0.720878	0.689781	0.769998	0.691574	0.938246	0.82076	0.0806033
1785	17	39106	0.156424	103.437	9.13649	14.2208	3.70905	0.850892	0.780481	0.842543	0.86768	0.841137	0.843349	0.770508	0.857464	0.817483	0.821345	0.731895	0.851493	0.827482	0.827073	0.803777	0.823914	0.720848	0.689881	0.769869	0.692323	0.937784	0.822395	0.0800823
1786	18	16915	0.06766	97.8993	7.69175	12.008	2.77033	0.874401	0.804138	0.860065	0.880195	0.857937	0.856695	0.784156	0.865179	0.821726	0.825717	0.742654	0.856991	0.833668	0.830919	0.80804	0.828821	0.723116	0.695714	0.775998	0.693911	0.936624	0.836797	0.0755658
1790	22	15223	0.060892	97.8632	7.65075	11.9927	2.75296	0.876601	0.80743	0.861263	0.881035	0.86008	0.858701	0.785719	0.865401	0.821422	0.826939	0.742823	0.85765	0.835282	0.830487	0.808152	0.829633	0.722558	0.69661	0.775964	0.693917	0.936051	0.838263	0.0752261
1790	10	51447	0.205788	65.2673	8.2293	3.67752	1.33508	0.859389	0.788365	0.857669	0.866309	0.82862	0.835753	0.782883	0.849836	0.798151	0.829251	0.700517	0.828542	0.838679	0.819348	0.776994	0.793341	0.709973	0.729314	0.775264	0.714852	0.94401	0.822445	0.0763853
1792	12	47375	0.1895	65.2284	8.41251	3.6788	1.37076	0.861319	0.79104	0.859979	0.867251	0.830639	0.837488	0.784042	0.851071	0.799018	0.829383	0.701794	0.829319	0.839166	0.819303	0.777245	0.793646	0.710681	0.729583	0.775092	0.714765	0.943863	0.823957	0.0759414
1792	12	47375	0.1895	65.2284	8.41251	3.6788	1.37076	0.861319	0.79104	0.859979	0.867251	0.830639	0.837488	0.784042	0.851071	0.799018	0.829383	0.701794	0.829319	0.839166	0.819303	0.777245	0.793646	0.710681	0.729583	0.775092	0.714765	0.943863	0.823957	0.0759414
1797	17	39574	0.158296	105.331	9.40704	15.02	3.95238	0.862233	0.793513	0.861689	0.868866	0.831329	0.839162	0.785111	0.852075	0.79978	0.82937	0.702406	0.829307	0.839604	0.819313	0.778238	0.793728	0.710846	0.729886	0.774713	0.715343	0.943574	0.825116	0.0757348
1798	18	13751	0.055004	99.6625	7.69664	12.658	2.87255	0.884954	0.820195	0.881463	0.88419	0.846266	0.850811	0.799433	0.860701	0.809468	0.834376	0.71573	0.833648	0.84423	0.823067	0.78147	0.795542	0.714275	0.733983	0.778489	0.722493	0.942368	0.84034	0.0719451
1802	22	12409	0.049636	99.6342	7.70726	12.648	2.87658	0.886534	0.823112	0.883149	0.885809	0.845999	0.853292	0.800951	0.862076	0.810339	0.833709	0.715005	0.833427	0.843823	0.824523	0.781691	0.79668	0.717624	0.733822	0.778548	0.722822	0.941696	0.841656	0.0717316
1802	10	52357	0.209428	66.5443	8.2584	3.89114	1.38967	0.875451	0.797974	0.843956	0.859446	0.840633	0.855053	0.786409	0.844729	0.790916	0.815478	0.699706	0.835122	0.85553	0.805279	0.768044	0.771931	0.734859	0.69581	0.792941	0.73675	0.949243	0.825379	0.0748415
1804	12	48134	0.192536	66.4571	8.43886	3.88415	1.42577	0.877332	0.800453	0.846211	0.860234	0.842668	0.856411	0.786918	0.845193	0.792288	0.816575	0.700607	0.835584	0.856307	0.805813	0.769539	0.772905	0.734948	0.695496	0.793223	0.737836	0.949048	0.826824	0.0743815
1804	12	48134	0.192536	66.4571	8.43886	3.88415	1.42577	0.877332	0.800453	0.846211	0.860234	0.842668	0.856411	0.786918	0.845193	0.792288	0.816575	0.700607	0.835584	0.856307	0.805813	0.769539	0.772905	0.734948	0.695496	0.793223	0.737836	0.949048	0.826824	0.0743815
1809	17	40480	0.16192	106.09	9.42593	15.3421	4.01702	0.878878	0.802619	0.84816	0.861351	0.8448	0.857473	0.788093	0.845912	0.792342	0.8167	0.702199	0.834881	0.856485	0.805867	0.771023	0.774234	0.734795	0.696542	0.79333	0.737957	0.949308	0.828096	0.0740495
1810	18	14433	0.057732	99.3008	7.70839	12.5234	2.85154	0.900367	0.830423	0.863646	0.876256	0.857341	0.86957	0.799418	0.856579	0.802536	0.825885	0.707372	0.838668	0.859523	0.809083	0.778806	0.776831	0.737581	0.700617	0.793598	0.745687	0.946615	0.842445	0.0693941
1814	22	12963	0.051852	99.2891	7.68433	12.5176	2.84227	0.901836	0.833372	0.865425	0.878732	0.858636	0.871905	0.800085	0.8569	0.804058	0.826776	0.707475	0.838502	0.859523	0.809458	0.779179	0.778331	0.736635	0.700031	0.793026	0.746471	0.94708	0.843899	0.0690028
1814	10	51372	0.205488	64.6938	8.12235	3.58041	1.29292	0.900033	0.786255	0.840477	0.855544	0.840078	0.860547	0.803881	0.848809	0.80283	0.845324	0.728792	0.825605	0.824223	0.820554	0.791813	0.812096	0.750419	0.706611	0.782128	0.698415	0.941252	0.831198	0.0701562
1816	12	47426	0.189704	64.6392	8.29021	3.57854	1.32481	0.90132	0.78866	0.841732	0.856809	0.841479	0.861521	0.804358	0.849123	0.803072	0.845654	0.728799	0.826298	0.824811	0.821069	0.791865	0.812244	0.750706	0.707587	0.782788	0.698077	0.941203	0.832259	0.069842
1816	12	47426	0.189704	64.6392	8.29021	3.57854	1.32481	0.90132	0.78866	0.841732	0.856809	0.841479	0.861521	0.804358	0.849123	0.803072	0.845654	0.728799	0.826298	0.824811	0.821069	0.791865	0.812244	0.750706	0.707587	0.782788	0.698077	0.941203	0.832259	0.069842
1821	17	39883	0.159532	104.494	9.1948	14.6563	3.80072	0.903417	0.792205	0.84269	0.859364	0.843141	0.863012	0.80518	0.850049	0.804177	0.845736	0.728819	0.827408	0.824963	0.821691	0.79322	0.812276	0.750244	0.708222	0.782902	0.697152	0.941153	0.83381	0.0694658
1822	18	14144	0.056576	99.7302	7.53571	12.6742	2.81173	0.921203	0.817909	0.859304	0.872313	0.855098	0.873515	0.816176	0.858774	0.810768	0.850502	0.734446	0.832933	0.827807	0.829115	0.796345	0.812677	0.752863	0.709135	0.789876	0.696161	0.94153	0.84667	0.0662995
1826	22	12672	0.050688	99.719	7.56292	12.6715	2.82029	0.921559	0.819918	0.861387	0.872711	0.855903	0.874882	0.817906	0.85831	0.81104	0.851365	0.737334	0.833531	0.828441	0.830098	0.795889	0.812421	0.753117	0.708925	0.788707	0.696062	0.941919	0.847646	0.0661382
1826	10	52015	0.20806	67.0779	8.30692	3.9843	1.41804	0.879525	0.765548	0.838777	0.852677	0.852658	0.845208	0.801125	0.86452	0.806239	0.825214	0.749668	0.843901	0.852168	0.801067	0.784802	0.80026	0.752744	0.727184	0.785648	0.697616	0.945381	0.826559	0.0773168
1828	12	47909	0.191636	66.9781	8.48148	3.97473	1.45239	0.881275	0.768405	0.840614	0.854892	0.854359	0.847189	0.802595	0.865422	0.806894	0.826035	0.750412	0.844226	0.852168	0.801561	0.78479	0.800758	0.753094	0.727765	0.785594	0.697729	0.945271	0.828113	0.0771156
1828	12	47909	0.191636	66.9781	8.48148	3.97473	1.45239	0.881275	0.768405	0.840614	0.854892	0.854359	0.847189	0.802595	0.865422	0.806894	0.826035	0.750412	0.844226	0.852168	0.801561	0.78479	0.800758	0.753094	0.727765	0.785594	0.697729	0.945271	0.828113	0.0771156
1833	17	40194	0.160776	108.135	9.51207	16.2351	4.20722	0.883042	0.771023	0.842626	0.856583	0.855401	0.847515	0.803279	0.866672	0.807869	0.827561	0.752326	0.8454	0.852677	0.802072	0.784284	0.801077	0.753185	0.728007	0.785155	0.69784	0.945514	0.829506	0.0768229
1834	18	9944	0.039776	101.976	7.60153	13.5405	2.99079	0.906677	0.80898	0.865849	0.877414	0.870827	0.862128	0.819942	0.874346	0.8125	0.839501	0.762721	0.854887	0.860569	0.802243	0.790125	0.812299	0.759956	0.736323	0.785549	0.700975	0.947053	0.847823	0.0721652
1838	22	8958	0.035832	101.985	7.60294	13.5441	2.98906	0.909522	0.811119	0.867549	0.87793	0.870953	0.862302	0.820998	0.875865	0.813854	0.841594	0.764401	0.855604	0.8618	0.802244	0.790634	0.814077	0.759935	0.737553	0.786671	0.700491	0.94731	0.849207	0.0717077
1838	10	51227	0.204908	69.3728	8.51403	4.40219	1.5564	0.878453	0.771302	0.841724	0.850108	0.871777	0.832354	0.817762	0.861919	0.791624	0.829231	0.74492	0.823472	0.817079	0.794532	0.786899	0.795625	0.751323	0.713569	0.77872	0.697962	0.932643	0.82623	0.0724071
1840	12	47271	0.189084	69.2987	8.69017	4.39676	1.59706	0.880096	0.774005	0.843181	0.8516	0.872575	0.834053	0.819488	0.862283	0.79131	0.829198	0.745489	0.823274	0.817689	0.795255	0.788052	0.79644	0.751645	0.71454	0.778331	0.698409	0.932855	0.827489	0.0721422
1840	12	47271	0.189084	69.2987	8.69017	4.39676	1.59706	0.880096	0.774005	0.843181	0.8516	0.872575	0.834053	0.819488	0.862283	0.79131	0.829198	0.745489	0.823274	0.817689	0.795255	0.788052	0.79644	0.751645	0.71454	0.778331	0.698409	0.932855	0.827489	0.0721422
1845	17	39676	0.158704	107.847	9.63442	16.1178	4.24696	0.881679	0.775834	0.845373	0.851976	0.873752	0.83524	0.821492	0.8627	0.79199	0.830477	0.746232	0.823331	0.818694	0.795557	0.788235	0.796124	0.750882	0.714853	0.77867	0.697689	0.932932	0.828667	0.0721107
1846	18	11226	0.044904	100.882	7.68463	13.1205	2.95378	0.901256	0.806031	0.864867	0.868252	0.886558	0.846784	0.83458	0.869856	0.79984	0.839569	0.754009	0.825183	0.823446	0.802957	0.792312	0.801399	0.753697	0.717442	0.77708	0.69535	0.932924	0.843416	0.0679817
1850	22	10123	0.040492	100.845	7.65168	13.1046	2.94169	0.903882	0.808654	0.867184	0.869308	0.887682	0.847624	0.836708	0.870345	0.800405	0.841253	0.753433	0.824904	0.824064	0.804653	0.792601	0.802134	0.753285	0.718759	0.77645	0.693717	0.932777	0.844902	0.0677443
1850	10	52658	0.210632	65.0417	8.07922	3.63488	1.30039	0.86325	0.776397	0.832808	0.878508	0.842332	0.862414	0.798559	0.856489	0.814501	0.817881	0.733004	0.838496	0.852055	0.789927	0.786186	0.799394	0.744398	0.73607	0.767329	0.720764	0.951413	0.826275	0.0735954
1852	12	48546	0.194184	64.9806	8.26806	3.63269	1.33586	0.865839	0.779158	0.834837	0.879959	0.844179	0.863202	0.799314	0.857578	0.814918	0.817884	0.733644	0.839276	0.852357	0.790003	0.786883	0.799345	0.744335	0.735581	0.767664	0.721367	0.951314	0.827747	0.0732359
1852	12	48546	0.194184	64.9806	8.26806	3.63269	1.33586	0.865839	0.779158	0.834837	0.879959	0.844179	0.863202	0.799314	0.857578	0.814918	0.817884	0.733644	0.839276	0.852357	0.790003	0.786883	0.799345	0.744335	0.735581	0.767664	0.721367	0.951314	0.827747	0.0732359
1857	17	40754	0.163016	105.665	9.25009	15.1492	3.91307	0.868602	0.782745	0.836507	0.881128	0.846616	0.864087	0.800449	0.858149	0.815503	0.818877	0.734026	0.83928	0.853021	0.789935	0.7878	0.800007	0.745976	0.735069	0.76779	0.721438	0.951747	0.829385	0.0727772
1858	18	14722	0.058888	99.3041	7.66683	12.5225	2.84532	0.891251	0.806888	0.857187	0.895836	0.860413	0.874881	0.812627	0.866832	0.820575	0.826824	0.742019	0.842005	0.85953	0.792691	0.794559	0.802133	0.749049	0.735328	0.768985	0.721573	0.953199	0.843691	0.0682519
1862	22	13364	0.053456	99.2763	7.68466	12.5131	2.84925	0.893071	0.809862	0.8585	0.897411	0.861531	0.876534	0.814913	0.867031	0.820039	0.828607	0.743228	0.842637	0.860109	0.792989	0.794523	0.801519	0.750112	0.735858	0.766799	0.721865	0.953869	0.845086	0.0679157
1862	10	53734	0.214936	66.0708	8.25862	3.81139	1.37029	0.854952	0.812186	0.853826	0.843888	0.839859	0.84842	0.797121	0.85887	0.80771	0.816829	0.724569	0.849397	0.853007	0.822366	0.760961	0.77544	0.725025	0.710193	0.77076	0.694672	0.956582	0.826316	0.0740274
1864	12	49532	0.198128	66.0299	8.43676	3.81213	1.40598	0.857415	0.814726	0.855598	0.845151	0.840911	0.849421	0.79808	0.859818	0.808195	0.818107	0.725329	0.849774	0.853307	0.822549	0.76178	0.775519	0.725672	0.710359	0.771087	0.695732	0.956543	0.827723	0.0735548
1864	12	49532	0.198128	66.0299	8.43676	3.81213	1.40598	0.857415	0.814726	0.855598	0.845151	0.840911	0.849421	0.79808	0.859818	0.808195	0.818107	0.725329	0.849774	0.853307	0.822549	0.76178	0.775519	0.725672	0.710359	0.771087	0.695732	0.956543	0.827723	0.0735548
1869	17	41645	0.16658	107.439	9.43358	15.9237	4.1263	0.859815	0.816761	0.856645	0.84674	0.84213	0.850582	0.799436	0.860632	0.808644	0.818562	0.726414	0.849958	0.852839	0.82232	0.76152	0.775903	0.72783	0.710878	0.771509	0.695978	0.956357	0.828999	0.0733562
1870	18	14233	0.056932	99.7766	7.77367	12.7052	2.90963	0.884599	0.843392	0.871777	0.861343	0.856882	0.862503	0.811108	0.871215	0.814305	0.828251	0.736493	0.855617	0.854177	0.826249	0.768636	0.776821	0.735298	0.717769	0.771622	0.70066	0.957142	0.843833	0.0688648
1874	22	12795	0.05118	99.766	7.75115	12.7	2.9004	0.885893	0.845604	0.873193	0.864439	0.858226	0.863697	0.811567	0.872841	0.815944	0.829035	0.739781	0.856624	0.852989	0.826612	0.770184	0.777491	0.736108	0.717116	0.771161	0.701641	0.957405	0.845309	0.0685161
1874	10	48745	0.19498	65.6291	8.34157	3.74137	1.36657	0.911027	0.828505	0.837471	0.86414	0.839584	0.863668	0.788624	0.855657	0.796646	0.861411	0.719315	0.836045	0.864714	0.82471	0.795189	0.768161	0.755636	0.72312	0.781803	0.681485	0.95499	0.839119	0.0689395
1876	12	45096	0.180384	65.5673	8.51998	3.73878	1.40158	0.912221	0.830229	0.839066	0.86531	0.841327	0.864212	0.789649	0.856617	0.797732	0.861839	0.719942	0.836671	0.864489	0.825239	0.79588	0.767507	0.756896	0.723446	0.782131	0.681879	0.95473	0.840219	0.0687648
1876	12	45096	0.180384	65.5673	8.51998	3.73878	1.40158	0.912221	0.830229	0.839066	0.86531	0.841327	0.864212	0.789649	0.856617	0.797732	0.861839	0.719942	0.836671	0.864489	0.825239	0.79588	0.767507	0.756896	0.723446	0.782131	0.681879	0.95473	0.840219	0.0687648
1881	17	38171	0.152684	105.465	9.44088	15.0785	3.97338	0.913796	0.832897	0.841005	0.866063	0.84238	0.865932	0.791465	0.857025	0.797844	0.862644	0.719787	0.836708	0.865448	0.825745	0.795853	0.767716	0.757669	0.723953	0.782387	0.682416	0.95473	0.841492	0.068419
1882	18	12781	0.051124	100.201	7.70393	12.8616	2.90785	0.929505	0.850951	0.858853	0.881543	0.855097	0.873562	0.804906	0.861278	0.801659	0.87145	0.728816	0.840427	0.871685	0.830217	0.804045	0.774626	0.764377	0.72686	0.782529	0.686175	0.955481	0.853586	0.066138
1886	22	11572	0.046288	100.179	7.72127	12.8539	2.91175	0.930133	0.852186	0.860612	0.883382	0.857026	0.874179	0.806213	0.86139	0.802109	0.871457	0.728785	0.84052	0.872408	0.828941	0.804571	0.776011	0.763913	0.727575	0.782968	0.685664	0.954978	0.854524	0.0656019
1886	10	50233	0.200932	67.1243	8.26863	3.99086	1.41761	0.891038	0.794936	0.837905	0.866194	0.843897	0.878297	0.825742	0.861655	0.810563	0.81978	0.740549	0.822925	0.812275	0.808632	0.800589	0.808532	0.744371	0.733591	0.803157	0.698147	0.950003	0.834866	0.0711348
1888	12	46399	0.185596	67.0435	8.46329	3.98535	1.45657	0.892638	0.797183	0.840115	0.867325	0.845374	0.879017	0.826397	0.862475	0.811181	0.820761	0.740953	0.8231	0.812873	0.809231	0.800707	0.808132	0.745339	0.734014	0.803972	0.697687	0.950074	0.836107	0.0709377
1888	12	46399	0.185596	67.0435	8.46329	3.98535	1.45657	0.892638	0.797183	0.840115	0.867325	0.845374	0.879017	0.826397	0.862475	0.811181	0.820761	0.740953	0.8231	0.812873	0.809231	0.800707	0.808132	0.745339	0.734014	0.803972	0.697687	0.950074	0.836107	0.0709377
1893	17	39037	0.156148	107.719	9.44577	16.0471	4.15381	0.89451	0.80033	0.842214	0.868945	0.846479	0.879819	0.826434	0.863604	0.811474	0.821272	0.742334	0.824077	0.814202	0.809424	0.801688	0.80808	0.746804	0.735354	0.804288	0.699093	0.949996	0.837571	0.0705429
1894	18	10807	0.043228	101.413	7.62701	13.3223	2.96233	0.912603	0.832562	0.863329	0.887619	0.860044	0.888637	0.83742	0.872999	0.817896	0.832794	0.750069	0.828676	0.822985	0.814565	0.810216	0.810077	0.752568	0.741973	0.808087	0.702461	0.950634	0.852993	0.0671066
1898	22	9789	0.039156	101.391	7.60156	13.3123	2.95237	0.914904	0.832874	0.86444	0.890898	0.861886	0.889366	0.839361	0.873378	0.818572	0.834406	0.7512	0.829043	0.822658	0.813515	0.809786	0.810042	0.753243	0.744152	0.808407	0.703392	0.950506	0.854276	0.0667323
1898	10	49922	0.199688	68.0509	8.39525	4.15809	1.47577	0.870338	0.796903	0.848504	0.862135	0.858219	0.843316	0.776982	0.858109	0.819458	0.844367	0.797694	0.826299	0.833881	0.808651	0.766466	0.785796	0.747396	0.708836	0.764783	0.716137	0.9424	0.830876	0.0711555
1900	12	45964	0.183856	68.0096	8.57859	4.15894	1.5159	0.872824	0.798919	0.850241	0.863458	0.860097	0.844792	0.777761	0.859945	0.820577	0.845281	0.798549	0.827006	0.833924	0.809286	0.766915	0.786398	0.747835	0.709001	0.765392	0.716974	0.942455	0.832386	0.0708188
1900	12	45964	0.183856	68.0096	8.57859	4.15894	1.5159	0.872824	0.798919	0.850241	0.863458	0.860097	0.844792	0.777761	0.859945	0.820577	0.845281	0.798549	0.827006	0.833924	0.809286	0.766915	0.786398	0.747835	0.709001	0.765392	0.716974	0.942455	0.832386	0.0708188
1905	17	38582	0.154328	106.704	9.51876	15.6114	4.10042	0.874553	0.801099	0.852613	0.864276	0.861516	0.846561	0.779625	0.861205	0.823104	0.84542	0.79839	0.826681	0.834729	0.809691	0.767599	0.787803	0.747577	0.708763	0.765655	0.716824	0.942655	0.83382	0.0703636
1906	18	11408	0.045632	100.594	7.69957	13.0108	2.93045	0.896958	0.828717	0.869521	0.881048	0.875745	0.857118	0.796634	0.866892	0.832574	0.852034	0.805926	0.83082	0.843619	0.809739	0.77415	0.79006	0.754821	0.708056	0.767356	0.71577	0.939516	0.848672	0.0672493
1910	22	10320	0.04128	100.602	7.70263	13.0139	2.93027	0.897723	0.83188	0.871318	0.881831	0.877519	0.857655	0.798643	0.868411	0.834351	0.853295	0.806008	0.831298	0.843702	0.80969	0.774903	0.789583	0.755766	0.708721	0.766909	0.716473	0.940843	0.85	0.06705
1910	10	48443	0.193772	65.8764	8.17099	3.77556	1.34976	0.878166	0.799187	0.832824	0.854571	0.862787	0.84714	0.781124	0.839378	0.79094	0.817538	0.726658	0.841928	0.823968	0.801055	0.784695	0.811572	0.765033	0.724243	0.774539	0.704715	0.945544	0.826395	0.0721791
1912	12	44665	0.17866	65.8129	8.34914	3.77251	1.38535	0.880219	0.801052	0.834535	0.855916	0.864021	0.847778	0.782369	0.839819	0.791492	0.818381	0.727035	0.842293	0.824146	0.801063	0.785514	0.811765	0.765129	0.724292	0.774656	0.704523	0.945091	0.827586	0.0718992
1912	12	44665	0.17866	65.8129	8.34914	3.77251	1.38535	0.880219	0.801052	0.834535	0.855916	0.864021	0.847778	0.782369	0.839819	0.791492	0.818381	0.727035	0.842293	0.824146	0.801063	0.785514	0.811765	0.765129	0.724292	0.774656	0.704523	0.945091	0.827586	0.0718992
1917	17	37666	0.150664	107.418	9.34011	15.9076	4.08022	0.882029	0.803722	0.836046	0.857351	0.866046	0.848975	0.783585	0.841196	0.791603	0.820222	0.728323	0.842444	0.823541	0.801864	0.786333	0.811952	0.76581	0.725269	0.775062	0.704548	0.944738	0.829041	0.0715726
1918	18	10677	0.042708	101.036	7.5513	13.1718	2.90129	0.90709	0.83249	0.855905	0.870844	0.88316	0.85731	0.798539	0.849911	0.794324	0.827105	0.737145	0.843355	0.827386	0.803316	0.79395	0.81226	0.767819	0.729606	0.780744	0.708673	0.945912	0.844182	0.0678649
1922	22	9643	0.038572	100.98	7.57176	13.1516	2.90625	0.908846	0.833506	0.858809	0.872239	0.884683	0.857565	0.799129	0.850773	0.794773	0.828477	0.737582	0.845587	0.82604	0.80281	0.796433	0.811625	0.768848	0.730737	0.781811	0.709686	0.945297	0.84542	0.0675587
1922	10	50024	0.200096	68.2092	8.4481	4.18834	1.48906	0.888763	0.789281	0.851381	0.845204	0.842196	0.847833	0.780915	0.847793	0.822955	0.827433	0.75076	0.838937	0.864365	0.814879	0.780315	0.771959	0.736986	0.724222	0.778226	0.678404	0.946556	0.82916	0.0722147
1924	12	46168	0.184672	68.1595	8.6276	4.18757	1.52861	0.890649	0.791728	0.853286	0.846593	0.843701	0.848943	0.781689	0.848791	0.823482	0.828409	0.751072	0.839456	0.864387	0.815933	0.781515	0.772223	0.737459	0.724582	0.778537	0.678695	0.946521	0.830526	0.0718367
1924	12	46168	0.184672	68.1595	8.6276	4.18757	1.52861	0.890649	0.791728	0.853286	0.846593	0.843701	0.848943	0.781689	0.848791	0.823482	0.828409	0.751072	0.839456	0.864387	0.815933	0.781515	0.772223	0.737459	0.724582	0.778537	0.678695	0.946521	0.830526	0.0718367
1929	17	38723	0.154892	108.56	9.59842	16.4296	4.27283	0.892544	0.794037	0.854776	0.847817	0.845428	0.84956	0.783217	0.850218	0.824768	0.829675	0.752344	0.840043	0.865209	0.816621	0.782093	0.7725	0.738799	0.725318	0.7784	0.679286	0.946724	0.831959	0.0715808
1930	18	9185	0.03674	102.09	7.68998	13.59	3.02353	0.913936	0.824769	0.869897	0.863909	0.865487	0.86331	0.80196	0.866522	0.837289	0.839793	0.765759	0.843767	0.869951	0.826184	0.789058	0.774959	0.747959	0.729232	0.778116	0.690256	0.946924	0.848853	0.0664445
1934	22	8283	0.033132	102.128	7.69991	13.6058	3.03406	0.91549	0.825667	0.871484	0.865025	0.867922	0.863516	0.802668	0.867681	0.838525	0.841603	0.767234	0.844078	0.870639	0.825667	0.788845	0.773512	0.749245	0.729385	0.776953	0.692201	0.946698	0.849967	0.0664983
1934	10	50627	0.202508	68.5914	8.44246	4.25677	1.50859	0.858218	0.802744	0.81979	0.856065	0.828066	0.879985	0.77592	0.856638	0.811968	0.827513	0.713888	0.844075	0.852302	0.845567	0.801707	0.793875	0.758597	0.684556	0.783248	0.686511	0.963587	0.824689	0.0734395
1936	12	46655	0.18662	68.5141	8.61678	4.25074	1.54598	0.860765	0.805241	0.821938	0.857647	0.829043	0.880377	0.776573	0.857368	0.812582	0.8284	0.714961	0.844775	0.852824	0.845654	0.80195	0.793816	0.758793	0.684257	0.783399	0.687043	0.963584	0.826079	0.0729749
1936	12	46655	0.18662	68.5141	8.61678	4.25074	1.54598	0.860765	0.805241	0.821938	0.857647	0.829043	0.880377	0.776573	0.857368	0.812582	0.8284	0.714961	0.844775	0.852824	0.845654	0.80195	0.793816	0.758793	0.684257	0.783399	0.687043	0.963584	0.826079	0.0729749
1941	17	39159	0.156636	107.711	9.56301	16.0523	4.20016	0.863633	0.806966	0.822659	0.858525	0.830435	0.881279	0.777446	0.858142	0.814002	0.829605	0.716208	0.845387	0.853227	0.845068	0.801846	0.794888	0.758932	0.684428	0.782872	0.686471	0.963355	0.827317	0.0725113
1942	18	11069	0.044276	101.051	7.75066	13.1894	2.99109	0.888246	0.838694	0.842172	0.87465	0.851477	0.888201	0.788554	0.867287	0.82329	0.841901	0.728611	0.851613	0.857575	0.847502	0.806306	0.79542	0.769582	0.685247	0.789773	0.689764	0.961469	0.843807	0.068706
1946	22	9998	0.039992	101.024	7.75413	13.1793	2.99109	0.890278	0.841318	0.844019	0.874875	0.853121	0.889128	0.787357	0.868724	0.824315	0.843369	0.730146	0.85227	0.858272	0.847369	0.805911	0.795209	0.770804	0.684937	0.789058	0.689488	0.961042	0.845033	0.068559
1946	10	50063	0.200252	65.7193	8.1671	3.7492	1.33879	0.897269	0.810728	0.840441	0.868955	0.862653	0.880211	0.798804	0.863772	0.81764	0.815672	0.760252	0.848661	0.832321	0.81764	0.778629	0.811807	0.728422	0.720552	0.800631	0.704542	0.963726	0.839974	0.0686258
1948	12	46117	0.184468	65.6591	8.34364	3.7466	1.37261	0.899419	0.81277	0.842357	0.870189	0.864052	0.881042	0.79925	0.864529	0.818115	0.816846	0.760902	0.849426	0.833369	0.818169	0.779398	0.812369	0.728397	0.720201	0.800746	0.704751	0.964135	0.841271	0.0681481
1948	12	46117	0.184468	65.6591	8.34364	3.7466	1.37261	0.899419	0.81277	0.842357	0.870189	0.864052	0.881042	0.79925	0.864529	0.818115	0.816846	0.760902	0.849426	0.833369	0.818169	0.779398	0.812369	0.728397	0.720201	0.800746	0.704751	0.964135	0.841271	0.0681481
1953	17	38970	0.15588	103.663	9.2236	14.3179	3.74648	0.901989	0.814473	0.843867	0.871286	0.866141	0.881948	0.800885	0.86496	0.818694	0.816744	0.761945	0.85009	0.833936	0.818758	0.780357	0.813215	0.727496	0.720785	0.801116	0.704837	0.96419	0.842609	0.0680104
1954	18	15035	0.06014	98.9895	7.67071	12.4058	2.82456	0.918091	0.835717	0.862421	0.883605	0.874493	0.886764	0.812936	0.873229	0.823977	0.824942	0.768141	0.856269	0.839242	0.822182	0.786365	0.816295	0.729465	0.71982	0.80296	0.709212	0.965181	0.854312	0.064915
1958	22	13656	0.054624	98.9906	7.64775	12.405	2.81849	0.918644	0.837361	0.864126	0.885948	0.876172	0.887742	0.81488	0.874158	0.825937	0.825608	0.768234	0.857718	0.841462	0.821507	0.787822	0.815649	0.729386	0.718951	0.802687	0.709725	0.965107	0.855573	0.0645598
1958	10	51430	0.20572	64.7378	8.05191	3.58471	1.28159	0.863183	0.811404	0.867198	0.86015	0.851487	0.864894	0.788616	0.849718	0.834892	0.829642	0.76818	0.819308	0.83285	0.803033	0.817062	0.812609	0.740181	0.725656	0.770649	0.716469	0.948843	0.835014	0.0720327
1960	12	47540	0.19016	64.6642	8.21393	3.57946	1.31179	0.865166	0.813546	0.868963	0.861117	0.852671	0.865913	0.789714	0.850284	0.835991	0.829943	0.768269	0.819952	0.833456	0.803271	0.817753	0.812926	0.740734	0.725673	0.771003	0.716639	0.949211	0.836248	0.0718688
1960	12	47540	0.19016	64.6642	8.21393	3.57946	1.31179	0.865166	0.813546	0.868963	0.861117	0.852671	0.865913	0.789714	0.850284	0.835991	0.829943	0.768269	0.819952	0.833456	0.803271	0.817753	0.812926	0.740734	0.725673	0.771003	0.716639	0.949211	0.836248	0.0718688
1965	17	40122	0.160488	105.944	9.22351	15.2652	3.91549	0.867566	0.815774	0.870183	0.861946	0.853447	0.866669	0.789604	0.851428	0.836586	0.831053	0.770064	0.820423	0.834704	0.802876	0.817482	0.813332	0.740978	0.724316	0.771721	0.716851	0.949928	0.837419	0.0715041
1966	18	13992	0.055968	99.601	7.68436	12.6341	2.85959	0.890152	0.84166	0.887507	0.874964	0.862779	0.879431	0.804317	0.859813	0.842946	0.83705	0.778588	0.825329	0.842767	0.806711	0.820755	0.817146	0.743246	0.723449	0.77312	0.716552	0.950793	0.851385	0.0670514
1970	22	12672	0.050688	99.6213	7.69844	12.6425	2.86474	0.891572	0.842685	0.889994	0.875513	0.862926	0.880445	0.804924	0.86048	0.843868	0.837279	0.780027	0.824534	0.844381	0.806542	0.820825	0.817748	0.74349	0.721788	0.772806	0.715436	0.950718	0.852288	0.0668564
1970	10	54471	0.217884	66.655	8.34447	3.91357	1.41089	0.876595	0.774522	0.838694	0.870913	0.852729	0.854611	0.806301	0.851958	0.795102	0.839997	0.738503	0.833471	0.843366	0.81536	0.810964	0.799031	0.746122	0.696251	0.790035	0.707946	0.965293	0.828913	0.0738614
1972	12	50164	0.200656	66.5744	8.54251	3.90846	1.45054	0.878449	0.777849	0.841141	0.872409	0.854039	0.855454	0.807053	0.853351	0.795381	0.840802	0.738199	0.834044	0.843852	0.815256	0.811259	0.799189	0.745634	0.695608	0.789869	0.707529	0.965344	0.830337	0.0734133
1972	12	50164	0.200656	66.5744	8.54251	3.90846	1.45054	0.878449	0.777849	0.841141	0.872409	0.854039	0.855454	0.807053	0.853351	0.795381	0.840802	0.738199	0.834044	0.843852	0.815256	0.811259	0.799189	0.745634	0.695608	0.789869	0.707529	0.965344	0.830337	0.0734133
1977	17	42170	0.16868	104.225	9.47231	14.5661	3.90523	0.88027	0.780531	0.842198	0.873939	0.855537	0.856367	0.807446	0.854197	0.795803	0.840645	0.739661	0.834693	0.844664	0.816007	0.810612	0.800249	0.745945	0.695328	0.789519	0.707233	0.965473	0.831565	0.0730621
1978	18	15487	0.061948	99.1251	7.71585	12.4587	2.84939	0.900949	0.809098	0.859108	0.884903	0.87002	0.864984	0.818622	0.864112	0.801802	0.848195	0.745303	0.837832	0.850229	0.819074	0.8121	0.806225	0.750597	0.695454	0.787628	0.706496	0.964615	0.845179	0.0681855
1982	22	14034	0.056136	99.1152	7.7031	12.4543	2.84617	0.902879	0.812776	0.861265	0.885635	0.871241	0.864971	0.819225	0.864151	0.803192	0.84876	0.746295	0.837537	0.850007	0.81983	0.811707	0.807503	0.750606	0.696309	0.789796	0.707532	0.964871	0.846535	0.0677505
1982	10	57433	0.229732	64.3261	7.97623	3.51622	1.2561	0.872477	0.794012	0.855162	0.835878	0.845324	0.833606	0.794587	0.865217	0.815437	0.797965	0.74923	0.836087	0.846996	0.821131	0.77607	0.799627	0.75057	0.717288	0.783452	0.687453	0.952397	0.826591	0.0732218
1984	12	52865	0.21146	64.2371	8.15153	3.50912	1.28744	0.874094	0.796614	0.857013	0.837577	0.846742	0.834598	0.795318	0.865554	0.815861	0.798373	0.750061	0.836726	0.847215	0.820931	0.776185	0.799962	0.750705	0.717743	0.783874	0.687941	0.952842	0.827863	0.0728876
1984	12	52865	0.21146	64.2371	8.15153	3.50912	1.28744	0.874094	0.796614	0.857013	0.837577	0.846742	0.834598	0.795318	0.865554	0.815861	0.798373	0.750061	0.836726	0.847215	0.820931	0.776185	0.799962	0.750705	0.717743	0.783874	0.687941	0.952842	0.827863	0.0728876
1989	17	44434	0.177736	101.157	9.02975	13.311	3.5066	0.875985	0.798938	0.857935	0.839627	0.848697	0.836038	0.795551	0.866645	0.816874	0.798994	0.750596	0.836983	0.84729	0.821364	0.776759	0.800986	0.750349	0.717772	0.784366	0.688527	0.952941	0.829188	0.0725746
1990	18	19568	0.078272	97.9703	7.53487	12.0248	2.70755	0.891072	0.823947	0.871729	0.854354	0.861585	0.847532	0.807773	0.872445	0.826017	0.804221	0.758355	0.838921	0.84955	0.825557	0.777596	0.802151	0.751073	0.717932	0.785952	0.693351	0.954313	0.841442	0.0688326
1994	22	17670	0.07068	97.9824	7.53308	12.029	2.70566	0.890889	0.825467	0.872298	0.855122	0.863073	0.846916	0.808659	0.873571	0.826316	0.803565	0.758857	0.839078	0.849434	0.826146	0.778523	0.802518	0.750283	0.719213	0.786446	0.692756	0.954301	0.841973	0.0688138
1994	10	54033	0.216132	64.3595	7.91163	3.51891	1.2433	0.883553	0.811578	0.835332	0.862177	0.845659	0.861335	0.775304	0.856208	0.842726	0.84664	0.705865	0.828771	0.862547	0.827013	0.806572	0.808996	0.721985	0.700516	0.77312	0.724585	0.956527	0.833335	0.0725598
1996	12	49762	0.199048	64.2951	8.11647	3.51678	1.28088	0.886017	0.813894	0.836743	0.863571	0.846761	0.862405	0.776034	0.856738	0.843525	0.846992	0.705689	0.829107	0.862877	0.827298	0.806861	0.809202	0.721866	0.701137	0.773371	0.724921	0.956543	0.834591	0.0722737
1996	12	49762	0.199048	64.2951	8.11647	3.51678	1.28088	0.886017	0.813894	0.836743	0.863571	0.846761	0.862405	0.776034	0.856738	0.843525	0.846992	0.705689	0.829107	0.862877	0.827298	0.806861	0.809202	0.721866	0.701137	0.773371	0.724921	0.956543	0.834591	0.0722737
2001	17	41796	0.167184	101.2	9.00343	13.3256	3.48953	0.88792	0.816561	0.837604	0.864963	0.847725	0.863504	0.777862	0.857594	0.844937	0.847306	0.706814	0.829912	0.863671	0.828285	0.806967	0.808726	0.722318	0.70118	0.774297	0.724088	0.956132	0.835913	0.0720413
2002	18	20681	0.082724	96.8094	7.69219	11.6177	2.7043	0.904913	0.837097	0.849089	0.876239	0.8583	0.872613	0.791088	0.864586	0.852111	0.851941	0.714811	0.836444	0.866254	0.832624	0.811034	0.807311	0.723901	0.703568	0.77194	0.723176	0.956192	0.847084	0.068729
2006	22	18596	0.074384	96.8117	7.67681	11.6177	2.69906	0.906243	0.839724	0.849618	0.877527	0.85997	0.873763	0.792912	0.864514	0.852468	0.851877	0.716525	0.836067	0.865401	0.83284	0.812137	0.808427	0.724645	0.703189	0.77186	0.722575	0.955689	0.848187	0.0684427
2006	10	53389	0.213556	62.0949	7.7842	3.16735	1.1435	0.872961	0.816067	0.836858	0.873775	0.834245	0.875293	0.804426	0.858136	0.808022	0.844135	0.729907	0.852301	0.845296	0.827137	0.779627	0.799771	0.727509	0.706475	0.770159	0.705894	0.964515	0.834215	0.0731892
2008	12	49284	0.197136	62.0226	7.9416	3.1626	1.17027	0.875112	0.81775	0.838467	0.875538	0.836235	0.875974	0.805667	0.859346	0.809015	0.845021	0.731008	0.852437	0.845842	0.826972	0.780111	0.800818	0.728147	0.706487	0.770686	0.706314	0.964573	0.835594	0.0728096
2008	12	49284	0.197136	62.0226	7.9416	3.1626	1.17027	0.875112	0.81775	0.838467	0.875538	0.836235	0.875974	0.805667	0.859346	0.809015	0.845021	0.731008	0.852437	0.845842	0.826972	0.780111	0.800818	0.728147	0.706487	0.770686	0.706314	0.964573	0.835594	0.0728096
2013	17	41747	0.166988	103.42	8.87696	14.1957	3.59183	0.877943	0.820119	0.84012	0.87756	0.83794	0.877177	0.806884	0.861367	0.808717	0.846564	0.731849	0.852792	0.845246	0.827089	0.781038	0.800057	0.727945	0.707117	0.771265	0.706686	0.96486	0.837163	0.0722647
2014	18	15866	0.063464	99.3177	7.45222	12.5155	2.76277	0.901582	0.842367	0.856706	0.893042	0.85179	0.882359	0.814667	0.870257	0.81265	0.851979	0.739065	0.858376	0.84637	0.829321	0.783247	0.805685	0.735819	0.708559	0.776377	0.710639	0.964547	0.850255	0.0685469
2018	22	14336	0.057344	99.3101	7.44217	12.5121	2.75792	0.904122	0.845006	0.858643	0.894008	0.853306	0.883405	0.816232	0.871373	0.812535	0.852783	0.73856	0.859968	0.847656	0.830008	0.782854	0.806327	0.73577	0.708566	0.77696	0.711356	0.964704	0.851719	0.0680494
2018	10	55006	0.220024	68.438	8.50886	4.23202	1.51418	0.879459	0.800504	0.869823	0.838245	0.876541	0.878904	0.785914	0.838009	0.834836	0.804994	0.744482	0.846471	0.824137	0.824128	0.810612	0.796731	0.726848	0.728093	0.784851	0.686352	0.965795	0.83514	0.0713065
2020	12	50677	0.202708	68.3608	8.69368	4.22658	1.55323	0.881238	0.802455	0.871599	0.839592	0.877735	0.87962	0.786817	0.838872	0.835695	0.805799	0.745387	0.847702	0.82424	0.824348	0.811206	0.79761	0.726543	0.728545	0.784616	0.686653	0.965655	0.836375	0.0711529
2020	12	50677	0.202708	68.3608	8.69368	4.22658	1.55323	0.881238	0.802455	0.871599	0.839592	0.877735	0.87962	0.786817	0.838872	0.835695	0.805799	0.745387	0.847702	0.82424	0.824348	0.811206	0.79761	0.726543	0.728545	0.784616	0.686653	0.965655	0.836375	0.0711529
2025	17	42574	0.170296	105.773	9.58636	15.2197	4.068	0.883086	0.804834	0.872528	0.84029	0.878846	0.881007	0.788533	0.839855	0.835886	0.806032	0.745784	0.848452	0.825116	0.825621	0.811094	0.798433	0.726793	0.728802	0.784833	0.686745	0.965531	0.837569	0.0710332
2026	18	14952	0.059808	99.3596	7.81753	12.5515	2.89423	0.903525	0.826478	0.886269	0.855237	0.890918	0.891051	0.804274	0.849017	0.845305	0.813904	0.753779	0.855671	0.82912	0.829254	0.815041	0.806347	0.727461	0.73124	0.785581	0.694389	0.96452	0.850915	0.0674637
2030	22	13471	0.053884	99.315	7.83335	12.5358	2.89714	0.904313	0.828409	0.887536	0.856766	0.892436	0.891693	0.806065	0.849863	0.846968	0.814936	0.754473	0.856284	0.828966	0.829931	0.816235	0.806696	0.728788	0.731237	0.785168	0.696756	0.964034	0.852095	0.0670572
2030	10	52617	0.210468	63.2196	7.92839	3.34193	1.2069	0.852263	0.80551	0.873938	0.846761	0.861955	0.861974	0.794544	0.85499	0.823479	0.849032	0.762083	0.809786	0.844071	0.82175	0.790752	0.811914	0.725878	0.702948	0.765684	0.701228	0.960897	0.83273	0.0738284
2032	12	48539	0.194156	63.1495	8.09357	3.33766	1.23704	0.855065	0.80766	0.874874	0.84804	0.863399	0.862502	0.795783	0.856291	0.823812	0.849987	0.762593	0.811069	0.844816	0.822092	0.791322	0.812697	0.725406	0.702806	0.76625	0.701148	0.961021	0.834075	0.0734011
2032	12	48539	0.194156	63.1495	8.09357	3.33766	1.23704	0.855065	0.80766	0.874874	0.84804	0.863399	0.862502	0.795783	0.856291	0.823812	0.849987	0.762593	0.811069	0.844816	0.822092	0.791322	0.812697	0.725406	0.702806	0.76625	0.701148	0.961021	0.834075	0.0734011
2037	17	40839	0.163356	102.172	9.01029	13.7063	3.56316	0.857587	0.810341	0.876797	0.849923	0.864774	0.863207	0.796481	0.856889	0.824077	0.851098	0.763253	0.812153	0.845417	0.822253	0.791768	0.814087	0.725495	0.702907	0.76722	0.700874	0.961189	0.835563	0.0729342
2038	18	18555	0.07422	97.4073	7.59041	11.8251	2.69899	0.877823	0.834007	0.887362	0.862274	0.876314	0.872056	0.805982	0.863352	0.828564	0.857127	0.770331	0.819051	0.849259	0.825115	0.796901	0.818728	0.727513	0.706764	0.769712	0.706036	0.963002	0.847565	0.0695158
2042	22	16704	0.066816	97.3495	7.59936	11.8048	2.69831	0.879999	0.837225	0.889009	0.864015	0.877574	0.873833	0.80783	0.864344	0.829741	0.859764	0.770953	0.82142	0.849617	0.826209	0.797953	0.818696	0.72776	0.707555	0.770444	0.705759	0.963542	0.849323	0.0687444
2042	10	52772	0.211088	64.5084	8.10724	3.55024	1.28491	0.867553	0.782849	0.858552	0.846121	0.881301	0.843478	0.787823	0.84795	0.834467	0.79202	0.741899	0.814854	0.83514	0.828962	0.800112	0.785881	0.7794	0.707657	0.811671	0.706644	0.956663	0.828662	0.0742086
2044	12	48590	0.19436	64.4414	8.27344	3.54637	1.3174	0.869623	0.785676	0.860033	0.84752	0.882332	0.844752	0.788496	0.849074	0.835686	0.792066	0.743126	0.815384	0.835347	0.829543	0.800792	0.785336	0.779306	0.707574	0.810743	0.706226	0.956925	0.829999	0.073864
2044	12	48590	0.19436	64.4414	8.27344	3.54637	1.3174	0.869623	0.785676	0.860033	0.84752	0.882332	0.844752	0.788496	0.849074	0.835686	0.792066	0.743126	0.815384	0.835347	0.829543	0.800792	0.785336	0.779306	0.707574	0.810743	0.706226	0.956925	0.829999	0.073864
2049	17	40886	0.163544	104.837	9.28804	14.8053	3.87159	0.870738	0.787666	0.861615	0.849166	0.883603	0.84562	0.789635	0.850316	0.837365	0.792814	0.743543	0.815732	0.835482	0.82889	0.801093	0.785477	0.78001	0.707381	0.810339	0.70507	0.956795	0.83115	0.0736098
2050	18	14674	0.058696	99.4626	7.51626	12.573	2.79045	0.891441	0.819408	0.878561	0.865204	0.89311	0.858593	0.802201	0.859547	0.842817	0.795523	0.752999	0.824349	0.836343	0.832629	0.806631	0.785948	0.781927	0.706011	0.807653	0.705227	0.957374	0.8455	0.0694906
2054	22	13234	0.052936	99.4395	7.52069	12.5646	2.79132	0.89391	0.822163	0.879137	0.866102	0.894212	0.857979	0.802327	0.860057	0.844265	0.796131	0.753249	0.825563	0.837426	0.833081	0.806332	0.785288	0.785023	0.707118	0.808108	0.705191	0.957609	0.846644	0.0691055
2054	10	52952	0.211808	66.8053	8.34182	3.93898	1.41403	0.871393	0.793709	0.845757	0.855152	0.818402	0.85553	0.79099	0.870496	0.822519	0.828042	0.752918	0.847862	0.861847	0.835181	0.826163	0.807193	0.749216	0.728216	0.823359	0.703958	0.961767	0.8308	0.0753187
2056	12	48796	0.195184	66.7415	8.53382	3.9365	1.4552	0.873279	0.796377	0.847477	0.856289	0.819955	0.856658	0.792739	0.871321	0.823397	0.828347	0.753576	0.848225	0.861915	0.835888	0.826933	0.808212	0.750154	0.728297	0.823654	0.703931	0.961708	0.8322	0.0750515
2056	12	48796	0.195184	66.7415	8.53382	3.9365	1.4552	0.873279	0.796377	0.847477	0.856289	0.819955	0.856658	0.792739	0.871321	0.823397	0.828347	0.753576	0.848225	0.861915	0.835888	0.826933	0.808212	0.750154	0.728297	0.823654	0.703931	0.961708	0.8322	0.0750515
2061	17	40955	0.16382	107.971	9.55295	16.1658	4.21909	0.874997	0.799194	0.849115	0.857502	0.821206	0.858015	0.794543	0.870687	0.82438	0.828898	0.754841	0.849005	0.86197	0.836406	0.827335	0.807435	0.750299	0.729764	0.823819	0.704493	0.961714	0.833528	0.0748122
2062	18	10492	0.041968	101.933	7.52535	13.5192	2.95046	0.901067	0.830013	0.869901	0.877812	0.840879	0.871616	0.812286	0.881719	0.838448	0.841165	0.765297	0.854889	0.864278	0.839258	0.826439	0.807377	0.74776	0.735513	0.823675	0.705538	0.960398	0.851275	0.0696787
2066	22	9497	0.037988	101.939	7.48664	13.5194	2.93715	0.903864	0.832052	0.871275	0.878646	0.841845	0.873118	0.811625	0.882595	0.841213	0.842582	0.766242	0.85606	0.862957	0.841055	0.826261	0.806781	0.748552	0.735548	0.822997	0.705697	0.960251	0.852595	0.0693391
2066	10	55210	0.22084	69.3489	8.53278	4.39852	1.5572	0.891587	0.786461	0.831824	0.87092	0.842356	0.848062	0.793642	0.861067	0.813856	0.803432	0.725747	0.838544	0.853369	0.83205	0.816247	0.804139	0.760714	0.705017	0.781471	0.678944	0.948116	0.830189	0.0723306
2068	12	50834	0.203336	69.2958	8.73167	4.39789	1.60041	0.893093	0.789324	0.833527	0.872792	0.843205	0.849215	0.794685	0.861176	0.814484	0.804599	0.72661	0.838769	0.853631	0.83276	0.817052	0.804668	0.76081	0.706073	0.781986	0.678512	0.948066	0.831512	0.0719458
2068	12	50834	0.203336	69.2958	8.73167	4.39789	1.60041	0.893093	0.789324	0.833527	0.872792	0.843205	0.849215	0.794685	0.861176	0.814484	0.804599	0.72661	0.838769	0.853631	0.83276	0.817052	0.804668	0.76081	0.706073	0.781986	0.678512	0.948066	0.831512	0.0719458
2073	17	42665	0.17066	109.25	9.72274	16.7488	4.3862	0.894773	0.7925	0.835017	0.874382	0.844299	0.850615	0.795957	0.861514	0.814649	0.804723	0.727517	0.838826	0.853322	0.832767	0.817708	0.804594	0.760834	0.706106	0.781448	0.678929	0.948318	0.832793	0.0716667
2074	18	11153	0.044612	101.458	7.7508	13.3467	3.00164	0.916525	0.822469	0.85941	0.890837	0.861338	0.865507	0.814489	0.868645	0.821124	0.813593	0.736932	0.845602	0.85802	0.835739	0.822962	0.802833	0.764951	0.714023	0.786111	0.681521	0.950238	0.8494	0.0669354
2078	22	10109	0.040436	101.422	7.74429	13.3323	2.99708	0.918686	0.825453	0.860322	0.891631	0.862499	0.866653	0.815461	0.867939	0.821446	0.813137	0.73667	0.847166	0.857899	0.835839	0.82387	0.802997	0.766594	0.714561	0.784647	0.682263	0.950193	0.850531	0.066749
2078	10	54404	0.217616	66.1155	8.20831	3.81674	1.36045	0.886801	0.801292	0.866278	0.839295	0.888795	0.885578	0.812082	0.857952	0.83413	0.839819	0.750662	0.835325	0.820473	0.825151	0.769502	0.818157	0.765183	0.737731	0.779272	0.692587	0.97389	0.841384	0.0700601
2080	12	50243	0.200972	66.0584	8.37731	3.81436	1.39525	0.888392	0.803246	0.867763	0.84149	0.889547	0.88674	0.813078	0.858329	0.834365	0.840644	0.751567	0.835728	0.820701	0.825856	0.76964	0.818004	0.765609	0.737675	0.779243	0.692534	0.973748	0.842557	0.0698246
2080	12	50243	0.200972	66.0584	8.37731	3.81436	1.39525	0.888392	0.803246	0.867763	0.84149	0.889547	0.88674	0.813078	0.858329	0.834365	0.840644	0.751567	0.835728	0.820701	0.825856	0.76964	0.818004	0.765609	0.737675	0.779243	0.692534	0.973748	0.842557	0.0698246
2085	17	42335	0.16934	103.792	9.27735	14.3745	3.78003	0.890268	0.806189	0.869281	0.841526	0.890327	0.887528	0.814503	0.858321	0.835869	0.841632	0.751364	0.83666	0.820456	0.825475	0.77019	0.818885	0.766411	0.736884	0.779367	0.692111	0.973639	0.843706	0.069454
2086	18	18603	0.074412	97.7113	7.86799	11.9498	2.81517	0.907703	0.827178	0.8826	0.856824	0.897328	0.897086	0.825082	0.865855	0.841827	0.849137	0.755443	0.840725	0.820298	0.827635	0.770521	0.819922	0.77079	0.737247	0.782858	0.69513	0.972478	0.85501	0.0656747
2090	22	16855	0.06742	97.6784	7.87514	11.9384	2.81774	0.90973	0.830317	0.883862	0.858499	0.89914	0.89822	0.825808	0.865648	0.841916	0.849867	0.75491	0.841916	0.820647	0.827915	0.771136	0.818807	0.771225	0.736992	0.782498	0.696055	0.972204	0.856317	0.0650294
2090	10	51305	0.20522	62.2439	7.84989	3.19184	1.15925	0.855326	0.807933	0.875948	0.852782	0.864945	0.865656	0.804629	0.842072	0.838719	0.824286	0.750638	0.81227	0.828535	0.83294	0.792642	0.813517	0.751233	0.721635	0.778413	0.702271	0.959185	0.834729	0.0737723
2092	12	47439	0.189756	62.1908	8.02986	3.19086	1.19212	0.856753	0.81062	0.877274	0.854223	0.866439	0.866471	0.806351	0.843051	0.838962	0.825081	0.751038	0.812918	0.829138	0.832859	0.793198	0.814161	0.751007	0.721864	0.778916	0.703145	0.958937	0.836003	0.0734858
2092	12	47439	0.189756	62.1908	8.02986	3.19086	1.19212	0.856753	0.81062	0.877274	0.854223	0.866439	0.866471	0.806351	0.843051	0.838962	0.825081	0.751038	0.812918	0.829138	0.832859	0.793198	0.814161	0.751007	0.721864	0.778916	0.703145	0.958937	0.836003	0.0734858
2097	17	40008	0.160032	102.203	8.96011	13.7151	3.54583	0.858553	0.812825	0.879237	0.855766	0.867939	0.866952	0.807326	0.844694	0.839507	0.82546	0.752337	0.813925	0.830634	0.832796	0.792941	0.814737	0.750775	0.722593	0.778907	0.702622	0.958546	0.837348	0.0731659
2098	18	17428	0.069712	98.1775	7.4431	12.0952	2.69008	0.881914	0.837417	0.893333	0.867971	0.881053	0.875832	0.81808	0.852995	0.846483	0.832281	0.757603	0.822584	0.836843	0.835839	0.796764	0.816732	0.754332	0.720938	0.780669	0.706994	0.958171	0.850663	0.068739
2102	22	15793	0.063172	98.1232	7.42937	12.0747	2.68158	0.884601	0.840056	0.894447	0.868929	0.882923	0.876148	0.818685	0.853828	0.847116	0.832141	0.756696	0.822516	0.837143	0.836225	0.797948	0.818021	0.753435	0.721206	0.781201	0.706642	0.957798	0.851892	0.0683694
2102	10	51377	0.205508	66.5622	8.27939	3.8951	1.39547	0.849456	0.779736	0.850818	0.840288	0.866964	0.849884	0.757275	0.846429	0.841203	0.837953	0.726921	0.818362	0.843043	0.819735	0.813146	0.802256	0.748263	0.718298	0.781089	0.722123	0.964138	0.823298	0.0776763
2104	12	47281	0.189124	66.4871	8.47629	3.89081	1.43466	0.851854	0.783	0.852256	0.841173	0.869334	0.851473	0.759058	0.846788	0.842093	0.838074	0.727988	0.818881	0.843404	0.820742	0.814661	0.802606	0.748482	0.718544	0.782037	0.722849	0.96395	0.824902	0.0771977
2104	12	47281	0.189124	66.4871	8.47629	3.89081	1.43466	0.851854	0.783	0.852256	0.841173	0.869334	0.851473	0.759058	0.846788	0.842093	0.838074	0.727988	0.818881	0.843404	0.820742	0.814661	0.802606	0.748482	0.718544	0.782037	0.722849	0.96395	0.824902	0.0771977
2109	17	39704	0.158816	107.178	9.47368	15.8133	4.12616	0.853881	0.785336	0.853088	0.843857	0.870517	0.852181	0.761006	0.847761	0.842686	0.839021	0.730758	0.81988	0.844021	0.822209	0.815107	0.801997	0.749118	0.718781	0.782654	0.722988	0.963681	0.826389	0.0767261
2110	18	11025	0.0441	101.482	7.65732	13.3506	2.97888	0.877143	0.817143	0.873152	0.86458	0.88585	0.864172	0.779909	0.862177	0.850476	0.842993	0.747166	0.825442	0.848481	0.82898	0.818503	0.808844	0.758639	0.722086	0.787392	0.726077	0.962222	0.8437	0.0706379
2114	22	10004	0.040016	101.47	7.64004	13.3453	2.97241	0.877249	0.818173	0.87455	0.867153	0.886395	0.863804	0.781287	0.863005	0.851809	0.843263	0.747201	0.82592	0.84911	0.829068	0.819772	0.810226	0.759996	0.722861	0.788385	0.726809	0.962565	0.844568	0.0703907
2114	10	53324	0.213296	68.5518	8.46723	4.25059	1.50965	0.873912	0.774717	0.825763	0.845435	0.826054	0.859435	0.803241	0.853471	0.817962	0.808698	0.746971	0.800362	0.830189	0.82611	0.807076	0.800578	0.748256	0.717116	0.807113	0.710843	0.952151	0.822326	0.07674
2116	12	49038	0.196152	68.453	8.65161	4.24124	1.5495	0.876045	0.777764	0.82745	0.847649	0.827318	0.860241	0.804437	0.854327	0.818722	0.80925	0.747645	0.800583	0.830845	0.826512	0.808108	0.801062	0.748532	0.717087	0.806558	0.711571	0.952374	0.823823	0.0764812
2116	12	49038	0.196152	68.453	8.65161	4.24124	1.5495	0.876045	0.777764	0.82745	0.847649	0.827318	0.860241	0.804437	0.854327	0.818722	0.80925	0.747645	0.800583	0.830845	0.826512	0.808108	0.801062	0.748532	0.717087	0.806558	0.711571	0.952374	0.823823	0.0764812
2121	17	40986	0.163944	108.891	9.69299	16.5853	4.35526	0.877763	0.779876	0.829369	0.84951	0.829722	0.861538	0.806031	0.855512	0.819878	0.810521	0.749012	0.801774	0.832309	0.826233	0.808544	0.801957	0.748695	0.717611	0.807239	0.71206	0.952728	0.82541	0.0758739
2122	18	12631	0.050524	100.21	7.90152	12.8767	2.99755	0.902185	0.814742	0.853377	0.86739	0.84827	0.871902	0.815652	0.859354	0.824123	0.821075	0.758926	0.810941	0.83782	0.824796	0.813435	0.806468	0.748832	0.718075	0.808368	0.718391	0.952458	0.842152	0.0709847
2126	22	11426	0.045704	100.19	7.88382	12.8679	2.98795	0.903728	0.817565	0.856205	0.868852	0.850123	0.872396	0.815508	0.859531	0.825311	0.821897	0.760765	0.811308	0.838176	0.825179	0.814371	0.806757	0.748293	0.720331	0.807719	0.71788	0.952258	0.843562	0.0707065
2126	10	52824	0.211296	64.5598	8.12152	3.55893	1.28731	0.899553	0.781766	0.847323	0.85499	0.845572	0.864493	0.797526	0.853949	0.837943	0.835198	0.749309	0.836334	0.843026	0.835955	0.810342	0.798718	0.732754	0.714202	0.812765	0.72893	0.951698	0.835307	0.0720224
2128	12	48599	0.194396	64.5181	8.29219	3.55926	1.32093	0.900831	0.783905	0.84905	0.856612	0.846766	0.865543	0.799049	0.855028	0.838351	0.836067	0.750417	0.837219	0.843577	0.836128	0.811138	0.799944	0.732885	0.71379	0.812939	0.729182	0.951347	0.836581	0.0717451
2128	12	48599	0.194396	64.5181	8.29219	3.55926	1.32093	0.900831	0.783905	0.84905	0.856612	0.846766	0.865543	0.799049	0.855028	0.838351	0.836067	0.750417	0.837219	0.843577	0.836128	0.811138	0.799944	0.732885	0.71379	0.812939	0.729182	0.951347	0.836581	0.0717451
2133	17	41063	0.164252	103.687	9.2669	14.3309	3.77351	0.90293	0.785269	0.851168	0.858668	0.848732	0.866729	0.800587	0.855917	0.839381	0.837347	0.751126	0.837396	0.843679	0.836069	0.812228	0.800307	0.732582	0.715108	0.813068	0.729026	0.951696	0.838021	0.0715087
2134	18	14213	0.056852	99.5907	7.57323	12.6241	2.823	0.918455	0.808767	0.873285	0.872124	0.859636	0.883065	0.81334	0.86551	0.844122	0.843875	0.76022	0.842292	0.848413	0.837191	0.817491	0.804334	0.735876	0.717864	0.815275	0.737564	0.952368	0.851538	0.0683365
2138	22	12867	0.051468	99.5505	7.58287	12.6096	2.82189	0.9203	0.811611	0.876273	0.873008	0.860496	0.883967	0.815031	0.866325	0.845729	0.844097	0.761366	0.842698	0.849227	0.837336	0.817634	0.803839	0.736496	0.719049	0.816196	0.738983	0.952164	0.853038	0.0679421
2138	10	48088	0.192352	67.5241	8.33822	4.06293	1.44146	0.90351	0.796706	0.858208	0.85539	0.847374	0.8805	0.780829	0.872619	0.809994	0.816649	0.756571	0.845554	0.835541	0.834429	0.758609	0.80885	0.715761	0.753837	0.785092	0.712132	0.961539	0.837593	0.0738448
2140	12	44352	0.177408	67.4493	8.52813	4.05823	1.48097	0.904886	0.799862	0.860175	0.856692	0.848891	0.881888	0.781611	0.873681	0.810268	0.818171	0.757474	0.846241	0.836276	0.834855	0.759481	0.808611	0.715841	0.755051	0.786075	0.712268	0.961377	0.839031	0.0734812
2140	12	44352	0.177408	67.4493	8.52813	4.05823	1.48097	0.904886	0.799862	0.860175	0.856692	0.848891	0.881888	0.781611	0.873681	0.810268	0.818171	0.757474	0.846241	0.836276	0.834855	0.759481	0.808611	0.715841	0.755051	0.786075	0.712268	0.961377	0.839031	0.0734812
2145	17	37426	0.149704	105.152	9.46764	14.9495	3.96071	0.906923	0.802985	0.861073	0.858053	0.850452	0.883129	0.782932	0.875367	0.811268	0.818615	0.758564	0.846858	0.836758	0.834086	0.759659	0.809758	0.715933	0.755504	0.785443	0.712847	0.961244	0.84046	0.0732931
2146	18	13082	0.052328	99.7113	7.73363	12.6783	2.88804	0.923636	0.826059	0.880179	0.871159	0.861145	0.892792	0.795444	0.88488	0.822657	0.830913	0.768078	0.852049	0.842035	0.839589	0.769148	0.811229	0.713308	0.756956	0.790552	0.718697	0.962315	0.853829	0.0692553
2150	22	11889	0.047556	99.6781	7.7096	12.6646	2.87864	0.926024	0.828076	0.883001	0.872277	0.86231	0.893389	0.796703	0.88645	0.824081	0.831567	0.768063	0.851417	0.842628	0.84103	0.768652	0.811759	0.714358	0.757801	0.792119	0.717764	0.961982	0.85528	0.0685949
2150	10	55031	0.220124	64.1751	7.96058	3.4918	1.24893	0.875516	0.802175	0.86891	0.827724	0.893124	0.86792	0.796815	0.865885	0.843088	0.825326	0.768585	0.844615	0.797705	0.82429	0.80551	0.83254	0.74786	0.738893	0.815731	0.735449	0.959168	0.839165	0.0715712
2152	12	50817	0.203268	64.1246	8.14156	3.49103	1.28278	0.876951	0.803875	0.870683	0.829309	0.893884	0.868971	0.798188	0.867003	0.843871	0.826298	0.769555	0.84458	0.798256	0.824872	0.806403	0.833176	0.748155	0.739703	0.815721	0.735295	0.959285	0.840369	0.0712762
2152	12	50817	0.203268	64.1246	8.14156	3.49103	1.28278	0.876951	0.803875	0.870683	0.829309	0.893884	0.868971	0.798188	0.867003	0.843871	0.826298	0.769555	0.84458	0.798256	0.824872	0.806403	0.833176	0.748155	0.739703	0.815721	0.735295	0.959285	0.840369	0.0712762
2157	17	42847	0.171388	103.002	9.06845	14.0404	3.64173	0.879653	0.806206	0.871671	0.830163	0.895442	0.869734	0.798259	0.867879	0.84524	0.827222	0.769949	0.844983	0.798947	0.825764	0.807384	0.833396	0.749411	0.739247	0.815926	0.736014	0.959799	0.841669	0.0708281
2158	18	19287	0.077148	97.8659	7.64016	11.993	2.74777	0.894385	0.8296	0.884948	0.845492	0.904599	0.880904	0.809872	0.87476	0.847332	0.832659	0.774097	0.849899	0.803287	0.83157	0.810235	0.83463	0.750246	0.740162	0.818557	0.737777	0.961295	0.853142	0.0674996
2162	22	17408	0.069632	97.8294	7.62198	11.9788	2.73798	0.896714	0.831486	0.886977	0.846507	0.905187	0.881778	0.810892	0.875316	0.847599	0.833726	0.773811	0.850184	0.803309	0.831629	0.810489	0.83611	0.749914	0.741268	0.818359	0.738683	0.961052	0.854328	0.0672364
2162	10	55301	0.221204	64.0255	8.06312	3.47215	1.25995	0.874116	0.798448	0.859008	0.852652	0.87248	0.851901	0.775727	0.878248	0.827137	0.837272	0.757337	0.818213	0.826811	0.830356	0.820085	0.826884	0.754227	0.739272	0.79768	0.710484	0.955299	0.835695	0.077682
2164	12	51001	0.204004	63.9204	8.24581	3.46302	1.29249	0.876051	0.80121	0.861228	0.85414	0.873502	0.852983	0.777269	0.878738	0.827543	0.83764	0.758613	0.818317	0.827425	0.83118	0.81967	0.82719	0.755103	0.739397	0.79772	0.711143	0.954981	0.837107	0.077358
2164	12	51001	0.204004	63.9204	8.24581	3.46302	1.29249	0.876051	0.80121	0.861228	0.85414	0.873502	0.852983	0.777269	0.878738	0.827543	0.83764	0.758613	0.818317	0.827425	0.83118	0.81967	0.82719	0.755103	0.739397	0.79772	0.711143	0.954981	0.837107	0.077358
2169	17	42981	0.171924	103.69	9.23761	14.3305	3.77471	0.878819	0.803518	0.862986	0.856053	0.873898	0.854098	0.779705	0.878993	0.828471	0.838487	0.759789	0.819862	0.828703	0.830669	0.819583	0.826598	0.755625	0.73949	0.798411	0.711966	0.95519	0.838627	0.0771057
2170	18	17548	0.070192	98.7024	7.60035	12.2962	2.79128	0.897054	0.83112	0.881895	0.871495	0.885429	0.869615	0.79653	0.887423	0.833428	0.847419	0.766697	0.827302	0.838757	0.834198	0.820264	0.831434	0.759659	0.738432	0.799863	0.714868	0.953983	0.853195	0.0725868
2174	22	15857	0.063428	98.6921	7.57691	12.2911	2.77988	0.898058	0.833575	0.884751	0.871161	0.885981	0.869742	0.796935	0.88885	0.834553	0.846945	0.769029	0.829539	0.839377	0.835057	0.820489	0.830989	0.758908	0.739074	0.799931	0.714479	0.95409	0.854278	0.0722795
2174	10	54105	0.21642	66.1517	8.27448	3.82563	1.37721	0.868959	0.801562	0.84154	0.824471	0.883338	0.869032	0.749995	0.873505	0.842713	0.809999	0.755642	0.848082	0.837464	0.84397	0.814158	0.802283	0.730478	0.748461	0.783994	0.718224	0.942029	0.831296	0.0767972
2176	12	49850	0.1994	66.0764	8.46217	3.82107	1.41551	0.871515	0.803852	0.843531	0.826851	0.885095	0.870863	0.752076	0.874794	0.843842	0.810572	0.755797	0.848355	0.837763	0.844574	0.814032	0.802267	0.730331	0.748937	0.784634	0.719007	0.942357	0.832975	0.076214
2176	12	49850	0.1994	66.0764	8.46217	3.82107	1.41551	0.871515	0.803852	0.843531	0.826851	0.885095	0.870863	0.752076	0.874794	0.843842	0.810572	0.755797	0.848355	0.837763	0.844574	0.814032	0.802267	0.730331	0.748937	0.784634	0.719007	0.942357	0.832975	0.076214
2181	17	41803	0.167212	106.452	9.4509	15.4984	4.05849	0.874339	0.807083	0.845585	0.828063	0.886491	0.871564	0.753738	0.875392	0.844186	0.811736	0.755699	0.849628	0.838803	0.844903	0.814439	0.802227	0.730474	0.748726	0.785135	0.71825	0.943054	0.834553	0.0759104
2182	18	13497	0.053988	100.373	7.70097	12.9267	2.91781	0.896088	0.835408	0.869601	0.845966	0.896903	0.884641	0.77295	0.883381	0.852486	0.821108	0.760428	0.852449	0.840631	0.850745	0.818589	0.805512	0.740387	0.752056	0.792695	0.719086	0.941468	0.850394	0.0711003
2186	22	12122	0.048488	100.339	7.70518	12.9137	2.91429	0.8975	0.837114	0.87201	0.846601	0.897995	0.886199	0.774996	0.884425	0.853613	0.821275	0.761467	0.853118	0.842311	0.849406	0.818801	0.805643	0.741916	0.752021	0.795001	0.719683	0.940026	0.851683	0.070645
2186	10	51303	0.205212	67.2312	8.41715	4.01543	1.4461	0.891225	0.768561	0.826345	0.833168	0.844648	0.856392	0.786445	0.872356	0.809446	0.840097	0.767158	0.8227	0.846715	0.821005	0.799495	0.813539	0.763562	0.720962	0.767665	0.736906	0.951416	0.826801	0.0784301
2188	12	47277	0.189108	67.1325	8.60958	4.00687	1.48461	0.893489	0.770819	0.82905	0.834613	0.846056	0.85769	0.78774	0.872919	0.810183	0.841403	0.767858	0.822578	0.847643	0.821435	0.799956	0.813874	0.763574	0.721292	0.767847	0.737716	0.951213	0.828315	0.0779974
2188	12	47277	0.189108	67.1325	8.60958	4.00687	1.48461	0.893489	0.770819	0.82905	0.834613	0.846056	0.85769	0.78774	0.872919	0.810183	0.841403	0.767858	0.822578	0.847643	0.821435	0.799956	0.813874	0.763574	0.721292	0.767847	0.737716	0.951213	0.828315	0.0779974
2193	17	39649	0.158596	105.534	9.58598	15.1185	4.04575	0.895407	0.773954	0.830324	0.836389	0.846919	0.858521	0.790739	0.873502	0.811206	0.841093	0.768809	0.823905	0.847222	0.822291	0.800789	0.814119	0.764042	0.722843	0.769313	0.73737	0.950844	0.829795	0.0777682
2194	18	12999	0.051996	99.7394	7.70766	12.6875	2.88318	0.912839	0.807101	0.851104	0.853873	0.861182	0.874298	0.805677	0.881068	0.824486	0.844642	0.773521	0.832179	0.852373	0.828833	0.807447	0.818294	0.765944	0.721248	0.771906	0.739865	0.948342	0.845549	0.0732461
2198	22	11782	0.047128	99.7019	7.73037	12.6748	2.88926	0.91347	0.810474	0.85342	0.854651	0.862035	0.876167	0.806569	0.882193	0.823714	0.844509	0.773723	0.831989	0.852911	0.830419	0.808012	0.818834	0.766593	0.723816	0.771134	0.739942	0.948523	0.846758	0.073014
2198	10	52862	0.211448	65.3417	8.09891	3.68447	1.31538	0.893203	0.800452	0.833756	0.859039	0.84749	0.855312	0.790625	0.867381	0.809655	0.822812	0.739028	0.832167	0.83124	0.83717	0.793737	0.797056	0.733731	0.770714	0.837341	0.742991	0.957748	0.833699	0.0749029
2200	12	48851	0.195404	65.2752	8.27473	3.68092	1.35064	0.895099	0.802972	0.835336	0.860975	0.848775	0.856472	0.791488	0.868293	0.810147	0.823514	0.739862	0.832399	0.831743	0.837291	0.794405	0.797609	0.733608	0.770731	0.836349	0.743567	0.957749	0.835041	0.0746297
2200	12	48851	0.195404	65.2752	8.27473	3.68092	1.35064	0.895099	0.802972	0.835336	0.860975	0.848775	0.856472	0.791488	0.868293	0.810147	0.823514	0.739862	0.832399	0.831743	0.837291	0.794405	0.797609	0.733608	0.770731	0.836349	0.743567	0.957749	0.835041	0.0746297
2205	17	41109	0.164436	105.007	9.24175	14.8725	3.86116	0.897516	0.803486	0.837201	0.861551	0.850191	0.85744	0.794084	0.868861	0.811161	0.823044	0.740337	0.834002	0.831886	0.838162	0.794048	0.79811	0.733003	0.771145	0.836435	0.743353	0.957296	0.836187	0.0743161
2206	18	14164	0.056656	99.8964	7.55109	12.7375	2.82563	0.91842	0.828791	0.858832	0.88146	0.864127	0.869599	0.808317	0.878495	0.821025	0.827591	0.752718	0.840476	0.831509	0.839805	0.800974	0.802881	0.737751	0.77171	0.83631	0.747635	0.954709	0.851483	0.0696669
2210	22	12865	0.05146	99.8384	7.54993	12.7156	2.82035	0.920365	0.831286	0.861018	0.882783	0.864827	0.869802	0.809094	0.879401	0.820754	0.828022	0.753478	0.840536	0.831209	0.840653	0.801671	0.803537	0.737855	0.771007	0.835406	0.745744	0.954023	0.85264	0.0694585
2210	10	49474	0.197896	66.8236	8.29478	3.94029	1.40959	0.898826	0.7909	0.879098	0.84978	0.859775	0.871609	0.768212	0.874197	0.816378	0.808334	0.775064	0.83558	0.808293	0.815418	0.820077	0.812457	0.753578	0.721207	0.771314	0.726493	0.969529	0.838137	0.0738782
2212	12	45777	0.183108	66.7467	8.46549	3.93454	1.44419	0.900605	0.793302	0.880945	0.851574	0.86112	0.87308	0.769196	0.874675	0.81731	0.808583	0.775335	0.836621	0.80819	0.815901	0.820772	0.813301	0.753883	0.721236	0.771927	0.727166	0.969723	0.8395	0.0735694
2212	12	45777	0.183108	66.7467	8.46549	3.93454	1.44419	0.900605	0.793302	0.880945	0.851574	0.86112	0.87308	0.769196	0.874675	0.81731	0.808583	0.775335	0.836621	0.80819	0.815901	0.820772	0.813301	0.753883	0.721236	0.771927	0.727166	0.969723	0.8395	0.0735694
2217	17	38606	0.154424	106.447	9.43912	15.4952	4.05419	0.901285	0.796029	0.882816	0.853158	0.862211	0.874203	0.770321	0.875537	0.818124	0.80968	0.776382	0.837396	0.808385	0.816272	0.821232	0.812775	0.754015	0.721313	0.772652	0.727672	0.969836	0.840732	0.0732861
2218	18	12111	0.048444	100.615	7.65539	13.0164	2.91964	0.920816	0.823962	0.904302	0.871315	0.877962	0.888036	0.785526	0.888118	0.835274	0.818595	0.780654	0.844852	0.819503	0.818677	0.828379	0.814796	0.756833	0.726241	0.781232	0.733465	0.96755	0.857079	0.0684738
2222	22	10981	0.043924	100.617	7.61637	13.0151	2.90579	0.922093	0.82538	0.905291	0.871551	0.879109	0.888079	0.78777	0.889491	0.83649	0.819962	0.779893	0.845278	0.819916	0.817366	0.827702	0.815044	0.758993	0.726664	0.782716	0.73231	0.966761	0.857979	0.0684425
2222	10	52156	0.208624	66.5418	8.25569	3.89065	1.38953	0.87663	0.80265	0.862767	0.826616	0.869219	0.854168	0.77504	0.893943	0.831084	0.822408	0.782412	0.854418	0.851369	0.819973	0.802458	0.817739	0.754103	0.750892	0.824536	0.741324	0.944254	0.837255	0.0771549
2224	12	48100	0.1924	66.4576	8.43715	3.88419	1.42593	0.878877	0.805374	0.864886	0.829418	0.870395	0.85578	0.776902	0.895042	0.83131	0.823337	0.783389	0.855042	0.851268	0.820686	0.803139	0.817516	0.754075	0.750884	0.824335	0.741871	0.943794	0.838911	0.0766651
2224	12	48100	0.1924	66.4576	8.43715	3.88419	1.42593	0.878877	0.805374	0.864886	0.829418	0.870395	0.85578	0.776902	0.895042	0.83131	0.823337	0.783389	0.855042	0.851268	0.820686	0.803139	0.817516	0.754075	0.750884	0.824335	0.741871	0.943794	0.838911	0.0766651
2229	17	40599	0.162396	106.302	9.42547	15.4325	4.03525	0.880674	0.807766	0.866893	0.830649	0.872965	0.856807	0.777839	0.896155	0.831806	0.823148	0.784773	0.855735	0.852139	0.821461	0.804342	0.818567	0.754317	0.750474	0.825156	0.742149	0.943644	0.840364	0.0762277
2230	18	12919	0.051676	100.576	7.54925	12.9956	2.87498	0.90216	0.835049	0.883582	0.850414	0.890123	0.869727	0.794373	0.906649	0.844376	0.832069	0.792786	0.860554	0.858967	0.826418	0.811711	0.824754	0.758108	0.750058	0.827076	0.741466	0.945429	0.856262	0.0712598
2234	22	11701	0.046804	100.516	7.5381	12.972	2.86837	0.90394	0.837279	0.885437	0.853773	0.891761	0.870267	0.796556	0.907358	0.84527	0.831937	0.793522	0.862448	0.858431	0.826767	0.813221	0.827579	0.758909	0.74968	0.827322	0.743099	0.945859	0.857855	0.0711465
2234	10	53105	0.21242	66.9418	8.32106	3.96162	1.41889	0.876076	0.79951	0.854364	0.837972	0.847745	0.85556	0.776113	0.861341	0.813539	0.836541	0.760964	0.834149	0.842548	0.824037	0.822823	0.829668	0.762056	0.74186	0.803324	0.705969	0.945966	0.832091	0.0761352
2236	12	48887	0.195548	66.8571	8.50259	3.95501	1.45565	0.877565	0.802565	0.856117	0.83964	0.849173	0.857252	0.777927	0.863082	0.814337	0.837799	0.761	0.83469	0.843138	0.824739	0.823481	0.830108	0.762186	0.742191	0.80323	0.707161	0.945773	0.833632	0.0756075
2236	12	48887	0.195548	66.8571	8.50259	3.95501	1.45565	0.877565	0.802565	0.856117	0.83964	0.849173	0.857252	0.777927	0.863082	0.814337	0.837799	0.761	0.83469	0.843138	0.824739	0.823481	0.830108	0.762186	0.742191	0.80323	0.707161	0.945773	0.833632	0.0756075
2241	17	40986	0.163944	106.456	9.44657	15.5	4.05902	0.879825	0.804982	0.85772	0.841531	0.850571	0.858378	0.779034	0.864771	0.814778	0.838786	0.762053	0.83531	0.843581	0.825221	0.823318	0.829564	0.763004	0.74351	0.803201	0.707546	0.945347	0.83511	0.0751411
2242	18	13680	0.05472	99.9073	7.70594	12.7507	2.89735	0.900548	0.835197	0.875512	0.857346	0.868458	0.87182	0.791996	0.875475	0.821016	0.847405	0.766118	0.842215	0.846089	0.832529	0.825183	0.829934	0.766996	0.747259	0.807675	0.713268	0.944956	0.850433	0.0705502
2246	22	12363	0.049452	99.9012	7.7057	12.7483	2.89427	0.901035	0.838187	0.877376	0.858853	0.869732	0.873008	0.792728	0.877336	0.822495	0.848338	0.765146	0.842918	0.845709	0.833657	0.825245	0.830098	0.767168	0.748726	0.808825	0.713824	0.944229	0.851691	0.0702957
2246	10	51982	0.207928	65.3469	8.17262	3.68838	1.33055	0.892424	0.824016	0.855508	0.829124	0.87766	0.878718	0.796939	0.855315	0.806818	0.828537	0.745056	0.820803	0.845312	0.828604	0.808001	0.819139	0.770142	0.742699	0.757079	0.701137	0.964228	0.839676	0.071546
2248	12	48063	0.192252	65.2677	8.34215	3.68253	1.36343	0.894482	0.82602	0.857562	0.830348	0.87894	0.879273	0.798712	0.856855	0.807555	0.829224	0.745438	0.820756	0.846077	0.829131	0.808356	0.818478	0.770426	0.742754	0.757911	0.701121	0.964245	0.841002	0.0712328
2248	12	48063	0.192252	65.2677	8.34215	3.68253	1.36343	0.894482	0.82602	0.857562	0.830348	0.87894	0.879273	0.798712	0.856855	0.807555	0.829224	0.745438	0.820756	0.846077	0.829131	0.808356	0.818478	0.770426	0.742754	0.757911	0.701121	0.964245	0.841002	0.0712328
2253	17	40461	0.161844	104.993	9.28384	14.8698	3.88496	0.896654	0.827958	0.858444	0.831962	0.88049	0.880057	0.799894	0.857937	0.808433	0.829552	0.744977	0.821062	0.846123	0.829181	0.809298	0.81885	0.771459	0.743037	0.758681	0.701737	0.964114	0.842216	0.0709778
2254	18	12777	0.051108	100.658	7.45266	13.0212	2.84095	0.915864	0.849417	0.879706	0.850669	0.889919	0.888745	0.816741	0.867222	0.815997	0.838655	0.753346	0.82852	0.852156	0.835994	0.813689	0.815411	0.771738	0.744267	0.762699	0.703099	0.965759	0.856184	0.0670488
2258	22	11615	0.04646	100.658	7.46535	13.0221	2.8481	0.916875	0.850753	0.882178	0.852088	0.890788	0.889798	0.818467	0.867542	0.817822	0.838786	0.755962	0.828584	0.853379	0.836418	0.813947	0.815454	0.771761	0.744339	0.762591	0.703315	0.965949	0.857383	0.0666649
2258	10	50712	0.202848	68.4098	8.40176	4.22237	1.49293	0.878303	0.772519	0.862981	0.841941	0.869094	0.860428	0.809217	0.8469	0.815271	0.804248	0.76754	0.836479	0.853338	0.841172	0.788492	0.793303	0.745021	0.759298	0.806515	0.713322	0.958777	0.832243	0.0746369
2260	12	46680	0.18672	68.3309	8.588	4.21666	1.53355	0.88012	0.77515	0.864942	0.843338	0.87018	0.862082	0.810443	0.848008	0.81597	0.805141	0.768166	0.837147	0.853492	0.842052	0.789192	0.79413	0.745073	0.759886	0.806084	0.713496	0.958558	0.833673	0.0741441
2260	12	46680	0.18672	68.3309	8.588	4.21666	1.53355	0.88012	0.77515	0.864942	0.843338	0.87018	0.862082	0.810443	0.848008	0.81597	0.805141	0.768166	0.837147	0.853492	0.842052	0.789192	0.79413	0.745073	0.759886	0.806084	0.713496	0.958558	0.833673	0.0741441
2265	17	39242	0.156968	108.408	9.58121	16.3612	4.26486	0.88218	0.777483	0.86647	0.845102	0.870904	0.863068	0.810968	0.849205	0.816752	0.806037	0.769316	0.837152	0.854136	0.841993	0.789205	0.79527	0.745897	0.76055	0.805425	0.714451	0.958246	0.834978	0.0738578
2266	18	12152	0.048608	100.234	7.84023	12.8819	2.96796	0.90014	0.807809	0.886109	0.865207	0.88327	0.872819	0.824761	0.859282	0.828423	0.818836	0.776539	0.84266	0.860805	0.850354	0.795342	0.801884	0.751852	0.762426	0.805258	0.723502	0.955727	0.850575	0.0692395
2270	22	10939	0.043756	100.223	7.85429	12.8789	2.97671	0.901362	0.809855	0.885593	0.866715	0.884587	0.874577	0.82535	0.859448	0.826629	0.81959	0.777036	0.842627	0.862327	0.851175	0.795274	0.801399	0.750617	0.761221	0.805055	0.724244	0.955572	0.851353	0.0690643
2270	10	54155	0.21662	64.3885	8.10147	3.53092	1.27878	0.882015	0.802151	0.865091	0.846865	0.868719	0.870594	0.782956	0.852193	0.832213	0.804146	0.791829	0.832998	0.807765	0.833173	0.782449	0.781534	0.737485	0.752479	0.807128	0.701108	0.957483	0.836199	0.0741202
2272	12	49972	0.199888	64.3158	8.28978	3.52704	1.31456	0.884375	0.804691	0.866695	0.847785	0.870047	0.871728	0.783559	0.852778	0.832486	0.804821	0.792424	0.833467	0.808253	0.833897	0.782658	0.782008	0.737903	0.753452	0.807232	0.701843	0.957576	0.837509	0.0737841
2272	12	49972	0.199888	64.3158	8.28978	3.52704	1.31456	0.884375	0.804691	0.866695	0.847785	0.870047	0.871728	0.783559	0.852778	0.832486	0.804821	0.792424	0.833467	0.808253	0.833897	0.782658	0.782008	0.737903	0.753452	0.807232	0.701843	0.957576	0.837509	0.0737841
2277	17	42063	0.168252	101.457	9.17249	13.4371	3.57975	0.886908	0.807681	0.868091	0.849511	0.870979	0.872774	0.785049	0.853874	0.834094	0.805138	0.793488	0.834035	0.80912	0.835211	0.784454	0.781566	0.738262	0.754368	0.808133	0.70222	0.957053	0.839098	0.0734327
2278	18	19146	0.076584	97.4245	7.71092	11.8379	2.74541	0.904445	0.829312	0.883918	0.862739	0.880706	0.880549	0.795936	0.86065	0.840828	0.81205	0.802361	0.838844	0.814243	0.843988	0.791758	0.786718	0.74005	0.757991	0.810039	0.705056	0.95785	0.851282	0.0694527
2282	22	17312	0.069248	97.3818	7.71735	11.823	2.7463	0.906568	0.832197	0.885224	0.863505	0.881585	0.880979	0.796586	0.861512	0.841988	0.81172	0.802218	0.839418	0.814637	0.844472	0.79312	0.78564	0.740758	0.759271	0.811258	0.705753	0.957717	0.852474	0.0690951
2282	10	52885	0.21154	63.3159	7.87622	3.35474	1.20111	0.895207	0.819542	0.85685	0.849589	0.85771	0.86793	0.789647	0.863676	0.826567	0.808102	0.769632	0.858693	0.825083	0.83483	0.805843	0.821471	0.763014	0.726936	0.796568	0.713208	0.955659	0.84104	0.0731116
2284	12	48900	0.1956	63.2544	8.04115	3.35173	1.23153	0.897474	0.821851	0.858579	0.850736	0.858579	0.869581	0.790685	0.864622	0.82727	0.808773	0.770706	0.85907	0.825716	0.835215	0.806656	0.821687	0.763753	0.72684	0.796554	0.713538	0.955593	0.842408	0.0727001
2284	12	48900	0.1956	63.2544	8.04115	3.35173	1.23153	0.897474	0.821851	0.858579	0.850736	0.858579	0.869581	0.790685	0.864622	0.82727	0.808773	0.770706	0.85907	0.825716	0.835215	0.806656	0.821687	0.763753	0.72684	0.796554	0.713538	0.955593	0.842408	0.0727001
2289	17	41162	0.164648	102.956	9.00432	14.0175	3.6112	0.899458	0.824195	0.859701	0.851392	0.859774	0.87056	0.7926	0.865155	0.828446	0.809849	0.771695	0.85885	0.826855	0.83554	0.808148	0.822227	0.763653	0.727661	0.797082	0.71419	0.955469	0.84369	0.0723911
2290	18	16268	0.065072	99.0532	7.48235	12.4191	2.76363	0.91723	0.849305	0.875215	0.866886	0.871496	0.884128	0.807198	0.872572	0.839562	0.817771	0.778215	0.867378	0.831018	0.84073	0.812915	0.824471	0.766751	0.730084	0.798654	0.716806	0.957831	0.857411	0.0678541
2294	22	14678	0.058712	99.0194	7.51062	12.4081	2.7727	0.918041	0.851138	0.877742	0.868443	0.872462	0.885134	0.808727	0.874608	0.839828	0.81881	0.779091	0.868204	0.830903	0.841089	0.812066	0.824601	0.767577	0.730379	0.798338	0.71631	0.957453	0.858626	0.0675616
2294	10	52420	0.20968	67.138	8.32556	3.99546	1.42512	0.873951	0.819611	0.83884	0.833537	0.866234	0.865271	0.764536	0.852919	0.792923	0.832335	0.790929	0.831009	0.846986	0.799018	0.820956	0.778396	0.734243	0.750916	0.795336	0.704683	0.950038	0.831479	0.077265
2296	12	48291	0.193164	67.0781	8.50328	3.99288	1.46237	0.87595	0.822213	0.840157	0.835735	0.868133	0.86599	0.765671	0.853948	0.794579	0.833209	0.791162	0.831304	0.846835	0.799362	0.821509	0.778685	0.733998	0.751972	0.795676	0.705659	0.950053	0.832933	0.0769083
2296	12	48291	0.193164	67.0781	8.50328	3.99288	1.46237	0.87595	0.822213	0.840157	0.835735	0.868133	0.86599	0.765671	0.853948	0.794579	0.833209	0.791162	0.831304	0.846835	0.799362	0.821509	0.778685	0.733998	0.751972	0.795676	0.705659	0.950053	0.832933	0.0769083
2301	17	40598	0.162392	107.525	9.50723	15.9667	4.16272	0.877469	0.825041	0.842344	0.838145	0.870585	0.86705	0.766823	0.854697	0.796012	0.835361	0.792502	0.831716	0.846815	0.79935	0.821666	0.779681	0.734507	0.753165	0.795827	0.707079	0.950601	0.834605	0.0765445
2302	18	12165	0.04866	100.804	7.73033	13.0929	2.95411	0.899383	0.85561	0.860255	0.861776	0.889273	0.879079	0.78471	0.865228	0.811385	0.844677	0.79963	0.838759	0.850678	0.802713	0.824414	0.783518	0.745129	0.75635	0.79926	0.712659	0.95224	0.851766	0.070848
2306	22	10991	0.043964	100.749	7.7299	13.0716	2.94983	0.901465	0.858384	0.861978	0.864526	0.890729	0.879356	0.785916	0.866618	0.812074	0.845283	0.801838	0.839278	0.851105	0.802702	0.825221	0.783687	0.745883	0.756937	0.79829	0.713356	0.952825	0.853325	0.0703089
2306	10	53286	0.213144	66.5933	8.30604	3.90142	1.39945	0.921959	0.788997	0.847099	0.843073	0.876628	0.869028	0.807764	0.849463	0.814107	0.833681	0.784183	0.829073	0.83079	0.828276	0.840624	0.802565	0.773655	0.751239	0.802162	0.725622	0.953215	0.842366	0.0698552
2308	12	49271	0.197084	66.5044	8.50322	3.89484	1.43842	0.92315	0.791612	0.848897	0.844655	0.876997	0.870187	0.809117	0.850754	0.81479	0.834121	0.784924	0.829291	0.831574	0.828905	0.841144	0.802927	0.774015	0.751274	0.802064	0.725975	0.953187	0.843602	0.0694243
2308	12	49271	0.197084	66.5044	8.50322	3.89484	1.43842	0.92315	0.791612	0.848897	0.844655	0.876997	0.870187	0.809117	0.850754	0.81479	0.834121	0.784924	0.829291	0.831574	0.828905	0.841144	0.802927	0.774015	0.751274	0.802064	0.725975	0.953187	0.843602	0.0694243
2313	17	41503	0.166012	107.195	9.46921	15.8203	4.12079	0.924078	0.794256	0.850698	0.8463	0.878394	0.870539	0.810905	0.851926	0.815013	0.834867	0.785184	0.829892	0.832084	0.828796	0.84153	0.804074	0.774221	0.751223	0.801846	0.726068	0.953594	0.844824	0.0688865
2314	18	13595	0.05438	99.8989	7.78206	12.7519	2.92648	0.935638	0.821147	0.870835	0.861971	0.891284	0.878301	0.826701	0.863111	0.820302	0.842001	0.789518	0.836079	0.835234	0.832586	0.846745	0.809673	0.774255	0.751821	0.803788	0.731556	0.953549	0.857881	0.0652707
2318	22	12311	0.049244	99.8915	7.76881	12.7484	2.92101	0.936967	0.82341	0.871091	0.863943	0.892088	0.879092	0.82735	0.864024	0.820039	0.842296	0.789741	0.836163	0.835066	0.831736	0.847494	0.809845	0.775404	0.751239	0.804809	0.731175	0.953416	0.858798	0.0653536
2318	10	55842	0.223368	65.9483	8.29791	3.79275	1.37657	0.888937	0.774927	0.857195	0.824854	0.867644	0.842896	0.806946	0.853757	0.8361	0.818488	0.777408	0.837864	0.851286	0.829555	0.808012	0.792683	0.742586	0.747224	0.781249	0.704353	0.957514	0.832142	0.0741479
2320	12	51425	0.2057	65.8893	8.47304	3.79041	1.41116	0.890559	0.777676	0.859251	0.826728	0.868683	0.843131	0.809295	0.85507	0.836665	0.819494	0.777346	0.838911	0.851648	0.831065	0.808896	0.79297	0.74246	0.747953	0.781001	0.704006	0.957268	0.833585	0.0737692
2320	12	51425	0.2057	65.8893	8.47304	3.79041	1.41116	0.890559	0.777676	0.859251	0.826728	0.868683	0.843131	0.809295	0.85507	0.836665	0.819494	0.777346	0.838911	0.851648	0.831065	0.808896	0.79297	0.74246	0.747953	0.781001	0.704006	0.957268	0.833585	0.0737692
2325	17	43297	0.173188	105.765	9.42237	15.2041	3.99422	0.89236	0.780886	0.860926	0.827736	0.869783	0.843915	0.810114	0.855371	0.836917	0.819064	0.77801	0.839504	0.852565	0.832275	0.809536	0.793023	0.743747	0.748389	0.781301	0.704772	0.957041	0.834861	0.0734312
2326	18	15449	0.061796	99.5248	7.65753	12.6043	2.85459	0.907276	0.809535	0.876885	0.847757	0.879928	0.855266	0.826461	0.863616	0.840216	0.828824	0.785229	0.842902	0.854813	0.8374	0.814842	0.795294	0.746877	0.754936	0.784711	0.710111	0.957376	0.848602	0.0703915
2330	22	14015	0.05606	99.4946	7.66433	12.5934	2.85572	0.909062	0.81295	0.878737	0.85066	0.881413	0.857474	0.827899	0.863717	0.839244	0.829647	0.783803	0.843775	0.855869	0.838387	0.81502	0.796111	0.747128	0.755405	0.785301	0.70974	0.957403	0.85017	0.0699732
2330	10	53592	0.214368	65.714	8.19762	3.74968	1.3472	0.880738	0.819077	0.85676	0.873834	0.864224	0.866631	0.793831	0.848531	0.82712	0.800325	0.761364	0.824349	0.841879	0.839491	0.82308	0.813666	0.730464	0.777467	0.795016	0.719697	0.955534	0.840393	0.0711732
2332	12	49436	0.197744	65.6564	8.37975	3.74783	1.38403	0.882768	0.821456	0.858089	0.874636	0.865725	0.867465	0.795078	0.849361	0.827949	0.800995	0.762137	0.824126	0.842352	0.839924	0.823347	0.813193	0.730419	0.778006	0.795584	0.720184	0.955589	0.84162	0.070899
2332	12	49436	0.197744	65.6564	8.37975	3.74783	1.38403	0.882768	0.821456	0.858089	0.874636	0.865725	0.867465	0.795078	0.849361	0.827949	0.800995	0.762137	0.824126	0.842352	0.839924	0.823347	0.813193	0.730419	0.778006	0.795584	0.720184	0.955589	0.84162	0.070899
2337	17	41653	0.166612	104.669	9.30327	14.7367	3.8581	0.884294	0.824899	0.859998	0.875975	0.867296	0.868857	0.795693	0.849951	0.827984	0.801083	0.762766	0.82395	0.843193	0.84096	0.824346	0.813579	0.731076	0.778143	0.794877	0.721233	0.955669	0.842999	0.0707503
2338	18	13999	0.055996	100.277	7.63051	12.8861	2.88335	0.9026	0.851275	0.877848	0.886813	0.886849	0.87967	0.808415	0.858597	0.836774	0.804557	0.770948	0.830345	0.84606	0.846096	0.829416	0.813415	0.734374	0.78202	0.797986	0.723766	0.955497	0.856858	0.0673045
2342	22	12678	0.050712	100.265	7.63971	12.8819	2.88644	0.904677	0.852619	0.878885	0.888271	0.889099	0.880068	0.810104	0.858732	0.837238	0.804622	0.770745	0.830533	0.847847	0.84623	0.828956	0.813732	0.735013	0.783483	0.799259	0.722985	0.955908	0.857993	0.0668965
2342	10	53846	0.215384	66.9891	8.24157	3.96637	1.40469	0.901608	0.818324	0.86154	0.837258	0.846005	0.88143	0.786734	0.854381	0.817182	0.824741	0.781674	0.84516	0.825762	0.825289	0.793587	0.811927	0.776121	0.740965	0.820822	0.696588	0.967899	0.840638	0.0716956
2344	12	49890	0.19956	66.9207	8.41355	3.962	1.43899	0.903377	0.820495	0.86351	0.838815	0.846723	0.882141	0.787923	0.855833	0.8182	0.825225	0.782191	0.84557	0.826138	0.825767	0.794157	0.812387	0.776168	0.741932	0.820525	0.697174	0.967819	0.841925	0.0713902
2344	12	49890	0.19956	66.9207	8.41355	3.962	1.43899	0.903377	0.820495	0.86351	0.838815	0.846723	0.882141	0.787923	0.855833	0.8182	0.825225	0.782191	0.84557	0.826138	0.825767	0.794157	0.812387	0.776168	0.741932	0.820525	0.697174	0.967819	0.841925	0.0713902
2349	17	42014	0.168056	107.711	9.3893	16.0391	4.11789	0.905758	0.822404	0.864307	0.840886	0.847539	0.883087	0.789273	0.856417	0.819263	0.825725	0.783727	0.846242	0.825177	0.825284	0.795318	0.811646	0.776634	0.742693	0.820274	0.696542	0.967987	0.843154	0.0710195
2350	18	11334	0.045336	101.5	7.6623	13.3581	2.97911	0.924607	0.847318	0.880757	0.862361	0.864964	0.894433	0.802894	0.869067	0.831878	0.83448	0.791953	0.854509	0.832804	0.835363	0.795836	0.812202	0.78366	0.748632	0.823981	0.70015	0.96687	0.858536	0.0676537
2354	22	10218	0.040872	101.486	7.62854	13.3507	2.96678	0.925328	0.848992	0.880896	0.863378	0.865042	0.895038	0.80412	0.869593	0.832697	0.83534	0.79267	0.855451	0.832257	0.836123	0.797123	0.812194	0.783617	0.748972	0.823253	0.701067	0.966823	0.859259	0.0677612
2354	10	54055	0.21622	68.3155	8.46994	4.20851	1.50363	0.891157	0.810508	0.863417	0.834039	0.848848	0.868865	0.806068	0.847905	0.800768	0.835334	0.793636	0.842596	0.837194	0.778198	0.837055	0.79285	0.787161	0.703922	0.809416	0.70469	0.96597	0.837658	0.0701683
2356	12	50016	0.200064	68.2452	8.65185	4.20417	1.54237	0.892534	0.81326	0.864553	0.835803	0.850238	0.869922	0.806992	0.848758	0.801484	0.836072	0.794206	0.84282	0.837632	0.778751	0.837322	0.793676	0.786838	0.704185	0.809571	0.705344	0.966311	0.838909	0.0698494
2356	12	50016	0.200064	68.2452	8.65185	4.20417	1.54237	0.892534	0.81326	0.864553	0.835803	0.850238	0.869922	0.806992	0.848758	0.801484	0.836072	0.794206	0.84282	0.837632	0.778751	0.837322	0.793676	0.786838	0.704185	0.809571	0.705344	0.966311	0.838909	0.0698494
2361	17	42075	0.1683	105.235	9.5522	14.9906	4.00775	0.89407	0.815199	0.865597	0.837255	0.851313	0.870862	0.807403	0.849911	0.801794	0.836827	0.794902	0.843411	0.83836	0.778895	0.836982	0.794688	0.786488	0.704112	0.809269	0.705811	0.966179	0.83997	0.0695401
2362	18	13930	0.05572	100.135	7.72388	12.8378	2.92084	0.909907	0.839986	0.881622	0.851759	0.864178	0.881263	0.818126	0.858902	0.811307	0.841744	0.799928	0.851077	0.844365	0.780869	0.839698	0.803374	0.784781	0.710409	0.812168	0.713281	0.967983	0.852869	0.0658742
2366	22	12617	0.050468	100.106	7.71627	12.8263	2.91396	0.911667	0.841682	0.883926	0.853571	0.86534	0.8825	0.818737	0.860347	0.812634	0.841959	0.800468	0.851351	0.843703	0.77994	0.837957	0.803876	0.786201	0.710232	0.81307	0.713838	0.9679	0.854114	0.06563
2366	10	52446	0.209784	64.6056	7.993	3.5614	1.27081	0.905017	0.821283	0.84465	0.846642	0.863364	0.85303	0.793216	0.860361	0.826755	0.844297	0.795189	0.830616	0.843658	0.816611	0.80498	0.77576	0.751039	0.747092	0.820263	0.714935	0.945697	0.84166	0.0720036
2368	12	48565	0.19426	64.5344	8.18999	3.55799	1.30859	0.90663	0.823721	0.846216	0.847967	0.864759	0.854515	0.793977	0.86131	0.827129	0.844713	0.796057	0.831206	0.844374	0.816432	0.805642	0.775795	0.751014	0.747246	0.820529	0.714856	0.945835	0.842914	0.0716448
2368	12	48565	0.19426	64.5344	8.18999	3.55799	1.30859	0.90663	0.823721	0.846216	0.847967	0.864759	0.854515	0.793977	0.86131	0.827129	0.844713	0.796057	0.831206	0.844374	0.816432	0.805642	0.775795	0.751014	0.747246	0.820529	0.714856	0.945835	0.842914	0.0716448
2373	17	40983	0.163932	104.112	9.11925	14.4944	3.75082	0.907828	0.825196	0.847961	0.849389	0.866079	0.855611	0.794659	0.861979	0.826806	0.844777	0.796818	0.830674	0.845375	0.815887	0.806078	0.775151	0.751019	0.746968	0.820682	0.71565	0.945746	0.843869	0.0715189
2374	18	16214	0.064856	98.8783	7.59778	12.3608	2.79686	0.922659	0.847848	0.864777	0.862619	0.880227	0.870544	0.806186	0.870451	0.832675	0.849204	0.80597	0.83505	0.850746	0.8196	0.810812	0.774362	0.755612	0.749352	0.824473	0.719162	0.944832	0.856544	0.0679564
2378	22	14679	0.058716	98.859	7.60379	12.354	2.797	0.923666	0.850228	0.865113	0.864807	0.881361	0.871551	0.806799	0.871653	0.832141	0.850262	0.807889	0.836535	0.852204	0.819845	0.812078	0.77461	0.756761	0.748995	0.824273	0.720213	0.94424	0.857698	0.0677098
2378	10	52801	0.211204	65.4298	8.15021	3.70093	1.3271	0.862484	0.818962	0.871328	0.840666	0.882455	0.839388	0.803375	0.850808	0.835732	0.810316	0.788726	0.83435	0.820155	0.847332	0.841206	0.795392	0.781169	0.734617	0.792627	0.698017	0.947416	0.838043	0.0720053
2380	12	48813	0.195252	65.3586	8.32337	3.69648	1.36061	0.863858	0.82141	0.872606	0.84248	0.88373	0.840903	0.804007	0.851863	0.836498	0.811054	0.789277	0.835218	0.821001	0.847162	0.841466	0.795772	0.781738	0.734835	0.792596	0.698072	0.947145	0.839303	0.0716553
2380	12	48813	0.195252	65.3586	8.32337	3.69648	1.36061	0.863858	0.82141	0.872606	0.84248	0.88373	0.840903	0.804007	0.851863	0.836498	0.811054	0.789277	0.835218	0.821001	0.847162	0.841466	0.795772	0.781738	0.734835	0.792596	0.698072	0.947145	0.839303	0.0716553
2385	17	41145	0.16458	102.413	9.20464	13.8151	3.65578	0.866411	0.823089	0.874395	0.844234	0.88447	0.842314	0.804812	0.85223	0.836918	0.81259	0.790145	0.836177	0.821376	0.848062	0.842314	0.795795	0.783023	0.736031	0.793341	0.697849	0.946676	0.840684	0.0714634
2386	18	17233	0.068932	98.2188	7.64202	12.1211	2.76306	0.885162	0.843121	0.887483	0.859195	0.894563	0.855046	0.81518	0.858179	0.845065	0.81753	0.793797	0.843498	0.824058	0.850316	0.841612	0.79928	0.784831	0.736784	0.794464	0.699269	0.947543	0.852478	0.0686553
2390	22	15614	0.062456	98.2409	7.6451	12.1293	2.766	0.886832	0.845203	0.887633	0.86051	0.894518	0.856187	0.816095	0.858236	0.845491	0.819105	0.795312	0.843154	0.824516	0.850231	0.842225	0.800147	0.785417	0.73607	0.794063	0.698796	0.947195	0.853402	0.0684677
2390	10	54310	0.21724	63.575	7.90548	3.39579	1.215	0.891677	0.815025	0.865936	0.83909	0.846161	0.870429	0.805864	0.845075	0.829967	0.813395	0.750608	0.856794	0.852256	0.803222	0.815117	0.785224	0.767207	0.759335	0.796962	0.712337	0.97123	0.838918	0.0727865
2392	12	50201	0.200804	63.5127	8.07245	3.3927	1.24545	0.892881	0.818061	0.867104	0.841178	0.847135	0.871387	0.806179	0.846079	0.831129	0.813818	0.751768	0.857393	0.852055	0.803908	0.816308	0.785662	0.767734	0.760084	0.796986	0.711779	0.970987	0.840186	0.0725077
2392	12	50201	0.200804	63.5127	8.07245	3.3927	1.24545	0.892881	0.818061	0.867104	0.841178	0.847135	0.871387	0.806179	0.846079	0.831129	0.813818	0.751768	0.857393	0.852055	0.803908	0.816308	0.785662	0.767734	0.760084	0.796986	0.711779	0.970987	0.840186	0.0725077
2397	17	42308	0.169232	101.515	8.97657	13.4464	3.50537	0.894724	0.819656	0.868512	0.842701	0.84744	0.872766	0.80675	0.846991	0.831391	0.815082	0.753073	0.857935	0.85173	0.804127	0.817009	0.78666	0.769559	0.76131	0.797958	0.713092	0.970833	0.841355	0.0721666
2398	18	21823	0.087292	96.3358	7.72774	11.453	2.69953	0.90817	0.839046	0.878271	0.854145	0.857604	0.881135	0.815516	0.854901	0.837809	0.8209	0.761353	0.862507	0.854557	0.807932	0.819342	0.78864	0.771846	0.764835	0.800852	0.712574	0.970261	0.851446	0.0693725
2402	22	19720	0.07888	96.2966	7.72427	11.4391	2.69623	0.910548	0.840974	0.879412	0.855832	0.858088	0.881744	0.816734	0.85568	0.838692	0.821805	0.761283	0.863844	0.854944	0.80786	0.819625	0.789554	0.772465	0.764833	0.801318	0.712475	0.97003	0.852661	0.0688082
2402	10	55516	0.222064	61.8238	7.84748	3.12973	1.14338	0.880647	0.817296	0.868696	0.867516	0.860554	0.880908	0.801778	0.84055	0.839353	0.836822	0.765329	0.827725	0.846143	0.814738	0.83838	0.81273	0.752387	0.759934	0.806362	0.72553	0.968829	0.843869	0.0715566
2404	12	51431	0.205724	61.7518	8.03166	3.1262	1.17604	0.882853	0.819652	0.869689	0.869028	0.861815	0.8819	0.803105	0.84103	0.839785	0.837569	0.765803	0.828683	0.846902	0.814937	0.839124	0.812876	0.75227	0.759902	0.80679	0.726041	0.968842	0.845148	0.0713756
