# Supplementary material for: IBSEM: An Individual-Based Atlantic Salmon Population Model
Source: PLoS One. 2015 Sep 18;10(9):e0138444. doi: 10.1371/journal.pone.0138444 (PMC4575158; doi:10.1371/journal.pone.0138444)
Supplement: S1 Minimal dataset — (ZIP) [file pone.0138444.s003.zip › temp/scenario 2/wild - 1/runFiles/results/parr2.txt]

month	averageAge	popSize	density	averageLength	stDevLength	averageWeight	stDevWeight	allele_0_0_Frequency	allele_0_1_Frequency	allele_0_2_Frequency	allele_0_3_Frequency	allele_0_4_Frequency	allele_0_5_Frequency	allele_0_6_Frequency	allele_0_7_Frequency	allele_0_8_Frequency	allele_0_9_Frequency	allele_0_10_Frequency	allele_0_11_Frequency	allele_0_12_Frequency	allele_0_13_Frequency	allele_0_14_Frequency	allele_0_15_Frequency	allele_0_16_Frequency	allele_0_17_Frequency	allele_0_18_Frequency	allele_0_19_Frequency	allele_0_20_Frequency	genotypicValueAverage	genotypicValueStDev
16	24	676	0.002704	110.979	7.73083	17.4009	3.7511	0.121302	0.115385	0.116864	0.105769	0.10429	0.113166	0.108728	0.0991124	0.10355	0.0976331	0.102071	0.111686	0.102071	0.10503	0.102071	0.10503	0.10503	0.108728	0.102811	0.0902367	0	0.110011	0.0647573
21	29	479	0.001916	148.097	9.14047	41.0653	7.73538	0.126305	0.122129	0.125261	0.106472	0.105428	0.109603	0.111691	0.114823	0.107516	0.0960334	0.105428	0.11691	0.0960334	0.0991649	0.115866	0.0991649	0.105428	0.11691	0.104384	0.0960334	0	0.113823	0.0648719
22	0	0	0	0	0	0	0	0	0	0	0	0	0	0	0	0	0	0	0	0	0	0	0	0	0	0	0	0	0	0
26	0	0	0	0	0	0	0	0	0	0	0	0	0	0	0	0	0	0	0	0	0	0	0	0	0	0	0	0	0	0
26	22	206	0.000824	111.435	8.75687	17.6842	4.25943	0.140777	0.140777	0.148058	0.121359	0.148058	0.123786	0.135922	0.0995146	0.0995146	0.123786	0.0873786	0.0898058	0.101942	0.114078	0.109223	0.140777	0.092233	0.0970874	0.0898058	0.104369	0	0.127086	0.0651612
28	24	158	0.000632	110.687	8.4981	17.3171	4.0581	0.132911	0.14557	0.139241	0.126582	0.14557	0.123418	0.148734	0.0949367	0.0981013	0.136076	0.0886076	0.0886076	0.085443	0.120253	0.120253	0.142405	0.0981013	0.085443	0.0917722	0.10443	0	0.126699	0.0638264
28	24	158	0.000632	110.687	8.4981	17.3171	4.0581	0.132911	0.14557	0.139241	0.126582	0.14557	0.123418	0.148734	0.0949367	0.0981013	0.136076	0.0886076	0.0886076	0.085443	0.120253	0.120253	0.142405	0.0981013	0.085443	0.0917722	0.10443	0	0.126699	0.0638264
33	29	101	0.000404	148.979	9.26199	41.8051	7.7958	0.123762	0.153465	0.158416	0.148515	0.163366	0.118812	0.148515	0.0841584	0.0940594	0.133663	0.10396	0.0891089	0.0792079	0.123762	0.113861	0.138614	0.0990099	0.0841584	0.0792079	0.0940594	0	0.130814	0.0655754
34	0	0	0	0	0	0	0	0	0	0	0	0	0	0	0	0	0	0	0	0	0	0	0	0	0	0	0	0	0	0
38	0	0	0	0	0	0	0	0	0	0	0	0	0	0	0	0	0	0	0	0	0	0	0	0	0	0	0	0	0	0
38	22	472	0.001888	107.148	9.35044	15.795	4.23055	0.522246	0.448093	0.419492	0.389831	0.409958	0.477754	0.40572	0.417373	0.398305	0.478814	0.443856	0.365466	0.46822	0.443856	0.461864	0.338983	0.356992	0.388771	0.424788	0.411017	0.412076	0.438327	0.304008
40	24	400	0.0016	106.558	9.58932	15.5602	4.34196	0.55875	0.47875	0.45	0.3975	0.4325	0.505	0.425	0.44375	0.4275	0.50625	0.47875	0.38375	0.48875	0.47375	0.4925	0.35375	0.36875	0.4025	0.43875	0.44625	0.4425	0.464415	0.308678
40	24	400	0.0016	106.558	9.58932	15.5602	4.34196	0.55875	0.47875	0.45	0.3975	0.4325	0.505	0.425	0.44375	0.4275	0.50625	0.47875	0.38375	0.48875	0.47375	0.4925	0.35375	0.36875	0.4025	0.43875	0.44625	0.4425	0.464415	0.308678
45	29	302	0.001208	140.568	12.3098	35.5436	9.54854	0.577815	0.528146	0.478477	0.422185	0.450331	0.546358	0.450331	0.461921	0.44702	0.543046	0.509934	0.402318	0.518212	0.509934	0.541391	0.362583	0.385762	0.418874	0.461921	0.468543	0.475166	0.492698	0.312826
46	30	1	4e-006	121.721	0	22.6011	0	1	1	1	1	1	1	1	0.5	1	1	1	1	1	1	1	0	0.5	0.5	0.5	1	1	0.941603	0
50	34	1	4e-006	121.721	0	22.6011	0	1	1	1	1	1	1	1	0.5	1	1	1	1	1	1	1	0	0.5	0.5	0.5	1	1	0.941603	0
50	22	53	0.000212	110.566	9.21103	17.3141	4.40643	0.40566	0.283019	0.254717	0.613208	0.490566	0.5	0.40566	0.349057	0.396226	0.509434	0.433962	0.462264	0.235849	0.40566	0.0660377	0.415094	0.396226	0.386792	0.188679	0.396226	0.396226	0.397075	0.166773
52	24	43	0.000172	109.896	10.1931	17.0857	4.85558	0.383721	0.27907	0.267442	0.639535	0.488372	0.5	0.395349	0.325581	0.383721	0.476744	0.430233	0.465116	0.255814	0.395349	0.0813953	0.395349	0.406977	0.372093	0.186047	0.383721	0.383721	0.393454	0.179363
52	24	43	0.000172	109.896	10.1931	17.0857	4.85558	0.383721	0.27907	0.267442	0.639535	0.488372	0.5	0.395349	0.325581	0.383721	0.476744	0.430233	0.465116	0.255814	0.395349	0.0813953	0.395349	0.406977	0.372093	0.186047	0.383721	0.383721	0.393454	0.179363
57	29	34	0.000136	145.047	14.1832	39.2516	11.7638	0.411765	0.308824	0.279412	0.661765	0.470588	0.544118	0.411765	0.352941	0.411765	0.529412	0.426471	0.485294	0.264706	0.426471	0.0588235	0.411765	0.397059	0.397059	0.191176	0.411765	0.411765	0.413543	0.171613
58	0	0	0	0	0	0	0	0	0	0	0	0	0	0	0	0	0	0	0	0	0	0	0	0	0	0	0	0	0	0
62	0	0	0	0	0	0	0	0	0	0	0	0	0	0	0	0	0	0	0	0	0	0	0	0	0	0	0	0	0	0
62	22	53	0.000212	110.146	7.99831	17.0306	3.62604	0.509434	0.386792	0.339623	0.433962	0.518868	0.433962	0.5	0.433962	0.566038	0.509434	0.273585	0.462264	0.433962	0.490566	0.481132	0.320755	0.59434	0.320755	0.537736	0.0943396	0.433962	0.443104	0.142687
64	24	41	0.000164	110.949	8.46894	17.4323	3.91099	0.52439	0.341463	0.365854	0.439024	0.536585	0.439024	0.487805	0.439024	0.585366	0.52439	0.280488	0.463415	0.439024	0.487805	0.5	0.280488	0.585366	0.329268	0.54878	0.0853659	0.439024	0.44568	0.144858
64	24	41	0.000164	110.949	8.46894	17.4323	3.91099	0.52439	0.341463	0.365854	0.439024	0.536585	0.439024	0.487805	0.439024	0.585366	0.52439	0.280488	0.463415	0.439024	0.487805	0.5	0.280488	0.585366	0.329268	0.54878	0.0853659	0.439024	0.44568	0.144858
69	29	30	0.00012	148.393	10.0372	41.4002	8.32607	0.516667	0.316667	0.383333	0.416667	0.55	0.416667	0.483333	0.416667	0.583333	0.5	0.3	0.45	0.416667	0.466667	0.466667	0.266667	0.55	0.316667	0.5	0.0833333	0.416667	0.435682	0.165091
70	0	0	0	0	0	0	0	0	0	0	0	0	0	0	0	0	0	0	0	0	0	0	0	0	0	0	0	0	0	0
74	0	0	0	0	0	0	0	0	0	0	0	0	0	0	0	0	0	0	0	0	0	0	0	0	0	0	0	0	0	0
74	22	38	0.000152	110.978	10.2773	17.5872	4.81661	0.381579	0.302632	0.473684	0.460526	0.460526	0.421053	0.394737	0.289474	0.513158	0.263158	0.526316	0.342105	0.394737	0.236842	0.381579	0.539474	0.223684	0.276316	0.236842	0.447368	0.394737	0.394643	0.140773
76	24	31	0.000124	111.301	11.6612	17.862	5.46806	0.387097	0.322581	0.5	0.467742	0.467742	0.435484	0.403226	0.306452	0.5	0.306452	0.548387	0.387097	0.403226	0.225806	0.387097	0.516129	0.225806	0.274194	0.225806	0.451613	0.403226	0.407156	0.131184
76	24	31	0.000124	111.301	11.6612	17.862	5.46806	0.387097	0.322581	0.5	0.467742	0.467742	0.435484	0.403226	0.306452	0.5	0.306452	0.548387	0.387097	0.403226	0.225806	0.387097	0.516129	0.225806	0.274194	0.225806	0.451613	0.403226	0.407156	0.131184
81	29	21	8.4e-005	144.939	11.5112	38.7814	9.03933	0.333333	0.309524	0.5	0.47619	0.47619	0.404762	0.357143	0.333333	0.452381	0.309524	0.595238	0.404762	0.380952	0.261905	0.357143	0.52381	0.190476	0.238095	0.214286	0.380952	0.380952	0.393844	0.141217
82	0	0	0	0	0	0	0	0	0	0	0	0	0	0	0	0	0	0	0	0	0	0	0	0	0	0	0	0	0	0
86	0	0	0	0	0	0	0	0	0	0	0	0	0	0	0	0	0	0	0	0	0	0	0	0	0	0	0	0	0	0
86	22	13	5.2e-005	112.724	11.0846	18.4944	5.71346	0.230769	0.615385	0.384615	0.307692	0.115385	0.269231	0	0.384615	0.384615	0.230769	0.5	0.192308	0.5	0.192308	0.192308	0.230769	0	0.115385	0.115385	0.192308	0.230769	0.304408	0.0686205
88	24	9	3.6e-005	112.87	7.41667	18.2696	3.55159	0.166667	0.611111	0.388889	0.333333	0.166667	0.333333	0	0.444444	0.333333	0.222222	0.5	0.222222	0.611111	0.166667	0.111111	0.277778	0	0.166667	0.166667	0.222222	0.333333	0.309991	0.0676668
88	24	9	3.6e-005	112.87	7.41667	18.2696	3.55159	0.166667	0.611111	0.388889	0.333333	0.166667	0.333333	0	0.444444	0.333333	0.222222	0.5	0.222222	0.611111	0.166667	0.111111	0.277778	0	0.166667	0.166667	0.222222	0.333333	0.309991	0.0676668
93	29	7	2.8e-005	149.232	7.1841	41.8203	5.67718	0.142857	0.571429	0.428571	0.357143	0.0714286	0.357143	0	0.428571	0.428571	0.214286	0.5	0.285714	0.5	0.214286	0.0714286	0.214286	0	0.142857	0.214286	0.214286	0.285714	0.303629	0.0751395
94	0	0	0	0	0	0	0	0	0	0	0	0	0	0	0	0	0	0	0	0	0	0	0	0	0	0	0	0	0	0
98	0	0	0	0	0	0	0	0	0	0	0	0	0	0	0	0	0	0	0	0	0	0	0	0	0	0	0	0	0	0
98	22	246	0.000984	103.059	8.22023	14.0083	3.33693	0.686992	0.463415	0.72561	0.640244	0.481707	0.457317	0.672764	0.388211	0.481707	0.365854	0.400407	0.634146	0.276423	0.845528	0.609756	0.589431	0.760163	0.595528	0.611789	0.636179	0.621951	0.567103	0.163906
100	24	217	0.000868	103.302	8.73398	14.1406	3.60202	0.702765	0.465438	0.74424	0.64977	0.490783	0.465438	0.686636	0.396313	0.483871	0.373272	0.410138	0.635945	0.271889	0.852535	0.619816	0.592166	0.778802	0.599078	0.631336	0.645161	0.629032	0.576681	0.161371
100	24	217	0.000868	103.302	8.73398	14.1406	3.60202	0.702765	0.465438	0.74424	0.64977	0.490783	0.465438	0.686636	0.396313	0.483871	0.373272	0.410138	0.635945	0.271889	0.852535	0.619816	0.592166	0.778802	0.599078	0.631336	0.645161	0.629032	0.576681	0.161371
105	29	173	0.000692	136.301	9.58576	32.1531	6.74551	0.710983	0.473988	0.748555	0.66763	0.49711	0.485549	0.699422	0.410405	0.479769	0.390173	0.427746	0.65896	0.274566	0.875723	0.641618	0.612717	0.806358	0.624277	0.66185	0.653179	0.627168	0.588455	0.15606
106	0	0	0	0	0	0	0	0	0	0	0	0	0	0	0	0	0	0	0	0	0	0	0	0	0	0	0	0	0	0
110	0	0	0	0	0	0	0	0	0	0	0	0	0	0	0	0	0	0	0	0	0	0	0	0	0	0	0	0	0	0
110	22	515	0.00206	103.442	8.14278	14.1568	3.29744	0.720388	0.41068	0.723301	0.643689	0.687379	0.708738	0.647573	0.647573	0.905825	0.917476	0.464078	0.685437	0.720388	0.649515	0.720388	0.393204	0.486408	0.360194	0.633981	0.498058	0.696117	0.652727	0.10328
112	24	451	0.001804	103.383	8.71778	14.1705	3.54534	0.72949	0.415743	0.727273	0.643016	0.691796	0.713969	0.63969	0.644124	0.906874	0.919069	0.462306	0.687361	0.725055	0.652993	0.721729	0.389135	0.482262	0.359202	0.634146	0.494457	0.698448	0.655294	0.102706
112	24	451	0.001804	103.383	8.71778	14.1705	3.54534	0.72949	0.415743	0.727273	0.643016	0.691796	0.713969	0.63969	0.644124	0.906874	0.919069	0.462306	0.687361	0.725055	0.652993	0.721729	0.389135	0.482262	0.359202	0.634146	0.494457	0.698448	0.655294	0.102706
117	29	376	0.001504	136.018	9.71874	31.9702	6.84673	0.727394	0.420213	0.726064	0.654255	0.702128	0.720745	0.640957	0.644947	0.913564	0.926862	0.465426	0.6875	0.728723	0.656915	0.727394	0.390957	0.473404	0.356383	0.628989	0.49734	0.700798	0.65871	0.100207
118	30	3	1.2e-005	123.147	7.53873	23.6583	4.13704	0.666667	0.333333	0.833333	0.833333	1	0.833333	0.833333	0.5	1	1	0.333333	0.666667	0.5	0.5	0.666667	0.666667	0.333333	0.666667	0.166667	0.5	0.666667	0.696224	0.0892045
122	34	3	1.2e-005	123.147	7.53873	23.6583	4.13704	0.666667	0.333333	0.833333	0.833333	1	0.833333	0.833333	0.5	1	1	0.333333	0.666667	0.5	0.5	0.666667	0.666667	0.333333	0.666667	0.166667	0.5	0.666667	0.696224	0.0892045
122	22	74	0.000296	107.102	8.77742	15.7326	3.92103	0.777027	0.5	0.608108	0.452703	0.709459	0.689189	0.540541	0.310811	0.722973	0.364865	0.513514	0.635135	0.695946	0.635135	0.695946	0.716216	0.608108	0.601351	0.587838	0.695946	0.716216	0.599096	0.116852
124	24	61	0.000244	107.6	9.3057	15.9861	4.14061	0.770492	0.508197	0.631148	0.47541	0.696721	0.688525	0.532787	0.311475	0.729508	0.377049	0.52459	0.639344	0.721311	0.631148	0.704918	0.729508	0.614754	0.622951	0.590164	0.713115	0.721311	0.604932	0.116293
124	24	61	0.000244	107.6	9.3057	15.9861	4.14061	0.770492	0.508197	0.631148	0.47541	0.696721	0.688525	0.532787	0.311475	0.729508	0.377049	0.52459	0.639344	0.721311	0.631148	0.704918	0.729508	0.614754	0.622951	0.590164	0.713115	0.721311	0.604932	0.116293
129	29	46	0.000184	142.981	9.80855	37.0646	7.47115	0.782609	0.51087	0.641304	0.478261	0.728261	0.684783	0.576087	0.315217	0.717391	0.402174	0.543478	0.619565	0.728261	0.652174	0.706522	0.728261	0.597826	0.630435	0.597826	0.706522	0.728261	0.614444	0.118701
130	0	0	0	0	0	0	0	0	0	0	0	0	0	0	0	0	0	0	0	0	0	0	0	0	0	0	0	0	0	0
134	0	0	0	0	0	0	0	0	0	0	0	0	0	0	0	0	0	0	0	0	0	0	0	0	0	0	0	0	0	0
134	22	150	0.0006	106.311	8.34167	15.3616	3.63265	0.78	0.546667	0.606667	0.546667	0.716667	0.646667	0.58	0.423333	0.743333	0.643333	0.24	0.5	0.66	0.616667	0.533333	0.55	0.526667	0.253333	0.393333	0.356667	0.586667	0.601933	0.102554
136	24	130	0.00052	105.614	8.66708	15.0887	3.75363	0.792308	0.546154	0.611538	0.553846	0.723077	0.657692	0.576923	0.442308	0.746154	0.661538	0.230769	0.480769	0.657692	0.630769	0.530769	0.546154	0.515385	0.269231	0.384615	0.373077	0.584615	0.607133	0.100085
136	24	130	0.00052	105.614	8.66708	15.0887	3.75363	0.792308	0.546154	0.611538	0.553846	0.723077	0.657692	0.576923	0.442308	0.746154	0.661538	0.230769	0.480769	0.657692	0.630769	0.530769	0.546154	0.515385	0.269231	0.384615	0.373077	0.584615	0.607133	0.100085
141	29	101	0.000404	139.407	8.77083	34.2916	6.44886	0.80198	0.584158	0.628713	0.544554	0.742574	0.638614	0.579208	0.420792	0.747525	0.653465	0.247525	0.480198	0.638614	0.618812	0.539604	0.524752	0.519802	0.247525	0.356436	0.376238	0.569307	0.612584	0.099964
142	0	0	0	0	0	0	0	0	0	0	0	0	0	0	0	0	0	0	0	0	0	0	0	0	0	0	0	0	0	0
146	0	0	0	0	0	0	0	0	0	0	0	0	0	0	0	0	0	0	0	0	0	0	0	0	0	0	0	0	0	0
146	22	35	0.00014	107.944	9.6544	16.1623	4.26257	1	0.385714	0.742857	0.585714	0.785714	0.814286	0.342857	0.585714	0.585714	0.7	0.485714	0.7	0.814286	0.6	0.514286	0.557143	0.614286	0.614286	0.557143	0.828571	0.8	0.666606	0.0701119
148	24	27	0.000108	107.85	9.70474	16.1247	4.26277	1	0.37037	0.796296	0.574074	0.796296	0.777778	0.333333	0.574074	0.574074	0.685185	0.5	0.722222	0.796296	0.592593	0.518519	0.555556	0.611111	0.611111	0.555556	0.833333	0.777778	0.665967	0.0750025
148	24	27	0.000108	107.85	9.70474	16.1247	4.26277	1	0.37037	0.796296	0.574074	0.796296	0.777778	0.333333	0.574074	0.574074	0.685185	0.5	0.722222	0.796296	0.592593	0.518519	0.555556	0.611111	0.611111	0.555556	0.833333	0.777778	0.665967	0.0750025
153	29	21	8.4e-005	138.348	12.2823	33.9076	8.98666	1	0.357143	0.833333	0.595238	0.785714	0.761905	0.309524	0.595238	0.595238	0.690476	0.547619	0.666667	0.809524	0.571429	0.5	0.571429	0.619048	0.595238	0.52381	0.833333	0.761905	0.668547	0.0816745
154	0	0	0	0	0	0	0	0	0	0	0	0	0	0	0	0	0	0	0	0	0	0	0	0	0	0	0	0	0	0
158	0	0	0	0	0	0	0	0	0	0	0	0	0	0	0	0	0	0	0	0	0	0	0	0	0	0	0	0	0	0
158	22	386	0.001544	104.477	7.93113	14.566	3.29682	0.874352	0.529793	0.586788	0.630829	0.82513	0.63601	0.634715	0.755181	0.834197	0.817358	0.541451	0.494819	0.819948	0.816062	0.782383	0.409326	0.525907	0.510363	0.699482	0.426166	0.809585	0.684823	0.110729
160	24	346	0.001384	104.49	8.30136	14.5955	3.47525	0.877168	0.537572	0.598266	0.627168	0.82659	0.635838	0.631503	0.75578	0.839595	0.820809	0.531792	0.5	0.822254	0.815029	0.787572	0.41474	0.531792	0.517341	0.700867	0.41763	0.813584	0.687577	0.109443
160	24	346	0.001384	104.49	8.30136	14.5955	3.47525	0.877168	0.537572	0.598266	0.627168	0.82659	0.635838	0.631503	0.75578	0.839595	0.820809	0.531792	0.5	0.822254	0.815029	0.787572	0.41474	0.531792	0.517341	0.700867	0.41763	0.813584	0.687577	0.109443
165	29	280	0.00112	136.899	9.88383	32.6038	7.09888	0.885714	0.539286	0.6	0.632143	0.839286	0.642857	0.6375	0.739286	0.841071	0.819643	0.528571	0.503571	0.832143	0.828571	0.794643	0.398214	0.533929	0.508929	0.708929	0.416071	0.816071	0.691126	0.110052
166	0	0	0	0	0	0	0	0	0	0	0	0	0	0	0	0	0	0	0	0	0	0	0	0	0	0	0	0	0	0
170	0	0	0	0	0	0	0	0	0	0	0	0	0	0	0	0	0	0	0	0	0	0	0	0	0	0	0	0	0	0
170	22	93	0.000372	103.131	8.3259	14.0421	3.31226	0.860215	0.526882	0.473118	0.876344	0.844086	0.521505	0.596774	0.564516	0.897849	0.510753	0.564516	0.38172	0.66129	0.607527	0.580645	0.709677	0.88172	0.688172	0.596774	0.66129	0.784946	0.663846	0.0805295
172	24	82	0.000328	103.051	8.71056	14.0357	3.49836	0.853659	0.536585	0.469512	0.878049	0.853659	0.530488	0.615854	0.579268	0.914634	0.52439	0.579268	0.365854	0.676829	0.603659	0.567073	0.695122	0.884146	0.695122	0.597561	0.664634	0.77439	0.668433	0.0793358
172	24	82	0.000328	103.051	8.71056	14.0357	3.49836	0.853659	0.536585	0.469512	0.878049	0.853659	0.530488	0.615854	0.579268	0.914634	0.52439	0.579268	0.365854	0.676829	0.603659	0.567073	0.695122	0.884146	0.695122	0.597561	0.664634	0.77439	0.668433	0.0793358
177	29	63	0.000252	135.052	9.80016	31.3081	6.68743	0.865079	0.539683	0.484127	0.888889	0.865079	0.547619	0.595238	0.603175	0.920635	0.547619	0.603175	0.365079	0.698413	0.611111	0.579365	0.698413	0.873016	0.714286	0.603175	0.68254	0.753968	0.678337	0.0756981
178	30	1	4e-006	120.708	0	22.0443	0	1	0.5	0.5	1	1	1	1	1	1	1	1	0	0.5	1	0.5	0.5	1	1	0.5	0.5	0.5	0.816481	0
182	34	1	4e-006	120.708	0	22.0443	0	1	0.5	0.5	1	1	1	1	1	1	1	1	0	0.5	1	0.5	0.5	1	1	0.5	0.5	0.5	0.816481	0
182	22	311	0.001244	103.809	8.7942	14.3492	3.65063	0.848875	0.559486	0.712219	0.700965	0.66881	0.758842	0.660772	0.641479	0.823151	0.593248	0.503215	0.776527	0.824759	0.850482	0.794212	0.646302	0.655949	0.292605	0.672026	0.411576	0.884244	0.697888	0.141706
184	24	279	0.001116	103.708	8.92429	14.3173	3.71065	0.860215	0.566308	0.716846	0.707885	0.673835	0.761649	0.666667	0.645161	0.827957	0.603943	0.492832	0.786738	0.824373	0.854839	0.801075	0.650538	0.66129	0.299283	0.670251	0.410394	0.892473	0.703656	0.139114
184	24	279	0.001116	103.708	8.92429	14.3173	3.71065	0.860215	0.566308	0.716846	0.707885	0.673835	0.761649	0.666667	0.645161	0.827957	0.603943	0.492832	0.786738	0.824373	0.854839	0.801075	0.650538	0.66129	0.299283	0.670251	0.410394	0.892473	0.703656	0.139114
189	29	217	0.000868	135.591	9.63083	31.6642	6.67476	0.873272	0.573733	0.718894	0.732719	0.702765	0.764977	0.665899	0.652074	0.831797	0.624424	0.520737	0.797235	0.831797	0.868664	0.813364	0.668203	0.663594	0.301843	0.670507	0.421659	0.910138	0.715193	0.134578
190	30	1	4e-006	115.287	0	19.2173	0	1	0.5	1	0.5	1	0	0	1	0.5	1	0.5	1	0.5	1	0.5	0.5	1	0	0.5	0.5	1	0.673477	0
194	0	0	0	0	0	0	0	0	0	0	0	0	0	0	0	0	0	0	0	0	0	0	0	0	0	0	0	0	0	0
194	22	346	0.001384	105.135	8.0672	14.847	3.38225	0.828035	0.660405	0.878613	0.809249	0.67341	0.643064	0.378613	0.787572	0.692197	0.780347	0.25289	0.495665	0.901734	0.839595	0.504335	0.625723	0.540462	0.446532	0.32659	0.692197	0.90896	0.699341	0.0987642
196	24	311	0.001244	105.071	8.45069	14.8443	3.51916	0.834405	0.670418	0.874598	0.808682	0.673633	0.654341	0.379421	0.797428	0.694534	0.787781	0.26045	0.506431	0.900322	0.844051	0.504823	0.623794	0.541801	0.445338	0.326367	0.696141	0.909968	0.703411	0.0984684
196	24	311	0.001244	105.071	8.45069	14.8443	3.51916	0.834405	0.670418	0.874598	0.808682	0.673633	0.654341	0.379421	0.797428	0.694534	0.787781	0.26045	0.506431	0.900322	0.844051	0.504823	0.623794	0.541801	0.445338	0.326367	0.696141	0.909968	0.703411	0.0984684
201	29	260	0.00104	137.004	10.0568	32.6938	7.17533	0.840385	0.678846	0.875	0.826923	0.675	0.646154	0.382692	0.807692	0.690385	0.801923	0.259615	0.525	0.901923	0.844231	0.5	0.623077	0.544231	0.446154	0.313462	0.688462	0.913462	0.708008	0.0946659
202	30	1	4e-006	119.521	0	21.403	0	1	0.5	0.5	1	1	1	0	1	1	1	0.5	0	1	1	0	1	0.5	0.5	0	1	1	0.738335	0
206	34	1	4e-006	119.521	0	21.403	0	1	0.5	0.5	1	1	1	0	1	1	1	0.5	0	1	1	0	1	0.5	0.5	0	1	1	0.738335	0
206	22	100	0.0004	108.039	7.27947	16.0434	3.2646	0.72	0.28	0.7	0.72	0.865	0.5	0.49	0.725	0.895	0.76	0.43	0.42	0.86	0.855	0.71	0.6	0.28	0.49	0.47	0.585	0.695	0.628691	0.0895141
208	24	90	0.00036	107.557	7.21397	15.8276	3.17011	0.727778	0.288889	0.705556	0.738889	0.877778	0.505556	0.494444	0.738889	0.888889	0.766667	0.422222	0.427778	0.872222	0.855556	0.733333	0.611111	0.294444	0.488889	0.466667	0.583333	0.716667	0.63669	0.0852005
208	24	90	0.00036	107.557	7.21397	15.8276	3.17011	0.727778	0.288889	0.705556	0.738889	0.877778	0.505556	0.494444	0.738889	0.888889	0.766667	0.422222	0.427778	0.872222	0.855556	0.733333	0.611111	0.294444	0.488889	0.466667	0.583333	0.716667	0.63669	0.0852005
213	29	67	0.000268	138.511	7.79612	33.5578	5.53184	0.716418	0.276119	0.69403	0.746269	0.895522	0.537313	0.492537	0.708955	0.88806	0.761194	0.440299	0.425373	0.865672	0.850746	0.723881	0.604478	0.298507	0.477612	0.470149	0.58209	0.716418	0.634526	0.0864749
214	0	0	0	0	0	0	0	0	0	0	0	0	0	0	0	0	0	0	0	0	0	0	0	0	0	0	0	0	0	0
218	0	0	0	0	0	0	0	0	0	0	0	0	0	0	0	0	0	0	0	0	0	0	0	0	0	0	0	0	0	0
218	22	578	0.002312	103.806	7.43733	14.2628	3.07282	0.897059	0.532007	0.559689	0.59083	0.733564	0.666955	0.698097	0.804498	0.737889	0.766436	0.544118	0.58564	0.946367	0.772491	0.813149	0.448962	0.467128	0.522491	0.762111	0.430796	0.8391	0.682623	0.0993949
220	24	521	0.002084	103.839	7.99606	14.3101	3.34102	0.899232	0.535509	0.56334	0.59501	0.738964	0.666027	0.699616	0.808061	0.737044	0.769674	0.550864	0.59405	0.949136	0.772553	0.814779	0.452015	0.472169	0.526871	0.757198	0.428983	0.845489	0.685555	0.100463
220	24	521	0.002084	103.839	7.99606	14.3101	3.34102	0.899232	0.535509	0.56334	0.59501	0.738964	0.666027	0.699616	0.808061	0.737044	0.769674	0.550864	0.59405	0.949136	0.772553	0.814779	0.452015	0.472169	0.526871	0.757198	0.428983	0.845489	0.685555	0.100463
225	29	420	0.00168	138.531	9.26727	33.7037	6.72864	0.9	0.552381	0.569048	0.60119	0.730952	0.654762	0.692857	0.813095	0.725	0.771429	0.541667	0.6	0.957143	0.775	0.811905	0.447619	0.467857	0.513095	0.746429	0.435714	0.845238	0.686688	0.0943259
226	30	2	8e-006	128.626	8.43056	26.9905	5.2247	1	0.75	0.5	0.5	0.75	0.75	1	1	1	1	0.75	0.5	1	0.75	0.75	0.25	0.5	0.75	0.5	0.5	0.75	0.767781	0.0857048
230	34	2	8e-006	128.626	8.43056	26.9905	5.2247	1	0.75	0.5	0.5	0.75	0.75	1	1	1	1	0.75	0.5	1	0.75	0.75	0.25	0.5	0.75	0.5	0.5	0.75	0.767781	0.0857048
230	22	818	0.003272	103.908	8.04382	14.3408	3.34552	0.859413	0.485941	0.786675	0.81846	0.704156	0.678484	0.806235	0.732274	0.891809	0.657702	0.718826	0.359413	0.861858	0.793399	0.609413	0.685819	0.768337	0.74022	0.858802	0.546455	0.899756	0.727222	0.082879
232	24	741	0.002964	103.484	8.37291	14.1895	3.45362	0.863023	0.493252	0.788799	0.823212	0.703779	0.676788	0.807018	0.734143	0.890688	0.65587	0.719298	0.366397	0.858974	0.794872	0.61336	0.68556	0.766532	0.744265	0.864372	0.550607	0.901484	0.729576	0.0833664
232	24	741	0.002964	103.484	8.37291	14.1895	3.45362	0.863023	0.493252	0.788799	0.823212	0.703779	0.676788	0.807018	0.734143	0.890688	0.65587	0.719298	0.366397	0.858974	0.794872	0.61336	0.68556	0.766532	0.744265	0.864372	0.550607	0.901484	0.729576	0.0833664
237	29	612	0.002448	136.962	9.61455	32.6209	6.92038	0.864379	0.499183	0.781863	0.813725	0.707516	0.675654	0.810458	0.730392	0.892157	0.660948	0.718954	0.370915	0.855392	0.798203	0.613562	0.676471	0.75817	0.740196	0.869281	0.548203	0.90768	0.729208	0.0831678
238	30	4	1.6e-005	123.979	7.77735	24.1609	4.75327	0.875	0.375	1	0.75	0.875	1	0.5	0.5	1	0.75	0.75	0.375	0.875	0.75	0.375	0.875	0.875	0.625	0.75	0.375	0.75	0.743563	0.0837055
242	34	4	1.6e-005	123.979	7.77735	24.1609	4.75327	0.875	0.375	1	0.75	0.875	1	0.5	0.5	1	0.75	0.75	0.375	0.875	0.75	0.375	0.875	0.875	0.625	0.75	0.375	0.75	0.743563	0.0837055
242	22	248	0.000992	105.499	8.21465	15.011	3.57294	0.933468	0.465726	0.979839	0.71371	0.701613	0.784274	0.65121	0.846774	0.826613	0.935484	0.540323	0.683468	0.8125	0.947581	0.600806	0.707661	0.8125	0.459677	0.431452	0.461694	0.969758	0.75608	0.0841836
244	24	221	0.000884	105.438	8.51288	15.0048	3.67916	0.938914	0.470588	0.9819	0.721719	0.696833	0.791855	0.640271	0.850679	0.825792	0.945701	0.552036	0.687783	0.81448	0.954751	0.60181	0.723982	0.81448	0.450226	0.434389	0.457014	0.968326	0.759385	0.0817757
244	24	221	0.000884	105.438	8.51288	15.0048	3.67916	0.938914	0.470588	0.9819	0.721719	0.696833	0.791855	0.640271	0.850679	0.825792	0.945701	0.552036	0.687783	0.81448	0.954751	0.60181	0.723982	0.81448	0.450226	0.434389	0.457014	0.968326	0.759385	0.0817757
249	29	180	0.00072	137.517	9.74509	33.0268	7.08005	0.936111	0.463889	0.977778	0.711111	0.702778	0.802778	0.641667	0.855556	0.825	0.955556	0.547222	0.680556	0.811111	0.955556	0.594444	0.713889	0.808333	0.455556	0.433333	0.447222	0.969444	0.757769	0.0842214
250	0	0	0	0	0	0	0	0	0	0	0	0	0	0	0	0	0	0	0	0	0	0	0	0	0	0	0	0	0	0
254	0	0	0	0	0	0	0	0	0	0	0	0	0	0	0	0	0	0	0	0	0	0	0	0	0	0	0	0	0	0
254	22	1133	0.004532	103.675	8.04119	14.2459	3.31193	0.887908	0.711827	0.921889	0.924095	0.582083	0.728597	0.821712	0.836275	0.896293	0.836275	0.450574	0.740512	0.944837	0.829656	0.772286	0.78729	0.711386	0.298764	0.756399	0.33098	0.94925	0.791915	0.0813148
256	24	1033	0.004132	103.324	8.56907	14.1382	3.53361	0.888674	0.713456	0.922072	0.925944	0.585673	0.730881	0.825266	0.839787	0.896418	0.840755	0.454501	0.744918	0.944337	0.82817	0.774927	0.785576	0.71394	0.296225	0.760891	0.327202	0.952081	0.793687	0.0812605
256	24	1033	0.004132	103.324	8.56907	14.1382	3.53361	0.888674	0.713456	0.922072	0.925944	0.585673	0.730881	0.825266	0.839787	0.896418	0.840755	0.454501	0.744918	0.944337	0.82817	0.774927	0.785576	0.71394	0.296225	0.760891	0.327202	0.952081	0.793687	0.0812605
261	29	880	0.00352	133.272	9.75163	30.1024	6.60598	0.889773	0.716477	0.919318	0.924432	0.588636	0.730682	0.828977	0.844886	0.894318	0.84375	0.459659	0.75	0.944318	0.830114	0.772159	0.784659	0.717045	0.293182	0.761364	0.327841	0.951705	0.794822	0.0812713
262	30	7	2.8e-005	117.413	6.01999	20.4521	3.04843	0.928571	0.714286	1	1	0.785714	0.785714	0.928571	0.928571	1	0.928571	0.357143	0.714286	0.928571	0.785714	0.714286	0.714286	0.714286	0.214286	0.785714	0.357143	0.928571	0.845598	0.0402556
266	34	7	2.8e-005	117.413	6.01999	20.4521	3.04843	0.928571	0.714286	1	1	0.785714	0.785714	0.928571	0.928571	1	0.928571	0.357143	0.714286	0.928571	0.785714	0.714286	0.714286	0.714286	0.214286	0.785714	0.357143	0.928571	0.845598	0.0402556
266	22	880	0.00352	102.445	7.89783	13.7432	3.1548	0.880114	0.534091	0.558523	0.624432	0.727841	0.730682	0.684659	0.7125	0.59375	0.807955	0.560795	0.686932	0.934091	0.755682	0.722727	0.404545	0.572727	0.490909	0.698864	0.411932	0.751705	0.677761	0.0960352
268	24	780	0.00312	102.555	8.47949	13.8243	3.43849	0.876923	0.538462	0.562179	0.622436	0.730769	0.727564	0.690385	0.714103	0.598077	0.80641	0.562821	0.687179	0.933974	0.759615	0.717949	0.407692	0.576923	0.498718	0.697436	0.414103	0.755128	0.678896	0.0968612
268	24	780	0.00312	102.555	8.47949	13.8243	3.43849	0.876923	0.538462	0.562179	0.622436	0.730769	0.727564	0.690385	0.714103	0.598077	0.80641	0.562821	0.687179	0.933974	0.759615	0.717949	0.407692	0.576923	0.498718	0.697436	0.414103	0.755128	0.678896	0.0968612
273	29	637	0.002548	135.464	9.65144	31.5804	6.78211	0.877551	0.545526	0.562009	0.625589	0.733909	0.728414	0.688383	0.707221	0.586342	0.806907	0.562009	0.680534	0.933281	0.755102	0.71821	0.414443	0.575353	0.50314	0.702512	0.420722	0.753532	0.679416	0.0970486
274	30	5	2e-005	119.316	5.87167	21.4461	3.1057	0.9	0.4	0.5	0.7	0.9	0.8	0.7	0.9	0.4	0.9	0.8	0.7	1	0.5	0.8	0.3	0.6	0.5	0.8	0.6	0.8	0.695878	0.0529209
278	34	4	1.6e-005	119.753	6.49152	21.7139	3.42025	0.875	0.5	0.5	0.625	0.875	0.75	0.75	0.875	0.5	0.875	0.75	0.625	1	0.625	0.75	0.375	0.5	0.375	0.75	0.5	0.75	0.69253	0.0586917
278	22	813	0.003252	104.025	8.12866	14.3934	3.36739	0.789668	0.531365	0.747232	0.611316	0.702337	0.587331	0.714637	0.769373	0.807503	0.722017	0.54059	0.401599	0.798893	0.770603	0.664207	0.604551	0.535055	0.543665	0.827798	0.450185	0.803198	0.674403	0.116906
280	24	725	0.0029	103.743	8.51519	14.3035	3.51284	0.802069	0.533793	0.748276	0.615862	0.708276	0.589655	0.718621	0.771724	0.809655	0.728966	0.542759	0.408966	0.802069	0.76069	0.666897	0.613103	0.537241	0.551034	0.827586	0.449655	0.807586	0.678857	0.116325
280	24	725	0.0029	103.743	8.51519	14.3035	3.51284	0.802069	0.533793	0.748276	0.615862	0.708276	0.589655	0.718621	0.771724	0.809655	0.728966	0.542759	0.408966	0.802069	0.76069	0.666897	0.613103	0.537241	0.551034	0.827586	0.449655	0.807586	0.678857	0.116325
285	29	600	0.0024	136.615	9.75672	32.3907	6.94149	0.804167	0.536667	0.754167	0.634167	0.7025	0.599167	0.715833	0.770833	0.81	0.734167	0.551667	0.405	0.798333	0.764167	0.674167	0.6075	0.55	0.56	0.828333	0.459167	0.808333	0.682638	0.115942
286	30	3	1.2e-005	123.759	4.33223	23.8377	2.54582	0.833333	0.666667	0.666667	0.833333	0.833333	0.666667	1	1	0.833333	0.833333	0.666667	0.666667	0.833333	0.833333	0.833333	0.666667	0.333333	0.5	1	0.333333	0.833333	0.775366	0.0892135
290	34	3	1.2e-005	123.759	4.33223	23.8377	2.54582	0.833333	0.666667	0.666667	0.833333	0.833333	0.666667	1	1	0.833333	0.833333	0.666667	0.666667	0.833333	0.833333	0.833333	0.666667	0.333333	0.5	1	0.333333	0.833333	0.775366	0.0892135
290	22	1178	0.004712	104.471	7.82598	14.557	3.25273	0.929966	0.606112	0.622241	0.754244	0.769949	0.709677	0.789898	0.722411	0.872241	0.654499	0.632428	0.548812	0.851443	0.768251	0.589983	0.691002	0.796265	0.64601	0.787776	0.681239	0.885399	0.735052	0.0914032
292	24	1045	0.00418	104.12	8.18208	14.4358	3.39365	0.929187	0.611483	0.626316	0.760287	0.776077	0.703828	0.79378	0.721053	0.874163	0.649282	0.63445	0.548325	0.855981	0.770335	0.586124	0.695215	0.802871	0.648804	0.78756	0.677512	0.884211	0.737047	0.0913597
292	24	1045	0.00418	104.12	8.18208	14.4358	3.39365	0.929187	0.611483	0.626316	0.760287	0.776077	0.703828	0.79378	0.721053	0.874163	0.649282	0.63445	0.548325	0.855981	0.770335	0.586124	0.695215	0.802871	0.648804	0.78756	0.677512	0.884211	0.737047	0.0913597
297	29	883	0.003532	135.481	9.29123	31.5573	6.49259	0.926387	0.616082	0.625708	0.758777	0.778596	0.702718	0.788788	0.725368	0.874292	0.651189	0.628539	0.5453	0.857305	0.769536	0.57701	0.693092	0.796149	0.643828	0.785391	0.685164	0.885617	0.736575	0.0907569
298	30	5	2e-005	117.6	5.64235	20.532	2.98222	0.9	0.9	0.6	0.7	0.8	0.8	0.8	0.8	1	0.8	0.9	0.7	0.9	0.7	0.8	0.8	0.8	0.6	0.6	0.8	1	0.801574	0.0734713
302	34	4	1.6e-005	116.903	6.11268	20.1974	3.24919	0.875	1	0.5	0.625	0.75	0.75	0.875	0.875	1	0.75	0.875	0.625	0.875	0.75	0.75	0.875	0.75	0.5	0.5	0.875	1	0.787199	0.0755934
302	22	606	0.002424	104.554	8.19816	14.6138	3.38554	0.801155	0.566832	0.875413	0.740099	0.65099	0.663366	0.84901	0.754125	0.943069	0.726898	0.628713	0.60231	0.832508	0.794554	0.836634	0.69637	0.74505	0.483498	0.688119	0.455446	0.965347	0.736183	0.0924705
304	24	551	0.002204	104.375	8.47714	14.5587	3.51584	0.803085	0.563521	0.87931	0.740472	0.64882	0.664247	0.848457	0.752269	0.943739	0.732305	0.631579	0.598004	0.830309	0.792196	0.835753	0.700544	0.746824	0.480944	0.685118	0.449183	0.969147	0.73633	0.0927936
304	24	551	0.002204	104.375	8.47714	14.5587	3.51584	0.803085	0.563521	0.87931	0.740472	0.64882	0.664247	0.848457	0.752269	0.943739	0.732305	0.631579	0.598004	0.830309	0.792196	0.835753	0.700544	0.746824	0.480944	0.685118	0.449183	0.969147	0.73633	0.0927936
309	29	464	0.001856	134.819	9.35669	31.1077	6.4126	0.804957	0.559267	0.876078	0.743534	0.650862	0.659483	0.84806	0.75431	0.948276	0.733836	0.639009	0.591595	0.83944	0.796336	0.844828	0.696121	0.747845	0.483836	0.679957	0.451509	0.96875	0.736658	0.0948775
310	30	4	1.6e-005	116.481	6.09528	19.9817	3.27106	0.875	0.625	1	0.75	0.75	0.625	0.75	0.75	0.875	0.625	0.5	0.625	1	0.75	0.875	0.625	0.5	0.625	0.75	0.375	0.875	0.758554	0.104043
314	34	3	1.2e-005	113.025	1.32359	18.12	0.635029	1	0.833333	1	0.833333	0.833333	0.5	0.833333	0.833333	0.833333	0.666667	0.5	0.5	1	0.666667	0.833333	0.666667	0.333333	0.5	0.666667	0.5	0.833333	0.809217	0.0645463
314	22	2147	0.008588	102.023	7.97099	13.5809	3.14198	0.849325	0.508617	0.840708	0.809967	0.673032	0.673964	0.750815	0.733349	0.771076	0.889148	0.590824	0.643922	0.927806	0.83279	0.75198	0.690964	0.663251	0.445505	0.72776	0.436889	0.931299	0.732969	0.105612
316	24	1934	0.007736	101.993	8.29734	13.5894	3.27927	0.853413	0.512151	0.845915	0.812565	0.673992	0.675543	0.754137	0.738625	0.772234	0.890124	0.597725	0.642968	0.927353	0.83454	0.750776	0.69364	0.667787	0.451655	0.722854	0.433816	0.932523	0.735866	0.104169
316	24	1934	0.007736	101.993	8.29734	13.5894	3.27927	0.853413	0.512151	0.845915	0.812565	0.673992	0.675543	0.754137	0.738625	0.772234	0.890124	0.597725	0.642968	0.927353	0.83454	0.750776	0.69364	0.667787	0.451655	0.722854	0.433816	0.932523	0.735866	0.104169
321	29	1612	0.006448	133.343	9.45227	30.1201	6.35846	0.858251	0.5183	0.850186	0.815447	0.673387	0.679901	0.749069	0.737903	0.777916	0.893921	0.600186	0.647022	0.923077	0.83871	0.744107	0.700682	0.675248	0.456576	0.715571	0.433002	0.934243	0.738637	0.102894
322	30	18	7.2e-005	122.129	10.4426	23.3148	5.56897	1	0.472222	0.888889	0.75	0.694444	0.722222	0.75	0.694444	0.805556	0.861111	0.694444	0.472222	0.944444	0.833333	0.777778	0.666667	0.666667	0.527778	0.611111	0.5	0.944444	0.752999	0.0853591
326	34	17	6.8e-005	121.311	10.1687	22.8327	5.35303	1	0.5	0.911765	0.764706	0.705882	0.705882	0.794118	0.705882	0.794118	0.852941	0.676471	0.470588	0.970588	0.852941	0.794118	0.647059	0.647059	0.529412	0.617647	0.5	0.941176	0.762773	0.0774284
326	22	4666	0.018664	100.237	7.96964	12.8917	3.06186	0.933348	0.614552	0.802829	0.799936	0.786755	0.734784	0.77336	0.814509	0.769824	0.919203	0.574796	0.678954	0.864016	0.822868	0.796721	0.634055	0.658916	0.435812	0.695992	0.457994	0.885234	0.771885	0.115773
328	24	4250	0.017	100.018	8.40763	12.836	3.23681	0.933294	0.619529	0.807294	0.802471	0.789765	0.739176	0.778235	0.816588	0.771529	0.920235	0.579059	0.682353	0.863059	0.825176	0.796471	0.637294	0.662941	0.434	0.694235	0.457882	0.888471	0.774605	0.11494
328	24	4250	0.017	100.018	8.40763	12.836	3.23681	0.933294	0.619529	0.807294	0.802471	0.789765	0.739176	0.778235	0.816588	0.771529	0.920235	0.579059	0.682353	0.863059	0.825176	0.796471	0.637294	0.662941	0.434	0.694235	0.457882	0.888471	0.774605	0.11494
333	29	3572	0.014288	130.828	9.7521	28.5005	6.36969	0.93547	0.62626	0.81061	0.806411	0.792273	0.745521	0.779675	0.818029	0.774356	0.921053	0.580067	0.682251	0.862822	0.828807	0.797172	0.642777	0.665174	0.430851	0.691629	0.457447	0.888018	0.777621	0.114614
334	30	65	0.00026	114.018	9.46968	18.9716	4.62009	0.938462	0.746154	0.869231	0.9	0.823077	0.807692	0.853846	0.853846	0.838462	0.907692	0.661538	0.776923	0.815385	0.807692	0.830769	0.753846	0.707692	0.446154	0.723077	0.461538	0.907692	0.830808	0.108262
338	34	59	0.000236	114.529	9.45602	19.2219	4.64365	0.932203	0.762712	0.881356	0.90678	0.847458	0.822034	0.872881	0.864407	0.830508	0.915254	0.652542	0.779661	0.805085	0.79661	0.838983	0.745763	0.728814	0.415254	0.711864	0.466102	0.898305	0.837677	0.0992837
338	22	2380	0.00952	101.29	8.09567	13.3029	3.17703	0.917017	0.634244	0.759034	0.710294	0.747479	0.646849	0.740546	0.766597	0.764076	0.636975	0.578361	0.561765	0.862815	0.79979	0.716597	0.67479	0.621008	0.602941	0.743277	0.638445	0.864076	0.733103	0.0993752
340	24	2161	0.008644	101.241	8.58296	13.3154	3.38558	0.919482	0.637436	0.760065	0.714253	0.751735	0.64646	0.745257	0.767932	0.761916	0.635123	0.581444	0.561777	0.865109	0.800787	0.718417	0.676539	0.628413	0.606432	0.742249	0.63975	0.863258	0.735224	0.0994875
340	24	2161	0.008644	101.241	8.58296	13.3154	3.38558	0.919482	0.637436	0.760065	0.714253	0.751735	0.64646	0.745257	0.767932	0.761916	0.635123	0.581444	0.561777	0.865109	0.800787	0.718417	0.676539	0.628413	0.606432	0.742249	0.63975	0.863258	0.735224	0.0994875
345	29	1781	0.007124	134.136	9.72377	30.6797	6.65529	0.922515	0.64767	0.761089	0.710275	0.756597	0.647951	0.750983	0.775126	0.763335	0.630264	0.584784	0.555025	0.864121	0.798428	0.718136	0.671814	0.623526	0.608928	0.74256	0.642897	0.86356	0.737544	0.100094
346	30	14	5.6e-005	117.995	5.31219	20.7201	2.71092	0.928571	0.714286	0.714286	0.75	0.857143	0.607143	0.928571	0.821429	0.785714	0.642857	0.607143	0.571429	0.964286	0.857143	0.678571	0.821429	0.642857	0.678571	0.714286	0.571429	0.821429	0.771772	0.108279
350	34	12	4.8e-005	118.098	5.69995	20.7923	2.90548	0.916667	0.708333	0.75	0.791667	0.833333	0.583333	0.916667	0.833333	0.833333	0.666667	0.625	0.625	0.958333	0.916667	0.708333	0.916667	0.625	0.666667	0.666667	0.583333	0.833333	0.780846	0.104135
350	22	2380	0.00952	103.92	7.76075	14.3272	3.17043	0.788025	0.631513	0.783824	0.693487	0.759874	0.703151	0.785084	0.748739	0.858403	0.644958	0.560294	0.528361	0.814706	0.816597	0.587605	0.619958	0.577311	0.567647	0.791176	0.559244	0.881513	0.719379	0.0948671
352	24	2171	0.008684	103.763	8.15653	14.2878	3.33497	0.793183	0.636112	0.785122	0.696914	0.762552	0.707508	0.791571	0.750806	0.859512	0.644864	0.558729	0.531552	0.81368	0.816905	0.588439	0.618609	0.579687	0.564717	0.79088	0.561492	0.883003	0.72226	0.0934971
352	24	2171	0.008684	103.763	8.15653	14.2878	3.33497	0.793183	0.636112	0.785122	0.696914	0.762552	0.707508	0.791571	0.750806	0.859512	0.644864	0.558729	0.531552	0.81368	0.816905	0.588439	0.618609	0.579687	0.564717	0.79088	0.561492	0.883003	0.72226	0.0934971
357	29	1827	0.007308	134.315	9.40828	30.7695	6.38824	0.801587	0.634373	0.785167	0.69595	0.765736	0.709907	0.794198	0.752053	0.858785	0.648331	0.555008	0.529557	0.813082	0.816639	0.589765	0.619321	0.579912	0.564313	0.79283	0.565134	0.886152	0.723815	0.092814
358	30	8	3.2e-005	116.109	10.9621	20.1588	5.91788	0.875	0.75	0.8125	0.875	0.6875	0.8125	0.875	0.6875	0.9375	0.5625	0.75	0.625	0.9375	0.6875	0.5625	0.6875	0.625	0.6875	0.875	0.6875	0.9375	0.785205	0.0713979
362	34	7	2.8e-005	113.228	8.42095	18.514	4.28727	0.857143	0.785714	0.857143	0.857143	0.642857	0.857143	0.857143	0.714286	0.928571	0.642857	0.714286	0.642857	0.928571	0.714286	0.5	0.642857	0.571429	0.642857	0.857143	0.714286	0.928571	0.789434	0.0753843
362	22	3472	0.013888	102.5	8.08138	13.776	3.22382	0.880328	0.543491	0.787874	0.72019	0.728111	0.695132	0.807892	0.835974	0.783698	0.866935	0.615783	0.53053	0.910858	0.834101	0.748848	0.742656	0.653802	0.484591	0.68246	0.478831	0.929147	0.740275	0.0892921
364	24	3113	0.012452	102.354	8.52168	13.7466	3.4127	0.882107	0.548827	0.788468	0.72133	0.73177	0.698201	0.808063	0.835047	0.78397	0.868937	0.618053	0.536139	0.909573	0.832798	0.749438	0.743174	0.652104	0.487633	0.682621	0.480084	0.92981	0.742154	0.0886421
364	24	3113	0.012452	102.354	8.52168	13.7466	3.4127	0.882107	0.548827	0.788468	0.72133	0.73177	0.698201	0.808063	0.835047	0.78397	0.868937	0.618053	0.536139	0.909573	0.832798	0.749438	0.743174	0.652104	0.487633	0.682621	0.480084	0.92981	0.742154	0.0886421
369	29	2570	0.01028	135.137	9.65799	31.3545	6.67138	0.884436	0.554475	0.788327	0.722763	0.734047	0.698638	0.814008	0.837354	0.784825	0.871012	0.619261	0.539689	0.912062	0.832685	0.749416	0.747082	0.650389	0.483074	0.684047	0.480545	0.931128	0.74433	0.0881717
370	30	12	4.8e-005	112.769	7.29835	18.2148	3.53756	0.875	0.708333	0.958333	0.833333	0.666667	0.791667	0.916667	0.875	0.75	0.958333	0.708333	0.541667	0.916667	0.916667	0.791667	0.708333	0.625	0.5	0.708333	0.666667	0.958333	0.808673	0.0871198
374	34	11	4.4e-005	112.365	7.49361	18.0354	3.64218	0.863636	0.681818	0.954545	0.863636	0.681818	0.818182	0.909091	0.863636	0.772727	0.954545	0.681818	0.545455	0.909091	0.909091	0.772727	0.727273	0.590909	0.5	0.681818	0.636364	1	0.806842	0.0907723
374	22	2910	0.01164	103.156	7.97744	14.0319	3.24324	0.814605	0.442784	0.806529	0.720962	0.708076	0.661512	0.724227	0.71512	0.751375	0.84811	0.641065	0.622852	0.909966	0.80378	0.691409	0.659794	0.725258	0.552921	0.69433	0.514605	0.883505	0.705377	0.0842503
376	24	2607	0.010428	103.141	8.33383	14.0484	3.3906	0.817031	0.444572	0.808976	0.722286	0.709436	0.662447	0.728232	0.716916	0.749521	0.849252	0.645378	0.622938	0.908132	0.805907	0.690641	0.657844	0.724204	0.554469	0.692558	0.513425	0.88435	0.70689	0.0840522
376	24	2607	0.010428	103.141	8.33383	14.0484	3.3906	0.817031	0.444572	0.808976	0.722286	0.709436	0.662447	0.728232	0.716916	0.749521	0.849252	0.645378	0.622938	0.908132	0.805907	0.690641	0.657844	0.724204	0.554469	0.692558	0.513425	0.88435	0.70689	0.0840522
381	29	2132	0.008528	134.237	9.44782	30.7219	6.48396	0.81848	0.44864	0.81379	0.723265	0.71318	0.662054	0.728424	0.711773	0.749531	0.848499	0.643762	0.619606	0.913931	0.805816	0.685741	0.658537	0.724906	0.552533	0.689259	0.511023	0.889071	0.708073	0.0845073
382	30	16	6.4e-005	118.556	9.05015	21.2565	4.99986	0.84375	0.5625	0.90625	0.78125	0.75	0.59375	0.65625	0.75	0.90625	0.90625	0.78125	0.78125	0.84375	0.8125	0.6875	0.625	0.75	0.625	0.625	0.46875	0.9375	0.753781	0.0876491
386	34	15	6e-005	118.57	9.3468	21.2881	5.16229	0.833333	0.533333	0.9	0.766667	0.733333	0.566667	0.666667	0.733333	0.9	0.9	0.766667	0.766667	0.866667	0.833333	0.7	0.6	0.733333	0.6	0.633333	0.466667	0.933333	0.742066	0.0774495
386	22	3916	0.015664	101.996	7.93732	13.5684	3.13076	0.916369	0.610317	0.778728	0.811287	0.852017	0.70978	0.830184	0.835036	0.752937	0.860955	0.674668	0.670455	0.900281	0.653856	0.766343	0.676839	0.676328	0.476507	0.71808	0.519152	0.896323	0.774236	0.0888944
388	24	3539	0.014156	101.953	8.4066	13.5809	3.32799	0.917915	0.613168	0.78087	0.81167	0.854055	0.714044	0.833004	0.837101	0.75332	0.860695	0.675049	0.670105	0.899548	0.655976	0.767448	0.676321	0.675897	0.475276	0.717858	0.518225	0.897005	0.775842	0.0890188
388	24	3539	0.014156	101.953	8.4066	13.5809	3.32799	0.917915	0.613168	0.78087	0.81167	0.854055	0.714044	0.833004	0.837101	0.75332	0.860695	0.675049	0.670105	0.899548	0.655976	0.767448	0.676321	0.675897	0.475276	0.717858	0.518225	0.897005	0.775842	0.0890188
393	29	3010	0.01204	133.545	9.39986	30.2503	6.33321	0.918937	0.615282	0.783056	0.80897	0.853987	0.710631	0.83289	0.839203	0.755482	0.860133	0.675748	0.672093	0.898837	0.660631	0.769435	0.676412	0.676744	0.476578	0.717608	0.514286	0.896512	0.776363	0.0884472
394	30	35	0.00014	115.735	8.5648	19.7614	4.53282	0.942857	0.528571	0.9	0.857143	0.814286	0.7	0.771429	0.828571	0.714286	0.9	0.671429	0.671429	0.885714	0.714286	0.685714	0.657143	0.685714	0.542857	0.728571	0.457143	0.828571	0.777031	0.0699517
398	34	31	0.000124	115.741	9.06421	19.803	4.79768	0.935484	0.564516	0.887097	0.83871	0.83871	0.709677	0.806452	0.854839	0.709677	0.903226	0.709677	0.66129	0.870968	0.725806	0.693548	0.66129	0.66129	0.516129	0.725806	0.483871	0.822581	0.783972	0.067893
398	22	4793	0.019172	101.194	7.84084	13.2506	3.06344	0.910703	0.590862	0.791988	0.795639	0.7657	0.766952	0.790111	0.755894	0.782808	0.807115	0.719904	0.609952	0.838097	0.744315	0.717922	0.671604	0.691112	0.524932	0.795639	0.576987	0.87753	0.761979	0.093982
400	24	4331	0.017324	101.072	8.2266	13.2271	3.21461	0.911568	0.596514	0.795428	0.797737	0.765528	0.772224	0.792888	0.758024	0.783999	0.808358	0.720503	0.608866	0.838721	0.744285	0.718194	0.673863	0.69245	0.52205	0.796006	0.576426	0.877511	0.764141	0.0933293
400	24	4331	0.017324	101.072	8.2266	13.2271	3.21461	0.911568	0.596514	0.795428	0.797737	0.765528	0.772224	0.792888	0.758024	0.783999	0.808358	0.720503	0.608866	0.838721	0.744285	0.718194	0.673863	0.69245	0.52205	0.796006	0.576426	0.877511	0.764141	0.0933293
405	29	3552	0.014208	132.607	9.30424	29.6183	6.21688	0.914414	0.598536	0.799972	0.800957	0.767596	0.774352	0.794904	0.761684	0.786881	0.808418	0.722551	0.61022	0.842202	0.741695	0.719032	0.67286	0.696791	0.520974	0.793497	0.57545	0.87866	0.766506	0.0929754
406	30	33	0.000132	119.287	7.55361	21.5309	4.02595	0.878788	0.651515	0.863636	0.863636	0.742424	0.878788	0.833333	0.833333	0.833333	0.757576	0.787879	0.560606	0.878788	0.772727	0.80303	0.757576	0.787879	0.530303	0.848485	0.575758	0.878788	0.798985	0.0807303
410	34	29	0.000116	118.976	7.84409	21.3853	4.18434	0.87931	0.672414	0.862069	0.87931	0.775862	0.87931	0.862069	0.844828	0.827586	0.758621	0.775862	0.551724	0.862069	0.775862	0.810345	0.741379	0.793103	0.534483	0.862069	0.568966	0.87931	0.806899	0.0823947
410	22	4132	0.016528	102.591	7.96388	13.8052	3.19828	0.87016	0.589303	0.815223	0.695547	0.744313	0.748548	0.755445	0.830227	0.791747	0.754356	0.568006	0.600194	0.830591	0.804211	0.66348	0.699903	0.619313	0.458253	0.766094	0.502178	0.892183	0.738789	0.0858208
412	24	3700	0.0148	102.465	8.32115	13.7779	3.35229	0.871892	0.590541	0.816892	0.699595	0.744865	0.751892	0.757838	0.832297	0.791216	0.759324	0.572297	0.601892	0.832838	0.803649	0.667027	0.699324	0.618649	0.456757	0.768784	0.49973	0.891486	0.740714	0.0854931
412	24	3700	0.0148	102.465	8.32115	13.7779	3.35229	0.871892	0.590541	0.816892	0.699595	0.744865	0.751892	0.757838	0.832297	0.791216	0.759324	0.572297	0.601892	0.832838	0.803649	0.667027	0.699324	0.618649	0.456757	0.768784	0.49973	0.891486	0.740714	0.0854931
417	29	3055	0.01222	132.891	9.37644	29.813	6.29841	0.873813	0.592799	0.817512	0.705892	0.745008	0.754337	0.758592	0.829787	0.794108	0.754337	0.572013	0.603273	0.835188	0.803437	0.667267	0.702455	0.618494	0.456792	0.769231	0.502128	0.892308	0.74213	0.0856357
418	30	22	8.8e-005	117.705	9.19733	20.8212	4.97934	0.863636	0.568182	0.931818	0.795455	0.75	0.636364	0.795455	0.818182	0.886364	0.727273	0.568182	0.659091	0.795455	0.727273	0.659091	0.590909	0.636364	0.431818	0.659091	0.454545	0.886364	0.750683	0.0816322
422	34	19	7.6e-005	116.889	9.5653	20.4306	5.20414	0.842105	0.605263	0.921053	0.815789	0.763158	0.631579	0.815789	0.842105	0.894737	0.763158	0.605263	0.684211	0.815789	0.710526	0.657895	0.552632	0.710526	0.473684	0.657895	0.473684	0.894737	0.760904	0.082903
422	22	4086	0.016344	103.069	7.99745	13.9979	3.22656	0.842022	0.529124	0.779369	0.751836	0.758443	0.701297	0.741557	0.774963	0.779246	0.788669	0.627876	0.577827	0.880813	0.774474	0.721855	0.682085	0.69163	0.534508	0.676211	0.595815	0.92095	0.727834	0.0952387
424	24	3681	0.014724	103.017	8.4784	14.0075	3.4344	0.843521	0.5326	0.781581	0.752649	0.760391	0.705243	0.744499	0.776691	0.781989	0.789324	0.627411	0.57919	0.881418	0.774925	0.72263	0.681608	0.690845	0.535316	0.677533	0.594404	0.921625	0.729702	0.0948144
424	24	3681	0.014724	103.017	8.4784	14.0075	3.4344	0.843521	0.5326	0.781581	0.752649	0.760391	0.705243	0.744499	0.776691	0.781989	0.789324	0.627411	0.57919	0.881418	0.774925	0.72263	0.681608	0.690845	0.535316	0.677533	0.594404	0.921625	0.729702	0.0948144
429	29	3063	0.012252	134.975	9.5491	31.2333	6.59432	0.845413	0.536892	0.785831	0.753183	0.759386	0.709762	0.747796	0.78175	0.783219	0.791218	0.635488	0.579987	0.879693	0.777016	0.722005	0.680705	0.691316	0.539993	0.673359	0.595821	0.923441	0.732141	0.0934803
430	30	28	0.000112	117.465	6.99844	20.5372	3.69107	0.875	0.678571	0.857143	0.839286	0.892857	0.857143	0.767857	0.910714	0.732143	0.839286	0.589286	0.446429	0.892857	0.803571	0.642857	0.696429	0.678571	0.428571	0.696429	0.607143	0.892857	0.791774	0.05833
434	34	24	9.6e-005	117.09	6.58471	20.3174	3.37102	0.875	0.666667	0.854167	0.833333	0.875	0.833333	0.75	0.916667	0.708333	0.854167	0.5625	0.395833	0.895833	0.770833	0.666667	0.666667	0.666667	0.416667	0.666667	0.5625	0.916667	0.781153	0.0562626
434	22	4501	0.018004	103.134	7.87581	14.0168	3.18951	0.877138	0.510998	0.804155	0.731282	0.809265	0.679182	0.729505	0.75972	0.752388	0.799045	0.69329	0.585981	0.854032	0.748389	0.721284	0.718729	0.654521	0.544657	0.712175	0.515996	0.892468	0.732763	0.0822119
436	24	4041	0.016164	103.044	8.44023	14.0162	3.4277	0.88196	0.514353	0.805741	0.733853	0.810567	0.680896	0.727295	0.762559	0.750928	0.801411	0.694754	0.586736	0.856842	0.74833	0.719376	0.719376	0.655531	0.541574	0.710839	0.518312	0.894581	0.734665	0.0817313
436	24	4041	0.016164	103.044	8.44023	14.0162	3.4277	0.88196	0.514353	0.805741	0.733853	0.810567	0.680896	0.727295	0.762559	0.750928	0.801411	0.694754	0.586736	0.856842	0.74833	0.719376	0.719376	0.655531	0.541574	0.710839	0.518312	0.894581	0.734665	0.0817313
441	29	3379	0.013516	134.435	9.43497	30.8548	6.49602	0.886949	0.518941	0.806008	0.739568	0.809559	0.68245	0.72773	0.768571	0.75037	0.802012	0.696064	0.58834	0.85765	0.746079	0.720036	0.721515	0.65404	0.541136	0.712489	0.519088	0.897455	0.737001	0.0811412
442	30	30	0.00012	119.634	7.5287	21.7158	4.06631	0.933333	0.566667	0.75	0.8	0.866667	0.75	0.733333	0.85	0.8	0.833333	0.8	0.516667	0.883333	0.8	0.666667	0.75	0.633333	0.516667	0.75	0.416667	0.933333	0.768109	0.0758951
446	34	28	0.000112	119.09	7.37464	21.4144	3.9565	0.964286	0.535714	0.732143	0.785714	0.857143	0.75	0.714286	0.857143	0.785714	0.857143	0.803571	0.517857	0.875	0.785714	0.660714	0.75	0.642857	0.517857	0.732143	0.375	0.928571	0.76336	0.0763529
446	22	4465	0.01786	102.316	7.98429	13.6975	3.186	0.876708	0.606607	0.784099	0.756439	0.798768	0.744121	0.818813	0.78925	0.707391	0.847256	0.698768	0.615677	0.862486	0.716797	0.721053	0.694401	0.659351	0.55196	0.653863	0.505375	0.890594	0.754936	0.0872766
448	24	4060	0.01624	102.101	8.4184	13.6402	3.35753	0.880049	0.610099	0.7867	0.758374	0.803325	0.747783	0.821305	0.788177	0.708251	0.848399	0.700493	0.616256	0.864163	0.715148	0.721552	0.696675	0.661453	0.551724	0.655542	0.503818	0.890394	0.757277	0.0869751
448	24	4060	0.01624	102.101	8.4184	13.6402	3.35753	0.880049	0.610099	0.7867	0.758374	0.803325	0.747783	0.821305	0.788177	0.708251	0.848399	0.700493	0.616256	0.864163	0.715148	0.721552	0.696675	0.661453	0.551724	0.655542	0.503818	0.890394	0.757277	0.0869751
453	29	3369	0.013476	132.874	9.50212	29.8143	6.42288	0.880528	0.618284	0.790591	0.760908	0.804987	0.749184	0.824132	0.788068	0.708519	0.85233	0.700505	0.617839	0.863461	0.71401	0.722024	0.698278	0.658059	0.549718	0.653903	0.506679	0.889878	0.759571	0.0868027
454	30	35	0.00014	118.584	6.79429	21.1092	3.5941	0.842857	0.628571	0.857143	0.8	0.857143	0.857143	0.885714	0.757143	0.685714	0.785714	0.642857	0.571429	0.928571	0.7	0.685714	0.771429	0.628571	0.628571	0.6	0.485714	0.957143	0.774819	0.0849588
458	34	34	0.000136	118.816	6.75559	21.2294	3.57657	0.838235	0.617647	0.867647	0.794118	0.852941	0.852941	0.882353	0.75	0.676471	0.779412	0.632353	0.558824	0.941176	0.705882	0.676471	0.779412	0.632353	0.617647	0.602941	0.5	0.955882	0.771273	0.0836076
458	22	5415	0.02166	101.501	8.05704	13.3821	3.15542	0.903601	0.580148	0.794829	0.672207	0.756602	0.7506	0.797599	0.896214	0.732318	0.862512	0.660388	0.586242	0.80988	0.772761	0.721699	0.675069	0.596214	0.595937	0.721422	0.581533	0.877747	0.750288	0.0862902
460	24	4868	0.019472	101.282	8.43194	13.3209	3.30419	0.905094	0.58258	0.795809	0.676869	0.758833	0.753389	0.799712	0.897597	0.734901	0.863188	0.662079	0.588537	0.81173	0.773624	0.7235	0.675842	0.59696	0.593981	0.721652	0.579499	0.877671	0.752265	0.085942
460	24	4868	0.019472	101.282	8.43194	13.3209	3.30419	0.905094	0.58258	0.795809	0.676869	0.758833	0.753389	0.799712	0.897597	0.734901	0.863188	0.662079	0.588537	0.81173	0.773624	0.7235	0.675842	0.59696	0.593981	0.721652	0.579499	0.877671	0.752265	0.085942
465	29	4058	0.016232	134.022	9.51807	30.5829	6.49444	0.904756	0.58588	0.799039	0.681493	0.758871	0.75653	0.80101	0.898595	0.737555	0.864342	0.667201	0.590069	0.816905	0.775752	0.723263	0.674963	0.594381	0.595614	0.721538	0.579719	0.878512	0.754272	0.0858614
466	30	17	6.8e-005	120.223	8.83048	22.1395	5.25837	0.911765	0.617647	0.735294	0.676471	0.794118	0.823529	0.764706	0.970588	0.794118	0.823529	0.823529	0.588235	0.970588	0.852941	0.852941	0.705882	0.588235	0.823529	0.735294	0.647059	0.852941	0.778301	0.0911936
470	34	13	5.2e-005	120.769	9.66548	22.5088	5.79683	0.961538	0.692308	0.692308	0.653846	0.807692	0.846154	0.807692	0.961538	0.769231	0.807692	0.807692	0.576923	0.961538	0.807692	0.846154	0.730769	0.692308	0.961538	0.692308	0.653846	0.846154	0.792151	0.0885373
470	22	4308	0.017232	103.174	7.79306	14.0272	3.14813	0.880455	0.616643	0.793059	0.721797	0.805478	0.787721	0.795381	0.787604	0.790274	0.749071	0.630339	0.637883	0.876045	0.791783	0.733171	0.645891	0.670032	0.476903	0.697191	0.571379	0.886142	0.75651	0.0842824
472	24	3915	0.01566	103.162	8.29709	14.054	3.36596	0.881865	0.622733	0.795785	0.724521	0.807663	0.789655	0.796935	0.789783	0.795147	0.749298	0.633206	0.637676	0.876756	0.791315	0.73461	0.647382	0.665773	0.478161	0.697063	0.571264	0.887356	0.758873	0.0837753
472	24	3915	0.01566	103.162	8.29709	14.054	3.36596	0.881865	0.622733	0.795785	0.724521	0.807663	0.789655	0.796935	0.789783	0.795147	0.749298	0.633206	0.637676	0.876756	0.791315	0.73461	0.647382	0.665773	0.478161	0.697063	0.571264	0.887356	0.758873	0.0837753
477	29	3285	0.01314	136.005	9.38897	31.929	6.60383	0.882801	0.625114	0.801218	0.724505	0.807002	0.789193	0.801979	0.791629	0.794521	0.751142	0.634094	0.637443	0.878387	0.792998	0.730746	0.648097	0.667428	0.480061	0.698174	0.573516	0.88828	0.760364	0.0833502
478	30	12	4.8e-005	120.926	7.64767	22.426	4.18798	0.916667	0.666667	0.75	0.666667	0.958333	0.916667	0.916667	0.833333	0.833333	0.75	0.625	0.708333	0.916667	0.833333	0.75	0.625	0.75	0.5	0.666667	0.666667	0.833333	0.796511	0.0618885
482	34	11	4.4e-005	119.908	7.16749	21.8399	3.87449	0.909091	0.681818	0.772727	0.681818	1	0.909091	0.909091	0.818182	0.863636	0.727273	0.636364	0.681818	0.909091	0.818182	0.772727	0.681818	0.772727	0.5	0.681818	0.681818	0.863636	0.804261	0.0588017
482	22	2382	0.009528	105.825	8.1203	15.1408	3.48521	0.882452	0.621117	0.805835	0.718094	0.796809	0.731318	0.764903	0.839631	0.744123	0.798699	0.650504	0.642527	0.86461	0.780437	0.666037	0.671914	0.697103	0.594039	0.737825	0.544081	0.86314	0.755849	0.0879428
484	24	2173	0.008692	105.777	8.67797	15.1584	3.75744	0.883111	0.623792	0.80856	0.719742	0.798205	0.734699	0.766452	0.838932	0.745973	0.801657	0.650483	0.644501	0.866314	0.780718	0.66728	0.672112	0.696503	0.593419	0.741141	0.544179	0.864243	0.757476	0.0878319
484	24	2173	0.008692	105.777	8.67797	15.1584	3.75744	0.883111	0.623792	0.80856	0.719742	0.798205	0.734699	0.766452	0.838932	0.745973	0.801657	0.650483	0.644501	0.866314	0.780718	0.66728	0.672112	0.696503	0.593419	0.741141	0.544179	0.864243	0.757476	0.0878319
489	29	1800	0.0072	136.877	9.71169	32.5712	6.97497	0.889444	0.634722	0.809444	0.7225	0.795	0.741111	0.767778	0.840278	0.750556	0.801667	0.653056	0.645	0.865	0.7825	0.666111	0.668611	0.696667	0.592222	0.736389	0.543333	0.865833	0.760637	0.0866731
490	30	14	5.6e-005	122.603	8.84238	23.4473	4.88397	0.964286	0.785714	0.785714	0.678571	0.75	0.75	0.892857	0.892857	0.75	0.714286	0.571429	0.714286	0.928571	0.892857	0.642857	0.607143	0.678571	0.678571	0.714286	0.642857	0.964286	0.790907	0.0807924
494	34	12	4.8e-005	121.704	8.96416	22.9531	4.91552	0.958333	0.75	0.833333	0.708333	0.75	0.708333	0.875	0.916667	0.791667	0.666667	0.625	0.75	0.958333	0.875	0.625	0.625	0.708333	0.708333	0.708333	0.666667	0.958333	0.794725	0.0752608
494	22	3362	0.013448	104.346	7.91227	14.5108	3.27868	0.888311	0.593248	0.788221	0.747323	0.793427	0.737507	0.759369	0.752528	0.798037	0.824063	0.654075	0.645003	0.852915	0.784355	0.764575	0.715943	0.677127	0.552647	0.742415	0.555919	0.890393	0.754554	0.0847025
496	24	3071	0.012284	104.182	8.38001	14.474	3.49154	0.88945	0.59492	0.791599	0.750081	0.797297	0.741289	0.760827	0.757408	0.79746	0.82579	0.654184	0.644253	0.852979	0.786552	0.764409	0.716705	0.675838	0.553566	0.74308	0.554705	0.892055	0.756535	0.0849441
496	24	3071	0.012284	104.182	8.38001	14.474	3.49154	0.88945	0.59492	0.791599	0.750081	0.797297	0.741289	0.760827	0.757408	0.79746	0.82579	0.654184	0.644253	0.852979	0.786552	0.764409	0.716705	0.675838	0.553566	0.74308	0.554705	0.892055	0.756535	0.0849441
501	29	2590	0.01036	133.473	9.40394	30.2033	6.37423	0.893243	0.598069	0.791699	0.750965	0.800386	0.744208	0.761583	0.758494	0.799035	0.825676	0.657722	0.642085	0.854247	0.782625	0.763514	0.713127	0.675097	0.553282	0.740347	0.561004	0.894015	0.758144	0.0853334
502	30	15	6e-005	120.603	11.3238	22.5678	6.39737	0.9	0.633333	0.866667	0.833333	0.733333	0.633333	0.9	0.866667	0.833333	0.766667	0.7	0.566667	0.8	0.833333	0.866667	0.666667	0.766667	0.566667	0.833333	0.566667	0.966667	0.781894	0.0697783
506	34	12	4.8e-005	117.928	10.0454	21.0105	5.46333	0.958333	0.625	0.833333	0.791667	0.666667	0.666667	0.916667	0.833333	0.791667	0.75	0.708333	0.5	0.875	0.791667	0.875	0.708333	0.791667	0.583333	0.833333	0.5	1	0.77573	0.0716307
506	22	4697	0.018788	102.545	7.88718	13.7822	3.1514	0.875665	0.632638	0.776027	0.73036	0.757824	0.673728	0.770385	0.808708	0.744944	0.819779	0.682457	0.604641	0.890781	0.775389	0.732808	0.686608	0.667554	0.609006	0.716628	0.533106	0.85182	0.74808	0.0848562
508	24	4294	0.017176	102.487	8.42178	13.793	3.38362	0.879367	0.635422	0.776549	0.734746	0.759781	0.676293	0.771076	0.809967	0.745925	0.820447	0.682231	0.604914	0.891127	0.777247	0.734746	0.686889	0.667676	0.611202	0.717746	0.5347	0.852003	0.750088	0.0841227
508	24	4294	0.017176	102.487	8.42178	13.793	3.38362	0.879367	0.635422	0.776549	0.734746	0.759781	0.676293	0.771076	0.809967	0.745925	0.820447	0.682231	0.604914	0.891127	0.777247	0.734746	0.686889	0.667676	0.611202	0.717746	0.5347	0.852003	0.750088	0.0841227
513	29	3595	0.01438	132.324	9.51049	29.4508	6.34665	0.880946	0.640056	0.778164	0.73783	0.766481	0.680389	0.772045	0.811266	0.743255	0.818776	0.685118	0.60612	0.88943	0.774965	0.734631	0.685257	0.668428	0.611266	0.722392	0.535883	0.852017	0.752213	0.0834318
514	30	50	0.0002	117.59	9.57922	20.7958	5.31291	0.92	0.75	0.82	0.79	0.81	0.69	0.69	0.9	0.73	0.81	0.69	0.61	0.85	0.78	0.67	0.77	0.73	0.65	0.69	0.49	0.8	0.784261	0.0768617
518	34	48	0.000192	118.028	9.52828	21.0198	5.30529	0.9375	0.75	0.822917	0.791667	0.822917	0.6875	0.697917	0.90625	0.729167	0.822917	0.6875	0.614583	0.864583	0.78125	0.666667	0.78125	0.729167	0.65625	0.697917	0.489583	0.791667	0.790087	0.0725157
518	22	7955	0.03182	100.451	7.94552	12.9713	3.05243	0.868448	0.665242	0.803331	0.743243	0.793463	0.75374	0.788058	0.864362	0.725204	0.858328	0.665053	0.673099	0.871842	0.796983	0.756568	0.731238	0.678944	0.585418	0.73017	0.603206	0.90352	0.771289	0.0863784
520	24	7226	0.028904	100.285	8.47018	12.9409	3.26447	0.871229	0.67008	0.805494	0.744188	0.795461	0.755882	0.789925	0.865278	0.726889	0.85649	0.664476	0.673471	0.871921	0.79726	0.756573	0.729864	0.679491	0.588431	0.729242	0.603653	0.903058	0.773117	0.0863902
520	24	7226	0.028904	100.285	8.47018	12.9409	3.26447	0.871229	0.67008	0.805494	0.744188	0.795461	0.755882	0.789925	0.865278	0.726889	0.85649	0.664476	0.673471	0.871921	0.79726	0.756573	0.729864	0.679491	0.588431	0.729242	0.603653	0.903058	0.773117	0.0863902
525	29	6090	0.02436	131.898	9.50809	29.171	6.28966	0.872332	0.674466	0.804023	0.742036	0.79688	0.755747	0.792857	0.865107	0.730131	0.855993	0.662069	0.674548	0.872578	0.798276	0.757061	0.729064	0.677504	0.590805	0.728736	0.605911	0.905337	0.773866	0.0864029
526	30	89	0.000356	115.717	8.39848	19.7373	4.32593	0.921348	0.792135	0.831461	0.792135	0.814607	0.837079	0.870787	0.904494	0.741573	0.876404	0.679775	0.713483	0.88764	0.820225	0.825843	0.769663	0.629213	0.58427	0.719101	0.578652	0.91573	0.821881	0.0647531
530	34	82	0.000328	115.32	8.24622	19.5263	4.20133	0.920732	0.792683	0.823171	0.804878	0.823171	0.829268	0.859756	0.896341	0.756098	0.871951	0.70122	0.731707	0.896341	0.804878	0.823171	0.77439	0.621951	0.585366	0.737805	0.591463	0.908537	0.823035	0.0664507
530	22	7788	0.031152	100.682	7.99608	13.0627	3.0886	0.867488	0.675205	0.798857	0.708911	0.785889	0.78621	0.793785	0.822227	0.819209	0.810927	0.64548	0.629494	0.85651	0.794171	0.70737	0.685799	0.644967	0.548857	0.706471	0.570108	0.878788	0.765612	0.0899238
532	24	7070	0.02828	100.579	8.45386	13.0519	3.27019	0.872136	0.678289	0.799576	0.711881	0.787199	0.788897	0.794767	0.825743	0.821287	0.812659	0.64505	0.631825	0.857001	0.79512	0.706931	0.68529	0.644554	0.549576	0.706436	0.569873	0.880057	0.767793	0.0896281
532	24	7070	0.02828	100.579	8.45386	13.0519	3.27019	0.872136	0.678289	0.799576	0.711881	0.787199	0.788897	0.794767	0.825743	0.821287	0.812659	0.64505	0.631825	0.857001	0.79512	0.706931	0.68529	0.644554	0.549576	0.706436	0.569873	0.880057	0.767793	0.0896281
537	29	5941	0.023764	130.945	9.429	28.5448	6.13712	0.875021	0.682713	0.801212	0.715957	0.790944	0.78783	0.798266	0.829238	0.823515	0.813499	0.65149	0.634994	0.856926	0.797341	0.707372	0.691971	0.643579	0.552685	0.706783	0.567834	0.882091	0.770543	0.0889277
538	30	88	0.000352	116.672	8.58769	20.2393	4.59416	0.903409	0.772727	0.869318	0.755682	0.778409	0.818182	0.778409	0.835227	0.857955	0.846591	0.670455	0.670455	0.863636	0.852273	0.721591	0.755682	0.698864	0.556818	0.721591	0.630682	0.897727	0.805794	0.0873739
542	34	78	0.000312	116.565	8.66631	20.1901	4.62456	0.897436	0.75	0.878205	0.75	0.775641	0.807692	0.782051	0.826923	0.871795	0.852564	0.679487	0.679487	0.852564	0.839744	0.730769	0.74359	0.698718	0.544872	0.711538	0.634615	0.891026	0.801958	0.0892328
542	22	5784	0.023136	101.874	8.05899	13.5283	3.19575	0.88425	0.599758	0.825899	0.720263	0.754495	0.680239	0.787517	0.8514	0.750605	0.826072	0.667445	0.659319	0.85166	0.818378	0.699689	0.691649	0.708766	0.637794	0.710062	0.569502	0.857106	0.755147	0.086292
544	24	5236	0.020944	101.863	8.509	13.5525	3.38966	0.886937	0.601604	0.826776	0.720397	0.756875	0.682869	0.787529	0.853037	0.752292	0.824484	0.669882	0.66186	0.853419	0.818277	0.700057	0.691749	0.711134	0.638464	0.706933	0.569232	0.85657	0.75656	0.0864476
544	24	5236	0.020944	101.863	8.509	13.5525	3.38966	0.886937	0.601604	0.826776	0.720397	0.756875	0.682869	0.787529	0.853037	0.752292	0.824484	0.669882	0.66186	0.853419	0.818277	0.700057	0.691749	0.711134	0.638464	0.706933	0.569232	0.85657	0.75656	0.0864476
549	29	4355	0.01742	132.267	9.56058	29.4181	6.37668	0.891274	0.601378	0.828703	0.724569	0.763146	0.686682	0.789323	0.853617	0.753961	0.822273	0.669346	0.661653	0.85442	0.81814	0.698393	0.690471	0.715155	0.637773	0.708266	0.567509	0.856716	0.758654	0.0856768
550	30	50	0.0002	115.899	8.42255	19.8298	4.28446	0.89	0.62	0.82	0.71	0.73	0.73	0.86	0.89	0.77	0.81	0.69	0.7	0.92	0.84	0.68	0.75	0.69	0.67	0.67	0.63	0.79	0.769741	0.0910527
554	34	46	0.000184	115.859	8.63961	19.8254	4.39235	0.902174	0.630435	0.815217	0.728261	0.728261	0.706522	0.869565	0.880435	0.782609	0.804348	0.673913	0.673913	0.923913	0.836957	0.673913	0.75	0.684783	0.673913	0.673913	0.608696	0.804348	0.77118	0.0944175
554	22	7779	0.031116	100.472	8.00733	12.9829	3.07216	0.889446	0.669816	0.764044	0.732228	0.800488	0.688713	0.771436	0.79329	0.769443	0.828963	0.679072	0.648798	0.853259	0.767322	0.764108	0.725415	0.662167	0.641663	0.69874	0.596092	0.88109	0.760714	0.0841461
556	24	7105	0.02842	100.418	8.41973	12.988	3.2416	0.89064	0.673399	0.766151	0.734342	0.8019	0.691626	0.773892	0.7943	0.769599	0.831034	0.67931	0.64905	0.853343	0.765588	0.764532	0.728079	0.661647	0.641731	0.700211	0.598452	0.882759	0.762424	0.0838583
556	24	7105	0.02842	100.418	8.41973	12.988	3.2416	0.89064	0.673399	0.766151	0.734342	0.8019	0.691626	0.773892	0.7943	0.769599	0.831034	0.67931	0.64905	0.853343	0.765588	0.764532	0.728079	0.661647	0.641731	0.700211	0.598452	0.882759	0.762424	0.0838583
561	29	5923	0.023692	131.621	9.43766	28.9838	6.21894	0.893804	0.678457	0.76912	0.738984	0.80466	0.692048	0.776296	0.797062	0.77427	0.827706	0.679976	0.651612	0.850836	0.765406	0.764815	0.728685	0.662164	0.641651	0.701418	0.60054	0.880888	0.764978	0.0833342
562	30	74	0.000296	114.497	7.74159	19.0821	3.85434	0.912162	0.709459	0.783784	0.756757	0.864865	0.77027	0.810811	0.831081	0.817568	0.858108	0.668919	0.641892	0.810811	0.790541	0.797297	0.75	0.628378	0.574324	0.695946	0.547297	0.878378	0.790069	0.0796327
566	34	67	0.000268	113.989	7.40746	18.8101	3.58852	0.91791	0.701493	0.783582	0.768657	0.858209	0.761194	0.80597	0.813433	0.820896	0.850746	0.656716	0.61194	0.80597	0.798507	0.820896	0.761194	0.641791	0.559701	0.69403	0.537313	0.88806	0.787817	0.0806968
566	22	8254	0.033016	100.234	7.98565	12.8905	3.02692	0.879452	0.692149	0.831294	0.711837	0.770717	0.660468	0.780046	0.800763	0.77526	0.818512	0.643809	0.668646	0.891083	0.785256	0.715653	0.776109	0.652835	0.570875	0.73316	0.581112	0.891447	0.763756	0.0838354
568	24	7496	0.029984	100.092	8.4157	12.8633	3.19133	0.880803	0.696572	0.834645	0.714581	0.771078	0.660219	0.781083	0.800227	0.776748	0.818903	0.645811	0.669957	0.890208	0.784552	0.714448	0.778348	0.654616	0.572572	0.733591	0.582177	0.892343	0.765395	0.0833765
568	24	7496	0.029984	100.092	8.4157	12.8633	3.19133	0.880803	0.696572	0.834645	0.714581	0.771078	0.660219	0.781083	0.800227	0.776748	0.818903	0.645811	0.669957	0.890208	0.784552	0.714448	0.778348	0.654616	0.572572	0.733591	0.582177	0.892343	0.765395	0.0833765
573	29	6193	0.024772	129.21	9.46065	27.4431	5.96083	0.882044	0.702971	0.838043	0.715001	0.772808	0.660423	0.781043	0.803326	0.77846	0.818828	0.648232	0.673583	0.890441	0.783627	0.712902	0.775069	0.656871	0.574358	0.730825	0.583239	0.890764	0.767296	0.0828261
574	30	110	0.00044	113.749	8.50182	18.7695	4.24817	0.927273	0.740909	0.877273	0.736364	0.818182	0.668182	0.786364	0.777273	0.790909	0.831818	0.695455	0.672727	0.863636	0.781818	0.663636	0.786364	0.654545	0.55	0.722727	0.622727	0.931818	0.78925	0.0755584
578	34	100	0.0004	114.092	8.72042	18.9525	4.36213	0.93	0.73	0.89	0.735	0.82	0.675	0.775	0.78	0.78	0.835	0.695	0.67	0.875	0.78	0.675	0.79	0.645	0.555	0.73	0.615	0.93	0.789591	0.0769518
578	22	9022	0.036088	100.314	7.99361	12.9216	3.03987	0.877522	0.669641	0.777045	0.720849	0.814786	0.743128	0.798437	0.801541	0.752161	0.840279	0.657781	0.659444	0.831745	0.798714	0.758147	0.671858	0.683551	0.624474	0.71442	0.588395	0.902405	0.764888	0.0858089
580	24	8196	0.032784	100.223	8.39117	12.9113	3.19294	0.880185	0.674109	0.778551	0.723829	0.818326	0.745913	0.797828	0.801061	0.753965	0.842789	0.658126	0.660322	0.832662	0.79917	0.758114	0.671791	0.684968	0.625671	0.715227	0.589312	0.904649	0.766991	0.0854637
580	24	8196	0.032784	100.223	8.39117	12.9113	3.19294	0.880185	0.674109	0.778551	0.723829	0.818326	0.745913	0.797828	0.801061	0.753965	0.842789	0.658126	0.660322	0.832662	0.79917	0.758114	0.671791	0.684968	0.625671	0.715227	0.589312	0.904649	0.766991	0.0854637
585	29	6824	0.027296	131.935	9.456	29.1894	6.22085	0.880129	0.67922	0.781653	0.72692	0.819094	0.745897	0.799751	0.802902	0.755349	0.842981	0.663394	0.662808	0.83155	0.799018	0.758719	0.672992	0.685229	0.627858	0.712412	0.588951	0.903649	0.768831	0.0851647
586	30	104	0.000416	115.66	7.63486	19.6554	3.90636	0.889423	0.754808	0.826923	0.759615	0.836538	0.754808	0.831731	0.836538	0.764423	0.822115	0.673077	0.658654	0.826923	0.788462	0.759615	0.673077	0.75	0.600962	0.711538	0.591346	0.942308	0.793412	0.0788181
590	34	90	0.00036	115.709	7.86586	19.6952	4.03104	0.894444	0.766667	0.811111	0.75	0.844444	0.772222	0.833333	0.838889	0.772222	0.822222	0.672222	0.638889	0.833333	0.794444	0.755556	0.677778	0.75	0.611111	0.711111	0.6	0.938889	0.795316	0.0797927
590	22	8211	0.032844	100.82	7.95214	13.113	3.07757	0.859091	0.675131	0.803922	0.707039	0.78474	0.743271	0.752832	0.862867	0.772622	0.831202	0.652661	0.643649	0.859518	0.775545	0.75752	0.677019	0.688954	0.607052	0.71459	0.628486	0.88692	0.762947	0.0830708
592	24	7474	0.029896	100.763	8.35789	13.1163	3.24512	0.861185	0.678753	0.806931	0.707787	0.785055	0.745451	0.753278	0.862925	0.773481	0.83088	0.652663	0.644902	0.860784	0.77609	0.759433	0.677816	0.690728	0.606503	0.715079	0.627375	0.887142	0.764475	0.0828653
592	24	7474	0.029896	100.763	8.35789	13.1163	3.24512	0.861185	0.678753	0.806931	0.707787	0.785055	0.745451	0.753278	0.862925	0.773481	0.83088	0.652663	0.644902	0.860784	0.77609	0.759433	0.677816	0.690728	0.606503	0.715079	0.627375	0.887142	0.764475	0.0828653
597	29	6249	0.024996	132.404	9.43924	29.4959	6.26652	0.864538	0.678669	0.808929	0.709634	0.786206	0.74844	0.755001	0.863338	0.773564	0.833253	0.651224	0.645223	0.861098	0.775964	0.760042	0.679069	0.695151	0.605777	0.718595	0.62394	0.886062	0.765916	0.0825318
598	30	71	0.000284	116.195	8.26988	19.9703	4.29671	0.93662	0.760563	0.84507	0.788732	0.816901	0.690141	0.71831	0.894366	0.774648	0.816901	0.676056	0.647887	0.866197	0.739437	0.753521	0.690141	0.711268	0.704225	0.816901	0.626761	0.873239	0.798034	0.0704944
602	34	65	0.00026	115.817	8.16323	19.7713	4.21293	0.930769	0.776923	0.853846	0.8	0.8	0.692308	0.707692	0.892308	0.776923	0.815385	0.676923	0.638462	0.861538	0.738462	0.761538	0.7	0.707692	0.707692	0.815385	0.623077	0.869231	0.799214	0.0718395
602	22	7297	0.029188	101.249	7.99566	13.2809	3.12105	0.838016	0.702618	0.844662	0.780047	0.75997	0.732082	0.749486	0.818419	0.775182	0.865904	0.696108	0.722557	0.858503	0.803892	0.759764	0.717829	0.709607	0.614225	0.699123	0.602713	0.86981	0.775624	0.0840978
604	24	6635	0.02654	101.13	8.4446	13.263	3.30227	0.842125	0.705124	0.8474	0.782668	0.760663	0.731047	0.751017	0.819518	0.774454	0.865938	0.700754	0.72321	0.858779	0.803466	0.762472	0.718538	0.712359	0.615901	0.699246	0.6052	0.870234	0.777492	0.0834145
604	24	6635	0.02654	101.13	8.4446	13.263	3.30227	0.842125	0.705124	0.8474	0.782668	0.760663	0.731047	0.751017	0.819518	0.774454	0.865938	0.700754	0.72321	0.858779	0.803466	0.762472	0.718538	0.712359	0.615901	0.699246	0.6052	0.870234	0.777492	0.0834145
609	29	5566	0.022264	133.376	9.40024	30.1386	6.36739	0.843963	0.708049	0.849084	0.785304	0.762217	0.732483	0.751527	0.820697	0.774434	0.865433	0.701132	0.721973	0.858516	0.805426	0.764732	0.71793	0.716673	0.613547	0.699066	0.604923	0.869745	0.778924	0.0828415
610	30	43	0.000172	118.684	6.4346	21.1414	3.415	0.906977	0.744186	0.813953	0.848837	0.77907	0.732558	0.755814	0.872093	0.825581	0.77907	0.639535	0.802326	0.802326	0.825581	0.802326	0.627907	0.755814	0.546512	0.639535	0.627907	0.860465	0.796025	0.0698066
614	34	38	0.000152	118.54	6.30182	21.0578	3.33597	0.907895	0.75	0.802632	0.855263	0.802632	0.736842	0.763158	0.881579	0.842105	0.776316	0.671053	0.789474	0.842105	0.828947	0.842105	0.644737	0.75	0.565789	0.631579	0.657895	0.842105	0.803002	0.0689535
614	22	5581	0.022324	102.49	8.03923	13.7698	3.22065	0.914711	0.725676	0.80568	0.761064	0.79699	0.697187	0.773249	0.822792	0.782566	0.826465	0.624709	0.677567	0.843487	0.769755	0.731321	0.739473	0.663412	0.646748	0.697545	0.609927	0.869378	0.779748	0.0813385
616	24	5096	0.020384	102.348	8.37666	13.735	3.35795	0.916699	0.729003	0.807594	0.763932	0.796801	0.699568	0.774137	0.8229	0.783359	0.825549	0.624509	0.680141	0.845173	0.769231	0.730181	0.737539	0.664345	0.647567	0.696625	0.610283	0.869996	0.781205	0.0811462
616	24	5096	0.020384	102.348	8.37666	13.735	3.35795	0.916699	0.729003	0.807594	0.763932	0.796801	0.699568	0.774137	0.8229	0.783359	0.825549	0.624509	0.680141	0.845173	0.769231	0.730181	0.737539	0.664345	0.647567	0.696625	0.610283	0.869996	0.781205	0.0811462
621	29	4335	0.01734	132.517	9.38743	29.5661	6.26772	0.915802	0.734717	0.811765	0.763783	0.795732	0.702768	0.777047	0.822837	0.788927	0.824567	0.623299	0.679469	0.848328	0.770473	0.728489	0.736332	0.667013	0.644867	0.692734	0.613264	0.871396	0.782734	0.0810435
622	30	43	0.000172	116.193	8.24409	19.9632	4.09258	0.918605	0.825581	0.895349	0.790698	0.825581	0.744186	0.72093	0.813953	0.848837	0.825581	0.627907	0.72093	0.77907	0.790698	0.767442	0.72093	0.697674	0.697674	0.744186	0.616279	0.906977	0.812422	0.0675707
626	34	39	0.000156	116.326	8.09044	20.0195	4.01223	0.910256	0.820513	0.897436	0.782051	0.833333	0.769231	0.705128	0.807692	0.833333	0.833333	0.628205	0.717949	0.769231	0.820513	0.794872	0.705128	0.705128	0.705128	0.74359	0.666667	0.897436	0.811845	0.0693999
626	22	6385	0.02554	101.842	7.99216	13.5111	3.14239	0.887706	0.688097	0.818716	0.742991	0.788019	0.680814	0.808222	0.747768	0.781754	0.866875	0.685121	0.708536	0.847298	0.759436	0.813156	0.750196	0.668598	0.581519	0.715505	0.603759	0.908144	0.772461	0.0880267
628	24	5847	0.023388	101.769	8.46447	13.5121	3.32664	0.888148	0.691808	0.82025	0.745767	0.790491	0.682572	0.808449	0.751069	0.783308	0.868052	0.686078	0.709167	0.845818	0.75868	0.814093	0.750727	0.668377	0.586113	0.716692	0.605011	0.908928	0.774131	0.088175
628	24	5847	0.023388	101.769	8.46447	13.5121	3.32664	0.888148	0.691808	0.82025	0.745767	0.790491	0.682572	0.808449	0.751069	0.783308	0.868052	0.686078	0.709167	0.845818	0.75868	0.814093	0.750727	0.668377	0.586113	0.716692	0.605011	0.908928	0.774131	0.088175
633	29	4907	0.019628	133.688	9.55286	30.3612	6.47195	0.892399	0.696148	0.820257	0.747707	0.792949	0.682494	0.806195	0.752904	0.786835	0.871103	0.686672	0.711331	0.846036	0.754738	0.813124	0.754636	0.671693	0.585796	0.714286	0.607601	0.909823	0.775993	0.0884178
634	30	50	0.0002	115.419	7.82623	19.5471	3.97576	0.94	0.8	0.89	0.81	0.84	0.79	0.85	0.82	0.83	0.92	0.81	0.73	0.83	0.76	0.84	0.77	0.67	0.59	0.73	0.58	0.93	0.835463	0.0749107
638	34	44	0.000176	115.197	8.16317	19.4593	4.14175	0.931818	0.795455	0.897727	0.806818	0.829545	0.761364	0.863636	0.829545	0.840909	0.909091	0.806818	0.727273	0.806818	0.738636	0.875	0.738636	0.659091	0.556818	0.738636	0.556818	0.920455	0.831097	0.076997
638	22	7266	0.029064	102.114	7.75117	13.6038	3.07261	0.882948	0.728255	0.806152	0.730663	0.820328	0.771263	0.808629	0.798927	0.754266	0.825145	0.679191	0.671346	0.8654	0.778214	0.773465	0.743738	0.670864	0.615951	0.716075	0.618497	0.887352	0.782357	0.0803558
640	24	6650	0.0266	102.004	8.21331	13.5888	3.26597	0.885338	0.731729	0.807368	0.732481	0.821128	0.774361	0.809098	0.79985	0.754812	0.824962	0.678797	0.671504	0.866767	0.779248	0.775564	0.743233	0.670977	0.616617	0.718872	0.618271	0.887594	0.78393	0.0801554
640	24	6650	0.0266	102.004	8.21331	13.5888	3.26597	0.885338	0.731729	0.807368	0.732481	0.821128	0.774361	0.809098	0.79985	0.754812	0.824962	0.678797	0.671504	0.866767	0.779248	0.775564	0.743233	0.670977	0.616617	0.718872	0.618271	0.887594	0.78393	0.0801554
645	29	5601	0.022404	131.379	9.26736	28.8112	6.07934	0.88636	0.73478	0.811462	0.736654	0.821639	0.775129	0.80932	0.800214	0.752812	0.826906	0.680771	0.670148	0.867077	0.776468	0.777629	0.747009	0.668363	0.620603	0.719425	0.623549	0.88752	0.785543	0.0804674
646	30	57	0.000228	117.041	8.30823	20.4051	4.3336	0.938596	0.754386	0.885965	0.798246	0.824561	0.807018	0.833333	0.77193	0.824561	0.815789	0.657895	0.692982	0.903509	0.780702	0.754386	0.745614	0.675439	0.614035	0.754386	0.596491	0.912281	0.815252	0.0685587
650	34	50	0.0002	116.918	8.41495	20.3492	4.36136	0.95	0.76	0.87	0.79	0.85	0.78	0.85	0.8	0.8	0.82	0.66	0.69	0.9	0.8	0.77	0.73	0.69	0.6	0.76	0.57	0.91	0.817017	0.0713333
650	22	6951	0.027804	101.774	7.94372	13.4816	3.1256	0.884405	0.717091	0.841965	0.757301	0.772982	0.741548	0.795497	0.808948	0.748094	0.847792	0.657387	0.681485	0.833405	0.824917	0.773702	0.741764	0.673932	0.603726	0.694217	0.629694	0.895698	0.781519	0.0833232
652	24	6342	0.025368	101.677	8.45549	13.4763	3.3415	0.88655	0.720041	0.843661	0.759303	0.775465	0.745822	0.797225	0.810628	0.74929	0.849259	0.658862	0.68409	0.832939	0.826947	0.773179	0.743614	0.675891	0.603516	0.695049	0.62843	0.894119	0.783563	0.0825785
652	24	6342	0.025368	101.677	8.45549	13.4763	3.3415	0.88655	0.720041	0.843661	0.759303	0.775465	0.745822	0.797225	0.810628	0.74929	0.849259	0.658862	0.68409	0.832939	0.826947	0.773179	0.743614	0.675891	0.603516	0.695049	0.62843	0.894119	0.783563	0.0825785
657	29	5321	0.021284	132.389	9.4529	29.4876	6.28071	0.891092	0.72477	0.846739	0.762545	0.775324	0.748168	0.796655	0.81122	0.746758	0.851156	0.662094	0.684458	0.832174	0.828416	0.773539	0.743751	0.678256	0.607968	0.697143	0.631742	0.893441	0.785839	0.0821678
658	30	84	0.000336	116.248	7.65296	19.9525	3.88805	0.875	0.767857	0.904762	0.797619	0.785714	0.767857	0.779762	0.863095	0.779762	0.904762	0.696429	0.702381	0.815476	0.880952	0.738095	0.738095	0.744048	0.660714	0.619048	0.678571	0.916667	0.808545	0.0822203
662	34	74	0.000296	116.247	7.74732	19.9578	3.93299	0.871622	0.824324	0.898649	0.810811	0.783784	0.783784	0.783784	0.871622	0.783784	0.912162	0.709459	0.682432	0.817568	0.885135	0.756757	0.763514	0.763514	0.655405	0.608108	0.682432	0.912162	0.81868	0.0767998
662	22	9723	0.038892	100.058	7.83197	12.8153	2.97686	0.874679	0.707806	0.825003	0.75378	0.750026	0.733724	0.760619	0.820014	0.788851	0.811169	0.612517	0.677209	0.850458	0.802941	0.734598	0.772293	0.688676	0.634166	0.718451	0.594261	0.85092	0.771878	0.0817536
664	24	8870	0.03548	99.9335	8.28481	12.7961	3.16685	0.877001	0.711274	0.826663	0.75699	0.75124	0.734386	0.762514	0.821984	0.788501	0.810992	0.612852	0.676832	0.850169	0.801804	0.735851	0.772661	0.690248	0.635513	0.717531	0.594532	0.851409	0.773499	0.0812465
664	24	8870	0.03548	99.9335	8.28481	12.7961	3.16685	0.877001	0.711274	0.826663	0.75699	0.75124	0.734386	0.762514	0.821984	0.788501	0.810992	0.612852	0.676832	0.850169	0.801804	0.735851	0.772661	0.690248	0.635513	0.717531	0.594532	0.851409	0.773499	0.0812465
669	29	7488	0.029952	131.006	9.38615	28.5802	6.12542	0.878873	0.713876	0.828325	0.760417	0.757278	0.735176	0.761886	0.822249	0.791533	0.811966	0.613048	0.675681	0.849025	0.80028	0.733974	0.77277	0.691106	0.635751	0.717147	0.596221	0.854033	0.775197	0.0806523
670	30	113	0.000452	117.789	8.46737	20.8038	4.42707	0.889381	0.774336	0.840708	0.814159	0.769912	0.730088	0.765487	0.858407	0.769912	0.840708	0.561947	0.721239	0.853982	0.769912	0.734513	0.787611	0.690265	0.659292	0.676991	0.561947	0.862832	0.792514	0.0715738
674	34	102	0.000408	117.523	8.53976	20.6712	4.46201	0.887255	0.784314	0.838235	0.818627	0.779412	0.710784	0.769608	0.857843	0.77451	0.843137	0.558824	0.720588	0.857843	0.764706	0.720588	0.789216	0.696078	0.671569	0.681373	0.573529	0.867647	0.793549	0.0714267
674	22	8913	0.035652	100.744	7.87805	13.0797	3.05627	0.857904	0.711096	0.807753	0.752552	0.787894	0.735499	0.79917	0.812465	0.783575	0.861326	0.654662	0.682037	0.872097	0.787894	0.750645	0.758892	0.687198	0.609166	0.711882	0.644171	0.876809	0.776458	0.0837367
676	24	8112	0.032448	100.578	8.31469	13.0428	3.22413	0.861995	0.715976	0.809973	0.756225	0.790372	0.737549	0.800481	0.813425	0.784517	0.86181	0.65625	0.68485	0.872535	0.787599	0.752281	0.75943	0.689287	0.608235	0.709998	0.644292	0.875308	0.778959	0.0830145
676	24	8112	0.032448	100.578	8.31469	13.0428	3.22413	0.861995	0.715976	0.809973	0.756225	0.790372	0.737549	0.800481	0.813425	0.784517	0.86181	0.65625	0.68485	0.872535	0.787599	0.752281	0.75943	0.689287	0.608235	0.709998	0.644292	0.875308	0.778959	0.0830145
681	29	6755	0.02702	130.751	9.28573	28.4071	6.04073	0.862398	0.720799	0.811621	0.759956	0.793412	0.73812	0.800666	0.813472	0.784012	0.86262	0.6547	0.681569	0.873131	0.788749	0.751962	0.760326	0.688971	0.610881	0.711769	0.645448	0.875352	0.780417	0.0824622
682	30	105	0.00042	115.863	8.55582	19.8229	4.4116	0.914286	0.757143	0.861905	0.809524	0.790476	0.752381	0.833333	0.828571	0.761905	0.914286	0.67619	0.709524	0.890476	0.804762	0.8	0.785714	0.728571	0.604762	0.685714	0.690476	0.833333	0.811243	0.0695193
686	34	97	0.000388	115.748	8.61599	19.7693	4.44148	0.917526	0.752577	0.850515	0.809278	0.798969	0.757732	0.840206	0.824742	0.773196	0.917526	0.675258	0.706186	0.891753	0.798969	0.793814	0.78866	0.742268	0.613402	0.680412	0.695876	0.850515	0.811766	0.0697327
686	22	9247	0.036988	100.56	8.05189	13.0191	3.09564	0.891532	0.719909	0.833081	0.736131	0.79907	0.736131	0.781767	0.78366	0.803233	0.833027	0.702228	0.693252	0.849735	0.810479	0.755705	0.730615	0.673678	0.635395	0.700768	0.615497	0.881745	0.783158	0.0822911
688	24	8470	0.03388	100.463	8.45767	13.0074	3.25648	0.892503	0.723377	0.834534	0.739669	0.801476	0.737131	0.783058	0.78536	0.803011	0.833648	0.702834	0.694392	0.849055	0.809858	0.756907	0.730224	0.672727	0.634475	0.699174	0.616175	0.883058	0.784672	0.082113
688	24	8470	0.03388	100.463	8.45767	13.0074	3.25648	0.892503	0.723377	0.834534	0.739669	0.801476	0.737131	0.783058	0.78536	0.803011	0.833648	0.702834	0.694392	0.849055	0.809858	0.756907	0.730224	0.672727	0.634475	0.699174	0.616175	0.883058	0.784672	0.082113
693	29	7124	0.028496	132.06	9.58718	29.2843	6.35522	0.895915	0.726909	0.835065	0.737928	0.800674	0.738209	0.784391	0.788672	0.805727	0.835556	0.702274	0.694975	0.847768	0.8105	0.755334	0.728313	0.671603	0.633914	0.697501	0.616718	0.883001	0.785854	0.0819636
694	30	85	0.00034	116.332	9.41224	20.1247	4.79969	0.923529	0.794118	0.876471	0.817647	0.841176	0.764706	0.782353	0.770588	0.870588	0.858824	0.682353	0.758824	0.858824	0.817647	0.788235	0.741176	0.623529	0.652941	0.694118	0.594118	0.841176	0.819827	0.0696703
698	34	75	0.0003	116.496	9.19065	20.1929	4.77234	0.913333	0.8	0.886667	0.826667	0.846667	0.766667	0.78	0.74	0.86	0.86	0.68	0.78	0.86	0.813333	0.8	0.74	0.613333	0.64	0.7	0.613333	0.853333	0.820059	0.071431
698	22	8084	0.032336	101.367	7.82848	13.3166	3.06529	0.867763	0.729466	0.784636	0.754268	0.788533	0.74165	0.806346	0.807397	0.786987	0.808944	0.682954	0.672006	0.851373	0.808449	0.797934	0.745299	0.665141	0.569829	0.733238	0.653142	0.875804	0.777427	0.081922
700	24	7393	0.029572	101.23	8.27533	13.2912	3.24763	0.868321	0.732111	0.786284	0.757609	0.789395	0.744285	0.807521	0.808535	0.789057	0.80982	0.681861	0.671784	0.850467	0.810294	0.79927	0.7453	0.667523	0.567496	0.731232	0.655079	0.876505	0.778839	0.0818151
700	24	7393	0.029572	101.23	8.27533	13.2912	3.24763	0.868321	0.732111	0.786284	0.757609	0.789395	0.744285	0.807521	0.808535	0.789057	0.80982	0.681861	0.671784	0.850467	0.810294	0.79927	0.7453	0.667523	0.567496	0.731232	0.655079	0.876505	0.778839	0.0818151
705	29	6202	0.024808	130.711	9.28856	28.3817	6.03329	0.871412	0.736537	0.788697	0.760964	0.791599	0.748952	0.809094	0.807885	0.788133	0.809981	0.680426	0.673089	0.849484	0.811593	0.799339	0.745888	0.668413	0.566108	0.735166	0.654466	0.879071	0.780985	0.081223
706	30	85	0.00034	116.102	9.17267	19.9931	4.82148	0.917647	0.876471	0.764706	0.729412	0.858824	0.770588	0.835294	0.870588	0.770588	0.835294	0.694118	0.711765	0.835294	0.805882	0.8	0.664706	0.688235	0.594118	0.752941	0.694118	0.876471	0.812663	0.069633
710	34	72	0.000288	116.703	9.32967	20.3117	4.92155	0.909722	0.881944	0.756944	0.715278	0.868056	0.756944	0.840278	0.861111	0.791667	0.826389	0.680556	0.722222	0.833333	0.819444	0.819444	0.652778	0.722222	0.597222	0.729167	0.729167	0.888889	0.81103	0.0737162
710	22	6717	0.026868	101.362	7.98647	13.3241	3.13102	0.901816	0.710511	0.806833	0.73314	0.787554	0.706863	0.790457	0.834078	0.755099	0.836311	0.6689	0.742221	0.818595	0.810704	0.763064	0.744157	0.68736	0.653268	0.714754	0.638008	0.893107	0.779096	0.0810735
712	24	6112	0.024448	101.224	8.41744	13.2973	3.29054	0.902814	0.713105	0.8098	0.735848	0.790167	0.708279	0.792376	0.835897	0.75499	0.83966	0.670484	0.743374	0.818308	0.812009	0.761371	0.744192	0.688318	0.654532	0.714823	0.638334	0.893406	0.780888	0.0809466
712	24	6112	0.024448	101.224	8.41744	13.2973	3.29054	0.902814	0.713105	0.8098	0.735848	0.790167	0.708279	0.792376	0.835897	0.75499	0.83966	0.670484	0.743374	0.818308	0.812009	0.761371	0.744192	0.688318	0.654532	0.714823	0.638334	0.893406	0.780888	0.0809466
717	29	5075	0.0203	131.991	9.31225	29.2133	6.14489	0.90532	0.715567	0.813695	0.73931	0.791724	0.712906	0.793695	0.835665	0.752808	0.841675	0.672709	0.745222	0.816355	0.810443	0.763251	0.744926	0.69133	0.653399	0.717635	0.640296	0.892906	0.782967	0.0805866
718	30	55	0.00022	115.758	8.27881	19.7473	4.1737	0.918182	0.845455	0.845455	0.790909	0.872727	0.8	0.781818	0.790909	0.845455	0.827273	0.7	0.754545	0.845455	0.818182	0.772727	0.8	0.681818	0.636364	0.645455	0.681818	0.890909	0.824961	0.0627756
722	34	53	0.000212	116.191	8.1182	19.955	4.10875	0.915094	0.849057	0.839623	0.792453	0.867925	0.801887	0.783019	0.792453	0.839623	0.820755	0.707547	0.764151	0.839623	0.811321	0.783019	0.801887	0.688679	0.622642	0.660377	0.698113	0.896226	0.82453	0.0617313
722	22	9488	0.037952	100.456	7.69575	12.9581	2.93735	0.890493	0.705207	0.848546	0.814186	0.790788	0.738354	0.75996	0.834581	0.78125	0.855923	0.633274	0.707473	0.828836	0.801117	0.750685	0.783042	0.678172	0.593065	0.684865	0.647186	0.888438	0.788676	0.080052
724	24	8680	0.03472	100.345	8.09678	12.9399	3.0989	0.89159	0.708468	0.84977	0.815611	0.792396	0.738998	0.762788	0.83606	0.782892	0.857431	0.633468	0.707949	0.826843	0.8	0.750922	0.782834	0.679147	0.591878	0.683525	0.647811	0.888825	0.790003	0.0800436
724	24	8680	0.03472	100.345	8.09678	12.9399	3.0989	0.89159	0.708468	0.84977	0.815611	0.792396	0.738998	0.762788	0.83606	0.782892	0.857431	0.633468	0.707949	0.826843	0.8	0.750922	0.782834	0.679147	0.591878	0.683525	0.647811	0.888825	0.790003	0.0800436
729	29	7346	0.029384	129.762	9.12621	27.7621	5.83014	0.890348	0.712837	0.851416	0.815614	0.793357	0.741084	0.766267	0.835761	0.785189	0.859379	0.635856	0.710114	0.826913	0.80064	0.750068	0.782194	0.681936	0.590934	0.681187	0.649129	0.887966	0.791284	0.0797555
730	30	118	0.000472	117.047	8.11231	20.3975	4.41083	0.923729	0.75	0.851695	0.826271	0.855932	0.737288	0.766949	0.847458	0.817797	0.877119	0.597458	0.720339	0.822034	0.809322	0.762712	0.813559	0.707627	0.572034	0.652542	0.661017	0.90678	0.809169	0.0769334
734	34	112	0.000448	116.981	8.13802	20.366	4.43646	0.928571	0.741071	0.84375	0.821429	0.857143	0.736607	0.772321	0.84375	0.821429	0.875	0.602679	0.71875	0.830357	0.808036	0.772321	0.821429	0.714286	0.571429	0.647321	0.660714	0.915179	0.808319	0.0785231
734	22	8907	0.035628	100.613	8.00411	13.0364	3.08304	0.882845	0.686314	0.822724	0.782924	0.831986	0.745144	0.773998	0.817671	0.772707	0.842876	0.644325	0.689795	0.859773	0.801785	0.785955	0.77411	0.636915	0.611934	0.704278	0.631638	0.882227	0.783175	0.0847246
736	24	8123	0.032492	100.453	8.43614	13.0024	3.25846	0.886557	0.688477	0.825619	0.785609	0.834544	0.747446	0.776868	0.819463	0.774714	0.843715	0.646128	0.692109	0.860827	0.80309	0.785424	0.775945	0.638988	0.612643	0.705035	0.631786	0.882309	0.785546	0.0843022
736	24	8123	0.032492	100.453	8.43614	13.0024	3.25846	0.886557	0.688477	0.825619	0.785609	0.834544	0.747446	0.776868	0.819463	0.774714	0.843715	0.646128	0.692109	0.860827	0.80309	0.785424	0.775945	0.638988	0.612643	0.705035	0.631786	0.882309	0.785546	0.0843022
741	29	6790	0.02716	131.732	9.56884	29.0684	6.33156	0.889396	0.695361	0.827099	0.788218	0.837555	0.750295	0.776215	0.81701	0.774742	0.845508	0.648012	0.694772	0.862003	0.804713	0.78542	0.779529	0.642415	0.61215	0.70648	0.630781	0.880854	0.787879	0.0838004
742	30	95	0.00038	115.222	9.26515	19.5597	4.94792	0.952632	0.794737	0.863158	0.847368	0.873684	0.815789	0.805263	0.878947	0.8	0.852632	0.678947	0.694737	0.842105	0.815789	0.747368	0.805263	0.657895	0.6	0.663158	0.652632	0.910526	0.833168	0.070187
746	34	85	0.00034	114.943	9.52227	19.442	5.09008	0.952941	0.811765	0.858824	0.841176	0.882353	0.829412	0.817647	0.888235	0.8	0.841176	0.682353	0.711765	0.852941	0.811765	0.747059	0.8	0.676471	0.605882	0.652941	0.658824	0.905882	0.837681	0.0667008
746	22	8960	0.03584	100.526	7.80111	12.9913	2.99035	0.874609	0.74894	0.818192	0.76529	0.80385	0.7101	0.759877	0.842467	0.778292	0.878962	0.64269	0.71529	0.844085	0.82673	0.773326	0.765011	0.724386	0.643415	0.726451	0.627455	0.878348	0.787231	0.0801206
748	24	8185	0.03274	100.497	8.29597	13.0106	3.20234	0.876848	0.754184	0.819304	0.768296	0.805376	0.710812	0.762126	0.84215	0.779352	0.87978	0.644288	0.716432	0.844777	0.827856	0.772633	0.764386	0.724496	0.645266	0.727123	0.62755	0.87752	0.789123	0.0796607
748	24	8185	0.03274	100.497	8.29597	13.0106	3.20234	0.876848	0.754184	0.819304	0.768296	0.805376	0.710812	0.762126	0.84215	0.779352	0.87978	0.644288	0.716432	0.844777	0.827856	0.772633	0.764386	0.724496	0.645266	0.727123	0.62755	0.87752	0.789123	0.0796607
753	29	6845	0.02738	129.955	9.28139	27.8983	5.95324	0.879693	0.756684	0.821476	0.771804	0.807524	0.713806	0.763185	0.843974	0.78057	0.879109	0.64653	0.718846	0.844996	0.825566	0.773703	0.764427	0.726224	0.647261	0.729511	0.629511	0.878232	0.791188	0.0798204
754	30	115	0.00046	115.358	8.74845	19.585	4.57888	0.917391	0.830435	0.852174	0.852174	0.813043	0.686957	0.778261	0.8	0.769565	0.904348	0.721739	0.73913	0.83913	0.852174	0.752174	0.791304	0.730435	0.634783	0.743478	0.695652	0.86087	0.818651	0.0734029
758	34	106	0.000424	115.315	8.698	19.5609	4.5877	0.924528	0.839623	0.849057	0.853774	0.806604	0.70283	0.787736	0.792453	0.773585	0.90566	0.721698	0.759434	0.839623	0.853774	0.75	0.806604	0.75	0.632075	0.745283	0.693396	0.863208	0.822694	0.0679095
758	22	10065	0.04026	100.094	8.14642	12.8478	3.1074	0.886041	0.758818	0.839394	0.770492	0.802931	0.761947	0.821063	0.799652	0.797268	0.852509	0.710979	0.740487	0.832688	0.812221	0.755191	0.755291	0.65847	0.632886	0.728167	0.669399	0.903825	0.799004	0.0753558
760	24	9240	0.03696	100.041	8.56252	12.8539	3.28069	0.887608	0.762121	0.840043	0.773268	0.804708	0.763366	0.820833	0.800812	0.798052	0.853842	0.711255	0.739773	0.83355	0.813095	0.75487	0.755465	0.660011	0.634957	0.729437	0.670346	0.904058	0.800443	0.0752424
760	24	9240	0.03696	100.041	8.56252	12.8539	3.28069	0.887608	0.762121	0.840043	0.773268	0.804708	0.763366	0.820833	0.800812	0.798052	0.853842	0.711255	0.739773	0.83355	0.813095	0.75487	0.755465	0.660011	0.634957	0.729437	0.670346	0.904058	0.800443	0.0752424
765	29	7798	0.031192	129.359	9.49566	27.5409	6.03203	0.889395	0.764299	0.843037	0.775776	0.805591	0.765645	0.820467	0.800846	0.800141	0.855476	0.712234	0.740639	0.836176	0.810977	0.757566	0.755258	0.66267	0.634522	0.729033	0.673378	0.904334	0.802075	0.0748152
766	30	152	0.000608	114.746	7.81546	19.2098	3.88298	0.927632	0.802632	0.838816	0.789474	0.855263	0.819079	0.799342	0.8125	0.832237	0.881579	0.776316	0.736842	0.838816	0.848684	0.75	0.796053	0.588816	0.654605	0.736842	0.654605	0.927632	0.825282	0.0658328
770	34	140	0.00056	114.79	7.80936	19.2315	3.88866	0.928571	0.8	0.842857	0.789286	0.853571	0.817857	0.8	0.814286	0.842857	0.889286	0.778571	0.739286	0.835714	0.85	0.753571	0.8	0.592857	0.65	0.739286	0.646429	0.921429	0.826357	0.0649936
770	22	9552	0.038208	99.8439	7.86888	12.7368	2.98257	0.896357	0.730318	0.828779	0.791876	0.798786	0.766436	0.803287	0.808051	0.777062	0.837678	0.719169	0.72477	0.849403	0.83035	0.78057	0.712207	0.667714	0.621179	0.71943	0.612961	0.896619	0.795483	0.0807496
772	24	8754	0.035016	99.7882	8.29229	12.7419	3.16614	0.898047	0.733208	0.830021	0.793523	0.800091	0.768506	0.806089	0.80963	0.779586	0.838645	0.719899	0.724412	0.850468	0.830877	0.780158	0.714188	0.668609	0.619374	0.720699	0.615547	0.896333	0.797128	0.0802246
772	24	8754	0.035016	99.7882	8.29229	12.7419	3.16614	0.898047	0.733208	0.830021	0.793523	0.800091	0.768506	0.806089	0.80963	0.779586	0.838645	0.719899	0.724412	0.850468	0.830877	0.780158	0.714188	0.668609	0.619374	0.720699	0.615547	0.896333	0.797128	0.0802246
777	29	7397	0.029588	130.802	9.27802	28.4395	6.04456	0.899013	0.735433	0.831148	0.793295	0.803299	0.769907	0.806543	0.813168	0.780857	0.839056	0.7209	0.724483	0.851359	0.831553	0.779302	0.710085	0.671556	0.618562	0.7209	0.616128	0.895566	0.798315	0.0801162
778	30	124	0.000496	114.746	7.32941	19.1786	3.64493	0.935484	0.762097	0.895161	0.802419	0.842742	0.790323	0.806452	0.830645	0.790323	0.818548	0.71371	0.701613	0.875	0.854839	0.826613	0.762097	0.677419	0.633065	0.701613	0.620968	0.903226	0.821874	0.0727987
782	34	113	0.000452	114.228	6.93643	18.8987	3.3786	0.938053	0.761062	0.911504	0.800885	0.840708	0.80531	0.792035	0.827434	0.783186	0.831858	0.712389	0.712389	0.871681	0.853982	0.836283	0.756637	0.676991	0.637168	0.707965	0.619469	0.902655	0.824135	0.0726767
782	22	7959	0.031836	100.89	7.92038	13.1375	3.058	0.894899	0.705868	0.839867	0.790929	0.804498	0.752921	0.803493	0.8366	0.780312	0.829752	0.6732	0.70348	0.852117	0.806383	0.778553	0.798027	0.69412	0.604033	0.731185	0.655107	0.891444	0.793523	0.0793056
784	24	7313	0.029252	100.778	8.40792	13.1249	3.25973	0.896144	0.709558	0.84172	0.791467	0.805825	0.754273	0.80521	0.837208	0.782169	0.830165	0.675031	0.70402	0.852455	0.80603	0.779502	0.797621	0.695269	0.604403	0.730685	0.656502	0.891495	0.794967	0.079225
784	24	7313	0.029252	100.778	8.40792	13.1249	3.25973	0.896144	0.709558	0.84172	0.791467	0.805825	0.754273	0.80521	0.837208	0.782169	0.830165	0.675031	0.70402	0.852455	0.80603	0.779502	0.797621	0.695269	0.604403	0.730685	0.656502	0.891495	0.794967	0.079225
789	29	6128	0.024512	131.372	9.49666	28.8276	6.23121	0.895561	0.711651	0.844158	0.793815	0.807931	0.757996	0.805401	0.83812	0.782963	0.831022	0.676485	0.705532	0.852317	0.805809	0.778394	0.799527	0.696557	0.605663	0.731478	0.659024	0.893114	0.796336	0.0798716
790	30	74	0.000296	116.36	7.99387	20.0334	4.10514	0.945946	0.810811	0.878378	0.817568	0.864865	0.797297	0.837838	0.871622	0.783784	0.837838	0.716216	0.72973	0.851351	0.810811	0.777027	0.804054	0.695946	0.682432	0.72973	0.641892	0.918919	0.836233	0.0641327
794	34	66	0.000264	116.334	7.80609	20.0076	4.02039	0.94697	0.810606	0.878788	0.833333	0.856061	0.772727	0.825758	0.871212	0.780303	0.825758	0.69697	0.727273	0.848485	0.80303	0.787879	0.810606	0.689394	0.674242	0.757576	0.628788	0.916667	0.83346	0.0646944
794	22	7093	0.028372	102.536	7.74455	13.7704	3.09896	0.868391	0.698506	0.86529	0.797053	0.769984	0.783026	0.814888	0.84809	0.806358	0.856337	0.646412	0.728817	0.883054	0.813337	0.787819	0.763147	0.693783	0.638023	0.700761	0.632032	0.892641	0.795027	0.0809956
796	24	6520	0.02608	102.455	8.20871	13.7668	3.29781	0.871702	0.700307	0.867178	0.80046	0.773236	0.784969	0.817025	0.848696	0.804525	0.857132	0.646166	0.729371	0.883666	0.813497	0.78796	0.764417	0.694785	0.63773	0.701764	0.631595	0.892638	0.796831	0.080605
796	24	6520	0.02608	102.455	8.20871	13.7668	3.29781	0.871702	0.700307	0.867178	0.80046	0.773236	0.784969	0.817025	0.848696	0.804525	0.857132	0.646166	0.729371	0.883666	0.813497	0.78796	0.764417	0.694785	0.63773	0.701764	0.631595	0.892638	0.796831	0.080605
801	29	5466	0.021864	132.805	9.38746	29.7572	6.30667	0.872119	0.703622	0.868551	0.804244	0.775796	0.788053	0.817508	0.849616	0.804519	0.857208	0.645628	0.730059	0.88337	0.815953	0.786864	0.762989	0.696121	0.639041	0.704812	0.630626	0.89206	0.79837	0.0803681
802	30	57	0.000228	115.769	7.54526	19.7037	3.81627	0.903509	0.780702	0.921053	0.824561	0.807018	0.807018	0.885965	0.859649	0.842105	0.807018	0.622807	0.754386	0.921053	0.850877	0.745614	0.763158	0.692982	0.587719	0.736842	0.587719	0.903509	0.828633	0.0713658
806	34	48	0.000192	115.498	7.58581	19.5695	3.81184	0.90625	0.770833	0.90625	0.822917	0.833333	0.78125	0.885417	0.854167	0.854167	0.802083	0.59375	0.739583	0.927083	0.854167	0.739583	0.770833	0.697917	0.583333	0.71875	0.59375	0.90625	0.825139	0.0723361
806	22	6602	0.026408	102.105	7.95521	13.6124	3.14967	0.903438	0.740609	0.821039	0.751363	0.821493	0.761284	0.769691	0.810588	0.761739	0.85724	0.657831	0.688882	0.837095	0.812557	0.779537	0.76083	0.675704	0.633293	0.722811	0.630566	0.873599	0.790331	0.0765632
808	24	6073	0.024292	102.032	8.35373	13.6089	3.32004	0.904495	0.742796	0.823481	0.75284	0.821258	0.762885	0.772188	0.812284	0.761979	0.858884	0.659312	0.688045	0.835995	0.812943	0.778693	0.761238	0.67339	0.633295	0.724765	0.631813	0.873374	0.791562	0.0765374
808	24	6073	0.024292	102.032	8.35373	13.6089	3.32004	0.904495	0.742796	0.823481	0.75284	0.821258	0.762885	0.772188	0.812284	0.761979	0.858884	0.659312	0.688045	0.835995	0.812943	0.778693	0.761238	0.67339	0.633295	0.724765	0.631813	0.873374	0.791562	0.0765374
813	29	5110	0.02044	134.318	9.43396	30.7747	6.44173	0.904795	0.745205	0.827886	0.755675	0.819667	0.764286	0.775147	0.814873	0.760372	0.861644	0.662622	0.688845	0.836693	0.815558	0.781115	0.763699	0.670352	0.634638	0.727104	0.63317	0.871722	0.793259	0.0767037
814	30	36	0.000144	120.389	8.09799	22.1642	4.40667	0.944444	0.777778	0.888889	0.736111	0.916667	0.805556	0.777778	0.833333	0.875	0.875	0.736111	0.736111	0.791667	0.722222	0.833333	0.763889	0.652778	0.638889	0.694444	0.527778	0.805556	0.825547	0.0678184
818	34	34	0.000136	120.321	8.04613	22.1232	4.37213	0.955882	0.794118	0.882353	0.735294	0.911765	0.808824	0.779412	0.823529	0.867647	0.867647	0.735294	0.735294	0.794118	0.705882	0.823529	0.764706	0.647059	0.632353	0.676471	0.529412	0.808824	0.826513	0.0693145
818	22	7709	0.030836	102.311	7.73688	13.6804	3.06944	0.881178	0.753016	0.829355	0.74893	0.794461	0.759437	0.815281	0.811714	0.800039	0.856142	0.711701	0.758205	0.839603	0.834544	0.763912	0.751265	0.646128	0.637112	0.705409	0.645868	0.892269	0.794844	0.0770364
820	24	7049	0.028196	102.244	8.21606	13.6835	3.27578	0.885161	0.754788	0.832175	0.750674	0.795929	0.758689	0.816428	0.813094	0.799972	0.856717	0.713435	0.758618	0.842815	0.833452	0.763371	0.752944	0.646333	0.638459	0.705419	0.64463	0.892254	0.796492	0.0768306
820	24	7049	0.028196	102.244	8.21606	13.6835	3.27578	0.885161	0.754788	0.832175	0.750674	0.795929	0.758689	0.816428	0.813094	0.799972	0.856717	0.713435	0.758618	0.842815	0.833452	0.763371	0.752944	0.646333	0.638459	0.705419	0.64463	0.892254	0.796492	0.0768306
825	29	5861	0.023444	131.838	9.31807	29.1136	6.14282	0.885003	0.757294	0.834073	0.750896	0.797304	0.760109	0.82102	0.814793	0.801143	0.857789	0.715151	0.755588	0.841239	0.833817	0.765228	0.753796	0.64588	0.642552	0.703378	0.646391	0.892766	0.797697	0.0766389
826	30	76	0.000304	116.211	8.64597	20.0068	4.53134	0.927632	0.842105	0.934211	0.848684	0.855263	0.796053	0.815789	0.842105	0.815789	0.907895	0.657895	0.822368	0.875	0.835526	0.796053	0.736842	0.703947	0.736842	0.723684	0.598684	0.861842	0.848252	0.0715262
830	34	69	0.000276	116.186	8.45261	19.9795	4.40089	0.934783	0.84058	0.942029	0.855072	0.855072	0.789855	0.818841	0.862319	0.811594	0.913043	0.673913	0.84058	0.876812	0.84058	0.804348	0.73913	0.710145	0.731884	0.717391	0.594203	0.862319	0.852635	0.0724214
830	22	7199	0.028796	102.607	7.91596	13.8089	3.18182	0.882623	0.73406	0.852966	0.781775	0.822545	0.770593	0.746076	0.839422	0.789415	0.852549	0.709821	0.765662	0.783651	0.846784	0.761147	0.764134	0.680303	0.587582	0.700375	0.64891	0.867621	0.797082	0.0745898
832	24	6629	0.026516	102.448	8.34802	13.7727	3.35393	0.8849	0.735707	0.85307	0.784357	0.824559	0.771836	0.747473	0.840097	0.789184	0.852542	0.710665	0.767159	0.784658	0.847639	0.760597	0.765802	0.681777	0.588324	0.702896	0.651531	0.867853	0.798434	0.0740262
832	24	6629	0.026516	102.448	8.34802	13.7727	3.35393	0.8849	0.735707	0.85307	0.784357	0.824559	0.771836	0.747473	0.840097	0.789184	0.852542	0.710665	0.767159	0.784658	0.847639	0.760597	0.765802	0.681777	0.588324	0.702896	0.651531	0.867853	0.798434	0.0740262
837	29	5625	0.0225	133.407	9.35432	30.155	6.34327	0.886044	0.737244	0.853956	0.786044	0.8256	0.772178	0.747733	0.840533	0.789333	0.852622	0.709333	0.765778	0.785422	0.848356	0.760978	0.767111	0.682133	0.589956	0.700356	0.647644	0.869333	0.799149	0.0736445
838	30	50	0.0002	117.392	7.76235	20.5477	4.03759	0.96	0.76	0.9	0.84	0.78	0.78	0.75	0.82	0.85	0.88	0.73	0.74	0.78	0.88	0.79	0.77	0.61	0.66	0.78	0.67	0.84	0.82444	0.0670093
842	34	44	0.000176	117.859	7.85366	20.7966	4.10633	0.954545	0.727273	0.886364	0.840909	0.784091	0.784091	0.75	0.818182	0.852273	0.863636	0.738636	0.738636	0.795455	0.875	0.772727	0.75	0.590909	0.659091	0.761364	0.659091	0.840909	0.817467	0.066601
842	22	7532	0.030128	101.847	7.80864	13.5026	3.08587	0.874071	0.716277	0.832647	0.810343	0.792353	0.817977	0.783988	0.823752	0.766994	0.869424	0.6173	0.773168	0.870884	0.838423	0.792618	0.764206	0.680497	0.640534	0.743627	0.651421	0.893853	0.796754	0.0771042
844	24	6880	0.02752	101.733	8.23737	13.4845	3.26317	0.876381	0.719259	0.833648	0.813299	0.795131	0.820131	0.785174	0.825291	0.768532	0.871148	0.617805	0.772602	0.87064	0.838445	0.794404	0.764826	0.67907	0.64186	0.744695	0.652398	0.894549	0.798561	0.0768394
844	24	6880	0.02752	101.733	8.23737	13.4845	3.26317	0.876381	0.719259	0.833648	0.813299	0.795131	0.820131	0.785174	0.825291	0.768532	0.871148	0.617805	0.772602	0.87064	0.838445	0.794404	0.764826	0.67907	0.64186	0.744695	0.652398	0.894549	0.798561	0.0768394
849	29	5728	0.022912	132.863	9.30279	29.7874	6.23453	0.879452	0.721456	0.836156	0.814246	0.795478	0.821229	0.784742	0.827514	0.772172	0.875175	0.615922	0.771648	0.873603	0.836592	0.796177	0.767371	0.679033	0.641411	0.746858	0.651274	0.893855	0.800177	0.0762823
850	30	65	0.00026	118.581	8.9592	21.2626	4.94019	0.892308	0.807692	0.838462	0.823077	0.8	0.869231	0.792308	0.861538	0.784615	0.923077	0.615385	0.807692	0.884615	0.830769	0.8	0.753846	0.661538	0.638462	0.715385	0.607692	0.946154	0.822328	0.0665085
854	34	54	0.000216	119.085	9.34653	21.5619	5.18059	0.898148	0.814815	0.833333	0.833333	0.814815	0.87037	0.796296	0.851852	0.814815	0.916667	0.601852	0.796296	0.87963	0.833333	0.814815	0.777778	0.648148	0.638889	0.712963	0.611111	0.944444	0.826223	0.0682626
854	22	7060	0.02824	102.208	7.98695	13.6549	3.18204	0.889873	0.722238	0.889873	0.780878	0.783286	0.774292	0.787748	0.794193	0.765652	0.862819	0.671317	0.733782	0.855312	0.819051	0.779958	0.791076	0.71551	0.615793	0.735057	0.624008	0.869051	0.797856	0.0790029
856	24	6500	0.026	102.081	8.41595	13.6322	3.36121	0.890923	0.726769	0.891769	0.784308	0.784769	0.774615	0.790615	0.796231	0.765692	0.863615	0.672462	0.736231	0.855462	0.820923	0.781154	0.791	0.716538	0.615385	0.735462	0.622308	0.869154	0.799725	0.0787126
856	24	6500	0.026	102.081	8.41595	13.6322	3.36121	0.890923	0.726769	0.891769	0.784308	0.784769	0.774615	0.790615	0.796231	0.765692	0.863615	0.672462	0.736231	0.855462	0.820923	0.781154	0.791	0.716538	0.615385	0.735462	0.622308	0.869154	0.799725	0.0787126
861	29	5429	0.021716	131.19	9.41057	28.702	6.16409	0.890588	0.727943	0.893258	0.78578	0.784859	0.777675	0.792043	0.797292	0.769663	0.864984	0.673697	0.736139	0.855222	0.821422	0.781636	0.792872	0.719746	0.615583	0.734113	0.621385	0.868024	0.800813	0.0788106
862	30	63	0.000252	117.073	8.97	20.4742	4.80657	0.936508	0.793651	0.912698	0.873016	0.833333	0.833333	0.84127	0.81746	0.793651	0.84127	0.666667	0.706349	0.865079	0.81746	0.746032	0.785714	0.722222	0.595238	0.753968	0.690476	0.880952	0.8369	0.0687378
866	34	52	0.000208	116.935	9.28698	20.4298	5.00317	0.932692	0.788462	0.903846	0.894231	0.846154	0.817308	0.817308	0.798077	0.778846	0.846154	0.673077	0.711538	0.855769	0.817308	0.75	0.778846	0.740385	0.605769	0.798077	0.663462	0.875	0.834398	0.0693927
866	22	7920	0.03168	101.136	7.82813	13.227	3.03933	0.888826	0.693371	0.838258	0.819823	0.811174	0.773106	0.78226	0.799179	0.768561	0.869823	0.667298	0.706124	0.846654	0.835922	0.790909	0.792235	0.706061	0.669886	0.709912	0.63125	0.882008	0.794334	0.0783746
868	24	7241	0.028964	101.028	8.26314	13.2118	3.20575	0.889518	0.697141	0.840284	0.821364	0.813562	0.775791	0.784215	0.79989	0.768816	0.870943	0.668278	0.707499	0.84643	0.835658	0.791672	0.791189	0.706739	0.67104	0.710123	0.633545	0.881577	0.795961	0.0781328
868	24	7241	0.028964	101.028	8.26314	13.2118	3.20575	0.889518	0.697141	0.840284	0.821364	0.813562	0.775791	0.784215	0.79989	0.768816	0.870943	0.668278	0.707499	0.84643	0.835658	0.791672	0.791189	0.706739	0.67104	0.710123	0.633545	0.881577	0.795961	0.0781328
873	29	6089	0.024356	133.044	9.34614	29.9106	6.23708	0.890294	0.703646	0.839875	0.822631	0.815487	0.7764	0.782969	0.799064	0.767449	0.874364	0.670471	0.707423	0.845952	0.835852	0.792084	0.790934	0.707916	0.670143	0.708819	0.632288	0.879783	0.797167	0.0769526
874	30	74	0.000296	116.237	8.5503	20.0165	4.65906	0.952703	0.756757	0.871622	0.864865	0.864865	0.810811	0.810811	0.72973	0.743243	0.864865	0.662162	0.716216	0.817568	0.797297	0.783784	0.756757	0.702703	0.722973	0.689189	0.641892	0.817568	0.82167	0.0824667
878	34	67	0.000268	116.276	8.74125	20.0513	4.78269	0.962687	0.761194	0.873134	0.858209	0.873134	0.798507	0.813433	0.723881	0.746269	0.865672	0.656716	0.708955	0.820896	0.791045	0.783582	0.746269	0.708955	0.716418	0.69403	0.649254	0.828358	0.82259	0.0829275
878	22	8073	0.032292	101.21	7.894	13.2599	3.08781	0.897746	0.731884	0.875759	0.772823	0.808807	0.749783	0.783414	0.840889	0.782485	0.874458	0.70197	0.726186	0.854453	0.856001	0.773752	0.72086	0.661712	0.62548	0.722842	0.607085	0.890933	0.801094	0.0776215
880	24	7428	0.029712	101.108	8.27448	13.2439	3.24355	0.898492	0.734451	0.876548	0.7743	0.811457	0.751616	0.784532	0.840603	0.78507	0.874933	0.702746	0.725767	0.853864	0.855681	0.774165	0.719844	0.661753	0.626346	0.724085	0.606624	0.89028	0.802279	0.0773117
880	24	7428	0.029712	101.108	8.27448	13.2439	3.24355	0.898492	0.734451	0.876548	0.7743	0.811457	0.751616	0.784532	0.840603	0.78507	0.874933	0.702746	0.725767	0.853864	0.855681	0.774165	0.719844	0.661753	0.626346	0.724085	0.606624	0.89028	0.802279	0.0773117
885	29	6256	0.025024	131.211	9.24087	28.6997	6.03917	0.901614	0.737692	0.877478	0.775655	0.81202	0.753756	0.785166	0.841033	0.786365	0.875559	0.704843	0.726822	0.852542	0.855099	0.772059	0.71859	0.661845	0.624201	0.726343	0.606058	0.890825	0.803698	0.077093
886	30	72	0.000288	118.096	8.55045	20.9724	4.57681	0.923611	0.805556	0.9375	0.798611	0.833333	0.756944	0.736111	0.847222	0.75	0.902778	0.673611	0.729167	0.875	0.895833	0.798611	0.673611	0.708333	0.569444	0.736111	0.625	0.916667	0.823375	0.0697632
890	34	64	0.000256	117.973	8.69276	20.9194	4.66854	0.921875	0.804688	0.945313	0.796875	0.835938	0.742188	0.726563	0.867188	0.757813	0.890625	0.664063	0.734375	0.867188	0.898438	0.804688	0.679688	0.71875	0.5625	0.742188	0.625	0.914063	0.823245	0.0700174
890	22	8141	0.032564	101.312	7.87572	13.2982	3.07826	0.883552	0.736519	0.831962	0.752672	0.803771	0.777239	0.77859	0.807886	0.802358	0.859354	0.693649	0.760533	0.862363	0.847255	0.744749	0.736273	0.674671	0.642059	0.694571	0.634136	0.893072	0.793512	0.0783002
892	24	7434	0.029736	101.164	8.28078	13.2658	3.23805	0.886266	0.74092	0.833939	0.753901	0.804816	0.778585	0.780132	0.809591	0.803067	0.86064	0.696328	0.764192	0.863062	0.84887	0.745561	0.736145	0.675545	0.642588	0.694444	0.634786	0.893732	0.795507	0.0777087
892	24	7434	0.029736	101.164	8.28078	13.2658	3.23805	0.886266	0.74092	0.833939	0.753901	0.804816	0.778585	0.780132	0.809591	0.803067	0.86064	0.696328	0.764192	0.863062	0.84887	0.745561	0.736145	0.675545	0.642588	0.694444	0.634786	0.893732	0.795507	0.0777087
897	29	6220	0.02488	132.292	9.30644	29.4112	6.19937	0.887862	0.742283	0.83746	0.757074	0.807717	0.776367	0.783842	0.809244	0.80217	0.862219	0.698232	0.76664	0.863987	0.847186	0.746543	0.73746	0.673392	0.644132	0.693971	0.634244	0.894453	0.797032	0.0773215
898	30	73	0.000292	116.866	8.27733	20.3149	4.41446	0.90411	0.794521	0.863014	0.773973	0.787671	0.767123	0.842466	0.835616	0.849315	0.828767	0.684932	0.787671	0.849315	0.828767	0.787671	0.726027	0.69863	0.643836	0.678082	0.691781	0.910959	0.814406	0.0717962
902	34	68	0.000272	116.232	8.12159	19.9803	4.32383	0.911765	0.794118	0.875	0.786765	0.801471	0.772059	0.845588	0.823529	0.852941	0.852941	0.683824	0.786765	0.852941	0.823529	0.779412	0.720588	0.705882	0.625	0.683824	0.683824	0.904412	0.819626	0.0700706
902	22	8445	0.03378	101.502	7.7682	13.3651	3.04	0.88206	0.701954	0.838603	0.791297	0.814091	0.813262	0.781291	0.820367	0.763351	0.873653	0.683659	0.728715	0.84701	0.811782	0.805269	0.756009	0.693132	0.673831	0.720604	0.663292	0.867496	0.796381	0.0770282
904	24	7733	0.030932	101.447	8.23395	13.3724	3.23662	0.883745	0.70697	0.839066	0.793676	0.815143	0.814044	0.783913	0.822191	0.762641	0.872882	0.685504	0.728307	0.847666	0.813785	0.804539	0.755334	0.693909	0.673089	0.719449	0.661968	0.867774	0.797923	0.0765562
904	24	7733	0.030932	101.447	8.23395	13.3724	3.23662	0.883745	0.70697	0.839066	0.793676	0.815143	0.814044	0.783913	0.822191	0.762641	0.872882	0.685504	0.728307	0.847666	0.813785	0.804539	0.755334	0.693909	0.673089	0.719449	0.661968	0.867774	0.797923	0.0765562
909	29	6453	0.025812	132.745	9.21742	29.7007	6.1458	0.888889	0.709283	0.839919	0.792035	0.816442	0.81373	0.787308	0.821013	0.764683	0.875097	0.68534	0.731288	0.848443	0.815125	0.805672	0.756392	0.692779	0.672478	0.718658	0.666512	0.867813	0.799478	0.0766115
910	30	61	0.000244	117.013	8.18283	20.3814	4.27214	0.918033	0.729508	0.827869	0.819672	0.827869	0.877049	0.836066	0.852459	0.827869	0.918033	0.696721	0.819672	0.877049	0.868852	0.778689	0.729508	0.704918	0.729508	0.704918	0.688525	0.877049	0.826461	0.0654315
914	34	52	0.000208	117.155	7.95874	20.4408	4.22992	0.923077	0.701923	0.826923	0.817308	0.836538	0.875	0.865385	0.855769	0.846154	0.913462	0.701923	0.817308	0.884615	0.846154	0.788462	0.730769	0.682692	0.730769	0.701923	0.692308	0.875	0.826233	0.0663606
914	22	6872	0.027488	102.794	7.89201	13.8817	3.17464	0.888097	0.753274	0.859502	0.796275	0.767971	0.805442	0.779104	0.811336	0.770445	0.854045	0.649374	0.753783	0.85601	0.833091	0.796857	0.780049	0.690701	0.60179	0.698996	0.62791	0.857683	0.800296	0.0787922
916	24	6312	0.025248	102.789	8.35486	13.9088	3.37446	0.890684	0.757288	0.862088	0.798638	0.770675	0.805133	0.78129	0.810995	0.771705	0.853771	0.651458	0.754515	0.856702	0.833967	0.796578	0.779468	0.692094	0.599889	0.702709	0.630228	0.857573	0.8022	0.0784951
916	24	6312	0.025248	102.789	8.35486	13.9088	3.37446	0.890684	0.757288	0.862088	0.798638	0.770675	0.805133	0.78129	0.810995	0.771705	0.853771	0.651458	0.754515	0.856702	0.833967	0.796578	0.779468	0.692094	0.599889	0.702709	0.630228	0.857573	0.8022	0.0784951
921	29	5282	0.021128	131.643	9.33767	28.9889	6.14728	0.893222	0.760318	0.863877	0.798277	0.768175	0.80727	0.782847	0.812287	0.769311	0.854601	0.652783	0.754733	0.856683	0.834532	0.798466	0.777641	0.693109	0.598637	0.703143	0.632052	0.85602	0.803232	0.0786231
922	30	68	0.000272	115.723	7.48593	19.6773	3.82058	0.963235	0.772059	0.875	0.823529	0.779412	0.779412	0.808824	0.845588	0.757353	0.845588	0.698529	0.786765	0.882353	0.845588	0.889706	0.845588	0.676471	0.625	0.676471	0.602941	0.830882	0.825415	0.0772403
926	34	59	0.000236	115.487	7.54971	19.563	3.8531	0.966102	0.771186	0.898305	0.830508	0.754237	0.788136	0.822034	0.855932	0.762712	0.864407	0.70339	0.788136	0.872881	0.855932	0.898305	0.822034	0.686441	0.618644	0.677966	0.59322	0.855932	0.829723	0.0740089
926	22	8109	0.032436	100.909	8.06481	13.1537	3.12158	0.906709	0.734246	0.857011	0.822358	0.828955	0.789431	0.804045	0.790911	0.764706	0.855901	0.667468	0.753669	0.853558	0.833703	0.782341	0.805216	0.706807	0.682822	0.728943	0.585769	0.909853	0.808594	0.0810354
928	24	7428	0.029712	100.758	8.48579	13.1225	3.29285	0.907916	0.737076	0.858778	0.824785	0.830372	0.791936	0.80587	0.791734	0.764809	0.856556	0.667744	0.754241	0.8542	0.833737	0.783589	0.80587	0.706516	0.684168	0.729941	0.585151	0.909262	0.810104	0.0808626
928	24	7428	0.029712	100.758	8.48579	13.1225	3.29285	0.907916	0.737076	0.858778	0.824785	0.830372	0.791936	0.80587	0.791734	0.764809	0.856556	0.667744	0.754241	0.8542	0.833737	0.783589	0.80587	0.706516	0.684168	0.729941	0.585151	0.909262	0.810104	0.0808626
933	29	6280	0.02512	130.054	9.58589	27.9894	6.17488	0.909236	0.737022	0.861545	0.822691	0.829618	0.794904	0.808838	0.793312	0.767914	0.857882	0.667675	0.756449	0.854697	0.833041	0.783917	0.806688	0.708917	0.685669	0.73129	0.583121	0.907962	0.811107	0.0810618
934	30	98	0.000392	116.792	8.62622	20.3041	4.64423	0.903061	0.790816	0.892857	0.852041	0.841837	0.846939	0.785714	0.816327	0.811224	0.857143	0.642857	0.790816	0.821429	0.826531	0.852041	0.80102	0.72449	0.683673	0.816327	0.586735	0.887755	0.830807	0.0747312
938	34	87	0.000348	117.211	8.75802	20.5299	4.74	0.902299	0.781609	0.913793	0.867816	0.821839	0.856322	0.804598	0.798851	0.821839	0.844828	0.649425	0.787356	0.827586	0.833333	0.862069	0.821839	0.747126	0.683908	0.821839	0.609195	0.890805	0.834011	0.0758673
938	22	10520	0.04208	100.403	7.63081	12.9347	2.92219	0.875048	0.743821	0.850998	0.801949	0.825951	0.79924	0.7875	0.830181	0.750618	0.859458	0.715304	0.782319	0.849049	0.835314	0.785551	0.788546	0.705133	0.65499	0.739354	0.610124	0.90903	0.805643	0.0785744
940	24	9642	0.038568	100.354	8.08924	12.9429	3.10394	0.876167	0.74917	0.853091	0.80476	0.827525	0.800145	0.788633	0.831052	0.752022	0.859262	0.715308	0.782358	0.848735	0.835978	0.787389	0.788633	0.703433	0.656451	0.739629	0.609988	0.907592	0.807365	0.0781887
940	24	9642	0.038568	100.354	8.08924	12.9429	3.10394	0.876167	0.74917	0.853091	0.80476	0.827525	0.800145	0.788633	0.831052	0.752022	0.859262	0.715308	0.782358	0.848735	0.835978	0.787389	0.788633	0.703433	0.656451	0.739629	0.609988	0.907592	0.807365	0.0781887
945	29	8045	0.03218	129.938	9.05673	27.867	5.77874	0.877688	0.75376	0.852828	0.80665	0.831075	0.801243	0.789932	0.830454	0.749969	0.859727	0.717464	0.783841	0.85059	0.83642	0.788937	0.788564	0.704351	0.658484	0.738533	0.609509	0.907396	0.808865	0.0779454
946	30	143	0.000572	115.023	8.59764	19.4052	4.44366	0.91958	0.807692	0.884615	0.811189	0.888112	0.814685	0.842657	0.86014	0.807692	0.884615	0.70979	0.762238	0.877622	0.84965	0.734266	0.765734	0.70979	0.622378	0.737762	0.618881	0.895105	0.837834	0.0719692
950	34	127	0.000508	114.78	8.69241	19.2914	4.46349	0.913386	0.795276	0.874016	0.80315	0.885827	0.799213	0.846457	0.866142	0.818898	0.88189	0.720472	0.76378	0.889764	0.854331	0.720472	0.76378	0.724409	0.633858	0.712598	0.61811	0.88189	0.833706	0.0741354
950	22	10616	0.042464	100.215	7.92034	12.8803	3.03081	0.898596	0.760503	0.876366	0.753344	0.800301	0.840147	0.796863	0.835484	0.7573	0.865627	0.6802	0.768227	0.853806	0.848295	0.779343	0.76931	0.630699	0.663385	0.702242	0.669226	0.895441	0.809214	0.0774929
952	24	9776	0.039104	100.1	8.34762	12.8627	3.20112	0.899192	0.764167	0.87766	0.757007	0.80043	0.843034	0.797975	0.835822	0.758439	0.867021	0.680646	0.769742	0.856281	0.849632	0.780176	0.769538	0.630779	0.663871	0.701974	0.669497	0.895356	0.810814	0.0774945
952	24	9776	0.039104	100.1	8.34762	12.8627	3.20112	0.899192	0.764167	0.87766	0.757007	0.80043	0.843034	0.797975	0.835822	0.758439	0.867021	0.680646	0.769742	0.856281	0.849632	0.780176	0.769538	0.630779	0.663871	0.701974	0.669497	0.895356	0.810814	0.0774945
957	29	8288	0.033152	128.208	9.3259	26.808	5.84487	0.899976	0.765746	0.88049	0.760799	0.800434	0.845439	0.797116	0.837355	0.761402	0.866011	0.682432	0.77015	0.858289	0.849662	0.778897	0.769305	0.631515	0.663791	0.7059	0.667592	0.893641	0.8122	0.0772118
958	30	153	0.000612	113.365	8.53892	18.586	4.25219	0.921569	0.813725	0.954248	0.800654	0.810458	0.895425	0.849673	0.839869	0.74183	0.901961	0.663399	0.784314	0.859477	0.836601	0.767974	0.754902	0.647059	0.686275	0.732026	0.679739	0.869281	0.841124	0.0723078
962	34	137	0.000548	113.162	8.45474	18.4815	4.18229	0.919708	0.824818	0.959854	0.806569	0.824818	0.886861	0.850365	0.850365	0.740876	0.90146	0.678832	0.777372	0.861314	0.824818	0.759124	0.766423	0.653285	0.693431	0.729927	0.675182	0.868613	0.844726	0.0687285
962	22	12478	0.049912	98.9543	7.7413	12.3973	2.86968	0.882874	0.712173	0.843204	0.781576	0.813151	0.800289	0.774283	0.805538	0.773762	0.871895	0.689814	0.739141	0.848854	0.840159	0.759617	0.746754	0.691577	0.651947	0.709048	0.645536	0.890407	0.795254	0.0794121
964	24	11359	0.045436	98.8459	8.1179	12.3795	3.01838	0.885597	0.716304	0.843868	0.782331	0.814376	0.800026	0.774936	0.806013	0.775817	0.872304	0.690862	0.739458	0.849811	0.840127	0.760542	0.747117	0.692931	0.651906	0.709173	0.647768	0.890571	0.796693	0.0791036
964	24	11359	0.045436	98.8459	8.1179	12.3795	3.01838	0.885597	0.716304	0.843868	0.782331	0.814376	0.800026	0.774936	0.806013	0.775817	0.872304	0.690862	0.739458	0.849811	0.840127	0.760542	0.747117	0.692931	0.651906	0.709173	0.647768	0.890571	0.796693	0.0791036
969	29	9537	0.038148	127.501	9.13695	26.3564	5.62252	0.886809	0.720562	0.845287	0.782584	0.814407	0.802611	0.776921	0.808692	0.776607	0.871291	0.69461	0.740799	0.848904	0.83952	0.762137	0.747405	0.692828	0.651305	0.708451	0.650204	0.891685	0.798183	0.0789943
970	30	177	0.000708	113.657	8.51273	18.7275	4.34196	0.926554	0.723164	0.855932	0.79096	0.833333	0.844633	0.774011	0.830508	0.782486	0.870056	0.669492	0.771186	0.844633	0.867232	0.776836	0.742938	0.728814	0.70339	0.742938	0.663842	0.898305	0.814101	0.0762884
974	34	158	0.000632	113.725	8.3045	18.7461	4.25242	0.917722	0.724684	0.851266	0.797468	0.829114	0.841772	0.772152	0.835443	0.794304	0.867089	0.674051	0.765823	0.848101	0.851266	0.775316	0.737342	0.740506	0.699367	0.746835	0.664557	0.905063	0.812902	0.0769093
974	22	11953	0.047812	99.8251	7.68919	12.7194	2.91299	0.896971	0.747427	0.848364	0.833431	0.798712	0.791182	0.778006	0.833598	0.738769	0.882791	0.650297	0.764829	0.866937	0.826571	0.788505	0.812516	0.696896	0.663976	0.706935	0.621392	0.877604	0.807017	0.0761924
976	24	11005	0.04402	99.7604	8.14481	12.722	3.09147	0.897592	0.750295	0.851249	0.835984	0.799773	0.792685	0.780736	0.834439	0.739209	0.884234	0.652113	0.764652	0.867878	0.826761	0.788869	0.81254	0.696729	0.665152	0.706951	0.621536	0.87751	0.808592	0.0761468
976	24	11005	0.04402	99.7604	8.14481	12.722	3.09147	0.897592	0.750295	0.851249	0.835984	0.799773	0.792685	0.780736	0.834439	0.739209	0.884234	0.652113	0.764652	0.867878	0.826761	0.788869	0.81254	0.696729	0.665152	0.706951	0.621536	0.87751	0.808592	0.0761468
981	29	9222	0.036888	129.612	9.17794	27.6717	5.85712	0.899425	0.753795	0.852906	0.83637	0.799935	0.792019	0.782531	0.834201	0.739156	0.884353	0.653275	0.765181	0.870202	0.824713	0.791368	0.8117	0.695836	0.667588	0.704131	0.621828	0.877738	0.809671	0.0755545
982	30	145	0.00058	115.815	8.7184	19.8106	4.50059	0.913793	0.806897	0.87931	0.868966	0.837931	0.782759	0.817241	0.87931	0.77931	0.858621	0.651724	0.77931	0.858621	0.82069	0.772414	0.831034	0.703448	0.675862	0.675862	0.617241	0.917241	0.831804	0.0674867
986	34	134	0.000536	115.827	8.84306	19.8268	4.5784	0.921642	0.80597	0.88806	0.869403	0.854478	0.787313	0.820896	0.876866	0.772388	0.850746	0.645522	0.772388	0.86194	0.824627	0.768657	0.83209	0.705224	0.66791	0.682836	0.619403	0.914179	0.834697	0.0674562
986	22	9023	0.036092	101.552	7.88511	13.3919	3.10541	0.865122	0.729247	0.87011	0.806772	0.812424	0.819295	0.778954	0.83531	0.754295	0.838413	0.684916	0.756844	0.857752	0.7958	0.782279	0.766042	0.718109	0.67738	0.699601	0.625402	0.905907	0.801728	0.0798439
988	24	8302	0.033208	101.496	8.32893	13.398	3.29748	0.866538	0.732956	0.87232	0.809624	0.815165	0.82185	0.780053	0.835642	0.754035	0.838232	0.685919	0.758853	0.859371	0.794568	0.782462	0.765358	0.72079	0.679896	0.698145	0.626295	0.905565	0.803525	0.0793162
988	24	8302	0.033208	101.496	8.32893	13.398	3.29748	0.866538	0.732956	0.87232	0.809624	0.815165	0.82185	0.780053	0.835642	0.754035	0.838232	0.685919	0.758853	0.859371	0.794568	0.782462	0.765358	0.72079	0.679896	0.698145	0.626295	0.905565	0.803525	0.0793162
993	29	6983	0.027932	131.937	9.3566	29.1826	6.20524	0.870471	0.739009	0.874051	0.81054	0.817772	0.824574	0.780467	0.836961	0.75333	0.836961	0.685808	0.758556	0.8588	0.792496	0.783045	0.76407	0.720536	0.680725	0.699341	0.62645	0.906058	0.805491	0.0785995
994	30	80	0.00032	116.728	9.57483	20.3459	5.10218	0.90625	0.81875	0.8875	0.85	0.86875	0.7875	0.80625	0.84375	0.74375	0.83125	0.75	0.79375	0.89375	0.8125	0.825	0.75	0.725	0.675	0.71875	0.61875	0.90625	0.833735	0.0712226
998	34	73	0.000292	116.255	9.24021	20.0763	4.88407	0.910959	0.821918	0.890411	0.856164	0.856164	0.787671	0.80137	0.842466	0.746575	0.828767	0.753425	0.815068	0.89726	0.808219	0.835616	0.732877	0.719178	0.684932	0.705479	0.616438	0.90411	0.83491	0.0733574
998	22	9923	0.039692	100.263	7.89208	12.8966	3.01137	0.89096	0.772599	0.871863	0.805049	0.840875	0.815378	0.819409	0.811247	0.762622	0.880077	0.665273	0.773708	0.843696	0.830192	0.808526	0.808727	0.70135	0.6558	0.711982	0.639776	0.899426	0.817274	0.0775799
1000	24	9132	0.036528	100.165	8.30006	12.8842	3.17574	0.892247	0.775843	0.874343	0.806395	0.842696	0.817181	0.82085	0.812801	0.762374	0.881242	0.665681	0.774639	0.844612	0.831691	0.809078	0.810775	0.702968	0.65495	0.710031	0.640385	0.90046	0.818869	0.0773169
1000	24	9132	0.036528	100.165	8.30006	12.8842	3.17574	0.892247	0.775843	0.874343	0.806395	0.842696	0.817181	0.82085	0.812801	0.762374	0.881242	0.665681	0.774639	0.844612	0.831691	0.809078	0.810775	0.702968	0.65495	0.710031	0.640385	0.90046	0.818869	0.0773169
1005	29	7767	0.031068	130.554	9.36301	28.2874	6.04678	0.895262	0.778486	0.875241	0.808291	0.84402	0.818141	0.821166	0.815759	0.765032	0.881936	0.666023	0.772306	0.844599	0.83372	0.809321	0.81003	0.703425	0.654564	0.709991	0.637505	0.901635	0.820364	0.0768989
1006	30	104	0.000416	116.643	8.67955	20.2285	4.52873	0.9375	0.826923	0.913462	0.831731	0.865385	0.850962	0.841346	0.836538	0.711538	0.865385	0.649038	0.764423	0.836538	0.841346	0.8125	0.817308	0.735577	0.658654	0.759615	0.605769	0.894231	0.842328	0.0751826
1010	34	91	0.000364	116.758	8.88331	20.3032	4.63787	0.93956	0.824176	0.906593	0.840659	0.868132	0.862637	0.857143	0.857143	0.697802	0.884615	0.642857	0.752747	0.840659	0.840659	0.818681	0.818681	0.714286	0.653846	0.769231	0.637363	0.901099	0.845235	0.0781441
1010	22	11046	0.044184	100.28	7.85563	12.9007	3.00371	0.885569	0.73547	0.858229	0.808437	0.808392	0.814231	0.800878	0.837181	0.770822	0.858546	0.679929	0.796442	0.835687	0.832292	0.775711	0.800199	0.694957	0.639326	0.737869	0.643129	0.919926	0.80797	0.0780058
1012	24	10180	0.04072	100.211	8.24053	12.8982	3.16154	0.888752	0.739096	0.85943	0.810118	0.809578	0.814637	0.802161	0.836788	0.772102	0.858841	0.680501	0.798674	0.836248	0.83276	0.775982	0.802112	0.695629	0.638752	0.737917	0.643615	0.919843	0.809576	0.0776632
1012	24	10180	0.04072	100.211	8.24053	12.8982	3.16154	0.888752	0.739096	0.85943	0.810118	0.809578	0.814637	0.802161	0.836788	0.772102	0.858841	0.680501	0.798674	0.836248	0.83276	0.775982	0.802112	0.695629	0.638752	0.737917	0.643615	0.919843	0.809576	0.0776632
1017	29	8611	0.034444	129.726	9.30722	27.7553	5.96017	0.890315	0.74341	0.861747	0.812043	0.809952	0.814423	0.802694	0.837766	0.774068	0.858379	0.682848	0.801243	0.837417	0.833353	0.775694	0.803391	0.696028	0.638718	0.739403	0.644234	0.919405	0.811176	0.0772018
1018	30	145	0.00058	113.35	8.12593	18.5482	3.99302	0.927586	0.844828	0.9	0.855172	0.824138	0.848276	0.848276	0.841379	0.768966	0.87931	0.706897	0.810345	0.848276	0.827586	0.765517	0.813793	0.67931	0.641379	0.72069	0.703448	0.906897	0.845868	0.0721708
1022	34	133	0.000532	113.887	8.03476	18.8031	3.9804	0.924812	0.845865	0.890977	0.849624	0.819549	0.845865	0.842105	0.834586	0.766917	0.883459	0.706767	0.804511	0.849624	0.834586	0.759398	0.804511	0.680451	0.642857	0.721805	0.710526	0.906015	0.842769	0.0737059
1022	22	10628	0.042512	100.182	7.91581	12.8671	3.0116	0.876694	0.707142	0.871566	0.80716	0.804573	0.824802	0.777192	0.839481	0.744119	0.887985	0.696556	0.761056	0.845926	0.83774	0.772205	0.734757	0.647394	0.722667	0.677174	0.611357	0.887985	0.801784	0.0786948
1024	24	9743	0.038972	100.111	8.31468	12.8646	3.17409	0.879247	0.708714	0.872883	0.809145	0.807708	0.824746	0.779791	0.840604	0.745407	0.890793	0.697578	0.760135	0.846043	0.838294	0.771374	0.734527	0.647644	0.723596	0.675408	0.61244	0.888997	0.803319	0.0782297
1024	24	9743	0.038972	100.111	8.31468	12.8646	3.17409	0.879247	0.708714	0.872883	0.809145	0.807708	0.824746	0.779791	0.840604	0.745407	0.890793	0.697578	0.760135	0.846043	0.838294	0.771374	0.734527	0.647644	0.723596	0.675408	0.61244	0.888997	0.803319	0.0782297
1029	29	8162	0.032648	131.529	9.31676	28.9122	6.10541	0.882443	0.711529	0.873867	0.812668	0.809912	0.824982	0.782468	0.840051	0.746263	0.892245	0.696459	0.761578	0.845687	0.839378	0.770767	0.73395	0.648432	0.724332	0.675876	0.615535	0.888691	0.805044	0.0779385
1030	30	97	0.000388	115.323	8.14804	19.5231	4.23937	0.917526	0.783505	0.917526	0.819588	0.850515	0.850515	0.845361	0.840206	0.819588	0.891753	0.675258	0.726804	0.840206	0.850515	0.747423	0.78866	0.56701	0.701031	0.690722	0.618557	0.917526	0.834342	0.0689112
1034	34	91	0.000364	114.951	7.88044	19.3194	4.08099	0.928571	0.796703	0.917582	0.824176	0.851648	0.840659	0.862637	0.840659	0.807692	0.89011	0.664835	0.741758	0.846154	0.846154	0.747253	0.774725	0.582418	0.697802	0.697802	0.615385	0.928571	0.838061	0.0671064
1034	22	11102	0.044408	100.334	7.75948	12.9158	2.96811	0.897631	0.741083	0.850117	0.796883	0.807557	0.831562	0.783327	0.824401	0.752027	0.888173	0.672221	0.787606	0.852549	0.809179	0.76171	0.766754	0.691497	0.650694	0.728022	0.631688	0.894524	0.806761	0.0767389
1036	24	10195	0.04078	100.253	8.16072	12.9089	3.12268	0.899215	0.744728	0.852722	0.797303	0.811378	0.831976	0.785189	0.825307	0.752624	0.888573	0.672683	0.788082	0.851202	0.809024	0.762482	0.767925	0.691466	0.650074	0.728347	0.63075	0.895145	0.808322	0.0762977
1036	24	10195	0.04078	100.253	8.16072	12.9089	3.12268	0.899215	0.744728	0.852722	0.797303	0.811378	0.831976	0.785189	0.825307	0.752624	0.888573	0.672683	0.788082	0.851202	0.809024	0.762482	0.767925	0.691466	0.650074	0.728347	0.63075	0.895145	0.808322	0.0762977
1041	29	8536	0.034144	130.9	9.18093	28.4931	5.96894	0.900305	0.747598	0.853854	0.801488	0.813847	0.834231	0.78702	0.825094	0.753163	0.887652	0.67227	0.790007	0.850515	0.808107	0.761715	0.76605	0.692772	0.650832	0.728093	0.628339	0.895326	0.809765	0.0756669
1042	30	128	0.000512	115.853	8.29139	19.7977	4.25608	0.953125	0.753906	0.910156	0.871094	0.859375	0.875	0.828125	0.847656	0.753906	0.902344	0.648438	0.78125	0.820313	0.808594	0.71875	0.800781	0.734375	0.636719	0.761719	0.679688	0.910156	0.840785	0.0642319
1046	34	109	0.000436	115.755	8.36519	19.7524	4.24414	0.954128	0.770642	0.912844	0.885321	0.862385	0.889908	0.816514	0.848624	0.747706	0.912844	0.655963	0.793578	0.811927	0.821101	0.733945	0.807339	0.747706	0.642202	0.761468	0.674312	0.90367	0.846639	0.0620745
1046	22	10994	0.043976	100.244	8.00319	12.8958	3.05574	0.908359	0.751137	0.851283	0.817491	0.820857	0.81972	0.792478	0.844779	0.750273	0.865881	0.668365	0.760551	0.855603	0.852965	0.775059	0.781153	0.687966	0.674823	0.707522	0.621293	0.885028	0.813071	0.0751215
1048	24	10137	0.040548	100.179	8.454	12.8992	3.23067	0.909095	0.752343	0.853458	0.819177	0.821989	0.821249	0.794466	0.846799	0.75111	0.865493	0.668294	0.761024	0.856269	0.852866	0.775377	0.781543	0.687975	0.675841	0.708543	0.620795	0.88611	0.814221	0.0748775
1048	24	10137	0.040548	100.179	8.454	12.8992	3.23067	0.909095	0.752343	0.853458	0.819177	0.821989	0.821249	0.794466	0.846799	0.75111	0.865493	0.668294	0.761024	0.856269	0.852866	0.775377	0.781543	0.687975	0.675841	0.708543	0.620795	0.88611	0.814221	0.0748775
1053	29	8536	0.034144	129.69	9.43799	27.7439	6.01373	0.911668	0.753807	0.855201	0.823512	0.825035	0.822926	0.796509	0.847587	0.75533	0.864808	0.670513	0.758786	0.857134	0.853269	0.776828	0.782041	0.686973	0.675961	0.70806	0.619435	0.887184	0.816106	0.0744474
1054	30	167	0.000668	115.434	8.54511	19.606	4.39194	0.937126	0.841317	0.886228	0.850299	0.853293	0.850299	0.814371	0.865269	0.745509	0.877246	0.667665	0.775449	0.874251	0.877246	0.799401	0.829341	0.643713	0.691617	0.730539	0.613772	0.886228	0.845135	0.0700722
1058	34	151	0.000604	115.343	8.71867	19.5733	4.47749	0.940397	0.854305	0.89404	0.860927	0.857616	0.847682	0.81457	0.864238	0.738411	0.884106	0.665563	0.778146	0.870861	0.870861	0.794702	0.837748	0.63245	0.695364	0.718543	0.596026	0.884106	0.84863	0.0691018
1058	22	11615	0.04646	99.7728	7.96512	12.7158	3.0197	0.877873	0.767499	0.881446	0.810762	0.81765	0.812527	0.818554	0.815669	0.730133	0.854455	0.708179	0.769221	0.836418	0.81963	0.80409	0.802755	0.725613	0.641541	0.741584	0.608093	0.914808	0.812879	0.0780611
1060	24	10686	0.042744	99.6611	8.3608	12.6979	3.16393	0.880685	0.770681	0.882744	0.812325	0.818641	0.812465	0.818828	0.816348	0.732875	0.855138	0.709526	0.770073	0.837404	0.821074	0.804136	0.803949	0.724593	0.641727	0.740595	0.60874	0.914655	0.814379	0.0776833
1060	24	10686	0.042744	99.6611	8.3608	12.6979	3.16393	0.880685	0.770681	0.882744	0.812325	0.818641	0.812465	0.818828	0.816348	0.732875	0.855138	0.709526	0.770073	0.837404	0.821074	0.804136	0.803949	0.724593	0.641727	0.740595	0.60874	0.914655	0.814379	0.0776833
1065	29	8993	0.035972	129.12	9.40138	27.3819	5.9381	0.882409	0.77349	0.885411	0.812187	0.822195	0.811909	0.820193	0.816691	0.734516	0.855999	0.71033	0.770266	0.838485	0.821305	0.804515	0.806349	0.723507	0.640554	0.738908	0.609919	0.913321	0.815787	0.0776658
1066	30	143	0.000572	115.327	8.25351	19.5301	4.19035	0.902098	0.839161	0.916084	0.828671	0.818182	0.821678	0.853147	0.846154	0.769231	0.895105	0.730769	0.825175	0.863636	0.856643	0.856643	0.804196	0.72028	0.625874	0.734266	0.625874	0.895105	0.84302	0.0776793
1070	34	121	0.000484	115.151	8.28358	19.4454	4.25778	0.892562	0.847107	0.917355	0.834711	0.805785	0.847107	0.85124	0.838843	0.768595	0.904959	0.747934	0.801653	0.867769	0.863636	0.855372	0.801653	0.727273	0.652893	0.743802	0.628099	0.896694	0.844547	0.0760522
1070	22	10262	0.041048	100.863	7.7926	13.1198	3.0061	0.895001	0.754385	0.862892	0.799844	0.820162	0.802816	0.759988	0.832391	0.797067	0.883502	0.669899	0.784691	0.841941	0.831368	0.798626	0.799503	0.682177	0.664978	0.714968	0.642078	0.91717	0.810787	0.0747946
1072	24	9465	0.03786	100.726	8.2523	13.0949	3.18841	0.895932	0.756788	0.864501	0.802324	0.822293	0.804226	0.761173	0.832964	0.799102	0.884099	0.6701	0.785895	0.842525	0.832541	0.799102	0.799102	0.683307	0.664395	0.714316	0.64168	0.917169	0.812194	0.0745311
1072	24	9465	0.03786	100.726	8.2523	13.0949	3.18841	0.895932	0.756788	0.864501	0.802324	0.822293	0.804226	0.761173	0.832964	0.799102	0.884099	0.6701	0.785895	0.842525	0.832541	0.799102	0.799102	0.683307	0.664395	0.714316	0.64168	0.917169	0.812194	0.0745311
1077	29	7947	0.031788	130.07	9.12717	27.9572	5.84778	0.898326	0.759154	0.866302	0.804266	0.825595	0.805902	0.762678	0.833145	0.800805	0.883289	0.66912	0.787782	0.843211	0.833333	0.800113	0.799987	0.685227	0.665345	0.715301	0.640808	0.916069	0.813871	0.0743697
1078	30	124	0.000496	116.295	9.60294	20.1278	5.14006	0.919355	0.790323	0.923387	0.802419	0.875	0.802419	0.778226	0.834677	0.854839	0.858871	0.721774	0.822581	0.858871	0.842742	0.794355	0.826613	0.705645	0.66129	0.737903	0.653226	0.927419	0.837248	0.0770516
1082	34	109	0.000436	116.464	9.67595	20.2198	5.16505	0.917431	0.779817	0.917431	0.788991	0.876147	0.793578	0.756881	0.830275	0.857798	0.87156	0.738532	0.825688	0.866972	0.844037	0.793578	0.834862	0.715596	0.665138	0.747706	0.646789	0.926606	0.833524	0.078226
1082	22	10062	0.040248	101.017	7.94112	13.1882	3.10047	0.88069	0.744186	0.872043	0.828662	0.814749	0.796213	0.79189	0.850527	0.777231	0.868217	0.699761	0.778374	0.854353	0.83219	0.762224	0.771218	0.679338	0.652654	0.691016	0.642566	0.907523	0.811187	0.072988
1084	24	9237	0.036948	100.951	8.33979	13.1877	3.26623	0.882808	0.7464	0.873985	0.828516	0.817311	0.797283	0.793115	0.850709	0.778283	0.867598	0.70066	0.777958	0.854498	0.833496	0.761827	0.772112	0.679712	0.65151	0.691837	0.643499	0.907383	0.812423	0.0730216
1084	24	9237	0.036948	100.951	8.33979	13.1877	3.26623	0.882808	0.7464	0.873985	0.828516	0.817311	0.797283	0.793115	0.850709	0.778283	0.867598	0.70066	0.777958	0.854498	0.833496	0.761827	0.772112	0.679712	0.65151	0.691837	0.643499	0.907383	0.812423	0.0730216
1089	29	7770	0.03108	132.395	9.35199	29.4835	6.26329	0.886229	0.748906	0.875547	0.83018	0.820592	0.798134	0.796203	0.850644	0.77973	0.86731	0.701158	0.781725	0.855534	0.833269	0.760232	0.769627	0.679279	0.650579	0.691313	0.641248	0.909459	0.814157	0.0722522
1090	30	64	0.000256	117.601	7.50994	20.6415	4.04474	0.921875	0.851563	0.898438	0.859375	0.875	0.867188	0.757813	0.882813	0.851563	0.8125	0.695313	0.796875	0.835938	0.867188	0.773438	0.789063	0.664063	0.703125	0.664063	0.703125	0.90625	0.84882	0.0522723
1094	34	60	0.00024	117.391	7.55125	20.5359	4.06886	0.916667	0.85	0.9	0.866667	0.866667	0.883333	0.741667	0.883333	0.858333	0.808333	0.7	0.8	0.841667	0.875	0.766667	0.791667	0.666667	0.708333	0.658333	0.7	0.908333	0.848836	0.0528516
1094	22	7894	0.031576	102.293	7.65769	13.6687	3.04485	0.901571	0.718837	0.876235	0.810299	0.791804	0.831454	0.795161	0.829047	0.764948	0.877882	0.664239	0.768622	0.854193	0.832848	0.764948	0.768115	0.664239	0.666392	0.737966	0.626552	0.88998	0.808159	0.0764254
1096	24	7262	0.029048	102.194	8.12383	13.6581	3.23752	0.902093	0.721909	0.877307	0.811829	0.794754	0.83276	0.796475	0.829799	0.765836	0.877031	0.665175	0.768177	0.855067	0.833104	0.765836	0.769623	0.664693	0.666621	0.738777	0.625929	0.889218	0.809429	0.0762558
1096	24	7262	0.029048	102.194	8.12383	13.6581	3.23752	0.902093	0.721909	0.877307	0.811829	0.794754	0.83276	0.796475	0.829799	0.765836	0.877031	0.665175	0.768177	0.855067	0.833104	0.765836	0.769623	0.664693	0.666621	0.738777	0.625929	0.889218	0.809429	0.0762558
1101	29	6095	0.02438	132.847	9.12916	29.7611	6.11528	0.902051	0.723052	0.880394	0.814766	0.796965	0.83224	0.798687	0.831255	0.766694	0.878179	0.666366	0.76612	0.853733	0.833634	0.769319	0.773995	0.666202	0.669647	0.736587	0.626169	0.889089	0.810732	0.0756516
1102	30	48	0.000192	118.023	9.24696	20.9938	5.19011	0.927083	0.739583	0.927083	0.854167	0.854167	0.864583	0.864583	0.84375	0.708333	0.90625	0.697917	0.8125	0.78125	0.864583	0.770833	0.8125	0.614583	0.71875	0.760417	0.59375	0.9375	0.836824	0.0562636
1106	34	46	0.000184	118.137	9.42875	21.0687	5.28881	0.923913	0.73913	0.923913	0.858696	0.858696	0.858696	0.858696	0.836957	0.706522	0.902174	0.695652	0.804348	0.793478	0.858696	0.76087	0.815217	0.619565	0.717391	0.75	0.597826	0.934783	0.835119	0.0560578
1106	22	6953	0.027812	102.692	7.85224	13.839	3.16266	0.880915	0.769164	0.87358	0.83935	0.816194	0.819502	0.773695	0.837121	0.755933	0.863153	0.697756	0.764274	0.851359	0.832806	0.786279	0.749748	0.681145	0.690206	0.709334	0.612901	0.912556	0.814322	0.0765589
1108	24	6439	0.025756	102.631	8.29501	13.8425	3.35547	0.882047	0.771548	0.874359	0.840891	0.815499	0.821478	0.772791	0.838018	0.756484	0.864886	0.6984	0.765181	0.851219	0.833747	0.784594	0.748563	0.680152	0.690014	0.711058	0.611586	0.912952	0.815186	0.0767086
1108	24	6439	0.025756	102.631	8.29501	13.8425	3.35547	0.882047	0.771548	0.874359	0.840891	0.815499	0.821478	0.772791	0.838018	0.756484	0.864886	0.6984	0.765181	0.851219	0.833747	0.784594	0.748563	0.680152	0.690014	0.711058	0.611586	0.912952	0.815186	0.0767086
1113	29	5424	0.021696	132.4	9.33095	29.4846	6.25372	0.883573	0.776456	0.876936	0.840616	0.818953	0.824023	0.775535	0.839417	0.755162	0.867533	0.699392	0.766316	0.849742	0.833241	0.785767	0.748986	0.680586	0.687592	0.708886	0.615413	0.913256	0.817049	0.0768591
1114	30	50	0.0002	116.786	7.42412	20.214	3.8738	0.91	0.88	0.85	0.87	0.9	0.83	0.8	0.83	0.78	0.89	0.7	0.79	0.84	0.89	0.73	0.79	0.75	0.73	0.74	0.64	0.92	0.846859	0.0744853
1118	34	42	0.000168	117.128	6.77267	20.3485	3.51722	0.904762	0.880952	0.845238	0.869048	0.904762	0.833333	0.785714	0.821429	0.797619	0.880952	0.690476	0.77381	0.833333	0.880952	0.702381	0.761905	0.77381	0.75	0.72619	0.619048	0.916667	0.843546	0.0749158
1118	22	10677	0.042708	100.52	7.79174	12.9881	2.97869	0.895898	0.787487	0.869298	0.813993	0.852346	0.832725	0.789875	0.844947	0.748946	0.855531	0.697012	0.776061	0.846305	0.835113	0.768943	0.76824	0.69144	0.651634	0.717196	0.642128	0.907605	0.820815	0.0709171
1120	24	9833	0.039332	100.455	8.22909	12.9899	3.16202	0.896827	0.789281	0.871352	0.815621	0.853707	0.835605	0.791162	0.845113	0.7515	0.855436	0.698515	0.776264	0.847147	0.836215	0.770772	0.768382	0.693786	0.652039	0.71794	0.6407	0.907505	0.822221	0.0705475
1120	24	9833	0.039332	100.455	8.22909	12.9899	3.16202	0.896827	0.789281	0.871352	0.815621	0.853707	0.835605	0.791162	0.845113	0.7515	0.855436	0.698515	0.776264	0.847147	0.836215	0.770772	0.768382	0.693786	0.652039	0.71794	0.6407	0.907505	0.822221	0.0705475
1125	29	8324	0.033296	131.719	9.25288	29.0308	6.09563	0.899748	0.794029	0.872838	0.816915	0.855598	0.837278	0.795651	0.847069	0.751682	0.855418	0.699543	0.77655	0.847549	0.837458	0.770123	0.76814	0.697381	0.650529	0.717083	0.644582	0.907376	0.82429	0.070358
1126	30	89	0.000356	118.541	8.52044	21.2056	4.61613	0.882022	0.825843	0.91573	0.859551	0.898876	0.859551	0.831461	0.859551	0.780899	0.842697	0.674157	0.752809	0.898876	0.853933	0.719101	0.780899	0.679775	0.657303	0.691011	0.606742	0.921348	0.84159	0.059335
1130	34	81	0.000324	118.667	8.81952	21.2951	4.78131	0.882716	0.814815	0.919753	0.851852	0.907407	0.845679	0.82716	0.851852	0.783951	0.833333	0.679012	0.746914	0.895062	0.845679	0.734568	0.771605	0.666667	0.654321	0.703704	0.592593	0.919753	0.83853	0.059919
1130	22	8127	0.032508	102.223	7.79435	13.6496	3.10751	0.896641	0.767688	0.880276	0.845946	0.802572	0.824843	0.742586	0.857266	0.785345	0.845207	0.68094	0.764858	0.809093	0.815799	0.792728	0.761166	0.698351	0.657623	0.723822	0.625631	0.928079	0.815341	0.0730105
1132	24	7486	0.029944	102.118	8.2766	13.6382	3.31009	0.89801	0.769436	0.882247	0.847115	0.803366	0.825608	0.742185	0.858135	0.787871	0.846313	0.681472	0.765162	0.810446	0.815522	0.794082	0.761421	0.699305	0.660366	0.725755	0.624766	0.928734	0.816514	0.0729178
1132	24	7486	0.029944	102.118	8.2766	13.6382	3.31009	0.89801	0.769436	0.882247	0.847115	0.803366	0.825608	0.742185	0.858135	0.787871	0.846313	0.681472	0.765162	0.810446	0.815522	0.794082	0.761421	0.699305	0.660366	0.725755	0.624766	0.928734	0.816514	0.0729178
1137	29	6318	0.025272	132.871	9.35615	29.7981	6.30192	0.899177	0.770497	0.88509	0.849953	0.804843	0.830326	0.741928	0.856917	0.785929	0.845442	0.683919	0.766698	0.809908	0.817664	0.794318	0.760842	0.701409	0.662789	0.725388	0.624881	0.93107	0.817845	0.0728774
1138	30	57	0.000228	119.559	7.01323	21.6403	3.68876	0.947368	0.824561	0.912281	0.877193	0.807018	0.885965	0.701754	0.877193	0.877193	0.824561	0.692982	0.798246	0.833333	0.833333	0.754386	0.789474	0.72807	0.614035	0.684211	0.570175	0.938596	0.843871	0.0703902
1142	34	55	0.00022	119.564	7.13271	21.6508	3.75112	0.945455	0.836364	0.918182	0.872727	0.809091	0.890909	0.7	0.872727	0.872727	0.827273	0.681818	0.809091	0.827273	0.827273	0.745455	0.781818	0.736364	0.609091	0.690909	0.581818	0.945455	0.844991	0.0712425
1142	22	6758	0.027032	102.813	7.99179	13.895	3.21028	0.876295	0.748594	0.8905	0.829313	0.830571	0.828574	0.786993	0.85691	0.77116	0.864901	0.693548	0.803566	0.873557	0.848254	0.81311	0.791284	0.68541	0.652708	0.724845	0.619192	0.929713	0.819066	0.0734294
1144	24	6187	0.024748	102.667	8.49353	13.8689	3.42339	0.878374	0.751495	0.892678	0.83134	0.83433	0.830209	0.78673	0.858251	0.77178	0.864716	0.693551	0.804671	0.873283	0.849362	0.815096	0.793034	0.686278	0.651285	0.725311	0.617343	0.930257	0.820746	0.0730698
1144	24	6187	0.024748	102.667	8.49353	13.8689	3.42339	0.878374	0.751495	0.892678	0.83134	0.83433	0.830209	0.78673	0.858251	0.77178	0.864716	0.693551	0.804671	0.873283	0.849362	0.815096	0.793034	0.686278	0.651285	0.725311	0.617343	0.930257	0.820746	0.0730698
1149	29	5246	0.020984	134.248	9.4717	30.7315	6.48672	0.879337	0.756386	0.895539	0.835398	0.836352	0.831491	0.786885	0.856653	0.774495	0.866851	0.693957	0.805947	0.87276	0.850553	0.816717	0.793462	0.686523	0.649924	0.724361	0.619424	0.929279	0.822667	0.0723035
1150	30	38	0.000152	117.893	8.30939	20.8472	4.38464	0.907895	0.815789	0.894737	0.828947	0.894737	0.881579	0.763158	0.828947	0.776316	0.934211	0.75	0.868421	0.802632	0.894737	0.881579	0.75	0.723684	0.552632	0.631579	0.618421	0.921053	0.843394	0.0680664
1154	34	33	0.000132	117.763	8.34358	20.7823	4.41635	0.924242	0.818182	0.878788	0.818182	0.878788	0.893939	0.742424	0.848485	0.80303	0.924242	0.742424	0.848485	0.787879	0.893939	0.878788	0.727273	0.712121	0.545455	0.636364	0.621212	0.924242	0.841744	0.0708303
1154	22	8585	0.03434	101.583	7.91675	13.4052	3.09105	0.890565	0.741642	0.876238	0.826791	0.836983	0.796273	0.768492	0.859988	0.809027	0.86424	0.741642	0.800815	0.860163	0.836983	0.808503	0.776645	0.683751	0.672568	0.685789	0.640885	0.889983	0.818109	0.0772627
1156	24	7922	0.031688	101.456	8.41561	13.3871	3.29785	0.891126	0.744004	0.879071	0.827001	0.839182	0.796958	0.771901	0.859695	0.810149	0.86569	0.741858	0.801123	0.86001	0.837857	0.809644	0.776698	0.684423	0.67382	0.685685	0.64182	0.890305	0.819415	0.0769922
1156	24	7922	0.031688	101.456	8.41561	13.3871	3.29785	0.891126	0.744004	0.879071	0.827001	0.839182	0.796958	0.771901	0.859695	0.810149	0.86569	0.741858	0.801123	0.86001	0.837857	0.809644	0.776698	0.684423	0.67382	0.685685	0.64182	0.890305	0.819415	0.0769922
1161	29	6755	0.02702	129.009	9.45261	27.3174	5.97505	0.893338	0.748261	0.881791	0.829608	0.840933	0.79852	0.773279	0.859067	0.811695	0.867506	0.744189	0.802591	0.859363	0.838046	0.810067	0.773279	0.68416	0.671429	0.686973	0.641821	0.8906	0.821294	0.0763907
1162	30	118	0.000472	113.414	8.94958	18.6405	4.48278	0.927966	0.826271	0.885593	0.889831	0.889831	0.84322	0.834746	0.864407	0.830508	0.834746	0.775424	0.838983	0.877119	0.817797	0.864407	0.79661	0.707627	0.694915	0.661017	0.682203	0.898305	0.856865	0.0722877
1166	34	107	0.000428	113.283	8.84578	18.5687	4.38277	0.925234	0.827103	0.878505	0.892523	0.901869	0.836449	0.836449	0.864486	0.841121	0.817757	0.775701	0.850467	0.873832	0.82243	0.85514	0.803738	0.719626	0.686916	0.663551	0.67757	0.906542	0.856826	0.0734859
1166	22	12814	0.051256	98.4058	7.96246	12.2082	2.91843	0.873966	0.779694	0.854183	0.821679	0.83081	0.804394	0.794951	0.817973	0.775129	0.865382	0.665561	0.769666	0.842438	0.821328	0.779928	0.752536	0.697909	0.687958	0.70622	0.683471	0.926214	0.811558	0.0781277
1168	24	11737	0.046948	98.3123	8.4191	12.2018	3.10017	0.876587	0.783463	0.855329	0.823422	0.833433	0.806339	0.797222	0.818991	0.776391	0.86713	0.66759	0.76966	0.842805	0.822612	0.780182	0.752663	0.698773	0.688762	0.706654	0.682798	0.926131	0.813488	0.0775745
1168	24	11737	0.046948	98.3123	8.4191	12.2018	3.10017	0.876587	0.783463	0.855329	0.823422	0.833433	0.806339	0.797222	0.818991	0.776391	0.86713	0.66759	0.76966	0.842805	0.822612	0.780182	0.752663	0.698773	0.688762	0.706654	0.682798	0.926131	0.813488	0.0775745
1173	29	9873	0.039492	127.812	9.37069	26.5673	5.80065	0.878558	0.786185	0.857288	0.826699	0.836321	0.808518	0.801377	0.817229	0.778436	0.867669	0.669401	0.771295	0.842247	0.822496	0.78107	0.75357	0.700091	0.691431	0.708295	0.681961	0.926973	0.815467	0.0771464
1174	30	218	0.000872	113.409	7.96241	18.5656	3.91403	0.892202	0.832569	0.880734	0.853211	0.885321	0.827982	0.786697	0.805046	0.763761	0.885321	0.701835	0.809633	0.807339	0.825688	0.729358	0.772936	0.704128	0.708716	0.731651	0.699541	0.924312	0.833519	0.0732793
1178	34	199	0.000796	113.305	8.08107	18.5234	3.96346	0.90201	0.824121	0.874372	0.849246	0.889447	0.826633	0.786432	0.798995	0.773869	0.884422	0.708543	0.809045	0.811558	0.831658	0.746231	0.773869	0.701005	0.71608	0.741206	0.708543	0.919598	0.834114	0.0713106
1178	22	14488	0.057952	98.4091	7.67917	12.1938	2.83792	0.884836	0.769188	0.869858	0.819471	0.839867	0.841593	0.784373	0.843974	0.788653	0.847322	0.679114	0.726774	0.830895	0.835105	0.787755	0.7588	0.694368	0.663722	0.744099	0.648226	0.910857	0.816471	0.0692614
1180	24	13341	0.053364	98.3106	8.07483	12.1811	2.99458	0.886515	0.773255	0.870512	0.820553	0.840492	0.842928	0.785174	0.843977	0.790608	0.84735	0.679597	0.727682	0.830747	0.834683	0.787085	0.759351	0.695	0.663481	0.743572	0.64774	0.910689	0.817702	0.0689678
1180	24	13341	0.053364	98.3106	8.07483	12.1811	2.99458	0.886515	0.773255	0.870512	0.820553	0.840492	0.842928	0.785174	0.843977	0.790608	0.84735	0.679597	0.727682	0.830747	0.834683	0.787085	0.759351	0.695	0.663481	0.743572	0.64774	0.910689	0.817702	0.0689678
1185	29	11246	0.044984	126.912	9.07254	25.993	5.56672	0.888805	0.775387	0.871954	0.822337	0.840521	0.844211	0.786191	0.845012	0.791259	0.84759	0.68162	0.727192	0.832163	0.835275	0.786946	0.759514	0.693046	0.66557	0.74342	0.648008	0.910902	0.81897	0.0686587
1186	30	258	0.001032	114.067	7.83394	18.8772	3.8704	0.889535	0.846899	0.879845	0.860465	0.868217	0.843023	0.829457	0.844961	0.815891	0.893411	0.72093	0.75	0.821705	0.841085	0.782946	0.775194	0.695736	0.656977	0.722868	0.635659	0.903101	0.841668	0.0627727
1190	34	243	0.000972	113.947	7.88168	18.8219	3.89527	0.897119	0.847737	0.886831	0.855967	0.868313	0.845679	0.833333	0.843621	0.823045	0.890947	0.72428	0.744856	0.81893	0.845679	0.786008	0.781893	0.703704	0.654321	0.726337	0.63786	0.90535	0.84408	0.0614719
1190	22	13607	0.054428	99.3463	7.95754	12.5558	2.99668	0.901889	0.769898	0.875615	0.837326	0.814213	0.829904	0.785699	0.842287	0.792864	0.857059	0.717903	0.794518	0.842544	0.82961	0.783273	0.801058	0.684023	0.653855	0.729624	0.646285	0.915338	0.822536	0.0739173
1192	24	12555	0.05022	99.2842	8.35471	12.557	3.15662	0.90227	0.773238	0.8773	0.838829	0.814217	0.831342	0.788809	0.843688	0.794345	0.856193	0.718041	0.795739	0.843887	0.830147	0.78399	0.800358	0.685703	0.655356	0.728714	0.646794	0.914576	0.823846	0.0738355
1192	24	12555	0.05022	99.2842	8.35471	12.557	3.15662	0.90227	0.773238	0.8773	0.838829	0.814217	0.831342	0.788809	0.843688	0.794345	0.856193	0.718041	0.795739	0.843887	0.830147	0.78399	0.800358	0.685703	0.655356	0.728714	0.646794	0.914576	0.823846	0.0738355
1197	29	10646	0.042584	129.909	9.29446	27.8707	5.9721	0.903344	0.774939	0.879579	0.840175	0.814907	0.834304	0.791283	0.844543	0.795087	0.857599	0.717922	0.796449	0.844308	0.831533	0.785647	0.800535	0.687066	0.656021	0.729194	0.64536	0.913583	0.825235	0.0738121
1198	30	124	0.000496	116.639	8.42888	20.2078	4.38606	0.903226	0.810484	0.935484	0.854839	0.798387	0.866935	0.762097	0.850806	0.850806	0.854839	0.705645	0.850806	0.826613	0.83871	0.762097	0.794355	0.701613	0.637097	0.758065	0.657258	0.895161	0.839705	0.0731181
1202	34	114	0.000456	116.94	8.49996	20.3669	4.42906	0.903509	0.807018	0.938596	0.846491	0.802632	0.877193	0.758772	0.846491	0.850877	0.855263	0.697368	0.859649	0.824561	0.850877	0.758772	0.789474	0.692982	0.640351	0.758772	0.644737	0.885965	0.839389	0.0742094
1202	22	11105	0.04442	101.384	7.64846	13.3125	2.98497	0.885727	0.767222	0.875732	0.825484	0.840027	0.811166	0.786132	0.84561	0.767042	0.869068	0.705223	0.781405	0.840072	0.832733	0.788384	0.803197	0.675822	0.679379	0.694192	0.648041	0.922783	0.818222	0.0734808
1204	24	10254	0.041016	101.261	8.10695	13.292	3.16251	0.887946	0.77009	0.875902	0.828262	0.840696	0.812073	0.786864	0.847182	0.768627	0.868978	0.7067	0.780476	0.840599	0.833138	0.788863	0.803296	0.673786	0.678613	0.693729	0.647308	0.923249	0.819501	0.0733342
1204	24	10254	0.041016	101.261	8.10695	13.292	3.16251	0.887946	0.77009	0.875902	0.828262	0.840696	0.812073	0.786864	0.847182	0.768627	0.868978	0.7067	0.780476	0.840599	0.833138	0.788863	0.803296	0.673786	0.678613	0.693729	0.647308	0.923249	0.819501	0.0733342
1209	29	8595	0.03438	130.964	9.15019	28.5318	5.9517	0.891041	0.770622	0.87516	0.830716	0.842583	0.813147	0.788714	0.848109	0.770971	0.870681	0.707097	0.780745	0.841245	0.833799	0.790983	0.80128	0.672426	0.67801	0.691681	0.647528	0.922629	0.820737	0.0733616
1210	30	115	0.00046	116.273	9.0253	20.0686	4.77785	0.908696	0.891304	0.869565	0.895652	0.878261	0.847826	0.834783	0.830435	0.791304	0.873913	0.726087	0.804348	0.873913	0.843478	0.778261	0.813043	0.652174	0.656522	0.708696	0.604348	0.926087	0.853663	0.0667595
1214	34	103	0.000412	116.83	9.10523	20.3594	4.84404	0.912621	0.907767	0.864078	0.907767	0.868932	0.839806	0.849515	0.820388	0.791262	0.868932	0.708738	0.786408	0.878641	0.834951	0.776699	0.800971	0.645631	0.640777	0.703883	0.61165	0.927184	0.854115	0.0686719
1214	22	8464	0.033856	102.031	7.99708	13.5858	3.17288	0.902351	0.762937	0.886165	0.848003	0.855919	0.834416	0.778474	0.845877	0.806061	0.849185	0.721408	0.82272	0.877009	0.828332	0.797791	0.787098	0.650874	0.645144	0.712784	0.644967	0.921609	0.828618	0.071137
1216	24	7838	0.031352	101.933	8.42731	13.5747	3.35251	0.90444	0.765757	0.887152	0.84926	0.855448	0.836757	0.780301	0.846581	0.806902	0.849579	0.720464	0.822723	0.877137	0.828719	0.796632	0.78802	0.652207	0.645637	0.710258	0.644552	0.921536	0.829795	0.071039
1216	24	7838	0.031352	101.933	8.42731	13.5747	3.35251	0.90444	0.765757	0.887152	0.84926	0.855448	0.836757	0.780301	0.846581	0.806902	0.849579	0.720464	0.822723	0.877137	0.828719	0.796632	0.78802	0.652207	0.645637	0.710258	0.644552	0.921536	0.829795	0.071039
1221	29	6663	0.026652	129.844	9.35891	27.8354	6.01309	0.906949	0.768047	0.888489	0.848942	0.857422	0.837235	0.783206	0.84594	0.807819	0.852544	0.721222	0.825304	0.876182	0.827855	0.794687	0.788008	0.653084	0.64603	0.711691	0.643404	0.921357	0.831094	0.0708276
1222	30	86	0.000344	117.052	8.07936	20.3934	4.1645	0.906977	0.848837	0.901163	0.854651	0.866279	0.854651	0.755814	0.866279	0.825581	0.912791	0.744186	0.843023	0.877907	0.877907	0.825581	0.75	0.662791	0.610465	0.744186	0.627907	0.883721	0.849818	0.0717395
1226	34	77	0.000308	117.009	7.91829	20.3602	4.09464	0.902597	0.844156	0.922078	0.857143	0.876623	0.844156	0.746753	0.87013	0.824675	0.909091	0.74026	0.850649	0.883117	0.88961	0.824675	0.733766	0.662338	0.597403	0.753247	0.642857	0.883117	0.850922	0.0692682
1226	22	11191	0.044764	100.475	7.7099	12.9664	2.95001	0.880618	0.755071	0.844697	0.830176	0.833125	0.797069	0.820034	0.815745	0.763649	0.846975	0.675811	0.811724	0.838174	0.798409	0.781968	0.790546	0.672237	0.691136	0.707175	0.655348	0.923287	0.810071	0.0767808
1228	24	10323	0.041292	100.376	8.15612	12.9555	3.13457	0.882447	0.755594	0.846411	0.832946	0.835077	0.797927	0.822871	0.816381	0.764022	0.847912	0.674755	0.812845	0.838128	0.800446	0.781653	0.791969	0.674416	0.689625	0.707788	0.65543	0.923859	0.811394	0.0763997
1228	24	10323	0.041292	100.376	8.15612	12.9555	3.13457	0.882447	0.755594	0.846411	0.832946	0.835077	0.797927	0.822871	0.816381	0.764022	0.847912	0.674755	0.812845	0.838128	0.800446	0.781653	0.791969	0.674416	0.689625	0.707788	0.65543	0.923859	0.811394	0.0763997
1233	29	8660	0.03464	129.544	9.19721	27.6309	5.86079	0.884584	0.758025	0.848614	0.834988	0.835681	0.797748	0.822979	0.815935	0.763857	0.847171	0.678291	0.811605	0.836778	0.80179	0.782794	0.794457	0.675693	0.690878	0.7056	0.657968	0.924596	0.812595	0.0764828
1234	30	163	0.000652	115.25	8.01196	19.4746	4.04622	0.895706	0.846626	0.865031	0.871166	0.840491	0.809816	0.849693	0.840491	0.757669	0.855828	0.705521	0.809816	0.819018	0.822086	0.794479	0.779141	0.705521	0.687117	0.705521	0.665644	0.92638	0.835922	0.0685263
1238	34	147	0.000588	115.344	8.0751	19.5254	4.05898	0.891156	0.853741	0.880952	0.867347	0.843537	0.812925	0.857143	0.836735	0.751701	0.863946	0.70068	0.802721	0.819728	0.809524	0.778912	0.772109	0.707483	0.676871	0.714286	0.666667	0.921769	0.837295	0.068287
1238	22	12119	0.048476	99.7262	7.81837	12.6897	2.95605	0.88485	0.756869	0.882251	0.819705	0.830968	0.841777	0.786492	0.845944	0.802005	0.878909	0.693003	0.771392	0.854402	0.852834	0.80972	0.810009	0.689496	0.68603	0.735085	0.653808	0.903169	0.821585	0.075454
1240	24	11131	0.044524	99.6865	8.23975	12.7002	3.1293	0.887836	0.760983	0.884107	0.821085	0.833303	0.843545	0.78753	0.847273	0.801545	0.879436	0.694277	0.77091	0.854461	0.853742	0.809586	0.80981	0.689381	0.687	0.734795	0.653715	0.90221	0.823361	0.0749806
1240	24	11131	0.044524	99.6865	8.23975	12.7002	3.1293	0.887836	0.760983	0.884107	0.821085	0.833303	0.843545	0.78753	0.847273	0.801545	0.879436	0.694277	0.77091	0.854461	0.853742	0.809586	0.80981	0.689381	0.687	0.734795	0.653715	0.90221	0.823361	0.0749806
1245	29	9418	0.037672	129.323	9.23066	27.4946	5.86503	0.889626	0.764971	0.883202	0.823742	0.834625	0.844447	0.788756	0.847207	0.801019	0.881132	0.697069	0.771926	0.854587	0.854268	0.809832	0.809832	0.689159	0.687885	0.733171	0.651465	0.902739	0.824667	0.0744743
1246	30	152	0.000608	115.897	8.51099	19.8352	4.34645	0.911184	0.861842	0.917763	0.858553	0.861842	0.835526	0.815789	0.865132	0.835526	0.901316	0.674342	0.792763	0.878289	0.858553	0.819079	0.805921	0.703947	0.684211	0.726974	0.700658	0.891447	0.854573	0.0732314
1250	34	136	0.000544	115.999	8.62274	19.8949	4.38914	0.908088	0.875	0.919118	0.863971	0.856618	0.830882	0.808824	0.856618	0.827206	0.904412	0.672794	0.786765	0.871324	0.852941	0.816176	0.8125	0.698529	0.683824	0.716912	0.694853	0.900735	0.853909	0.0748001
1250	22	11485	0.04594	100.075	7.78179	12.8194	2.97535	0.888071	0.749282	0.890335	0.8266	0.842751	0.839835	0.783631	0.85172	0.78633	0.860078	0.69286	0.794166	0.822682	0.844798	0.820853	0.766043	0.708489	0.69791	0.757466	0.678798	0.89852	0.822195	0.0744571
1252	24	10552	0.042208	99.9732	8.29301	12.8118	3.18151	0.890305	0.751943	0.89149	0.827237	0.843868	0.84131	0.785444	0.850929	0.787007	0.860832	0.693281	0.79421	0.822782	0.844721	0.822166	0.765969	0.708776	0.699678	0.756871	0.677834	0.898124	0.823409	0.0741989
1252	24	10552	0.042208	99.9732	8.29301	12.8118	3.18151	0.890305	0.751943	0.89149	0.827237	0.843868	0.84131	0.785444	0.850929	0.787007	0.860832	0.693281	0.79421	0.822782	0.844721	0.822166	0.765969	0.708776	0.699678	0.756871	0.677834	0.898124	0.823409	0.0741989
1257	29	8923	0.035692	130.32	9.26701	28.1297	5.98722	0.892469	0.756416	0.892301	0.829598	0.845175	0.842934	0.78533	0.849882	0.786899	0.860865	0.692088	0.793511	0.822481	0.844839	0.824667	0.76639	0.709851	0.701726	0.758265	0.679368	0.899809	0.824806	0.0737819
1258	30	105	0.00042	116.876	8.06124	20.3022	4.19063	0.942857	0.828571	0.885714	0.833333	0.828571	0.885714	0.833333	0.847619	0.766667	0.861905	0.7	0.8	0.852381	0.871429	0.790476	0.771429	0.638095	0.704762	0.766667	0.680952	0.890476	0.844809	0.0692478
1262	34	97	0.000388	117.195	8.14477	20.4724	4.23802	0.943299	0.819588	0.886598	0.824742	0.829897	0.896907	0.824742	0.845361	0.762887	0.871134	0.701031	0.809278	0.845361	0.865979	0.804124	0.778351	0.64433	0.706186	0.773196	0.680412	0.891753	0.843993	0.070785
1262	22	9872	0.039488	101.35	7.96211	13.3176	3.10187	0.88594	0.798977	0.899514	0.845118	0.817767	0.825922	0.799028	0.829366	0.820502	0.857425	0.724119	0.798116	0.82653	0.78748	0.784491	0.799534	0.697174	0.651894	0.744733	0.638979	0.925496	0.827842	0.0715671
1264	24	9090	0.03636	101.27	8.41883	13.3152	3.29346	0.887789	0.80143	0.900825	0.84769	0.819417	0.826128	0.80077	0.830198	0.820517	0.858746	0.725688	0.799285	0.825358	0.787789	0.785369	0.800055	0.69747	0.65308	0.74527	0.640264	0.925798	0.829269	0.0712226
1264	24	9090	0.03636	101.27	8.41883	13.3152	3.29346	0.887789	0.80143	0.900825	0.84769	0.819417	0.826128	0.80077	0.830198	0.820517	0.858746	0.725688	0.799285	0.825358	0.787789	0.785369	0.800055	0.69747	0.65308	0.74527	0.640264	0.925798	0.829269	0.0712226
1269	29	7707	0.030828	131.114	9.43849	28.6547	6.15248	0.890814	0.804204	0.901713	0.849747	0.820682	0.827949	0.801349	0.830673	0.820682	0.857856	0.726158	0.800311	0.824835	0.789282	0.787142	0.80109	0.697223	0.652264	0.744258	0.642208	0.925717	0.830716	0.0709706
1270	30	94	0.000376	116.577	8.1289	20.1516	4.12548	0.930851	0.829787	0.914894	0.888298	0.898936	0.882979	0.819149	0.851064	0.787234	0.829787	0.765957	0.81383	0.81383	0.744681	0.797872	0.797872	0.723404	0.638298	0.829787	0.734043	0.925532	0.856955	0.0691192
1274	34	85	0.00034	116.407	8.34666	20.0807	4.23834	0.929412	0.852941	0.905882	0.894118	0.911765	0.888235	0.823529	0.864706	0.794118	0.829412	0.776471	0.823529	0.817647	0.747059	0.8	0.805882	0.741176	0.635294	0.823529	0.735294	0.917647	0.86295	0.0680476
1274	22	8529	0.034116	101.818	7.84431	13.4927	3.08411	0.890784	0.788486	0.866573	0.851038	0.841541	0.840544	0.776996	0.856197	0.763513	0.846465	0.719311	0.829464	0.834213	0.834975	0.798101	0.735608	0.646207	0.682319	0.714738	0.622992	0.931586	0.824658	0.0741287
1276	24	7840	0.03136	101.719	8.30756	13.4827	3.26813	0.893367	0.790944	0.868367	0.851594	0.842985	0.840561	0.779337	0.857079	0.765242	0.845982	0.718304	0.828827	0.83463	0.835395	0.798852	0.736671	0.645599	0.684503	0.713903	0.627423	0.931952	0.825998	0.0737655
1276	24	7840	0.03136	101.719	8.30756	13.4827	3.26813	0.893367	0.790944	0.868367	0.851594	0.842985	0.840561	0.779337	0.857079	0.765242	0.845982	0.718304	0.828827	0.83463	0.835395	0.798852	0.736671	0.645599	0.684503	0.713903	0.627423	0.931952	0.825998	0.0737655
1281	29	6615	0.02646	131.085	9.25896	28.6194	6.02955	0.894558	0.794558	0.86969	0.852003	0.843991	0.841572	0.781481	0.855556	0.764928	0.849811	0.71746	0.826606	0.834467	0.836357	0.80068	0.736961	0.645276	0.686999	0.713076	0.629101	0.931746	0.827136	0.0734366
1282	30	107	0.000428	115.864	7.52217	19.7501	3.8221	0.939252	0.82243	0.892523	0.883178	0.831776	0.897196	0.780374	0.836449	0.757009	0.864486	0.719626	0.845794	0.88785	0.873832	0.836449	0.761682	0.663551	0.728972	0.696262	0.672897	0.920561	0.849268	0.0636936
1286	34	97	0.000388	115.688	7.63316	19.6688	3.87273	0.943299	0.845361	0.886598	0.876289	0.840206	0.896907	0.804124	0.835052	0.762887	0.860825	0.706186	0.845361	0.896907	0.865979	0.835052	0.757732	0.670103	0.716495	0.695876	0.670103	0.917526	0.853024	0.0592647
1286	22	10564	0.042256	99.9449	8.10289	12.7886	3.06993	0.879922	0.777736	0.873107	0.847785	0.845702	0.79875	0.792976	0.827953	0.792929	0.84911	0.706835	0.834532	0.823315	0.839313	0.777073	0.786303	0.649328	0.662202	0.743374	0.668071	0.9273	0.820901	0.0734914
1288	24	9787	0.039148	99.8532	8.55853	12.7827	3.25509	0.881629	0.780423	0.87463	0.849034	0.846327	0.800092	0.795443	0.827322	0.794166	0.848779	0.708746	0.83473	0.823899	0.839941	0.778073	0.787882	0.650914	0.662256	0.74226	0.66854	0.927506	0.822225	0.0730497
1288	24	9787	0.039148	99.8532	8.55853	12.7827	3.25509	0.881629	0.780423	0.87463	0.849034	0.846327	0.800092	0.795443	0.827322	0.794166	0.848779	0.708746	0.83473	0.823899	0.839941	0.778073	0.787882	0.650914	0.662256	0.74226	0.66854	0.927506	0.822225	0.0730497
1293	29	8298	0.033192	130.957	9.58134	28.566	6.2234	0.88208	0.781694	0.877199	0.851048	0.846349	0.799952	0.796577	0.829296	0.795131	0.850506	0.712099	0.834358	0.825862	0.839178	0.77826	0.78778	0.652266	0.663955	0.741866	0.668655	0.927814	0.823355	0.0728413
1294	30	129	0.000516	114.13	7.5934	18.893	3.79099	0.94186	0.837209	0.887597	0.875969	0.856589	0.844961	0.810078	0.841085	0.79845	0.891473	0.732558	0.825581	0.802326	0.879845	0.79845	0.713178	0.693798	0.705426	0.736434	0.678295	0.957364	0.850599	0.0679505
1298	34	117	0.000468	113.921	7.02658	18.7543	3.44862	0.944444	0.84188	0.888889	0.867521	0.858974	0.837607	0.807692	0.837607	0.803419	0.893162	0.726496	0.820513	0.807692	0.884615	0.794872	0.730769	0.705128	0.709402	0.735043	0.688034	0.957265	0.850925	0.0658011
1298	22	13099	0.052396	99.0786	7.82061	12.4478	2.90449	0.906176	0.753951	0.869876	0.857203	0.841973	0.851363	0.791129	0.843614	0.778647	0.87396	0.687152	0.778953	0.823536	0.819605	0.795824	0.782464	0.675242	0.703222	0.731048	0.659478	0.908581	0.824911	0.0735386
1300	24	12067	0.048268	98.9807	8.21309	12.4351	3.06133	0.907641	0.757479	0.872213	0.858954	0.843457	0.852283	0.792119	0.843872	0.778155	0.875321	0.690437	0.78002	0.824936	0.819798	0.796428	0.781222	0.674401	0.706099	0.730588	0.659194	0.908842	0.826456	0.072868
1300	24	12067	0.048268	98.9807	8.21309	12.4351	3.06133	0.907641	0.757479	0.872213	0.858954	0.843457	0.852283	0.792119	0.843872	0.778155	0.875321	0.690437	0.78002	0.824936	0.819798	0.796428	0.781222	0.674401	0.706099	0.730588	0.659194	0.908842	0.826456	0.072868
1305	29	10240	0.04096	127.058	9.17149	26.0898	5.61185	0.910059	0.758154	0.873682	0.860205	0.844385	0.853174	0.793896	0.845508	0.779883	0.875879	0.691455	0.781396	0.826465	0.82041	0.796729	0.780664	0.67666	0.707812	0.728125	0.661377	0.908887	0.827758	0.0726372
1306	30	241	0.000964	113.246	6.75457	18.4119	3.31765	0.946058	0.819502	0.904564	0.875519	0.863071	0.875519	0.823651	0.873444	0.807054	0.894191	0.724066	0.790456	0.819502	0.858921	0.807054	0.786307	0.66805	0.709544	0.670124	0.66805	0.894191	0.855332	0.0669325
1310	34	221	0.000884	113.051	6.69908	18.3148	3.26806	0.943439	0.821267	0.90724	0.875566	0.866516	0.875566	0.823529	0.875566	0.807692	0.895928	0.728507	0.79638	0.81448	0.855204	0.80543	0.791855	0.665158	0.717195	0.662896	0.662896	0.895928	0.856046	0.0669358
1310	22	11594	0.046376	99.5372	7.93798	12.6255	2.97743	0.906417	0.743272	0.872995	0.827799	0.830861	0.851302	0.822236	0.845955	0.782042	0.854278	0.700578	0.807875	0.851863	0.795627	0.833276	0.807789	0.68764	0.682767	0.688201	0.675349	0.885976	0.823814	0.0743567
1312	24	10699	0.042796	99.5002	8.32785	12.6355	3.13542	0.907982	0.74736	0.875035	0.828535	0.83176	0.851762	0.823348	0.846107	0.78283	0.854519	0.700626	0.807692	0.85307	0.796196	0.833442	0.807833	0.687588	0.682447	0.689924	0.674502	0.886531	0.825118	0.0740155
1312	24	10699	0.042796	99.5002	8.32785	12.6355	3.13542	0.907982	0.74736	0.875035	0.828535	0.83176	0.851762	0.823348	0.846107	0.78283	0.854519	0.700626	0.807692	0.85307	0.796196	0.833442	0.807833	0.687588	0.682447	0.689924	0.674502	0.886531	0.825118	0.0740155
1317	29	9036	0.036144	128.736	9.29699	27.1324	5.83744	0.909197	0.748229	0.877545	0.831065	0.832559	0.852036	0.825531	0.845341	0.781762	0.854858	0.70363	0.807824	0.855854	0.797919	0.834993	0.80965	0.686753	0.682105	0.689409	0.674247	0.885569	0.826294	0.0737207
1318	30	182	0.000728	114.677	7.9071	19.1832	3.99738	0.917582	0.821429	0.93956	0.862637	0.840659	0.865385	0.870879	0.840659	0.796703	0.854396	0.739011	0.802198	0.89011	0.799451	0.832418	0.843407	0.684066	0.675824	0.662088	0.706044	0.857143	0.853354	0.0581714
1322	34	167	0.000668	114.767	8.19589	19.2477	4.14135	0.916168	0.823353	0.937126	0.856287	0.844311	0.877246	0.865269	0.853293	0.808383	0.850299	0.727545	0.811377	0.889222	0.802395	0.838323	0.832335	0.676647	0.676647	0.661677	0.703593	0.859281	0.854065	0.0552296
1322	22	11904	0.047616	99.824	7.78857	12.7248	2.95627	0.893061	0.78251	0.87878	0.852823	0.794565	0.810862	0.787172	0.831863	0.803259	0.860845	0.703671	0.811744	0.836694	0.801369	0.78734	0.789609	0.698085	0.679898	0.68897	0.69233	0.916961	0.821542	0.0758024
1324	24	10909	0.043636	99.762	8.28132	12.731	3.14434	0.895499	0.785315	0.880512	0.85379	0.795627	0.812357	0.789669	0.833211	0.803144	0.86172	0.706068	0.812082	0.836282	0.801082	0.78669	0.791273	0.699743	0.679806	0.687827	0.692914	0.916628	0.823067	0.0755121
1324	24	10909	0.043636	99.762	8.28132	12.731	3.14434	0.895499	0.785315	0.880512	0.85379	0.795627	0.812357	0.789669	0.833211	0.803144	0.86172	0.706068	0.812082	0.836282	0.801082	0.78669	0.791273	0.699743	0.679806	0.687827	0.692914	0.916628	0.823067	0.0755121
1329	29	9170	0.03668	127.46	9.13281	26.3313	5.62945	0.896892	0.787077	0.881843	0.855725	0.799019	0.813631	0.792094	0.835333	0.805234	0.860142	0.704526	0.814286	0.837841	0.800164	0.787786	0.791767	0.700109	0.679498	0.688277	0.694547	0.915812	0.824543	0.0752112
1330	30	228	0.000912	114.319	8.3711	19.0368	4.12114	0.927632	0.815789	0.894737	0.877193	0.811404	0.846491	0.798246	0.846491	0.833333	0.872807	0.677632	0.822368	0.815789	0.800439	0.811404	0.791667	0.723684	0.686404	0.723684	0.708333	0.91886	0.842111	0.0694641
1334	34	203	0.000812	114.358	8.27504	19.0496	4.09073	0.928571	0.820197	0.901478	0.881773	0.79803	0.849754	0.79064	0.85468	0.837438	0.869458	0.679803	0.82266	0.805419	0.79803	0.810345	0.805419	0.721675	0.689655	0.729064	0.716749	0.918719	0.843242	0.0675557
1334	22	14520	0.05808	98.4539	7.92521	12.2241	2.92587	0.886157	0.768733	0.890702	0.860331	0.817562	0.826171	0.811088	0.82197	0.784814	0.847555	0.723898	0.801102	0.820248	0.817321	0.801963	0.74301	0.682266	0.689532	0.740289	0.679855	0.949518	0.823435	0.0739904
1336	24	13384	0.053536	98.3569	8.3801	12.2163	3.11129	0.888299	0.772602	0.893007	0.862672	0.818477	0.82692	0.81179	0.823707	0.785341	0.848513	0.724746	0.800956	0.82098	0.816684	0.803011	0.742678	0.682419	0.690115	0.741034	0.67973	0.949978	0.825079	0.0733332
1336	24	13384	0.053536	98.3569	8.3801	12.2163	3.11129	0.888299	0.772602	0.893007	0.862672	0.818477	0.82692	0.81179	0.823707	0.785341	0.848513	0.724746	0.800956	0.82098	0.816684	0.803011	0.742678	0.682419	0.690115	0.741034	0.67973	0.949978	0.825079	0.0733332
1341	29	11289	0.045156	126.817	9.3114	25.9561	5.70925	0.889406	0.775091	0.895473	0.863805	0.820622	0.828683	0.811498	0.82638	0.785942	0.8495	0.726592	0.801001	0.820622	0.817389	0.803703	0.743379	0.679954	0.688546	0.74112	0.679467	0.949464	0.826446	0.0729019
1342	30	267	0.001068	113.473	8.11441	18.6065	3.96264	0.923221	0.835206	0.90824	0.891386	0.816479	0.831461	0.833333	0.799625	0.812734	0.883895	0.707865	0.765918	0.855805	0.816479	0.780899	0.726592	0.674157	0.672285	0.777154	0.698502	0.94382	0.844048	0.0686282
1346	34	237	0.000948	113.596	8.0842	18.664	3.95689	0.924051	0.845992	0.911392	0.888186	0.818565	0.835443	0.829114	0.808017	0.805907	0.883966	0.708861	0.767932	0.85865	0.827004	0.78903	0.734177	0.679325	0.685654	0.765823	0.687764	0.945148	0.846558	0.0671754
1346	22	14069	0.056276	98.9256	7.72529	12.3862	2.88162	0.904009	0.787547	0.861397	0.840394	0.823228	0.841602	0.773758	0.854858	0.778023	0.84672	0.703177	0.816192	0.841815	0.831793	0.784597	0.808871	0.689957	0.710143	0.730222	0.670588	0.938517	0.825472	0.0739695
1348	24	13031	0.052124	98.8062	8.12624	12.3659	3.03936	0.906109	0.78931	0.863518	0.841225	0.824687	0.842568	0.774691	0.856419	0.778566	0.847095	0.703361	0.816284	0.84299	0.833244	0.785128	0.809263	0.689548	0.708887	0.732215	0.671476	0.937879	0.826759	0.0738782
1348	24	13031	0.052124	98.8062	8.12624	12.3659	3.03936	0.906109	0.78931	0.863518	0.841225	0.824687	0.842568	0.774691	0.856419	0.778566	0.847095	0.703361	0.816284	0.84299	0.833244	0.785128	0.809263	0.689548	0.708887	0.732215	0.671476	0.937879	0.826759	0.0738782
1353	29	10988	0.043952	127.82	9.14197	26.5525	5.66976	0.90881	0.792364	0.865399	0.8421	0.826174	0.845422	0.775027	0.854751	0.779942	0.849836	0.704723	0.817392	0.845786	0.833819	0.787768	0.812341	0.690754	0.709501	0.732299	0.672324	0.939024	0.828525	0.0733431
1354	30	228	0.000912	114.914	8.57728	19.3476	4.33758	0.947368	0.864035	0.881579	0.846491	0.859649	0.872807	0.782895	0.890351	0.800439	0.85307	0.756579	0.802632	0.881579	0.875	0.815789	0.835526	0.688596	0.721491	0.708333	0.655702	0.932018	0.856899	0.0680582
1358	34	204	0.000816	114.716	8.6894	19.2586	4.40777	0.95098	0.867647	0.875	0.852941	0.860294	0.870098	0.784314	0.894608	0.801471	0.840686	0.759804	0.806373	0.882353	0.882353	0.816176	0.830882	0.693627	0.723039	0.696078	0.651961	0.926471	0.857765	0.0666958
1358	22	11505	0.04602	100.93	7.72034	13.1414	2.99758	0.90339	0.776184	0.882703	0.85641	0.849326	0.81947	0.805215	0.850369	0.790048	0.860191	0.696219	0.808257	0.820426	0.837114	0.818383	0.779096	0.681791	0.69322	0.749891	0.671447	0.928118	0.8302	0.0728275
1360	24	10626	0.042504	100.793	8.18251	13.1169	3.18019	0.904574	0.77955	0.884717	0.858602	0.849944	0.821005	0.806465	0.849896	0.788914	0.860625	0.698852	0.808865	0.82124	0.83738	0.818558	0.779127	0.681677	0.694146	0.748541	0.672219	0.927819	0.831529	0.0724066
1360	24	10626	0.042504	100.793	8.18251	13.1169	3.18019	0.904574	0.77955	0.884717	0.858602	0.849944	0.821005	0.806465	0.849896	0.788914	0.860625	0.698852	0.808865	0.82124	0.83738	0.818558	0.779127	0.681677	0.694146	0.748541	0.672219	0.927819	0.831529	0.0724066
1365	29	8988	0.035952	128.691	9.17031	27.0941	5.78076	0.905485	0.782432	0.884846	0.860091	0.851802	0.820928	0.806019	0.851413	0.787272	0.862038	0.700656	0.809913	0.820038	0.836004	0.817534	0.781486	0.683634	0.695038	0.748442	0.671395	0.92885	0.832433	0.0722023
1366	30	186	0.000744	113.763	7.40377	18.7003	3.60414	0.932796	0.814516	0.905914	0.892473	0.86828	0.86828	0.80914	0.857527	0.793011	0.876344	0.698925	0.825269	0.803763	0.841398	0.852151	0.768817	0.674731	0.672043	0.766129	0.642473	0.951613	0.851767	0.0642488
1370	34	166	0.000664	114.081	7.42114	18.8566	3.63058	0.924699	0.813253	0.909639	0.88253	0.870482	0.864458	0.807229	0.861446	0.789157	0.876506	0.686747	0.822289	0.831325	0.837349	0.855422	0.76506	0.671687	0.674699	0.762048	0.650602	0.945783	0.849852	0.0668324
1370	22	14163	0.056652	99.1575	7.74404	12.4728	2.88364	0.892607	0.767387	0.877321	0.850985	0.846607	0.868919	0.801172	0.857693	0.795771	0.882228	0.711572	0.803714	0.815611	0.819671	0.794217	0.819671	0.682906	0.719233	0.707054	0.671185	0.922333	0.830824	0.0716291
1372	24	13108	0.052432	99.0784	8.21526	12.4715	3.0704	0.894225	0.769721	0.878357	0.852151	0.848299	0.869545	0.801915	0.85917	0.796956	0.882743	0.71361	0.804013	0.815151	0.820491	0.794553	0.819881	0.682179	0.718721	0.708384	0.669591	0.922338	0.832022	0.0714292
1372	24	13108	0.052432	99.0784	8.21526	12.4715	3.0704	0.894225	0.769721	0.878357	0.852151	0.848299	0.869545	0.801915	0.85917	0.796956	0.882743	0.71361	0.804013	0.815151	0.820491	0.794553	0.819881	0.682179	0.718721	0.708384	0.669591	0.922338	0.832022	0.0714292
1377	29	11082	0.044328	126.081	9.10591	25.4953	5.49214	0.89492	0.772288	0.879715	0.85508	0.850794	0.868119	0.803781	0.859908	0.798457	0.884091	0.712371	0.80536	0.813617	0.821512	0.794035	0.82052	0.681872	0.719861	0.708627	0.671088	0.922893	0.833244	0.0709074
1378	30	361	0.001444	112.968	7.45455	18.3201	3.63129	0.933518	0.795014	0.912742	0.876731	0.872576	0.855956	0.839335	0.883657	0.792244	0.880886	0.718837	0.806094	0.825485	0.851801	0.790859	0.814404	0.710526	0.714681	0.677285	0.671745	0.934903	0.85225	0.0641974
1382	34	325	0.0013	113.15	7.35258	18.4016	3.61794	0.936923	0.795385	0.906154	0.881538	0.866154	0.853846	0.847692	0.881538	0.790769	0.88	0.718462	0.806154	0.827692	0.847692	0.795385	0.821538	0.704615	0.707692	0.669231	0.670769	0.938462	0.85206	0.0646101
1382	22	18626	0.074504	96.9607	7.92551	11.6854	2.83539	0.907549	0.782374	0.874342	0.853296	0.856947	0.843123	0.817433	0.840599	0.786991	0.857699	0.720096	0.835901	0.835928	0.80146	0.82111	0.807151	0.677494	0.696553	0.698781	0.656394	0.911817	0.833664	0.0720471
1384	24	17184	0.068736	96.893	8.35099	11.6866	2.99674	0.909014	0.784625	0.87564	0.854778	0.857571	0.844856	0.81829	0.840869	0.788582	0.858095	0.720699	0.835399	0.836883	0.802142	0.8212	0.807815	0.677578	0.697597	0.699313	0.657763	0.911196	0.834847	0.0718538
1384	24	17184	0.068736	96.893	8.35099	11.6866	2.99674	0.909014	0.784625	0.87564	0.854778	0.857571	0.844856	0.81829	0.840869	0.788582	0.858095	0.720699	0.835399	0.836883	0.802142	0.8212	0.807815	0.677578	0.697597	0.699313	0.657763	0.911196	0.834847	0.0718538
1389	29	14438	0.057752	125.669	9.27998	25.2648	5.57419	0.911587	0.787263	0.877996	0.857494	0.859122	0.844646	0.819469	0.841702	0.791038	0.857702	0.721187	0.836162	0.837962	0.801912	0.820543	0.807383	0.677864	0.695526	0.699993	0.656531	0.912142	0.8364	0.0710467
1390	30	427	0.001708	112.071	7.76263	17.9126	3.7416	0.936768	0.839578	0.900468	0.880562	0.884075	0.858314	0.84192	0.859485	0.811475	0.879391	0.722482	0.844262	0.854801	0.816159	0.845433	0.799766	0.677986	0.715457	0.711944	0.676815	0.911007	0.860044	0.0680942
1394	34	391	0.001564	112.161	7.82582	17.9596	3.78744	0.945013	0.845269	0.897698	0.879795	0.888747	0.855499	0.842711	0.855499	0.810742	0.875959	0.723785	0.855499	0.856777	0.819693	0.840153	0.80179	0.677749	0.716113	0.710997	0.682864	0.913043	0.861922	0.0678102
1394	22	15297	0.061188	99.2765	7.65905	12.5127	2.88239	0.887527	0.801759	0.865889	0.848859	0.811303	0.825619	0.799765	0.836798	0.817677	0.855102	0.722756	0.815552	0.839773	0.798294	0.796235	0.767928	0.678989	0.687847	0.71854	0.68788	0.92577	0.825836	0.0723969
1396	24	14124	0.056496	99.2403	8.11361	12.5261	3.06585	0.888771	0.804163	0.867212	0.849653	0.813155	0.825651	0.801968	0.837935	0.81843	0.856379	0.723414	0.816447	0.840378	0.798853	0.796092	0.769364	0.680261	0.68812	0.718387	0.68904	0.925658	0.827084	0.0722347
1396	24	14124	0.056496	99.2403	8.11361	12.5261	3.06585	0.888771	0.804163	0.867212	0.849653	0.813155	0.825651	0.801968	0.837935	0.81843	0.856379	0.723414	0.816447	0.840378	0.798853	0.796092	0.769364	0.680261	0.68812	0.718387	0.68904	0.925658	0.827084	0.0722347
1401	29	11896	0.047584	128.536	9.01554	26.9843	5.68525	0.89093	0.806868	0.866972	0.852135	0.815947	0.826454	0.804178	0.83982	0.820066	0.857683	0.725034	0.817334	0.83919	0.79905	0.795225	0.768578	0.680187	0.690694	0.718939	0.689349	0.926656	0.82864	0.0718627
1402	30	245	0.00098	115.121	7.62646	19.3849	3.87743	0.928571	0.842857	0.879592	0.887755	0.828571	0.855102	0.85102	0.865306	0.828571	0.844898	0.769388	0.830612	0.859184	0.816327	0.781633	0.765306	0.72449	0.681633	0.732653	0.689796	0.934694	0.853386	0.065447
1406	34	223	0.000892	115.095	7.53994	19.3662	3.81596	0.926009	0.847534	0.876682	0.892377	0.818386	0.85426	0.852018	0.863229	0.829596	0.843049	0.766816	0.825112	0.869955	0.818386	0.789238	0.764574	0.73991	0.690583	0.735426	0.701794	0.932735	0.853393	0.0655587
1406	22	12032	0.048128	100.469	7.91365	12.9764	3.03818	0.894697	0.781582	0.887633	0.848695	0.835605	0.823595	0.796917	0.865899	0.809466	0.863115	0.710106	0.812583	0.849152	0.821019	0.799867	0.798163	0.686378	0.662276	0.724692	0.714968	0.935007	0.8306	0.0708323
1408	24	11118	0.044472	100.407	8.29937	12.9763	3.19524	0.89553	0.784629	0.889234	0.848849	0.836526	0.823754	0.797491	0.865758	0.810218	0.86315	0.709075	0.813096	0.851412	0.821236	0.801133	0.798345	0.686724	0.66208	0.724996	0.715461	0.935015	0.831516	0.0705583
1408	24	11118	0.044472	100.407	8.29937	12.9763	3.19524	0.89553	0.784629	0.889234	0.848849	0.836526	0.823754	0.797491	0.865758	0.810218	0.86315	0.709075	0.813096	0.851412	0.821236	0.801133	0.798345	0.686724	0.66208	0.724996	0.715461	0.935015	0.831516	0.0705583
1413	29	9464	0.037856	128.88	9.26681	27.2203	5.85414	0.897506	0.78899	0.890533	0.851067	0.83638	0.824546	0.799186	0.866336	0.809119	0.864539	0.710799	0.8125	0.851701	0.82238	0.802726	0.79776	0.686602	0.660609	0.726331	0.714444	0.935492	0.832959	0.0705102
1414	30	159	0.000636	114.744	7.22971	19.1716	3.60295	0.924528	0.842767	0.90566	0.858491	0.883648	0.823899	0.830189	0.86478	0.830189	0.839623	0.748428	0.830189	0.842767	0.792453	0.827044	0.855346	0.713836	0.650943	0.710692	0.72327	0.921384	0.853938	0.0658599
1418	34	143	0.000572	114.627	7.32731	19.1197	3.64163	0.923077	0.835664	0.902098	0.84965	0.888112	0.835664	0.821678	0.867133	0.818182	0.832168	0.755245	0.825175	0.835664	0.793706	0.814685	0.84965	0.713287	0.65035	0.702797	0.713287	0.91958	0.851039	0.0661572
1418	22	14510	0.05804	98.9999	7.80292	12.4178	2.90227	0.912198	0.767609	0.861888	0.87133	0.858167	0.847829	0.811337	0.870365	0.774983	0.82326	0.70224	0.817367	0.868401	0.848449	0.817574	0.778946	0.680703	0.698346	0.74366	0.712198	0.941626	0.833704	0.0724968
1420	24	13397	0.053588	98.9008	8.20983	12.4055	3.0633	0.914421	0.770135	0.863029	0.872136	0.86064	0.848399	0.81257	0.87165	0.776331	0.823169	0.703329	0.818392	0.868553	0.848586	0.818019	0.778719	0.681496	0.697582	0.743637	0.712995	0.941591	0.835066	0.0721586
1420	24	13397	0.053588	98.9008	8.20983	12.4055	3.0633	0.914421	0.770135	0.863029	0.872136	0.86064	0.848399	0.81257	0.87165	0.776331	0.823169	0.703329	0.818392	0.868553	0.848586	0.818019	0.778719	0.681496	0.697582	0.743637	0.712995	0.941591	0.835066	0.0721586
1425	29	11296	0.045184	129.24	9.1509	27.4349	5.79891	0.915191	0.77315	0.864598	0.872521	0.862916	0.84977	0.813164	0.873229	0.778461	0.823345	0.705294	0.820158	0.869733	0.848486	0.8179	0.779922	0.681657	0.698566	0.742652	0.713129	0.941661	0.836422	0.0716566
1426	30	215	0.00086	114.032	8.22229	18.8864	4.05962	0.955814	0.804651	0.881395	0.893023	0.883721	0.85814	0.855814	0.874419	0.806977	0.839535	0.706977	0.85814	0.87907	0.886047	0.816279	0.77907	0.688372	0.672093	0.793023	0.672093	0.932558	0.858849	0.0659548
1430	34	194	0.000776	113.77	8.25704	18.7606	4.05333	0.958763	0.811856	0.878866	0.89433	0.889175	0.850515	0.858247	0.881443	0.809278	0.835052	0.713918	0.868557	0.881443	0.884021	0.81701	0.778351	0.685567	0.677835	0.796392	0.67268	0.925258	0.86099	0.0656176
1430	22	11891	0.047564	100.182	7.77598	12.8592	2.97023	0.923682	0.802708	0.873644	0.869061	0.816248	0.868514	0.801446	0.874905	0.79577	0.869733	0.71079	0.835212	0.82697	0.816626	0.797536	0.81671	0.701329	0.706206	0.731772	0.667185	0.920234	0.840472	0.0698057
1432	24	11064	0.044256	100.092	8.2487	12.8536	3.16143	0.924349	0.806218	0.875045	0.870119	0.817607	0.869035	0.802242	0.875045	0.797768	0.869396	0.712084	0.836361	0.827142	0.817155	0.798626	0.817923	0.702097	0.706164	0.732918	0.666712	0.919875	0.841684	0.0696736
1432	24	11064	0.044256	100.092	8.2487	12.8536	3.16143	0.924349	0.806218	0.875045	0.870119	0.817607	0.869035	0.802242	0.875045	0.797768	0.869396	0.712084	0.836361	0.827142	0.817155	0.798626	0.817923	0.702097	0.706164	0.732918	0.666712	0.919875	0.841684	0.0696736
1437	29	9405	0.03762	130.114	9.26394	27.9977	5.96595	0.926316	0.80941	0.877459	0.871505	0.819351	0.869219	0.804678	0.876183	0.800319	0.870973	0.713557	0.837161	0.828814	0.818288	0.796917	0.818607	0.703881	0.705157	0.733068	0.66773	0.918713	0.843433	0.0690057
1438	30	154	0.000616	116.009	8.52278	19.8942	4.39755	0.944805	0.837662	0.915584	0.886364	0.840909	0.896104	0.827922	0.909091	0.814935	0.853896	0.688312	0.844156	0.840909	0.834416	0.821429	0.824675	0.727273	0.720779	0.727273	0.659091	0.922078	0.862797	0.0609712
1442	34	138	0.000552	116.22	8.7355	20.0169	4.51345	0.942029	0.836957	0.92029	0.887681	0.833333	0.902174	0.82971	0.916667	0.822464	0.851449	0.681159	0.855072	0.82971	0.833333	0.815217	0.818841	0.724638	0.724638	0.73913	0.65942	0.931159	0.863187	0.0621696
1442	22	10937	0.043748	100.434	7.94269	12.9647	3.05639	0.89595	0.808494	0.871857	0.892201	0.833775	0.850827	0.83597	0.858965	0.783762	0.860885	0.731416	0.852839	0.845479	0.808266	0.822849	0.805065	0.682043	0.699735	0.696123	0.635366	0.924248	0.840432	0.069428
1444	24	10181	0.040724	100.367	8.3814	12.9665	3.23344	0.897898	0.811855	0.872262	0.892987	0.835969	0.852176	0.837639	0.860525	0.783518	0.860672	0.732197	0.853845	0.845153	0.807485	0.822807	0.806404	0.683381	0.699882	0.696101	0.63481	0.923927	0.841754	0.0690536
1444	24	10181	0.040724	100.367	8.3814	12.9665	3.23344	0.897898	0.811855	0.872262	0.892987	0.835969	0.852176	0.837639	0.860525	0.783518	0.860672	0.732197	0.853845	0.845153	0.807485	0.822807	0.806404	0.683381	0.699882	0.696101	0.63481	0.923927	0.841754	0.0690536
1449	29	8662	0.034648	129.79	9.30768	27.796	5.96242	0.89985	0.814997	0.872951	0.893674	0.837624	0.852574	0.836874	0.862676	0.784865	0.860887	0.731644	0.853036	0.844493	0.804895	0.821288	0.806684	0.683907	0.701051	0.696664	0.635188	0.922593	0.842764	0.0684738
1450	30	180	0.00072	114.013	7.63436	18.8362	3.71354	0.886111	0.861111	0.883333	0.916667	0.85	0.888889	0.869444	0.880556	0.791667	0.883333	0.741667	0.863889	0.858333	0.794444	0.811111	0.816667	0.716667	0.683333	0.686111	0.627778	0.919444	0.858155	0.0695537
1454	34	158	0.000632	113.721	7.61496	18.6927	3.69211	0.876582	0.860759	0.882911	0.914557	0.857595	0.886076	0.870253	0.886076	0.775316	0.882911	0.731013	0.867089	0.85443	0.78481	0.813291	0.829114	0.721519	0.68038	0.689873	0.623418	0.917722	0.856189	0.0705878
1454	22	14699	0.058796	98.546	7.87223	12.2543	2.89144	0.896456	0.814511	0.892578	0.855977	0.849956	0.837812	0.804204	0.850058	0.799544	0.839615	0.713688	0.837982	0.83305	0.823764	0.801687	0.780291	0.682019	0.71396	0.73471	0.700354	0.934315	0.837424	0.0706535
1456	24	13589	0.054356	98.47	8.31551	12.2532	3.06754	0.898227	0.816285	0.894142	0.85801	0.850063	0.839576	0.806719	0.850173	0.800795	0.839944	0.714585	0.838803	0.833505	0.824748	0.80223	0.780889	0.682832	0.713445	0.734712	0.701413	0.93377	0.838738	0.0703287
1456	24	13589	0.054356	98.47	8.31551	12.2532	3.06754	0.898227	0.816285	0.894142	0.85801	0.850063	0.839576	0.806719	0.850173	0.800795	0.839944	0.714585	0.838803	0.833505	0.824748	0.80223	0.780889	0.682832	0.713445	0.734712	0.701413	0.93377	0.838738	0.0703287
1461	29	11526	0.046104	128.03	9.24121	26.6901	5.7267	0.901874	0.816936	0.896321	0.859101	0.849644	0.841142	0.809344	0.850512	0.800061	0.841055	0.71933	0.839493	0.83611	0.824223	0.802273	0.779932	0.68185	0.713517	0.735424	0.701761	0.933802	0.840162	0.0701681
1462	30	208	0.000832	114.281	7.97902	18.9921	3.97273	0.918269	0.819712	0.915865	0.894231	0.894231	0.908654	0.838942	0.855769	0.805288	0.850962	0.735577	0.846154	0.831731	0.826923	0.805288	0.8125	0.6875	0.754808	0.716346	0.725962	0.932692	0.861016	0.0684276
1466	34	188	0.000752	114.514	7.9857	19.1075	4.00779	0.917553	0.819149	0.917553	0.896277	0.890957	0.912234	0.859043	0.859043	0.81117	0.851064	0.75	0.843085	0.835106	0.829787	0.803191	0.81117	0.691489	0.763298	0.712766	0.718085	0.928191	0.863346	0.0682419
1466	22	12810	0.05124	99.8436	7.71168	12.7275	2.92015	0.90484	0.797736	0.885753	0.860187	0.823888	0.818579	0.78872	0.848556	0.805972	0.874629	0.730562	0.795316	0.820726	0.804606	0.820023	0.793716	0.669087	0.690788	0.720453	0.683997	0.931694	0.831847	0.0712486
1468	24	11834	0.047336	99.7898	8.16006	12.7342	3.10696	0.907893	0.800194	0.886936	0.861754	0.824785	0.819757	0.790181	0.84929	0.807124	0.875528	0.732381	0.796307	0.821066	0.806194	0.820813	0.794364	0.670188	0.689919	0.720973	0.684806	0.931046	0.833413	0.0706832
1468	24	11834	0.047336	99.7898	8.16006	12.7342	3.10696	0.907893	0.800194	0.886936	0.861754	0.824785	0.819757	0.790181	0.84929	0.807124	0.875528	0.732381	0.796307	0.821066	0.806194	0.820813	0.794364	0.670188	0.689919	0.720973	0.684806	0.931046	0.833413	0.0706832
1473	29	10066	0.040264	128.644	9.16279	27.0644	5.77712	0.909398	0.805931	0.88784	0.862358	0.826743	0.820683	0.790085	0.850487	0.80608	0.87577	0.731323	0.798083	0.821627	0.807868	0.82272	0.796592	0.668985	0.688854	0.719054	0.686867	0.93185	0.834855	0.0702153
1474	30	204	0.000816	115.553	7.75919	19.6096	3.95938	0.95098	0.838235	0.889706	0.938725	0.848039	0.840686	0.77451	0.865196	0.823529	0.884804	0.764706	0.808824	0.816176	0.801471	0.82598	0.79902	0.651961	0.698529	0.740196	0.691176	0.928922	0.85776	0.0562991
1478	34	186	0.000744	115.569	7.99653	19.634	4.08121	0.948925	0.846774	0.897849	0.932796	0.846774	0.83871	0.795699	0.862903	0.817204	0.884409	0.768817	0.819892	0.811828	0.790323	0.830645	0.803763	0.653226	0.706989	0.739247	0.682796	0.924731	0.859777	0.0562467
1478	22	10454	0.041816	101.052	7.94925	13.2021	3.0968	0.893677	0.778123	0.880237	0.871485	0.84274	0.826	0.807059	0.858332	0.820786	0.865315	0.708676	0.809307	0.836761	0.835278	0.832935	0.773101	0.651856	0.703032	0.737038	0.689545	0.942701	0.832859	0.0709191
1480	24	9677	0.038708	100.955	8.33823	13.1887	3.24829	0.896972	0.780355	0.881782	0.873049	0.844012	0.827478	0.807688	0.860029	0.821949	0.865403	0.711584	0.810065	0.836726	0.83559	0.832851	0.772347	0.651287	0.703627	0.736592	0.691795	0.941614	0.834444	0.0705972
1480	24	9677	0.038708	100.955	8.33823	13.1887	3.24829	0.896972	0.780355	0.881782	0.873049	0.844012	0.827478	0.807688	0.860029	0.821949	0.865403	0.711584	0.810065	0.836726	0.83559	0.832851	0.772347	0.651287	0.703627	0.736592	0.691795	0.941614	0.834444	0.0705972
1485	29	8223	0.032892	130.832	9.29762	28.4602	6.04351	0.897787	0.783048	0.883619	0.874559	0.845616	0.829807	0.810653	0.861486	0.822084	0.865803	0.712696	0.813937	0.837772	0.836799	0.83309	0.772285	0.651101	0.70394	0.738173	0.693786	0.942296	0.83604	0.0702426
1486	30	133	0.000532	113.988	8.03522	18.8497	3.88264	0.906015	0.800752	0.883459	0.906015	0.87218	0.87218	0.838346	0.883459	0.808271	0.909774	0.785714	0.860902	0.87218	0.853383	0.804511	0.718045	0.646617	0.706767	0.759398	0.721805	0.951128	0.855271	0.0646937
1490	34	122	0.000488	113.932	8.02491	18.8216	3.86013	0.905738	0.795082	0.889344	0.905738	0.868852	0.881148	0.831967	0.881148	0.815574	0.918033	0.786885	0.860656	0.864754	0.860656	0.79918	0.713115	0.635246	0.713115	0.754098	0.713115	0.95082	0.855246	0.0657949
1490	22	13645	0.05458	99.1592	7.92386	12.4839	2.95509	0.89923	0.807475	0.859619	0.855405	0.806706	0.870136	0.810773	0.865555	0.812459	0.847417	0.716709	0.853499	0.838476	0.816453	0.806339	0.797252	0.687102	0.711689	0.736277	0.715024	0.939392	0.835164	0.0738094
1492	24	12622	0.050488	99.0037	8.34363	12.4516	3.1141	0.901046	0.810767	0.861393	0.857154	0.808073	0.871653	0.812589	0.866344	0.812866	0.847766	0.718151	0.854223	0.838377	0.816788	0.807241	0.797734	0.685747	0.712922	0.735343	0.715101	0.939907	0.836679	0.0734977
1492	24	12622	0.050488	99.0037	8.34363	12.4516	3.1141	0.901046	0.810767	0.861393	0.857154	0.808073	0.871653	0.812589	0.866344	0.812866	0.847766	0.718151	0.854223	0.838377	0.816788	0.807241	0.797734	0.685747	0.712922	0.735343	0.715101	0.939907	0.836679	0.0734977
1497	29	10691	0.042764	126.849	9.21881	25.9667	5.62322	0.901179	0.812646	0.862829	0.857824	0.809606	0.870826	0.813301	0.867131	0.815078	0.849079	0.718922	0.854784	0.839117	0.815826	0.806613	0.798662	0.687307	0.714479	0.735806	0.71476	0.940043	0.837533	0.0732259
1498	30	289	0.001156	113.295	7.31375	18.469	3.59082	0.908304	0.847751	0.884083	0.871972	0.84083	0.877163	0.83045	0.887543	0.842561	0.851211	0.731834	0.849481	0.82526	0.816609	0.821799	0.82872	0.690311	0.733564	0.735294	0.728374	0.942907	0.854011	0.064161
1502	34	266	0.001064	113.395	7.38797	18.5218	3.62732	0.915414	0.842105	0.890977	0.879699	0.842105	0.881579	0.832707	0.887218	0.840226	0.851504	0.734962	0.857143	0.830827	0.81203	0.821429	0.827068	0.695489	0.738722	0.736842	0.740602	0.947368	0.856818	0.0629305
1502	22	15908	0.063632	98.2497	7.80659	12.1425	2.86255	0.897096	0.817639	0.870757	0.877326	0.814873	0.833009	0.818048	0.839138	0.817167	0.862805	0.734662	0.849855	0.842155	0.791614	0.791614	0.820311	0.695091	0.729161	0.744594	0.659165	0.936793	0.837411	0.0675473
1504	24	14729	0.058916	98.1293	8.23371	12.1241	3.03276	0.897922	0.819811	0.871478	0.879184	0.816858	0.834171	0.818997	0.839738	0.817401	0.864044	0.73525	0.84999	0.842352	0.792348	0.792043	0.820151	0.694175	0.727782	0.746283	0.659312	0.936418	0.838481	0.0675423
1504	24	14729	0.058916	98.1293	8.23371	12.1241	3.03276	0.897922	0.819811	0.871478	0.879184	0.816858	0.834171	0.818997	0.839738	0.817401	0.864044	0.73525	0.84999	0.842352	0.792348	0.792043	0.820151	0.694175	0.727782	0.746283	0.659312	0.936418	0.838481	0.0675423
1509	29	12387	0.049548	128.753	9.22821	27.1377	5.81589	0.898402	0.822556	0.872003	0.880358	0.816663	0.836119	0.818398	0.841285	0.819286	0.863768	0.736296	0.851659	0.842375	0.792565	0.792968	0.820336	0.693106	0.727012	0.747881	0.656818	0.938161	0.839378	0.0673013
1510	30	257	0.001028	114.48	8.55099	19.1304	4.2659	0.920233	0.86965	0.873541	0.892996	0.867704	0.86965	0.842412	0.83463	0.815175	0.877432	0.750973	0.871595	0.854086	0.824903	0.815175	0.801556	0.710117	0.719844	0.750973	0.645914	0.931907	0.859914	0.0604715
1514	34	231	0.000924	114.274	8.46153	19.0216	4.19379	0.919913	0.876623	0.874459	0.88961	0.878788	0.867965	0.852814	0.831169	0.813853	0.867965	0.755411	0.865801	0.861472	0.824675	0.816017	0.80303	0.701299	0.707792	0.746753	0.645022	0.939394	0.861219	0.0598368
1514	22	11197	0.044788	100.172	7.87149	12.8615	3.02526	0.884567	0.839734	0.898366	0.867464	0.865366	0.851835	0.798205	0.860543	0.818612	0.836563	0.708985	0.837724	0.809369	0.807091	0.816469	0.801241	0.697062	0.716978	0.740734	0.655399	0.916406	0.843102	0.0708008
1516	24	10339	0.041356	100.107	8.27346	12.8611	3.1862	0.886449	0.842345	0.900087	0.86904	0.867685	0.853419	0.798336	0.861108	0.819035	0.837895	0.708869	0.838427	0.809218	0.80709	0.816568	0.801867	0.698665	0.718009	0.741658	0.655383	0.916046	0.844509	0.0704155
1516	24	10339	0.041356	100.107	8.27346	12.8611	3.1862	0.886449	0.842345	0.900087	0.86904	0.867685	0.853419	0.798336	0.861108	0.819035	0.837895	0.708869	0.838427	0.809218	0.80709	0.816568	0.801867	0.698665	0.718009	0.741658	0.655383	0.916046	0.844509	0.0704155
1521	29	8792	0.035168	130.493	9.2899	28.2428	6.04108	0.89098	0.843039	0.901501	0.870507	0.867664	0.853389	0.798965	0.863228	0.822225	0.838091	0.710987	0.838091	0.80869	0.809713	0.816993	0.801638	0.698362	0.718437	0.741811	0.655255	0.918392	0.84595	0.0699938
1522	30	119	0.000476	114.085	6.69326	18.816	3.33069	0.92437	0.882353	0.941176	0.89916	0.890756	0.87395	0.819328	0.92437	0.806723	0.865546	0.693277	0.848739	0.831933	0.794118	0.806723	0.810924	0.718487	0.752101	0.747899	0.655462	0.92437	0.871414	0.0587935
1526	34	107	0.000428	114.153	6.8392	18.8573	3.39406	0.920561	0.878505	0.943925	0.901869	0.892523	0.864486	0.827103	0.915888	0.813084	0.869159	0.672897	0.845794	0.827103	0.794393	0.803738	0.808411	0.705607	0.742991	0.738318	0.663551	0.929907	0.869601	0.0600136
1526	22	9129	0.036516	100.827	7.93399	13.1143	3.06614	0.892321	0.827528	0.882517	0.879833	0.844397	0.839413	0.771443	0.831855	0.802333	0.847848	0.740607	0.823256	0.833059	0.817779	0.805346	0.784368	0.648757	0.698379	0.706649	0.695147	0.931537	0.836339	0.0705651
1528	24	8441	0.033764	100.643	8.43091	13.0746	3.25658	0.895155	0.828397	0.883959	0.880879	0.845753	0.840481	0.773901	0.832958	0.803578	0.848181	0.74381	0.824488	0.833254	0.8204	0.806184	0.785037	0.649271	0.70045	0.705663	0.694645	0.931465	0.837813	0.0701436
1528	24	8441	0.033764	100.643	8.43091	13.0746	3.25658	0.895155	0.828397	0.883959	0.880879	0.845753	0.840481	0.773901	0.832958	0.803578	0.848181	0.74381	0.824488	0.833254	0.8204	0.806184	0.785037	0.649271	0.70045	0.705663	0.694645	0.931465	0.837813	0.0701436
1533	29	7202	0.028808	129.809	9.35342	27.8122	5.98291	0.897737	0.829561	0.884407	0.881908	0.846987	0.844904	0.777006	0.833518	0.806373	0.849486	0.746459	0.825812	0.835046	0.822063	0.807415	0.786309	0.649889	0.703416	0.708137	0.691613	0.931686	0.83956	0.0697129
1534	30	130	0.00052	114.679	7.82852	19.1771	3.87098	0.923077	0.888462	0.903846	0.919231	0.857692	0.834615	0.819231	0.884615	0.85	0.915385	0.757692	0.823077	0.861538	0.8	0.830769	0.776923	0.626923	0.719231	0.707692	0.730769	0.930769	0.866973	0.0656539
1538	34	118	0.000472	114.776	7.96229	19.2341	3.93889	0.927966	0.898305	0.90678	0.915254	0.864407	0.830508	0.826271	0.881356	0.851695	0.923729	0.754237	0.817797	0.877119	0.809322	0.830508	0.766949	0.618644	0.711864	0.707627	0.737288	0.932203	0.86979	0.0646313
1538	22	11219	0.044876	99.805	7.96956	12.7278	3.00389	0.90066	0.78064	0.869061	0.865095	0.834522	0.840717	0.765398	0.850967	0.825653	0.871914	0.702514	0.825296	0.817943	0.822845	0.819636	0.794278	0.680453	0.690837	0.75537	0.692664	0.955032	0.830421	0.0740484
1540	24	10360	0.04144	99.6862	8.38515	12.7087	3.17078	0.901979	0.781564	0.870753	0.865878	0.836342	0.841458	0.766602	0.850917	0.825434	0.871573	0.703137	0.825772	0.818919	0.823166	0.821573	0.79416	0.68084	0.691409	0.754633	0.69083	0.955888	0.831319	0.0738335
1540	24	10360	0.04144	99.6862	8.38515	12.7087	3.17078	0.901979	0.781564	0.870753	0.865878	0.836342	0.841458	0.766602	0.850917	0.825434	0.871573	0.703137	0.825772	0.818919	0.823166	0.821573	0.79416	0.68084	0.691409	0.754633	0.69083	0.955888	0.831319	0.0738335
1545	29	8771	0.035084	130.041	9.38263	27.9617	6.00918	0.90423	0.783149	0.87282	0.866264	0.840725	0.841523	0.768612	0.850872	0.827557	0.871907	0.704766	0.826246	0.818493	0.825219	0.821571	0.796317	0.679968	0.692851	0.757154	0.691255	0.956903	0.832856	0.0733266
1546	30	119	0.000476	113.652	8.13153	18.6946	3.97216	0.936975	0.781513	0.882353	0.894958	0.848739	0.840336	0.764706	0.836134	0.852941	0.87395	0.752101	0.810924	0.806723	0.907563	0.840336	0.831933	0.710084	0.668067	0.731092	0.701681	0.945378	0.845324	0.0676387
1550	34	101	0.000404	113.841	8.41843	18.8063	4.11262	0.930693	0.792079	0.881188	0.89604	0.846535	0.851485	0.767327	0.846535	0.866337	0.876238	0.742574	0.816832	0.80198	0.910891	0.851485	0.826733	0.717822	0.663366	0.727723	0.69802	0.935644	0.847587	0.0675917
1550	22	11261	0.045044	100.522	7.62627	12.9795	2.91741	0.9092	0.815114	0.871992	0.877364	0.836604	0.841799	0.783678	0.879274	0.80761	0.828079	0.742296	0.842598	0.817956	0.832342	0.828434	0.762943	0.666948	0.707708	0.764985	0.745715	0.936462	0.840028	0.0701516
1552	24	10394	0.041576	100.417	8.05763	12.9653	3.09245	0.911103	0.816914	0.873485	0.878055	0.839138	0.842409	0.785261	0.87969	0.806331	0.828988	0.742784	0.844911	0.817876	0.833269	0.827497	0.764191	0.668559	0.708726	0.765682	0.744757	0.936165	0.841233	0.0695291
1552	24	10394	0.041576	100.417	8.05763	12.9653	3.09245	0.911103	0.816914	0.873485	0.878055	0.839138	0.842409	0.785261	0.87969	0.806331	0.828988	0.742784	0.844911	0.817876	0.833269	0.827497	0.764191	0.668559	0.708726	0.765682	0.744757	0.936165	0.841233	0.0695291
1557	29	8909	0.035636	130.697	9.03393	28.3499	5.84471	0.911999	0.818386	0.875631	0.878494	0.839208	0.844259	0.785778	0.881356	0.805309	0.829947	0.744528	0.844764	0.817207	0.832978	0.827646	0.76361	0.668481	0.706252	0.766416	0.744023	0.935851	0.842062	0.0690467
1558	30	120	0.00048	116.174	7.88314	19.9329	4.10425	0.9625	0.9125	0.920833	0.904167	0.8375	0.870833	0.816667	0.891667	0.833333	0.816667	0.8	0.870833	0.85	0.820833	0.808333	0.758333	0.679167	0.666667	0.808333	0.766667	0.929167	0.876409	0.0575821
1562	34	114	0.000456	116.128	7.69849	19.8971	4.02067	0.960526	0.921053	0.916667	0.912281	0.846491	0.868421	0.824561	0.899123	0.828947	0.815789	0.79386	0.868421	0.850877	0.820175	0.811404	0.763158	0.671053	0.688596	0.807018	0.758772	0.929825	0.878618	0.0569757
1562	22	9381	0.037524	101.765	7.87177	13.4742	3.0992	0.883275	0.793999	0.863501	0.882742	0.830882	0.860463	0.827684	0.854546	0.805085	0.832374	0.723164	0.851082	0.826511	0.820382	0.834826	0.803646	0.734943	0.722791	0.763671	0.68191	0.922876	0.83622	0.0746674
1564	24	8694	0.034776	101.703	8.35742	13.48	3.30412	0.884863	0.796871	0.865712	0.88262	0.832701	0.860478	0.828617	0.85398	0.807338	0.832528	0.724063	0.852312	0.826432	0.820796	0.834829	0.804405	0.73591	0.72389	0.763745	0.681504	0.922533	0.837428	0.0744381
1564	24	8694	0.034776	101.703	8.35742	13.48	3.30412	0.884863	0.796871	0.865712	0.88262	0.832701	0.860478	0.828617	0.85398	0.807338	0.832528	0.724063	0.852312	0.826432	0.820796	0.834829	0.804405	0.73591	0.72389	0.763745	0.681504	0.922533	0.837428	0.0744381
1569	29	7380	0.02952	131.426	9.44192	28.8569	6.18725	0.885569	0.80061	0.866599	0.884553	0.833062	0.862534	0.829675	0.854268	0.805623	0.832724	0.725203	0.854472	0.82561	0.820935	0.834959	0.804201	0.737737	0.723238	0.763076	0.680488	0.922696	0.838543	0.074333
1570	30	78	0.000312	115.935	9.1397	19.9024	4.69892	0.923077	0.865385	0.891026	0.897436	0.878205	0.871795	0.801282	0.826923	0.846154	0.852564	0.769231	0.814103	0.833333	0.878205	0.833333	0.852564	0.782051	0.692308	0.820513	0.647436	0.948718	0.862717	0.0578495
1574	34	69	0.000276	115.693	9.47419	19.808	4.87911	0.927536	0.862319	0.891304	0.891304	0.884058	0.869565	0.804348	0.826087	0.869565	0.855072	0.782609	0.826087	0.818841	0.884058	0.833333	0.862319	0.76087	0.695652	0.826087	0.65942	0.942029	0.864636	0.057503
1574	22	11026	0.044104	101.072	7.71511	13.1957	2.98638	0.890259	0.835661	0.883276	0.859922	0.827771	0.848585	0.788455	0.849855	0.840695	0.832804	0.729004	0.860285	0.822601	0.79045	0.829267	0.808861	0.722429	0.745647	0.730682	0.677807	0.925132	0.839899	0.071075
1576	24	10215	0.04086	100.949	8.15181	13.1746	3.15894	0.892462	0.839158	0.885365	0.860891	0.828879	0.84929	0.790896	0.850318	0.841654	0.832403	0.730788	0.860059	0.824131	0.789819	0.829613	0.807881	0.721537	0.745081	0.731473	0.678023	0.925257	0.841373	0.0705163
1576	24	10215	0.04086	100.949	8.15181	13.1746	3.15894	0.892462	0.839158	0.885365	0.860891	0.828879	0.84929	0.790896	0.850318	0.841654	0.832403	0.730788	0.860059	0.824131	0.789819	0.829613	0.807881	0.721537	0.745081	0.731473	0.678023	0.925257	0.841373	0.0705163
1581	29	8666	0.034664	130.251	9.15318	28.0747	5.88809	0.894819	0.842892	0.887087	0.863143	0.831295	0.851315	0.793446	0.850796	0.842834	0.833776	0.733326	0.858412	0.825237	0.79108	0.832045	0.807812	0.722132	0.743596	0.730152	0.677821	0.924763	0.843311	0.0700383
1582	30	145	0.00058	114.123	7.33166	18.8735	3.69155	0.927586	0.872414	0.951724	0.917241	0.848276	0.87931	0.844828	0.875862	0.868966	0.868966	0.82069	0.865517	0.837931	0.831034	0.834483	0.837931	0.7	0.768966	0.734483	0.651724	0.941379	0.878584	0.0613848
1586	34	131	0.000524	114.279	7.50002	18.9607	3.78539	0.923664	0.870229	0.954198	0.923664	0.851145	0.881679	0.843511	0.862595	0.870229	0.862595	0.816794	0.862595	0.835878	0.843511	0.832061	0.839695	0.687023	0.767176	0.736641	0.652672	0.950382	0.877873	0.0614696
1586	22	13036	0.052144	99.2353	7.9563	12.5138	2.9629	0.86591	0.820459	0.885509	0.86963	0.832157	0.840557	0.809681	0.857855	0.806536	0.843012	0.71805	0.827209	0.829242	0.817659	0.835072	0.7999	0.674824	0.693503	0.748197	0.681191	0.937711	0.83429	0.0741323
1588	24	12073	0.048292	99.1612	8.43246	12.5153	3.1474	0.868011	0.822331	0.885737	0.871904	0.834134	0.842168	0.809658	0.859356	0.808167	0.842955	0.718628	0.82817	0.829496	0.818603	0.835252	0.800754	0.67651	0.693283	0.747867	0.680941	0.938665	0.83559	0.0738636
1588	24	12073	0.048292	99.1612	8.43246	12.5153	3.1474	0.868011	0.822331	0.885737	0.871904	0.834134	0.842168	0.809658	0.859356	0.808167	0.842955	0.718628	0.82817	0.829496	0.818603	0.835252	0.800754	0.67651	0.693283	0.747867	0.680941	0.938665	0.83559	0.0738636
1593	29	10174	0.040696	129.913	9.44502	27.8855	6.02104	0.870602	0.826568	0.887065	0.873796	0.833743	0.842884	0.810546	0.860429	0.810104	0.84308	0.721152	0.828583	0.830696	0.819343	0.833743	0.799833	0.676872	0.693041	0.746363	0.681885	0.938618	0.837134	0.0733451
1594	30	160	0.00064	115.663	8.55087	19.7213	4.40631	0.940625	0.865625	0.928125	0.86875	0.89375	0.853125	0.840625	0.890625	0.83125	0.8375	0.715625	0.85	0.853125	0.771875	0.871875	0.815625	0.69375	0.665625	0.753125	0.678125	0.959375	0.866764	0.06206
1598	34	144	0.000576	115.668	8.65049	19.7312	4.46049	0.944444	0.864583	0.927083	0.875	0.885417	0.847222	0.840278	0.902778	0.847222	0.826389	0.722222	0.868056	0.847222	0.777778	0.881944	0.822917	0.684028	0.65625	0.756944	0.659722	0.958333	0.868113	0.0601165
1598	22	11751	0.047004	100.654	7.72975	13.0362	2.98017	0.892179	0.781933	0.884563	0.860267	0.830653	0.867075	0.782912	0.862778	0.821547	0.857331	0.68692	0.859714	0.824313	0.789635	0.802613	0.790911	0.699089	0.687814	0.734916	0.66722	0.958344	0.832361	0.0701925
1600	24	10905	0.04362	100.54	8.17359	13.0195	3.16149	0.894773	0.784686	0.885099	0.861073	0.831683	0.867767	0.78331	0.863457	0.822467	0.857909	0.686887	0.860064	0.824484	0.789913	0.80298	0.792664	0.699817	0.686749	0.73691	0.667859	0.958414	0.833549	0.0699096
1600	24	10905	0.04362	100.54	8.17359	13.0195	3.16149	0.894773	0.784686	0.885099	0.861073	0.831683	0.867767	0.78331	0.863457	0.822467	0.857909	0.686887	0.860064	0.824484	0.789913	0.80298	0.792664	0.699817	0.686749	0.73691	0.667859	0.958414	0.833549	0.0699096
1605	29	9225	0.0369	130.253	9.17743	28.0785	5.90723	0.897561	0.788184	0.885312	0.862385	0.833984	0.868076	0.785637	0.863144	0.824282	0.857453	0.686558	0.859133	0.824444	0.789864	0.803089	0.793604	0.700542	0.684228	0.737073	0.669702	0.958482	0.834912	0.069574
1606	30	139	0.000556	116.236	9.11162	20.0544	4.73743	0.92446	0.848921	0.895683	0.910072	0.852518	0.910072	0.820144	0.877698	0.830935	0.859712	0.719424	0.856115	0.845324	0.755396	0.81295	0.78777	0.661871	0.744604	0.769784	0.676259	0.97482	0.861103	0.0625115
1610	34	131	0.000524	116.4	8.98714	20.1275	4.64815	0.927481	0.858779	0.896947	0.912214	0.854962	0.908397	0.820611	0.89313	0.828244	0.862595	0.725191	0.858779	0.843511	0.751908	0.816794	0.78626	0.664122	0.751908	0.770992	0.679389	0.973282	0.864362	0.0608345
1610	22	8542	0.034168	101.932	8.04302	13.5504	3.20192	0.896277	0.797413	0.879771	0.841782	0.849216	0.857352	0.787872	0.841665	0.81228	0.84465	0.703114	0.834582	0.814856	0.811637	0.81907	0.763814	0.706158	0.722547	0.778096	0.690119	0.939885	0.832848	0.0723915
1612	24	7931	0.031724	101.809	8.51327	13.5321	3.39082	0.898121	0.799269	0.880784	0.843525	0.850775	0.858215	0.788425	0.842265	0.814273	0.846804	0.703316	0.836717	0.815093	0.812256	0.820136	0.764216	0.706594	0.723301	0.777329	0.691338	0.94055	0.834172	0.0720784
1612	24	7931	0.031724	101.809	8.51327	13.5321	3.39082	0.898121	0.799269	0.880784	0.843525	0.850775	0.858215	0.788425	0.842265	0.814273	0.846804	0.703316	0.836717	0.815093	0.812256	0.820136	0.764216	0.706594	0.723301	0.777329	0.691338	0.94055	0.834172	0.0720784
1617	29	6716	0.026864	131.582	9.43188	28.9581	6.22468	0.901057	0.802487	0.88103	0.845295	0.852367	0.858696	0.790798	0.843657	0.815664	0.846486	0.705628	0.834053	0.814175	0.812835	0.818791	0.764964	0.706373	0.721933	0.781269	0.691409	0.941036	0.835623	0.0715211
1618	30	86	0.000344	116.674	8.18078	20.2064	4.21341	0.877907	0.848837	0.906977	0.866279	0.872093	0.872093	0.802326	0.877907	0.837209	0.831395	0.709302	0.854651	0.802326	0.831395	0.837209	0.732558	0.738372	0.715116	0.767442	0.69186	0.953488	0.849038	0.0627497
1622	34	74	0.000296	116.408	8.24397	20.0748	4.21766	0.885135	0.844595	0.912162	0.871622	0.858108	0.885135	0.783784	0.858108	0.824324	0.824324	0.709459	0.858108	0.783784	0.837838	0.844595	0.72973	0.743243	0.72973	0.763514	0.716216	0.945946	0.847721	0.0633393
1622	22	12494	0.049976	99.7055	7.87868	12.685	2.96176	0.891348	0.820194	0.866776	0.880303	0.826597	0.882744	0.809949	0.872379	0.836842	0.815632	0.68821	0.824356	0.829358	0.840964	0.831079	0.775372	0.695774	0.725668	0.756603	0.711421	0.924684	0.840449	0.0712032
1624	24	11570	0.04628	99.6033	8.3139	12.673	3.13089	0.893431	0.824071	0.868453	0.88159	0.828911	0.882887	0.81344	0.873466	0.837295	0.815471	0.687857	0.825972	0.830078	0.840838	0.831936	0.776793	0.696845	0.727571	0.757174	0.711841	0.924244	0.842151	0.0705589
1624	24	11570	0.04628	99.6033	8.3139	12.673	3.13089	0.893431	0.824071	0.868453	0.88159	0.828911	0.882887	0.81344	0.873466	0.837295	0.815471	0.687857	0.825972	0.830078	0.840838	0.831936	0.776793	0.696845	0.727571	0.757174	0.711841	0.924244	0.842151	0.0705589
1629	29	9796	0.039184	128.676	9.246	27.0904	5.78916	0.895416	0.825949	0.869283	0.882707	0.830441	0.883677	0.813802	0.873673	0.83871	0.816405	0.688853	0.826919	0.831105	0.840496	0.83136	0.776031	0.696151	0.728767	0.756278	0.713097	0.924612	0.843243	0.0702296
1630	30	203	0.000812	114.464	8.25291	19.1038	4.23613	0.913793	0.869458	0.913793	0.918719	0.85468	0.903941	0.839901	0.896552	0.844828	0.815271	0.697044	0.849754	0.778325	0.842365	0.844828	0.758621	0.729064	0.729064	0.719212	0.751232	0.923645	0.865978	0.0638483
1634	34	182	0.000728	114.277	8.16625	19.0051	4.16617	0.912088	0.876374	0.914835	0.917582	0.851648	0.906593	0.851648	0.898352	0.846154	0.813187	0.708791	0.848901	0.774725	0.840659	0.848901	0.763736	0.722527	0.733516	0.708791	0.758242	0.925824	0.867629	0.064789
1634	22	14174	0.056696	99.2222	7.90893	12.5065	2.95981	0.864541	0.811486	0.877416	0.845845	0.817447	0.849302	0.815789	0.869268	0.798152	0.856709	0.708586	0.862001	0.797764	0.787745	0.824009	0.807888	0.723543	0.72379	0.756597	0.687773	0.92779	0.830718	0.0730859
1636	24	13093	0.052372	99.1394	8.33842	12.5018	3.12784	0.867639	0.813603	0.879669	0.847017	0.818185	0.85076	0.816658	0.869663	0.797487	0.858016	0.708432	0.862446	0.798747	0.786833	0.824143	0.80734	0.724853	0.724929	0.757275	0.689682	0.9279	0.832106	0.072483
1636	24	13093	0.052372	99.1394	8.33842	12.5018	3.12784	0.867639	0.813603	0.879669	0.847017	0.818185	0.85076	0.816658	0.869663	0.797487	0.858016	0.708432	0.862446	0.798747	0.786833	0.824143	0.80734	0.724853	0.724929	0.757275	0.689682	0.9279	0.832106	0.072483
1641	29	11052	0.044208	128.571	9.40025	27.0394	5.90353	0.869571	0.817273	0.882058	0.848941	0.820168	0.850977	0.816685	0.869481	0.798996	0.857809	0.708017	0.861609	0.800262	0.787414	0.824783	0.809084	0.72557	0.724213	0.755881	0.690147	0.929153	0.833559	0.072243
1642	30	233	0.000932	113.633	8.14394	18.6868	4.03437	0.927039	0.817597	0.924893	0.851931	0.845494	0.873391	0.83691	0.860515	0.787554	0.88412	0.73176	0.864807	0.819742	0.753219	0.821888	0.858369	0.72103	0.703863	0.761803	0.695279	0.927039	0.852928	0.0702969
1646	34	207	0.000828	113.53	8.0935	18.6333	3.98644	0.932367	0.833333	0.917874	0.850242	0.855072	0.879227	0.833333	0.862319	0.782609	0.884058	0.736715	0.859903	0.818841	0.758454	0.828502	0.862319	0.722222	0.702899	0.753623	0.693237	0.922705	0.855806	0.0688807
1646	22	14778	0.059112	99.0722	7.85631	12.4477	2.92667	0.876066	0.815401	0.878434	0.877081	0.84619	0.867235	0.796928	0.86216	0.81036	0.844769	0.744857	0.851333	0.829442	0.814792	0.80877	0.831337	0.693159	0.698877	0.742861	0.680572	0.940689	0.839503	0.0733876
1648	24	13625	0.0545	98.9694	8.28963	12.4358	3.09831	0.879376	0.818349	0.87978	0.87956	0.84778	0.868367	0.797284	0.863083	0.811339	0.846018	0.745688	0.851229	0.830495	0.816073	0.809211	0.832404	0.694495	0.698752	0.743229	0.680477	0.941101	0.841224	0.073014
1648	24	13625	0.0545	98.9694	8.28963	12.4358	3.09831	0.879376	0.818349	0.87978	0.87956	0.84778	0.868367	0.797284	0.863083	0.811339	0.846018	0.745688	0.851229	0.830495	0.816073	0.809211	0.832404	0.694495	0.698752	0.743229	0.680477	0.941101	0.841224	0.073014
1653	29	11568	0.046272	129.429	9.29326	27.5669	5.91916	0.881051	0.818249	0.879754	0.882002	0.850017	0.870202	0.797459	0.863676	0.812154	0.847165	0.746283	0.852611	0.832339	0.816131	0.809777	0.832771	0.695626	0.697009	0.743776	0.680066	0.939877	0.842227	0.0728686
1654	30	214	0.000856	114.475	7.71012	19.0709	3.91696	0.904206	0.852804	0.899533	0.908879	0.890187	0.878505	0.815421	0.876168	0.834112	0.831776	0.757009	0.878505	0.843458	0.813084	0.831776	0.838785	0.698598	0.698598	0.719626	0.672897	0.946262	0.862076	0.0647507
1658	34	201	0.000804	114.495	7.63611	19.0763	3.87879	0.905473	0.855721	0.900498	0.910448	0.88806	0.873134	0.81592	0.875622	0.838308	0.833333	0.766169	0.880597	0.843284	0.818408	0.830846	0.838308	0.699005	0.708955	0.716418	0.671642	0.945274	0.863108	0.0644517
1658	22	11770	0.04708	100.38	7.79501	12.9353	2.98829	0.894223	0.81181	0.860068	0.864104	0.825191	0.867332	0.803144	0.868819	0.806075	0.864019	0.696304	0.850722	0.807519	0.80497	0.803951	0.798088	0.690612	0.673747	0.771155	0.689465	0.944053	0.835167	0.0714984
1660	24	10903	0.043612	100.278	8.28915	12.9268	3.18509	0.896863	0.813813	0.861368	0.866963	0.826332	0.868568	0.803494	0.869715	0.806888	0.864579	0.69623	0.851646	0.807851	0.805787	0.805742	0.796937	0.690681	0.673851	0.77176	0.689031	0.944281	0.836584	0.0711553
1660	24	10903	0.043612	100.278	8.28915	12.9268	3.18509	0.896863	0.813813	0.861368	0.866963	0.826332	0.868568	0.803494	0.869715	0.806888	0.864579	0.69623	0.851646	0.807851	0.805787	0.805742	0.796937	0.690681	0.673851	0.77176	0.689031	0.944281	0.836584	0.0711553
1665	29	9181	0.036724	127.536	9.1851	26.3825	5.67698	0.897724	0.815107	0.864721	0.868261	0.828014	0.869077	0.804433	0.869404	0.809607	0.86374	0.697419	0.851596	0.808245	0.807592	0.807319	0.79621	0.6917	0.674926	0.774589	0.68974	0.944396	0.837819	0.0707535
1666	30	240	0.00096	113.674	7.82458	18.686	3.90581	0.939583	0.84375	0.908333	0.9	0.858333	0.885417	0.810417	0.86875	0.829167	0.875	0.69375	0.858333	0.795833	0.81875	0.820833	0.80625	0.73125	0.68125	0.777083	0.714583	0.95	0.86169	0.0582106
1670	34	217	0.000868	113.6	7.82041	18.6496	3.89943	0.940092	0.841014	0.910138	0.90553	0.857143	0.880184	0.806452	0.861751	0.824885	0.870968	0.693548	0.852535	0.799539	0.815668	0.820276	0.81106	0.730415	0.684332	0.774194	0.721198	0.947005	0.860709	0.058582
1670	22	15332	0.061328	98.3367	8.07148	12.1894	2.96001	0.884751	0.79608	0.869586	0.869717	0.83254	0.854324	0.807429	0.837203	0.791025	0.812582	0.699126	0.837562	0.823278	0.808799	0.779383	0.778242	0.686668	0.709399	0.77348	0.692669	0.946061	0.828899	0.0707206
1672	24	14116	0.056464	98.2177	8.47517	12.1709	3.12266	0.886476	0.797358	0.871422	0.871033	0.834585	0.85566	0.808232	0.838233	0.792717	0.813651	0.700588	0.837525	0.824738	0.808657	0.780568	0.778337	0.687093	0.710754	0.772811	0.691981	0.946302	0.830219	0.0704712
1672	24	14116	0.056464	98.2177	8.47517	12.1709	3.12266	0.886476	0.797358	0.871422	0.871033	0.834585	0.85566	0.808232	0.838233	0.792717	0.813651	0.700588	0.837525	0.824738	0.808657	0.780568	0.778337	0.687093	0.710754	0.772811	0.691981	0.946302	0.830219	0.0704712
1677	29	11920	0.04768	125.849	9.41808	25.384	5.66326	0.887458	0.799497	0.874119	0.872987	0.836535	0.857005	0.809522	0.838884	0.795386	0.8138	0.702265	0.838297	0.825587	0.808725	0.780453	0.77932	0.686745	0.712584	0.77219	0.692911	0.946057	0.831722	0.0702855
1678	30	406	0.001624	112.395	8.17068	18.0936	3.98139	0.917488	0.836207	0.896552	0.883005	0.858374	0.843596	0.853448	0.848522	0.80665	0.828818	0.70936	0.83867	0.862069	0.789409	0.754926	0.801724	0.695813	0.694581	0.762315	0.685961	0.94335	0.849507	0.064127
1682	34	369	0.001476	112.406	8.03441	18.0898	3.9095	0.924119	0.830623	0.892954	0.890244	0.856369	0.840108	0.845528	0.852304	0.813008	0.827913	0.710027	0.840108	0.868564	0.792683	0.754743	0.806233	0.695122	0.693767	0.754743	0.681572	0.941734	0.84985	0.0648626
1682	22	19347	0.077388	96.554	7.91967	11.5415	2.82383	0.880989	0.804673	0.859513	0.90014	0.841448	0.857652	0.805706	0.872099	0.816535	0.82558	0.709774	0.855249	0.843619	0.828888	0.78498	0.805164	0.706699	0.730372	0.787306	0.722127	0.932393	0.838603	0.073073
1684	24	17908	0.071632	96.4487	8.2922	11.5263	2.95947	0.883348	0.807069	0.8609	0.901943	0.842501	0.859225	0.806371	0.873688	0.817595	0.825916	0.711051	0.855651	0.845153	0.829657	0.786073	0.805757	0.707617	0.730595	0.787916	0.722219	0.932014	0.840101	0.0726631
1684	24	17908	0.071632	96.4487	8.2922	11.5263	2.95947	0.883348	0.807069	0.8609	0.901943	0.842501	0.859225	0.806371	0.873688	0.817595	0.825916	0.711051	0.855651	0.845153	0.829657	0.786073	0.805757	0.707617	0.730595	0.787916	0.722219	0.932014	0.840101	0.0726631
1689	29	15128	0.060512	126.016	9.24344	25.4687	5.58362	0.884717	0.809724	0.862374	0.902565	0.843139	0.860193	0.808203	0.874736	0.819176	0.826481	0.712322	0.855268	0.845816	0.830546	0.785993	0.806617	0.709248	0.730665	0.787216	0.723195	0.931319	0.841329	0.0726798
1690	30	485	0.00194	112.025	8.02231	17.9074	3.85745	0.930928	0.853608	0.885567	0.918557	0.868041	0.873196	0.828866	0.88866	0.834021	0.84433	0.752577	0.868041	0.849485	0.840206	0.803093	0.83299	0.716495	0.731959	0.776289	0.743299	0.936082	0.866691	0.0644438
1694	34	440	0.00176	112.064	7.90299	17.9176	3.7734	0.931818	0.852273	0.888636	0.918182	0.872727	0.873864	0.828409	0.886364	0.834091	0.842045	0.753409	0.873864	0.847727	0.8375	0.810227	0.834091	0.722727	0.734091	0.781818	0.739773	0.9375	0.867515	0.0642049
1694	22	14189	0.056756	99.298	7.80205	12.5288	2.93458	0.873881	0.851928	0.850835	0.850906	0.828106	0.868772	0.833357	0.870639	0.84932	0.810205	0.723131	0.851822	0.814821	0.793537	0.800197	0.781979	0.720523	0.717528	0.764642	0.69723	0.948481	0.838534	0.0710389
1696	24	13126	0.052504	99.2199	8.24644	12.5264	3.11149	0.875705	0.854068	0.852964	0.852735	0.829423	0.868696	0.835251	0.871515	0.850449	0.810795	0.72105	0.852164	0.814871	0.794111	0.800968	0.782683	0.72025	0.718612	0.764589	0.697356	0.94808	0.839793	0.0709074
1696	24	13126	0.052504	99.2199	8.24644	12.5264	3.11149	0.875705	0.854068	0.852964	0.852735	0.829423	0.868696	0.835251	0.871515	0.850449	0.810795	0.72105	0.852164	0.814871	0.794111	0.800968	0.782683	0.72025	0.718612	0.764589	0.697356	0.94808	0.839793	0.0709074
1701	29	11088	0.044352	128.364	9.19415	26.8933	5.78057	0.877841	0.859217	0.852002	0.85349	0.832792	0.870626	0.835002	0.871843	0.851777	0.810832	0.720689	0.853626	0.816558	0.793516	0.802219	0.781611	0.718705	0.720644	0.764159	0.697601	0.947781	0.841253	0.0703441
1702	30	226	0.000904	114.46	7.74107	19.0637	3.82782	0.920354	0.891593	0.902655	0.860619	0.862832	0.902655	0.840708	0.902655	0.853982	0.838496	0.705752	0.869469	0.836283	0.794248	0.836283	0.772124	0.736726	0.721239	0.778761	0.710177	0.951327	0.866854	0.0665328
1706	34	204	0.000816	114.424	7.74962	19.0462	3.82812	0.921569	0.904412	0.901961	0.865196	0.860294	0.909314	0.843137	0.897059	0.848039	0.833333	0.710784	0.875	0.830882	0.781863	0.833333	0.77451	0.740196	0.715686	0.772059	0.713235	0.953431	0.868515	0.0643905
1706	22	10767	0.043068	100.306	7.95183	12.9168	3.05226	0.890684	0.839602	0.877821	0.856552	0.853813	0.844571	0.769109	0.854834	0.786059	0.873317	0.720071	0.852419	0.791771	0.790239	0.82242	0.787452	0.729126	0.70261	0.802034	0.721464	0.931364	0.838549	0.0683782
1708	24	9989	0.039956	100.252	8.30072	12.9176	3.19262	0.892782	0.841826	0.878667	0.856893	0.853539	0.846031	0.770698	0.855992	0.786115	0.874612	0.723346	0.851737	0.793022	0.789118	0.822905	0.787817	0.730053	0.704024	0.802132	0.721143	0.931375	0.839681	0.0679481
1708	24	9989	0.039956	100.252	8.30072	12.9176	3.19262	0.892782	0.841826	0.878667	0.856893	0.853539	0.846031	0.770698	0.855992	0.786115	0.874612	0.723346	0.851737	0.793022	0.789118	0.822905	0.787817	0.730053	0.704024	0.802132	0.721143	0.931375	0.839681	0.0679481
1713	29	8438	0.033752	130.542	9.21304	28.2667	5.96491	0.894288	0.845105	0.880363	0.85672	0.853342	0.846942	0.773347	0.856779	0.788161	0.874259	0.72612	0.851624	0.792664	0.788575	0.823773	0.790294	0.730268	0.704788	0.801849	0.721261	0.930671	0.840938	0.0679681
1714	30	127	0.000508	116.876	8.07739	20.3045	4.24033	0.913386	0.88189	0.917323	0.893701	0.866142	0.862205	0.799213	0.874016	0.80315	0.862205	0.712598	0.830709	0.783465	0.795276	0.818898	0.787402	0.771654	0.728346	0.751969	0.688976	0.917323	0.859373	0.0601749
1718	34	111	0.000444	116.704	7.98714	20.2106	4.21077	0.936937	0.887387	0.914414	0.882883	0.86036	0.864865	0.801802	0.878378	0.810811	0.882883	0.725225	0.81982	0.783784	0.792793	0.810811	0.783784	0.779279	0.734234	0.752252	0.675676	0.918919	0.863334	0.0587213
1718	22	10229	0.040916	101	7.77857	13.1718	3.02137	0.898915	0.815916	0.890361	0.865823	0.859175	0.848226	0.814742	0.881513	0.819924	0.856829	0.732867	0.858197	0.83581	0.802962	0.804331	0.812787	0.696647	0.707498	0.768599	0.708476	0.950191	0.845801	0.070227
1720	24	9489	0.037956	100.952	8.19667	13.1788	3.19708	0.900885	0.818632	0.891769	0.867584	0.860417	0.85146	0.81742	0.881705	0.820582	0.856729	0.733165	0.858889	0.835757	0.802139	0.804352	0.813995	0.696491	0.70803	0.768153	0.709822	0.949362	0.84731	0.0697508
1720	24	9489	0.037956	100.952	8.19667	13.1788	3.19708	0.900885	0.818632	0.891769	0.867584	0.860417	0.85146	0.81742	0.881705	0.820582	0.856729	0.733165	0.858889	0.835757	0.802139	0.804352	0.813995	0.696491	0.70803	0.768153	0.709822	0.949362	0.84731	0.0697508
1725	29	8060	0.03224	129.488	9.18091	27.5944	5.86425	0.902854	0.819541	0.894479	0.867742	0.860918	0.851179	0.818176	0.882878	0.822084	0.857506	0.733747	0.857878	0.834739	0.803164	0.803908	0.814268	0.698263	0.707196	0.768238	0.710732	0.949007	0.84825	0.0695499
1726	30	117	0.000468	114.747	7.82591	19.2123	3.95035	0.948718	0.863248	0.91453	0.854701	0.901709	0.871795	0.816239	0.867521	0.858974	0.854701	0.67094	0.863248	0.846154	0.782051	0.833333	0.84188	0.636752	0.675214	0.769231	0.713675	0.952991	0.864514	0.0672376
1730	34	103	0.000412	115.032	8.10405	19.3729	4.09868	0.946602	0.868932	0.927184	0.873786	0.907767	0.868932	0.805825	0.864078	0.873786	0.849515	0.699029	0.868932	0.854369	0.781553	0.825243	0.839806	0.635922	0.669903	0.757282	0.737864	0.951456	0.869133	0.0646042
1730	22	9177	0.036708	100.408	7.88634	12.9512	3.01658	0.887654	0.810722	0.871036	0.892884	0.837964	0.867549	0.772693	0.879917	0.768497	0.855072	0.722077	0.81993	0.841506	0.813392	0.806963	0.815245	0.703443	0.745287	0.768388	0.730195	0.949766	0.838348	0.0714983
1732	24	8527	0.034108	100.272	8.28742	12.9243	3.18074	0.88941	0.813064	0.872992	0.893222	0.838689	0.869298	0.773367	0.880732	0.768911	0.855928	0.722587	0.821625	0.841621	0.814765	0.807494	0.814706	0.703647	0.747332	0.768266	0.730327	0.949337	0.83958	0.0713436
1732	24	8527	0.034108	100.272	8.28742	12.9243	3.18074	0.88941	0.813064	0.872992	0.893222	0.838689	0.869298	0.773367	0.880732	0.768911	0.855928	0.722587	0.821625	0.841621	0.814765	0.807494	0.814706	0.703647	0.747332	0.768266	0.730327	0.949337	0.83958	0.0713436
1737	29	7275	0.0291	127.755	9.20768	26.5183	5.69209	0.892165	0.81354	0.875876	0.89512	0.840687	0.868522	0.775189	0.881787	0.767904	0.855739	0.722818	0.822405	0.840893	0.814639	0.806873	0.813608	0.702887	0.747629	0.768797	0.731753	0.949759	0.840745	0.0701351
1738	30	164	0.000656	114.541	8.55541	19.1629	4.35826	0.932927	0.865854	0.89939	0.89939	0.871951	0.896341	0.817073	0.917683	0.777439	0.85061	0.771341	0.810976	0.847561	0.835366	0.85061	0.835366	0.731707	0.762195	0.795732	0.75	0.95122	0.869229	0.0594846
1742	34	148	0.000592	114.511	8.64992	19.1547	4.38718	0.932432	0.864865	0.891892	0.905405	0.868243	0.898649	0.814189	0.912162	0.77027	0.841216	0.773649	0.814189	0.844595	0.837838	0.844595	0.837838	0.722973	0.753378	0.797297	0.743243	0.949324	0.867329	0.0587986
1742	22	14617	0.058468	98.4915	7.71249	12.2256	2.84286	0.893172	0.825169	0.83892	0.892249	0.864952	0.874324	0.784566	0.863891	0.808476	0.78915	0.714237	0.845557	0.858042	0.840186	0.757679	0.795717	0.701991	0.732195	0.804885	0.717179	0.93015	0.839537	0.0722602
1744	24	13476	0.053904	98.4066	8.16131	12.2209	3.01835	0.894961	0.828436	0.840643	0.894219	0.866355	0.875074	0.785841	0.864611	0.809476	0.789886	0.715234	0.845726	0.857228	0.840939	0.759424	0.794895	0.703028	0.731337	0.804838	0.717572	0.929727	0.840991	0.0718688
1744	24	13476	0.053904	98.4066	8.16131	12.2209	3.01835	0.894961	0.828436	0.840643	0.894219	0.866355	0.875074	0.785841	0.864611	0.809476	0.789886	0.715234	0.845726	0.857228	0.840939	0.759424	0.794895	0.703028	0.731337	0.804838	0.717572	0.929727	0.840991	0.0718688
1749	29	11404	0.045616	126.419	9.11492	25.6991	5.54123	0.896352	0.830235	0.842818	0.895475	0.868555	0.875175	0.786347	0.865749	0.810023	0.791477	0.717555	0.845668	0.858909	0.842774	0.760654	0.796387	0.704446	0.730445	0.803578	0.716328	0.931033	0.842317	0.0719416
1750	30	345	0.00138	113.01	7.67716	18.3543	3.74745	0.934783	0.878261	0.866667	0.9	0.881159	0.885507	0.782609	0.882609	0.823188	0.815942	0.736232	0.831884	0.862319	0.853623	0.768116	0.789855	0.715942	0.744928	0.818841	0.705797	0.937681	0.86185	0.0668426
1754	34	306	0.001224	112.789	7.73311	18.2525	3.777	0.941176	0.880719	0.866013	0.901961	0.883987	0.883987	0.785948	0.877451	0.818627	0.821895	0.735294	0.825163	0.864379	0.849673	0.767974	0.794118	0.712418	0.74183	0.810458	0.707516	0.947712	0.862952	0.0671566
1754	22	16024	0.064096	98.4377	7.84476	12.2133	2.88853	0.889353	0.835434	0.847853	0.894284	0.86074	0.875655	0.780548	0.854687	0.814591	0.825231	0.717455	0.851067	0.831472	0.825917	0.806696	0.785416	0.735366	0.737737	0.764978	0.685472	0.942243	0.842	0.0710687
1756	24	14821	0.059284	98.3431	8.23716	12.2023	3.04724	0.891539	0.837427	0.849403	0.89552	0.861615	0.877572	0.78183	0.855104	0.815599	0.825248	0.71844	0.850752	0.831557	0.826834	0.806794	0.786688	0.735612	0.740166	0.765029	0.685716	0.941873	0.843302	0.0709663
1756	24	14821	0.059284	98.3431	8.23716	12.2023	3.04724	0.891539	0.837427	0.849403	0.89552	0.861615	0.877572	0.78183	0.855104	0.815599	0.825248	0.71844	0.850752	0.831557	0.826834	0.806794	0.786688	0.735612	0.740166	0.765029	0.685716	0.941873	0.843302	0.0709663
1761	29	12530	0.05012	127.836	9.14885	26.5632	5.68265	0.892658	0.839545	0.849441	0.897167	0.862211	0.87917	0.784757	0.855626	0.817159	0.825698	0.717119	0.851676	0.832522	0.826975	0.805666	0.786313	0.736433	0.739385	0.764126	0.687071	0.94178	0.844324	0.0708383
1762	30	282	0.001128	114.192	8.45799	18.984	4.28281	0.920213	0.847518	0.87766	0.909574	0.865248	0.920213	0.820922	0.861702	0.840426	0.833333	0.739362	0.87766	0.828014	0.826241	0.785461	0.79078	0.769504	0.769504	0.783688	0.682624	0.941489	0.862445	0.0667524
1766	34	262	0.001048	113.994	8.32919	18.8775	4.20184	0.923664	0.854962	0.877863	0.910305	0.868321	0.919847	0.820611	0.862595	0.851145	0.830153	0.734733	0.874046	0.839695	0.824427	0.78626	0.793893	0.770992	0.769084	0.790076	0.683206	0.938931	0.864719	0.0636494
1766	22	13182	0.052728	99.7426	7.80582	12.6954	2.96843	0.880026	0.832537	0.874184	0.854536	0.859126	0.884122	0.794682	0.858102	0.800941	0.822371	0.747762	0.850023	0.829768	0.812396	0.802003	0.769458	0.731717	0.714118	0.773858	0.695115	0.927173	0.840332	0.0713006
1768	24	12148	0.048592	99.6491	8.28434	12.6894	3.16285	0.882614	0.835899	0.87821	0.854914	0.859812	0.884425	0.795316	0.857919	0.801161	0.82388	0.749794	0.849811	0.830631	0.813014	0.802725	0.771197	0.73259	0.715509	0.774366	0.695053	0.926531	0.841946	0.0708587
1768	24	12148	0.048592	99.6491	8.28434	12.6894	3.16285	0.882614	0.835899	0.87821	0.854914	0.859812	0.884425	0.795316	0.857919	0.801161	0.82388	0.749794	0.849811	0.830631	0.813014	0.802725	0.771197	0.73259	0.715509	0.774366	0.695053	0.926531	0.841946	0.0708587
1773	29	10195	0.04078	128.434	9.18329	26.9355	5.77045	0.884257	0.839186	0.878617	0.856057	0.861746	0.886121	0.795243	0.858656	0.802305	0.824375	0.750319	0.85076	0.831927	0.813977	0.80309	0.7718	0.732369	0.716332	0.771702	0.69284	0.926631	0.843201	0.0703492
1774	30	252	0.001008	113.328	7.69604	18.5101	3.81895	0.912698	0.867063	0.936508	0.884921	0.896825	0.910714	0.853175	0.869048	0.815476	0.845238	0.771825	0.85119	0.865079	0.809524	0.819444	0.785714	0.732143	0.71627	0.785714	0.688492	0.926587	0.87179	0.0654515
1778	34	229	0.000916	113.141	7.77144	18.425	3.86176	0.91048	0.873362	0.943231	0.882096	0.895197	0.919214	0.855895	0.866812	0.820961	0.836245	0.770742	0.847162	0.873362	0.80786	0.816594	0.779476	0.737991	0.713974	0.792576	0.681223	0.921397	0.873058	0.0657997
1778	22	14626	0.058504	98.5489	8.08715	12.2682	2.98387	0.885034	0.80015	0.862334	0.8837	0.846404	0.861856	0.835806	0.860727	0.790749	0.849549	0.748906	0.835567	0.828901	0.798133	0.780083	0.795775	0.731574	0.753077	0.770238	0.715131	0.952037	0.838926	0.0699852
1780	24	13559	0.054236	98.4981	8.53749	12.2776	3.17232	0.88668	0.802419	0.864334	0.884431	0.848182	0.863301	0.837746	0.860683	0.791578	0.848993	0.748875	0.834538	0.828527	0.798141	0.780847	0.796113	0.731212	0.7533	0.769563	0.714986	0.952246	0.840081	0.0697982
1780	24	13559	0.054236	98.4981	8.53749	12.2776	3.17232	0.88668	0.802419	0.864334	0.884431	0.848182	0.863301	0.837746	0.860683	0.791578	0.848993	0.748875	0.834538	0.828527	0.798141	0.780847	0.796113	0.731212	0.7533	0.769563	0.714986	0.952246	0.840081	0.0697982
1785	29	11445	0.04578	128.33	9.45427	26.8949	5.92367	0.889384	0.806422	0.866972	0.884797	0.849585	0.864657	0.839581	0.861599	0.793141	0.850939	0.750197	0.83495	0.829751	0.798864	0.781782	0.79633	0.729969	0.754696	0.770293	0.715771	0.951376	0.841942	0.0692033
1786	30	281	0.001124	112.691	7.51247	18.192	3.68395	0.919929	0.866548	0.900356	0.919929	0.8879	0.891459	0.848754	0.879004	0.830961	0.843416	0.761566	0.836299	0.825623	0.795374	0.798932	0.80605	0.738434	0.763345	0.782918	0.733096	0.955516	0.869855	0.0598298
1790	34	254	0.001016	112.952	7.65953	18.3262	3.7652	0.925197	0.870079	0.897638	0.915354	0.889764	0.887795	0.856299	0.872047	0.844488	0.840551	0.759843	0.832677	0.818898	0.787402	0.795276	0.811024	0.75	0.759843	0.779528	0.73622	0.956693	0.870457	0.0595543
1790	22	15477	0.061908	98.1108	7.88742	12.0966	2.88697	0.877399	0.808458	0.86186	0.881599	0.860567	0.859178	0.786877	0.86551	0.8218	0.827163	0.743103	0.85724	0.835013	0.82978	0.807941	0.829327	0.723008	0.697648	0.776022	0.694611	0.936389	0.838792	0.0751068
1792	24	14306	0.057224	98.0062	8.3169	12.0843	3.05024	0.879212	0.811478	0.864253	0.882742	0.861736	0.860828	0.788166	0.866944	0.822312	0.827066	0.744268	0.857088	0.835349	0.830316	0.80973	0.828184	0.724137	0.697749	0.77499	0.694604	0.935796	0.840256	0.0746716
1792	24	14306	0.057224	98.0062	8.3169	12.0843	3.05024	0.879212	0.811478	0.864253	0.882742	0.861736	0.860828	0.788166	0.866944	0.822312	0.827066	0.744268	0.857088	0.835349	0.830316	0.80973	0.828184	0.724137	0.697749	0.77499	0.694604	0.935796	0.840256	0.0746716
1797	29	12058	0.048232	127.575	9.22518	26.4096	5.68992	0.882194	0.81419	0.865027	0.883687	0.863949	0.862705	0.790388	0.866271	0.8224	0.828454	0.7449	0.858061	0.835711	0.831854	0.809794	0.827459	0.726737	0.698375	0.773221	0.694228	0.935064	0.841771	0.0743687
1798	30	287	0.001148	113.904	7.66606	18.7858	3.75286	0.93554	0.865854	0.881533	0.914634	0.878049	0.869338	0.841463	0.878049	0.810105	0.865854	0.792683	0.862369	0.843206	0.853659	0.827526	0.844948	0.729965	0.69338	0.771777	0.716028	0.923345	0.86998	0.0664491
1802	34	254	0.001016	113.771	7.78713	18.7292	3.81363	0.942913	0.864173	0.889764	0.911417	0.885827	0.866142	0.848425	0.879921	0.811024	0.86811	0.797244	0.858268	0.834646	0.856299	0.82874	0.856299	0.73622	0.700787	0.767717	0.714567	0.919291	0.872678	0.065045
1802	22	12663	0.050652	99.9178	7.95959	12.77	3.02115	0.887665	0.823936	0.883282	0.886322	0.846798	0.85355	0.801903	0.862434	0.810353	0.834399	0.716655	0.833926	0.843639	0.82516	0.782634	0.797876	0.717997	0.73316	0.778331	0.722657	0.941246	0.842279	0.0717356
1804	24	11770	0.04708	99.7784	8.36745	12.7426	3.18153	0.8887	0.826211	0.885344	0.887256	0.847876	0.855225	0.802974	0.863934	0.810578	0.834452	0.716822	0.834112	0.843543	0.824639	0.784155	0.796729	0.718649	0.732285	0.77757	0.723789	0.940952	0.843392	0.071489
1804	24	11770	0.04708	99.7784	8.36745	12.7426	3.18153	0.8887	0.826211	0.885344	0.887256	0.847876	0.855225	0.802974	0.863934	0.810578	0.834452	0.716822	0.834112	0.843543	0.824639	0.784155	0.796729	0.718649	0.732285	0.77757	0.723789	0.940952	0.843392	0.071489
1809	29	9925	0.0397	129.308	9.33168	27.4943	5.93106	0.892191	0.82806	0.886751	0.889018	0.849773	0.855768	0.804635	0.864786	0.810277	0.835214	0.719446	0.836071	0.84529	0.825592	0.783778	0.797431	0.719194	0.732494	0.777884	0.721864	0.94131	0.845007	0.0710104
1810	30	180	0.00072	114.915	8.37833	19.3323	4.17025	0.922222	0.869444	0.908333	0.888889	0.872222	0.886111	0.841667	0.902778	0.85	0.861111	0.8	0.852778	0.833333	0.85	0.775	0.777778	0.675	0.763889	0.783333	0.711111	0.952778	0.870361	0.0673547
1814	34	165	0.00066	115.192	8.38499	19.4709	4.18321	0.921212	0.866667	0.909091	0.887879	0.878788	0.881818	0.830303	0.9	0.851515	0.863636	0.80303	0.845455	0.833333	0.854545	0.763636	0.778788	0.684848	0.760606	0.778788	0.718182	0.963636	0.869332	0.0666063
1814	22	13128	0.052512	99.4889	7.89489	12.605	2.96596	0.90208	0.83379	0.865973	0.878847	0.858889	0.872029	0.800465	0.857442	0.804654	0.827239	0.708676	0.838589	0.859194	0.810024	0.778984	0.778336	0.735984	0.700792	0.792847	0.746115	0.947288	0.844218	0.0690314
1816	24	12205	0.04882	99.4071	8.30207	12.5991	3.12346	0.904588	0.835313	0.866735	0.880377	0.861204	0.873331	0.801803	0.858378	0.804875	0.828472	0.710406	0.839779	0.858664	0.811143	0.779639	0.778492	0.736256	0.701147	0.792954	0.747849	0.947194	0.845603	0.0685774
1816	24	12205	0.04882	99.4071	8.30207	12.5991	3.12346	0.904588	0.835313	0.866735	0.880377	0.861204	0.873331	0.801803	0.858378	0.804875	0.828472	0.710406	0.839779	0.858664	0.811143	0.779639	0.778492	0.736256	0.701147	0.792954	0.747849	0.947194	0.845603	0.0685774
1821	29	10404	0.041616	128.93	9.16842	27.2424	5.76693	0.905469	0.838235	0.868224	0.881872	0.863802	0.873414	0.802912	0.859141	0.806949	0.829537	0.711745	0.84011	0.859429	0.812812	0.779027	0.77821	0.73664	0.699154	0.792243	0.749087	0.947136	0.846931	0.0679854
1822	30	202	0.000808	114.866	7.69955	19.2609	3.81619	0.945545	0.868812	0.908416	0.908416	0.886139	0.90099	0.826733	0.863861	0.806931	0.858911	0.700495	0.851485	0.868812	0.829208	0.767327	0.769802	0.735149	0.732673	0.794554	0.742574	0.950495	0.870506	0.0653615
1826	34	177	0.000708	115.02	7.58452	19.3309	3.8017	0.946328	0.878531	0.918079	0.912429	0.881356	0.898305	0.822034	0.864407	0.824859	0.861582	0.689266	0.847458	0.858757	0.836158	0.768362	0.759887	0.742938	0.740113	0.782486	0.751412	0.949153	0.872773	0.0624107
1826	22	12849	0.051396	99.9298	7.77064	12.7633	2.94041	0.921901	0.820725	0.862168	0.873259	0.856253	0.875204	0.817962	0.858394	0.81123	0.851506	0.736672	0.833722	0.828858	0.830181	0.795509	0.811697	0.752977	0.709355	0.788622	0.696825	0.942019	0.847992	0.0661532
1828	24	11944	0.047776	99.8389	8.20794	12.7554	3.1187	0.922932	0.823259	0.863655	0.874456	0.856204	0.876047	0.819993	0.858255	0.810784	0.852018	0.736981	0.832552	0.82891	0.831087	0.79496	0.81296	0.753809	0.710524	0.788346	0.695663	0.941937	0.848923	0.0659484
1828	24	11944	0.047776	99.8389	8.20794	12.7554	3.1187	0.922932	0.823259	0.863655	0.874456	0.856204	0.876047	0.819993	0.858255	0.810784	0.852018	0.736981	0.832552	0.82891	0.831087	0.79496	0.81296	0.753809	0.710524	0.788346	0.695663	0.941937	0.848923	0.0659484
1833	29	10190	0.04076	130.362	9.2249	28.1526	5.95428	0.923945	0.825711	0.863101	0.874632	0.856968	0.877821	0.820412	0.859274	0.810795	0.853533	0.736899	0.835378	0.82949	0.832041	0.795437	0.812169	0.754809	0.71212	0.788813	0.696565	0.942983	0.849808	0.0656236
1834	30	144	0.000576	116.402	7.99061	20.0565	4.18912	0.96875	0.885417	0.899306	0.90625	0.892361	0.895833	0.798611	0.840278	0.788194	0.836806	0.743056	0.809028	0.819444	0.864583	0.84375	0.819444	0.756944	0.760417	0.746528	0.729167	0.913194	0.872299	0.0564464
1838	34	134	0.000536	116.602	8.13584	20.1684	4.26998	0.966418	0.884328	0.895522	0.910448	0.902985	0.891791	0.802239	0.835821	0.783582	0.835821	0.731343	0.809701	0.817164	0.869403	0.843284	0.817164	0.768657	0.761194	0.742537	0.723881	0.906716	0.871841	0.0569001
1838	22	9092	0.036368	102.2	7.81222	13.6417	3.11588	0.910361	0.812198	0.867961	0.87841	0.871425	0.862736	0.820722	0.875275	0.813407	0.841509	0.763913	0.854927	0.861142	0.803234	0.79141	0.814122	0.760064	0.737901	0.786021	0.700836	0.946711	0.849541	0.0715637
1840	24	8418	0.033672	102.085	8.26444	13.6241	3.3027	0.912212	0.815039	0.869862	0.879663	0.873367	0.863923	0.823533	0.873901	0.814267	0.841708	0.764909	0.855429	0.861428	0.803516	0.790805	0.813792	0.75885	0.738121	0.78546	0.701295	0.947196	0.850903	0.0712534
1840	24	8418	0.033672	102.085	8.26444	13.6241	3.3027	0.912212	0.815039	0.869862	0.879663	0.873367	0.863923	0.823533	0.873901	0.814267	0.841708	0.764909	0.855429	0.861428	0.803516	0.790805	0.813792	0.75885	0.738121	0.78546	0.701295	0.947196	0.850903	0.0712534
1845	29	7165	0.02866	130.937	9.16585	28.5162	5.98033	0.914236	0.816678	0.870342	0.881438	0.876274	0.864969	0.823936	0.875855	0.818074	0.841452	0.765736	0.857292	0.862177	0.804606	0.791207	0.810956	0.756874	0.737683	0.785206	0.704815	0.947034	0.852294	0.0708939
1846	30	87	0.000348	116.117	8.734	19.9633	4.47225	0.91954	0.873563	0.936782	0.925287	0.913793	0.856322	0.873563	0.925287	0.793103	0.885057	0.821839	0.844828	0.867816	0.83908	0.747126	0.804598	0.781609	0.724138	0.793103	0.649425	0.931034	0.881262	0.0667864
1850	34	80	0.00032	115.66	8.49746	19.7146	4.32427	0.9375	0.8875	0.93125	0.925	0.93125	0.8625	0.8625	0.9375	0.79375	0.875	0.825	0.84375	0.8875	0.83125	0.74375	0.80625	0.76875	0.71875	0.7875	0.65	0.925	0.88654	0.0655284
1850	22	10203	0.040812	100.961	7.76933	13.1564	3.01202	0.904146	0.809272	0.867686	0.869744	0.888023	0.847741	0.836911	0.870871	0.800353	0.841517	0.753994	0.825051	0.824561	0.804861	0.792218	0.802166	0.753406	0.718759	0.776536	0.693374	0.932716	0.845228	0.0678267
1852	24	9439	0.037756	100.839	8.21402	13.1362	3.1921	0.906346	0.811421	0.86916	0.870272	0.889183	0.847918	0.837907	0.872126	0.80125	0.842621	0.7549	0.824876	0.825405	0.805488	0.79251	0.803263	0.755377	0.717396	0.776247	0.692234	0.932726	0.84642	0.0676747
1852	24	9439	0.037756	100.839	8.21402	13.1362	3.1921	0.906346	0.811421	0.86916	0.870272	0.889183	0.847918	0.837907	0.872126	0.80125	0.842621	0.7549	0.824876	0.825405	0.805488	0.79251	0.803263	0.755377	0.717396	0.776247	0.692234	0.932726	0.84642	0.0676747
1857	29	7919	0.031676	131.378	9.21823	28.8057	6.04511	0.908069	0.813613	0.870438	0.871575	0.890138	0.847392	0.83729	0.873785	0.801427	0.844362	0.754072	0.826114	0.825672	0.805405	0.79606	0.802185	0.754072	0.71922	0.775729	0.693459	0.931746	0.847441	0.0675884
1858	30	104	0.000416	115.774	7.70849	19.7184	3.99814	0.927885	0.793269	0.918269	0.903846	0.884615	0.879808	0.860577	0.884615	0.817308	0.865385	0.788462	0.826923	0.836538	0.817308	0.822115	0.846154	0.706731	0.740385	0.759615	0.706731	0.971154	0.863607	0.0585457
1862	34	93	0.000372	116.075	7.73432	19.8726	4.04811	0.919355	0.790323	0.919355	0.903226	0.897849	0.876344	0.849462	0.892473	0.806452	0.865591	0.801075	0.83871	0.844086	0.811828	0.822581	0.83871	0.709677	0.731183	0.752688	0.693548	0.973118	0.862599	0.0583599
1862	22	13457	0.053828	99.3924	7.80999	12.564	2.92354	0.893253	0.809727	0.858921	0.897451	0.861782	0.876533	0.815152	0.867207	0.819945	0.828862	0.743628	0.84261	0.859999	0.793119	0.794717	0.801776	0.749833	0.735825	0.766701	0.721669	0.954002	0.845207	0.0678698
1864	24	12456	0.049824	99.2805	8.22765	12.5473	3.08636	0.895994	0.812219	0.860108	0.898483	0.86376	0.878051	0.817116	0.868457	0.82093	0.830804	0.744099	0.842726	0.860308	0.792831	0.796403	0.801541	0.750161	0.734987	0.76698	0.722985	0.953316	0.846767	0.0674206
1864	24	12456	0.049824	99.2805	8.22765	12.5473	3.08636	0.895994	0.812219	0.860108	0.898483	0.86376	0.878051	0.817116	0.868457	0.82093	0.830804	0.744099	0.842726	0.860308	0.792831	0.796403	0.801541	0.750161	0.734987	0.76698	0.722985	0.953316	0.846767	0.0674206
1869	29	10557	0.042228	130.034	9.27329	27.9477	5.94969	0.899451	0.813394	0.862698	0.898314	0.864403	0.878896	0.818272	0.869849	0.82154	0.831344	0.745761	0.842853	0.860993	0.793218	0.794544	0.800275	0.750497	0.735768	0.76518	0.725111	0.953301	0.848029	0.0672296
1870	30	202	0.000808	114.155	8.07781	18.9386	4.07867	0.933168	0.858911	0.89604	0.920792	0.886139	0.918317	0.834158	0.883663	0.836634	0.844059	0.722772	0.858911	0.881188	0.747525	0.799505	0.79703	0.752475	0.74505	0.769802	0.762376	0.965347	0.871489	0.0604754
1874	34	183	0.000732	114.301	8.09925	19.0123	4.11983	0.931694	0.852459	0.907104	0.923497	0.885246	0.923497	0.84153	0.882514	0.836066	0.84153	0.710383	0.855191	0.882514	0.748634	0.797814	0.795082	0.743169	0.743169	0.765027	0.743169	0.967213	0.871589	0.059787
1874	22	12978	0.051912	99.971	7.94325	12.789	3.01446	0.886539	0.8457	0.873671	0.865272	0.858607	0.86454	0.81199	0.872977	0.816227	0.829211	0.739367	0.856603	0.853406	0.825512	0.770573	0.777739	0.736207	0.717483	0.771074	0.702227	0.957544	0.845679	0.0684709
1876	24	11995	0.04798	99.9162	8.35823	12.7938	3.18233	0.88737	0.847978	0.874739	0.866736	0.858774	0.865444	0.812088	0.873447	0.816965	0.829679	0.739475	0.857065	0.853189	0.825927	0.772363	0.778449	0.737015	0.71509	0.770821	0.703168	0.957232	0.84655	0.0683297
1876	24	11995	0.04798	99.9162	8.35823	12.7938	3.18233	0.88737	0.847978	0.874739	0.866736	0.858774	0.865444	0.812088	0.873447	0.816965	0.829679	0.739475	0.857065	0.853189	0.825927	0.772363	0.778449	0.737015	0.71509	0.770821	0.703168	0.957232	0.84655	0.0683297
1881	29	10198	0.040792	129.516	9.26195	27.6184	5.90042	0.888753	0.848941	0.875858	0.868209	0.860071	0.866003	0.814228	0.874583	0.816827	0.831977	0.740096	0.856884	0.853844	0.826044	0.77275	0.778633	0.735487	0.716415	0.7702	0.701559	0.957148	0.847562	0.0681451
1882	30	157	0.000628	115.014	8.0767	19.3626	4.13324	0.94586	0.872611	0.878981	0.878981	0.907643	0.89172	0.834395	0.910828	0.812102	0.843949	0.77707	0.847134	0.872611	0.859873	0.808917	0.773885	0.700637	0.707006	0.745223	0.681529	0.964968	0.870865	0.0646564
1886	34	140	0.00056	115.066	8.11398	19.3912	4.14605	0.946429	0.889286	0.885714	0.878571	0.914286	0.896429	0.839286	0.910714	0.807143	0.85	0.8	0.842857	0.871429	0.864286	0.814286	0.778571	0.714286	0.692857	0.75	0.675	0.964286	0.875775	0.0639237
1886	22	11712	0.046848	100.357	7.89367	12.9321	3.0145	0.930328	0.85263	0.860912	0.883325	0.85771	0.874445	0.806609	0.861979	0.802169	0.8712	0.729636	0.840548	0.872396	0.829363	0.804688	0.776042	0.76332	0.72716	0.782573	0.685536	0.955089	0.854778	0.0656227
1888	24	10929	0.043716	100.217	8.32194	12.9055	3.18541	0.931238	0.854607	0.86243	0.884344	0.858816	0.875057	0.809223	0.861973	0.804374	0.870436	0.73003	0.842483	0.872083	0.830039	0.805334	0.776741	0.764571	0.727331	0.781819	0.684326	0.95425	0.855873	0.0651841
1888	24	10929	0.043716	100.217	8.32194	12.9055	3.18541	0.931238	0.854607	0.86243	0.884344	0.858816	0.875057	0.809223	0.861973	0.804374	0.870436	0.73003	0.842483	0.872083	0.830039	0.805334	0.776741	0.764571	0.727331	0.781819	0.684326	0.95425	0.855873	0.0651841
1893	29	9333	0.037332	130.48	9.19936	28.225	5.93223	0.931855	0.855459	0.864834	0.886103	0.860227	0.874746	0.810779	0.862531	0.803172	0.872335	0.732883	0.842709	0.872228	0.831298	0.805636	0.778742	0.765884	0.728062	0.781206	0.685257	0.954248	0.856922	0.0650746
1894	30	113	0.000452	117.214	8.64858	20.5193	4.53023	0.955752	0.876106	0.89823	0.893805	0.889381	0.920354	0.818584	0.867257	0.800885	0.915929	0.747788	0.823009	0.884956	0.80531	0.845133	0.743363	0.730088	0.743363	0.761062	0.663717	0.946903	0.874324	0.0595259
1898	34	106	0.000424	117.128	8.87851	20.4928	4.65172	0.95283	0.867925	0.896226	0.900943	0.882075	0.924528	0.811321	0.867925	0.801887	0.915094	0.745283	0.820755	0.886792	0.79717	0.849057	0.726415	0.726415	0.75	0.764151	0.674528	0.943396	0.872315	0.0604312
1898	22	9895	0.03958	101.56	7.78675	13.3893	3.06616	0.915311	0.833249	0.86478	0.891006	0.862102	0.889742	0.83906	0.87332	0.818393	0.83527	0.751137	0.828954	0.823345	0.81334	0.810207	0.809146	0.752956	0.744214	0.807933	0.703082	0.95043	0.854469	0.0666938
1900	24	9248	0.036992	101.502	8.24815	13.3948	3.25544	0.916252	0.835802	0.866187	0.891544	0.862295	0.891166	0.839263	0.874676	0.81888	0.836181	0.752433	0.830071	0.824124	0.812446	0.809743	0.808661	0.753839	0.74362	0.807958	0.702855	0.950638	0.855446	0.0664602
1900	24	9248	0.036992	101.502	8.24815	13.3948	3.25544	0.916252	0.835802	0.866187	0.891544	0.862295	0.891166	0.839263	0.874676	0.81888	0.836181	0.752433	0.830071	0.824124	0.812446	0.809743	0.808661	0.753839	0.74362	0.807958	0.702855	0.950638	0.855446	0.0664602
1905	29	7895	0.03158	130.449	9.17184	28.2035	5.93849	0.917353	0.838315	0.866561	0.89069	0.862888	0.891134	0.842622	0.875427	0.819696	0.837302	0.750475	0.829766	0.826726	0.813426	0.81083	0.80969	0.752692	0.744902	0.808043	0.703167	0.950918	0.856297	0.0662043
1906	30	117	0.000468	116.102	8.46929	19.938	4.40298	0.952991	0.888889	0.918803	0.935897	0.867521	0.901709	0.893162	0.910256	0.850427	0.858974	0.777778	0.811966	0.833333	0.816239	0.82906	0.794872	0.75641	0.726496	0.811966	0.74359	0.961538	0.886815	0.0547272
1910	34	109	0.000436	115.886	8.56911	19.8359	4.44846	0.963303	0.889908	0.922018	0.93578	0.857798	0.894495	0.889908	0.917431	0.853211	0.857798	0.766055	0.821101	0.834862	0.825688	0.830275	0.793578	0.756881	0.743119	0.807339	0.752294	0.958716	0.888098	0.0546552
1910	22	10429	0.041716	100.762	7.86726	13.0852	3.03066	0.898408	0.832486	0.871848	0.882395	0.877313	0.85804	0.799597	0.868923	0.834548	0.853342	0.80559	0.831192	0.843609	0.809857	0.775482	0.789625	0.755777	0.70908	0.767331	0.716847	0.94103	0.850399	0.0670443
1912	24	9726	0.038904	100.709	8.30069	13.0917	3.21098	0.899239	0.834413	0.873124	0.884382	0.878779	0.857958	0.801254	0.869474	0.835955	0.853023	0.80619	0.830711	0.844592	0.810816	0.776424	0.790921	0.756118	0.709336	0.767479	0.717098	0.941291	0.851475	0.0668242
1912	24	9726	0.038904	100.709	8.30069	13.0917	3.21098	0.899239	0.834413	0.873124	0.884382	0.878779	0.857958	0.801254	0.869474	0.835955	0.853023	0.80619	0.830711	0.844592	0.810816	0.776424	0.790921	0.756118	0.709336	0.767479	0.717098	0.941291	0.851475	0.0668242
1917	29	8293	0.033172	131.516	9.31704	28.9036	6.10507	0.899252	0.837393	0.875256	0.88424	0.878934	0.859219	0.80363	0.871096	0.83673	0.852526	0.806282	0.830339	0.844206	0.808875	0.775473	0.792234	0.755215	0.710238	0.768419	0.718558	0.941336	0.852377	0.0666235
1918	30	108	0.000432	117.432	8.86546	20.6504	4.70853	0.935185	0.828704	0.888889	0.898148	0.930556	0.87963	0.842593	0.907407	0.856481	0.861111	0.787037	0.865741	0.875	0.828704	0.773148	0.787037	0.773148	0.74537	0.75463	0.675926	0.949074	0.871826	0.0626945
1922	34	95	0.00038	117.708	8.75215	20.7856	4.68545	0.926316	0.842105	0.889474	0.915789	0.936842	0.873684	0.842105	0.910526	0.873684	0.873684	0.794737	0.873684	0.868421	0.831579	0.789474	0.789474	0.763158	0.747368	0.763158	0.689474	0.947368	0.876187	0.0608546
1922	22	9738	0.038952	101.144	7.76031	13.2261	3.02342	0.909016	0.83359	0.859109	0.872664	0.885192	0.857722	0.799548	0.851356	0.795543	0.828918	0.738139	0.845862	0.826453	0.803091	0.796365	0.811409	0.768792	0.7309	0.781629	0.709489	0.945317	0.84572	0.0675642
1924	24	9041	0.036164	101.125	8.25351	13.2488	3.22038	0.910906	0.836301	0.861409	0.874461	0.885356	0.858146	0.799414	0.85245	0.797091	0.830163	0.737363	0.846145	0.827508	0.803451	0.796925	0.811912	0.769329	0.730229	0.78144	0.708439	0.945028	0.846985	0.0671278
1924	24	9041	0.036164	101.125	8.25351	13.2488	3.22038	0.910906	0.836301	0.861409	0.874461	0.885356	0.858146	0.799414	0.85245	0.797091	0.830163	0.737363	0.846145	0.827508	0.803451	0.796925	0.811912	0.769329	0.730229	0.78144	0.708439	0.945028	0.846985	0.0671278
1929	29	7699	0.030796	131.308	9.23646	28.7614	6.03445	0.91356	0.839719	0.861735	0.876283	0.888102	0.856994	0.798935	0.852448	0.795558	0.830433	0.74107	0.84485	0.827185	0.801987	0.798026	0.811144	0.77062	0.727042	0.780036	0.709573	0.944798	0.848097	0.0666037
1930	30	89	0.000356	118.058	8.17199	20.9223	4.27138	0.932584	0.904494	0.865169	0.932584	0.932584	0.876404	0.842697	0.870787	0.853933	0.865169	0.696629	0.853933	0.803371	0.820225	0.803371	0.764045	0.808989	0.797753	0.792135	0.696629	0.955056	0.876366	0.0485328
1934	34	80	0.00032	117.948	8.40624	20.8816	4.38757	0.9375	0.90625	0.8625	0.94375	0.93125	0.88125	0.85	0.88125	0.8375	0.8625	0.70625	0.85	0.7875	0.825	0.79375	0.7625	0.80625	0.80625	0.7875	0.71875	0.95	0.87836	0.0462016
1934	22	8363	0.033452	102.279	7.85929	13.6754	3.131	0.9157	0.826438	0.871398	0.865778	0.868528	0.863685	0.803121	0.867811	0.838515	0.841803	0.766651	0.844135	0.869843	0.825661	0.788892	0.773407	0.749791	0.730121	0.777054	0.692455	0.94673	0.850238	0.0663912
1936	24	7730	0.03092	102.264	8.33945	13.6998	3.35188	0.917335	0.827426	0.872574	0.866559	0.870828	0.864036	0.804463	0.868823	0.839909	0.842109	0.765912	0.845537	0.871734	0.825162	0.789651	0.774386	0.749871	0.729754	0.775097	0.692755	0.945796	0.851277	0.065969
1936	24	7730	0.03092	102.264	8.33945	13.6998	3.35188	0.917335	0.827426	0.872574	0.866559	0.870828	0.864036	0.804463	0.868823	0.839909	0.842109	0.765912	0.845537	0.871734	0.825162	0.789651	0.774386	0.749871	0.729754	0.775097	0.692755	0.945796	0.851277	0.065969
1941	29	6573	0.026292	131.716	9.30898	29.0343	6.16765	0.919443	0.828161	0.872965	0.866804	0.873117	0.863989	0.804123	0.869314	0.839343	0.844896	0.766393	0.845656	0.872509	0.82489	0.789442	0.772783	0.749582	0.731553	0.773011	0.694432	0.947056	0.852025	0.0653554
1942	30	73	0.000292	118.64	7.79626	21.204	4.15385	0.952055	0.890411	0.90411	0.924658	0.90411	0.883562	0.835616	0.876712	0.876712	0.842466	0.773973	0.842466	0.917808	0.828767	0.794521	0.712329	0.760274	0.760274	0.69863	0.684932	0.965753	0.881264	0.0623274
1946	34	69	0.000276	118.579	7.98617	21.1847	4.25576	0.949275	0.884058	0.898551	0.92029	0.905797	0.884058	0.826087	0.876812	0.876812	0.847826	0.76087	0.833333	0.913043	0.826087	0.782609	0.702899	0.76087	0.753623	0.717391	0.673913	0.971014	0.877665	0.0619045
1946	22	10067	0.040268	101.145	7.88982	13.2342	3.07338	0.890682	0.841611	0.844393	0.875186	0.853482	0.889093	0.787623	0.868779	0.824675	0.843399	0.730357	0.852141	0.858647	0.847224	0.805751	0.794576	0.770736	0.685408	0.788567	0.689381	0.961111	0.845257	0.0685684
1948	24	9346	0.037384	101.007	8.31378	13.207	3.23721	0.892895	0.844211	0.845602	0.87706	0.855072	0.889364	0.788252	0.867858	0.824631	0.84496	0.731596	0.852985	0.858228	0.84817	0.806174	0.794511	0.771132	0.684945	0.788573	0.691472	0.961427	0.846508	0.0682915
1948	24	9346	0.037384	101.007	8.31378	13.207	3.23721	0.892895	0.844211	0.845602	0.87706	0.855072	0.889364	0.788252	0.867858	0.824631	0.84496	0.731596	0.852985	0.858228	0.84817	0.806174	0.794511	0.771132	0.684945	0.788573	0.691472	0.961427	0.846508	0.0682915
1953	29	7925	0.0317	129.484	9.28327	27.6002	5.90818	0.897035	0.846057	0.847129	0.878991	0.856278	0.888707	0.788517	0.868139	0.825426	0.844858	0.730032	0.854006	0.858864	0.848328	0.807697	0.793817	0.770662	0.682902	0.788454	0.691735	0.961199	0.847792	0.0675202
1954	30	140	0.00056	115.687	8.33452	19.7199	4.39198	0.921429	0.875	0.871429	0.932143	0.867857	0.892857	0.825	0.910714	0.814286	0.857143	0.778571	0.835714	0.864286	0.821429	0.821429	0.796429	0.771429	0.696429	0.782143	0.735714	0.953571	0.869584	0.0639311
1958	34	126	0.000504	115.496	8.53382	19.6389	4.49029	0.924603	0.869048	0.873016	0.940476	0.884921	0.884921	0.829365	0.912698	0.81746	0.861111	0.777778	0.837302	0.869048	0.829365	0.825397	0.793651	0.77381	0.686508	0.797619	0.734127	0.948413	0.872111	0.0632882
1958	22	13782	0.055128	99.1414	7.81582	12.4711	2.92055	0.918698	0.837651	0.864207	0.886446	0.876252	0.887716	0.815012	0.87451	0.82586	0.825932	0.768321	0.857532	0.841714	0.821579	0.788166	0.815448	0.729792	0.718655	0.802641	0.709948	0.964954	0.855724	0.0645675
1960	24	12769	0.051076	99.018	8.2756	12.453	3.09961	0.920315	0.839337	0.866434	0.887384	0.877242	0.888637	0.81643	0.876028	0.82669	0.82716	0.769128	0.859425	0.841726	0.821756	0.788276	0.816587	0.729736	0.719124	0.802177	0.710862	0.965189	0.857003	0.0642282
1960	24	12769	0.051076	99.018	8.2756	12.453	3.09961	0.920315	0.839337	0.866434	0.887384	0.877242	0.888637	0.81643	0.876028	0.82669	0.82716	0.769128	0.859425	0.841726	0.821756	0.788276	0.816587	0.729736	0.719124	0.802177	0.710862	0.965189	0.857003	0.0642282
1965	29	10719	0.042876	129.552	9.19181	27.6352	5.86922	0.920282	0.841217	0.868505	0.889822	0.877694	0.890661	0.817474	0.875735	0.828156	0.826943	0.768822	0.860108	0.841123	0.822838	0.790092	0.818267	0.727633	0.719423	0.803946	0.71182	0.965389	0.858045	0.0643206
1966	30	191	0.000764	115.514	9.39427	19.7116	4.81727	0.958115	0.848168	0.884817	0.921466	0.905759	0.89267	0.824607	0.890052	0.82199	0.827225	0.787958	0.876963	0.84555	0.819372	0.808901	0.808901	0.722513	0.67801	0.798429	0.717277	0.960733	0.873271	0.0589845
1970	34	175	0.0007	115.376	9.41262	19.6437	4.81641	0.96	0.84	0.897143	0.92	0.905714	0.891429	0.828571	0.888571	0.84	0.822857	0.785714	0.877143	0.848571	0.811429	0.808571	0.811429	0.711429	0.674286	0.802857	0.728571	0.96	0.87424	0.0584104
1970	22	12847	0.051388	99.8359	7.93728	12.7379	3.01157	0.892504	0.842648	0.890091	0.876119	0.863509	0.880595	0.805246	0.860862	0.843816	0.837083	0.780104	0.825251	0.844438	0.806609	0.820659	0.817662	0.743053	0.721141	0.773216	0.715615	0.950845	0.852587	0.066797
1972	24	11970	0.04788	99.8438	8.34171	12.7656	3.17976	0.894236	0.845029	0.892356	0.877193	0.864369	0.88183	0.806516	0.862281	0.844444	0.837469	0.781746	0.826023	0.844946	0.806433	0.820969	0.817669	0.74315	0.720301	0.772389	0.715038	0.950334	0.853902	0.0662712
1972	24	11970	0.04788	99.8438	8.34171	12.7656	3.17976	0.894236	0.845029	0.892356	0.877193	0.864369	0.88183	0.806516	0.862281	0.844444	0.837469	0.781746	0.826023	0.844946	0.806433	0.820969	0.817669	0.74315	0.720301	0.772389	0.715038	0.950334	0.853902	0.0662712
1977	29	10188	0.040752	127.816	9.26506	26.5614	5.76734	0.89679	0.846928	0.893846	0.878386	0.865724	0.883932	0.807911	0.863418	0.844621	0.838977	0.781949	0.825775	0.845554	0.805114	0.822046	0.819248	0.743375	0.720897	0.77233	0.715057	0.95107	0.855291	0.066214
1978	30	225	0.0009	114.185	7.50825	18.9124	3.66227	0.944444	0.877778	0.913333	0.88	0.877778	0.897778	0.804444	0.875556	0.875556	0.851111	0.773333	0.857778	0.857778	0.777778	0.791111	0.857778	0.768889	0.717778	0.768889	0.724444	0.955556	0.873342	0.0604045
1982	34	206	0.000824	114.233	7.31464	18.9231	3.54003	0.93932	0.876214	0.92233	0.885922	0.878641	0.902913	0.796117	0.885922	0.876214	0.856796	0.771845	0.854369	0.859223	0.783981	0.791262	0.851942	0.776699	0.716019	0.76699	0.742718	0.958738	0.874781	0.0604457
1982	22	14240	0.05696	99.3339	7.90643	12.5479	2.95996	0.903406	0.813694	0.862149	0.885639	0.871348	0.86552	0.81889	0.864466	0.804249	0.848876	0.746664	0.837781	0.85014	0.819312	0.811412	0.808146	0.750983	0.696594	0.789466	0.708041	0.964782	0.846943	0.0677344
1984	24	13200	0.0528	99.2859	8.29642	12.5535	3.11123	0.905379	0.817652	0.862955	0.886515	0.87197	0.866174	0.818902	0.865455	0.806023	0.849432	0.746591	0.838902	0.85125	0.818333	0.812614	0.808371	0.751553	0.697197	0.789773	0.707652	0.965492	0.848222	0.067493
1984	24	13200	0.0528	99.2859	8.29642	12.5535	3.11123	0.905379	0.817652	0.862955	0.886515	0.87197	0.866174	0.818902	0.865455	0.806023	0.849432	0.746591	0.838902	0.85125	0.818333	0.812614	0.808371	0.751553	0.697197	0.789773	0.707652	0.965492	0.848222	0.067493
1989	29	11119	0.044476	126.633	9.19717	25.8345	5.59457	0.907456	0.821072	0.863297	0.88713	0.872201	0.867524	0.821207	0.866939	0.807986	0.850391	0.749123	0.83825	0.850436	0.818374	0.811134	0.80938	0.751192	0.698759	0.790629	0.708247	0.96524	0.849563	0.0671477
1990	30	294	0.001176	113.809	8.15565	18.7718	3.97091	0.933673	0.858844	0.889456	0.916667	0.879252	0.853741	0.819728	0.884354	0.82483	0.882653	0.756803	0.831633	0.87415	0.838435	0.795918	0.809524	0.721088	0.697279	0.826531	0.721088	0.960884	0.866993	0.0608123
1994	34	273	0.001092	113.839	8.05771	18.7795	3.92128	0.934066	0.851648	0.886447	0.912088	0.875458	0.85348	0.818681	0.886447	0.833333	0.884615	0.760073	0.833333	0.869963	0.838828	0.800366	0.805861	0.730769	0.699634	0.827839	0.723443	0.959707	0.865833	0.0603347
1994	22	17943	0.071772	98.2236	7.7871	12.1317	2.8506	0.891545	0.825865	0.872513	0.855988	0.863261	0.847016	0.808811	0.873767	0.826423	0.804799	0.758875	0.83899	0.849746	0.826339	0.778855	0.802569	0.749986	0.718915	0.787076	0.693223	0.954383	0.842336	0.0687547
1996	24	16549	0.066196	98.132	8.23079	12.1247	3.02101	0.893226	0.827875	0.874373	0.857816	0.86404	0.84845	0.809082	0.874796	0.825639	0.805275	0.759623	0.839477	0.850142	0.826425	0.778929	0.802707	0.749713	0.718926	0.788356	0.693486	0.954378	0.843487	0.0683866
1996	24	16549	0.066196	98.132	8.23079	12.1247	3.02101	0.893226	0.827875	0.874373	0.857816	0.86404	0.84845	0.809082	0.874796	0.825639	0.805275	0.759623	0.839477	0.850142	0.826425	0.778929	0.802707	0.749713	0.718926	0.788356	0.693486	0.954378	0.843487	0.0683866
2001	29	13935	0.05574	125.362	9.08161	25.0657	5.41409	0.895551	0.831252	0.877539	0.860208	0.864765	0.84991	0.810764	0.876139	0.826588	0.806459	0.761213	0.839038	0.85052	0.827162	0.779333	0.805023	0.749085	0.71794	0.788123	0.694151	0.955185	0.845328	0.0677005
2002	30	508	0.002032	111.882	7.77351	17.824	3.73329	0.916339	0.864173	0.892717	0.879921	0.892717	0.855315	0.822835	0.889764	0.837598	0.820866	0.760827	0.855315	0.849409	0.834646	0.779528	0.80315	0.762795	0.746063	0.798228	0.692913	0.955709	0.862237	0.0657859
2006	34	463	0.001852	111.84	7.76045	17.8036	3.72763	0.919006	0.863931	0.893089	0.882289	0.897408	0.856371	0.819654	0.895248	0.836933	0.817495	0.75054	0.852052	0.846652	0.832613	0.781857	0.815335	0.763499	0.742981	0.798056	0.691145	0.954644	0.862894	0.0657878
2006	22	19059	0.076236	97.1768	8.01986	11.7679	2.89007	0.906553	0.840312	0.850674	0.877643	0.860879	0.873341	0.793562	0.865261	0.852091	0.851042	0.717351	0.836455	0.864946	0.832835	0.811401	0.808594	0.725589	0.704156	0.772496	0.721811	0.955664	0.848544	0.0684169
2008	24	17635	0.07054	97.1555	8.40216	11.7833	3.03615	0.908477	0.842671	0.852056	0.879047	0.861979	0.874029	0.794953	0.867224	0.852339	0.852623	0.718798	0.835838	0.865098	0.833229	0.811341	0.807995	0.725631	0.703487	0.772271	0.72186	0.955855	0.849819	0.0679616
2008	24	17635	0.07054	97.1555	8.40216	11.7833	3.03615	0.908477	0.842671	0.852056	0.879047	0.861979	0.874029	0.794953	0.867224	0.852339	0.852623	0.718798	0.835838	0.865098	0.833229	0.811341	0.807995	0.725631	0.703487	0.772271	0.72186	0.955855	0.849819	0.0679616
2013	29	14958	0.059832	127.504	9.36298	26.3785	5.79359	0.91065	0.846002	0.853757	0.879596	0.863418	0.87495	0.796463	0.868699	0.853022	0.852888	0.719348	0.836241	0.865891	0.832665	0.809801	0.808698	0.727203	0.702634	0.771026	0.721788	0.956445	0.851197	0.067612
2014	30	360	0.00144	112.946	7.26373	18.2972	3.5143	0.944444	0.884722	0.881944	0.897222	0.897222	0.875	0.815278	0.898611	0.868056	0.873611	0.745833	0.844444	0.863889	0.825	0.809722	0.815278	0.725	0.684722	0.793056	0.729167	0.944444	0.87361	0.0629796
2018	34	328	0.001312	112.735	7.28236	18.197	3.5079	0.949695	0.885671	0.881098	0.905488	0.903963	0.882622	0.820122	0.897866	0.876524	0.868902	0.743902	0.842988	0.86128	0.82622	0.804878	0.814024	0.727134	0.696646	0.79878	0.728659	0.943598	0.876664	0.0612971
2018	22	14664	0.058656	99.6104	7.69899	12.6392	2.90137	0.905142	0.845915	0.859145	0.894265	0.854439	0.883388	0.816319	0.871965	0.813966	0.853144	0.73868	0.859588	0.847961	0.829924	0.783347	0.806499	0.735577	0.708299	0.777448	0.711743	0.964232	0.852277	0.0680058
2020	24	13628	0.054512	99.5443	8.13304	12.6403	3.07468	0.90681	0.848254	0.859701	0.895729	0.855298	0.884576	0.817802	0.872358	0.815087	0.852693	0.739103	0.859811	0.847813	0.829615	0.784194	0.807785	0.736572	0.708431	0.778948	0.71243	0.964522	0.853386	0.067494
2020	24	13628	0.054512	99.5443	8.13304	12.6403	3.07468	0.90681	0.848254	0.859701	0.895729	0.855298	0.884576	0.817802	0.872358	0.815087	0.852693	0.739103	0.859811	0.847813	0.829615	0.784194	0.807785	0.736572	0.708431	0.778948	0.71243	0.964522	0.853386	0.067494
2025	29	11519	0.046076	127.382	9.02159	26.2734	5.54157	0.908195	0.849727	0.862054	0.897561	0.856498	0.885884	0.819429	0.873383	0.815566	0.855196	0.739387	0.861229	0.848381	0.830454	0.783271	0.807926	0.735871	0.708048	0.780233	0.712171	0.964407	0.854718	0.0671859
2026	30	295	0.00118	112.877	7.91571	18.3059	3.83431	0.935593	0.891525	0.908475	0.89322	0.869492	0.905085	0.845763	0.908475	0.825424	0.855932	0.728814	0.867797	0.864407	0.847458	0.813559	0.80339	0.708475	0.716949	0.774576	0.698305	0.974576	0.875471	0.0620027
2030	34	279	0.001116	112.81	7.8796	18.2716	3.8202	0.94086	0.897849	0.905018	0.888889	0.867384	0.90681	0.84767	0.903226	0.820789	0.853047	0.727599	0.869176	0.867384	0.845878	0.81362	0.802867	0.715054	0.715054	0.772401	0.697133	0.973118	0.875806	0.0611761
2030	22	13750	0.055	99.5888	8.06205	12.6521	3.02874	0.905055	0.829818	0.887891	0.857418	0.891927	0.892	0.806909	0.850945	0.846436	0.815709	0.753927	0.856545	0.829745	0.830255	0.816182	0.806618	0.728509	0.730909	0.784909	0.696764	0.964218	0.852576	0.0670264
2032	24	12820	0.05128	99.48	8.50908	12.6393	3.21079	0.906981	0.832098	0.888573	0.859867	0.893682	0.893448	0.809009	0.851443	0.847816	0.817005	0.754329	0.857254	0.829953	0.830148	0.817395	0.807059	0.728666	0.730928	0.784399	0.696061	0.963924	0.854007	0.066572
2032	24	12820	0.05128	99.48	8.50908	12.6393	3.21079	0.906981	0.832098	0.888573	0.859867	0.893682	0.893448	0.809009	0.851443	0.847816	0.817005	0.754329	0.857254	0.829953	0.830148	0.817395	0.807059	0.728666	0.730928	0.784399	0.696061	0.963924	0.854007	0.066572
2037	29	10865	0.04346	128.339	9.43177	26.8982	5.89058	0.908928	0.835343	0.8896	0.860469	0.89526	0.893373	0.810676	0.85306	0.850207	0.818362	0.753935	0.857202	0.829682	0.832214	0.817487	0.806857	0.72867	0.730833	0.782651	0.697009	0.964749	0.855341	0.0662717
2038	30	239	0.000956	113.12	8.83844	18.4891	4.36418	0.939331	0.870293	0.922594	0.887029	0.939331	0.891213	0.822176	0.884937	0.864017	0.876569	0.746862	0.861925	0.811715	0.832636	0.859833	0.792887	0.73431	0.748954	0.76569	0.736402	0.956067	0.87928	0.0597378
2042	34	219	0.000876	113.313	8.95806	18.5912	4.43033	0.938356	0.874429	0.926941	0.888128	0.938356	0.888128	0.826484	0.888128	0.865297	0.876712	0.744292	0.865297	0.810502	0.83105	0.853881	0.794521	0.73516	0.737443	0.76484	0.728311	0.958904	0.880094	0.0592415
2042	22	16923	0.067692	97.5561	7.8292	11.8927	2.83354	0.880754	0.837706	0.889499	0.864327	0.878361	0.874018	0.808072	0.864652	0.830202	0.859983	0.770608	0.821988	0.849111	0.826272	0.798676	0.818383	0.727856	0.707942	0.770372	0.706051	0.963482	0.849721	0.0687179
2044	24	15703	0.062812	97.434	8.24677	11.8736	2.99386	0.882729	0.839139	0.890148	0.866108	0.879768	0.873559	0.80854	0.864835	0.829619	0.860345	0.771349	0.822486	0.850029	0.827613	0.799115	0.818888	0.726963	0.707285	0.770904	0.704706	0.963956	0.850614	0.0684522
2044	24	15703	0.062812	97.434	8.24677	11.8736	2.99386	0.882729	0.839139	0.890148	0.866108	0.879768	0.873559	0.80854	0.864835	0.829619	0.860345	0.771349	0.822486	0.850029	0.827613	0.799115	0.818888	0.726963	0.707285	0.770904	0.704706	0.963956	0.850614	0.0684522
2049	29	13361	0.053444	127.11	9.22152	26.1262	5.67915	0.884964	0.841891	0.892822	0.867675	0.879837	0.87456	0.810344	0.866253	0.830552	0.861088	0.774081	0.822356	0.849263	0.827408	0.799005	0.818651	0.726892	0.706085	0.770489	0.705711	0.964711	0.852097	0.0677309
2050	30	318	0.001272	112.988	7.83282	18.3539	3.82591	0.900943	0.896226	0.893082	0.883648	0.880503	0.891509	0.81761	0.883648	0.839623	0.86478	0.786164	0.834906	0.853774	0.816038	0.800314	0.831761	0.716981	0.713836	0.764151	0.716981	0.959119	0.866747	0.0632418
2054	34	287	0.001148	113.083	7.91151	18.4049	3.87032	0.898955	0.897213	0.897213	0.881533	0.885017	0.89547	0.8223	0.879791	0.832753	0.857143	0.783972	0.832753	0.857143	0.817073	0.803136	0.837979	0.71777	0.716028	0.766551	0.71777	0.956446	0.86714	0.0631556
2054	22	13521	0.054084	99.7291	7.78177	12.6886	2.94154	0.894017	0.823756	0.879521	0.86643	0.894017	0.858775	0.802751	0.860476	0.84402	0.797426	0.753901	0.825716	0.837845	0.832742	0.806264	0.786406	0.783596	0.707307	0.807226	0.705458	0.957584	0.847079	0.0690478
2056	24	12536	0.050144	99.6135	8.27336	12.6748	3.13349	0.894982	0.826141	0.881461	0.868578	0.894743	0.858926	0.804922	0.862755	0.844049	0.797623	0.754507	0.826101	0.837508	0.8334	0.806597	0.786136	0.782466	0.707443	0.807155	0.705728	0.957323	0.848283	0.0688723
2056	24	12536	0.050144	99.6135	8.27336	12.6748	3.13349	0.894982	0.826141	0.881461	0.868578	0.894743	0.858926	0.804922	0.862755	0.844049	0.797623	0.754507	0.826101	0.837508	0.8334	0.806597	0.786136	0.782466	0.707443	0.807155	0.705728	0.957323	0.848283	0.0688723
2061	29	10572	0.042288	130.146	9.22349	28.0141	5.91619	0.89685	0.828604	0.883655	0.870507	0.895384	0.85944	0.806612	0.864311	0.844211	0.797957	0.755344	0.826712	0.83707	0.833948	0.806612	0.786984	0.780789	0.70857	0.807179	0.705165	0.957104	0.849618	0.0685625
2062	30	133	0.000532	116.472	7.92772	20.0905	4.29387	0.883459	0.849624	0.913534	0.909774	0.928571	0.902256	0.849624	0.883459	0.857143	0.808271	0.785714	0.834586	0.804511	0.864662	0.819549	0.789474	0.838346	0.680451	0.830827	0.718045	0.954887	0.869489	0.0708222
2066	34	125	0.0005	116.314	7.82297	20.0028	4.23094	0.884	0.852	0.912	0.912	0.928	0.896	0.852	0.888	0.856	0.816	0.784	0.832	0.796	0.864	0.816	0.796	0.836	0.672	0.832	0.712	0.956	0.869569	0.0702422
2066	22	9622	0.038488	102.126	7.66591	13.6036	3.04735	0.903606	0.832311	0.871804	0.879079	0.842964	0.873415	0.812149	0.882665	0.841405	0.842237	0.766473	0.855747	0.862087	0.841353	0.826128	0.806641	0.749688	0.734723	0.823114	0.705778	0.960195	0.852815	0.0693776
2068	24	8982	0.035928	102.078	8.15117	13.6141	3.25289	0.904643	0.834614	0.87358	0.880316	0.844578	0.873525	0.814685	0.882766	0.842741	0.843799	0.767257	0.856713	0.862892	0.841349	0.824816	0.806057	0.751781	0.735415	0.823926	0.704854	0.959475	0.854054	0.0691984
2068	24	8982	0.035928	102.078	8.15117	13.6141	3.25289	0.904643	0.834614	0.87358	0.880316	0.844578	0.873525	0.814685	0.882766	0.842741	0.843799	0.767257	0.856713	0.862892	0.841349	0.824816	0.806057	0.751781	0.735415	0.823926	0.704854	0.959475	0.854054	0.0691984
2073	29	7694	0.030776	132.072	9.13448	29.2513	6.06967	0.906811	0.836626	0.875487	0.881661	0.846829	0.876462	0.815116	0.884975	0.844164	0.843839	0.767026	0.858331	0.86314	0.841435	0.823369	0.805173	0.752599	0.734468	0.825188	0.702885	0.958799	0.855548	0.0684235
2074	30	91	0.000364	116.903	8.68731	20.3644	4.63751	0.93956	0.879121	0.873626	0.917582	0.868132	0.873626	0.796703	0.917582	0.846154	0.884615	0.785714	0.862637	0.928571	0.840659	0.835165	0.802198	0.741758	0.747253	0.824176	0.637363	0.945055	0.874501	0.061535
2078	34	81	0.000324	117.095	8.87201	20.4777	4.75753	0.932099	0.882716	0.888889	0.91358	0.87037	0.87037	0.790123	0.932099	0.839506	0.876543	0.790123	0.845679	0.919753	0.845679	0.845679	0.796296	0.734568	0.740741	0.82716	0.641975	0.938272	0.874404	0.0585278
2078	22	10190	0.04076	101.547	7.87781	13.3891	3.08117	0.918793	0.825908	0.86055	0.891806	0.862561	0.866683	0.81526	0.868449	0.82159	0.813641	0.737095	0.847154	0.858391	0.835918	0.824043	0.802944	0.76634	0.714769	0.784985	0.681943	0.950098	0.850721	0.0667213
2080	24	9458	0.037832	101.486	8.31393	13.3923	3.2645	0.921125	0.828928	0.863555	0.893159	0.863449	0.866674	0.81698	0.867784	0.822055	0.814337	0.738898	0.846268	0.857158	0.83543	0.824117	0.804028	0.766811	0.715479	0.783728	0.681962	0.949778	0.852097	0.0663333
2080	24	9458	0.037832	101.486	8.31393	13.3923	3.2645	0.921125	0.828928	0.863555	0.893159	0.863449	0.866674	0.81698	0.867784	0.822055	0.814337	0.738898	0.846268	0.857158	0.83543	0.824117	0.804028	0.766811	0.715479	0.783728	0.681962	0.949778	0.852097	0.0663333
2085	29	8073	0.032292	129.932	9.27202	27.8829	5.94289	0.922086	0.834696	0.865787	0.893472	0.864858	0.867955	0.816177	0.867212	0.821628	0.813886	0.742165	0.846773	0.858045	0.83674	0.826397	0.802366	0.765329	0.716586	0.783909	0.683946	0.950204	0.853523	0.0658809
2086	30	133	0.000532	114.748	7.51217	19.1915	3.76853	0.932331	0.849624	0.87594	0.909774	0.887218	0.917293	0.819549	0.879699	0.819549	0.838346	0.733083	0.879699	0.879699	0.800752	0.827068	0.815789	0.778195	0.736842	0.804511	0.68797	0.947368	0.867693	0.06582
2090	34	125	0.0005	114.582	7.43889	19.1048	3.71404	0.932	0.844	0.872	0.916	0.892	0.924	0.816	0.876	0.828	0.844	0.736	0.876	0.884	0.804	0.828	0.824	0.788	0.744	0.8	0.684	0.952	0.868566	0.0670353
2090	22	16980	0.06792	97.8028	8.00353	11.9912	2.89103	0.909894	0.830418	0.883775	0.858922	0.899087	0.89841	0.825736	0.865724	0.841814	0.849823	0.75477	0.842167	0.821113	0.827739	0.771555	0.818846	0.771349	0.737044	0.782627	0.695966	0.972055	0.856407	0.0650529
2092	24	15857	0.063428	97.7248	8.4609	11.9908	3.06954	0.910796	0.833039	0.885035	0.86044	0.89995	0.899634	0.827269	0.866021	0.841994	0.849909	0.756228	0.842246	0.821088	0.827458	0.771773	0.818661	0.771016	0.737151	0.783156	0.695497	0.971905	0.857463	0.0647309
2092	24	15857	0.063428	97.7248	8.4609	11.9908	3.06954	0.910796	0.833039	0.885035	0.86044	0.89995	0.899634	0.827269	0.866021	0.841994	0.849909	0.756228	0.842246	0.821088	0.827458	0.771773	0.818661	0.771016	0.737151	0.783156	0.695497	0.971905	0.857463	0.0647309
2097	29	13487	0.053948	126.996	9.35113	26.0675	5.72461	0.912101	0.835731	0.888152	0.860718	0.901312	0.89957	0.829725	0.866575	0.843182	0.851301	0.756024	0.842404	0.82079	0.828798	0.771632	0.81775	0.769408	0.736635	0.78116	0.694261	0.971528	0.858688	0.064483
2098	30	348	0.001392	113.227	8.67015	18.5279	4.27569	0.936782	0.876437	0.925287	0.892241	0.912356	0.912356	0.833333	0.876437	0.817529	0.859195	0.761494	0.856322	0.846264	0.821839	0.787356	0.811782	0.767241	0.738506	0.780172	0.701149	0.96408	0.877358	0.061047
2102	34	312	0.001248	113.097	8.49589	18.4527	4.18145	0.942308	0.875	0.927885	0.895833	0.918269	0.918269	0.826923	0.884615	0.81891	0.852564	0.764423	0.849359	0.842949	0.828526	0.790064	0.814103	0.767628	0.741987	0.777244	0.705128	0.967949	0.879429	0.059771
2102	22	16105	0.06442	98.4133	7.73202	12.1983	2.85711	0.885719	0.840733	0.895095	0.86945	0.883608	0.876964	0.818845	0.854424	0.846569	0.832536	0.756846	0.823036	0.837256	0.836076	0.797796	0.817945	0.75371	0.721608	0.781124	0.706613	0.957994	0.852426	0.0683186
2104	24	14927	0.059708	98.321	8.17631	12.1908	3.03409	0.888457	0.844108	0.896429	0.870905	0.884907	0.877403	0.819555	0.854827	0.84719	0.832719	0.756817	0.823675	0.837643	0.837509	0.797046	0.817512	0.75407	0.721679	0.780766	0.707275	0.958029	0.85381	0.0679385
2104	24	14927	0.059708	98.321	8.17631	12.1908	3.03409	0.888457	0.844108	0.896429	0.870905	0.884907	0.877403	0.819555	0.854827	0.84719	0.832719	0.756817	0.823675	0.837643	0.837509	0.797046	0.817512	0.75407	0.721679	0.780766	0.707275	0.958029	0.85381	0.0679385
2109	29	12675	0.0507	128.155	9.10462	26.756	5.69333	0.89073	0.847061	0.89716	0.870533	0.886351	0.879487	0.821736	0.853846	0.84856	0.833925	0.758422	0.826075	0.838028	0.838028	0.797515	0.816529	0.754477	0.721736	0.781578	0.706746	0.957949	0.85515	0.0677017
2110	30	203	0.000812	114.583	7.89071	19.1346	3.93806	0.903941	0.894089	0.91133	0.876847	0.923645	0.908867	0.834975	0.876847	0.871921	0.827586	0.768473	0.847291	0.884236	0.837438	0.770936	0.79803	0.716749	0.729064	0.805419	0.689655	0.955665	0.873886	0.0670266
2114	34	185	0.00074	114.474	7.78824	19.0743	3.89139	0.905405	0.902703	0.908108	0.875676	0.924324	0.910811	0.843243	0.878378	0.875676	0.832432	0.764865	0.862162	0.889189	0.837838	0.764865	0.794595	0.727027	0.732432	0.802703	0.694595	0.951351	0.876296	0.0642525
2114	22	10189	0.040756	101.707	7.83747	13.4493	3.08785	0.87776	0.819708	0.875159	0.867308	0.887084	0.864658	0.782412	0.863284	0.852243	0.843066	0.747522	0.826578	0.849838	0.829228	0.818775	0.809942	0.759397	0.723035	0.788645	0.726224	0.962361	0.845145	0.0704116
2116	24	9459	0.037836	101.594	8.27734	13.4325	3.26457	0.87985	0.822814	0.877154	0.868274	0.889417	0.866794	0.783328	0.864045	0.853737	0.842901	0.748123	0.826514	0.850988	0.829845	0.821228	0.809916	0.76118	0.722275	0.789248	0.725447	0.96247	0.846755	0.0698938
2116	24	9459	0.037836	101.594	8.27734	13.4325	3.26457	0.87985	0.822814	0.877154	0.868274	0.889417	0.866794	0.783328	0.864045	0.853737	0.842901	0.748123	0.826514	0.850988	0.829845	0.821228	0.809916	0.76118	0.722275	0.789248	0.725447	0.96247	0.846755	0.0698938
2121	29	8044	0.032176	131.895	9.32893	29.1523	6.16474	0.880594	0.823595	0.876803	0.870276	0.891348	0.86866	0.784063	0.864247	0.853493	0.842802	0.748135	0.828195	0.854239	0.8295	0.822041	0.810977	0.762867	0.720537	0.7886	0.727312	0.963265	0.847598	0.0699438
2122	30	103	0.000412	114.538	8.76774	19.1784	4.5024	0.941748	0.839806	0.917476	0.88835	0.898058	0.88835	0.815534	0.893204	0.883495	0.854369	0.752427	0.839806	0.873786	0.786408	0.796117	0.834951	0.815534	0.713592	0.849515	0.703883	0.961165	0.872713	0.0606392
2126	34	97	0.000388	114.871	8.86348	19.3502	4.55784	0.938144	0.835052	0.92268	0.881443	0.896907	0.881443	0.824742	0.886598	0.876289	0.860825	0.757732	0.845361	0.865979	0.793814	0.798969	0.835052	0.819588	0.71134	0.850515	0.690722	0.958763	0.871345	0.0601145
2126	22	11523	0.046092	100.313	8.00574	12.9225	3.0624	0.904018	0.817712	0.856765	0.868958	0.850516	0.872472	0.815586	0.859759	0.82574	0.822225	0.760739	0.811594	0.83841	0.824915	0.814241	0.806995	0.748894	0.720255	0.808079	0.717652	0.952313	0.843796	0.0706695
2128	24	10706	0.042824	100.202	8.43547	12.9068	3.23449	0.905754	0.821128	0.857977	0.87026	0.851532	0.873856	0.815758	0.860405	0.82762	0.823417	0.763357	0.812302	0.838782	0.824444	0.815711	0.806791	0.749113	0.720857	0.807211	0.717308	0.952176	0.84521	0.0703027
2128	24	10706	0.042824	100.202	8.43547	12.9068	3.23449	0.905754	0.821128	0.857977	0.87026	0.851532	0.873856	0.815758	0.860405	0.82762	0.823417	0.763357	0.812302	0.838782	0.824444	0.815711	0.806791	0.749113	0.720857	0.807211	0.717308	0.952176	0.84521	0.0703027
2133	29	9051	0.036204	129.474	9.41464	27.6057	5.99372	0.907082	0.826041	0.861838	0.870567	0.853165	0.87576	0.81654	0.861397	0.827422	0.824108	0.761573	0.814385	0.838968	0.82455	0.816153	0.809082	0.747376	0.72329	0.808806	0.71876	0.950945	0.846934	0.0696635
2134	30	148	0.000592	114.801	7.99713	19.2501	4.02036	0.932432	0.797297	0.89527	0.885135	0.864865	0.885135	0.858108	0.864865	0.885135	0.864865	0.793919	0.844595	0.827703	0.841216	0.824324	0.820946	0.753378	0.746622	0.810811	0.72973	0.905405	0.863131	0.0733298
2138	34	133	0.000532	114.948	8.12824	19.3317	4.0766	0.928571	0.804511	0.906015	0.87594	0.87218	0.894737	0.853383	0.864662	0.887218	0.860902	0.785714	0.842105	0.827068	0.845865	0.81203	0.827068	0.75188	0.759398	0.81203	0.721805	0.909774	0.864374	0.0734192
2138	22	13000	0.052	99.7081	7.74521	12.6783	2.91706	0.920385	0.811538	0.876577	0.873038	0.860615	0.884077	0.815423	0.866308	0.846154	0.844269	0.761615	0.842692	0.849	0.837423	0.817577	0.804077	0.736654	0.719462	0.816154	0.738808	0.951731	0.853154	0.06801
2140	24	12154	0.048616	99.6687	8.20808	12.6913	3.10335	0.92089	0.813354	0.877818	0.874897	0.861033	0.884688	0.816562	0.866711	0.846182	0.844167	0.763288	0.843015	0.849021	0.838448	0.817468	0.804056	0.736836	0.719598	0.816274	0.737741	0.951251	0.854007	0.0680427
2140	24	12154	0.048616	99.6687	8.20808	12.6913	3.10335	0.92089	0.813354	0.877818	0.874897	0.861033	0.884688	0.816562	0.866711	0.846182	0.844167	0.763288	0.843015	0.849021	0.838448	0.817468	0.804056	0.736836	0.719598	0.816274	0.737741	0.951251	0.854007	0.0680427
2145	29	10367	0.041468	127.617	9.15783	26.4293	5.64924	0.921771	0.816099	0.878702	0.875808	0.861098	0.883814	0.818318	0.867705	0.846146	0.843928	0.763673	0.84277	0.848076	0.836935	0.817594	0.805296	0.739172	0.720025	0.817305	0.737484	0.950564	0.85477	0.0678912
2146	30	254	0.001016	114.559	7.84297	19.1217	3.99199	0.937008	0.858268	0.911417	0.891732	0.883858	0.903543	0.834646	0.889764	0.844488	0.82874	0.755906	0.848425	0.852362	0.830709	0.820866	0.811024	0.730315	0.738189	0.801181	0.728346	0.964567	0.871897	0.0618493
2150	34	229	0.000916	114.316	7.79953	18.9991	3.978	0.936681	0.855895	0.912664	0.886463	0.886463	0.90393	0.842795	0.89083	0.838428	0.827511	0.755459	0.844978	0.858079	0.834061	0.818777	0.810044	0.724891	0.737991	0.80131	0.722707	0.965066	0.871578	0.0617774
2150	22	12118	0.048472	99.9547	7.96472	12.7843	3.02869	0.926225	0.828602	0.883562	0.872545	0.862766	0.893588	0.797574	0.886532	0.824352	0.83149	0.767825	0.851296	0.84292	0.840898	0.769599	0.811726	0.714557	0.757427	0.792292	0.717858	0.96204	0.855588	0.0685083
2152	24	11289	0.045156	99.9049	8.39737	12.7922	3.20817	0.927274	0.829569	0.885331	0.874524	0.864027	0.894809	0.799451	0.887723	0.824077	0.832315	0.769112	0.851183	0.842812	0.840154	0.770883	0.811941	0.714811	0.758703	0.793516	0.717911	0.961777	0.856696	0.0682374
2152	24	11289	0.045156	99.9049	8.39737	12.7922	3.20817	0.927274	0.829569	0.885331	0.874524	0.864027	0.894809	0.799451	0.887723	0.824077	0.832315	0.769112	0.851183	0.842812	0.840154	0.770883	0.811941	0.714811	0.758703	0.793516	0.717911	0.961777	0.856696	0.0682374
2157	29	9610	0.03844	128.971	9.35723	27.2852	5.93153	0.928512	0.831322	0.886837	0.875494	0.865193	0.896722	0.801769	0.887149	0.826847	0.831686	0.768262	0.851665	0.842612	0.841363	0.77076	0.811446	0.714984	0.758845	0.792924	0.716597	0.961707	0.85777	0.0680212
2158	30	186	0.000744	113.764	8.05905	18.7447	3.98533	0.973118	0.887097	0.903226	0.91129	0.862903	0.916667	0.849462	0.908602	0.86828	0.836022	0.766129	0.854839	0.857527	0.844086	0.758065	0.787634	0.704301	0.72043	0.803763	0.739247	0.948925	0.883165	0.0559314
2162	34	174	0.000696	113.84	8.13568	18.7867	4.02829	0.974138	0.893678	0.91092	0.916667	0.87069	0.91954	0.850575	0.913793	0.867816	0.833333	0.761494	0.853448	0.853448	0.853448	0.755747	0.79023	0.706897	0.721264	0.801724	0.744253	0.948276	0.886488	0.0537814
2162	22	17582	0.070328	97.9879	7.79015	12.0462	2.83498	0.89748	0.832101	0.887214	0.847202	0.904846	0.882152	0.811284	0.875697	0.847799	0.833722	0.773689	0.850216	0.803805	0.831845	0.809948	0.835656	0.749488	0.74107	0.818195	0.738738	0.960926	0.854647	0.0671919
2164	24	16360	0.06544	97.925	8.24656	12.0505	3.01734	0.899633	0.834108	0.88802	0.847922	0.905379	0.883221	0.8125	0.875947	0.848075	0.834322	0.774389	0.850275	0.804095	0.831907	0.809994	0.836033	0.748961	0.741351	0.819193	0.737867	0.960666	0.855645	0.0669117
2164	24	16360	0.06544	97.925	8.24656	12.0505	3.01734	0.899633	0.834108	0.88802	0.847922	0.905379	0.883221	0.8125	0.875947	0.848075	0.834322	0.774389	0.850275	0.804095	0.831907	0.809994	0.836033	0.748961	0.741351	0.819193	0.737867	0.960666	0.855645	0.0669117
2169	29	13848	0.055392	127.157	9.16907	26.1496	5.62957	0.900708	0.836114	0.889479	0.85052	0.905149	0.883702	0.813005	0.876589	0.850231	0.836077	0.775744	0.850845	0.804123	0.831528	0.811308	0.8355	0.748303	0.741443	0.821202	0.740504	0.961114	0.8568	0.0666526
2170	30	356	0.001424	112.626	7.98768	18.1902	3.84385	0.929775	0.890449	0.925562	0.873596	0.917135	0.896067	0.825843	0.886236	0.856742	0.839888	0.761236	0.852528	0.796348	0.863764	0.821629	0.845506	0.75	0.720506	0.808989	0.73736	0.95927	0.877537	0.058662
2174	34	321	0.001284	112.555	7.88922	18.1496	3.77764	0.933022	0.889408	0.929907	0.875389	0.919003	0.897196	0.823988	0.88785	0.861371	0.838006	0.758567	0.850467	0.79595	0.867601	0.825545	0.852025	0.755452	0.718069	0.811526	0.735202	0.959502	0.879002	0.0564206
2174	22	16178	0.064712	98.9672	7.8258	12.4073	2.91977	0.898751	0.834683	0.885647	0.871245	0.886636	0.870287	0.797472	0.888831	0.835085	0.846767	0.768822	0.829954	0.838515	0.835703	0.82059	0.831407	0.758839	0.738657	0.800161	0.714891	0.954197	0.854768	0.0720814
2176	24	15059	0.060236	98.8578	8.26473	12.3932	3.08924	0.900657	0.837439	0.888206	0.872834	0.888505	0.871339	0.799157	0.889833	0.83641	0.847267	0.769606	0.830799	0.839764	0.835613	0.820506	0.831795	0.759579	0.739558	0.800219	0.714689	0.954213	0.856376	0.0716152
2176	24	15059	0.060236	98.8578	8.26473	12.3932	3.08924	0.900657	0.837439	0.888206	0.872834	0.888505	0.871339	0.799157	0.889833	0.83641	0.847267	0.769606	0.830799	0.839764	0.835613	0.820506	0.831795	0.759579	0.739558	0.800219	0.714689	0.954213	0.856376	0.0716152
2181	29	12821	0.051284	128.711	9.19642	27.1089	5.79714	0.902192	0.839794	0.888464	0.874425	0.888503	0.871305	0.80181	0.890258	0.83644	0.847009	0.769519	0.831097	0.842017	0.836128	0.822167	0.830629	0.759574	0.73754	0.801693	0.714648	0.954957	0.857317	0.0716746
2182	30	237	0.000948	114.723	8.38785	19.2412	4.30641	0.911392	0.888186	0.921941	0.900844	0.93038	0.877637	0.835443	0.890295	0.867089	0.833333	0.820675	0.843882	0.827004	0.852321	0.835443	0.837553	0.772152	0.732068	0.835443	0.729958	0.953586	0.880443	0.0651428
2186	34	220	0.00088	114.686	8.45357	19.2281	4.35815	0.911364	0.890909	0.927273	0.906818	0.929545	0.879545	0.836364	0.890909	0.865909	0.834091	0.820455	0.845455	0.820455	0.845455	0.840909	0.840909	0.784091	0.729545	0.829545	0.734091	0.956818	0.88204	0.0644498
2186	22	12342	0.049368	100.595	7.94917	13.0263	3.06241	0.897748	0.838073	0.872995	0.847675	0.898558	0.88608	0.77609	0.884541	0.853832	0.821504	0.762518	0.852982	0.841922	0.849336	0.819195	0.806271	0.742667	0.75162	0.795617	0.71994	0.940326	0.852225	0.0706536
2188	24	11451	0.045804	100.542	8.33831	13.0302	3.21977	0.899834	0.838966	0.874989	0.848703	0.900533	0.886822	0.777181	0.885556	0.855384	0.821806	0.763339	0.85272	0.841542	0.850057	0.819186	0.805563	0.741988	0.752292	0.795433	0.720199	0.940529	0.853376	0.070482
2188	24	11451	0.045804	100.542	8.33831	13.0302	3.21977	0.899834	0.838966	0.874989	0.848703	0.900533	0.886822	0.777181	0.885556	0.855384	0.821806	0.763339	0.85272	0.841542	0.850057	0.819186	0.805563	0.741988	0.752292	0.795433	0.720199	0.940529	0.853376	0.070482
2193	29	9745	0.03898	129.023	9.32566	27.3144	5.89295	0.90313	0.839969	0.87881	0.84941	0.901796	0.887019	0.77999	0.885274	0.855516	0.823345	0.766136	0.851206	0.841252	0.849974	0.81842	0.804413	0.74197	0.751821	0.794767	0.723037	0.939405	0.85482	0.0702445
2194	30	187	0.000748	114.541	8.27723	19.1407	4.15616	0.935829	0.877005	0.930481	0.893048	0.933155	0.917112	0.794118	0.927807	0.887701	0.852941	0.740642	0.860963	0.852941	0.863636	0.836898	0.823529	0.748663	0.756684	0.812834	0.719251	0.938503	0.885079	0.0612211
2198	34	172	0.000688	114.435	7.98266	19.0678	3.99184	0.930233	0.883721	0.936047	0.901163	0.936047	0.915698	0.796512	0.924419	0.889535	0.854651	0.747093	0.863372	0.854651	0.866279	0.84593	0.840116	0.755814	0.761628	0.811047	0.709302	0.938953	0.887562	0.0616301
2198	22	11954	0.047816	99.9139	7.93056	12.7667	3.0061	0.913711	0.811528	0.854609	0.85532	0.8631	0.876736	0.806425	0.882801	0.824661	0.844655	0.773339	0.832441	0.852936	0.830935	0.808558	0.81914	0.766438	0.72436	0.771708	0.739501	0.948385	0.847345	0.0730247
2200	24	11103	0.044412	99.7861	8.34124	12.7435	3.15961	0.915698	0.814149	0.85603	0.857066	0.863866	0.87733	0.80816	0.883995	0.826218	0.846033	0.774746	0.833919	0.853103	0.831172	0.807484	0.819193	0.766865	0.723408	0.772449	0.741016	0.948257	0.848767	0.0726039
2200	24	11103	0.044412	99.7861	8.34124	12.7435	3.15961	0.915698	0.814149	0.85603	0.857066	0.863866	0.87733	0.80816	0.883995	0.826218	0.846033	0.774746	0.833919	0.853103	0.831172	0.807484	0.819193	0.766865	0.723408	0.772449	0.741016	0.948257	0.848767	0.0726039
2205	29	9518	0.038072	129.447	9.35926	27.5841	5.94904	0.917052	0.817661	0.856955	0.856693	0.865465	0.87781	0.809992	0.886163	0.82717	0.845924	0.777527	0.837151	0.854224	0.831477	0.807575	0.819447	0.768386	0.723997	0.772641	0.741122	0.947415	0.850145	0.0724626
2206	30	179	0.000716	115.587	7.9359	19.6385	4.03996	0.927374	0.879888	0.902235	0.882682	0.896648	0.888268	0.835196	0.902235	0.821229	0.851955	0.790503	0.837989	0.879888	0.857542	0.818436	0.77933	0.787709	0.734637	0.784916	0.740223	0.952514	0.874062	0.0624892
2210	34	169	0.000676	115.597	8.02797	19.65	4.08827	0.926036	0.878698	0.89645	0.890533	0.89645	0.893491	0.840237	0.89645	0.816568	0.857988	0.795858	0.837278	0.878698	0.866864	0.810651	0.778107	0.795858	0.724852	0.786982	0.739645	0.952663	0.874368	0.062781
2210	22	13034	0.052136	100.043	7.76377	12.8055	2.94675	0.920439	0.831901	0.861478	0.882883	0.865237	0.870109	0.809498	0.879623	0.8207	0.82841	0.754028	0.840494	0.831824	0.840993	0.801788	0.803207	0.738607	0.770408	0.834778	0.745665	0.954005	0.852922	0.0694196
2212	24	12087	0.048348	99.9466	8.20716	12.7958	3.12097	0.92132	0.832961	0.864069	0.88409	0.86742	0.870481	0.809796	0.879995	0.822206	0.828493	0.754612	0.840531	0.832299	0.842062	0.80297	0.803053	0.738148	0.771159	0.833457	0.74576	0.953297	0.85395	0.0692273
2212	24	12087	0.048348	99.9466	8.20716	12.7958	3.12097	0.92132	0.832961	0.864069	0.88409	0.86742	0.870481	0.809796	0.879995	0.822206	0.828493	0.754612	0.840531	0.832299	0.842062	0.80297	0.803053	0.738148	0.771159	0.833457	0.74576	0.953297	0.85395	0.0692273
2217	29	10213	0.040852	129.435	9.14726	27.5571	5.80515	0.923431	0.835259	0.866641	0.884657	0.868207	0.870998	0.81078	0.8803	0.821992	0.828111	0.756193	0.8427	0.833203	0.843141	0.805346	0.804808	0.739107	0.770489	0.834427	0.746304	0.952316	0.855277	0.0686741
2218	30	172	0.000688	115.934	7.97854	19.8162	4.07758	0.936047	0.90407	0.880814	0.912791	0.909884	0.889535	0.805233	0.889535	0.857558	0.863372	0.738372	0.872093	0.872093	0.880814	0.781977	0.811047	0.744186	0.770349	0.81686	0.770349	0.950581	0.879413	0.0620141
2222	34	152	0.000608	115.697	7.73868	19.6797	3.9103	0.9375	0.907895	0.888158	0.914474	0.898026	0.881579	0.809211	0.884868	0.861842	0.855263	0.730263	0.884868	0.884868	0.884868	0.789474	0.805921	0.753289	0.776316	0.8125	0.776316	0.944079	0.880178	0.0607405
2222	22	11133	0.044532	100.823	7.81644	13.1061	3.02246	0.922303	0.826507	0.905057	0.872137	0.879368	0.887991	0.788063	0.889428	0.836836	0.820444	0.779215	0.845819	0.820803	0.818288	0.82718	0.81492	0.758915	0.727342	0.783122	0.732911	0.966451	0.858282	0.0683918
2224	24	10373	0.041492	100.804	8.2643	13.1261	3.21474	0.924805	0.828208	0.90697	0.873662	0.880652	0.889328	0.788923	0.890533	0.838137	0.820447	0.780054	0.84585	0.821363	0.818567	0.82816	0.814374	0.75899	0.728671	0.782223	0.733202	0.966741	0.859642	0.0679605
2224	24	10373	0.041492	100.804	8.2643	13.1261	3.21474	0.924805	0.828208	0.90697	0.873662	0.880652	0.889328	0.788923	0.890533	0.838137	0.820447	0.780054	0.84585	0.821363	0.818567	0.82816	0.814374	0.75899	0.728671	0.782223	0.733202	0.966741	0.859642	0.0679605
2229	29	8827	0.035308	130.516	9.23242	28.2524	6.00178	0.926419	0.82933	0.907783	0.875326	0.881783	0.891753	0.792002	0.891469	0.837997	0.82191	0.780673	0.8474	0.822646	0.819361	0.828594	0.815453	0.758921	0.727144	0.77988	0.733148	0.967316	0.860898	0.0676331
2230	30	116	0.000464	116.527	8.38405	20.1486	4.42276	0.956897	0.844828	0.909483	0.909483	0.909483	0.931034	0.758621	0.87931	0.849138	0.801724	0.818966	0.87931	0.823276	0.797414	0.87069	0.806034	0.74569	0.767241	0.788793	0.75	0.978448	0.875591	0.0642793
2234	34	108	0.000432	116.702	8.30011	20.2322	4.40381	0.953704	0.851852	0.916667	0.907407	0.916667	0.930556	0.75463	0.875	0.847222	0.800926	0.824074	0.884259	0.814815	0.800926	0.875	0.800926	0.74537	0.763889	0.791667	0.75463	0.976852	0.876764	0.0643266
2234	22	11809	0.047236	100.664	7.70112	13.0384	2.96771	0.904395	0.837412	0.885723	0.854264	0.891989	0.870819	0.796172	0.907062	0.845287	0.831654	0.793801	0.862647	0.858032	0.826531	0.813786	0.827335	0.758786	0.749809	0.826996	0.743204	0.946143	0.858028	0.0711099
2236	24	10998	0.043992	100.578	8.13375	13.0312	3.13916	0.906574	0.839744	0.886116	0.855837	0.893162	0.871931	0.797827	0.907801	0.846836	0.833015	0.795872	0.862566	0.858474	0.828151	0.813011	0.827832	0.758956	0.749727	0.826378	0.744772	0.946217	0.859371	0.0706184
2236	24	10998	0.043992	100.578	8.13375	13.0312	3.13916	0.906574	0.839744	0.886116	0.855837	0.893162	0.871931	0.797827	0.907801	0.846836	0.833015	0.795872	0.862566	0.858474	0.828151	0.813011	0.827832	0.758956	0.749727	0.826378	0.744772	0.946217	0.859371	0.0706184
2241	29	9345	0.03738	130.072	9.04896	27.9517	5.80252	0.908507	0.841359	0.88748	0.858427	0.89465	0.873087	0.799358	0.909149	0.848368	0.836865	0.798395	0.863831	0.859016	0.828518	0.812681	0.826378	0.760032	0.748582	0.827287	0.747352	0.947512	0.860965	0.0704
2242	30	149	0.000596	115.478	7.06632	19.5272	3.57305	0.942953	0.892617	0.892617	0.899329	0.916107	0.852349	0.795302	0.922819	0.832215	0.872483	0.825503	0.855705	0.879195	0.85906	0.815436	0.798658	0.778523	0.744966	0.838926	0.758389	0.969799	0.880071	0.0557712
2246	34	130	0.00052	115.195	7.02952	19.3829	3.50506	0.942308	0.892308	0.9	0.896154	0.919231	0.85	0.788462	0.915385	0.834615	0.869231	0.826923	0.838462	0.884615	0.865385	0.807692	0.803846	0.780769	0.738462	0.842308	0.765385	0.973077	0.879538	0.0551273
2246	22	12493	0.049972	100.06	7.85383	12.8173	2.97838	0.901465	0.83875	0.877611	0.859241	0.870247	0.872769	0.792684	0.877732	0.822621	0.848555	0.765789	0.842872	0.846114	0.833987	0.825062	0.829825	0.76731	0.748619	0.809173	0.71436	0.944529	0.85198	0.0702117
2248	24	11600	0.0464	100.037	8.29634	12.8353	3.15733	0.901983	0.841207	0.879138	0.86056	0.871638	0.873319	0.794181	0.879353	0.823621	0.84875	0.766078	0.843707	0.847802	0.834181	0.825345	0.830172	0.767543	0.748578	0.80944	0.714483	0.94444	0.853124	0.0699871
2248	24	11600	0.0464	100.037	8.29634	12.8353	3.15733	0.901983	0.841207	0.879138	0.86056	0.871638	0.873319	0.794181	0.879353	0.823621	0.84875	0.766078	0.843707	0.847802	0.834181	0.825345	0.830172	0.767543	0.748578	0.80944	0.714483	0.94444	0.853124	0.0699871
2253	29	9854	0.039416	129.568	9.27507	27.6525	5.89559	0.904759	0.844023	0.879694	0.862645	0.871321	0.875939	0.79658	0.879288	0.824183	0.849553	0.767455	0.843718	0.848894	0.83494	0.824031	0.829308	0.767912	0.748326	0.808301	0.713416	0.943931	0.854525	0.0695191
2254	30	136	0.000544	115.195	7.96526	19.442	3.93988	0.922794	0.878676	0.919118	0.904412	0.863971	0.926471	0.845588	0.882353	0.838235	0.904412	0.808824	0.841912	0.860294	0.801471	0.860294	0.841912	0.797794	0.775735	0.819853	0.716912	0.944853	0.880998	0.0638015
2258	34	126	0.000504	115.472	7.90311	19.5763	3.92167	0.920635	0.884921	0.924603	0.900794	0.869048	0.924603	0.845238	0.892857	0.84127	0.90873	0.813492	0.853175	0.876984	0.809524	0.857143	0.833333	0.809524	0.777778	0.81746	0.710317	0.952381	0.883775	0.0640843
2258	22	11741	0.046964	100.817	7.62453	13.0924	2.94037	0.916915	0.85112	0.882634	0.852611	0.890554	0.890171	0.818755	0.867814	0.818073	0.839537	0.75658	0.828848	0.853633	0.83613	0.814411	0.815646	0.772166	0.744698	0.76318	0.70339	0.965804	0.857666	0.0666932
2260	24	10898	0.043592	100.708	8.01963	13.0741	3.09506	0.917921	0.853413	0.884841	0.853689	0.890897	0.891356	0.819921	0.869013	0.819095	0.840659	0.756698	0.829785	0.855616	0.835658	0.81359	0.815884	0.771793	0.744999	0.76436	0.703845	0.965728	0.858843	0.066546
2260	24	10898	0.043592	100.708	8.01963	13.0741	3.09506	0.917921	0.853413	0.884841	0.853689	0.890897	0.891356	0.819921	0.869013	0.819095	0.840659	0.756698	0.829785	0.855616	0.835658	0.81359	0.815884	0.771793	0.744999	0.76436	0.703845	0.965728	0.858843	0.066546
2265	29	9296	0.037184	130.475	9.00145	28.2042	5.79875	0.91889	0.853701	0.886295	0.856067	0.890437	0.892265	0.818578	0.871988	0.819976	0.841491	0.757638	0.83068	0.855314	0.839931	0.813361	0.815889	0.771299	0.744836	0.764253	0.702614	0.966007	0.859684	0.0663778
2266	30	154	0.000616	115.349	8.3652	19.5509	4.31539	0.961039	0.892857	0.899351	0.87013	0.915584	0.899351	0.821429	0.883117	0.844156	0.876623	0.785714	0.837662	0.853896	0.831169	0.798701	0.831169	0.785714	0.772727	0.762987	0.714286	0.977273	0.880661	0.0598803
2270	34	135	0.00054	115.388	8.12852	19.5521	4.12253	0.962963	0.888889	0.903704	0.866667	0.918519	0.9	0.814815	0.874074	0.851852	0.874074	0.777778	0.848148	0.855556	0.851852	0.811111	0.825926	0.788889	0.781481	0.755556	0.707407	0.977778	0.880917	0.061018
2270	22	11074	0.044296	100.408	8.03197	12.9602	3.08159	0.902113	0.810818	0.885814	0.866715	0.885001	0.874887	0.825221	0.859626	0.826937	0.820255	0.777045	0.842695	0.862245	0.851183	0.795467	0.801698	0.751084	0.761468	0.804452	0.724038	0.955843	0.851713	0.0690482
2272	24	10275	0.0411	100.292	8.42017	12.9402	3.23826	0.903017	0.813236	0.887299	0.868759	0.886131	0.876058	0.825401	0.861168	0.827932	0.821655	0.776983	0.844039	0.862968	0.851679	0.796302	0.801995	0.752652	0.763309	0.805937	0.726131	0.95601	0.85302	0.0686186
2272	24	10275	0.0411	100.292	8.42017	12.9402	3.23826	0.903017	0.813236	0.887299	0.868759	0.886131	0.876058	0.825401	0.861168	0.827932	0.821655	0.776983	0.844039	0.862968	0.851679	0.796302	0.801995	0.752652	0.763309	0.805937	0.726131	0.95601	0.85302	0.0686186
2277	29	8732	0.034928	128.046	9.34435	26.7097	5.83883	0.904432	0.815163	0.888514	0.870591	0.886223	0.87792	0.828333	0.86309	0.828562	0.822664	0.779432	0.844537	0.864979	0.851981	0.796782	0.802451	0.752863	0.763284	0.80623	0.726351	0.956196	0.854421	0.068312
2278	30	204	0.000816	113.346	8.91099	18.6022	4.35308	0.921569	0.875	0.928922	0.897059	0.914216	0.894608	0.85049	0.862745	0.833333	0.811275	0.779412	0.882353	0.887255	0.879902	0.786765	0.821078	0.754902	0.75	0.794118	0.740196	0.948529	0.878001	0.0574562
2282	34	191	0.000764	113.432	8.76503	18.6336	4.29601	0.924084	0.876963	0.931937	0.89267	0.921466	0.897906	0.850785	0.861257	0.832461	0.808901	0.780105	0.890052	0.887435	0.879581	0.780105	0.824607	0.753927	0.740838	0.793194	0.743455	0.945026	0.879231	0.0557237
2282	22	17503	0.070012	97.557	7.90737	11.8973	2.8569	0.906759	0.832686	0.885734	0.863823	0.88202	0.881163	0.797178	0.861509	0.841884	0.811689	0.801977	0.83997	0.815432	0.844855	0.792978	0.786065	0.740902	0.75907	0.811061	0.706165	0.957579	0.852766	0.0690192
2284	24	16261	0.065044	97.4015	8.30352	11.8651	3.00614	0.909138	0.835127	0.887676	0.864953	0.882141	0.882664	0.798198	0.861448	0.842168	0.812558	0.80281	0.8414	0.816063	0.845458	0.793709	0.786606	0.741006	0.759117	0.810774	0.707275	0.957506	0.854082	0.06842
2284	24	16261	0.065044	97.4015	8.30352	11.8651	3.00614	0.909138	0.835127	0.887676	0.864953	0.882141	0.882664	0.798198	0.861448	0.842168	0.812558	0.80281	0.8414	0.816063	0.845458	0.793709	0.786606	0.741006	0.759117	0.810774	0.707275	0.957506	0.854082	0.06842
2289	29	13775	0.0551	126.561	9.27015	25.7974	5.63845	0.910926	0.836915	0.887223	0.866642	0.882505	0.883775	0.797604	0.861525	0.842468	0.812922	0.80196	0.841016	0.816407	0.846062	0.795027	0.787187	0.743412	0.760436	0.812269	0.70726	0.958113	0.854856	0.0681435
2290	30	355	0.00142	113.045	8.11249	18.4019	4.03086	0.95493	0.85493	0.916901	0.888732	0.878873	0.895775	0.815493	0.866197	0.867606	0.850704	0.807042	0.86338	0.842254	0.88169	0.828169	0.792958	0.733803	0.784507	0.804225	0.722535	0.966197	0.876305	0.0649604
2294	34	335	0.00134	113.116	8.16013	18.4396	4.05973	0.955224	0.853731	0.919403	0.883582	0.880597	0.897015	0.813433	0.864179	0.865672	0.841791	0.804478	0.862687	0.838806	0.880597	0.825373	0.791045	0.734328	0.78209	0.81194	0.728358	0.968657	0.875377	0.0646348
2294	22	15013	0.060052	99.334	7.80845	12.5427	2.94579	0.91887	0.851196	0.878672	0.86878	0.872644	0.885399	0.808832	0.874376	0.840405	0.819323	0.779658	0.868081	0.83108	0.84197	0.812363	0.823853	0.766835	0.731533	0.798641	0.716579	0.957703	0.858999	0.067543
2296	24	13989	0.055956	99.2652	8.20733	12.5411	3.10394	0.920402	0.853456	0.87937	0.869791	0.873758	0.886947	0.811137	0.874866	0.840625	0.820287	0.780578	0.868611	0.831796	0.841483	0.811673	0.824898	0.766495	0.732468	0.799664	0.717099	0.957824	0.860162	0.0670781
2296	24	13989	0.055956	99.2652	8.20733	12.5411	3.10394	0.920402	0.853456	0.87937	0.869791	0.873758	0.886947	0.811137	0.874866	0.840625	0.820287	0.780578	0.868611	0.831796	0.841483	0.811673	0.824898	0.766495	0.732468	0.799664	0.717099	0.957824	0.860162	0.0670781
2301	29	11900	0.0476	129.11	9.25361	27.3636	5.88447	0.921597	0.856092	0.880378	0.871639	0.875336	0.887521	0.811471	0.87479	0.840756	0.820546	0.780672	0.869958	0.831933	0.841513	0.810882	0.82584	0.767899	0.730882	0.800966	0.720462	0.957815	0.861237	0.0665014
2302	30	204	0.000816	115.596	7.9942	19.6481	4.11029	0.943627	0.904412	0.931373	0.921569	0.889706	0.911765	0.865196	0.89951	0.838235	0.862745	0.757353	0.889706	0.875	0.865196	0.803922	0.865196	0.779412	0.72549	0.801471	0.732843	0.953431	0.89158	0.0595605
2306	34	187	0.000748	115.786	8.09504	19.7507	4.17307	0.941176	0.895722	0.927807	0.919786	0.885027	0.917112	0.86631	0.895722	0.839572	0.860963	0.754011	0.887701	0.877005	0.868984	0.799465	0.86631	0.783422	0.724599	0.812834	0.729947	0.949198	0.889458	0.0598796
2306	22	11178	0.044712	101	7.97293	13.1833	3.09533	0.902129	0.859009	0.863079	0.86545	0.890633	0.879987	0.787261	0.867105	0.812534	0.845545	0.801038	0.840088	0.851539	0.803811	0.82479	0.785069	0.746511	0.756396	0.798533	0.713634	0.952764	0.85393	0.0703001
2308	24	10372	0.041488	100.871	8.40304	13.1603	3.26917	0.903731	0.86155	0.86478	0.868685	0.891776	0.879917	0.789192	0.867624	0.814404	0.846028	0.802015	0.840195	0.851909	0.804618	0.824383	0.784853	0.745469	0.755833	0.798882	0.71399	0.95242	0.855338	0.0699536
2308	24	10372	0.041488	100.871	8.40304	13.1603	3.26917	0.903731	0.86155	0.86478	0.868685	0.891776	0.879917	0.789192	0.867624	0.814404	0.846028	0.802015	0.840195	0.851909	0.804618	0.824383	0.784853	0.745469	0.755833	0.798882	0.71399	0.95242	0.855338	0.0699536
2313	29	8783	0.035132	131.33	9.40347	28.7915	6.16513	0.905158	0.86286	0.867016	0.869521	0.893715	0.87954	0.790391	0.867585	0.813959	0.846522	0.804224	0.841284	0.853467	0.803826	0.825401	0.783104	0.745019	0.756803	0.797279	0.713936	0.953034	0.856336	0.0698677
2314	30	159	0.000636	115.548	8.41032	19.6538	4.34392	0.930818	0.902516	0.880503	0.880503	0.943396	0.918239	0.836478	0.902516	0.845912	0.874214	0.836478	0.845912	0.877358	0.798742	0.795597	0.805031	0.773585	0.773585	0.81761	0.748428	0.965409	0.883797	0.0644515
2318	34	143	0.000572	115.372	8.55825	19.5766	4.42116	0.940559	0.898601	0.888112	0.891608	0.944056	0.912587	0.835664	0.898601	0.84965	0.874126	0.846154	0.846154	0.888112	0.79021	0.800699	0.797203	0.762238	0.786713	0.811189	0.741259	0.972028	0.886422	0.0630742
2318	22	12454	0.049816	100.069	7.95125	12.8268	3.03117	0.937008	0.824273	0.871286	0.86426	0.892685	0.879476	0.827445	0.864421	0.820379	0.842661	0.790389	0.836278	0.835675	0.831259	0.846957	0.8097	0.775253	0.751646	0.804882	0.731291	0.953629	0.859115	0.0653941
2320	24	11595	0.04638	100.02	8.38026	12.8346	3.19956	0.938422	0.82652	0.872488	0.867184	0.89379	0.880854	0.828116	0.864985	0.820742	0.843295	0.790082	0.837947	0.836179	0.83191	0.847693	0.811082	0.774774	0.752135	0.804657	0.729927	0.954248	0.860385	0.0652915
2320	24	11595	0.04638	100.02	8.38026	12.8346	3.19956	0.938422	0.82652	0.872488	0.867184	0.89379	0.880854	0.828116	0.864985	0.820742	0.843295	0.790082	0.837947	0.836179	0.83191	0.847693	0.811082	0.774774	0.752135	0.804657	0.729927	0.954248	0.860385	0.0652915
2325	29	9853	0.039412	129.661	9.28519	27.7124	5.92518	0.939612	0.827007	0.873947	0.868771	0.895616	0.882066	0.829798	0.865371	0.821577	0.843347	0.788491	0.836801	0.836953	0.831879	0.846899	0.811529	0.777428	0.752004	0.804983	0.731351	0.954582	0.861293	0.065022
2326	30	169	0.000676	114.879	8.21993	19.3022	4.06575	0.952663	0.863905	0.91716	0.911243	0.91716	0.878698	0.881657	0.911243	0.843195	0.85503	0.769231	0.840237	0.843195	0.863905	0.857988	0.843195	0.795858	0.742604	0.813609	0.736686	0.967456	0.886109	0.0615504
2330	34	158	0.000632	114.707	8.23971	19.2181	4.05469	0.952532	0.867089	0.917722	0.917722	0.920886	0.879747	0.879747	0.911392	0.848101	0.848101	0.768987	0.848101	0.841772	0.857595	0.85443	0.841772	0.791139	0.737342	0.81962	0.743671	0.96519	0.887334	0.0615324
2330	22	14173	0.056692	99.6642	7.8355	12.6673	2.95488	0.909546	0.813554	0.879172	0.851408	0.881853	0.857722	0.828477	0.864249	0.839342	0.829853	0.783638	0.843823	0.855712	0.838602	0.815459	0.79662	0.747619	0.755204	0.785684	0.710118	0.95749	0.850584	0.0699936
2332	24	13145	0.05258	99.5486	8.29794	12.6519	3.13706	0.910803	0.816318	0.881134	0.852339	0.882541	0.858615	0.829821	0.864359	0.839901	0.830772	0.783986	0.844123	0.856904	0.839445	0.816242	0.797413	0.748421	0.756866	0.785888	0.710308	0.95717	0.851806	0.0696245
2332	24	13145	0.05258	99.5486	8.29794	12.6519	3.13706	0.910803	0.816318	0.881134	0.852339	0.882541	0.858615	0.829821	0.864359	0.839901	0.830772	0.783986	0.844123	0.856904	0.839445	0.816242	0.797413	0.748421	0.756866	0.785888	0.710308	0.95717	0.851806	0.0696245
2337	29	11115	0.04446	128.504	9.26719	26.9861	5.81683	0.912821	0.819838	0.880432	0.853351	0.883401	0.860909	0.830769	0.865317	0.840576	0.833288	0.783266	0.844309	0.85794	0.838102	0.817094	0.797931	0.747278	0.759109	0.785875	0.711066	0.95731	0.853042	0.0691695
2338	30	225	0.0009	115.567	7.49734	19.6013	3.90757	0.935556	0.88	0.906667	0.888889	0.893333	0.886667	0.855556	0.886667	0.828889	0.868889	0.808889	0.848889	0.86	0.837778	0.788889	0.791111	0.755556	0.744444	0.8	0.735556	0.951111	0.876816	0.0599924
2342	34	203	0.000812	115.557	7.47751	19.5945	3.87616	0.933498	0.8867	0.91133	0.889163	0.896552	0.889163	0.847291	0.881773	0.834975	0.869458	0.810345	0.857143	0.85468	0.839901	0.79064	0.79064	0.756158	0.746305	0.79803	0.729064	0.950739	0.878044	0.059243
2342	22	12881	0.051524	100.506	7.87109	12.9877	3.02257	0.905132	0.853156	0.879396	0.888285	0.889217	0.880211	0.81069	0.859095	0.837202	0.805644	0.771369	0.830953	0.847954	0.84613	0.828352	0.813369	0.735347	0.782897	0.799239	0.723081	0.955826	0.858309	0.0668294
2344	24	11998	0.047992	100.404	8.33917	12.9774	3.20374	0.906484	0.854976	0.88048	0.889023	0.890898	0.88223	0.811969	0.860643	0.837265	0.805676	0.772337	0.831472	0.847808	0.845766	0.829138	0.813219	0.735164	0.782547	0.798966	0.724704	0.955951	0.85941	0.0665411
2344	24	11998	0.047992	100.404	8.33917	12.9774	3.20374	0.906484	0.854976	0.88048	0.889023	0.890898	0.88223	0.811969	0.860643	0.837265	0.805676	0.772337	0.831472	0.847808	0.845766	0.829138	0.813219	0.735164	0.782547	0.798966	0.724704	0.955951	0.85941	0.0665411
2349	29	10198	0.040792	130.739	9.32566	28.4027	6.04519	0.910669	0.85708	0.881889	0.88988	0.893312	0.882771	0.81212	0.862081	0.837174	0.805452	0.773779	0.832418	0.848892	0.845852	0.829722	0.811826	0.736762	0.783487	0.800059	0.725191	0.95553	0.860961	0.0662205
2350	30	134	0.000536	116.483	7.43007	20.0594	3.85931	0.91791	0.899254	0.902985	0.921642	0.921642	0.902985	0.850746	0.891791	0.824627	0.809701	0.86194	0.835821	0.824627	0.86194	0.828358	0.802239	0.768657	0.858209	0.791045	0.738806	0.955224	0.883577	0.064509
2354	34	126	0.000504	116.653	7.473	20.1487	3.89253	0.916667	0.896825	0.904762	0.916667	0.920635	0.896825	0.857143	0.896825	0.821429	0.81746	0.865079	0.829365	0.829365	0.857143	0.833333	0.789683	0.77381	0.865079	0.785714	0.734127	0.952381	0.882987	0.0652111
2354	22	10344	0.041376	101.671	7.80601	13.4335	3.07168	0.925222	0.849575	0.881187	0.864027	0.865719	0.89506	0.804766	0.869925	0.83256	0.835122	0.793552	0.855133	0.832222	0.836379	0.797564	0.81192	0.783498	0.750387	0.822796	0.701469	0.966647	0.859548	0.0677807
2356	24	9650	0.0386	101.553	8.26161	13.4154	3.25241	0.926373	0.851658	0.88285	0.866269	0.86658	0.895389	0.80715	0.869845	0.833368	0.834819	0.793264	0.854819	0.832435	0.837824	0.798342	0.810466	0.783316	0.749948	0.822798	0.703264	0.966788	0.860641	0.0673503
2356	24	9650	0.0386	101.553	8.26161	13.4154	3.25241	0.926373	0.851658	0.88285	0.866269	0.86658	0.895389	0.80715	0.869845	0.833368	0.834819	0.793264	0.854819	0.832435	0.837824	0.798342	0.810466	0.783316	0.749948	0.822798	0.703264	0.966788	0.860641	0.0673503
2361	29	8260	0.03304	129.248	9.2388	27.4479	5.86001	0.926695	0.856235	0.884201	0.866768	0.86822	0.895581	0.80799	0.868947	0.83299	0.835169	0.791889	0.852603	0.83408	0.838015	0.79661	0.812107	0.782385	0.749939	0.82276	0.703148	0.966525	0.861521	0.0670642
2362	30	142	0.000568	116.096	7.44906	19.8636	3.83799	0.964789	0.908451	0.908451	0.866197	0.876761	0.933099	0.876761	0.876761	0.855634	0.862676	0.792254	0.84507	0.820423	0.827465	0.78169	0.81338	0.788732	0.732394	0.78169	0.71831	0.975352	0.884712	0.0674092
2366	34	129	0.000516	116.138	7.60476	19.8948	3.9269	0.965116	0.910853	0.910853	0.868217	0.891473	0.945736	0.879845	0.879845	0.872093	0.883721	0.794574	0.856589	0.821705	0.833333	0.775194	0.813953	0.794574	0.748062	0.771318	0.72093	0.972868	0.890062	0.0642432
2366	22	12746	0.050984	100.268	7.88025	12.8978	3.01029	0.912208	0.842382	0.884199	0.853719	0.865605	0.88314	0.819355	0.860544	0.813236	0.842382	0.800408	0.851404	0.84348	0.78048	0.837322	0.803978	0.786286	0.710615	0.812647	0.71391	0.967951	0.854478	0.0657147
2368	24	11877	0.047508	100.147	8.278	12.8765	3.17625	0.912857	0.845289	0.885661	0.85493	0.866717	0.883893	0.820199	0.860445	0.815484	0.843521	0.799949	0.852235	0.84491	0.781047	0.83687	0.805422	0.786604	0.710912	0.8146	0.714785	0.967711	0.855644	0.0654328
2368	24	11877	0.047508	100.147	8.278	12.8765	3.17625	0.912857	0.845289	0.885661	0.85493	0.866717	0.883893	0.820199	0.860445	0.815484	0.843521	0.799949	0.852235	0.84491	0.781047	0.83687	0.805422	0.786604	0.710912	0.8146	0.714785	0.967711	0.855644	0.0654328
2373	29	10190	0.04076	129.616	9.316	27.6871	5.95435	0.914377	0.846712	0.887488	0.856281	0.868302	0.884936	0.821982	0.862561	0.815751	0.843229	0.800834	0.851227	0.845093	0.782777	0.837242	0.804122	0.787635	0.710942	0.81423	0.717861	0.967861	0.856851	0.0653598
2374	30	175	0.0007	114.812	8.05055	19.2602	4.10282	0.948571	0.885714	0.92	0.888571	0.862857	0.9	0.845714	0.882857	0.828571	0.851429	0.794286	0.894286	0.848571	0.791429	0.857143	0.808571	0.808571	0.737143	0.825714	0.754286	0.965714	0.87996	0.0607406
2378	34	153	0.000612	114.292	7.58366	18.9712	3.76517	0.954248	0.879085	0.924837	0.892157	0.859477	0.901961	0.856209	0.875817	0.810458	0.862745	0.77451	0.905229	0.839869	0.813725	0.852941	0.816993	0.826797	0.732026	0.833333	0.761438	0.96732	0.880865	0.0619176
2378	22	14832	0.059328	99.0182	7.76185	12.4222	2.88718	0.923982	0.850526	0.86573	0.865089	0.881135	0.871865	0.807309	0.871696	0.831917	0.850391	0.807544	0.837244	0.852077	0.819782	0.8125	0.775047	0.757484	0.74882	0.824366	0.720638	0.944478	0.857937	0.0676931
2380	24	13836	0.055344	98.9339	8.18622	12.4161	3.04645	0.925304	0.851474	0.867881	0.866616	0.882444	0.873265	0.808471	0.872651	0.83131	0.851727	0.807495	0.837453	0.853137	0.820035	0.813747	0.776706	0.758528	0.748663	0.824733	0.720078	0.944384	0.859066	0.0675665
2380	24	13836	0.055344	98.9339	8.18622	12.4161	3.04645	0.925304	0.851474	0.867881	0.866616	0.882444	0.873265	0.808471	0.872651	0.83131	0.851727	0.807495	0.837453	0.853137	0.820035	0.813747	0.776706	0.758528	0.748663	0.824733	0.720078	0.944384	0.859066	0.0675665
2385	29	11826	0.047304	126.336	9.08259	25.6458	5.48769	0.927913	0.852106	0.869778	0.867284	0.881405	0.876416	0.808346	0.873795	0.832319	0.85164	0.808769	0.837646	0.853374	0.819339	0.813293	0.776298	0.761035	0.749281	0.825638	0.719685	0.943853	0.860093	0.0671863
2386	30	317	0.001268	113.179	8.12335	18.4655	3.98174	0.957413	0.897476	0.892744	0.908517	0.897476	0.90694	0.824921	0.867508	0.828076	0.876972	0.821767	0.847003	0.87224	0.828076	0.835962	0.77918	0.739748	0.772871	0.859621	0.735016	0.955836	0.883568	0.0571107
2390	34	296	0.001184	113.358	8.27275	18.5624	4.05958	0.954392	0.903716	0.890203	0.907095	0.896959	0.910473	0.827703	0.871622	0.829392	0.876689	0.822635	0.85473	0.876689	0.836149	0.834459	0.780405	0.744932	0.77027	0.853041	0.736486	0.952703	0.884632	0.0567024
2390	22	15910	0.06364	98.5221	7.92503	12.249	2.92757	0.888089	0.846292	0.887681	0.861376	0.894563	0.857197	0.81631	0.858485	0.845192	0.820176	0.79582	0.843369	0.825487	0.849969	0.84208	0.79978	0.784664	0.736706	0.79516	0.699497	0.947297	0.853983	0.0683976
2392	24	14792	0.059168	98.4872	8.38845	12.2642	3.11033	0.889433	0.848736	0.888724	0.862933	0.895721	0.858369	0.8173	0.859316	0.84566	0.820207	0.795599	0.843801	0.825649	0.849682	0.841739	0.799351	0.785188	0.736209	0.795295	0.698959	0.947167	0.855033	0.0681221
2392	24	14792	0.059168	98.4872	8.38845	12.2642	3.11033	0.889433	0.848736	0.888724	0.862933	0.895721	0.858369	0.8173	0.859316	0.84566	0.820207	0.795599	0.843801	0.825649	0.849682	0.841739	0.799351	0.785188	0.736209	0.795295	0.698959	0.947167	0.855033	0.0681221
2397	29	12550	0.0502	126.51	9.30388	25.77	5.64708	0.891952	0.850837	0.889641	0.864861	0.897131	0.859283	0.819283	0.860518	0.846733	0.821116	0.795418	0.844661	0.826534	0.850478	0.84251	0.800996	0.783984	0.73502	0.792351	0.698924	0.947809	0.856422	0.0677607
2398	30	417	0.001668	111.743	8.35918	17.7987	4.04656	0.906475	0.890887	0.901679	0.889688	0.918465	0.865707	0.852518	0.884892	0.853717	0.818945	0.82494	0.848921	0.845324	0.860911	0.829736	0.798561	0.800959	0.709832	0.796163	0.720624	0.942446	0.874501	0.0629739
2402	34	371	0.001484	111.89	8.39554	17.8707	4.08222	0.911051	0.892183	0.896226	0.896226	0.91779	0.866577	0.849057	0.884097	0.857143	0.822102	0.822102	0.847709	0.846361	0.862534	0.831536	0.801887	0.804582	0.714286	0.789757	0.708895	0.939353	0.875336	0.06432
2402	22	20091	0.080364	96.5845	8.01694	11.5579	2.86232	0.910557	0.841919	0.879722	0.856578	0.859191	0.881464	0.817331	0.856204	0.839032	0.821811	0.762406	0.863546	0.854786	0.80887	0.819845	0.789781	0.773058	0.763899	0.801105	0.712409	0.969464	0.853079	0.0687957
2404	24	18631	0.074524	96.4826	8.4585	11.5486	3.03212	0.911706	0.844319	0.881193	0.857952	0.860555	0.881622	0.818984	0.856529	0.839649	0.823064	0.763647	0.863105	0.854866	0.809672	0.819629	0.790349	0.773469	0.764344	0.800762	0.713139	0.96946	0.854215	0.0685188
