# Supplementary material for: IBSEM: An Individual-Based Atlantic Salmon Population Model
Source: PLoS One. 2015 Sep 18;10(9):e0138444. doi: 10.1371/journal.pone.0138444 (PMC4575158; doi:10.1371/journal.pone.0138444)
Supplement: S1 Minimal dataset — (ZIP) [file pone.0138444.s003.zip › temp/scenario 2/wild - 1/runFiles/results/smolts.txt]

month	fry	parr1	parr2	averageLengthFry	stDevLengthFry	averageLengthParr1	stDevLengthParr1	averageLengthParr2	stDevLengthParr2	averageWeightFry	stDevWeightFry	averageWeightParr1	stDevWeightParr1	averageWeightParr2	stDevWeightParr2	month	averageAge	popSize	density	averageLength	stDevLength	averageWeight	stDevWeight	allele_0_0_Frequency	allele_0_1_Frequency	allele_0_2_Frequency	allele_0_3_Frequency	allele_0_4_Frequency	allele_0_5_Frequency	allele_0_6_Frequency	allele_0_7_Frequency	allele_0_8_Frequency	allele_0_9_Frequency	allele_0_10_Frequency	allele_0_11_Frequency	allele_0_12_Frequency	allele_0_13_Frequency	allele_0_14_Frequency	allele_0_15_Frequency	allele_0_16_Frequency	allele_0_17_Frequency	allele_0_18_Frequency	allele_0_19_Frequency	allele_0_20_Frequency	genotypicValueAverage	genotypicValueStDev
22	533	9713	333	96.4525	4.50219	131.639	10.7733	150.306	9.90501	11.3537	1.63411	29.1278	7.09941	42.9896	8.61597	22	17	10579	0.042316	130.454	13.5136	28.6686	8.3965	0.111778	0.110266	0.107524	0.105067	0.104689	0.102325	0.106674	0.10398	0.101475	0.10795	0.101853	0.104169	0.102656	0.103271	0.101097	0.103129	0.105681	0.101664	0.0999622	0.101097	0.000330844	0.106302	0.0638649
26	360	6908	230	128.18	6.32239	159.122	12.0651	177.836	11.5685	26.5672	3.96634	51.1749	11.5949	71.0216	14.0504	26	21	7498	0.029992	158.21	14.0005	50.6022	13.0959	0.11403	0.111163	0.110496	0.104294	0.106828	0.101894	0.106695	0.104294	0.102227	0.109229	0.102427	0.104895	0.103828	0.105095	0.100827	0.105295	0.106095	0.0998933	0.101827	0.101027	0.000333422	0.107375	0.0645153
28	272	5258	174	147.35	7.99373	178.124	13.588	197.401	12.1416	40.3455	6.64378	71.6948	16.3665	96.8655	17.6496	28	23	5704	0.022816	177.245	15.2796	70.9677	18.0052	0.116497	0.113166	0.113166	0.105189	0.107556	0.10256	0.105978	0.105978	0.105277	0.107556	0.10554	0.105277	0.100719	0.106417	0.100894	0.105014	0.10703	0.0995792	0.104663	0.100105	0.000262973	0.108673	0.0643405
34	93	9659	67	96.68	4.20866	129.113	11.2249	151.118	10.4922	11.4239	1.50988	27.5589	7.13202	43.7428	8.95899	34	17	9819	0.039276	128.956	11.7519	27.5165	7.40658	0.211834	0.171963	0.182401	0.185355	0.17125	0.18729	0.17848	0.169315	0.1602	0.189531	0.18398	0.154344	0.183675	0.16575	0.176749	0.162593	0.189581	0.17736	0.19004	0.176393	0.0922192	0.182102	0.170912
38	66	7017	50	127.997	5.5352	154.693	13.8492	176.056	11.9276	26.4094	3.41671	47.3412	12.3891	68.981	13.6565	38	21	7133	0.028532	154.595	14.1332	47.2992	12.6389	0.225431	0.179658	0.191294	0.191014	0.178606	0.196201	0.185125	0.177835	0.169424	0.197743	0.191715	0.163536	0.192976	0.17426	0.185826	0.168513	0.19578	0.184985	0.198514	0.182882	0.102271	0.190799	0.178007
40	49	5420	39	143.639	8.19807	169.224	16.2198	193.317	14.2789	37.4208	6.49136	62.1065	17.2426	91.4502	20.0187	40	23	5508	0.022032	169.167	16.4575	62.0946	17.5296	0.239924	0.190541	0.196714	0.196078	0.182916	0.203341	0.193537	0.187636	0.177741	0.208424	0.1998	0.169753	0.202614	0.181645	0.194808	0.1752	0.203159	0.19163	0.207153	0.191449	0.111837	0.199401	0.185553
46	85	1892	255	95.8892	4.21049	130.403	11.2321	141.689	13.0176	11.1485	1.51497	28.3791	7.31609	36.4817	10.3549	46	18	2232	0.008928	130.378	13.6709	28.6486	8.74319	0.253136	0.255824	0.174507	0.368504	0.326837	0.324597	0.239247	0.243728	0.234767	0.317876	0.292787	0.327957	0.152778	0.235215	0.151434	0.332885	0.233647	0.21931	0.224238	0.232975	0.21483	0.265838	0.205652
50	58	1403	198	117.821	5.24793	148.098	13.2586	154.134	16.185	20.6268	2.70288	41.571	11.0692	47.2741	15.4832	50	23	1659	0.006636	147.76	14.7368	41.5195	12.3167	0.270946	0.267932	0.189271	0.379445	0.341169	0.345087	0.256781	0.253165	0.250452	0.337854	0.305304	0.344485	0.167269	0.253165	0.157324	0.337553	0.24141	0.233273	0.233876	0.251356	0.233574	0.280448	0.212362
52	43	1070	172	130.227	6.43387	158.99	15.0755	161.334	17.6684	27.8527	4.02731	51.5344	14.6087	54.3191	18.0644	52	25	1285	0.00514	158.341	16.1373	51.1147	15.5421	0.290661	0.273541	0.207004	0.389883	0.355642	0.362646	0.271595	0.264591	0.263813	0.355642	0.326848	0.352529	0.182879	0.271595	0.161089	0.34786	0.251362	0.249416	0.250584	0.266926	0.25214	0.294596	0.219514
58	176	1319	25	98.0132	5.14154	130.929	11.999	147.928	14.5289	11.9316	1.92791	28.8078	8.01181	41.628	12.2786	58	16	1520	0.00608	127.398	15.7862	27.0646	9.55264	0.350658	0.261184	0.220724	0.301974	0.382895	0.294408	0.349013	0.291776	0.389803	0.326974	0.207566	0.354934	0.290132	0.308882	0.324671	0.261184	0.429934	0.303618	0.369737	0.0868421	0.279276	0.306836	0.188407
62	124	991	18	121.288	6.93988	148.697	14.0654	164.189	14.583	22.5811	3.93522	42.2006	12.2684	56.5699	15.6271	62	20	1133	0.004532	145.943	16.1288	40.2816	13.3772	0.352604	0.268756	0.231686	0.311121	0.3985	0.30406	0.358782	0.302295	0.403354	0.334951	0.21624	0.365402	0.299206	0.318623	0.338923	0.264784	0.444395	0.308473	0.376876	0.0869373	0.291703	0.315701	0.189095
64	99	813	15	134.502	9.35466	159.88	15.2784	173.647	11.9094	30.8971	6.61807	52.4322	15.3192	66.2237	13.3431	64	22	927	0.003708	157.392	16.7935	50.3555	16.1762	0.357605	0.271305	0.240022	0.320388	0.403452	0.311758	0.365696	0.311758	0.409385	0.338727	0.222762	0.370011	0.309061	0.329018	0.348436	0.264833	0.451456	0.303128	0.387271	0.087918	0.298274	0.32188	0.188441
70	7	1719	21	93.4971	2.64107	132.073	11.5405	147.5	9.21015	10.3032	0.884938	29.4953	7.66309	40.5769	7.37512	70	18	1747	0.006988	132.104	11.871	29.5516	7.83503	0.298512	0.144247	0.324843	0.317974	0.262736	0.292788	0.285633	0.218088	0.354035	0.153406	0.283915	0.264453	0.265312	0.136234	0.265312	0.292215	0.156268	0.119634	0.223812	0.27676	0.221236	0.261318	0.161779
74	3	1268	15	124.766	1.2632	158.087	13.8034	173.973	9.55754	24.3397	0.739199	50.4636	13.1647	66.2691	10.7769	74	22	1286	0.005144	158.195	13.9449	50.587	13.294	0.3021	0.153966	0.335148	0.328149	0.272551	0.300933	0.293546	0.22395	0.36703	0.158243	0.294323	0.267496	0.270995	0.141913	0.274883	0.305988	0.163297	0.122862	0.229393	0.291991	0.234059	0.269405	0.163329
76	2	1005	9	139.252	2.60552	172.561	15.2212	182.984	13.5056	33.8164	1.88814	65.5878	17.3306	77.6087	16.9064	76	24	1016	0.004064	172.587	15.2954	65.6317	17.4041	0.315453	0.159941	0.343504	0.333169	0.284449	0.309055	0.309055	0.230315	0.373031	0.165354	0.30315	0.26624	0.280512	0.14813	0.284449	0.315945	0.172244	0.128937	0.24065	0.305118	0.247539	0.278149	0.164629
82	36	379	15	95.4016	4.07136	127.159	10.2571	146.479	9.54964	10.9764	1.43814	26.2507	6.29042	39.7859	7.60624	82	17	430	0.00172	125.174	13.8136	25.4441	7.89558	0.204651	0.369767	0.219767	0.305814	0.198837	0.238372	0.0325581	0.359302	0.304651	0.133721	0.348837	0.256977	0.247674	0.20814	0.288372	0.147674	0.0151163	0.131395	0.194186	0.201163	0.137209	0.24228	0.10446
86	27	273	10	114.903	5.14017	142.65	10.9338	161.773	8.84655	19.1403	2.6175	36.9357	8.38641	53.3252	8.40526	86	21	310	0.00124	140.85	13.628	35.9145	10.0008	0.209677	0.359677	0.243548	0.301613	0.206452	0.245161	0.033871	0.353226	0.31129	0.13871	0.359677	0.256452	0.266129	0.204839	0.274194	0.16129	0.0129032	0.146774	0.204839	0.201613	0.140323	0.246195	0.108529
88	20	202	8	126.888	6.56058	154.049	12.2242	169.917	8.30315	25.7923	3.96365	46.5267	10.9329	61.6493	9.09449	88	23	230	0.00092	152.239	14.388	45.2497	12.3664	0.208696	0.373913	0.256522	0.302174	0.21087	0.247826	0.0456522	0.369565	0.31087	0.152174	0.378261	0.256522	0.282609	0.202174	0.271739	0.167391	0.0152174	0.165217	0.215217	0.21087	0.154348	0.253308	0.107453
94	3	1736	5	92.2611	1.9198	121.367	10.6875	149.558	9.20325	9.89088	0.621435	22.9235	6.04449	42.2763	7.51709	94	18	1744	0.006976	121.398	10.8482	22.9566	6.15596	0.520356	0.204702	0.556766	0.478498	0.318807	0.265195	0.462729	0.25344	0.427752	0.262901	0.215883	0.395069	0.273222	0.638188	0.331709	0.34289	0.431479	0.321674	0.380161	0.393922	0.393062	0.386634	0.203813
98	2	1329	4	120.793	1.07659	143.401	13.6383	170.765	13.1584	22.0957	0.588088	37.8706	10.7628	63.2266	14.4258	98	22	1335	0.00534	143.449	13.7367	37.923	10.8737	0.529963	0.213109	0.564419	0.493258	0.329588	0.276404	0.470787	0.265918	0.434831	0.273783	0.225468	0.409738	0.277528	0.652809	0.344569	0.3603	0.447566	0.336704	0.397004	0.407116	0.406742	0.397103	0.203219
100	2	1089	3	138.925	3.89483	158.413	16.5067	189.998	14.2085	33.6232	2.8097	51.256	15.9512	86.863	18.6961	100	24	1094	0.004376	158.464	16.5902	51.3214	16.0714	0.542962	0.228519	0.568099	0.50457	0.342779	0.290219	0.489031	0.27925	0.436015	0.28702	0.241316	0.429616	0.281993	0.665448	0.364717	0.382541	0.472121	0.360146	0.419104	0.427331	0.420475	0.409893	0.203979
106	8	2608	142	94.5595	1.66393	117.784	9.16774	138.312	9.41447	10.6412	0.557606	20.8587	4.95183	33.5606	6.81672	106	18	2758	0.011032	118.773	10.3117	21.483	5.81379	0.608774	0.341733	0.600616	0.554025	0.623822	0.662255	0.633249	0.596991	0.866026	0.824692	0.480239	0.614576	0.651559	0.620015	0.66153	0.379985	0.484046	0.409898	0.58285	0.467549	0.641044	0.583664	0.129823
110	6	2124	121	110.373	3.60635	130.403	10.4714	150.762	11.202	16.9262	1.66013	28.3017	6.93627	43.5316	9.85933	110	22	2251	0.009004	131.444	11.5113	29.0901	7.92601	0.614838	0.351844	0.610173	0.562639	0.629276	0.667703	0.635051	0.602843	0.865837	0.827632	0.476011	0.620391	0.655264	0.623945	0.661928	0.384496	0.485118	0.409818	0.589072	0.468458	0.642825	0.589355	0.127616
112	5	1835	101	124.311	3.75729	140.65	11.6934	160.621	11.9774	24.1333	2.14821	35.5253	9.03248	52.6072	12.0235	112	24	1941	0.007764	141.647	12.5386	36.3848	9.97213	0.623132	0.355744	0.614374	0.563885	0.632148	0.677228	0.636528	0.607676	0.87017	0.836425	0.475013	0.626224	0.662287	0.626739	0.665121	0.385368	0.487378	0.40984	0.589129	0.469346	0.644513	0.593857	0.125865
118	3	592	321	94.6855	1.46926	121.707	9.93012	136.159	9.92899	10.6815	0.489659	23.0419	5.63384	32.0894	7.02229	118	22	916	0.003664	126.683	12.2108	26.172	7.56198	0.688865	0.372817	0.608079	0.550218	0.598253	0.616266	0.530022	0.375	0.699236	0.540939	0.4869	0.590066	0.633188	0.595524	0.633188	0.53821	0.510917	0.459607	0.558952	0.555131	0.626638	0.560794	0.158661
122	3	466	272	120.107	1.75248	140.759	11.7897	153.605	12.0474	21.7316	0.937072	35.6148	8.96512	46.1176	11.0733	122	26	741	0.002964	145.391	13.4742	39.4139	11.0633	0.698381	0.384615	0.61336	0.556005	0.609312	0.631579	0.535088	0.387989	0.707152	0.547233	0.491903	0.597841	0.639676	0.606613	0.644399	0.545884	0.524966	0.464912	0.569501	0.568151	0.639676	0.569851	0.154819
124	3	404	246	135.785	3.89346	152.083	13.1055	163.637	13.7886	31.4069	2.67194	44.933	11.8112	55.8622	14.2768	124	28	653	0.002612	156.361	14.5316	48.9881	13.8753	0.712864	0.3951	0.62098	0.559724	0.620214	0.647779	0.545176	0.402757	0.718989	0.552067	0.496172	0.609495	0.644717	0.623277	0.660796	0.559724	0.529096	0.469372	0.581164	0.568913	0.647779	0.580209	0.14873
130	2	1377	42	92.8197	0.134017	122.353	9.85236	143.08	9.23061	10.0579	0.0433751	23.3972	5.65758	37.0793	6.89349	130	18	1421	0.005684	122.924	10.4967	23.7828	6.16899	0.764251	0.461647	0.563336	0.530964	0.627023	0.578466	0.526038	0.395496	0.75651	0.565095	0.238916	0.446517	0.626671	0.549965	0.534483	0.504574	0.520408	0.264602	0.375792	0.396904	0.57178	0.559547	0.104161
134	2	1142	35	110.747	0.912109	139.51	11.1966	158.421	10.2279	17.0474	0.419286	34.6206	8.35581	50.2647	9.37124	134	22	1179	0.004716	140.023	11.6745	35.0552	8.82248	0.768872	0.469466	0.572519	0.528838	0.63274	0.581425	0.527566	0.400339	0.759966	0.568702	0.240458	0.455895	0.623834	0.55598	0.531383	0.508906	0.515691	0.268448	0.375318	0.393978	0.577184	0.563638	0.104153
136	2	975	31	124.669	2.23655	150.479	12.7005	169.161	11.8621	24.2989	1.30093	43.4917	11.1216	61.2735	12.3057	136	24	1008	0.004032	151.002	13.1203	44.0005	11.5973	0.771825	0.46875	0.584325	0.53621	0.636409	0.589286	0.529762	0.404266	0.762897	0.569444	0.239583	0.458829	0.62748	0.559028	0.540675	0.50744	0.510913	0.270833	0.378968	0.394841	0.572421	0.567638	0.104576
142	7	376	80	93.1244	2.25184	120.352	8.81798	140.636	8.81466	10.1744	0.737009	22.1999	4.89031	35.1991	6.55517	142	19	463	0.001852	123.445	12.2222	24.2642	7.34689	0.954644	0.350972	0.75162	0.549676	0.776458	0.740821	0.357451	0.538877	0.616631	0.682505	0.430886	0.727862	0.714903	0.566955	0.535637	0.580994	0.574514	0.510799	0.522678	0.709503	0.766739	0.640075	0.0850982
146	6	315	71	115.247	6.45371	137.386	10.1708	157.899	10.4708	19.3792	3.42054	32.977	7.32728	49.8046	9.57532	146	23	392	0.001568	140.763	13.2638	35.8167	10.2948	0.952806	0.352041	0.755102	0.55102	0.765306	0.742347	0.373724	0.547194	0.616071	0.691327	0.432398	0.729592	0.72449	0.563776	0.53699	0.575255	0.579082	0.506378	0.514031	0.714286	0.76148	0.641526	0.0849254
148	6	287	63	124.114	8.36909	143.925	11.3962	165.744	11.0681	24.2845	5.15346	37.977	9.00646	57.5778	11.1746	148	25	356	0.001424	147.452	14.352	41.2149	12.1903	0.952247	0.353933	0.759831	0.554775	0.769663	0.738764	0.373596	0.554775	0.625	0.686798	0.44382	0.728933	0.72191	0.567416	0.544944	0.582865	0.581461	0.511236	0.522472	0.717697	0.769663	0.644081	0.0859904
154	0	2098	18	0	0	118.213	9.12378	139.874	12.985	0	0	21.0797	4.92979	35.1276	10.2423	154	18	2116	0.008464	118.398	9.37694	21.1992	5.16265	0.802457	0.420132	0.562382	0.563091	0.778355	0.550331	0.620038	0.717864	0.778592	0.74362	0.478025	0.464792	0.785208	0.80482	0.725425	0.408081	0.471172	0.466446	0.694943	0.405955	0.733459	0.62724	0.111624
158	0	1710	15	0	0	134.473	10.7436	155.888	12.4802	0	0	31.0162	7.54842	48.2062	10.8758	158	22	1725	0.0069	134.659	10.9421	31.1657	7.74977	0.806667	0.425217	0.562319	0.571594	0.77971	0.553043	0.625507	0.721739	0.77971	0.746087	0.483768	0.472754	0.789565	0.803188	0.729855	0.408986	0.471014	0.469275	0.697391	0.407246	0.73913	0.630893	0.112849
160	0	1498	14	0	0	145.495	12.2031	164.421	13.313	0	0	39.3197	10.0462	56.5488	12.8885	160	24	1512	0.006048	145.67	12.3477	39.4793	10.2104	0.815146	0.427249	0.566138	0.580026	0.779431	0.558862	0.626323	0.723545	0.785384	0.751323	0.488757	0.470899	0.792659	0.801587	0.729828	0.40873	0.472222	0.467923	0.694775	0.409722	0.741402	0.634711	0.112671
166	15	491	244	94.8263	3.3805	117.86	9.23339	137.748	10.2416	10.762	1.16803	20.9031	4.96233	33.242	7.43215	166	21	750	0.003	123.87	13.9049	24.7146	8.43683	0.874667	0.468	0.488	0.779333	0.815333	0.556	0.606667	0.567333	0.858	0.561333	0.519333	0.398	0.728667	0.661333	0.670667	0.584	0.752667	0.608	0.681333	0.582	0.791333	0.650992	0.102765
170	12	409	206	113.954	4.74316	132.693	10.4308	152.008	12.2723	18.6558	2.27738	29.7894	7.18186	44.7465	11.0079	170	25	627	0.002508	138.68	14.6399	34.4905	11.284	0.88118	0.469697	0.488038	0.779904	0.820574	0.559011	0.606061	0.569378	0.857257	0.562201	0.522329	0.403509	0.73445	0.658692	0.669059	0.58453	0.752791	0.60925	0.677033	0.579745	0.790271	0.653189	0.103761
172	10	354	183	123.884	5.59357	140.906	11.2885	159.129	13.8303	23.966	3.18505	35.6617	8.52763	51.4584	13.5338	172	27	547	0.002188	146.691	15.1644	40.7327	12.9921	0.878428	0.476234	0.485375	0.780622	0.819013	0.553931	0.617002	0.572212	0.853748	0.567642	0.522852	0.392139	0.736746	0.66819	0.66819	0.588665	0.751371	0.611517	0.676417	0.576782	0.793419	0.653735	0.105382
178	1	2029	50	96.2459	0	119.597	9.55715	135.218	10.4546	11.2079	0	21.8523	5.27003	31.4854	7.03886	178	18	2080	0.00832	119.961	9.88546	22.0787	5.52424	0.741346	0.495192	0.601442	0.575962	0.586298	0.672356	0.629808	0.509615	0.775721	0.504567	0.426442	0.714904	0.760096	0.754327	0.697356	0.628365	0.579087	0.32524	0.659135	0.376442	0.804808	0.612691	0.13216
182	1	1659	41	125.363	0	138.13	11.4374	153.147	10.9419	24.6818	0	33.6483	8.35954	45.5552	9.47777	182	22	1701	0.006804	138.485	11.6566	33.93	8.58527	0.744268	0.500294	0.606114	0.583186	0.587008	0.677543	0.635802	0.513521	0.783069	0.508818	0.432393	0.716049	0.762199	0.760729	0.701352	0.62816	0.590535	0.325397	0.653145	0.376249	0.80776	0.616979	0.131739
184	1	1429	38	134.89	0	146.412	12.8677	158.682	11.9517	30.7178	0	40.14	10.5205	50.7356	11.0844	184	24	1468	0.005872	146.722	12.9911	40.4078	10.6684	0.747616	0.503406	0.608651	0.589237	0.586512	0.682561	0.641008	0.521458	0.786444	0.513624	0.435286	0.72139	0.768733	0.765327	0.703338	0.629087	0.595027	0.325954	0.653951	0.379768	0.813692	0.620714	0.13299
190	6	2025	183	93.7518	3.6464	118.131	9.04119	137.736	9.57599	10.4096	1.24856	21.0304	4.89616	33.1634	6.85398	190	18	2214	0.008856	119.686	10.6463	22.0045	6.11046	0.789747	0.585818	0.808943	0.744806	0.574977	0.576558	0.37308	0.719964	0.707317	0.714318	0.248419	0.516486	0.929088	0.822945	0.54878	0.647696	0.523713	0.40131	0.387534	0.600949	0.891825	0.653544	0.100269
194	5	1683	159	116.169	4.75496	135.127	10.4521	153.337	11.6753	19.7571	2.38039	31.4321	7.39991	45.8207	10.3537	194	23	1847	0.007388	136.643	11.7713	32.6391	8.71061	0.791012	0.590688	0.815106	0.746075	0.57634	0.582837	0.374662	0.720087	0.713048	0.71738	0.253925	0.516243	0.927991	0.823768	0.554413	0.644559	0.525447	0.394423	0.383054	0.600975	0.892528	0.656263	0.100705
196	3	1477	144	128.33	9.50043	143.545	11.7567	160.093	13.8952	26.8921	5.60578	37.7319	9.46361	52.3807	13.3787	196	25	1624	0.006496	144.984	12.8698	39.0108	10.7234	0.793719	0.589901	0.818042	0.751232	0.588054	0.586207	0.381773	0.721367	0.713362	0.720443	0.25431	0.519397	0.926108	0.827278	0.556958	0.641626	0.53048	0.393165	0.382389	0.60468	0.893473	0.659364	0.101884
202	11	994	219	93.6344	1.87963	122.001	9.79537	138.832	10.4093	10.3362	0.624564	23.1954	5.64369	34.0362	7.57743	202	20	1224	0.004896	124.757	12.1514	25.0195	7.43836	0.725899	0.314542	0.719771	0.72549	0.767157	0.463235	0.457108	0.709967	0.798611	0.743873	0.320261	0.470588	0.84518	0.851716	0.643382	0.628268	0.316585	0.49183	0.498366	0.568627	0.703431	0.615853	0.104066
206	9	798	186	121.318	5.74599	143.768	11.444	158.71	11.457	22.528	3.2198	37.8641	9.15591	50.6978	10.7862	206	24	993	0.003972	146.364	13.0302	40.129	10.8216	0.7286	0.314703	0.731621	0.730614	0.773917	0.47281	0.457704	0.707452	0.802618	0.746727	0.324773	0.472306	0.848439	0.856999	0.640483	0.628902	0.321752	0.495972	0.496475	0.568983	0.705942	0.619877	0.103822
208	7	697	175	133.133	8.742	153.452	12.7974	167.499	13.1714	29.9239	6.18085	46.0864	11.675	59.7255	13.998	208	26	879	0.003516	156.087	14.1648	48.6731	13.4098	0.735495	0.32025	0.736633	0.732082	0.771331	0.48066	0.457907	0.713879	0.803754	0.749716	0.323663	0.472696	0.850398	0.853242	0.638794	0.627418	0.32992	0.493743	0.488055	0.569397	0.711035	0.623005	0.10369
214	10	3676	53	92.9473	2.24394	118.711	9.25345	141.37	8.70688	10.1167	0.732407	21.3533	5.04237	35.7356	6.50474	214	18	3739	0.014956	118.963	9.70881	21.5271	5.37009	0.847954	0.441428	0.511768	0.553223	0.677053	0.56713	0.646563	0.731613	0.712624	0.72399	0.520326	0.510431	0.919631	0.728938	0.775876	0.443568	0.41923	0.489168	0.779754	0.425247	0.74659	0.628184	0.112562
218	9	3005	43	116.896	3.03774	140.136	11.0317	162.961	10.1432	20.0697	1.55681	35.0629	8.36416	54.646	9.93319	218	22	3057	0.012228	140.388	11.3999	35.2943	8.72736	0.853124	0.444717	0.513412	0.556264	0.675172	0.574583	0.651456	0.74174	0.715244	0.724403	0.522408	0.518319	0.921165	0.728165	0.780013	0.443081	0.424926	0.493458	0.773471	0.423945	0.754334	0.631556	0.112642
220	7	2626	38	125.908	4.35242	147.81	12.2695	171.214	11.0022	25.0916	2.54183	41.1995	10.358	63.3826	11.927	220	24	2671	0.010684	148.086	12.5996	41.4729	10.7298	0.857731	0.452452	0.517596	0.560464	0.681206	0.583864	0.657432	0.744852	0.716024	0.725945	0.523774	0.526207	0.92325	0.729689	0.780232	0.443841	0.430738	0.495507	0.769375	0.425122	0.757769	0.636227	0.111717
226	3	4669	344	93.9774	1.89479	118.592	8.9786	138.337	9.63729	10.4498	0.629767	21.2666	4.82842	33.5996	6.98377	226	18	5016	0.020064	119.931	10.3303	22.106	5.90276	0.824462	0.470993	0.713218	0.760467	0.667663	0.646332	0.758274	0.701555	0.860447	0.649721	0.669458	0.374003	0.844697	0.752193	0.601974	0.623604	0.721691	0.677831	0.840012	0.526116	0.885267	0.690264	0.0881522
230	3	3896	293	110.258	0.808056	133.057	10.2072	152.719	11.1737	16.823	0.370093	30.0048	6.91805	45.2156	9.92439	230	22	4192	0.016768	134.415	11.4502	31.0586	8.15781	0.828244	0.473163	0.716842	0.762166	0.668893	0.650644	0.762762	0.701455	0.8651	0.656131	0.674976	0.373807	0.848282	0.755844	0.603292	0.623927	0.723521	0.678554	0.842199	0.523974	0.885615	0.693156	0.0878084
232	3	3454	268	117.062	2.22845	141.641	11.3764	160.755	12.4781	20.1363	1.14961	36.2252	8.74492	52.8035	12.3085	232	24	3725	0.0149	142.997	12.4958	37.405	10.02	0.830738	0.473826	0.721208	0.76604	0.66698	0.653289	0.76349	0.705101	0.867517	0.656779	0.677987	0.372483	0.852886	0.75651	0.608322	0.624966	0.725369	0.681074	0.842685	0.527919	0.885235	0.695217	0.0879027
238	19	1819	498	95.0882	3.62596	120.794	9.42716	138.617	10.1382	10.8569	1.25341	22.4926	5.30331	33.8568	7.57109	238	20	2336	0.009344	124.385	12.3055	24.8206	7.57276	0.849743	0.446062	0.91631	0.66631	0.651327	0.74208	0.699486	0.786815	0.834974	0.847603	0.579409	0.59375	0.825557	0.893622	0.606164	0.684717	0.769906	0.544521	0.525685	0.472389	0.950128	0.718969	0.0929059
242	19	1537	435	109.809	5.3789	133.399	10.5514	151.1	11.2487	16.7358	2.49353	30.2698	7.25377	43.8249	9.87132	242	24	1991	0.007964	137.041	13.2048	33.1022	9.78967	0.853591	0.447765	0.916123	0.669513	0.651683	0.749121	0.696886	0.785535	0.838272	0.845806	0.580613	0.596434	0.82672	0.895781	0.609995	0.683827	0.774987	0.545706	0.529633	0.479156	0.952285	0.720821	0.0920323
244	16	1387	397	118.312	5.62998	140.282	11.4757	158.284	12.1144	20.9024	2.9725	35.2224	8.67549	50.3972	11.8202	244	26	1800	0.0072	144.057	13.987	38.442	11.4514	0.855833	0.446944	0.916389	0.673333	0.654722	0.749444	0.699167	0.79	0.838056	0.848889	0.580833	0.596667	0.829722	0.898333	0.607222	0.686111	0.779722	0.548333	0.531111	0.483056	0.953333	0.722437	0.0917052
250	4	5597	164	93.1073	2.63538	117.87	9.07264	137.388	10.2294	10.1754	0.868093	20.8947	4.85017	32.9863	7.46839	250	18	5765	0.02306	118.408	9.6886	21.2313	5.34336	0.854206	0.658803	0.903816	0.890286	0.532871	0.706592	0.799219	0.811362	0.88118	0.817693	0.42706	0.687598	0.940243	0.82758	0.741631	0.773114	0.69575	0.322116	0.722376	0.314397	0.934172	0.762087	0.0861152
254	2	4811	138	113.941	1.34352	131.004	10.3991	150.722	11.6057	18.5624	0.65351	28.6798	6.91108	43.5545	10.4214	254	22	4951	0.019804	131.547	10.9316	29.0904	7.44847	0.856191	0.659968	0.903454	0.891133	0.535952	0.707736	0.802565	0.812159	0.884569	0.818017	0.424258	0.690366	0.940113	0.828721	0.743486	0.774086	0.696526	0.322359	0.722985	0.31428	0.935468	0.763368	0.0854183
256	2	4348	129	121.181	0.10442	139.362	11.5194	159.181	12.8784	22.303	0.0574022	34.5529	8.66987	51.36	12.7261	256	24	4479	0.017916	139.925	12.0306	35.0315	9.25237	0.858227	0.662871	0.904331	0.892275	0.535946	0.710761	0.803528	0.815919	0.886693	0.819826	0.427439	0.695468	0.93983	0.828868	0.745479	0.773164	0.696138	0.320607	0.72092	0.314244	0.936035	0.765076	0.0845805
262	9	3582	730	94.6992	2.72012	115.927	8.74442	134.284	10.1893	10.7047	0.926202	19.8694	4.53489	30.8279	7.06188	262	20	4321	0.017284	118.984	11.3782	21.7017	6.5254	0.826198	0.521291	0.53888	0.649387	0.644411	0.67334	0.676117	0.724832	0.641055	0.791831	0.511571	0.630525	0.947466	0.763828	0.712798	0.410322	0.54617	0.414487	0.703425	0.408007	0.761745	0.655349	0.122673
266	5	2988	630	120.502	3.93033	135.723	10.5485	151.117	11.6392	22.0011	2.1143	31.8527	7.50587	43.889	10.1878	266	24	3623	0.014492	138.379	12.24	33.9321	9.2477	0.827215	0.527601	0.541954	0.653602	0.650014	0.674303	0.681341	0.726608	0.642009	0.796439	0.514077	0.635247	0.947143	0.764008	0.714325	0.41554	0.551063	0.415816	0.703285	0.403119	0.766768	0.658516	0.122794
268	5	2602	591	131.697	5.6223	145.756	11.8539	159.824	13.2672	28.752	3.70269	39.4813	9.74611	52.0314	13.0923	268	26	3198	0.012792	148.334	13.3096	41.7839	11.5312	0.833021	0.536429	0.552689	0.661507	0.651032	0.680269	0.688399	0.730926	0.646811	0.8005	0.515791	0.641338	0.945747	0.764071	0.71576	0.423233	0.558474	0.417136	0.700281	0.398999	0.772983	0.664278	0.122658
274	15	4755	516	93.8714	3.78968	118.208	9.24524	136.361	9.84006	10.4532	1.31787	21.0872	5.00711	32.2224	7.02404	274	19	5286	0.021144	119.911	10.8319	22.144	6.21944	0.737609	0.47115	0.651722	0.48969	0.645762	0.526296	0.693435	0.718218	0.772512	0.704408	0.452043	0.38933	0.771377	0.764756	0.661748	0.515891	0.482879	0.516175	0.798146	0.449773	0.787268	0.615805	0.119403
278	12	3894	437	115.639	6.0024	138.695	11.135	155.534	11.3956	19.5482	3.02531	34.0221	8.27241	47.7514	10.428	278	23	4343	0.017372	140.326	12.3157	35.3636	9.49057	0.741653	0.478586	0.65784	0.496201	0.648285	0.533848	0.696869	0.726226	0.772853	0.70723	0.457518	0.392356	0.775386	0.769399	0.66256	0.518996	0.488142	0.520723	0.800599	0.453258	0.788395	0.620769	0.118984
280	10	3428	396	124.911	7.69793	148.069	12.6682	164.032	12.9184	24.6913	4.47576	41.4683	10.7715	56.1073	13.0051	280	25	3834	0.015336	149.657	13.6409	42.9366	11.9152	0.747783	0.480308	0.662233	0.502608	0.653886	0.539515	0.697444	0.726526	0.774909	0.708399	0.464137	0.396844	0.779604	0.770475	0.660929	0.52204	0.491262	0.523344	0.802686	0.4524	0.790689	0.624559	0.119234
286	20	6993	496	93.3527	3.04268	118.603	9.17028	138.185	9.87739	10.2638	1.01715	21.2891	4.98884	33.5168	7.24051	286	18	7509	0.030036	119.829	10.5028	22.0674	6.01981	0.885005	0.528299	0.598282	0.687042	0.720735	0.649221	0.75283	0.700759	0.833533	0.651751	0.621721	0.493275	0.844254	0.767146	0.57491	0.657478	0.746637	0.621388	0.774138	0.670595	0.878746	0.692415	0.0987328
290	17	5851	411	111.109	4.88936	133.499	10.5445	153.226	11.4253	17.3094	2.25377	30.3363	7.24938	45.6957	10.3414	290	22	6279	0.025116	134.73	11.7274	31.3064	8.42291	0.888677	0.532569	0.60121	0.693343	0.72193	0.651776	0.758481	0.704093	0.836996	0.647874	0.626374	0.498089	0.845995	0.76716	0.57541	0.659341	0.750916	0.624542	0.774088	0.671046	0.878325	0.69565	0.0982712
292	15	5199	366	119.466	7.18091	141.512	11.6847	160.999	12.576	21.6008	3.75357	36.1667	9.01497	53.0556	12.4494	292	24	5580	0.02232	142.731	12.7456	37.2353	10.2011	0.891308	0.535932	0.601971	0.697222	0.723835	0.654032	0.76129	0.707706	0.839337	0.649373	0.625538	0.499194	0.846057	0.768369	0.57276	0.66147	0.753584	0.626703	0.771864	0.670699	0.880197	0.697779	0.0979539
298	13	3428	711	92.2774	2.37885	118.605	9.48146	136.222	9.89944	9.90304	0.786152	21.3162	5.15877	32.1311	7.05244	298	20	4152	0.016608	121.54	11.7358	23.1324	6.90141	0.784441	0.48868	0.816233	0.683646	0.634634	0.625843	0.811777	0.707009	0.918955	0.717606	0.592847	0.569605	0.835381	0.793593	0.76421	0.671484	0.713873	0.542389	0.715318	0.497832	0.942076	0.69936	0.0956445
302	10	2906	628	112.457	2.98984	134.003	10.802	150.729	11.2503	17.8798	1.42509	30.7029	7.49119	43.5107	9.92472	302	24	3544	0.014176	136.906	12.6725	32.9362	9.38187	0.788798	0.498307	0.816027	0.687782	0.636005	0.62895	0.814898	0.710497	0.919441	0.714447	0.596783	0.569836	0.834509	0.793736	0.760158	0.678471	0.718962	0.541761	0.715152	0.497884	0.941874	0.70238	0.0960803
304	10	2610	571	119.331	4.00268	141.107	11.8599	157.38	12.7167	21.3718	2.05824	35.885	9.14706	49.6386	12.2039	304	26	3191	0.012764	143.95	13.595	38.3006	11.1253	0.794265	0.506268	0.815575	0.693513	0.639455	0.630993	0.818552	0.710436	0.921655	0.712943	0.599342	0.572234	0.836102	0.796459	0.762927	0.681134	0.722814	0.541053	0.71498	0.49718	0.942808	0.70572	0.0956837
310	9	7046	357	92.4273	1.5708	115.294	8.61058	135.911	9.45299	9.9399	0.506356	19.5407	4.41943	31.8676	6.56203	310	18	7412	0.029648	116.259	9.74493	20.1228	5.26623	0.785753	0.430383	0.781975	0.753036	0.634377	0.606449	0.716338	0.694954	0.753238	0.857056	0.555248	0.605167	0.927213	0.806732	0.752833	0.654209	0.608877	0.449609	0.731719	0.454263	0.910753	0.684408	0.111131
314	8	5933	300	111.602	3.53256	132.561	10.3472	152.276	10.61	17.4921	1.66234	29.6916	7.03888	44.7545	9.12204	314	22	6241	0.024964	133.482	11.2075	30.4001	7.85491	0.792501	0.439192	0.786493	0.755969	0.63908	0.610719	0.72216	0.692758	0.75701	0.857955	0.556321	0.608396	0.926454	0.804759	0.753805	0.657427	0.610639	0.45145	0.729691	0.450889	0.914517	0.688512	0.110391
316	8	5298	278	122.794	4.83073	144.068	11.9751	163.462	12.1084	23.3066	2.62009	38.1646	9.6564	55.4101	12.0164	316	24	5584	0.022336	145.003	12.7236	39.0019	10.4924	0.796293	0.444395	0.789309	0.759133	0.642461	0.615419	0.726092	0.69735	0.757074	0.858972	0.557128	0.6113	0.925681	0.803814	0.752059	0.660279	0.614703	0.454692	0.729943	0.450573	0.915562	0.691608	0.109957
322	7	10580	1402	93.4021	1.20461	113.24	8.53532	133.668	9.70715	10.2526	0.394765	18.5249	4.23156	30.3633	6.59974	322	19	11989	0.047956	115.617	10.8945	19.9045	5.95156	0.887522	0.521228	0.731254	0.740387	0.725498	0.674785	0.709901	0.740846	0.73997	0.889732	0.525357	0.629661	0.868796	0.782843	0.769289	0.575611	0.614939	0.456919	0.722621	0.454291	0.862332	0.715741	0.120532
326	6	8941	1218	119.829	3.38562	133.409	10.6121	153.356	11.4978	21.6191	1.82643	30.2835	7.29651	45.8178	10.3257	326	23	10165	0.04066	135.791	12.5305	32.1397	9.22602	0.888883	0.528923	0.735366	0.742105	0.731038	0.676488	0.712494	0.744811	0.74181	0.892622	0.528972	0.632563	0.869257	0.782981	0.770782	0.578406	0.619036	0.457059	0.721003	0.45273	0.863748	0.718942	0.119909
328	5	8069	1097	133.181	4.88429	142.484	12.1304	162.464	12.8635	29.688	3.2152	36.9601	9.50985	54.5396	13.048	328	25	9171	0.036684	144.869	13.8341	39.0589	11.5122	0.89156	0.535383	0.739178	0.74512	0.734435	0.681605	0.715244	0.748065	0.743212	0.894232	0.532712	0.634391	0.870352	0.785083	0.772217	0.581998	0.623814	0.455076	0.72075	0.448915	0.865227	0.722258	0.119791
334	9	6641	2878	94.2667	3.45518	114.091	8.41519	131.171	9.88317	10.5761	1.21072	18.9305	4.2243	28.7361	6.56243	334	21	9528	0.038112	119.232	11.8718	21.8845	6.7698	0.891058	0.587741	0.747114	0.685506	0.709908	0.635023	0.725441	0.759761	0.745067	0.74323	0.530856	0.571788	0.849654	0.796862	0.730793	0.63707	0.608785	0.507714	0.736723	0.571841	0.853537	0.714063	0.11345
338	7	5570	2460	112.982	4.34006	128.834	9.80265	144.794	11.5214	18.1712	2.04919	27.243	6.28012	38.6764	9.34854	338	25	8037	0.032148	133.706	12.716	30.7347	9.05424	0.893244	0.591639	0.750467	0.689312	0.71233	0.642217	0.72751	0.761478	0.746672	0.743623	0.532661	0.574219	0.852432	0.798494	0.734727	0.638982	0.60968	0.511323	0.736593	0.571357	0.857223	0.716963	0.113824
340	7	4948	2256	125.394	5.15806	140.286	11.2105	155.168	12.9726	24.8255	3.14243	35.1952	8.53538	47.6474	12.0887	340	27	7211	0.028844	144.928	13.6701	39.0809	11.3682	0.893981	0.598599	0.753987	0.692622	0.716822	0.64679	0.7327	0.765428	0.748925	0.744557	0.534045	0.578145	0.853834	0.801553	0.733948	0.641173	0.611496	0.509777	0.735682	0.569963	0.857787	0.720225	0.113787
346	98	11466	1551	94.501	3.2905	117.349	8.88423	135.626	10.0302	10.6504	1.14136	20.6091	4.72787	31.7307	7.09427	346	19	13115	0.05246	119.34	10.9739	21.85	6.2716	0.73618	0.563973	0.757682	0.634083	0.726649	0.651658	0.738887	0.731605	0.827945	0.626763	0.543271	0.504842	0.809302	0.804003	0.599504	0.592947	0.559474	0.566489	0.771216	0.55875	0.879718	0.680691	0.103325
350	81	9564	1323	117.145	5.6171	136.04	10.5279	153.118	11.654	20.2947	2.91777	32.07	7.51313	45.6298	10.4925	350	23	10968	0.043872	137.96	12.1406	33.6187	9.13064	0.741475	0.566147	0.759209	0.639223	0.726568	0.655224	0.743435	0.733178	0.828136	0.626413	0.543764	0.507248	0.809309	0.803884	0.601021	0.595049	0.560677	0.56642	0.77097	0.561543	0.879969	0.683153	0.103132
352	70	8531	1199	125.327	7.08856	143.763	11.7133	160.267	12.7611	24.8952	4.20678	37.8928	9.33343	52.3749	12.4979	352	25	9800	0.0392	145.651	13.1113	39.5718	10.9141	0.748827	0.572347	0.759745	0.64148	0.728724	0.658163	0.747857	0.734286	0.83051	0.626122	0.544439	0.510306	0.80949	0.806071	0.603571	0.596327	0.564643	0.567398	0.771327	0.566122	0.880918	0.686403	0.102899
358	6	13943	1469	91.8705	1.96536	116.714	9.02657	134.658	9.6386	9.76705	0.632734	20.2925	4.74004	31.0254	6.60511	358	19	15418	0.061672	118.414	10.515	21.311	5.86999	0.821313	0.478564	0.742444	0.683357	0.704372	0.680925	0.776236	0.791607	0.782267	0.81914	0.589798	0.50814	0.894312	0.811065	0.727007	0.721527	0.64055	0.492703	0.690362	0.503405	0.917661	0.703243	0.101074
362	5	11756	1240	111.271	2.25665	134.34	10.5682	151.932	11.3865	17.3071	1.02704	30.9057	7.3512	44.5569	9.96671	362	23	13001	0.052004	136.009	11.8448	32.2025	8.63153	0.823937	0.484578	0.748519	0.685063	0.706792	0.679332	0.779286	0.7939	0.782978	0.822783	0.592647	0.510345	0.89547	0.810591	0.729021	0.722252	0.640989	0.492462	0.691293	0.502308	0.918814	0.705983	0.100375
364	5	10548	1110	120.866	6.19309	143.922	11.9183	161.269	12.9291	22.3033	3.4311	38.0428	9.54264	53.3744	12.8854	364	25	11663	0.046652	145.563	13.0601	39.4952	10.8872	0.828646	0.490483	0.751436	0.689617	0.70788	0.679885	0.783203	0.797565	0.782389	0.825002	0.594916	0.509346	0.896339	0.812184	0.729101	0.723656	0.642545	0.492326	0.691589	0.501758	0.918503	0.708907	0.0997256
370	35	11632	2127	94.3199	3.70148	115.989	8.50329	136.113	9.90685	10.6	1.28624	19.8823	4.38891	32.0539	6.97047	370	19	13794	0.055176	119.037	11.4231	21.7356	6.58543	0.783819	0.409888	0.776678	0.685334	0.678918	0.640133	0.713354	0.708424	0.735972	0.829636	0.626251	0.585436	0.907931	0.806691	0.68508	0.663839	0.705452	0.537806	0.699362	0.515695	0.8806	0.681987	0.0917809
374	32	9707	1844	114.703	5.49756	134.055	9.97938	152.944	11.474	19.0573	2.76072	30.6511	6.86602	45.4512	10.2068	374	23	11583	0.046332	137.008	12.3942	32.9752	9.27116	0.785461	0.41276	0.77972	0.688509	0.683286	0.640205	0.717388	0.711905	0.73759	0.832427	0.627601	0.585211	0.9084	0.80834	0.685185	0.665113	0.706337	0.540361	0.69943	0.515324	0.882587	0.684314	0.0918943
376	26	8612	1681	126.55	7.74154	144.9	11.2631	163.254	12.9394	25.666	4.53323	38.7257	9.06496	55.334	13.1087	376	25	10319	0.041276	147.843	13.4298	41.3983	11.6123	0.789272	0.41598	0.780405	0.691249	0.685677	0.642795	0.720564	0.713102	0.737668	0.834189	0.628404	0.587896	0.908131	0.807588	0.686258	0.666247	0.707336	0.539345	0.698275	0.51347	0.882983	0.686393	0.0913134
382	7	13313	1754	93.2334	2.78053	115.532	8.69186	135.119	9.94904	10.2196	0.9443	19.666	4.47731	31.3736	6.99723	382	19	15074	0.060296	117.8	10.8615	21.0239	6.1277	0.873922	0.520101	0.75743	0.748806	0.812989	0.66555	0.793386	0.800617	0.709732	0.841747	0.639744	0.638517	0.894023	0.679349	0.719749	0.659414	0.648434	0.490248	0.695602	0.518907	0.869842	0.732475	0.096647
386	5	11315	1487	112.234	6.81793	130.569	10.098	150.777	11.6567	17.9308	3.21418	28.3695	6.64617	43.6018	10.241	386	23	12807	0.051228	132.909	12.1637	30.1341	8.66462	0.876083	0.523776	0.762317	0.751737	0.817014	0.667799	0.794448	0.801007	0.712032	0.842781	0.64168	0.639611	0.894589	0.678535	0.719372	0.661865	0.649801	0.489654	0.69747	0.519403	0.870579	0.73492	0.0962523
388	4	10220	1340	120.232	7.08452	137.262	11.1803	157.87	12.8319	22.0081	3.75883	33.001	8.15704	50.1113	12.3396	388	25	11564	0.046256	139.644	13.1608	34.9799	10.3201	0.878675	0.52884	0.763274	0.755145	0.819353	0.671264	0.796437	0.801669	0.714199	0.844474	0.643462	0.640566	0.893376	0.678182	0.720425	0.665211	0.651721	0.491223	0.697207	0.519457	0.87327	0.737262	0.0961222
394	17	12920	2402	93.5096	2.29213	113.937	8.33962	133.725	9.50054	10.3012	0.765368	18.8495	4.18013	30.382	6.46797	394	19	15339	0.061356	117.013	11.1822	20.6459	6.241	0.874242	0.53641	0.762305	0.748419	0.751874	0.714714	0.774399	0.737336	0.754938	0.803801	0.67775	0.575037	0.837864	0.717615	0.711096	0.66005	0.662657	0.519167	0.777626	0.564444	0.87271	0.730199	0.102242
398	14	10931	2041	105.18	4.81743	123.512	9.46155	142.726	10.7083	14.7009	1.95202	24.023	5.58216	36.9708	8.33464	398	23	12986	0.051944	126.512	11.9494	26.0479	7.71321	0.878408	0.54089	0.76671	0.75335	0.75566	0.71939	0.773679	0.739681	0.75616	0.804905	0.680117	0.576852	0.840675	0.719467	0.711805	0.65998	0.666757	0.520946	0.778069	0.564339	0.872902	0.733441	0.10119
400	12	9784	1849	113.777	7.42288	132.82	10.7498	151.541	11.9846	18.7046	3.45282	29.9058	7.35222	44.2991	10.5326	400	25	11645	0.04658	135.773	12.9327	32.1797	9.53396	0.880721	0.544354	0.769515	0.75599	0.759511	0.724431	0.775912	0.741091	0.757278	0.806784	0.682353	0.578446	0.841992	0.719279	0.711636	0.660155	0.668141	0.52134	0.777458	0.562774	0.873293	0.735902	0.100683
406	42	14481	3070	93.1823	2.75724	115.427	8.60801	133.591	9.51243	10.2023	0.922604	19.6068	4.41054	30.293	6.47377	406	20	17593	0.070372	118.543	11.2179	21.4491	6.33021	0.847212	0.53203	0.782186	0.671887	0.726539	0.727591	0.739186	0.791139	0.788922	0.75405	0.588501	0.57898	0.837606	0.780907	0.668306	0.697152	0.616239	0.475303	0.761439	0.513613	0.875661	0.716414	0.0943819
410	37	12171	2632	109.941	3.60224	128.423	9.90946	146.156	10.9985	16.7294	1.62562	26.9965	6.28672	39.6919	8.96105	410	24	14840	0.05936	131.522	12.2083	29.2225	8.39978	0.849933	0.538612	0.783794	0.675809	0.730458	0.728706	0.742318	0.795283	0.78841	0.75593	0.590566	0.579245	0.838073	0.781368	0.668464	0.695384	0.616476	0.474629	0.76277	0.517318	0.87719	0.719137	0.0940009
412	29	10952	2398	121.528	5.59661	137.756	11.0908	154.917	12.418	22.6356	3.07562	33.3419	8.12494	47.3364	11.3924	412	26	13379	0.053516	140.797	13.1344	35.827	10.3198	0.851521	0.542978	0.785597	0.679498	0.732641	0.730735	0.745048	0.797556	0.789297	0.755774	0.59115	0.580611	0.838815	0.781262	0.669071	0.694409	0.618581	0.475334	0.762763	0.516145	0.878167	0.721185	0.0937708
418	19	16880	2592	93.0533	2.68672	116.442	8.77891	134.471	9.72131	10.1591	0.923773	20.1337	4.59072	30.9081	6.74108	418	19	19491	0.077964	118.817	10.8371	21.5568	6.1486	0.805603	0.461469	0.737186	0.705377	0.711662	0.678339	0.700144	0.747935	0.75617	0.768765	0.594505	0.549638	0.858165	0.769124	0.729773	0.676389	0.67072	0.535067	0.682982	0.581679	0.905341	0.691236	0.0999528
422	17	14140	2195	113.269	4.53473	133.103	10.2848	150.38	11.1701	18.3162	2.16026	30.045	7.03749	43.2	9.66997	422	23	16352	0.065408	135.402	11.9762	31.7987	8.69949	0.808066	0.466793	0.740613	0.709546	0.71398	0.680284	0.704256	0.750092	0.75951	0.771007	0.59586	0.551584	0.858335	0.771007	0.728841	0.677257	0.670682	0.535439	0.68273	0.581672	0.905302	0.694081	0.0996852
424	14	12584	1976	122.175	5.70887	141.506	11.5526	158.233	12.5966	23.0022	3.19618	36.1473	8.96671	50.4153	12.0848	424	25	14574	0.058296	143.755	13.0392	38.0692	10.6446	0.811514	0.470804	0.744099	0.712399	0.717305	0.681659	0.706429	0.751407	0.761562	0.773329	0.59764	0.551599	0.858652	0.771442	0.728935	0.676685	0.671504	0.535611	0.681899	0.582647	0.906992	0.696558	0.0996187
430	20	17599	2654	94.7014	4.2646	115.879	8.58448	135.592	9.81879	10.7447	1.52287	19.8328	4.43626	31.6852	6.89916	430	19	20273	0.081092	118.439	11.0171	21.3755	6.27777	0.840083	0.460859	0.768682	0.692177	0.783333	0.657032	0.708775	0.745524	0.746017	0.787377	0.674419	0.576752	0.849652	0.75566	0.705076	0.704311	0.654984	0.536748	0.699773	0.52782	0.889952	0.705738	0.0890764
434	18	14846	2253	113.353	5.42108	131.097	9.97086	150.758	11.2369	18.3952	2.69493	28.6968	6.60371	43.5299	9.76133	434	23	17117	0.068468	133.667	12.1444	30.6383	8.6991	0.842204	0.464451	0.771017	0.696033	0.783753	0.659783	0.710843	0.747941	0.747006	0.788047	0.675878	0.579482	0.850149	0.754922	0.706929	0.703832	0.655313	0.536776	0.702051	0.527721	0.890869	0.70783	0.0887564
436	15	13310	2044	122.012	7.58319	140.001	11.1586	159.487	12.3896	23.0284	4.46069	34.978	8.42568	51.5714	12.0467	436	25	15369	0.061476	142.575	13.1336	37.1732	10.6179	0.843972	0.468606	0.774026	0.698191	0.78577	0.660388	0.711562	0.750081	0.748227	0.788438	0.677175	0.580519	0.850153	0.755677	0.708764	0.70434	0.656028	0.536437	0.701347	0.527165	0.891502	0.709689	0.0885481
442	12	15713	2851	93.6504	2.23866	115.494	8.62734	135.359	9.89064	10.3466	0.741538	19.6421	4.42846	31.5321	6.96454	442	19	18576	0.074304	118.529	11.3859	21.4609	6.51756	0.839147	0.530766	0.746689	0.729194	0.762408	0.711213	0.769649	0.777159	0.696813	0.823051	0.669977	0.603924	0.858446	0.718427	0.7047	0.681255	0.639723	0.546377	0.655954	0.506837	0.878768	0.720986	0.0933467
446	8	13299	2392	115.57	2.77506	130.672	9.98821	150.665	11.131	19.3916	1.41932	28.4241	6.57364	43.437	9.64854	446	23	15699	0.062796	133.71	12.4573	30.707	8.94223	0.840085	0.535034	0.749729	0.732053	0.764953	0.712752	0.772183	0.778202	0.696955	0.82397	0.671317	0.606663	0.859036	0.71839	0.706606	0.679629	0.640519	0.545926	0.655647	0.506434	0.879865	0.722959	0.0930426
448	8	11977	2148	122.744	5.43406	137.241	11.0761	157.34	12.2764	23.3069	2.98869	32.9746	8.06659	49.5344	11.6791	448	25	14133	0.056532	140.288	13.3835	35.486	10.5501	0.842036	0.54065	0.753662	0.733284	0.768804	0.715347	0.774499	0.780195	0.695818	0.82463	0.673389	0.606807	0.858558	0.718779	0.706219	0.681773	0.641831	0.546452	0.65669	0.507394	0.879856	0.725336	0.0924062
454	7	15057	2896	93.684	1.52147	114.062	8.35131	133.621	9.7507	10.3482	0.49522	18.9118	4.19487	30.3371	6.68871	454	19	17960	0.07184	117.208	11.214	20.7507	6.2978	0.877394	0.536609	0.756793	0.651726	0.738001	0.725724	0.774916	0.867622	0.703007	0.854427	0.651782	0.5674	0.807099	0.75618	0.714616	0.671186	0.599165	0.58441	0.704538	0.566927	0.877673	0.725474	0.0914766
458	3	12638	2493	116.176	0.671103	127.581	9.52847	146.499	11.0328	19.665	0.338556	26.4423	5.9825	39.9726	9.05635	458	23	15134	0.060536	130.695	12.048	28.6698	8.28263	0.880336	0.542322	0.759779	0.65376	0.740254	0.728756	0.777389	0.869962	0.705398	0.855293	0.65485	0.56938	0.809105	0.755418	0.716004	0.672195	0.600403	0.587254	0.704539	0.565647	0.878849	0.728205	0.0912502
460	3	11387	2245	122.844	1.73964	132.595	10.4988	151.378	12.0137	23.2439	0.973292	29.7295	7.12613	44.1623	10.5133	460	25	13635	0.05454	135.686	12.8209	32.1045	9.44852	0.882032	0.545398	0.76344	0.655702	0.744078	0.730363	0.778254	0.870847	0.708067	0.856252	0.656032	0.57136	0.810781	0.755666	0.715328	0.672827	0.599303	0.587055	0.705501	0.565713	0.879025	0.730222	0.0912546
466	113	17734	3255	94.5778	3.70442	116.135	8.5294	135.534	9.88814	10.6867	1.29945	19.9585	4.43218	31.652	6.95172	466	19	21102	0.084408	119.012	11.3382	21.7126	6.51519	0.847123	0.55881	0.760544	0.670529	0.760354	0.759786	0.765591	0.792697	0.758577	0.77097	0.609587	0.607454	0.856625	0.798976	0.722514	0.658303	0.654488	0.495522	0.685219	0.565326	0.87705	0.726339	0.089516
470	97	14992	2759	118.39	6.06296	135.63	10.134	154.386	11.4952	20.9661	3.22802	31.7446	7.18082	46.7323	10.4494	470	23	17848	0.071392	138.436	12.4505	34.0029	9.51336	0.850712	0.5625	0.763699	0.674585	0.762831	0.760197	0.767397	0.794067	0.759609	0.770535	0.611441	0.60864	0.858219	0.799669	0.724787	0.657665	0.652986	0.495041	0.685987	0.564853	0.878222	0.728643	0.0888262
472	85	13489	2484	125.924	7.30375	143.293	11.3544	161.602	12.7053	25.2654	4.49531	37.4843	8.99767	53.6644	12.673	472	25	16058	0.064232	146.033	13.3975	39.9225	11.3269	0.853282	0.567599	0.765537	0.678011	0.764634	0.761832	0.768994	0.79462	0.761521	0.770582	0.613744	0.610319	0.858606	0.80175	0.725153	0.659173	0.652385	0.495796	0.688504	0.565606	0.879437	0.730888	0.0884891
478	118	18794	2756	93.9249	3.16346	120.631	9.48552	137.551	9.72254	10.4554	1.09615	22.4079	5.32052	33.0478	7.01983	478	19	21668	0.086672	122.637	11.2423	23.6961	6.65921	0.841702	0.553351	0.771576	0.66799	0.761469	0.69155	0.738947	0.813411	0.731217	0.798966	0.629846	0.603171	0.851763	0.780067	0.659198	0.655806	0.68915	0.566019	0.717233	0.547974	0.865954	0.720802	0.095958
482	102	15857	2374	117.124	4.92958	139.005	11.0474	155.307	11.2432	20.2527	2.57639	34.2367	8.23937	47.5277	10.3532	482	23	18333	0.073332	140.995	12.4573	35.88	9.69012	0.84427	0.556319	0.772787	0.67133	0.764987	0.693804	0.742759	0.815115	0.732859	0.799105	0.63173	0.602847	0.852534	0.780914	0.658703	0.657476	0.688267	0.565128	0.718377	0.550837	0.866443	0.722948	0.0953627
484	90	14252	2173	129.749	6.72853	150.864	12.5068	166.98	12.8318	27.5721	4.37121	43.7924	11.0042	59.1285	13.6481	484	25	16515	0.06606	152.869	13.7651	45.7219	12.5606	0.847411	0.561853	0.776203	0.675386	0.766152	0.696367	0.746503	0.81647	0.734151	0.799183	0.63406	0.605904	0.854163	0.781108	0.659401	0.658644	0.688011	0.564093	0.717681	0.552498	0.866182	0.725709	0.094889
490	25	17697	1562	93.739	3.74239	118.33	9.04184	138.147	9.98635	10.4086	1.33756	21.1339	4.86706	33.5017	7.33933	490	18	19284	0.077136	119.903	10.6415	22.1218	6.13738	0.866755	0.538763	0.741651	0.697132	0.760631	0.711185	0.732602	0.741236	0.786118	0.806109	0.655206	0.616107	0.847438	0.779403	0.758479	0.720494	0.672734	0.540163	0.738566	0.550119	0.881923	0.725587	0.089069
494	19	15051	1336	109.655	6.39177	132.575	10.3813	152.036	11.5366	16.7195	3.21218	29.7037	7.02391	44.6693	10.2685	494	22	16406	0.065624	134.133	11.7804	30.9073	8.4169	0.869286	0.543429	0.742381	0.699896	0.761612	0.715927	0.735127	0.742289	0.788401	0.807631	0.6547	0.61764	0.846977	0.777703	0.757375	0.719158	0.672833	0.53965	0.739943	0.551749	0.883732	0.727617	0.0888552
496	15	13472	1205	121.236	7.19285	143.88	11.7279	163.114	12.7103	22.5662	3.97263	37.9855	9.36638	55.1627	12.9951	496	24	14692	0.058768	145.434	12.9567	39.3786	10.808	0.872175	0.548053	0.745338	0.70341	0.763375	0.718214	0.737306	0.743874	0.788899	0.808297	0.655493	0.619997	0.847944	0.777702	0.757998	0.719507	0.674347	0.539647	0.739484	0.552886	0.884257	0.729989	0.0887189
502	7	15908	2154	93.5794	2.99725	114.918	8.54619	135.512	9.85898	10.3374	1.01706	19.3486	4.36967	31.6342	6.94441	502	19	18069	0.072276	117.365	10.9836	20.8097	6.20075	0.852454	0.58058	0.746001	0.693647	0.739775	0.64915	0.749045	0.773562	0.729481	0.805191	0.671454	0.591981	0.887099	0.77157	0.717527	0.675024	0.666777	0.596547	0.702391	0.536942	0.850822	0.722353	0.0900929
506	6	13499	1865	111.254	5.2387	130.748	9.94092	151.009	11.2118	17.3918	2.43863	28.4697	6.58754	43.7416	9.77206	506	23	15370	0.06148	133.199	12.0834	30.3185	8.63903	0.854489	0.586109	0.750293	0.69499	0.741574	0.649967	0.750943	0.775049	0.730612	0.806278	0.673455	0.592941	0.887215	0.772056	0.717046	0.674951	0.66812	0.597105	0.70257	0.537703	0.851887	0.72455	0.0900868
508	4	12176	1691	118.419	6.9777	139.183	11.0862	159.297	12.3675	21.0358	3.79963	34.3711	8.33251	51.3879	12.03	508	25	13871	0.055484	141.629	13.0387	36.4417	10.4718	0.855778	0.589431	0.753082	0.697102	0.744179	0.652116	0.753442	0.777053	0.731382	0.806178	0.673816	0.59646	0.886418	0.771934	0.718297	0.675907	0.668373	0.596136	0.704203	0.538678	0.851993	0.726442	0.0900414
514	6	17015	3112	92.2148	1.87245	112.312	7.91662	133.064	9.68291	9.87543	0.604884	18.0371	3.83584	29.9573	6.54784	514	19	20133	0.080532	115.514	11.1307	19.8772	6.13674	0.843863	0.60756	0.767546	0.704565	0.766701	0.715293	0.761486	0.840014	0.711941	0.838449	0.653281	0.634555	0.861322	0.779789	0.740699	0.725029	0.672776	0.579397	0.733795	0.574629	0.884816	0.741095	0.090094
518	5	14473	2642	110.313	1.20361	126.82	9.22799	147.503	11.0745	16.8512	0.551914	25.9521	5.6962	40.7928	9.23447	518	23	17120	0.06848	130.007	12.1184	28.2397	8.32886	0.846086	0.612266	0.770006	0.70847	0.768078	0.719013	0.763084	0.842465	0.712558	0.838989	0.653826	0.636186	0.861069	0.779468	0.741355	0.726285	0.673131	0.578709	0.734258	0.576051	0.885864	0.74338	0.089478
520	4	13125	2413	117.693	4.65499	135.4	10.4264	156.026	12.1344	20.5348	2.39998	31.6158	7.3447	48.3047	11.4065	520	25	15542	0.062168	138.598	13.0604	34.204	10.1159	0.848475	0.616169	0.771908	0.711459	0.770042	0.721207	0.764895	0.843875	0.713132	0.840465	0.65442	0.637659	0.862019	0.780144	0.742601	0.726001	0.673948	0.57795	0.734687	0.577435	0.8856	0.745414	0.0890999
526	20	18683	4834	93.5514	2.12064	112.919	8.09393	132.587	9.69105	10.3123	0.707031	18.3391	3.97156	29.6421	6.52149	526	20	23537	0.094148	116.942	11.6135	20.6537	6.49553	0.831691	0.619684	0.769576	0.675362	0.750478	0.753771	0.770128	0.806836	0.774716	0.810447	0.630305	0.624187	0.863088	0.782364	0.711157	0.685389	0.656562	0.548796	0.698496	0.567511	0.876896	0.737148	0.0955487
530	14	15777	4154	112.026	2.87989	127.621	9.54487	146.689	11.0991	17.6733	1.36409	26.468	5.98346	40.1333	9.12091	530	24	19945	0.07978	131.581	12.5674	29.3079	8.74814	0.834545	0.623765	0.771371	0.678716	0.753873	0.754976	0.772349	0.808198	0.776134	0.811657	0.632489	0.624969	0.864051	0.78373	0.713337	0.687466	0.654826	0.548358	0.698947	0.568689	0.877438	0.73946	0.0950355
532	14	14208	3773	123.522	4.29899	136.229	10.7975	155.052	12.3413	23.6979	2.30801	32.2313	7.74362	47.447	11.3487	532	26	17995	0.07198	140.166	13.5246	35.4149	10.6215	0.836593	0.630092	0.774021	0.682023	0.757294	0.757266	0.774576	0.811003	0.778216	0.811781	0.634315	0.625729	0.864935	0.784579	0.714476	0.687913	0.654626	0.54893	0.698916	0.569047	0.877438	0.742116	0.0945463
538	6	16892	4965	92.2072	1.92087	114.635	8.44337	131.972	9.70821	9.87369	0.628683	19.2005	4.28085	29.2393	6.45867	538	20	21863	0.087452	118.566	11.3767	21.4777	6.43089	0.85727	0.572268	0.795065	0.685084	0.74729	0.682203	0.772881	0.834606	0.751109	0.813566	0.648218	0.63747	0.844212	0.806225	0.703563	0.676188	0.682752	0.605086	0.711705	0.569227	0.861364	0.735903	0.0913637
542	4	14306	4294	110.684	4.41227	128.64	9.71324	145.347	11.1413	17.0952	2.03026	27.1131	6.2005	39.0647	9.0158	542	24	18604	0.074416	132.492	12.2825	29.8695	8.58598	0.861401	0.575978	0.798081	0.687298	0.748656	0.68488	0.773866	0.836299	0.752473	0.814529	0.649699	0.639325	0.844953	0.806574	0.702	0.677865	0.682703	0.606133	0.711863	0.567593	0.86132	0.738172	0.0910946
544	3	12893	3884	122.578	2.41768	139.685	11.0021	156.077	12.6871	23.1069	1.36913	34.7285	8.3103	48.4306	11.8982	544	26	16780	0.06712	143.476	13.3468	37.898	10.921	0.863647	0.580632	0.8014	0.690554	0.750238	0.687157	0.775149	0.837604	0.753576	0.814958	0.651251	0.64118	0.844666	0.8073	0.702205	0.678903	0.68385	0.607688	0.71171	0.568653	0.861025	0.740418	0.0906733
550	8	17404	3553	91.5876	1.71637	112.668	8.16484	132.854	9.81276	9.67443	0.54955	18.2237	3.99358	29.8318	6.67134	550	20	20965	0.08386	116.081	11.3683	20.1877	6.30786	0.865991	0.601455	0.741331	0.704484	0.772001	0.662867	0.755211	0.776079	0.750942	0.819795	0.669282	0.63234	0.852707	0.769521	0.741975	0.71896	0.65979	0.624803	0.701622	0.572764	0.87429	0.734851	0.0888828
554	7	14726	3030	109.509	5.10089	127.446	9.42577	147.333	11.2534	16.5873	2.2982	26.351	5.91056	40.676	9.37304	554	24	17763	0.071052	130.832	12.3043	28.7907	8.54631	0.868378	0.605894	0.744328	0.7063	0.772279	0.666498	0.756488	0.77729	0.751253	0.821595	0.669256	0.633226	0.852136	0.771069	0.741541	0.72074	0.659967	0.625232	0.70143	0.575044	0.875303	0.736838	0.0885284
556	7	13256	2760	121.307	7.01497	137.964	10.691	157.726	12.3938	22.5966	3.99896	33.4455	7.85353	49.9106	11.8292	556	26	16023	0.064092	141.36	13.3002	36.2769	10.671	0.870686	0.611028	0.748206	0.708731	0.772733	0.669444	0.757786	0.779068	0.751982	0.821725	0.669912	0.636554	0.852088	0.770923	0.741965	0.721088	0.660082	0.625944	0.701585	0.576297	0.875616	0.739064	0.0879224
562	10	17723	4804	92.5052	3.28775	112.629	8.06517	132.107	9.57719	9.99478	1.1529	18.1979	3.93971	29.3155	6.41071	562	20	22537	0.090148	116.772	11.6016	20.5641	6.461	0.851289	0.632893	0.789502	0.681435	0.755269	0.64028	0.759529	0.78136	0.769956	0.811998	0.642499	0.644939	0.878866	0.77548	0.717753	0.757022	0.642188	0.591294	0.71021	0.595044	0.892421	0.737947	0.0909862
566	8	14969	4100	110.647	4.23141	126.455	9.41111	145.665	10.9126	17.0735	2.07415	25.7484	5.80376	39.2904	8.87036	566	24	19077	0.076308	130.577	12.5509	28.6552	8.62194	0.854694	0.637758	0.791844	0.685904	0.757168	0.642423	0.75916	0.78212	0.772842	0.81289	0.641794	0.6468	0.879541	0.774598	0.717933	0.757928	0.643262	0.589873	0.710541	0.596844	0.893511	0.740273	0.0902412
568	7	13521	3768	118.354	3.44016	134.988	10.5486	154.097	12.2045	20.8369	1.80484	31.3457	7.41246	46.5706	11.0886	568	26	17296	0.069184	139.144	13.4843	34.6583	10.4551	0.85725	0.64379	0.795646	0.68961	0.759193	0.645872	0.761506	0.782985	0.773734	0.813599	0.642403	0.648618	0.880637	0.77411	0.719502	0.758008	0.644195	0.590772	0.711667	0.597161	0.89408	0.742973	0.0896804
574	7	18107	5098	91.0486	1.11622	112.267	8.09944	130.762	9.57978	9.49967	0.353019	18.028	3.93876	28.442	6.25006	574	20	23212	0.092848	116.322	11.4083	20.3126	6.26916	0.847471	0.636007	0.750625	0.682944	0.789182	0.69994	0.779554	0.795688	0.744055	0.828515	0.631893	0.647144	0.846028	0.78552	0.746597	0.673617	0.682513	0.600358	0.724108	0.576663	0.897144	0.74095	0.0910186
578	6	15449	4417	110.464	3.14742	127.553	9.43539	145.772	10.9466	16.9551	1.43763	26.4171	5.91757	39.3798	8.90656	578	24	19872	0.079488	131.598	12.3838	29.2955	8.59923	0.850871	0.641179	0.753422	0.686368	0.790912	0.701213	0.781074	0.795491	0.746201	0.829484	0.634461	0.648173	0.846593	0.786257	0.746553	0.674844	0.682896	0.600317	0.723606	0.577496	0.89767	0.743331	0.0903075
580	5	13932	4030	118.017	6.12021	134.202	10.4649	152.303	12.0965	20.7743	3.2714	30.8016	7.27938	44.9761	10.7883	580	26	17967	0.071868	138.257	13.2238	33.9781	10.1095	0.853704	0.646324	0.755635	0.689625	0.79223	0.702816	0.784049	0.797045	0.747231	0.830105	0.637753	0.6483	0.84722	0.786998	0.745784	0.676769	0.682362	0.601074	0.722881	0.5787	0.897061	0.745646	0.0896774
586	12	19047	5667	92.2928	1.97144	112.906	8.06983	132.202	9.56413	9.90173	0.641338	18.331	3.95666	29.375	6.34536	586	20	24726	0.098904	117.318	11.7132	20.8582	6.54909	0.835275	0.623089	0.768442	0.677991	0.766258	0.728484	0.748807	0.833637	0.760111	0.824314	0.644746	0.635829	0.840775	0.771455	0.746623	0.673117	0.682763	0.616659	0.713318	0.613504	0.889772	0.73987	0.0891071
590	9	16210	4871	112.163	4.13679	128.472	9.44178	147.169	10.945	17.7748	1.98281	26.9842	6.00923	40.5037	9.02066	590	24	21090	0.08436	132.784	12.5881	30.1028	8.89248	0.838549	0.628212	0.771408	0.681342	0.768563	0.730014	0.750379	0.834282	0.760811	0.825439	0.646918	0.636344	0.84111	0.771906	0.748198	0.674917	0.682622	0.617212	0.713466	0.613016	0.890066	0.742285	0.0881786
592	9	14665	4433	122.088	4.30561	135.805	10.5904	154.212	12.072	22.8886	2.33312	31.9136	7.53836	46.6545	10.9456	592	26	19107	0.076428	140.069	13.432	35.3294	10.4976	0.841236	0.63236	0.77414	0.683598	0.771602	0.731015	0.751636	0.835087	0.761684	0.825614	0.648061	0.637384	0.84155	0.773224	0.749254	0.675198	0.683702	0.617601	0.713639	0.613728	0.890354	0.744339	0.087697
598	16	19494	5031	92.6191	1.86447	113.928	8.36305	132.971	9.74694	10.0051	0.610928	18.8469	4.18592	29.9019	6.57857	598	20	24541	0.098164	117.818	11.5992	21.1075	6.54109	0.807221	0.639623	0.813761	0.728149	0.743511	0.718227	0.737052	0.810134	0.772666	0.852084	0.667128	0.679842	0.855629	0.797095	0.754717	0.701581	0.700155	0.598142	0.701337	0.595778	0.869524	0.747819	0.0874233
602	14	16644	4368	107.525	3.18914	125.605	9.52286	144.385	11.0235	15.6462	1.38099	25.2506	5.79357	38.2915	8.78919	602	24	21026	0.084104	129.494	12.4656	27.9533	8.40869	0.810045	0.643394	0.815419	0.730453	0.744911	0.720536	0.738419	0.810021	0.771521	0.853324	0.66696	0.68118	0.857296	0.797132	0.755493	0.702773	0.701132	0.59902	0.701156	0.596452	0.869804	0.749581	0.0869423
604	13	15077	3955	117.24	1.92847	133.769	10.614	152.438	12.1517	20.2219	0.991712	30.5247	7.32853	45.0999	10.7893	604	26	19045	0.07618	137.634	13.322	33.5444	10.0877	0.812812	0.646443	0.81738	0.732817	0.745471	0.722762	0.739275	0.811735	0.772486	0.853242	0.667025	0.683486	0.857075	0.796456	0.754476	0.701339	0.700578	0.599475	0.701601	0.595983	0.869625	0.751189	0.0867529
610	40	20034	4493	93.8864	3.34515	115.426	8.57311	134.132	9.70309	10.4469	1.1634	19.604	4.40886	30.6761	6.67967	610	20	24567	0.098268	118.812	11.4219	21.614	6.52153	0.873876	0.67377	0.77942	0.730574	0.7656	0.68187	0.74767	0.812391	0.76792	0.825253	0.620405	0.669414	0.84123	0.770933	0.728925	0.729515	0.66457	0.635385	0.696137	0.598526	0.861196	0.754352	0.0858619
614	31	17146	3891	113.528	5.7141	130.772	9.94383	149.261	11.2294	18.4958	2.96377	28.4845	6.56668	42.2643	9.55821	614	24	21068	0.084272	134.161	12.4857	31.0148	8.9885	0.875024	0.677687	0.780591	0.732984	0.766969	0.685234	0.749881	0.812892	0.768298	0.82566	0.62042	0.669831	0.843127	0.772356	0.730254	0.728997	0.663827	0.634374	0.696079	0.597399	0.861615	0.755972	0.0858482
616	27	15518	3556	126.012	7.01517	141.706	11.2406	159.778	12.5914	25.3007	4.47039	36.2602	8.72816	51.8811	12.3201	616	26	19101	0.076404	145.049	13.4987	39.1528	11.2875	0.876315	0.68109	0.783127	0.736349	0.768625	0.687608	0.750327	0.813884	0.769541	0.825559	0.622585	0.671431	0.843542	0.773781	0.729412	0.730014	0.664965	0.635124	0.696587	0.596435	0.861473	0.757783	0.0858309
622	9	20256	3693	94.432	2.93545	114.915	8.62031	133.547	9.56854	10.6191	0.98633	19.3525	4.40092	30.2692	6.52539	622	19	23958	0.095832	117.779	11.0638	21.032	6.20623	0.86157	0.633651	0.775086	0.711871	0.763732	0.661616	0.789235	0.733575	0.763795	0.853619	0.653477	0.675328	0.8498	0.757534	0.794933	0.735662	0.656211	0.578909	0.713979	0.591285	0.891477	0.744858	0.0928263
626	6	17270	3185	112.983	3.39934	130.391	10.0261	148.418	11.0191	18.1413	1.63589	28.2487	6.58983	41.5373	9.27555	626	23	20461	0.081844	133.192	12.1069	30.3143	8.56143	0.863057	0.637872	0.778359	0.713968	0.764234	0.664752	0.789844	0.735546	0.765285	0.853331	0.655222	0.678217	0.850276	0.757636	0.794829	0.737403	0.656566	0.580128	0.713357	0.592493	0.892136	0.746809	0.0923491
628	6	15612	2925	124.127	6.27122	140.044	11.3199	157.573	12.2952	24.1452	3.72281	35.0296	8.61245	49.7519	11.6555	628	25	18543	0.074172	142.804	13.1407	37.3484	10.6177	0.866203	0.642722	0.781912	0.716928	0.766084	0.665966	0.791377	0.737637	0.767217	0.854096	0.656825	0.680958	0.849674	0.756647	0.79526	0.73788	0.658793	0.581729	0.71345	0.593971	0.892628	0.749262	0.0921
634	46	22823	3899	92.8577	2.3598	114.394	8.24345	135.011	9.85151	10.0896	0.78575	19.0669	4.15978	31.2888	6.88232	634	19	26768	0.107072	117.36	11.2249	20.8317	6.3589	0.851184	0.67902	0.767782	0.695084	0.791953	0.735281	0.78945	0.780559	0.745704	0.818048	0.666281	0.662377	0.857983	0.775646	0.774413	0.744266	0.66884	0.606526	0.713408	0.611383	0.889271	0.755385	0.0857836
638	36	19448	3347	117.959	4.45916	135.006	9.93824	155.068	11.3965	20.6653	2.31418	31.2949	6.98246	47.3322	10.4648	638	23	22831	0.091324	137.92	12.4168	33.6292	9.48825	0.852678	0.68188	0.770137	0.697801	0.792869	0.736214	0.790219	0.781657	0.747755	0.819587	0.66828	0.663703	0.85881	0.777955	0.77513	0.743441	0.668565	0.607485	0.712562	0.61134	0.889208	0.757033	0.0852425
640	31	17666	3063	127.026	5.64434	143.125	11.1561	162.856	12.7784	25.8235	3.45048	37.3311	8.81773	54.9149	12.9786	640	25	20760	0.08304	146.012	13.3994	39.9082	11.411	0.855949	0.685573	0.773386	0.700072	0.794268	0.737934	0.791137	0.78249	0.748145	0.820472	0.669268	0.664499	0.85843	0.777673	0.775554	0.744196	0.669677	0.608406	0.712211	0.611753	0.890318	0.759008	0.084943
646	6	20112	4635	92.3061	2.64268	114.483	8.49657	132.728	9.65996	9.91698	0.887296	19.1287	4.28716	29.7329	6.5299	646	20	24753	0.099012	117.894	11.2672	21.1121	6.32935	0.858886	0.662889	0.813114	0.711146	0.755121	0.719509	0.781804	0.793257	0.740456	0.831879	0.637014	0.665051	0.840302	0.809175	0.764958	0.739385	0.660082	0.597301	0.69531	0.613501	0.893993	0.756098	0.0864329
650	5	17174	4004	109.396	4.51622	129.569	9.78136	147.412	11.1296	16.5142	2.06077	27.7019	6.31404	40.7255	9.29492	650	24	21183	0.084732	132.937	12.244	30.161	8.64271	0.860832	0.666431	0.815206	0.714889	0.757022	0.72223	0.783765	0.794127	0.742647	0.832956	0.63964	0.665604	0.84032	0.81006	0.765992	0.740452	0.660624	0.598239	0.695888	0.615446	0.895223	0.758243	0.0861016
652	4	15604	3668	111.647	4.83617	135.645	10.8129	153.279	12.3314	17.5586	2.27071	31.8265	7.66388	45.8646	11.1491	652	26	19276	0.077104	138.995	13.1015	34.4949	10.0808	0.862342	0.670108	0.817701	0.717369	0.75856	0.723438	0.784447	0.795108	0.742945	0.834302	0.640589	0.666632	0.840164	0.811138	0.767405	0.742322	0.660277	0.599995	0.697422	0.616544	0.894947	0.759967	0.0859901
658	3	19190	4392	90.5692	0.417335	112.031	7.9791	132.489	9.74158	9.34745	0.129045	17.9077	3.84494	29.5817	6.51553	658	20	23585	0.09434	115.838	11.5317	20.0805	6.37185	0.852215	0.664935	0.804431	0.715858	0.724083	0.71537	0.751707	0.805788	0.766462	0.806339	0.613356	0.663282	0.841107	0.803477	0.7417	0.758893	0.681747	0.622705	0.7152	0.596354	0.859254	0.750709	0.0863174
662	3	16392	3782	104.259	1.47191	125.983	9.29223	146.022	10.9913	14.2403	0.594294	25.4547	5.66858	39.5831	8.92743	662	24	20177	0.080708	129.736	12.4115	28.1013	8.45419	0.854141	0.667889	0.80619	0.718244	0.726694	0.716509	0.75311	0.80795	0.766318	0.807727	0.613149	0.663107	0.842543	0.804406	0.743842	0.759429	0.68194	0.623854	0.716534	0.596546	0.859816	0.752428	0.0861381
664	3	14825	3471	115.609	1.71958	135.201	10.4758	154.871	12.1777	19.3907	0.858645	31.4845	7.38334	47.2611	11.1796	664	26	18299	0.073196	138.929	13.2889	34.4751	10.3036	0.856522	0.670856	0.807257	0.721952	0.72892	0.719657	0.754385	0.80958	0.767528	0.80917	0.615143	0.66367	0.842341	0.804798	0.743128	0.760315	0.682168	0.625417	0.716815	0.597355	0.859801	0.754395	0.0858843
670	32	20151	6542	92.9803	2.22634	112.645	8.11455	132.187	9.55909	10.1273	0.742133	18.2092	3.97494	29.3658	6.37708	670	20	26725	0.1069	117.405	11.9713	20.9305	6.70897	0.830683	0.663293	0.785014	0.72391	0.761833	0.708812	0.768326	0.804696	0.774406	0.839719	0.632442	0.672105	0.859401	0.7858	0.73884	0.759719	0.676913	0.606193	0.712105	0.62305	0.870683	0.751978	0.0893006
674	26	17209	5585	109.802	4.35416	126.458	9.44484	145.478	10.9849	16.6914	2.028	25.7532	5.82894	39.1504	8.91123	674	24	22820	0.09128	131.094	12.8138	29.0217	8.85438	0.831792	0.667682	0.788256	0.725964	0.76422	0.710911	0.770289	0.805653	0.775504	0.839921	0.633326	0.672546	0.859224	0.784904	0.738322	0.760758	0.677739	0.605587	0.711854	0.623488	0.870311	0.753828	0.0889909
676	22	15528	5078	119.897	6.28409	135.723	10.6233	154.611	12.3103	21.7821	3.46688	31.861	7.56717	47.048	11.3388	676	26	20628	0.082512	140.356	13.7451	35.5889	10.8516	0.833745	0.671927	0.79123	0.729348	0.767622	0.712236	0.772688	0.807592	0.776566	0.840072	0.634405	0.673187	0.859148	0.785655	0.737978	0.760205	0.678835	0.605536	0.71129	0.622019	0.870201	0.755998	0.0884208
682	3	21219	5533	92.1524	0.981166	112.895	8.19273	131.178	9.50745	9.84672	0.311925	18.3342	4.02519	28.7036	6.26434	682	20	26755	0.10702	116.673	11.2616	20.4777	6.21409	0.85784	0.673986	0.797029	0.705812	0.774696	0.715829	0.761353	0.777014	0.783293	0.824182	0.681929	0.677313	0.84872	0.808092	0.751934	0.725827	0.669464	0.618539	0.703513	0.608559	0.873183	0.757925	0.0861048
686	2	18080	4778	108.894	1.03388	126.603	9.45042	144.526	10.9301	16.2107	0.459598	25.8412	5.84318	38.3921	8.74872	686	24	22860	0.09144	130.348	12.1965	28.4636	8.31004	0.860521	0.678106	0.798928	0.709318	0.776509	0.717738	0.761811	0.779178	0.785324	0.824497	0.68224	0.677472	0.849322	0.807568	0.75164	0.726225	0.670669	0.618001	0.705031	0.608508	0.87255	0.759934	0.0858823
688	1	16474	4367	121.033	0	136.337	10.6433	154.053	12.2606	22.222	0	32.2901	7.6318	46.5404	11.1673	688	26	20842	0.083368	140.049	13.1542	35.2755	10.2864	0.862153	0.68182	0.80189	0.711304	0.777684	0.719821	0.762763	0.780995	0.786945	0.826048	0.684699	0.677958	0.848743	0.807456	0.752183	0.726202	0.671025	0.618223	0.705403	0.610042	0.872205	0.761779	0.0855824
694	38	20546	5798	92.7371	2.02743	113.276	8.12841	133.094	9.86774	10.0455	0.667904	18.5134	4.0151	29.9953	6.68992	694	20	26382	0.105528	117.602	11.8772	21.0246	6.72028	0.847832	0.686605	0.765332	0.720548	0.773008	0.72123	0.785479	0.790785	0.779035	0.79975	0.664487	0.662573	0.855091	0.806326	0.784815	0.741661	0.657645	0.583011	0.713384	0.639906	0.873588	0.757018	0.0867108
698	30	17475	5009	114.505	4.96414	130.538	9.57253	149.825	11.2721	18.9357	2.45885	28.2984	6.26664	42.7432	9.67845	698	24	22514	0.090056	134.808	12.8178	31.4997	9.36057	0.850382	0.689638	0.767567	0.723883	0.774696	0.723039	0.788643	0.790797	0.780181	0.801523	0.665386	0.665053	0.854135	0.805899	0.785334	0.743204	0.65859	0.582726	0.715333	0.639913	0.873412	0.759026	0.0862659
700	27	15839	4562	120.168	6.95388	136.416	10.6663	155.482	12.4533	21.9729	4.10029	32.3469	7.64098	47.8548	11.6111	700	26	20428	0.081712	140.652	13.6563	35.7964	10.8328	0.852678	0.693264	0.769924	0.726209	0.7757	0.723884	0.790802	0.791169	0.78106	0.80255	0.66705	0.668152	0.853975	0.807054	0.784952	0.743073	0.659928	0.582509	0.716027	0.641032	0.874266	0.760843	0.0859351
706	0	18267	5040	0	0	114.024	8.37658	131.518	9.41735	0	0	18.8946	4.20372	28.9154	6.21758	706	20	23307	0.093228	117.807	11.2269	21.0615	6.26327	0.868923	0.6713	0.777277	0.712039	0.770798	0.693011	0.783005	0.816085	0.749453	0.819925	0.654953	0.705046	0.823808	0.80493	0.760415	0.743296	0.673274	0.617046	0.716394	0.626421	0.8863	0.757357	0.0853948
710	0	15653	4328	0	0	126.634	9.59655	143.897	10.6017	0	0	25.8734	5.9473	37.8621	8.38472	710	24	19981	0.079924	130.373	12.1268	28.4702	8.20525	0.871778	0.674015	0.779841	0.714279	0.773235	0.693484	0.784871	0.817051	0.752089	0.820329	0.656749	0.706771	0.822807	0.805765	0.761223	0.742781	0.674791	0.618212	0.715204	0.626195	0.886742	0.759254	0.0850124
712	0	14213	3965	0	0	136.1	10.7732	153.051	11.8558	0	0	32.1394	7.72272	45.5969	10.6197	712	26	18178	0.072712	139.798	13.054	35.0748	10.1053	0.874271	0.678457	0.781687	0.71592	0.775608	0.694906	0.78595	0.817692	0.753328	0.821763	0.658708	0.707999	0.821983	0.806002	0.761635	0.742821	0.674909	0.618852	0.715755	0.626884	0.886704	0.761141	0.0845751
718	18	20038	4397	93.868	2.84858	112.095	7.78506	133.28	9.60069	10.4296	0.966958	17.9254	3.75882	30.0936	6.52439	718	20	24453	0.097812	115.891	11.523	20.1079	6.41368	0.864638	0.663109	0.813806	0.776224	0.760377	0.709054	0.748558	0.816894	0.762728	0.840735	0.62704	0.706273	0.825113	0.799779	0.7523	0.776244	0.679937	0.60465	0.689445	0.641067	0.881589	0.764514	0.0846797
722	18	17207	3798	110.228	5.0398	125.135	9.10793	146.195	10.8767	16.9108	2.29479	24.9363	5.48747	39.7099	8.89744	722	24	21023	0.084092	128.927	12.4591	27.5985	8.44698	0.867264	0.666342	0.815107	0.779408	0.763759	0.70958	0.749132	0.818318	0.763354	0.842339	0.628645	0.708296	0.825691	0.800052	0.751938	0.775912	0.680445	0.605075	0.69022	0.641488	0.881439	0.76639	0.0842967
724	12	15657	3476	122.229	6.99347	133.819	10.2795	154.765	12.08	23.1042	3.8123	30.5231	7.08699	47.1524	11.1032	724	26	19145	0.07658	137.614	13.352	33.5377	10.2285	0.869444	0.671324	0.816062	0.781692	0.765761	0.710447	0.751528	0.820214	0.763489	0.843066	0.629877	0.709924	0.827083	0.800496	0.752102	0.776025	0.681013	0.605693	0.690494	0.642465	0.880935	0.76831	0.0841066
730	4	20193	6318	93.5996	2.39711	112.811	8.17318	130.592	9.34757	10.3324	0.787353	18.2927	4.00632	28.3113	6.07553	730	20	26515	0.10606	117.045	11.3648	20.6788	6.26514	0.860023	0.648859	0.796926	0.759344	0.798548	0.715369	0.757816	0.810598	0.768282	0.828512	0.634584	0.684198	0.849953	0.793494	0.769527	0.775636	0.644673	0.599793	0.696285	0.634094	0.883858	0.762026	0.0892282
734	3	17334	5476	112.31	3.96402	127.874	9.57595	145.067	10.5431	17.8377	1.82848	26.6266	6.04275	38.7715	8.42646	734	24	22813	0.091252	131.999	12.2611	29.5407	8.46837	0.862973	0.65318	0.797067	0.761079	0.800289	0.718253	0.760422	0.812125	0.768969	0.830272	0.636172	0.684522	0.849033	0.795161	0.770745	0.775786	0.646298	0.600403	0.696094	0.63363	0.883378	0.763972	0.0889279
736	2	15716	5017	127.047	0.906798	139.102	10.9128	155.931	11.8729	25.6895	0.547592	34.2917	8.15597	48.1769	10.951	736	26	20735	0.08294	143.173	13.2792	37.6505	10.715	0.865565	0.658283	0.801037	0.763106	0.801567	0.721244	0.762021	0.814637	0.769641	0.831517	0.637015	0.684929	0.849819	0.796552	0.770292	0.775524	0.646419	0.599783	0.694791	0.634242	0.883361	0.766289	0.0884868
742	8	19484	5781	93.2902	2.53063	112.397	7.97819	132.531	9.61602	10.2334	0.853906	18.0815	3.87321	29.598	6.47189	742	20	25273	0.101092	116.996	11.9126	20.7133	6.67665	0.855478	0.695604	0.794207	0.736478	0.788707	0.697859	0.744154	0.821153	0.764037	0.863649	0.63186	0.692439	0.846061	0.814624	0.761801	0.76283	0.69689	0.625391	0.717248	0.623749	0.87639	0.764955	0.0863274
746	7	16591	4969	109.625	2.95862	126.758	9.27739	146.54	10.9619	16.5693	1.34271	25.9189	5.73261	39.9964	8.99085	746	24	21567	0.086268	131.31	12.7841	29.1593	8.89344	0.857931	0.699124	0.796332	0.739602	0.790791	0.700121	0.74512	0.822738	0.766588	0.863449	0.632587	0.693722	0.846339	0.815691	0.762183	0.76522	0.698451	0.627463	0.716929	0.624287	0.876594	0.767028	0.0858699
748	6	15136	4555	119.774	2.79666	135.042	10.3858	154.593	12.275	21.5735	1.48384	31.365	7.28301	47.0259	11.2612	748	26	19697	0.078788	139.558	13.6311	34.9836	10.6649	0.859623	0.702061	0.799157	0.741915	0.793166	0.701274	0.746027	0.824339	0.768366	0.863736	0.632482	0.694268	0.847033	0.816749	0.76235	0.765751	0.699294	0.629715	0.716556	0.625121	0.877189	0.768768	0.0856201
754	2	20316	5985	91.6948	0.100562	112.152	8.01426	130.673	9.35811	9.69818	0.0317683	17.9678	3.88407	28.3641	6.10321	754	20	26303	0.105212	116.365	11.3961	20.3328	6.25567	0.858818	0.717827	0.817226	0.74328	0.783162	0.735467	0.794548	0.806619	0.776432	0.845873	0.67996	0.72832	0.833555	0.808577	0.756777	0.75058	0.665704	0.631449	0.722085	0.656503	0.897654	0.777526	0.0806191
758	1	17488	5208	108.314	0	130.357	9.48332	148.653	10.9453	15.9497	0	28.1745	6.21116	41.7233	9.25455	758	24	22697	0.090788	134.554	12.49	31.2829	9.04672	0.862228	0.721131	0.81861	0.745715	0.784112	0.737895	0.796603	0.808213	0.777041	0.846676	0.679451	0.729964	0.834251	0.809336	0.758426	0.751377	0.667379	0.633013	0.721902	0.656232	0.897872	0.779467	0.0805221
760	1	15939	4782	122.898	0	139.576	10.6382	157.69	12.2409	23.2602	0	34.6071	7.99604	49.8544	11.6558	760	26	20722	0.082888	143.756	13.4123	38.1251	11.0367	0.86495	0.723338	0.820867	0.747949	0.785445	0.740228	0.797534	0.808947	0.778376	0.847964	0.679206	0.729418	0.834307	0.809695	0.759603	0.751979	0.667696	0.634229	0.721069	0.656959	0.897187	0.7811	0.0802612
766	7	16937	6736	91.4046	1.15208	111.286	7.7652	130.628	9.61267	9.6113	0.364791	17.5441	3.7008	28.3591	6.27638	766	21	23680	0.09472	116.782	12.0725	20.6182	6.69642	0.870819	0.702745	0.803041	0.770481	0.777365	0.74489	0.793581	0.79527	0.765583	0.832137	0.704645	0.729096	0.840815	0.813281	0.77141	0.718201	0.656651	0.615139	0.718412	0.615709	0.896854	0.777106	0.0837967
770	5	14540	5820	108.539	4.52749	125.074	9.0659	144.086	10.8166	16.1338	2.12587	24.8967	5.46714	38.0345	8.60789	770	25	20365	0.08146	130.503	12.8847	28.6491	8.81941	0.873705	0.706384	0.80604	0.771937	0.780358	0.748416	0.795728	0.795998	0.767321	0.833219	0.705721	0.72988	0.840854	0.814068	0.770194	0.719077	0.657844	0.61564	0.718316	0.616008	0.896759	0.779308	0.0832141
772	5	13263	5357	120.082	5.71707	137.004	10.4218	155.723	12.1526	21.8529	3.24148	32.7342	7.54233	48.0298	11.3093	772	27	18625	0.0745	142.383	13.8476	37.1307	11.1935	0.87549	0.708966	0.809128	0.772752	0.78196	0.751034	0.797369	0.796752	0.768859	0.833557	0.706658	0.730846	0.841879	0.815329	0.770309	0.719275	0.658174	0.615678	0.718148	0.616752	0.897262	0.780958	0.0830232
778	7	18466	6394	93.1193	2.56915	112.815	8.06527	131.389	9.46764	10.1781	0.835369	18.2874	3.95495	28.8367	6.26335	778	21	24867	0.099468	117.586	11.7222	20.9976	6.55674	0.87037	0.670125	0.81383	0.763683	0.788837	0.736518	0.786565	0.825652	0.766739	0.8233	0.676016	0.695963	0.849861	0.809728	0.774681	0.7706	0.684803	0.603973	0.726264	0.639743	0.890518	0.774332	0.0839208
782	7	15896	5474	113.969	3.66918	129.085	9.51756	147.236	10.9292	18.6254	1.80721	27.3729	6.11155	40.557	9.05396	782	25	21377	0.085508	133.728	12.6821	30.7461	9.05117	0.871591	0.672545	0.817491	0.765192	0.789891	0.738387	0.788347	0.826636	0.766876	0.823268	0.676709	0.697128	0.85054	0.809983	0.774454	0.770782	0.685877	0.603289	0.727324	0.640595	0.891308	0.77583	0.0836517
784	7	14438	5045	118.125	6.53183	133.748	10.4537	151.786	11.9812	20.8523	3.4305	30.4938	7.21034	44.5108	10.5663	784	27	19490	0.07796	138.412	13.4421	34.1187	10.2552	0.873833	0.676937	0.819754	0.76783	0.793099	0.740534	0.790764	0.826937	0.768676	0.824602	0.678861	0.69941	0.850718	0.809774	0.776039	0.770626	0.687352	0.604515	0.728399	0.639969	0.891508	0.778101	0.0831818
790	62	22739	5138	93.6283	2.60391	114.838	8.35109	133.499	9.877	10.3457	0.876151	19.2946	4.26041	30.2671	6.74012	790	20	27939	0.111756	118.223	11.3269	21.2926	6.4386	0.845252	0.652815	0.839704	0.76531	0.747557	0.749347	0.789237	0.836125	0.796199	0.843928	0.638015	0.712445	0.877734	0.803894	0.786964	0.759315	0.692455	0.631232	0.706235	0.636422	0.889778	0.771785	0.0865994
794	56	19413	4420	112.897	4.41152	130.403	9.74105	148.686	11.3241	18.134	2.15236	28.2285	6.40089	41.7975	9.57968	794	24	23889	0.095556	133.745	12.3402	30.7154	8.85468	0.847901	0.657729	0.841852	0.767843	0.749759	0.751685	0.790615	0.837624	0.796664	0.844112	0.639081	0.712441	0.876638	0.804282	0.786492	0.759952	0.692348	0.631504	0.70612	0.635544	0.889552	0.7738	0.0859801
796	51	17682	4033	124.223	6.8212	140.249	11.0271	158.22	12.5807	24.2336	4.04402	35.1466	8.39643	50.4001	12.0433	796	26	21766	0.087064	143.541	13.3349	37.9473	10.9422	0.849766	0.662248	0.843655	0.770353	0.751401	0.753951	0.792383	0.837499	0.797574	0.84547	0.640196	0.713567	0.87593	0.805109	0.786869	0.760889	0.692364	0.631857	0.706699	0.634361	0.889346	0.775643	0.0857855
802	7	22377	4414	91.7636	0.949679	115.224	8.4661	133.836	9.8068	9.72298	0.302764	19.4948	4.3247	30.4867	6.73194	802	19	26798	0.107192	118.284	11.1145	21.3028	6.30392	0.87389	0.694044	0.804911	0.72136	0.790973	0.74319	0.764684	0.80187	0.750205	0.847209	0.632808	0.677215	0.837077	0.803623	0.778995	0.757445	0.671095	0.626483	0.713598	0.618796	0.876166	0.768498	0.0821083
806	7	19149	3820	103.737	2.3785	126.218	9.59429	144.493	11.0388	14.0418	0.955573	25.6226	5.898	38.3794	8.8695	806	24	22976	0.091904	129.249	11.9779	27.74	8.04273	0.875522	0.697097	0.80706	0.724517	0.791326	0.743928	0.766147	0.803034	0.751872	0.847885	0.635141	0.678077	0.83757	0.804949	0.778878	0.757486	0.671462	0.62624	0.713723	0.620386	0.876436	0.770132	0.0819507
808	7	17454	3487	114.806	3.60731	133.92	10.7199	152.026	12.2137	19.0345	1.78999	30.6381	7.43069	44.7523	10.8852	808	26	20948	0.083792	136.927	12.8931	32.9837	9.66612	0.878222	0.699088	0.809123	0.726633	0.793202	0.744653	0.766541	0.804659	0.752339	0.847957	0.636457	0.678704	0.838505	0.805972	0.779	0.758473	0.67109	0.62648	0.713911	0.619773	0.877315	0.771649	0.0817307
814	52	23522	4187	93.2233	2.53721	114.43	8.23071	135.487	9.83027	10.2116	0.849423	19.0837	4.15249	31.6128	6.85767	814	19	27761	0.111044	117.566	11.3961	20.9568	6.48225	0.855066	0.703739	0.801106	0.727495	0.772919	0.729711	0.790822	0.797432	0.780591	0.844224	0.68825	0.739094	0.836803	0.829329	0.760834	0.751882	0.646645	0.629084	0.703307	0.643349	0.890206	0.770779	0.0824233
818	44	20118	3590	108.734	5.44835	126.702	9.47707	147.551	10.9736	16.2569	2.50432	25.9031	5.86531	40.8175	9.08015	818	23	23752	0.095008	129.82	12.2843	28.1395	8.39068	0.856517	0.708319	0.804353	0.729896	0.775177	0.732275	0.793428	0.798333	0.782587	0.845045	0.689963	0.740548	0.837172	0.82993	0.760967	0.7528	0.646893	0.629757	0.703288	0.644704	0.889567	0.772985	0.0818723
820	41	18237	3293	116.517	6.79671	134.112	10.5166	154.993	12.1426	20.0368	3.49173	30.7459	7.30252	47.3645	11.1224	820	25	21571	0.086284	137.266	13.1644	33.2625	10.0019	0.858838	0.712438	0.805897	0.732071	0.776227	0.732905	0.794956	0.799221	0.784386	0.846461	0.690487	0.741667	0.836772	0.830305	0.761648	0.753187	0.647559	0.631241	0.704534	0.64436	0.889481	0.774714	0.081755
826	8	23868	4954	94.4688	2.39086	115.171	8.46183	133.556	9.71929	10.6212	0.804149	19.4684	4.33162	30.2903	6.66162	826	20	28830	0.11532	118.325	11.1251	21.3255	6.31319	0.856191	0.695265	0.823344	0.753087	0.799324	0.74778	0.738328	0.830055	0.780975	0.842785	0.701942	0.751179	0.79001	0.8406	0.755342	0.765938	0.669043	0.588571	0.702914	0.639681	0.877298	0.776372	0.0785987
830	8	20502	4310	108.69	5.68966	126.565	9.55187	144.766	10.9518	16.2465	2.51088	25.8275	5.89763	38.5828	8.78693	830	24	24820	0.09928	129.72	11.995	28.0394	8.09508	0.857756	0.698247	0.82506	0.75558	0.801128	0.749758	0.738638	0.830862	0.78191	0.843493	0.702015	0.75139	0.791136	0.841076	0.75413	0.764061	0.670085	0.589303	0.702619	0.641035	0.876954	0.777833	0.0784599
832	7	18717	3965	115.754	8.62088	134.889	10.6454	152.922	11.9484	19.7677	4.21554	31.2883	7.47897	45.4966	10.7081	832	26	22689	0.090756	138.034	12.865	33.7677	9.76515	0.859668	0.700934	0.828397	0.75779	0.802415	0.751025	0.74091	0.832187	0.783529	0.844065	0.704042	0.752259	0.792212	0.841267	0.75411	0.761757	0.671074	0.591168	0.702609	0.642095	0.876923	0.779637	0.0784014
838	15	21389	4948	92.6246	2.03327	114.008	8.21715	134.454	9.56875	10.0092	0.661824	18.8753	4.10961	30.8822	6.64788	838	20	26352	0.105408	117.835	11.6667	21.1247	6.63782	0.843579	0.674275	0.810679	0.775501	0.772958	0.787796	0.766128	0.814986	0.760151	0.860959	0.625873	0.759658	0.846103	0.835572	0.790168	0.762371	0.671922	0.620313	0.735902	0.652	0.889876	0.774305	0.0827323
842	12	18316	4288	111.622	3.26195	129.062	9.60493	149.053	10.8478	17.4938	1.56695	27.3665	6.15644	42.0443	9.24166	842	24	22616	0.090464	132.843	12.5962	30.1442	8.94838	0.845618	0.678082	0.811616	0.77768	0.774209	0.788999	0.767112	0.815728	0.762336	0.860652	0.628935	0.760081	0.847365	0.836001	0.789596	0.761938	0.673196	0.618898	0.736956	0.652237	0.889658	0.775903	0.082565
844	12	16645	3927	118.79	3.27052	135.011	10.7233	154.899	11.9444	21.0623	1.77477	31.3808	7.55247	47.2545	10.9959	844	26	20584	0.082336	138.796	13.4721	34.4032	10.4016	0.848207	0.681573	0.814443	0.77995	0.775408	0.791173	0.767489	0.816046	0.763093	0.861592	0.630223	0.760226	0.848863	0.836815	0.789885	0.762607	0.674262	0.619875	0.736956	0.652108	0.890255	0.777737	0.0820009
850	10	21934	4955	91.9133	1.67207	114.767	8.49517	133.881	9.5624	9.77701	0.546372	19.2694	4.31503	30.4929	6.53761	850	20	26899	0.107596	118.279	11.439	21.3333	6.48333	0.858731	0.674802	0.85676	0.749861	0.755772	0.762147	0.768969	0.77817	0.758318	0.854772	0.64508	0.730845	0.852318	0.811145	0.783765	0.782799	0.712592	0.618332	0.727518	0.625785	0.865088	0.773879	0.0843696
854	9	18834	4282	114.341	3.49339	132.582	9.97778	151.205	11.1756	18.8018	1.70213	29.6674	6.75389	43.9043	9.76098	854	24	23125	0.0925	136.023	12.5188	32.2994	9.2436	0.860584	0.678508	0.858616	0.751157	0.757514	0.763135	0.769859	0.778681	0.759416	0.855503	0.647892	0.731481	0.852454	0.810962	0.783524	0.783135	0.713751	0.620389	0.727481	0.624995	0.865405	0.775447	0.0842839
856	8	17148	3931	124.705	3.63645	143.811	11.3253	162.011	12.6534	24.3585	2.13909	37.8826	9.05632	54.0598	12.7643	856	26	21087	0.084348	147.197	13.5861	40.8932	11.6988	0.863376	0.682032	0.861052	0.754707	0.759022	0.764689	0.771589	0.77958	0.76016	0.855314	0.648551	0.732134	0.852184	0.812017	0.784227	0.78207	0.713259	0.621615	0.728601	0.624887	0.865438	0.77737	0.0838208
862	6	19756	4399	91.9722	0.959368	113.398	8.24041	132.748	9.69417	9.78919	0.305439	18.5803	4.08137	29.7494	6.55451	862	20	24161	0.096644	116.916	11.3377	20.6117	6.32837	0.860043	0.652249	0.821344	0.789723	0.77981	0.744485	0.765717	0.790572	0.761889	0.859298	0.651608	0.70233	0.845785	0.831526	0.784612	0.793303	0.704048	0.653429	0.703324	0.62843	0.875233	0.772516	0.0855828
866	3	16960	3815	111.535	3.87442	125.47	9.47413	144.482	10.9784	17.4714	1.81959	25.1662	5.75807	38.3628	8.77033	866	24	20778	0.083112	128.959	12.232	27.5881	8.20396	0.862306	0.656054	0.823467	0.791558	0.782558	0.747425	0.769468	0.79127	0.762393	0.85901	0.652758	0.703244	0.84563	0.830951	0.784604	0.793965	0.706228	0.652637	0.703123	0.627755	0.876023	0.774495	0.0853131
868	2	15475	3525	127.959	5.51162	134.356	10.6372	153.055	12.207	26.3848	3.37795	30.9246	7.41688	45.6497	10.9907	868	26	19002	0.076008	137.824	13.1389	33.6558	9.99876	0.863593	0.659299	0.826097	0.793732	0.784496	0.750395	0.771156	0.791838	0.762025	0.859962	0.653879	0.703794	0.846043	0.83157	0.784154	0.793522	0.706978	0.653221	0.703873	0.628802	0.876829	0.776186	0.0851586
874	20	20391	5329	93.2116	1.74791	113.428	8.10477	133.57	9.61858	10.1959	0.574936	18.5853	4.0152	30.2887	6.51628	874	20	25740	0.10296	117.583	11.7579	21.0017	6.64346	0.863228	0.683877	0.850719	0.748329	0.791822	0.733897	0.765346	0.820183	0.771911	0.862315	0.67704	0.713073	0.84425	0.847863	0.771601	0.737665	0.663811	0.630847	0.712354	0.609615	0.894891	0.778062	0.0826724
878	18	17581	4613	106.426	3.48891	123.695	9.22792	143.619	10.6412	15.1821	1.49615	24.1077	5.43661	37.6507	8.38021	878	24	22212	0.088848	127.819	12.5143	26.9131	8.26238	0.864938	0.688502	0.852512	0.74973	0.793197	0.736674	0.766905	0.82075	0.773951	0.862439	0.677854	0.713128	0.844611	0.84891	0.772015	0.737507	0.664753	0.630808	0.712723	0.610098	0.893706	0.779825	0.0825031
880	17	16085	4251	115.88	4.94631	132.162	10.2985	151.787	11.7774	19.6204	2.55471	29.4233	6.94663	44.4837	10.3722	880	26	20353	0.081412	136.247	13.2961	32.5607	9.91071	0.866432	0.691249	0.85609	0.752174	0.794723	0.739129	0.768806	0.820493	0.776225	0.864025	0.678745	0.714981	0.846165	0.849285	0.771655	0.736476	0.664521	0.631823	0.713629	0.609149	0.893161	0.781675	0.0820507
886	10	20888	5547	92.3446	1.41777	113.577	8.17824	132.143	9.47196	9.91183	0.459601	18.6627	4.06937	29.3293	6.33377	886	20	26445	0.10578	117.463	11.3587	20.8968	6.35593	0.861089	0.703857	0.813443	0.729004	0.783229	0.75173	0.769843	0.802439	0.787824	0.848629	0.68529	0.740688	0.8571	0.846436	0.748383	0.728588	0.667763	0.634846	0.698998	0.628134	0.891775	0.775394	0.0832124
890	10	17877	4772	109.97	3.86371	126.834	9.43053	145.09	10.8028	16.7493	1.66667	25.9786	5.84711	38.8205	8.68965	890	24	22659	0.090636	130.671	12.2615	28.679	8.38771	0.863608	0.707622	0.815901	0.731453	0.786111	0.752924	0.771371	0.803787	0.787744	0.85028	0.686107	0.741847	0.857628	0.847941	0.749526	0.727658	0.667307	0.636612	0.697957	0.624873	0.892427	0.777354	0.0827382
892	10	16254	4361	118.191	5.66923	135.245	10.5131	153.402	11.9544	20.8411	2.99513	31.5187	7.41707	45.9193	10.7504	892	26	20625	0.0825	139.076	13.1341	34.5584	10.1222	0.865673	0.711564	0.816921	0.733406	0.787612	0.754691	0.773261	0.804994	0.788897	0.852073	0.687952	0.741164	0.857721	0.848121	0.751006	0.727442	0.667903	0.638279	0.696945	0.625115	0.893164	0.779074	0.0822693
898	19	22240	5402	93.2308	2.89854	113.545	8.14577	133.58	9.57313	10.2211	0.983386	18.6446	4.0438	30.292	6.54723	898	20	27661	0.110644	117.443	11.6072	20.9135	6.5509	0.855193	0.669987	0.81116	0.757456	0.796464	0.778623	0.755667	0.808214	0.758595	0.863436	0.676693	0.723853	0.84386	0.810654	0.790228	0.749485	0.689473	0.658545	0.716117	0.656014	0.873974	0.774535	0.0829711
902	16	19035	4728	112.981	5.95015	128.768	9.46897	148.359	10.9478	18.2408	2.85963	27.1704	6.04223	41.4819	9.27546	902	24	23779	0.095116	132.653	12.5307	30.01	8.8911	0.856428	0.674019	0.812713	0.760356	0.796753	0.779343	0.756697	0.809895	0.758526	0.864818	0.677404	0.723369	0.844379	0.81143	0.790235	0.751419	0.690042	0.659489	0.715463	0.655305	0.873628	0.776009	0.0825488
904	14	17365	4331	123.27	8.49199	139.159	10.7387	158.476	12.2321	23.8	4.7616	34.3136	8.01238	50.5916	11.8294	904	26	21710	0.08684	143.003	13.4893	37.5541	11.0323	0.858614	0.675242	0.814509	0.762575	0.797973	0.781414	0.75813	0.810917	0.759926	0.865753	0.67895	0.723837	0.844542	0.811884	0.791433	0.751727	0.690511	0.660134	0.7152	0.655827	0.873169	0.777482	0.0821261
910	28	23774	5489	93.2838	2.06224	115.229	8.53834	133.981	9.52126	10.2236	0.680802	19.5029	4.37466	30.5557	6.49568	910	20	29291	0.117164	118.722	11.4156	21.5653	6.49325	0.859052	0.704278	0.826841	0.765269	0.748558	0.789167	0.764416	0.809003	0.755795	0.8519	0.645949	0.742617	0.849971	0.823444	0.792342	0.771773	0.686525	0.618023	0.704209	0.627633	0.851046	0.778195	0.0835098
914	25	20449	4783	107.467	3.28999	126.233	9.70552	144.917	10.7352	15.6237	1.43307	25.6418	5.97402	38.6751	8.56124	914	24	25257	0.101028	129.753	12.3358	28.1	8.30673	0.861246	0.707527	0.829928	0.766401	0.750544	0.79085	0.765689	0.810528	0.757335	0.852001	0.6459	0.743081	0.851526	0.823633	0.793344	0.771608	0.687671	0.618522	0.703963	0.628162	0.851408	0.779962	0.0831908
916	23	18684	4391	117.74	4.85842	135.983	10.9068	154.404	12.1125	20.5689	2.61814	32.0723	7.79468	46.8313	11.0133	916	26	23098	0.092392	139.467	13.2981	34.8666	10.293	0.86304	0.710884	0.832345	0.769093	0.752056	0.792774	0.766538	0.812127	0.758702	0.852087	0.646831	0.745108	0.852347	0.823535	0.794398	0.772448	0.687094	0.618409	0.703394	0.627868	0.851394	0.781734	0.0828361
922	2	20152	4647	94.0387	1.44623	113.175	8.27145	132.931	9.53107	10.4649	0.480406	18.4749	4.09464	29.8549	6.44742	922	20	24801	0.099204	116.875	11.4926	20.6066	6.41395	0.875086	0.688682	0.836841	0.785714	0.7915	0.760675	0.78146	0.782509	0.749425	0.855449	0.649712	0.74116	0.850087	0.823576	0.774707	0.787005	0.692774	0.655357	0.720052	0.600359	0.899823	0.783009	0.0855119
926	2	17308	4026	105.918	1.25947	125.149	9.42646	144.651	10.7214	14.9254	0.529901	24.9721	5.69879	38.4657	8.58361	926	24	21336	0.085344	128.827	12.3309	27.5173	8.25446	0.87739	0.692538	0.837927	0.787847	0.794034	0.763451	0.783605	0.784214	0.75082	0.856323	0.64895	0.742032	0.849503	0.823538	0.775005	0.787284	0.693382	0.655488	0.720965	0.60105	0.900098	0.784875	0.0851499
928	2	15786	3714	113.225	0.910914	136.349	10.6991	155.503	11.9829	18.2119	0.437555	32.3046	7.68591	47.8057	11.1213	928	26	19502	0.078008	139.994	13.2905	35.2552	10.4137	0.879679	0.695877	0.840632	0.789509	0.796482	0.765357	0.785125	0.784381	0.752179	0.856374	0.650036	0.742283	0.850785	0.823044	0.775408	0.787176	0.694621	0.657086	0.721311	0.601836	0.900215	0.786685	0.0847051
934	7	20837	5024	93.6469	3.18996	111.685	7.76234	131.905	10.0201	10.3638	1.07979	17.7306	3.72688	29.2261	6.70118	934	20	25868	0.103472	115.607	11.4956	19.9612	6.37291	0.852926	0.69555	0.832612	0.777776	0.803174	0.774258	0.773871	0.812162	0.744085	0.847843	0.691028	0.769426	0.847476	0.825537	0.773543	0.79463	0.693598	0.659985	0.729473	0.603738	0.905037	0.784256	0.0848007
938	4	17879	4336	112.643	5.19131	124.546	9.02855	144.352	11.2003	18.043	2.43179	24.5841	5.3925	38.2879	8.97018	938	24	22219	0.088876	128.409	12.318	27.2572	8.28327	0.855214	0.698501	0.834714	0.780256	0.804717	0.777465	0.77661	0.812998	0.745848	0.848508	0.69202	0.769702	0.847765	0.826657	0.774382	0.79486	0.694698	0.661191	0.730591	0.603425	0.904721	0.786206	0.0845978
940	4	16337	3989	121.333	4.63894	133.345	10.1971	152.904	12.4427	22.4843	2.57309	30.1971	7.00062	45.5503	11.2039	940	26	20330	0.08132	137.18	13.2031	33.2081	10.0604	0.858239	0.701525	0.836916	0.781431	0.806714	0.779931	0.7788	0.813674	0.746606	0.848918	0.691638	0.770364	0.84818	0.827029	0.775726	0.794663	0.695893	0.66242	0.730472	0.601845	0.905017	0.787986	0.0840897
946	4	20657	6868	91.4552	0.884252	111.998	7.92336	130.788	9.14568	9.6253	0.279142	17.8888	3.83201	28.4186	5.94833	946	21	27529	0.110116	116.683	11.5834	20.5146	6.37359	0.872589	0.716263	0.848196	0.74476	0.783519	0.81376	0.781594	0.823931	0.742163	0.852828	0.674125	0.764939	0.848651	0.837517	0.774601	0.765629	0.648988	0.662538	0.706855	0.646482	0.900087	0.789427	0.0820788
950	4	17882	5909	113.427	3.92678	127.563	9.29294	145.999	10.6196	18.3713	1.90791	26.4102	5.82351	39.5214	8.62267	950	24	23795	0.09518	132.139	12.5062	29.6647	8.72109	0.87489	0.718323	0.850515	0.746165	0.785249	0.81536	0.782307	0.824648	0.742467	0.854297	0.675772	0.765014	0.849443	0.837613	0.773272	0.767094	0.649947	0.663186	0.707123	0.646312	0.900819	0.790903	0.081646
952	4	16365	5451	121.533	5.88129	134.697	10.3836	153.016	11.8583	22.6539	3.30176	31.1296	7.26427	45.5659	10.5855	952	27	21820	0.08728	139.271	13.3771	34.7345	10.3273	0.877269	0.721907	0.852589	0.749358	0.786939	0.815742	0.782516	0.825596	0.742919	0.854789	0.676375	0.765742	0.850596	0.838657	0.773236	0.767667	0.6511	0.66352	0.707195	0.646609	0.900642	0.79261	0.0813326
958	1	18961	6996	91.4795	0	110.397	7.68029	129.784	9.50578	9.63028	0	17.1277	3.60532	27.8118	6.16481	958	21	25958	0.103832	115.621	11.8934	20.0069	6.49729	0.862971	0.688786	0.828319	0.748902	0.792607	0.790758	0.763599	0.808903	0.759381	0.861295	0.677479	0.739676	0.847696	0.842014	0.759265	0.74738	0.667559	0.649857	0.708298	0.645774	0.89067	0.780178	0.0840926
962	1	16329	6107	107.254	0	124.51	8.91784	143.212	10.7981	15.4883	0	24.5536	5.31105	37.3553	8.50908	962	25	22437	0.089748	129.599	12.6066	28.0376	8.52687	0.864799	0.692027	0.830124	0.752396	0.793912	0.793065	0.763984	0.809043	0.760752	0.862058	0.677319	0.740005	0.84842	0.842069	0.76024	0.748808	0.668249	0.649597	0.708317	0.6467	0.89134	0.781838	0.0839188
964	1	14859	5612	113.475	0	133.168	10.0442	151.556	12.1024	18.3292	0	30.063	6.83739	44.3292	10.6802	964	27	20472	0.081888	138.208	13.4419	33.9732	10.2816	0.867184	0.69578	0.831306	0.753859	0.795281	0.794988	0.765069	0.809765	0.759721	0.86252	0.678903	0.740695	0.849746	0.842688	0.761015	0.749292	0.668743	0.649595	0.708065	0.647885	0.891364	0.783395	0.0835395
970	16	19847	7704	92.5596	2.23578	110.632	7.58188	129.663	9.35868	9.99128	0.736424	17.2292	3.56694	27.7213	6.02521	970	21	27567	0.110268	115.94	11.794	20.1572	6.44421	0.870443	0.707912	0.823321	0.802046	0.785903	0.776381	0.763576	0.816248	0.73938	0.870642	0.65689	0.751351	0.852976	0.826876	0.774876	0.794301	0.689556	0.653934	0.704774	0.623862	0.88265	0.787015	0.0803886
974	15	16982	6596	112.36	4.59908	127.424	9.01793	146.259	10.8659	17.8847	2.177	26.301	5.62364	39.7596	8.8818	974	25	23593	0.094372	132.68	12.7772	30.0583	9.02161	0.873988	0.711419	0.82516	0.804349	0.788136	0.776883	0.764379	0.816937	0.741618	0.870618	0.65761	0.752829	0.854109	0.827385	0.774615	0.795872	0.690014	0.653245	0.704213	0.624677	0.881384	0.78891	0.0802787
976	13	15517	6054	121.788	4.87318	136.087	10.1602	154.695	12.1016	22.7463	2.72235	32.0639	7.23482	47.0935	11.154	976	27	21584	0.086336	141.298	13.6159	36.2739	10.8727	0.87727	0.715924	0.826654	0.806894	0.790678	0.778378	0.766007	0.817805	0.742309	0.871294	0.657269	0.753869	0.854059	0.827094	0.77569	0.796192	0.691531	0.65354	0.704295	0.625486	0.881509	0.790931	0.0797794
982	7	22671	7790	90.7405	0.504477	113.144	8.04483	131.023	9.4402	9.40064	0.155958	18.4441	3.96728	28.5977	6.21504	982	21	30468	0.121872	117.71	11.4863	21.0381	6.42159	0.840603	0.689592	0.841178	0.789205	0.791699	0.795359	0.76047	0.828295	0.731686	0.845477	0.670162	0.756991	0.858392	0.807749	0.778358	0.773927	0.708038	0.672657	0.701457	0.614514	0.894299	0.782406	0.0842445
986	7	19528	6774	111.846	3.17321	129.672	9.44158	147.12	10.8025	17.5962	1.51869	27.735	6.10659	40.4481	8.96528	986	25	26309	0.105236	134.159	12.4317	31.0057	8.90614	0.842772	0.694401	0.843609	0.791497	0.794329	0.797085	0.761698	0.830837	0.732696	0.845585	0.671462	0.758277	0.859383	0.807309	0.778764	0.772834	0.70856	0.672888	0.701053	0.614219	0.894447	0.78448	0.0839606
988	6	17903	6231	121.965	4.40076	137.194	10.6082	154.256	11.984	22.8259	2.53546	32.8884	7.68899	46.6832	10.9554	988	27	24140	0.09656	141.594	13.2804	36.4466	10.5504	0.845816	0.696272	0.845443	0.793103	0.796251	0.797846	0.7628	0.831856	0.733969	0.84623	0.672411	0.758596	0.860356	0.807933	0.779453	0.772846	0.709258	0.67413	0.700994	0.614167	0.893848	0.786029	0.0837777
994	6	21079	5900	92.5076	1.59451	112.461	8.01857	132.438	9.5467	9.96603	0.526072	18.1145	3.88779	29.5305	6.42583	994	20	26985	0.10794	116.824	11.7668	20.6087	6.56681	0.859218	0.720122	0.851195	0.781527	0.815157	0.798536	0.790198	0.804651	0.746618	0.863165	0.65605	0.762238	0.838077	0.803669	0.794738	0.800389	0.697091	0.651269	0.708894	0.630313	0.894979	0.792983	0.0821374
998	4	18173	5118	109.711	2.42498	126.036	9.32852	145.923	10.9959	16.5962	1.081	25.4895	5.67681	39.506	8.98001	998	24	23295	0.09318	130.403	12.7404	28.5674	8.74992	0.862159	0.72361	0.853745	0.783838	0.815647	0.799485	0.790856	0.80704	0.747414	0.86349	0.657523	0.763876	0.840052	0.803241	0.796416	0.8003	0.698347	0.651878	0.710281	0.62932	0.895793	0.794853	0.0817815
1000	4	16642	4707	114.872	4.5027	134.134	10.5081	153.903	12.243	19.0986	2.2835	30.7592	7.24417	46.4044	11.1426	1000	26	21353	0.085412	138.488	13.6513	34.2058	10.5059	0.86482	0.727462	0.855828	0.785838	0.817145	0.800192	0.792863	0.807498	0.748817	0.864094	0.659345	0.763921	0.839718	0.803939	0.797218	0.800005	0.699223	0.652578	0.710579	0.630333	0.896033	0.796648	0.0813629
1006	12	22078	6395	93.7004	2.44686	112.165	7.98993	131.458	9.63814	10.3666	0.820214	17.9725	3.87858	28.8971	6.35311	1006	20	28485	0.11394	116.489	11.6342	20.422	6.44515	0.861067	0.703704	0.835159	0.781569	0.797349	0.802756	0.787836	0.815534	0.755924	0.859101	0.665175	0.78357	0.834229	0.823153	0.7693	0.797665	0.699017	0.638336	0.731964	0.635703	0.917711	0.789843	0.0834835
1010	9	18979	5491	109.009	5.70142	126.688	9.22791	145.204	10.8829	16.3909	2.61987	25.8725	5.70919	38.9199	8.76415	1010	24	24479	0.097916	130.835	12.3461	28.7958	8.49573	0.864067	0.708485	0.837289	0.782855	0.799236	0.804138	0.788022	0.816189	0.757057	0.859431	0.666694	0.784162	0.834879	0.824339	0.770967	0.798746	0.699089	0.638118	0.731259	0.636586	0.917235	0.791744	0.0831668
1012	8	17381	5079	115.562	7.93677	133.458	10.2821	151.742	11.941	19.6342	4.40549	30.2816	7.06885	44.4673	10.5363	1012	26	22468	0.089872	137.585	13.1413	33.4846	9.9513	0.867055	0.711634	0.838882	0.785072	0.800405	0.804366	0.789434	0.817429	0.759569	0.86049	0.667661	0.78485	0.835077	0.825085	0.771965	0.799359	0.698571	0.637062	0.729415	0.637329	0.917104	0.793437	0.0828419
1018	3	21442	7494	91.4398	1.16357	112.146	7.94265	130.585	9.37278	9.62241	0.366058	17.9598	3.83527	28.3094	6.12809	1018	21	28939	0.115756	116.919	11.6103	20.6391	6.41799	0.852396	0.67352	0.854383	0.780953	0.782491	0.806006	0.758527	0.836104	0.740195	0.873441	0.680673	0.766094	0.84317	0.835879	0.768565	0.749559	0.659491	0.695411	0.686271	0.615813	0.895746	0.784231	0.0824562
1022	1	18405	6489	109.659	0	126.982	9.279	144.934	10.6176	16.5487	0	26.0547	5.74894	38.6762	8.53242	1022	25	24895	0.09958	131.661	12.4564	29.3442	8.60907	0.854449	0.677365	0.856035	0.782326	0.784856	0.806969	0.760594	0.837698	0.74286	0.87371	0.681783	0.765174	0.843844	0.835871	0.769331	0.749428	0.659249	0.696606	0.687829	0.615686	0.895722	0.785978	0.0819369
1024	1	16827	6010	114.561	0	135.639	10.4495	153.278	11.9036	18.8577	0	31.783	7.39551	45.8045	10.724	1024	27	22838	0.091352	140.28	13.3456	35.4723	10.4257	0.856445	0.681956	0.857452	0.784964	0.78689	0.808674	0.762479	0.838471	0.744439	0.875164	0.682525	0.766048	0.844535	0.836588	0.770208	0.749146	0.659011	0.696624	0.688129	0.616932	0.895591	0.787911	0.0816388
1030	13	22625	7016	93.6974	1.84752	112.208	7.91352	132.121	9.53381	10.3565	0.608541	17.9877	3.83348	29.3199	6.33941	1030	20	29654	0.118616	116.912	11.8799	20.6655	6.63016	0.870254	0.68667	0.830579	0.775039	0.789506	0.811088	0.766659	0.813617	0.7341	0.879628	0.667161	0.770942	0.854522	0.81441	0.753962	0.751399	0.681055	0.661344	0.706127	0.626458	0.889239	0.785055	0.0809398
1034	10	19480	6075	115.345	3.44036	129.333	9.29221	148.949	10.9231	19.2965	1.69225	27.5079	5.98113	41.9661	9.24788	1034	24	25565	0.10226	133.989	12.8058	30.9404	9.24669	0.871348	0.68981	0.83229	0.776276	0.791707	0.811637	0.767925	0.814199	0.735361	0.880462	0.66816	0.770096	0.855408	0.814258	0.75488	0.751222	0.682104	0.661569	0.707608	0.625895	0.889556	0.786388	0.0804962
1036	10	17795	5587	127.647	5.89637	140.663	10.6511	160.085	12.299	26.2155	3.67596	35.4095	8.10236	52.1299	12.0129	1036	26	23392	0.093568	145.296	13.8255	39.3991	11.6321	0.873119	0.693656	0.83364	0.778578	0.794118	0.812671	0.769366	0.816091	0.736448	0.880579	0.668947	0.769708	0.8551	0.814146	0.755878	0.750342	0.68222	0.66371	0.708896	0.625812	0.890027	0.788043	0.0801758
1042	5	23680	7500	91.6525	1.38019	112.618	8.15593	131.235	9.41147	9.69132	0.440643	18.1994	3.99345	28.7314	6.19487	1042	20	31185	0.12474	117.092	11.6284	20.731	6.45126	0.884704	0.714751	0.829485	0.789001	0.796825	0.806445	0.778098	0.831586	0.742585	0.861312	0.65873	0.763316	0.849222	0.838288	0.768126	0.771829	0.678018	0.665015	0.713612	0.613596	0.886372	0.793867	0.0792651
1046	5	20380	6488	104.516	3.72097	124.673	9.33502	143.097	10.6338	14.391	1.53046	24.6849	5.6036	37.2469	8.33489	1046	24	26873	0.107492	129.117	12.4765	27.7159	8.33776	0.886987	0.717058	0.830722	0.791519	0.799315	0.807521	0.779407	0.832657	0.743218	0.861757	0.658486	0.763294	0.848956	0.837551	0.76908	0.771295	0.677092	0.665594	0.713262	0.61439	0.88548	0.795291	0.0790659
1048	3	18646	5996	119.545	5.31049	132.945	10.4209	151.37	11.8325	21.5399	2.75962	29.9535	7.11921	44.1319	10.3886	1048	26	24645	0.09858	137.426	13.3704	33.402	10.0811	0.888963	0.720065	0.832765	0.792554	0.800446	0.807689	0.781193	0.833374	0.744167	0.862467	0.659444	0.764922	0.848489	0.837898	0.768695	0.771637	0.677561	0.666281	0.713552	0.615399	0.885575	0.796691	0.0788239
1054	6	20181	6907	90.843	0.626491	111.316	7.80585	130.609	9.70682	9.43284	0.196413	17.5608	3.72084	28.3551	6.31731	1054	21	27094	0.108376	116.23	11.8422	20.3108	6.53007	0.855226	0.725622	0.852292	0.792666	0.800269	0.804625	0.803167	0.815162	0.714605	0.847642	0.684487	0.751606	0.833635	0.822618	0.79023	0.793368	0.710434	0.652635	0.734609	0.603307	0.907396	0.793731	0.082799
1058	5	17402	5970	108.136	3.28122	126.186	9.13213	145.052	10.8987	15.9146	1.39436	25.5624	5.58468	38.8016	8.75509	1058	25	23377	0.093508	131	12.6572	28.9413	8.72682	0.856611	0.729478	0.854216	0.795247	0.802755	0.80607	0.805514	0.816957	0.714998	0.847778	0.685032	0.751144	0.834367	0.82316	0.791013	0.793237	0.711789	0.652393	0.735402	0.604569	0.908436	0.795505	0.0822872
1060	5	15958	5530	121.259	3.2471	134.981	10.3637	153.658	12.1168	22.394	1.79862	31.3216	7.27188	46.1678	10.9167	1060	27	21493	0.085972	139.783	13.574	35.1394	10.5867	0.858233	0.732169	0.856139	0.797213	0.805541	0.807216	0.805844	0.817359	0.716047	0.849067	0.685595	0.751687	0.835784	0.823198	0.791514	0.793514	0.711906	0.652887	0.735542	0.605197	0.907784	0.79701	0.0819091
1066	13	22227	7326	93.6658	2.38526	112.198	7.82501	130.978	9.58361	10.3543	0.814832	17.9771	3.7886	28.5816	6.29189	1066	21	29566	0.118264	116.844	11.6083	20.6014	6.45007	0.869276	0.713049	0.849963	0.782706	0.798468	0.797132	0.759606	0.824258	0.771934	0.872438	0.680731	0.773084	0.838987	0.822533	0.786309	0.799533	0.693871	0.655381	0.711645	0.632585	0.913211	0.794168	0.0795224
1070	12	19210	6363	111.081	3.92798	126.42	9.05265	144.817	10.9134	17.2619	1.80964	25.6954	5.5395	38.6173	8.72491	1070	25	25585	0.10234	130.988	12.4328	28.9051	8.55756	0.870823	0.716553	0.851495	0.784131	0.800293	0.798183	0.761755	0.825464	0.77178	0.87352	0.681141	0.77436	0.837815	0.822963	0.788861	0.798925	0.694567	0.655814	0.712331	0.63203	0.91325	0.795663	0.0791573
1072	12	17531	5849	119.963	5.13891	133.772	10.1544	151.992	12.023	21.7578	2.74159	30.4782	6.97809	44.6945	10.6313	1072	27	23392	0.093568	138.32	13.2609	34.0284	10.1355	0.87314	0.719605	0.853219	0.785162	0.801834	0.799098	0.763295	0.825774	0.772999	0.87438	0.681814	0.775693	0.838022	0.822674	0.790014	0.799397	0.694468	0.655929	0.712081	0.632845	0.913667	0.797144	0.0791362
1078	8	23464	6629	92.4758	2.67895	112.806	8.08121	131.423	9.43381	9.97204	0.897176	18.2838	3.96719	28.8554	6.23226	1078	20	30101	0.120404	116.9	11.4098	20.6097	6.32794	0.859274	0.704628	0.847763	0.801037	0.799326	0.775373	0.768994	0.835803	0.769277	0.866333	0.679446	0.767283	0.848576	0.833411	0.777948	0.780854	0.673665	0.660809	0.697585	0.63762	0.909671	0.791992	0.0785853
1082	5	20080	5817	110.88	3.84818	129.177	9.41409	147.428	10.7856	17.1672	1.85492	27.4214	6.05804	40.6957	8.95056	1082	24	25902	0.103608	133.272	12.3665	30.4005	8.7841	0.863273	0.709154	0.849915	0.802834	0.800382	0.776272	0.770674	0.837638	0.771272	0.866767	0.68043	0.768589	0.849413	0.832909	0.778859	0.781137	0.674311	0.6613	0.697861	0.63746	0.90991	0.794112	0.0778754
1084	5	18382	5359	121.14	4.02407	138.206	10.5681	156.406	11.981	22.3534	2.1764	33.6055	7.78371	48.6301	11.2477	1084	26	23746	0.094984	142.31	13.2978	36.9939	10.7211	0.86583	0.713025	0.852101	0.805041	0.801019	0.777415	0.771477	0.838141	0.772151	0.867367	0.680346	0.770193	0.850459	0.834477	0.778952	0.779921	0.67424	0.661543	0.699402	0.637539	0.909669	0.795786	0.0773741
1090	39	24635	6264	93.464	2.75603	114.374	8.14316	133.902	9.65093	10.2945	0.922046	19.0499	4.10355	30.5167	6.6682	1090	20	30938	0.123752	118.301	11.5762	21.3605	6.61756	0.867994	0.684643	0.851865	0.786654	0.774387	0.807922	0.780076	0.816973	0.751826	0.860495	0.662034	0.765127	0.850588	0.829336	0.759099	0.754267	0.664894	0.654454	0.723592	0.623715	0.893303	0.787333	0.0805452
1094	33	21149	5437	111.616	5.50907	128.73	9.44867	147.893	10.9078	17.5739	2.65638	27.1446	6.02212	41.0933	9.18373	1094	24	26619	0.106476	132.623	12.4695	29.9818	8.82346	0.870844	0.687855	0.853638	0.788967	0.777077	0.809459	0.781416	0.818062	0.754405	0.861152	0.663736	0.765938	0.851441	0.82999	0.759307	0.754799	0.664507	0.65395	0.722754	0.623558	0.894549	0.789266	0.0800051
1096	32	19439	5035	115.381	6.49135	132.717	10.3592	151.757	11.9025	19.4467	3.3431	29.7955	7.02613	44.4766	10.5767	1096	26	24506	0.098024	136.606	13.1922	32.7983	9.87748	0.872541	0.689974	0.855382	0.791418	0.778768	0.810393	0.782727	0.818881	0.755284	0.861911	0.664654	0.766384	0.851424	0.830368	0.760283	0.755713	0.663021	0.654003	0.72319	0.623419	0.894536	0.790655	0.0798347
1102	22	25190	5009	92.8267	2.10947	115.724	8.5769	134.234	9.62827	10.0756	0.690753	19.754	4.42361	30.7382	6.6405	1102	19	30221	0.120884	118.775	11.1601	21.5676	6.35583	0.851957	0.718557	0.849955	0.811968	0.786175	0.808792	0.758562	0.830714	0.740462	0.851461	0.676864	0.761325	0.845554	0.828679	0.779326	0.746964	0.671437	0.684689	0.70858	0.615516	0.907051	0.791714	0.0816337
1106	16	21676	4300	105.954	3.96416	125.576	9.64988	143.795	10.8601	14.9964	1.69796	25.2446	5.87072	37.8128	8.58972	1106	23	25992	0.103968	128.578	11.9716	27.3175	7.92782	0.854359	0.722568	0.853012	0.813924	0.787435	0.808941	0.757926	0.831294	0.74219	0.85332	0.678459	0.761792	0.847126	0.82989	0.77974	0.747942	0.672476	0.683018	0.708699	0.614747	0.907548	0.793478	0.0812577
1108	16	19827	3973	113.974	4.25759	133.344	10.7	151.364	12.0335	18.6477	2.09057	30.2491	7.35201	44.154	10.5599	1108	26	23816	0.095264	136.337	12.8432	32.5609	9.51863	0.856882	0.725626	0.854762	0.815943	0.788692	0.811639	0.759279	0.832109	0.742694	0.855013	0.679585	0.762177	0.84712	0.830009	0.780001	0.748341	0.673434	0.684183	0.707885	0.614377	0.90731	0.795185	0.0808474
1114	3	23322	4542	92.2581	0.542104	112.374	7.96133	133.36	9.62953	9.8782	0.174039	18.0693	3.86833	30.151	6.59189	1114	19	27867	0.111468	115.792	11.3271	20.0376	6.28726	0.869685	0.748789	0.846234	0.793842	0.82987	0.813148	0.770535	0.832508	0.733825	0.845229	0.682115	0.766893	0.845409	0.827699	0.769548	0.756307	0.685255	0.653748	0.722755	0.629975	0.909893	0.800487	0.0757388
1118	2	20123	3951	113.76	4.03288	127.126	9.20758	147.81	11.0164	18.5358	1.9562	26.1359	5.71643	41.0371	9.21391	1118	23	24076	0.096304	130.519	12.2265	28.5806	8.46827	0.870743	0.752907	0.847338	0.796353	0.83091	0.814899	0.772637	0.833963	0.736273	0.844929	0.684852	0.767362	0.846341	0.827588	0.769667	0.75567	0.684333	0.654594	0.723293	0.63042	0.910637	0.802139	0.0753013
1120	2	18418	3618	123.782	1.38052	136.784	10.3891	157.442	12.3156	23.7726	0.791652	32.576	7.48562	49.6346	11.6883	1120	25	22038	0.088152	140.175	13.179	35.3757	10.4499	0.872425	0.755672	0.84858	0.798121	0.832517	0.816635	0.774412	0.834264	0.738906	0.845381	0.684726	0.768582	0.845993	0.828115	0.769171	0.755785	0.685067	0.656094	0.724839	0.631772	0.911176	0.803618	0.0749991
1126	49	23250	7324	93.797	2.9304	113.819	8.10074	133.354	9.58363	10.4078	0.993024	18.7747	4.0363	30.1416	6.52698	1126	20	30623	0.122492	118.459	11.9241	21.4799	6.80114	0.874506	0.742677	0.854113	0.811204	0.791546	0.811596	0.744081	0.847108	0.76805	0.843859	0.673856	0.76005	0.814437	0.816641	0.786304	0.753959	0.690625	0.646687	0.726154	0.62489	0.921448	0.799143	0.0766686
1130	43	20110	6394	113.281	4.78641	129.332	9.43004	148.436	10.9736	18.3326	2.32174	27.5198	6.07036	41.5478	9.28261	1130	24	26547	0.106188	133.907	12.7981	30.8837	9.21382	0.876182	0.745715	0.855351	0.813049	0.792462	0.812747	0.745357	0.848608	0.76939	0.843146	0.675123	0.760048	0.815007	0.816476	0.787415	0.755245	0.691415	0.648058	0.726749	0.624741	0.920405	0.80054	0.076329
1132	41	18395	5907	121.603	5.67367	137.272	10.5503	156.112	12.1191	22.6816	3.14497	32.9376	7.67574	48.381	11.3726	1132	26	24343	0.097372	141.817	13.627	36.6678	10.9571	0.878487	0.748511	0.857125	0.814895	0.794048	0.814074	0.746251	0.850183	0.770509	0.843446	0.675287	0.759828	0.814567	0.817853	0.787434	0.755844	0.691903	0.647907	0.727581	0.625539	0.919956	0.802056	0.0759846
1138	17	25095	5445	92.4487	2.20446	115.697	8.59064	134.179	9.75693	9.9552	0.731124	19.7417	4.42973	30.714	6.74713	1138	20	30557	0.122228	118.978	11.3129	21.6914	6.47548	0.856154	0.70915	0.870193	0.806935	0.80628	0.811369	0.761168	0.838859	0.763802	0.848873	0.684524	0.782292	0.856743	0.832182	0.79818	0.77825	0.681579	0.657918	0.719131	0.62853	0.93162	0.798221	0.0775317
1142	14	21795	4745	117.549	4.04662	135.802	10.062	153.869	11.2959	20.437	2.08302	31.8562	7.13855	46.2456	10.2247	1142	24	26554	0.106216	139.021	12.4115	34.4214	9.53923	0.857649	0.711437	0.8713	0.81001	0.808466	0.814077	0.762484	0.84106	0.764518	0.848705	0.685283	0.783366	0.857875	0.832718	0.799089	0.77783	0.680896	0.657679	0.719873	0.628512	0.931988	0.799814	0.0771643
1144	14	19969	4395	124.885	6.32253	142.81	11.1945	160.691	12.5493	24.5869	3.69003	37.0931	8.79724	52.7533	12.4014	1144	26	24378	0.097512	146.023	13.363	39.9093	11.2917	0.85973	0.713984	0.873328	0.811264	0.809603	0.816187	0.762347	0.842358	0.765075	0.849167	0.686377	0.784273	0.857494	0.832472	0.799902	0.778899	0.681947	0.658114	0.720527	0.628928	0.931926	0.801224	0.0769446
1150	18	23496	4367	92.3574	1.66199	114.17	8.3588	134.637	9.72992	9.91853	0.543349	18.9648	4.18445	31.021	6.73341	1150	19	27881	0.111524	117.362	11.3772	20.8473	6.41349	0.858416	0.703293	0.854327	0.799003	0.814551	0.77621	0.748628	0.846347	0.791489	0.853592	0.71807	0.790126	0.857609	0.838815	0.807701	0.774093	0.675388	0.664305	0.687619	0.640633	0.896256	0.795985	0.0817548
1154	15	20199	3811	111.088	2.97146	128.042	9.68389	148.116	11.1011	17.2381	1.38987	26.7396	6.11085	41.2981	9.31297	1154	23	24025	0.0961	131.216	12.3461	29.043	8.57474	0.860916	0.706639	0.855442	0.801852	0.8164	0.777315	0.751342	0.847014	0.793861	0.855005	0.72077	0.79128	0.858293	0.838293	0.809011	0.774714	0.676899	0.663684	0.687825	0.641873	0.895567	0.797926	0.0814556
1156	11	18542	3518	117.595	3.82005	135.829	10.8192	155.722	12.2814	20.4526	1.96317	31.9549	7.7024	48.0452	11.3873	1156	25	22071	0.088284	138.99	13.2527	34.5139	10.2614	0.863418	0.710502	0.85703	0.803317	0.818223	0.779099	0.753772	0.848376	0.794504	0.856055	0.721671	0.791582	0.858865	0.838702	0.809864	0.775293	0.67677	0.663087	0.687033	0.642449	0.896606	0.799716	0.0811193
1162	1	18567	5788	92.3481	0	110.416	7.83347	130.04	9.59508	9.906	0	17.1462	3.67772	27.9823	6.22073	1162	20	24356	0.097424	115.079	11.7662	19.721	6.38621	0.847019	0.735815	0.838192	0.790811	0.807522	0.785289	0.777509	0.819079	0.768045	0.85365	0.677841	0.770508	0.840984	0.821584	0.781245	0.749979	0.684287	0.677369	0.700998	0.674516	0.918973	0.792461	0.0830454
1166	1	15999	5084	117.73	0	125.445	9.14865	144.755	10.9022	20.4592	0	25.1222	5.53335	38.5688	8.77604	1166	24	21084	0.084336	130.1	12.6654	28.3644	8.65411	0.84991	0.738143	0.839665	0.793659	0.809595	0.786046	0.777675	0.820053	0.769707	0.856597	0.678571	0.770916	0.841301	0.822425	0.782442	0.751328	0.685306	0.678192	0.701527	0.675489	0.918398	0.794209	0.0825863
1168	1	14629	4716	132.114	0	135.275	10.3456	154.317	12.1175	28.8678	0	31.5212	7.27536	46.7568	11.1014	1168	26	19346	0.077384	139.917	13.5489	35.235	10.6236	0.852502	0.741549	0.841543	0.794583	0.811046	0.787605	0.779903	0.820247	0.769694	0.857438	0.679133	0.772279	0.84219	0.821669	0.782772	0.751913	0.686421	0.67859	0.700946	0.67523	0.918614	0.795797	0.0825009
1174	5	17974	8076	92.5004	1.90993	108.963	7.13865	129.111	9.55955	9.96747	0.619464	16.4445	3.24397	27.3917	6.08888	1174	21	26055	0.10422	115.205	12.2637	19.8364	6.66332	0.860161	0.743255	0.854577	0.80238	0.822702	0.821244	0.776262	0.832239	0.776857	0.846805	0.669027	0.733909	0.834562	0.827327	0.786548	0.751986	0.689369	0.673402	0.732681	0.661082	0.916561	0.80162	0.0757552
1178	4	15513	7017	109.357	1.69453	124.35	8.47551	144.247	10.9481	16.4245	0.747624	24.4248	5.02332	38.1748	8.7118	1178	25	22534	0.090136	130.543	13.1048	28.7051	9.03156	0.861321	0.746583	0.856439	0.804784	0.823023	0.822313	0.777936	0.832143	0.778512	0.848252	0.669455	0.734867	0.835316	0.827816	0.78761	0.752995	0.688204	0.673893	0.732959	0.662044	0.916282	0.803065	0.0756086
1180	4	14165	6442	114.796	4.47866	131.501	9.57079	151.204	12.0143	19.0602	2.25933	28.9197	6.35602	44.0139	10.5378	1180	27	20611	0.082444	137.656	13.8411	33.6355	10.5576	0.864029	0.749212	0.857333	0.80719	0.823905	0.823128	0.778662	0.832298	0.779632	0.848867	0.670783	0.735311	0.83601	0.828611	0.78725	0.752972	0.688395	0.675173	0.732546	0.66251	0.916355	0.804467	0.0753989
1186	5	21391	9440	91.3069	0.442303	110.546	7.67023	128.013	9.20942	9.57678	0.139044	17.1955	3.60961	26.6782	5.78345	1186	21	30836	0.123344	115.89	11.4749	20.0972	6.19641	0.879313	0.737596	0.856807	0.809995	0.804676	0.817016	0.771874	0.833766	0.779089	0.84831	0.699961	0.765388	0.830377	0.827312	0.780549	0.784343	0.681849	0.65576	0.73492	0.647895	0.916283	0.804694	0.075776
1190	5	18515	8207	105.301	2.1863	121.008	8.7389	138.437	10.3071	14.6797	0.901391	22.5539	4.92844	33.7427	7.56627	1190	25	26727	0.106908	126.357	12.2574	25.9881	7.81442	0.881281	0.739365	0.859094	0.812624	0.805964	0.817638	0.772739	0.834849	0.779586	0.849478	0.69933	0.765948	0.83107	0.827609	0.780054	0.784937	0.68225	0.65576	0.735511	0.648745	0.916321	0.806057	0.0754414
1192	5	16987	7548	117.417	2.55914	130.953	9.86662	148.407	11.4498	20.3257	1.30125	28.5931	6.51371	41.5827	9.68344	1192	27	24540	0.09816	136.319	13.14	32.5868	9.7043	0.883374	0.741809	0.860554	0.814425	0.807824	0.818562	0.774165	0.835575	0.781011	0.850285	0.700937	0.76628	0.831724	0.827934	0.780175	0.784902	0.683252	0.655909	0.735758	0.647718	0.915913	0.807523	0.0752159
1198	35	25834	8781	93.9688	3.02722	112.597	7.89727	131.814	9.71361	10.4667	1.02895	18.1714	3.85738	29.1374	6.48931	1198	21	34650	0.1386	117.448	11.8671	20.9427	6.67991	0.865801	0.733348	0.858139	0.808687	0.814387	0.803016	0.773463	0.835902	0.756234	0.858139	0.695411	0.779755	0.839177	0.823694	0.777244	0.797965	0.669769	0.666768	0.700418	0.643579	0.918947	0.801714	0.0790139
1202	32	22311	7653	106.138	4.93819	122.796	9.03438	141.742	10.7852	15.1088	2.13874	23.578	5.25412	36.2324	8.32388	1202	25	29996	0.119984	127.612	12.6131	26.7975	8.29352	0.868132	0.735115	0.859198	0.810391	0.815459	0.805524	0.774787	0.837128	0.757918	0.858648	0.695626	0.780587	0.840095	0.823777	0.778254	0.79809	0.671089	0.666906	0.701127	0.644603	0.920006	0.803157	0.0786702
1204	28	20408	7049	114.829	7.03072	132.001	10.137	150.579	12.0217	19.2031	3.58896	29.3013	6.81011	43.4805	10.4749	1204	27	27485	0.10994	136.748	13.4051	32.9275	10.0552	0.870129	0.737839	0.861088	0.813116	0.816864	0.806858	0.776478	0.838767	0.759305	0.859723	0.696616	0.781463	0.840677	0.824286	0.77897	0.798108	0.671621	0.668128	0.701728	0.645388	0.919738	0.804875	0.0782622
1210	7	24915	7377	92.951	2.37045	114.448	8.32584	132.107	9.33661	10.12	0.783935	19.0993	4.19701	29.2929	6.24232	1210	20	32299	0.129196	118.477	11.3347	21.4256	6.38958	0.873804	0.724295	0.862844	0.828509	0.839314	0.817285	0.756943	0.842627	0.786495	0.846636	0.701895	0.808106	0.86125	0.829499	0.794266	0.78134	0.655717	0.651847	0.706214	0.645995	0.923434	0.808796	0.0757535
1214	6	21500	6430	109.628	3.48841	129.579	9.59575	147.022	10.7613	16.5839	1.50723	27.691	6.2007	40.3637	8.90935	1214	24	27936	0.111744	133.59	12.3107	30.6055	8.7383	0.875358	0.726983	0.86385	0.829915	0.841119	0.818818	0.758645	0.842855	0.787783	0.847634	0.703519	0.808956	0.861362	0.82927	0.795372	0.781984	0.655409	0.651489	0.707349	0.646102	0.923736	0.810171	0.0754648
1216	6	19731	5944	117.824	3.92459	136.395	10.6217	153.77	11.9074	20.5752	2.02686	32.3273	7.60538	46.2398	10.7832	1216	26	25681	0.102724	140.412	13.1652	35.5447	10.2876	0.877886	0.729859	0.866049	0.831802	0.842413	0.81903	0.760153	0.843484	0.789533	0.848409	0.704353	0.809295	0.861142	0.829543	0.795939	0.782855	0.65601	0.651143	0.706904	0.645146	0.923504	0.81172	0.0752042
1222	1	21935	5449	91.0998	0	111.675	7.83563	131.93	9.67707	9.51139	0	17.7308	3.76596	29.2094	6.48332	1222	20	27385	0.10954	115.704	11.5423	20.0145	6.38185	0.85388	0.722202	0.828209	0.809768	0.817437	0.784882	0.793975	0.809951	0.757605	0.841008	0.666496	0.803286	0.839036	0.804145	0.786653	0.789629	0.665784	0.678218	0.707468	0.655925	0.921216	0.793299	0.0807184
1226	1	18912	4749	108.949	0	124.119	9.05318	143.948	10.8801	16.2307	0	24.3378	5.36941	37.9349	8.66031	1226	24	23662	0.094648	128.098	12.3434	27.0664	8.23159	0.855105	0.725023	0.830171	0.811787	0.818485	0.786113	0.795579	0.811343	0.758854	0.841983	0.667716	0.805046	0.839637	0.80325	0.787169	0.790909	0.66742	0.678979	0.708372	0.656305	0.92059	0.794822	0.080314
1228	1	17248	4380	116.318	0	129.317	10.0074	148.989	11.8212	19.7352	0	27.5648	6.45245	42.1137	10.0834	1228	26	21629	0.086516	133.3	13.0641	30.5107	9.37977	0.857321	0.728235	0.833002	0.812959	0.819802	0.787716	0.797795	0.81215	0.759582	0.842711	0.668038	0.806487	0.840006	0.80332	0.786675	0.791507	0.668108	0.679805	0.708771	0.656757	0.920362	0.796508	0.0800001
1234	8	19934	7459	92.1361	2.03232	110.882	7.66991	130.586	9.37566	9.85249	0.658132	17.3505	3.62765	28.3101	6.11849	1234	21	27401	0.109604	116.24	11.9916	20.3317	6.60227	0.856483	0.715631	0.850115	0.807817	0.814861	0.814368	0.776249	0.829276	0.785537	0.863071	0.677457	0.774552	0.844221	0.834349	0.798639	0.807398	0.683789	0.682201	0.724937	0.656856	0.909638	0.800149	0.0793818
1238	6	17198	6440	111.39	3.27424	126.394	9.00313	145.929	10.8952	17.3856	1.51899	25.6757	5.52802	39.4987	8.86985	1238	25	23644	0.094576	131.711	12.9239	29.4386	9.03097	0.858611	0.718554	0.852013	0.809846	0.816296	0.815556	0.777681	0.829597	0.787346	0.864448	0.678523	0.775355	0.8444	0.835899	0.799463	0.808408	0.684064	0.681589	0.724962	0.655621	0.910273	0.801768	0.0790255
1240	4	15732	5914	121.568	4.73101	135.738	10.2464	155.323	12.1847	22.6184	2.6559	31.8307	7.26184	47.6699	11.2322	1240	27	21650	0.0866	141.086	13.895	36.1557	11.0736	0.860901	0.72127	0.854203	0.811709	0.817968	0.816513	0.77836	0.829954	0.787806	0.864711	0.679538	0.776374	0.843903	0.83709	0.800993	0.808707	0.684434	0.681848	0.724527	0.654226	0.910323	0.803247	0.0788539
1246	9	20934	8410	92.6664	2.98237	111.29	7.7225	130.667	9.36493	10.0395	1	17.5435	3.67868	28.3614	6.12704	1246	21	29353	0.117412	116.836	12.0242	20.6407	6.66048	0.868719	0.717218	0.866317	0.806119	0.830835	0.828655	0.76769	0.841788	0.779699	0.856982	0.680918	0.781402	0.827275	0.844139	0.815436	0.775832	0.701206	0.687289	0.746823	0.664293	0.899635	0.806142	0.078435
1250	9	18140	7319	111.199	5.33273	125.097	8.9747	144.065	10.6754	17.3717	2.55485	24.9023	5.39367	38.0012	8.45719	1250	25	25468	0.101872	130.543	12.8037	28.664	8.74394	0.87125	0.72118	0.868423	0.807916	0.831887	0.829904	0.768808	0.841939	0.780332	0.858469	0.681915	0.781981	0.827548	0.845159	0.815199	0.775797	0.701527	0.689061	0.745936	0.664579	0.899541	0.80783	0.0779185
1252	9	16707	6769	116.746	6.74094	129.4	9.91602	148.122	11.7136	20.1529	3.59234	27.6076	6.3859	41.381	9.8629	1252	27	23485	0.09394	134.791	13.4736	31.5746	9.79875	0.873025	0.725314	0.869853	0.809793	0.833468	0.831382	0.770981	0.841686	0.781265	0.86006	0.682968	0.782585	0.827911	0.847264	0.816181	0.776112	0.700745	0.689078	0.745838	0.665361	0.89951	0.809513	0.0776152
1258	22	23915	7183	92.3168	2.17693	112.982	8.00547	131.615	9.62784	9.91248	0.722102	18.3633	3.93553	28.9984	6.3764	1258	20	31120	0.12448	117.268	11.5202	20.8121	6.438	0.861922	0.755832	0.878631	0.821883	0.805222	0.815006	0.774004	0.827619	0.809978	0.845212	0.699952	0.790456	0.822494	0.795421	0.784496	0.786793	0.696369	0.657246	0.746899	0.643284	0.9192	0.809136	0.0769154
1262	17	20752	6277	103.323	3.42697	121.203	9.03574	139.628	10.7541	13.8994	1.41963	22.6856	5.11616	34.6553	8.00611	1262	24	27046	0.108184	125.468	12.2592	25.4581	7.783	0.864601	0.758948	0.880186	0.822968	0.806718	0.815999	0.775808	0.828163	0.810527	0.845412	0.701693	0.790875	0.822229	0.795145	0.7869	0.78714	0.696258	0.6564	0.747966	0.644217	0.919027	0.810661	0.0766929
1264	15	19025	5775	111.952	5.72146	129.501	10.0987	147.782	11.7924	17.7409	2.73497	27.6899	6.53219	41.1106	9.8433	1264	26	24815	0.09926	133.745	13.0584	30.8072	9.35553	0.866875	0.762079	0.880838	0.824139	0.808664	0.816945	0.777755	0.828753	0.810457	0.846021	0.702619	0.7919	0.821741	0.79601	0.78789	0.787467	0.696857	0.656438	0.748519	0.645033	0.919001	0.812067	0.0765313
1270	13	24127	6650	92.9512	2.14337	114.05	8.24351	132.662	9.68566	10.1165	0.701361	18.8979	4.13559	29.6913	6.52405	1270	20	30790	0.12316	118.061	11.5079	21.2254	6.50932	0.85596	0.754385	0.850179	0.826827	0.821598	0.823271	0.760539	0.84188	0.766742	0.835304	0.711643	0.819909	0.825982	0.816174	0.794885	0.749886	0.658233	0.671744	0.717295	0.626486	0.932852	0.805555	0.0804449
1274	10	20815	5765	104.9	2.79467	123.904	9.27278	142.235	10.8261	14.5255	1.16089	24.2325	5.50105	36.6103	8.39859	1274	24	26590	0.10636	127.871	12.2464	26.9125	8.06556	0.858988	0.757691	0.852313	0.828451	0.824144	0.825668	0.761922	0.842234	0.767507	0.83695	0.712486	0.821587	0.826608	0.817488	0.794453	0.749906	0.659233	0.672903	0.718108	0.627398	0.933321	0.80752	0.0797976
1276	10	19022	5330	111.8	4.71233	132.658	10.3897	150.752	11.9408	17.6233	2.08524	29.7608	7.09095	43.6174	10.4159	1276	26	24362	0.097448	136.608	13.1032	32.7874	9.79315	0.861649	0.76096	0.854014	0.83111	0.825794	0.826513	0.763874	0.842788	0.768061	0.838498	0.713242	0.822182	0.827293	0.817605	0.794968	0.74959	0.659059	0.673508	0.718168	0.627658	0.933277	0.809247	0.0791887
1282	1	21001	5478	91.7588	0	111.99	7.9829	131.665	9.50635	9.71838	0	17.889	3.85075	29.0192	6.28485	1282	20	26480	0.10592	116.059	11.5226	20.1912	6.3452	0.850604	0.73818	0.851983	0.824981	0.828625	0.791295	0.769826	0.822394	0.777625	0.843051	0.690672	0.827511	0.821054	0.836801	0.776945	0.771563	0.649679	0.669147	0.734177	0.663557	0.927247	0.801618	0.080067
1286	0	18131	4792	0	0	126.507	9.26728	145.89	10.8288	0	0	25.7669	5.69634	39.46	8.82157	1286	24	22923	0.091692	130.559	12.4323	28.6294	8.54025	0.853401	0.741962	0.85327	0.827117	0.829189	0.792806	0.769533	0.823343	0.778519	0.842669	0.692318	0.827706	0.821642	0.836758	0.776578	0.771561	0.648759	0.670702	0.735179	0.6649	0.927038	0.803143	0.079843
1288	0	16712	4435	0	0	132.228	10.28	151.462	11.8396	0	0	29.4648	6.92936	44.2126	10.4119	1288	26	21147	0.084588	136.262	13.1996	32.5577	9.83511	0.855748	0.744692	0.854542	0.828959	0.8313	0.794463	0.77044	0.824751	0.778928	0.843382	0.692959	0.82851	0.821511	0.83636	0.776777	0.771528	0.647964	0.670331	0.735022	0.664917	0.926514	0.804617	0.0795357
1294	10	19807	7093	92.3082	1.63509	110.402	7.68883	131.319	9.73946	9.90244	0.52978	17.1306	3.60643	28.8165	6.4067	1294	21	26910	0.10764	115.909	12.395	20.2081	6.85098	0.877295	0.727666	0.850669	0.834467	0.827666	0.817038	0.782813	0.834374	0.777964	0.857525	0.682534	0.786826	0.821052	0.816778	0.79162	0.782943	0.664976	0.690524	0.733333	0.658231	0.915626	0.807611	0.0771454
1298	8	17100	6198	108.658	2.9384	124.689	8.97305	145.328	11.0428	16.1361	1.25099	24.6627	5.36312	39.0372	8.91682	1298	25	23306	0.093224	130.172	13.2217	28.4826	9.09027	0.879301	0.731099	0.852592	0.836866	0.829979	0.818845	0.784798	0.834699	0.778426	0.859693	0.684523	0.787565	0.821612	0.816978	0.791041	0.783232	0.665236	0.690852	0.734296	0.658007	0.915944	0.809433	0.0766562
1300	7	15730	5725	118.323	3.50068	133.585	10.1775	154.055	12.2073	20.8231	1.87033	30.3559	7.00451	46.5348	11.1183	1300	27	21462	0.085848	139.04	14.0628	34.6685	10.9631	0.88058	0.733436	0.85465	0.838645	0.830771	0.820567	0.786064	0.83571	0.779168	0.860707	0.684535	0.787718	0.821848	0.817818	0.792354	0.783618	0.667086	0.691525	0.734321	0.658746	0.915968	0.810783	0.0763316
1306	6	19057	8282	91.4649	0.889231	110.942	7.73151	128.615	9.35912	9.6284	0.279158	17.3822	3.66886	27.0635	5.90665	1306	21	27345	0.10938	116.29	11.5871	20.3127	6.30558	0.887749	0.707351	0.849936	0.824886	0.816456	0.838179	0.798062	0.837722	0.769117	0.853922	0.686853	0.795941	0.8403	0.798848	0.819016	0.794844	0.680874	0.6855	0.695484	0.667489	0.896014	0.807746	0.078617
1310	6	16525	7206	112.138	1.60677	128.362	9.20692	145.743	10.8858	17.7025	0.767818	26.8943	5.83725	39.3486	8.82983	1310	25	23737	0.094948	133.634	12.6082	30.6728	8.95664	0.890108	0.7114	0.852698	0.827295	0.818764	0.83928	0.799322	0.83888	0.768947	0.853709	0.68665	0.797742	0.840945	0.799827	0.820365	0.795951	0.682395	0.685322	0.697118	0.667734	0.8951	0.809667	0.0781755
1312	5	15174	6688	117.948	3.32936	137.161	10.4463	154.348	12.1025	20.6211	1.70215	32.8473	7.56113	46.7805	11.0244	1312	27	21867	0.087468	142.413	13.5413	37.106	10.8682	0.892441	0.714227	0.853958	0.830292	0.820026	0.840742	0.801093	0.840124	0.770568	0.854461	0.687314	0.798006	0.84097	0.800407	0.820414	0.795765	0.683061	0.686125	0.696781	0.667101	0.894979	0.811304	0.0777349
1318	2	19682	7902	92.6507	1.6954	110.741	7.62346	130.108	9.45067	10.0132	0.546798	17.2821	3.5886	28.0117	6.11031	1318	21	27586	0.110344	116.287	11.9897	20.3551	6.58947	0.874864	0.737494	0.858515	0.823334	0.789313	0.80771	0.786287	0.822174	0.790818	0.847586	0.687994	0.799645	0.836838	0.801421	0.800207	0.787501	0.692416	0.679366	0.684985	0.683843	0.906891	0.805151	0.0802865
1322	1	16909	6945	111.77	0	126.789	9.0616	145.65	10.7036	17.5185	0	25.9188	5.59734	39.254	8.69487	1322	25	23855	0.09542	132.279	12.845	29.8008	8.9957	0.876693	0.741291	0.859086	0.82576	0.79082	0.808698	0.787676	0.824355	0.791364	0.847873	0.689206	0.799623	0.838126	0.802243	0.799581	0.786858	0.692371	0.678432	0.684636	0.684636	0.907001	0.806664	0.080167
1324	1	15487	6434	121.662	0	135.952	10.1636	154.605	11.9552	22.5685	0	31.9705	7.22838	46.9916	10.9727	1324	27	21922	0.087688	141.426	13.6778	36.3787	10.9107	0.878684	0.744093	0.861463	0.827958	0.792788	0.80994	0.789846	0.824811	0.79183	0.847961	0.690676	0.800292	0.838792	0.802459	0.799927	0.787862	0.692546	0.678246	0.685316	0.68502	0.906076	0.808313	0.0795545
1330	0	19453	7286	0	0	109.892	7.50224	128.637	9.28773	0	0	16.8855	3.47159	27.0719	5.89287	1330	21	26739	0.106956	115	11.5805	19.6611	6.22896	0.861999	0.74109	0.870152	0.836176	0.79715	0.807341	0.794383	0.81469	0.778975	0.846909	0.710329	0.798384	0.825779	0.806294	0.791054	0.749991	0.685179	0.679307	0.723269	0.679195	0.939863	0.806363	0.0794216
1334	0	16738	6364	0	0	125.003	8.80942	143.434	10.5689	0	0	24.8332	5.27816	37.5005	8.3594	1334	25	23102	0.092408	130.08	12.4418	28.3227	8.45344	0.864709	0.746732	0.872132	0.837179	0.79874	0.807636	0.794455	0.815341	0.78056	0.847502	0.711713	0.798113	0.826097	0.807376	0.790603	0.751428	0.687516	0.680785	0.722881	0.678881	0.939551	0.808183	0.0790509
1336	0	15369	5901	0	0	133.113	10.0206	151.247	11.6761	0	0	30.0239	6.81569	44.0051	10.2287	1336	27	21270	0.08508	138.144	13.2777	33.9028	10.0885	0.867372	0.750517	0.873883	0.838858	0.800588	0.807734	0.796027	0.815938	0.781547	0.848942	0.713141	0.798848	0.827457	0.807287	0.79149	0.751763	0.686272	0.680959	0.723202	0.678561	0.939422	0.809882	0.0786558
1342	6	19480	9462	93.3814	1.5104	109.62	7.39151	128.741	9.50316	10.2487	0.490957	16.7554	3.41027	27.1565	6.0599	1342	21	28948	0.115792	115.867	12.1171	20.1538	6.60681	0.878126	0.751261	0.860457	0.831905	0.808743	0.829712	0.7714	0.842442	0.770001	0.837381	0.699755	0.814305	0.828986	0.819279	0.779087	0.785926	0.68079	0.698718	0.729066	0.668008	0.942172	0.811253	0.0766073
1346	3	16833	8253	111.928	0.888168	125.106	8.763	143.84	10.7511	17.596	0.414727	24.8899	5.2601	37.8358	8.54496	1346	26	25089	0.100356	131.267	12.925	29.1476	8.92141	0.880067	0.753876	0.861354	0.833732	0.81185	0.829328	0.773048	0.843238	0.770955	0.839033	0.701084	0.815417	0.82865	0.819503	0.780262	0.786699	0.680836	0.700048	0.728526	0.66856	0.942106	0.812722	0.0762761
1348	3	15485	7650	119.882	3.47635	132.498	9.8471	151.159	11.9138	21.6507	1.89844	29.5995	6.65237	43.9631	10.4911	1348	28	23138	0.092552	138.666	13.7453	34.3474	10.5681	0.881775	0.757023	0.862996	0.836092	0.813445	0.829804	0.774916	0.844023	0.771653	0.839744	0.701487	0.815239	0.828442	0.81982	0.781939	0.786369	0.680936	0.70019	0.728888	0.668964	0.94254	0.814184	0.0760456
1354	4	23761	9481	91.824	2.71831	112.101	7.80798	129.701	9.36794	9.7646	0.890265	17.9298	3.77494	27.7465	6.04513	1354	21	33246	0.132984	117.118	11.4812	20.7283	6.34539	0.888182	0.740856	0.857923	0.836446	0.822806	0.80709	0.788711	0.840282	0.783372	0.8529	0.682684	0.803239	0.823708	0.824265	0.809737	0.786741	0.679646	0.695317	0.747278	0.6679	0.933556	0.813023	0.0773605
1358	3	20582	8212	108.528	5.66174	127.262	9.14049	144.65	10.7413	16.1746	2.55656	26.2132	5.69782	38.4676	8.62379	1358	25	28797	0.115188	132.219	12.422	29.7067	8.66268	0.890926	0.744209	0.859326	0.838542	0.825155	0.809702	0.790134	0.840799	0.784613	0.853683	0.6837	0.804615	0.823975	0.823957	0.810779	0.788311	0.680019	0.697364	0.748186	0.668924	0.933743	0.814923	0.0768099
1360	3	18916	7592	117.696	8.54008	133.206	10.1824	150.397	11.8885	20.764	4.57767	30.1029	6.97066	43.3086	10.3593	1360	27	26511	0.106044	138.127	13.225	33.8836	10.0529	0.893874	0.748161	0.860907	0.840934	0.827524	0.811229	0.791143	0.841688	0.785202	0.854042	0.684829	0.804496	0.82462	0.825091	0.810796	0.788899	0.681095	0.698238	0.748086	0.668383	0.93399	0.816792	0.076319
1366	1	22115	7749	91.8392	0	110.506	7.62219	129.815	9.24372	9.74383	0	17.174	3.58171	27.8077	5.98501	1366	21	29865	0.11946	115.516	11.6981	19.9329	6.36582	0.872443	0.736481	0.860439	0.834957	0.832647	0.847179	0.781249	0.850544	0.782036	0.871204	0.70154	0.795898	0.809208	0.812255	0.792952	0.808304	0.679357	0.709777	0.711468	0.669295	0.92287	0.814244	0.0760861
1370	1	19230	6750	102.893	0	120.129	8.68536	139.267	10.3184	13.6822	0	22.0689	4.82008	34.3453	7.70072	1370	25	25981	0.103924	125.101	12.4073	25.2581	7.84793	0.874697	0.740945	0.861764	0.836669	0.834571	0.849159	0.782399	0.85143	0.783399	0.872272	0.702051	0.795273	0.810881	0.81269	0.79485	0.808052	0.679747	0.710923	0.711712	0.66972	0.922559	0.816052	0.0755787
1372	1	17700	6256	112.091	0	128.704	9.77079	147.656	11.4857	17.6691	0	27.1582	6.23084	40.9699	9.65176	1372	27	23957	0.095828	133.652	13.2023	30.7646	9.4775	0.876925	0.744021	0.863756	0.838043	0.835184	0.849793	0.784718	0.851755	0.785532	0.873085	0.702926	0.796239	0.811036	0.814835	0.794298	0.807739	0.679426	0.711775	0.712005	0.670869	0.922799	0.817592	0.0752045
1378	0	17173	9371	0	0	107.52	7.12585	127.558	9.17587	0	0	15.8075	3.16684	26.396	5.72306	1378	22	26544	0.106176	114.594	12.4211	19.5456	6.60747	0.885078	0.748097	0.859987	0.839738	0.838928	0.839662	0.798919	0.843241	0.78238	0.860025	0.709501	0.822653	0.825064	0.803647	0.809825	0.813046	0.673787	0.701062	0.702004	0.657418	0.918362	0.81944	0.0750809
1382	0	14891	8191	0	0	124.794	8.46979	144.653	10.5865	0	0	24.6837	5.06447	38.4517	8.47379	1382	26	23082	0.092328	131.842	13.2792	29.5694	9.24255	0.887661	0.751625	0.86171	0.840612	0.841045	0.841175	0.801902	0.843644	0.782255	0.860519	0.710554	0.82378	0.825102	0.804545	0.810567	0.812993	0.675375	0.702236	0.702452	0.658435	0.918725	0.821166	0.0746152
1384	0	13731	7577	0	0	132.956	9.61334	152.735	11.7174	0	0	29.8799	6.52215	45.302	10.4778	1384	28	21308	0.085232	139.989	14.072	35.3639	10.9978	0.889572	0.754881	0.863807	0.842055	0.842313	0.841867	0.803055	0.844589	0.783039	0.860827	0.711282	0.824761	0.825558	0.80397	0.810963	0.814107	0.676154	0.702436	0.703116	0.658837	0.918599	0.82263	0.0744348
1390	14	20791	12565	92.8274	2.04334	109.59	7.39794	127.389	9.30551	10.0748	0.668845	16.7423	3.41944	26.3042	5.79814	1390	22	33370	0.13348	116.285	11.8864	20.3399	6.43788	0.87237	0.77267	0.853072	0.839556	0.806728	0.819958	0.794741	0.827794	0.798067	0.851169	0.715238	0.815972	0.835841	0.792718	0.802697	0.783323	0.678259	0.689227	0.707761	0.672041	0.921112	0.81482	0.0769866
1394	10	17923	10953	108.528	3.93803	122.27	8.58759	139.603	10.4783	16.1071	1.75037	23.2444	4.93462	34.6081	7.82959	1394	26	28886	0.115544	128.838	12.5796	27.5508	8.29407	0.874403	0.775566	0.855293	0.841013	0.809077	0.820449	0.796026	0.828567	0.79928	0.851624	0.715918	0.816226	0.83672	0.793568	0.803815	0.783251	0.679533	0.689192	0.708596	0.671415	0.92119	0.816378	0.0767003
1396	8	16444	10160	113.61	3.28079	129.208	9.68164	146.367	11.6048	18.4395	1.58286	27.4651	6.21205	39.9381	9.57031	1396	28	26612	0.106448	135.754	13.3777	32.2244	9.7767	0.87686	0.778408	0.857865	0.842609	0.810461	0.821359	0.79684	0.829212	0.800203	0.851834	0.717026	0.816643	0.836596	0.793552	0.803754	0.78459	0.680069	0.689726	0.708083	0.672122	0.920938	0.817908	0.07634
1402	4	23299	10179	92.2595	1.24836	111.945	7.86362	129.585	9.21275	9.88301	0.404982	17.8598	3.79264	27.6592	5.93635	1402	21	33482	0.133928	117.305	11.608	20.838	6.4074	0.868078	0.763769	0.867377	0.83294	0.816498	0.812944	0.783451	0.844454	0.79831	0.854922	0.701347	0.809689	0.839242	0.812257	0.793934	0.78478	0.685786	0.665985	0.723867	0.699077	0.934218	0.814584	0.0750564
1406	2	20209	8877	108.848	3.82522	125.408	9.06162	142.82	10.4542	16.2453	1.69967	25.0936	5.48756	37.0146	8.17154	1406	25	29088	0.116352	130.721	12.4385	28.731	8.45237	0.869018	0.766192	0.868726	0.834433	0.817072	0.813652	0.785221	0.844678	0.79923	0.855439	0.702231	0.810644	0.839814	0.812362	0.794417	0.784035	0.686348	0.667475	0.723099	0.69924	0.934664	0.815674	0.0748897
1408	2	18665	8215	114.24	2.0693	132.926	10.1036	150.284	11.5808	18.7186	1.01185	29.9082	6.88399	43.1719	10.0382	1408	27	26882	0.107528	138.229	13.2608	33.9607	10.0522	0.870397	0.768135	0.870118	0.837307	0.818373	0.815267	0.786511	0.845529	0.799215	0.857098	0.702775	0.810394	0.840451	0.812235	0.796016	0.783628	0.686686	0.667826	0.723811	0.699632	0.934659	0.817005	0.0746487
1414	3	21404	7948	93.1765	1.34514	110.318	7.65459	130.045	9.47104	10.1801	0.443177	17.0895	3.57492	27.9739	6.13206	1414	21	29355	0.11742	115.658	11.9957	20.0358	6.54981	0.886544	0.742224	0.844098	0.848305	0.836893	0.827985	0.791654	0.863277	0.77457	0.824084	0.684211	0.81085	0.85597	0.834049	0.808363	0.779169	0.677602	0.688963	0.731051	0.708925	0.938903	0.81621	0.0760837
1418	3	18565	6939	111.975	2.32944	123.82	8.93767	143.437	10.7307	17.6375	1.10812	24.1553	5.26565	37.5209	8.46377	1418	25	25507	0.102028	129.155	12.8728	27.7905	8.66352	0.888286	0.745482	0.846434	0.850904	0.83779	0.828224	0.793233	0.863939	0.77563	0.823911	0.685694	0.811267	0.856628	0.83381	0.807719	0.779688	0.678853	0.689105	0.731838	0.708119	0.939409	0.817717	0.0757642
1420	2	17083	6418	122.368	0.379636	133.549	10.1699	153.054	11.9639	22.9628	0.212778	30.3309	6.97483	45.6147	10.7524	1420	27	23503	0.094012	138.875	13.7767	34.5039	10.6447	0.89044	0.747585	0.84753	0.852444	0.839637	0.828745	0.795601	0.864932	0.776305	0.824384	0.68621	0.811428	0.856806	0.833787	0.807322	0.780368	0.679147	0.688253	0.731545	0.707846	0.939689	0.819003	0.0754222
1426	7	22192	9800	92.3325	2.2444	111.303	7.66371	130.282	9.3105	9.91843	0.729212	17.5457	3.6471	28.1102	6.0511	1426	21	31999	0.127996	117.112	11.9974	20.7795	6.64644	0.901044	0.762008	0.856714	0.848386	0.80926	0.856199	0.784993	0.868465	0.772087	0.849558	0.695647	0.825041	0.838776	0.820994	0.800056	0.798447	0.690115	0.703678	0.73371	0.681506	0.925482	0.82303	0.0753689
1430	6	19245	8559	108.483	3.15024	126.016	9.02884	144.666	10.7073	16.065	1.43047	25.4517	5.51245	38.4761	8.60896	1430	25	27810	0.11124	131.752	12.8807	29.4581	8.94505	0.902679	0.765336	0.858145	0.850485	0.81059	0.856706	0.787504	0.86922	0.77411	0.849622	0.696027	0.826178	0.839284	0.821737	0.800431	0.79849	0.691316	0.703614	0.734376	0.682524	0.925423	0.824573	0.0750472
1432	2	17784	7960	115.178	1.75204	134.417	10.2052	153.132	11.9629	19.1759	0.870724	30.9205	7.11033	45.6844	10.7942	1432	27	25746	0.102984	140.202	13.8219	35.4842	10.8407	0.905267	0.767653	0.859842	0.852191	0.812786	0.85757	0.788647	0.870873	0.775732	0.850171	0.696749	0.826925	0.839878	0.822128	0.800649	0.799289	0.691447	0.703915	0.73458	0.683135	0.925853	0.826166	0.0744136
1438	4	22288	7878	92.2363	3.39683	112.354	8.02668	130.749	9.48502	9.91047	1.13261	18.0641	3.89554	28.4249	6.20317	1438	21	30170	0.12068	117.154	11.6815	20.7685	6.47952	0.877262	0.7794	0.856364	0.874892	0.81243	0.839708	0.809612	0.851608	0.782632	0.852668	0.721545	0.845111	0.832897	0.803414	0.811203	0.801591	0.682963	0.696619	0.701177	0.640371	0.924345	0.824783	0.0729919
1442	4	19365	6942	115.316	7.50831	129.226	9.34487	147.17	10.7615	19.4743	3.80404	27.445	5.98778	40.4829	8.90788	1442	25	26311	0.105244	133.958	12.5469	30.8838	8.96443	0.879765	0.781897	0.858215	0.87663	0.81445	0.840618	0.810726	0.851963	0.784539	0.852476	0.722816	0.845464	0.833359	0.803504	0.812246	0.802554	0.682699	0.696933	0.702406	0.640588	0.924347	0.826328	0.0726834
1444	4	17906	6499	122.422	8.94489	136.128	10.3594	154.08	11.9739	23.3541	4.94923	32.1128	7.36729	46.5245	10.9124	1444	27	24409	0.097636	140.905	13.4135	35.9486	10.589	0.881765	0.784117	0.859437	0.878467	0.816748	0.84221	0.811729	0.852718	0.785284	0.854418	0.722582	0.845713	0.833729	0.804375	0.812405	0.802327	0.682679	0.697366	0.703593	0.639928	0.924003	0.827743	0.0723431
1450	0	20805	7266	0	0	110.169	7.63488	130.262	9.47818	0	0	17.0199	3.56075	28.1127	6.16423	1450	21	28071	0.112284	115.37	11.9964	19.8912	6.54515	0.875387	0.784083	0.872128	0.841937	0.831748	0.820687	0.799597	0.842222	0.786345	0.836735	0.710876	0.830483	0.828079	0.815949	0.802358	0.781554	0.675163	0.711784	0.721474	0.684336	0.933009	0.822006	0.0747359
1454	0	18052	6338	0	0	122.702	8.82519	142.551	10.6896	0	0	23.5072	5.10954	36.835	8.31007	1454	25	24390	0.09756	127.86	12.7715	26.9705	8.45178	0.877122	0.785096	0.874231	0.842702	0.832944	0.822612	0.800841	0.842886	0.788048	0.836859	0.711214	0.83155	0.828741	0.815416	0.802296	0.780504	0.675338	0.711931	0.721689	0.684112	0.932882	0.823139	0.0745738
1456	0	16741	5900	0	0	130.129	9.94552	149.774	11.8389	0	0	28.0724	6.47889	42.774	10.1902	1456	27	22641	0.090564	135.248	13.5656	31.9035	9.98716	0.878671	0.787001	0.875491	0.844795	0.833841	0.824102	0.801996	0.843183	0.788989	0.837596	0.711342	0.832605	0.829778	0.815423	0.802217	0.780222	0.675324	0.712292	0.721435	0.685239	0.933263	0.824332	0.0742768
1462	16	21258	9655	93.6119	2.94308	110.873	7.67082	129.589	9.45908	10.3469	0.988899	17.3466	3.6334	27.6829	6.05406	1462	21	30929	0.123716	116.707	11.9935	20.5696	6.59581	0.878755	0.769876	0.872708	0.839924	0.818665	0.814834	0.782728	0.838808	0.791814	0.85769	0.720473	0.806557	0.821737	0.80064	0.813137	0.783456	0.668111	0.695496	0.729089	0.683307	0.93283	0.818158	0.0763507
1466	13	18407	8464	109.768	5.34777	123.872	8.87179	142.241	10.6327	16.7143	2.40032	24.1802	5.24867	36.5925	8.20807	1466	25	26884	0.107536	129.649	12.746	28.0844	8.56534	0.881398	0.77163	0.874498	0.841523	0.819242	0.816731	0.783031	0.84037	0.791363	0.858243	0.721377	0.807618	0.822776	0.801666	0.813737	0.78344	0.66813	0.695283	0.730044	0.68472	0.932934	0.819523	0.0760127
1468	13	16966	7884	118.671	7.24043	132.945	10.016	151.081	11.6838	21.1807	3.72354	29.9125	6.83266	43.8635	10.2053	1468	27	24863	0.099452	138.688	13.5346	34.3317	10.3497	0.883502	0.773981	0.8759	0.843462	0.8211	0.818485	0.78466	0.841773	0.791598	0.858283	0.722117	0.807706	0.82303	0.803362	0.814463	0.784097	0.668322	0.695833	0.729699	0.684431	0.93249	0.821008	0.0755753
1474	5	23655	8712	92.2267	1.70064	112.621	8.01228	130.341	9.38694	9.87711	0.547885	18.1908	3.91854	28.1553	6.13421	1474	21	32372	0.129488	117.387	11.5101	20.8711	6.3949	0.871633	0.754278	0.865115	0.851276	0.81864	0.811735	0.790776	0.843847	0.81067	0.862953	0.69835	0.795904	0.827567	0.823937	0.826594	0.77757	0.653729	0.692929	0.731357	0.680913	0.939377	0.816472	0.0761288
1478	4	20592	7609	105.889	3.51578	123.523	9.15135	140.966	10.5759	14.9556	1.49505	24.0028	5.38468	35.6271	8.07813	1478	25	28205	0.11282	128.227	12.3013	27.1375	8.08776	0.872735	0.75694	0.865804	0.853395	0.81989	0.812285	0.792147	0.844123	0.812161	0.864439	0.699823	0.797164	0.827974	0.824676	0.826857	0.777912	0.653962	0.693459	0.731466	0.681156	0.939532	0.817731	0.0760823
1480	3	18932	7038	113.556	1.66999	130.941	10.1793	148.326	11.6517	18.3799	0.814474	28.6168	6.74185	41.5424	9.87108	1480	27	25973	0.103892	135.65	13.1178	32.1181	9.62075	0.87435	0.758961	0.867978	0.855446	0.822238	0.813672	0.793228	0.843607	0.812786	0.865283	0.700246	0.797675	0.829053	0.825588	0.827186	0.778308	0.653467	0.694028	0.732395	0.682362	0.93936	0.819138	0.0757888
1486	0	21859	6810	0	0	110.95	7.81384	131.041	9.4509	0	0	17.391	3.69834	28.6097	6.20339	1486	20	28669	0.114676	115.722	11.8691	20.0559	6.50879	0.872196	0.768025	0.838833	0.834263	0.791203	0.847972	0.791465	0.85432	0.80247	0.844885	0.704297	0.835415	0.831595	0.811626	0.808225	0.787349	0.671736	0.705065	0.734033	0.705902	0.939778	0.815262	0.079775
1490	0	19014	5950	0	0	127.092	9.18703	146.896	10.7913	0	0	26.1137	5.71358	40.2639	8.87398	1490	24	24964	0.099856	131.812	12.7765	29.4863	8.94325	0.874579	0.768967	0.841311	0.835323	0.793102	0.847841	0.793162	0.856173	0.803577	0.845337	0.705616	0.835643	0.831577	0.813251	0.808845	0.788295	0.672649	0.705135	0.735379	0.707278	0.940174	0.816651	0.079258
1492	0	17548	5516	0	0	132.164	10.1996	151.892	11.8974	0	0	29.4149	6.88423	44.5916	10.512	1492	26	23064	0.092256	136.882	13.5582	33.0445	10.2175	0.876452	0.77092	0.843024	0.837192	0.793856	0.84814	0.795287	0.857115	0.804327	0.845842	0.706729	0.836238	0.831859	0.813671	0.809725	0.789174	0.671956	0.705168	0.736082	0.707314	0.94008	0.817938	0.0789322
1498	4	19017	8673	91.6948	1.0982	109.126	7.38812	128.63	9.43158	9.70228	0.348511	16.5327	3.38795	27.08	5.9732	1498	21	27694	0.110776	115.231	12.1343	19.8348	6.55726	0.881798	0.790677	0.848631	0.855113	0.795985	0.83305	0.80512	0.838286	0.813443	0.850798	0.723532	0.843829	0.835957	0.795226	0.793963	0.811114	0.689247	0.717538	0.737615	0.676717	0.939933	0.823497	0.0727011
1502	4	16460	7564	110.957	3.50324	122.635	8.59285	141.891	10.6387	17.1914	1.6064	23.4511	4.98445	36.3282	8.21556	1502	25	24028	0.096112	128.695	12.8932	27.5038	8.60521	0.882907	0.793179	0.850404	0.855648	0.797361	0.833694	0.805415	0.839125	0.813697	0.850466	0.726007	0.843849	0.836233	0.796134	0.794407	0.810846	0.689217	0.719244	0.737515	0.677397	0.940049	0.824567	0.0724995
1504	4	15128	7046	118.776	5.54877	128.945	9.56737	148.242	11.7911	21.1427	2.90873	27.2899	6.13587	41.49	9.9373	1504	27	22178	0.088712	135.074	13.6886	31.8002	10.039	0.884345	0.795383	0.851159	0.857314	0.80023	0.835174	0.806092	0.840089	0.815132	0.85064	0.727117	0.844508	0.837745	0.796781	0.795586	0.811029	0.689692	0.718505	0.739088	0.676571	0.939783	0.825922	0.0721451
1510	8	20587	9986	94.1998	2.60258	111.346	7.79533	129.565	9.40647	10.535	0.877167	17.5742	3.71928	27.6638	6.04486	1510	21	30581	0.122324	117.291	11.9553	20.867	6.60734	0.858899	0.806988	0.874383	0.853291	0.832756	0.829551	0.79103	0.841356	0.812318	0.834162	0.699683	0.830908	0.816585	0.798159	0.805664	0.797652	0.696266	0.7186	0.738105	0.650028	0.916533	0.82451	0.0746386
1514	8	17800	8702	109.771	5.39439	123.981	8.98501	141.934	10.5738	16.7182	2.43731	24.2524	5.32103	36.353	8.15082	1514	26	26510	0.10604	129.87	12.7316	28.2222	8.55237	0.860845	0.808959	0.875915	0.853131	0.834346	0.830441	0.792757	0.842116	0.813297	0.834572	0.700924	0.831384	0.817918	0.798849	0.8053	0.797963	0.696341	0.718917	0.73874	0.648849	0.916824	0.825686	0.0746071
1516	8	16370	8044	123.841	8.85354	136.628	10.3087	154.362	11.9057	24.1575	5.07123	32.4573	7.40106	46.7667	10.8694	1516	28	24422	0.097688	142.465	13.6935	37.1678	10.9961	0.863443	0.812321	0.87716	0.855479	0.835271	0.831504	0.793956	0.842683	0.813979	0.834944	0.702379	0.832671	0.818197	0.799545	0.804623	0.798768	0.696626	0.719249	0.739108	0.649189	0.917185	0.827258	0.0740978
1522	5	21325	7270	93.3083	2.38081	113.045	8.09784	131.295	9.6094	10.2366	0.787208	18.3999	3.98821	28.7898	6.38567	1522	21	28600	0.1144	117.681	11.6451	21.0395	6.53526	0.867762	0.80021	0.868304	0.863497	0.838794	0.829773	0.76236	0.824843	0.790944	0.833916	0.716853	0.816206	0.81965	0.805297	0.803042	0.78201	0.661503	0.691503	0.709668	0.678724	0.928776	0.821513	0.0756876
1526	5	18422	6406	110.934	3.52005	127.253	9.36709	145.021	10.8115	17.181	1.59556	26.2273	5.84614	38.7687	8.76308	1526	25	24833	0.099332	131.833	12.4805	29.4607	8.67753	0.870213	0.802642	0.86979	0.864495	0.840253	0.831011	0.7635	0.825172	0.792333	0.834253	0.717271	0.816675	0.819977	0.805863	0.802924	0.781339	0.661056	0.691821	0.711211	0.681392	0.929489	0.822866	0.0754009
1528	5	16966	5936	122.025	5.37818	136.082	10.5226	153.548	11.8826	22.9019	3.01556	32.0986	7.51727	46.0412	10.7993	1528	27	22907	0.091628	140.605	13.3133	35.7096	10.4609	0.872222	0.804252	0.870323	0.86598	0.841817	0.831449	0.764548	0.825708	0.793644	0.835312	0.718623	0.817239	0.820819	0.806588	0.80375	0.782097	0.66113	0.691819	0.711878	0.682084	0.929279	0.82404	0.075217
1534	3	20385	5884	91.4297	0.893453	111.429	7.89904	131.01	9.62899	9.61734	0.280424	17.6196	3.77721	28.6059	6.31049	1534	20	26272	0.105088	115.812	11.657	20.0792	6.40148	0.874638	0.751161	0.848641	0.853932	0.816135	0.826241	0.75512	0.839201	0.813014	0.857814	0.704229	0.819732	0.812538	0.817658	0.814555	0.787816	0.668031	0.693438	0.739552	0.692467	0.948634	0.814011	0.0785481
1538	3	17608	5132	114.182	4.72325	128.834	9.24893	147.946	10.9232	18.7665	2.28629	27.1918	5.90416	41.1358	9.11225	1538	24	22743	0.090972	133.145	12.5308	30.3371	8.92842	0.877061	0.75399	0.851339	0.854856	0.816977	0.827375	0.755705	0.839269	0.814119	0.858132	0.70459	0.819329	0.81236	0.81845	0.816383	0.787671	0.668403	0.695643	0.739546	0.691839	0.948622	0.815416	0.078024
1540	3	16125	4732	125.051	7.97926	139.064	10.4828	157.844	12.194	24.7904	4.48015	34.2159	7.79382	49.9914	11.6177	1540	26	20860	0.08344	143.323	13.4382	37.7932	11.0112	0.879338	0.758413	0.853787	0.856352	0.818768	0.828787	0.75592	0.839334	0.814573	0.858437	0.706472	0.819727	0.813399	0.818528	0.816371	0.788303	0.668265	0.694751	0.739861	0.691515	0.949233	0.817101	0.0777542
1546	18	22593	7249	93.6674	2.72395	111.844	7.74798	131.383	9.63328	10.3608	0.917287	17.8046	3.7351	28.8483	6.37305	1546	20	29860	0.11944	116.576	11.7661	20.4811	6.54937	0.883891	0.773526	0.857837	0.85936	0.820044	0.830241	0.763982	0.866778	0.802595	0.834896	0.71564	0.831581	0.814367	0.822153	0.819307	0.767783	0.668804	0.69352	0.759863	0.728215	0.947388	0.822034	0.0748433
1550	16	19644	6267	112.137	3.80929	124.99	8.92601	144.483	10.8352	17.7507	1.73772	24.8356	5.36718	38.347	8.67394	1550	24	25927	0.103708	129.694	12.5926	28.0971	8.57522	0.886605	0.775967	0.860589	0.861361	0.821769	0.831411	0.765225	0.867628	0.803834	0.835673	0.71711	0.832279	0.814016	0.82254	0.819686	0.767848	0.669264	0.695453	0.760404	0.727485	0.947024	0.82375	0.0745312
1552	16	18098	5769	124.383	4.73632	135.657	10.1132	155.011	12.0663	24.2135	2.7233	31.761	7.16095	47.373	11.1367	1552	26	23883	0.095532	140.325	13.471	35.527	10.6561	0.888519	0.779027	0.861952	0.862413	0.822698	0.832475	0.766445	0.867877	0.804526	0.836578	0.718377	0.832936	0.814847	0.823159	0.821044	0.768643	0.669472	0.696625	0.760415	0.728321	0.946845	0.825115	0.0743626
1558	15	25614	7594	93.1655	2.25962	113.855	8.25664	131.98	9.174	10.188	0.741326	18.8035	4.12568	29.1941	6.08669	1558	20	33223	0.132892	117.988	11.4015	21.1747	6.37814	0.855371	0.760196	0.841164	0.862881	0.803811	0.84288	0.805752	0.850375	0.797806	0.826897	0.714204	0.842895	0.825708	0.817265	0.831728	0.781416	0.716883	0.711676	0.763989	0.69327	0.923712	0.816861	0.0798542
1562	14	22192	6609	109.356	4.11265	127.883	9.57378	145.697	10.4887	16.4807	1.77538	26.632	6.04043	39.2659	8.50198	1562	24	28815	0.11526	131.96	12.3353	29.5248	8.54238	0.858147	0.763474	0.842756	0.864584	0.805969	0.843953	0.807184	0.851865	0.799844	0.827625	0.715461	0.843953	0.826601	0.817456	0.831997	0.781503	0.716589	0.712355	0.764359	0.692834	0.924276	0.818648	0.0796827
1564	14	20426	6133	118.504	5.43535	136.754	10.7446	154.498	11.7793	20.9943	2.904	32.593	7.75581	46.8715	10.7834	1564	26	26573	0.106292	140.839	13.3015	35.8823	10.4587	0.860328	0.766718	0.844033	0.866105	0.807982	0.845162	0.808527	0.852425	0.800719	0.827795	0.716874	0.843789	0.826666	0.817804	0.832198	0.78179	0.717175	0.713356	0.764573	0.6923	0.924736	0.820132	0.0794283
1570	15	26809	6223	92.6216	1.64444	112.945	7.9861	132.996	9.62977	10.0032	0.536032	18.344	3.92553	29.9074	6.52207	1570	20	33047	0.132188	116.711	11.4417	20.5177	6.40288	0.860471	0.793022	0.855418	0.841952	0.805292	0.836959	0.781569	0.837065	0.829924	0.820665	0.714846	0.852316	0.814204	0.792447	0.827352	0.803779	0.721957	0.742427	0.732033	0.6828	0.927527	0.819881	0.0766247
1574	13	23312	5426	109.463	2.74117	125.776	9.19396	145.587	10.8435	16.4917	1.29431	25.3234	5.60815	39.2201	8.81875	1574	24	28751	0.115004	129.508	12.288	27.942	8.35484	0.862735	0.79599	0.857466	0.843414	0.806511	0.838006	0.782008	0.837467	0.831362	0.820563	0.716271	0.85277	0.814719	0.792564	0.827623	0.804198	0.722444	0.742061	0.733853	0.683002	0.927063	0.821331	0.0763477
1576	12	21496	5021	116.997	4.35578	132.276	10.2275	151.834	11.9157	20.1644	2.30201	29.4913	6.91563	44.5447	10.5715	1576	26	26529	0.106116	135.971	13.0573	32.3361	9.73349	0.865864	0.798899	0.859154	0.844906	0.808248	0.83944	0.783218	0.83927	0.831863	0.821384	0.7168	0.853161	0.814995	0.792359	0.828	0.805119	0.723322	0.742452	0.734083	0.682913	0.926665	0.823006	0.0760287
1582	1	22300	6952	90.3142	0	111.345	7.89667	130.488	9.42958	9.26849	0	17.5801	3.76514	28.2519	6.13051	1582	20	29253	0.117012	115.893	11.6224	20.116	6.35417	0.836512	0.792756	0.85916	0.852921	0.80778	0.831248	0.795816	0.843828	0.804516	0.834171	0.707996	0.828667	0.81742	0.801405	0.833949	0.794517	0.679862	0.699962	0.738403	0.677178	0.935836	0.816479	0.0793111
1586	1	19325	6109	106.249	0	127.092	9.20869	145.76	10.764	15.0588	0	26.1152	5.71555	39.3482	8.74313	1586	24	25435	0.10174	131.575	12.4853	29.2931	8.66858	0.839965	0.794221	0.861195	0.854177	0.809514	0.832652	0.796697	0.845076	0.806291	0.834264	0.708374	0.829467	0.818341	0.801926	0.834637	0.794732	0.68046	0.701003	0.739434	0.676981	0.935758	0.818055	0.0787557
1588	1	17802	5660	116.63	0	135.869	10.4377	154.121	11.9522	19.8936	0	31.941	7.41111	46.558	10.8883	1588	26	23463	0.093852	140.271	13.3462	35.4666	10.4589	0.842348	0.797703	0.862145	0.856583	0.811427	0.833973	0.797468	0.846269	0.806951	0.834292	0.709905	0.829583	0.818075	0.803201	0.834697	0.795614	0.681008	0.701296	0.740293	0.676832	0.935899	0.819661	0.0782843
1594	47	23635	8902	93.3533	2.66189	111.867	7.74441	131.759	9.73973	10.2564	0.89161	17.8156	3.73264	29.1024	6.45159	1594	21	32584	0.130336	117.275	12.1974	20.8882	6.85009	0.85832	0.7591	0.87009	0.84896	0.810336	0.848622	0.776716	0.85542	0.803938	0.841333	0.681408	0.840459	0.818715	0.792137	0.800684	0.787764	0.693945	0.688666	0.736742	0.669531	0.955622	0.815933	0.0763097
1598	40	20569	7764	113.134	4.47749	127.389	9.0668	146.922	11.1156	18.2504	2.21462	26.2843	5.66201	40.3244	9.15867	1598	25	28373	0.113492	132.714	13.0296	30.1149	9.24985	0.86029	0.760635	0.870828	0.850386	0.813044	0.849293	0.777218	0.856096	0.80411	0.841628	0.681652	0.841539	0.819652	0.792567	0.801219	0.789465	0.693776	0.689159	0.737162	0.670884	0.955081	0.817102	0.07598
1600	35	18953	7194	120.544	6.71803	134.238	10.1123	153.64	12.2908	22.1598	3.81898	30.7894	7.02402	46.177	11.1133	1600	27	26182	0.104728	139.551	13.8221	35.0059	10.8189	0.862959	0.762719	0.871687	0.850966	0.81493	0.850871	0.77918	0.857517	0.804369	0.84243	0.683638	0.841914	0.820163	0.794019	0.802078	0.790161	0.693358	0.689672	0.737625	0.671702	0.955122	0.818552	0.0756016
1606	8	24564	7813	93.5141	2.00828	114.456	8.43154	131.256	9.39507	10.2983	0.658412	19.1109	4.25681	28.7433	6.18481	1606	20	32385	0.12954	118.504	11.2708	21.4326	6.32345	0.867099	0.762236	0.868844	0.823946	0.826664	0.847398	0.775174	0.836915	0.804879	0.843122	0.688421	0.833812	0.810792	0.803999	0.807689	0.762652	0.696387	0.704354	0.766898	0.686228	0.945484	0.815926	0.076441
1610	7	21253	6836	107.743	4.40764	127.514	9.6204	143.98	10.7921	15.778	1.9322	26.4096	6.03738	37.949	8.56678	1610	24	28096	0.112384	131.515	12.1825	29.2146	8.3659	0.868487	0.765358	0.870266	0.825509	0.828232	0.849391	0.777388	0.837575	0.805328	0.844533	0.689369	0.834051	0.810774	0.803727	0.808051	0.763365	0.697857	0.703125	0.766871	0.686397	0.945277	0.817383	0.0761835
1612	4	19596	6348	119.842	5.70312	134.443	10.6857	150.815	11.9425	21.7209	3.13148	30.9886	7.46408	43.6717	10.4397	1612	26	25948	0.103792	138.446	13.0658	34.09	9.92406	0.87078	0.767554	0.871686	0.827135	0.829409	0.850393	0.77823	0.838562	0.806421	0.844304	0.69013	0.835055	0.810718	0.803954	0.808347	0.764298	0.697896	0.704621	0.76688	0.686103	0.945526	0.818698	0.0759256
1618	7	21800	5725	92.5208	2.52752	111.252	7.75376	132.563	9.66346	9.98367	0.835572	17.5274	3.68867	29.6241	6.50475	1618	20	27532	0.110128	115.678	11.9147	20.0409	6.61037	0.869279	0.78327	0.84567	0.853952	0.809676	0.868063	0.789772	0.854043	0.821045	0.813199	0.677521	0.820736	0.820209	0.835264	0.821281	0.768197	0.693793	0.718491	0.759462	0.706142	0.930499	0.821285	0.0752786
1622	5	18943	5040	108.412	2.70362	123.882	8.93852	145.153	10.8916	16.0226	1.20262	24.1913	5.27371	38.8812	8.78896	1622	24	23988	0.095952	128.348	12.7744	27.2761	8.60408	0.871623	0.786789	0.847736	0.854907	0.810905	0.868205	0.790645	0.85474	0.821619	0.81472	0.679131	0.821202	0.821577	0.835876	0.821286	0.768947	0.694097	0.719506	0.757858	0.705082	0.929902	0.82278	0.0749398
1624	5	17431	4682	118.389	4.36268	132.337	10.0772	153.661	12.0611	20.8882	2.39739	29.5156	6.7913	46.1636	10.9187	1624	26	22118	0.088472	136.847	13.6667	33.0377	10.3859	0.874333	0.788792	0.848449	0.856768	0.811941	0.868614	0.791459	0.85609	0.822882	0.814857	0.680283	0.821412	0.821706	0.835632	0.821322	0.769735	0.694593	0.719979	0.758274	0.705534	0.930057	0.824046	0.0745911
1630	2	21540	8392	92.2282	0.790326	110.508	7.61108	129.528	9.3482	9.86976	0.252569	17.1739	3.56534	27.6341	5.96744	1630	21	29934	0.119736	115.839	11.7984	20.1059	6.41965	0.845577	0.780734	0.853995	0.8411	0.799559	0.844491	0.804036	0.857336	0.800611	0.835605	0.69391	0.848684	0.802933	0.796152	0.820121	0.797421	0.712401	0.715541	0.755195	0.69102	0.925002	0.816278	0.0785727
1634	1	18722	7358	109.784	0	121.597	8.76114	140.305	10.5789	16.6053	0	22.8818	4.97523	35.1341	7.93983	1634	25	26081	0.104324	126.875	12.5522	26.3381	8.1216	0.849124	0.78191	0.854971	0.842433	0.801292	0.844484	0.805126	0.857732	0.801426	0.836586	0.694835	0.84874	0.803478	0.796538	0.82169	0.798263	0.713144	0.715521	0.754764	0.693359	0.924888	0.817594	0.0782434
1636	1	17216	6840	120.801	0	129.934	9.82298	148.456	11.7054	22.0948	0	27.9362	6.36368	41.6551	9.8826	1636	27	24057	0.096228	135.199	13.3351	31.8366	9.74936	0.852371	0.785551	0.856819	0.844432	0.802344	0.846739	0.805337	0.858627	0.802698	0.836887	0.696409	0.848838	0.803633	0.796837	0.821965	0.797834	0.713327	0.715696	0.755123	0.692751	0.925448	0.819349	0.0776581
1642	3	22123	9389	94.4357	1.42391	110.158	7.57557	129.635	9.48447	10.5971	0.474799	17.0114	3.52679	27.7154	6.10924	1642	21	31515	0.12606	115.959	12.1026	20.1997	6.61995	0.840584	0.784928	0.860447	0.855846	0.819975	0.850563	0.787895	0.854894	0.793733	0.837347	0.722973	0.852419	0.813835	0.800175	0.80476	0.816278	0.69405	0.699461	0.744201	0.682659	0.938299	0.819705	0.0778772
1646	3	19206	8228	114.201	3.21741	125.662	8.98615	144.939	10.9279	18.7256	1.57535	25.2375	5.45195	38.7162	8.79	1646	25	27437	0.109748	131.442	13.0532	29.2788	9.06266	0.84304	0.788424	0.862357	0.856289	0.821482	0.851478	0.78857	0.855341	0.795167	0.838685	0.724988	0.853009	0.813354	0.80058	0.804789	0.816288	0.694646	0.700149	0.744797	0.683165	0.938331	0.821223	0.0775085
1648	3	17693	7632	119.354	1.54044	132.321	9.99594	151.523	12.0268	21.3241	0.817034	29.497	6.73826	44.2904	10.62	1648	27	25328	0.101312	138.105	13.822	33.9537	10.5732	0.845586	0.790943	0.864281	0.857115	0.823515	0.852456	0.789166	0.856207	0.795621	0.839486	0.726074	0.853581	0.813921	0.800655	0.805472	0.816586	0.695357	0.701457	0.74467	0.682525	0.938171	0.822663	0.0772621
1654	13	22931	9643	92.6596	1.59535	112.055	7.89038	130.165	9.40287	10.0149	0.517836	17.9133	3.8057	28.0438	6.09612	1654	21	32587	0.130348	117.406	11.7704	20.9079	6.52801	0.867723	0.774465	0.846058	0.849986	0.812364	0.853055	0.781953	0.858594	0.790914	0.852518	0.698929	0.848329	0.809909	0.800427	0.79498	0.806641	0.695032	0.676129	0.764998	0.681882	0.943075	0.818729	0.0782859
1658	10	19826	8446	108.958	3.96254	125.152	9.08101	142.866	10.7088	16.2986	1.75882	24.9441	5.47433	37.0788	8.38649	1658	25	28282	0.113128	130.436	12.5672	28.5648	8.53837	0.8699	0.776872	0.849215	0.85192	0.814352	0.854607	0.784085	0.858868	0.792554	0.852892	0.699721	0.848526	0.810445	0.8018	0.79586	0.805353	0.695513	0.6752	0.76577	0.681617	0.943215	0.820441	0.0777227
1660	10	18268	7832	118.426	7.93543	135.307	10.3337	152.701	11.826	21.0977	4.10137	31.5421	7.28865	45.287	10.5921	1660	27	26110	0.10444	140.518	13.4312	35.661	10.5154	0.871965	0.780142	0.850287	0.853773	0.81622	0.855936	0.784757	0.860628	0.793681	0.853485	0.700996	0.848985	0.810532	0.80157	0.795845	0.8054	0.695366	0.676197	0.766047	0.681655	0.943202	0.821955	0.0773521
1666	1	20016	8118	90.3171	0	109.724	7.52791	128.48	9.16711	9.26936	0	16.8111	3.49309	26.9635	5.78374	1666	21	28135	0.11254	115.135	11.6964	19.7401	6.28451	0.867709	0.769735	0.848392	0.850595	0.816456	0.846686	0.792305	0.842474	0.789781	0.818607	0.691896	0.838102	0.809614	0.805669	0.778514	0.776879	0.686245	0.690865	0.767887	0.688733	0.947343	0.815747	0.0748574
1670	1	17375	7116	105.903	0	119.814	8.66186	138.211	10.2413	14.9126	0	21.8967	4.79754	33.5732	7.48684	1670	25	24492	0.097968	125.159	12.3887	25.2889	7.79241	0.869855	0.772865	0.849747	0.852054	0.818533	0.847787	0.793484	0.843235	0.789931	0.819472	0.692655	0.839172	0.810346	0.806549	0.779867	0.776519	0.686775	0.692512	0.768149	0.688898	0.947656	0.817272	0.0748147
1672	1	16020	6600	116.266	0	126.897	9.64716	145.117	11.3425	19.7089	0	26.0362	5.98061	38.9064	9.1475	1672	27	22621	0.090484	132.212	13.1169	29.791	9.16386	0.871425	0.775474	0.851465	0.853676	0.820189	0.848725	0.794947	0.844171	0.790283	0.820057	0.693006	0.840171	0.810839	0.80717	0.780978	0.77638	0.687304	0.692609	0.767959	0.689404	0.947659	0.818634	0.0746718
1678	0	16022	10239	0	0	107.015	6.958	127.144	9.36047	0	0	15.5793	3.06497	26.1598	5.79213	1678	22	26261	0.105044	114.863	12.6526	19.7046	6.74103	0.861601	0.775961	0.846388	0.880412	0.823065	0.848026	0.796047	0.851472	0.795895	0.814801	0.694718	0.843209	0.830719	0.821046	0.779121	0.791763	0.692091	0.722878	0.782244	0.712102	0.937436	0.821734	0.074902
1682	0	13928	8983	0	0	125.461	8.45465	145.374	10.7822	0	0	25.0751	5.11628	39.0423	8.69422	1682	26	22911	0.091644	133.269	13.5478	30.5514	9.59422	0.863341	0.777661	0.848261	0.879534	0.824735	0.849286	0.797063	0.852342	0.79715	0.815307	0.695605	0.843067	0.831173	0.820457	0.780586	0.791541	0.692942	0.72319	0.782223	0.712278	0.937454	0.822789	0.074613
1684	0	12832	8338	0	0	134.337	9.71599	154.162	11.9859	0	0	30.8172	6.74674	46.5985	10.8931	1684	28	21170	0.08468	142.145	14.4093	37.0328	11.5664	0.865352	0.779499	0.85052	0.87983	0.826949	0.850921	0.798181	0.853354	0.797874	0.815187	0.696434	0.843056	0.831223	0.81932	0.781082	0.791875	0.692702	0.72317	0.783396	0.713037	0.93753	0.824059	0.0743403
1690	8	19412	12841	93.3059	3.42054	110	7.45271	127.046	9.26185	10.2578	1.20639	16.9315	3.46271	26.0924	5.75906	1690	22	32261	0.129044	116.781	11.7183	20.5762	6.36771	0.856096	0.813629	0.833685	0.854453	0.821193	0.854127	0.81132	0.864387	0.831995	0.810824	0.705434	0.849896	0.82265	0.805477	0.788305	0.786786	0.71106	0.714826	0.774945	0.705093	0.942593	0.825296	0.0760189
1694	7	16806	11225	111.592	4.35679	125.084	8.76759	141.882	10.5834	17.5148	2.07565	24.8772	5.26277	36.3159	8.18899	1694	26	28038	0.112152	131.806	12.5999	29.4549	8.654	0.858371	0.815875	0.835955	0.856213	0.822562	0.855054	0.811327	0.864915	0.832335	0.81147	0.70647	0.850685	0.823079	0.805478	0.788359	0.786005	0.70984	0.714495	0.775697	0.704526	0.942453	0.826604	0.0756727
1696	7	15488	10442	121.747	6.13386	135.868	10.0569	152.427	11.8454	22.7856	3.40544	31.9009	7.12497	45.0507	10.5876	1696	28	25937	0.103748	142.531	13.5259	37.1924	10.8205	0.860547	0.818387	0.837375	0.857289	0.824575	0.85538	0.812218	0.865675	0.832749	0.812295	0.708409	0.850985	0.823206	0.80551	0.788449	0.785885	0.710472	0.714732	0.775417	0.703956	0.942437	0.827899	0.0752389
1702	7	21273	9160	91.7927	1.2081	111.817	7.89875	129.622	9.37478	9.73411	0.386247	17.802	3.8003	27.6974	6.06137	1702	21	30440	0.12176	117.17	11.6994	20.7779	6.46329	0.86544	0.821353	0.849639	0.842855	0.837943	0.838124	0.773801	0.847438	0.797668	0.847996	0.702119	0.851216	0.788683	0.791886	0.80685	0.777924	0.718364	0.703942	0.788913	0.712073	0.938814	0.824508	0.072134
1706	7	18536	8044	107.242	1.73033	126.108	9.16438	143.634	10.6391	15.4949	0.745562	25.5187	5.60787	37.6633	8.44827	1706	25	26587	0.106348	131.406	12.5602	29.1904	8.64224	0.867322	0.823203	0.851619	0.844172	0.838436	0.838869	0.774721	0.848008	0.798116	0.848403	0.704367	0.850472	0.788656	0.792568	0.80639	0.779723	0.718509	0.70463	0.78907	0.712679	0.938692	0.825668	0.0718644
1708	7	17100	7459	113.6	3.55136	133.091	10.231	150.479	11.7669	18.4424	1.67277	30.0315	6.99137	43.3619	10.2491	1708	27	24566	0.098264	138.365	13.3789	34.0757	10.1763	0.869678	0.825653	0.853456	0.845213	0.838903	0.839555	0.776704	0.849019	0.798665	0.848938	0.705121	0.851095	0.789485	0.79323	0.807437	0.780489	0.718574	0.704938	0.788488	0.713303	0.938289	0.827029	0.071512
1714	16	22310	6795	92.378	1.8872	112.457	7.8897	131.841	9.44944	9.9279	0.613132	18.1044	3.84258	29.1293	6.28729	1714	20	29121	0.116484	116.969	11.6646	20.6724	6.50691	0.870454	0.78852	0.873356	0.847224	0.839343	0.830586	0.787834	0.869527	0.803544	0.857629	0.720597	0.85586	0.815992	0.79477	0.806703	0.80078	0.704955	0.69625	0.774132	0.705264	0.942756	0.827607	0.0749946
1718	14	19431	5972	111.318	4.58785	127.141	9.15453	146.243	10.7094	17.3955	2.1827	26.1404	5.68826	39.7286	8.75436	1718	24	25417	0.101668	131.621	12.5235	29.3283	8.71829	0.871779	0.791065	0.875103	0.848389	0.839891	0.832337	0.78896	0.870067	0.803537	0.858225	0.720246	0.85549	0.815911	0.796239	0.806665	0.801117	0.704745	0.694201	0.774718	0.705965	0.943089	0.828701	0.0749532
1720	12	17841	5522	118.903	5.56586	133.63	10.2147	152.599	11.7462	21.2126	3.03998	30.3902	7.03666	45.1871	10.4986	1720	26	23375	0.0935	138.104	13.3173	33.881	10.1694	0.87461	0.793326	0.876492	0.850096	0.842503	0.833775	0.79031	0.870118	0.804663	0.859209	0.720984	0.855358	0.816727	0.795807	0.806738	0.800898	0.705283	0.694695	0.775037	0.705198	0.94323	0.83023	0.0744789
1726	4	18342	6578	92.2476	1.2369	112.158	8.03364	130.77	9.44405	9.87909	0.394792	17.972	3.88785	28.4347	6.18816	1726	21	24924	0.099696	117.067	11.7653	20.732	6.52028	0.869463	0.777544	0.854658	0.871489	0.829863	0.851188	0.765828	0.873696	0.774093	0.850766	0.718203	0.825349	0.831147	0.802199	0.796421	0.812671	0.698624	0.727351	0.769419	0.72356	0.949968	0.824284	0.0763672
1730	4	15886	5760	106.952	2.84288	123.975	9.16059	142.262	10.7096	15.3905	1.22614	24.2633	5.40539	36.6175	8.30851	1730	25	21650	0.0866	128.837	12.5488	27.5485	8.34468	0.871455	0.779723	0.856559	0.873095	0.831524	0.851755	0.767968	0.874988	0.775335	0.85224	0.717667	0.825427	0.832679	0.802079	0.796305	0.811917	0.699654	0.728383	0.769538	0.723349	0.949238	0.825716	0.076065
1732	3	14650	5358	112.728	6.6515	131.647	10.241	149.684	11.6542	18.1586	3.28489	29.0801	6.83185	42.6739	9.98984	1732	27	20011	0.080044	136.474	13.305	32.7182	9.8566	0.87322	0.78172	0.858053	0.874319	0.833567	0.852756	0.769802	0.874969	0.776073	0.852706	0.71883	0.826121	0.833592	0.802384	0.798111	0.812028	0.701014	0.728874	0.768677	0.724277	0.949003	0.827039	0.0757574
1738	2	18477	5896	91.0837	0.00187332	109.343	7.42852	129.579	9.34015	9.50634	0.000583981	16.6327	3.42152	27.6665	6.00302	1738	20	24375	0.0975	114.236	11.7502	19.3011	6.3185	0.865436	0.79401	0.823015	0.879446	0.838236	0.860226	0.769744	0.860451	0.794913	0.793703	0.707467	0.835344	0.843938	0.825046	0.757436	0.796964	0.696677	0.731815	0.789333	0.717128	0.934646	0.822624	0.0772043
1742	2	15965	5196	104.473	1.44259	123.028	8.71894	142.965	10.5662	14.3275	0.590616	23.684	5.08011	37.1382	8.26805	1742	24	21163	0.084652	127.922	12.5872	26.9864	8.35456	0.868072	0.796059	0.824812	0.880664	0.84102	0.86259	0.771275	0.861551	0.795587	0.795681	0.70765	0.835704	0.844445	0.824883	0.758494	0.797666	0.696782	0.732316	0.790436	0.717668	0.934272	0.824296	0.0769801
1744	2	14727	4814	115.232	1.79692	133.034	9.94487	152.814	11.8664	19.2034	0.893865	29.9643	6.78723	45.3912	10.6302	1744	26	19543	0.078172	137.904	13.4872	33.7632	10.3321	0.869672	0.799033	0.826639	0.881876	0.842373	0.863481	0.772143	0.861562	0.796756	0.796091	0.709231	0.83654	0.845034	0.825769	0.759505	0.798189	0.697769	0.732871	0.791537	0.717469	0.933787	0.82567	0.0766698
1750	1	19568	9783	91.4869	0	109.085	7.31776	127.797	9.13878	9.63262	0	16.5102	3.34502	26.5393	5.72207	1750	22	29352	0.117408	115.321	11.8892	19.8527	6.38171	0.869856	0.804903	0.829484	0.877726	0.84875	0.866517	0.774513	0.844968	0.805209	0.80785	0.705693	0.8457	0.830454	0.824663	0.786335	0.786045	0.716357	0.72794	0.778226	0.687125	0.939459	0.827054	0.0751404
1754	1	17040	8562	113.668	0	125.277	8.72628	143.746	10.5657	18.422	0	24.9877	5.25821	37.741	8.36014	1754	26	25603	0.102412	131.453	12.8042	29.2523	8.83063	0.871851	0.806839	0.831016	0.879057	0.849842	0.86775	0.775925	0.846698	0.805941	0.808597	0.70607	0.846209	0.831172	0.82506	0.786802	0.787232	0.717963	0.727532	0.779088	0.686638	0.939753	0.828389	0.074943
1756	1	15788	7963	126.09	0	136.794	10.0999	155.003	11.9184	25.1119	0	32.5524	7.2658	47.3449	11.0041	1756	28	23752	0.095008	142.898	13.7596	37.5114	11.1561	0.873779	0.808753	0.832414	0.8802	0.852139	0.869022	0.776377	0.847844	0.806458	0.809469	0.70592	0.846476	0.831383	0.825131	0.787555	0.787428	0.718382	0.727791	0.779492	0.686953	0.939079	0.829627	0.0747567
1762	11	21082	10217	92.0355	1.37575	110.653	7.56267	129.11	9.27917	9.81268	0.441993	17.2378	3.56179	27.3665	5.9282	1762	21	31310	0.12524	116.669	11.9038	20.5404	6.52683	0.856132	0.812648	0.846295	0.849537	0.84473	0.868956	0.778873	0.849888	0.796359	0.812999	0.727467	0.84711	0.821702	0.805366	0.796279	0.776956	0.732194	0.714101	0.766129	0.686921	0.933999	0.82548	0.0753567
1766	10	18295	8947	113.578	2.26728	126.712	8.90805	144.765	10.6469	18.4004	1.08533	25.8593	5.49281	38.5467	8.5385	1766	26	27252	0.109008	132.634	12.7469	30.0219	8.92923	0.858763	0.813812	0.849075	0.850837	0.846121	0.87034	0.779356	0.850763	0.797299	0.813537	0.729323	0.847112	0.822105	0.806344	0.797446	0.777429	0.731543	0.715764	0.766604	0.68639	0.933491	0.826909	0.075076
1768	10	16829	8309	122.661	5.8839	135.84	10.0897	153.641	11.8762	23.2851	3.35268	31.8844	7.13355	46.1202	10.702	1768	28	25148	0.100592	141.716	13.6007	36.5845	10.8073	0.860585	0.816049	0.850624	0.852334	0.847562	0.871978	0.780082	0.852712	0.798254	0.813862	0.72966	0.846926	0.82259	0.8074	0.798672	0.777815	0.731609	0.717174	0.767238	0.686059	0.932659	0.828282	0.0746196
1774	0	19944	8845	0	0	110.114	7.66975	128.763	9.19411	0	0	16.9971	3.56577	27.1418	5.85133	1774	21	28789	0.115156	115.844	11.8634	20.1139	6.42122	0.867085	0.778648	0.84871	0.862465	0.840616	0.8588	0.814443	0.853208	0.785422	0.835163	0.736601	0.834989	0.825159	0.798656	0.781601	0.788478	0.732172	0.73674	0.768418	0.702647	0.945396	0.826112	0.0738072
1778	0	17310	7800	0	0	124.733	8.91649	143.021	10.4933	0	0	24.6835	5.31909	37.1737	8.2596	1778	25	25110	0.10044	130.414	12.6739	28.5634	8.60828	0.869494	0.781143	0.849642	0.86362	0.841497	0.85902	0.814755	0.85446	0.785982	0.836181	0.737196	0.835404	0.825309	0.798088	0.782796	0.787913	0.731601	0.73632	0.767901	0.703067	0.94546	0.827244	0.0735684
1780	0	15970	7204	0	0	134.731	10.1175	152.777	11.7243	0	0	31.1245	7.05267	45.3402	10.5132	1780	27	23174	0.092696	140.341	13.5294	35.5437	10.5797	0.871127	0.783184	0.851666	0.864568	0.843078	0.86021	0.815591	0.855053	0.786442	0.837684	0.73822	0.836153	0.825969	0.798308	0.783896	0.787434	0.731617	0.738306	0.768081	0.703029	0.945564	0.828528	0.0733738
1786	1	18278	9475	90.5189	0	109.064	7.40375	128.885	9.52313	9.33138	0	16.5059	3.37969	27.2476	6.07391	1786	22	27754	0.111016	115.83	12.4664	20.1728	6.78707	0.85458	0.781833	0.843284	0.867785	0.836132	0.844221	0.788265	0.856831	0.807469	0.829214	0.732903	0.845013	0.825881	0.814549	0.793327	0.813991	0.721085	0.709501	0.76688	0.700043	0.942387	0.82321	0.0787133
1790	1	15893	8279	101.097	0	119.133	8.5511	138.623	10.6804	12.981	0	21.5222	4.67143	33.9183	7.90787	1790	26	24173	0.096692	125.808	13.1419	25.7674	8.38896	0.856679	0.784574	0.845344	0.870289	0.836967	0.845447	0.790303	0.857113	0.80896	0.830203	0.734994	0.844827	0.82619	0.815186	0.792889	0.814194	0.722107	0.709821	0.765875	0.699996	0.942001	0.824799	0.0783441
1792	1	14631	7683	113.656	0	126.07	9.56821	145.283	11.6129	18.4163	0	25.5314	5.86541	39.0733	9.45312	1792	28	22315	0.08926	132.684	13.7772	30.1935	9.73287	0.859355	0.78687	0.847188	0.871678	0.839794	0.846695	0.792091	0.857876	0.808851	0.830921	0.736881	0.845149	0.827201	0.816379	0.793861	0.815124	0.723303	0.710195	0.766458	0.699619	0.941967	0.826468	0.077831
1798	7	22565	9796	91.5626	1.44832	111.27	7.76563	128.854	9.32996	9.66364	0.462539	17.5368	3.70306	27.2102	5.92395	1798	21	32368	0.129472	116.587	11.5659	20.4627	6.32084	0.860727	0.793577	0.856957	0.869377	0.837432	0.84409	0.782687	0.853775	0.804854	0.827777	0.710053	0.837278	0.837756	0.82217	0.787583	0.803262	0.714765	0.718935	0.773017	0.706052	0.94096	0.826011	0.0761794
1802	7	19599	8498	108.481	3.49559	124.642	8.97798	141.886	10.6239	16.0738	1.62039	24.6359	5.37516	36.3228	8.18402	1802	25	28104	0.112416	129.852	12.3766	28.1676	8.3215	0.863596	0.796417	0.859041	0.871228	0.839578	0.845751	0.783447	0.854202	0.805188	0.827711	0.709596	0.837568	0.83924	0.821645	0.788162	0.803284	0.716126	0.719666	0.772239	0.706109	0.940863	0.827605	0.075636
1804	7	18072	7871	118.489	6.30341	133.078	10.0751	150.121	11.7632	21.0328	3.44904	30.0064	6.87476	43.057	10.1644	1804	27	25950	0.1038	138.243	13.1967	33.9624	10.0143	0.866146	0.799326	0.860347	0.872563	0.840732	0.846821	0.783796	0.854855	0.805723	0.828092	0.710135	0.837996	0.839788	0.821233	0.788709	0.803873	0.716281	0.719114	0.773276	0.706031	0.940886	0.82893	0.0752876
1810	1	22569	8300	90.1963	0	111.193	7.78742	129.85	9.59575	9.2324	0	17.5023	3.70002	27.8617	6.20533	1810	21	30870	0.12348	116.209	11.7278	20.2873	6.43912	0.875964	0.801134	0.854406	0.864318	0.842096	0.853418	0.790087	0.847182	0.793845	0.8184	0.705102	0.833204	0.85311	0.809913	0.772465	0.779381	0.729932	0.704406	0.789488	0.730855	0.947489	0.828337	0.0746812
1814	1	19638	7245	112.227	0	128.336	9.14887	146.603	10.9378	17.7335	0	26.873	5.78235	40.0461	9.03542	1814	25	26884	0.107536	133.258	12.613	30.4227	8.97733	0.877641	0.803303	0.855248	0.865719	0.84342	0.855434	0.791698	0.84714	0.793948	0.818145	0.707596	0.833414	0.852942	0.81091	0.773471	0.780315	0.7301	0.705271	0.790675	0.729691	0.947273	0.829565	0.0743079
1816	1	18135	6735	122.922	0	136.589	10.2946	154.65	11.9607	23.2741	0	32.4286	7.39025	47.0337	11.0028	1816	27	24871	0.099484	141.479	13.4329	36.3833	10.7114	0.879659	0.805999	0.856902	0.867134	0.844055	0.856319	0.792449	0.849302	0.794922	0.818705	0.710024	0.833441	0.853484	0.811125	0.77512	0.78097	0.730952	0.705983	0.790358	0.73065	0.947127	0.831007	0.0741122
1822	15	22154	9193	92.4869	2.0997	110.907	7.61561	130.374	9.32557	9.9658	0.685115	17.3584	3.60842	28.1699	6.04496	1822	21	31362	0.125448	116.604	12.0522	20.524	6.6466	0.899321	0.798307	0.845019	0.861999	0.846486	0.862828	0.801272	0.850839	0.802149	0.839742	0.720713	0.830368	0.833652	0.818044	0.786892	0.802309	0.745121	0.705328	0.783273	0.713029	0.942462	0.833947	0.0698302
1826	14	19331	8056	104.564	4.31221	122.058	8.71983	141.308	10.4095	14.4287	1.74666	23.1359	5.0002	35.8628	7.92387	1826	25	27401	0.109604	127.709	12.7547	26.8732	8.35417	0.900405	0.801887	0.84725	0.862925	0.84736	0.863253	0.802233	0.851338	0.802726	0.839823	0.721379	0.830955	0.835207	0.81882	0.788073	0.802343	0.744736	0.705668	0.784442	0.712164	0.942721	0.835215	0.0694805
1828	14	17878	7457	112.254	5.06778	128.513	9.72238	147.631	11.5232	17.854	2.43052	27.0351	6.1855	40.9525	9.60232	1828	27	25349	0.101396	134.128	13.4862	31.1242	9.71685	0.901949	0.804667	0.848534	0.865438	0.84887	0.863663	0.803286	0.851079	0.802832	0.841157	0.721883	0.831058	0.835852	0.818869	0.788414	0.802971	0.744704	0.70634	0.784706	0.712612	0.942877	0.836486	0.0690991
1834	36	25976	9118	92.8071	2.82626	114.048	8.13402	132.005	9.46811	10.0819	0.958133	18.8891	4.07413	29.238	6.30891	1834	21	35130	0.14052	118.687	11.6117	21.5662	6.58146	0.890307	0.777612	0.845332	0.858298	0.853886	0.853003	0.804754	0.864247	0.807814	0.833689	0.747282	0.841475	0.846299	0.810703	0.785781	0.801964	0.752192	0.721904	0.786678	0.697694	0.943965	0.83203	0.0748835
1838	30	22692	8018	103.331	4.16882	122.534	9.15206	140.394	10.5613	13.9239	1.69589	23.4389	5.29265	35.199	7.96952	1838	25	30740	0.12296	127.173	12.3683	26.497	8.00355	0.892355	0.780856	0.847625	0.86015	0.85649	0.854424	0.806165	0.864997	0.808995	0.833832	0.747267	0.841949	0.846161	0.811158	0.785735	0.802358	0.752651	0.722804	0.786532	0.698178	0.944388	0.833693	0.0744931
1840	29	20970	7479	111.063	6.29652	128.991	10.1531	146.754	11.6006	17.3544	2.97126	27.3744	6.52348	40.2499	9.62785	1840	27	28478	0.113912	133.637	13.1488	30.7456	9.37893	0.893655	0.78371	0.849796	0.861999	0.857838	0.855292	0.807817	0.866283	0.80966	0.834363	0.74849	0.84186	0.846987	0.811978	0.785764	0.803146	0.753441	0.722347	0.7868	0.698293	0.944624	0.835131	0.0739769
1846	2	24086	5983	91.9881	1.79959	113.196	8.07416	132.003	9.5006	9.80219	0.572191	18.471	3.98146	29.2401	6.33407	1846	20	30071	0.120284	116.937	11.2511	20.6131	6.25863	0.883592	0.777177	0.846813	0.855292	0.870091	0.8381	0.81981	0.86477	0.796249	0.830634	0.749243	0.829653	0.827342	0.794836	0.79003	0.798577	0.752103	0.718034	0.780154	0.698863	0.936118	0.830305	0.0730293
1850	2	21064	5211	109.638	0.764735	126.472	9.26784	145.081	10.7746	16.5415	0.344577	25.7456	5.70012	38.8111	8.70353	1850	24	26277	0.105108	130.161	12.1229	28.3359	8.25939	0.885394	0.77897	0.849545	0.856205	0.870609	0.839784	0.82068	0.865034	0.79718	0.831107	0.750447	0.829128	0.828063	0.796229	0.790482	0.797446	0.750714	0.718842	0.780036	0.699167	0.936275	0.831514	0.0726013
1852	2	19461	4842	121.227	4.36146	137.312	10.4889	155.572	12.1332	22.4141	2.40043	32.9593	7.61167	47.8898	11.2894	1852	26	24305	0.09722	140.949	13.0629	35.9329	10.3614	0.887801	0.782288	0.852067	0.857396	0.872146	0.841308	0.82193	0.86581	0.797264	0.831146	0.75145	0.829068	0.828924	0.79642	0.790681	0.797531	0.751286	0.718926	0.780745	0.699157	0.936268	0.833096	0.0721417
1858	9	21588	6676	92.9004	1.76838	110.755	7.62909	131.892	9.47986	10.0948	0.575314	17.2891	3.59591	29.1656	6.3218	1858	20	28273	0.113092	115.741	12.0996	20.0912	6.69185	0.871326	0.782726	0.837619	0.87366	0.853517	0.856771	0.804177	0.858699	0.812259	0.822905	0.736356	0.835833	0.844958	0.791533	0.787271	0.799013	0.746879	0.731493	0.769338	0.714852	0.946203	0.829236	0.0728562
1862	8	18782	5831	111.167	4.00703	124.78	8.88054	145.497	10.7619	17.3047	1.88024	24.7087	5.31748	39.1388	8.72707	1862	24	24621	0.098484	129.682	12.8557	28.1238	8.79078	0.873198	0.785346	0.839223	0.874741	0.854982	0.856769	0.805207	0.859551	0.812863	0.823382	0.737541	0.835912	0.845538	0.790159	0.787052	0.79946	0.747208	0.731408	0.769282	0.714492	0.946489	0.830413	0.0726993
1864	8	17428	5410	120.531	2.97594	132.528	10.0192	153.221	11.7577	21.9875	1.63266	29.6362	6.77176	45.7339	10.5946	1864	26	22846	0.091384	137.424	13.6672	33.4455	10.4133	0.87477	0.787709	0.841504	0.875208	0.856539	0.857524	0.806159	0.860107	0.813074	0.824433	0.737722	0.836273	0.845268	0.790204	0.787403	0.800293	0.747439	0.731375	0.769741	0.715224	0.946533	0.831588	0.072304
1870	6	23793	8856	92.6836	1.4655	111.678	7.91277	130.305	9.45683	10.0213	0.47662	17.7371	3.78889	28.1378	6.12007	1870	21	32655	0.13062	116.726	11.7711	20.5563	6.4821	0.863313	0.80784	0.853943	0.856515	0.844404	0.854172	0.801669	0.859225	0.810994	0.819308	0.729613	0.846164	0.854693	0.812586	0.767402	0.781366	0.731925	0.714944	0.769775	0.702343	0.95552	0.829798	0.0731568
1874	5	20783	7758	105.659	1.74929	122.081	9.01989	140.466	10.6286	14.8226	0.740921	23.1729	5.16551	35.2592	8.00997	1874	25	28546	0.114184	127.075	12.5261	26.4561	8.11146	0.866058	0.810289	0.855584	0.858632	0.8456	0.855076	0.803072	0.860471	0.810166	0.820115	0.73089	0.845705	0.854971	0.812566	0.766885	0.782264	0.731836	0.715232	0.769285	0.703356	0.955738	0.831232	0.0727231
1876	4	19193	7178	113.335	5.04938	131.518	10.1703	149.816	11.7887	18.3688	2.4277	28.9889	6.77253	42.8014	10.1032	1876	27	26375	0.1055	136.495	13.3975	32.7464	9.94882	0.86872	0.812417	0.857137	0.860227	0.846711	0.856303	0.804531	0.861801	0.811185	0.820815	0.731223	0.845706	0.855318	0.812209	0.767526	0.783071	0.732095	0.715791	0.770768	0.704701	0.955678	0.832681	0.0722703
1882	3	22760	8574	93.1463	1.14158	111.841	7.78754	131.083	9.51445	10.1684	0.37423	17.8058	3.74611	28.6428	6.26267	1882	21	31337	0.125348	117.104	11.9353	20.7701	6.65388	0.902224	0.832993	0.84571	0.862766	0.844449	0.864473	0.792593	0.860165	0.802757	0.852315	0.723601	0.841816	0.86058	0.823914	0.787184	0.76866	0.748987	0.720889	0.778664	0.687845	0.954878	0.839959	0.068425
1886	3	19828	7515	104.573	2.29234	122.949	8.9074	141.986	10.6665	14.3806	0.928321	23.6541	5.18271	36.4031	8.22426	1886	25	27346	0.109384	128.179	12.6918	27.1566	8.3948	0.903971	0.834839	0.847857	0.863728	0.846467	0.86466	0.794778	0.859925	0.803408	0.852977	0.723927	0.843652	0.860546	0.824746	0.788305	0.768339	0.749232	0.720983	0.777829	0.689388	0.955131	0.841222	0.068014
1888	3	18393	7000	115.946	5.19852	130.026	9.90993	148.937	11.8168	19.6635	2.60664	28.004	6.45786	42.0688	10.0349	1888	27	25396	0.101584	135.237	13.4558	31.8798	9.87285	0.905261	0.836313	0.848815	0.865235	0.848224	0.865392	0.796188	0.860293	0.804635	0.853284	0.724642	0.843617	0.860982	0.82511	0.78914	0.768034	0.749764	0.721551	0.777052	0.689518	0.955072	0.84226	0.0679039
1894	18	24473	7880	92.9344	1.988	113.325	8.01952	131.834	9.40157	10.1088	0.655282	18.5297	3.96907	29.1196	6.22132	1894	20	32371	0.129484	117.819	11.5571	21.1029	6.48457	0.900019	0.806463	0.843934	0.869142	0.847904	0.877467	0.819623	0.861713	0.807976	0.830342	0.738732	0.828241	0.826311	0.814077	0.799512	0.800717	0.751367	0.732353	0.799095	0.695391	0.95099	0.839177	0.069986
1898	16	21393	6939	108.62	4.97377	126.706	9.17156	144.806	10.5397	16.1845	2.18873	25.8785	5.66908	38.566	8.43401	1898	24	28348	0.113392	131.126	12.3095	28.9787	8.45653	0.900892	0.80974	0.846003	0.870255	0.848473	0.878122	0.820428	0.862124	0.808188	0.83124	0.739929	0.828542	0.826778	0.814467	0.799227	0.801168	0.751887	0.732256	0.798822	0.695658	0.951284	0.840325	0.0695684
1900	16	19852	6470	115.486	4.01704	132.89	10.1151	150.916	11.6522	19.3856	2.00706	29.8858	6.8778	43.7186	10.152	1900	26	26338	0.105352	137.308	13.0756	33.2774	9.82566	0.902327	0.812609	0.847388	0.871592	0.84921	0.878654	0.821038	0.863277	0.8083	0.831802	0.741248	0.829106	0.827948	0.814602	0.800042	0.800668	0.751671	0.73187	0.798086	0.696199	0.951401	0.841478	0.0692118
1906	2	22802	7047	93.388	0.943209	112.535	7.96637	131.691	9.44604	10.246	0.309008	18.1466	3.8835	29.0311	6.27558	1906	20	29851	0.119404	117.056	11.6513	20.7156	6.4954	0.880105	0.803742	0.852082	0.867107	0.858648	0.85503	0.790292	0.86302	0.819504	0.84163	0.784999	0.82622	0.830391	0.811497	0.776456	0.793039	0.747245	0.71753	0.775351	0.713494	0.945831	0.835841	0.0704812
1910	2	19844	6191	106.721	0.643334	123.415	9.02159	142.298	10.5438	15.2609	0.274752	23.9294	5.28882	36.6257	8.16518	1910	24	26037	0.104148	127.903	12.3742	26.9477	8.14835	0.882629	0.806064	0.853382	0.86813	0.860602	0.855936	0.79147	0.863713	0.819891	0.842551	0.785152	0.826516	0.830664	0.812075	0.77699	0.793083	0.74832	0.718228	0.774628	0.713312	0.945865	0.837174	0.07028
1912	2	18374	5779	117.353	0.881329	132.867	10.12	151.401	11.72	20.2676	0.454565	29.8709	6.88797	44.1434	10.3019	1912	26	24155	0.09662	137.3	13.1649	33.2848	9.92818	0.883523	0.808197	0.855351	0.870317	0.861913	0.857214	0.792838	0.864542	0.819934	0.84289	0.785096	0.826371	0.830718	0.812937	0.777148	0.794018	0.748996	0.718712	0.775347	0.712917	0.94585	0.838374	0.0701022
1918	27	23027	7191	93.5364	2.78918	112.681	7.9478	132.605	9.55525	10.319	0.94873	18.2149	3.88384	29.6407	6.41575	1918	20	30245	0.12098	117.401	11.9263	20.9244	6.71006	0.880344	0.807125	0.841296	0.861101	0.865383	0.850091	0.784262	0.847	0.802827	0.826715	0.744388	0.839461	0.829112	0.80243	0.782394	0.806877	0.761812	0.72045	0.771814	0.708266	0.943164	0.831578	0.0713106
1922	23	20055	6328	112.287	4.83664	127.943	9.22947	147.451	10.955	17.8595	2.29769	26.6374	5.80473	40.7352	9.10052	1922	24	26406	0.105624	132.604	12.7734	30.0082	9.04299	0.882849	0.809911	0.842914	0.862967	0.865731	0.850678	0.786015	0.848387	0.80334	0.827691	0.745777	0.83943	0.829982	0.802393	0.784841	0.808169	0.761797	0.71995	0.772268	0.708172	0.9431	0.833078	0.0709863
1924	22	18533	5913	120.859	6.07823	136.267	10.3551	155.485	12.0907	22.2923	3.31851	32.2098	7.40387	47.8038	11.1663	1924	26	24468	0.097872	140.898	13.5871	35.9694	10.7881	0.884707	0.811836	0.844777	0.864415	0.866479	0.850907	0.787375	0.849007	0.804561	0.828695	0.746342	0.839137	0.830922	0.803682	0.785352	0.808791	0.761709	0.71947	0.772662	0.708946	0.943089	0.834294	0.0707971
1930	20	24774	6525	93.4321	2.43027	114.458	8.24447	133.031	9.61508	10.2781	0.8141	19.0987	4.16499	29.9292	6.52151	1930	20	31319	0.125276	118.314	11.4154	21.3495	6.48113	0.892669	0.798269	0.853923	0.851448	0.850267	0.849021	0.782369	0.846659	0.815926	0.829289	0.747805	0.840241	0.855248	0.812462	0.784348	0.779415	0.742584	0.725039	0.77801	0.683084	0.945688	0.832224	0.071544
1934	14	21516	5756	110.249	4.21464	127.686	9.42345	146.139	10.8595	16.8889	1.90119	26.4973	5.92096	39.6625	8.89151	1934	24	27286	0.109144	131.57	12.3211	29.2696	8.5585	0.894836	0.80107	0.855842	0.852415	0.851206	0.850106	0.783607	0.847358	0.816463	0.829748	0.747911	0.840578	0.856227	0.811955	0.784596	0.779063	0.743678	0.726398	0.778531	0.684728	0.945668	0.833569	0.0710643
1936	12	19894	5311	120.951	5.63707	138.406	10.6187	156.731	12.0356	22.3179	2.97189	33.7551	7.84512	48.9356	11.3018	1936	26	25217	0.100868	142.257	13.2482	36.9468	10.671	0.89636	0.803803	0.857338	0.853393	0.851687	0.851469	0.784986	0.848475	0.817226	0.83065	0.748424	0.840723	0.856981	0.812388	0.785819	0.779177	0.745192	0.726653	0.778741	0.684736	0.945334	0.834829	0.070653
1942	2	24161	5848	92.9206	1.71083	113.113	8.08314	132.886	9.56385	10.1007	0.554971	18.4317	3.97984	29.8278	6.46139	1942	20	30011	0.120044	116.965	11.4803	20.6518	6.42415	0.868848	0.802989	0.827547	0.855553	0.833778	0.876779	0.781597	0.858469	0.816884	0.829962	0.722285	0.843907	0.85557	0.840758	0.798374	0.790777	0.75489	0.693279	0.778615	0.686931	0.960881	0.828202	0.0722622
1946	2	21081	5097	105.765	2.89508	126.21	9.27908	145.7	10.81	14.8877	1.2148	25.5896	5.68903	39.3057	8.78319	1946	24	26180	0.10472	130.003	12.316	28.2591	8.40182	0.871696	0.80594	0.82861	0.856914	0.835963	0.877807	0.783193	0.859129	0.818774	0.830252	0.722422	0.844099	0.855214	0.840642	0.79895	0.790164	0.755042	0.692895	0.779335	0.688751	0.960523	0.829725	0.0716948
1948	1	19446	4748	103.687	0	133.175	10.2828	152.444	12.0596	14	0	30.0925	7.02984	45.094	10.7643	1948	26	24195	0.09678	136.955	13.1199	33.0357	9.89787	0.87392	0.808328	0.830585	0.858917	0.83695	0.87826	0.78417	0.859868	0.819116	0.831597	0.723662	0.844596	0.854991	0.840256	0.798967	0.790721	0.755611	0.69349	0.77981	0.689213	0.960198	0.8311	0.0713298
1954	1	20791	7003	90.2226	0	110.182	7.48013	130.727	9.42569	9.24043	0	17.0165	3.49432	28.4051	6.14714	1954	21	27795	0.11118	115.358	11.9922	19.8856	6.56524	0.895107	0.814625	0.837579	0.868484	0.86172	0.882101	0.793182	0.862601	0.818996	0.819446	0.750567	0.849415	0.83918	0.824087	0.784853	0.806512	0.737849	0.712322	0.79723	0.700126	0.963141	0.839653	0.0682435
1958	0	18166	6142	0	0	126.351	8.76128	146.773	10.6924	0	0	25.6301	5.38151	40.1537	8.80148	1958	25	24308	0.097232	131.511	12.8456	29.2998	9.00265	0.896783	0.816933	0.840053	0.869508	0.862247	0.882055	0.795253	0.864181	0.819668	0.819134	0.75037	0.849926	0.839682	0.825387	0.785523	0.806689	0.737082	0.713016	0.796898	0.701004	0.963387	0.840879	0.067996
1960	0	16870	5693	0	0	135.006	9.95177	155.293	11.9207	0	0	31.2966	6.99181	47.6069	11.0168	1960	27	22563	0.090252	140.125	13.6948	35.4119	10.8333	0.898329	0.819328	0.841754	0.870208	0.86356	0.883947	0.796082	0.863892	0.820879	0.819904	0.751496	0.850951	0.840691	0.825799	0.786287	0.807118	0.737668	0.712006	0.797367	0.700793	0.963436	0.842131	0.0677324
1966	7	22194	9544	93.0498	2.30237	111.013	7.69246	130.248	9.35631	10.1509	0.753058	17.4122	3.63919	28.0927	6.08699	1966	21	31745	0.12698	116.792	12.0665	20.6216	6.66372	0.877162	0.817121	0.864498	0.867081	0.85793	0.870121	0.794141	0.856403	0.83232	0.828634	0.76727	0.831548	0.834257	0.808805	0.807576	0.813451	0.735265	0.723909	0.78184	0.715703	0.953804	0.839871	0.0709709
1970	6	19394	8347	109.697	5.82414	124.356	8.88495	143.239	10.5192	16.7053	2.68201	24.4611	5.28163	37.3439	8.26749	1970	25	27747	0.110988	130.033	12.7889	28.3349	8.65997	0.879915	0.819314	0.867229	0.868328	0.859228	0.870941	0.794933	0.856831	0.832504	0.82863	0.767182	0.832973	0.834541	0.808592	0.807439	0.814286	0.735179	0.723484	0.782679	0.716113	0.953995	0.841258	0.0706683
1972	6	17963	7771	120.287	5.45257	132.759	10.0121	151.484	11.6755	21.9493	3.03098	29.7879	6.78577	44.2103	10.3047	1972	27	25740	0.10296	138.409	13.6046	34.1403	10.3954	0.882071	0.821562	0.8696	0.869716	0.861131	0.871911	0.796465	0.858178	0.833333	0.829623	0.767133	0.833683	0.83549	0.808838	0.807692	0.814472	0.735723	0.72296	0.783042	0.716084	0.954215	0.842759	0.0701994
1978	1	22283	8927	90.1233	0	110.76	7.74769	129.226	9.36239	9.2101	0	17.2992	3.66455	27.4463	6.00187	1978	21	31211	0.124844	116.041	11.7293	20.2012	6.39695	0.878665	0.79025	0.852632	0.872881	0.854635	0.861491	0.804156	0.853625	0.808785	0.837173	0.75028	0.830765	0.843148	0.811829	0.812951	0.804204	0.743328	0.70206	0.786341	0.71007	0.961936	0.834339	0.0732763
1982	1	19350	7839	108.698	0	126.766	9.05844	144.755	10.6721	16.1193	0	25.9051	5.60589	38.5415	8.55026	1982	25	27190	0.10876	131.952	12.5559	29.5478	8.72991	0.880581	0.794704	0.855388	0.873538	0.855075	0.862394	0.805388	0.854836	0.810114	0.838341	0.750497	0.831703	0.842773	0.812707	0.813222	0.804744	0.743343	0.703145	0.788268	0.710427	0.961787	0.83597	0.0727815
1984	1	17895	7302	118.379	0	133.169	10.1941	150.939	11.8222	20.798	0	30.0794	6.979	43.761	10.3458	1984	27	25198	0.100792	138.318	13.3905	34.0437	10.2048	0.882491	0.797563	0.856596	0.875645	0.856437	0.862926	0.806195	0.855604	0.810481	0.838995	0.75125	0.832606	0.842924	0.813914	0.813299	0.805877	0.743115	0.702913	0.787662	0.71083	0.961783	0.837303	0.0724399
1990	2	20946	9249	91.4359	0.387726	108.793	7.29782	128.345	9.2968	9.61709	0.121799	16.3784	3.32067	26.891	5.85934	1990	21	30197	0.120788	114.78	12.028	19.5978	6.45382	0.878581	0.795145	0.854307	0.847882	0.851194	0.840083	0.797248	0.863943	0.810213	0.812514	0.746101	0.836954	0.846723	0.817515	0.788141	0.804103	0.751349	0.711892	0.785442	0.692469	0.956121	0.830131	0.0728727
1994	1	18222	8104	105.251	0	121.596	8.45402	140.872	10.4507	14.64	0	22.857	4.80797	35.542	7.92733	1994	25	26327	0.105308	127.529	12.7387	26.7614	8.34468	0.88037	0.796957	0.855984	0.849888	0.852908	0.840677	0.798648	0.864968	0.811239	0.813499	0.746914	0.83798	0.847932	0.817982	0.788791	0.805295	0.752251	0.712747	0.784366	0.694021	0.956072	0.831538	0.0725586
1996	1	16802	7548	118.432	0	129.773	9.57674	148.787	11.5451	20.826	0	27.8119	6.21222	41.9092	9.78558	1996	27	24351	0.097404	135.666	13.4882	32.1813	9.94087	0.882243	0.799474	0.857357	0.851012	0.853846	0.841505	0.800234	0.865858	0.812266	0.814114	0.74769	0.837707	0.848446	0.81857	0.788448	0.805634	0.752638	0.712599	0.785081	0.694735	0.955751	0.832784	0.0723565
2002	0	17466	12108	0	0	107.816	7.14593	126.299	9.06497	0	0	15.9381	3.18584	25.6237	5.53571	2002	22	29574	0.118296	115.383	12.0996	19.9035	6.42052	0.883479	0.81362	0.848347	0.857628	0.850544	0.854061	0.785014	0.862379	0.834297	0.828025	0.725181	0.829698	0.856732	0.82466	0.793687	0.807534	0.732468	0.704774	0.7817	0.712856	0.955552	0.834662	0.0715448
2006	0	15229	10553	0	0	118.775	8.30033	137.103	10.2366	0	0	21.3125	4.48904	32.7835	7.38066	2006	26	25782	0.103128	126.277	12.8374	26.0078	8.12493	0.884823	0.816616	0.850361	0.859379	0.853347	0.855093	0.787061	0.864091	0.834924	0.828136	0.724575	0.830773	0.857633	0.825925	0.794372	0.80787	0.731615	0.703669	0.782018	0.713696	0.955279	0.83622	0.071166
2008	0	14048	9795	0	0	126.856	9.3732	145.053	11.3943	0	0	25.9863	5.78926	38.8633	9.2116	2008	29	23843	0.095372	134.331	13.6108	31.2763	9.73349	0.887283	0.819276	0.851969	0.861028	0.854444	0.856855	0.788827	0.864929	0.835696	0.829048	0.725873	0.831313	0.857589	0.826175	0.795558	0.807889	0.732353	0.70354	0.781592	0.714591	0.955354	0.837768	0.0706808
2014	22	21880	13165	93.3377	2.72684	109.928	7.34005	128.966	9.48068	10.2526	0.923025	16.8919	3.40788	27.2947	6.0583	2014	22	35067	0.140268	117.065	12.3562	20.7932	6.81624	0.883266	0.82331	0.839978	0.874897	0.843799	0.875638	0.801394	0.86108	0.824693	0.847221	0.724741	0.84561	0.853538	0.829384	0.791556	0.80128	0.725126	0.705778	0.768172	0.711652	0.962172	0.838815	0.0714839
2018	19	19191	11539	110.313	3.91406	124.701	8.6035	143.52	10.6147	16.909	1.84108	24.6393	5.13975	37.5719	8.39846	2018	26	30749	0.122996	131.754	13.1062	29.4877	9.06931	0.884647	0.825962	0.841637	0.876581	0.844434	0.875817	0.8024	0.86154	0.824628	0.848434	0.725926	0.845588	0.854808	0.829994	0.792367	0.801197	0.726056	0.704446	0.769326	0.7103	0.96247	0.839972	0.0712094
2020	19	17816	10751	117.971	5.83741	131.117	9.69163	149.804	11.6696	20.7348	3.10423	28.6823	6.41201	42.7783	10.0774	2020	28	28586	0.114344	138.136	13.855	33.9784	10.5141	0.887078	0.827328	0.842248	0.878385	0.845851	0.877003	0.803733	0.861925	0.825806	0.849244	0.726597	0.845781	0.855454	0.829829	0.793098	0.801879	0.725967	0.704821	0.769712	0.71047	0.962429	0.841185	0.0707645
2026	0	23450	9807	0	0	111.271	7.85522	128.385	9.13752	0	0	17.5432	3.74874	26.9015	5.75068	2026	21	33257	0.133028	116.318	11.3591	20.3028	6.15393	0.883919	0.811333	0.865712	0.853745	0.869636	0.879649	0.792916	0.846348	0.827375	0.818098	0.742054	0.849084	0.831073	0.826127	0.802884	0.798494	0.729696	0.721698	0.783579	0.691674	0.965631	0.838762	0.0711953
2030	0	20459	8661	0	0	126.261	9.11573	143.098	10.4236	0	0	25.6063	5.60004	37.2242	8.14387	2030	25	29120	0.11648	131.269	12.2448	29.0618	8.36443	0.885371	0.813977	0.86669	0.855872	0.870158	0.880495	0.794729	0.847201	0.828417	0.817394	0.74363	0.848695	0.832486	0.826769	0.80297	0.799227	0.729464	0.722012	0.783396	0.691827	0.965608	0.839986	0.0707202
2032	0	18936	8096	0	0	135.37	10.2101	152.116	11.5806	0	0	31.5732	7.21595	44.743	10.2441	2032	27	27032	0.108128	140.386	13.1157	35.5175	10.2124	0.88767	0.81668	0.867398	0.857391	0.871449	0.881807	0.796352	0.848087	0.828666	0.817901	0.74397	0.849031	0.83218	0.827427	0.802789	0.79983	0.729117	0.721552	0.784367	0.692254	0.965411	0.841287	0.070543
2038	0	18388	9136	0	0	108.451	7.3059	129.146	9.59918	0	0	16.2269	3.30112	27.4178	6.12267	2038	22	27524	0.110096	115.32	12.6973	19.9415	6.89164	0.866389	0.808858	0.877125	0.84806	0.870004	0.869005	0.797631	0.853183	0.830039	0.837723	0.75683	0.825098	0.839195	0.824063	0.798703	0.810747	0.72524	0.709108	0.771327	0.695647	0.961979	0.837161	0.0724544
2042	0	15994	7979	0	0	125.116	8.62547	145.349	10.9481	0	0	24.8847	5.1822	39.0433	8.85524	2042	26	23973	0.095892	131.85	13.4327	29.5972	9.40905	0.867768	0.810558	0.877466	0.849497	0.8705	0.870146	0.798461	0.853523	0.831081	0.838297	0.758061	0.825283	0.839987	0.824281	0.799128	0.81135	0.72688	0.709673	0.771806	0.697264	0.961728	0.838136	0.0723107
2044	0	14746	7435	0	0	129.988	9.64116	150.091	11.9567	0	0	27.954	6.26659	43.0575	10.3449	2044	28	22181	0.088724	136.726	14.134	33.0166	10.6213	0.869415	0.812294	0.879086	0.851247	0.871444	0.871444	0.799085	0.85438	0.831703	0.838443	0.757743	0.825887	0.840426	0.825549	0.7994	0.811798	0.726883	0.709752	0.771539	0.697218	0.961431	0.839269	0.0720269
2050	12	22177	11547	92.2204	2.2034	110.854	7.61462	128.414	9.26579	9.88196	0.721372	17.3338	3.5975	26.9314	5.86686	2050	22	33736	0.134944	116.858	11.71	20.6162	6.40805	0.871043	0.796879	0.867945	0.851049	0.87995	0.850946	0.794137	0.852946	0.834539	0.816265	0.751645	0.815612	0.839356	0.827736	0.79925	0.796716	0.762168	0.707345	0.796701	0.703418	0.959065	0.834551	0.0733287
2054	9	19335	10166	114.463	5.58611	127.53	8.96676	144.642	10.516	18.944	2.83809	26.3612	5.60393	38.4346	8.42228	2054	26	29510	0.11804	133.421	12.5303	30.5182	8.8299	0.873026	0.799695	0.868502	0.85205	0.881006	0.850949	0.794121	0.85349	0.835513	0.816232	0.752762	0.815673	0.840054	0.827313	0.800017	0.797594	0.762148	0.70776	0.796086	0.704016	0.959234	0.835582	0.0729307
2056	9	17803	9523	124.368	7.25749	137.124	10.162	154.065	11.7352	24.3465	4.30966	32.7913	7.34465	46.4787	10.6875	2056	28	27335	0.10934	143.022	13.4351	37.5569	10.8403	0.875581	0.802707	0.869398	0.853265	0.882019	0.852222	0.796232	0.854984	0.835431	0.817633	0.753064	0.816462	0.841065	0.827401	0.800549	0.797275	0.761661	0.707957	0.796561	0.704097	0.95932	0.837033	0.0726556
2062	32	27035	8657	92.6893	1.67721	113.963	8.13006	131.907	9.61	10.0254	0.546573	18.8476	4.07006	29.1873	6.38527	2062	20	35724	0.142896	118.293	11.4932	21.3453	6.49273	0.875602	0.801926	0.85353	0.856553	0.835965	0.855083	0.79441	0.866406	0.826587	0.818189	0.753275	0.843733	0.855965	0.834957	0.822192	0.803507	0.758244	0.723253	0.820681	0.704792	0.960671	0.834274	0.0742314
2066	27	23595	7632	107.705	4.14476	126.563	9.33787	144.24	10.8005	15.752	1.78914	25.8068	5.77146	38.1516	8.57507	2066	24	31254	0.125016	130.863	12.347	28.8126	8.44817	0.87632	0.804585	0.855251	0.858082	0.836645	0.855874	0.795466	0.866929	0.828822	0.819735	0.75376	0.844244	0.856114	0.836069	0.821639	0.804057	0.759103	0.723475	0.820791	0.70591	0.960757	0.835481	0.0739816
2068	23	21834	7115	112.129	6.32351	130.995	10.3085	148.672	11.9	17.8534	2.95809	28.6649	6.84285	41.8603	10.0986	2068	26	28972	0.115888	135.322	13.1604	31.8969	9.63054	0.878141	0.807366	0.856741	0.858933	0.838586	0.856983	0.796614	0.868183	0.829577	0.819895	0.754159	0.84485	0.856361	0.836394	0.822087	0.804173	0.759492	0.723854	0.819792	0.705664	0.960565	0.836796	0.073563
2074	8	27659	6921	92.0232	1.71043	114.016	8.27713	132.983	9.34459	9.81235	0.555799	18.8838	4.1413	29.8723	6.3361	2074	20	34588	0.138352	117.807	11.4013	21.0805	6.41117	0.892983	0.795623	0.838672	0.872528	0.840393	0.853446	0.796013	0.864548	0.818781	0.809616	0.733347	0.840956	0.853229	0.834509	0.818911	0.805511	0.758023	0.709422	0.789031	0.683445	0.949694	0.833991	0.0723359
2078	7	24066	6049	109.699	4.98965	128.875	9.56942	147.465	10.7321	16.6693	2.30248	27.2462	6.11865	40.7206	8.9305	2078	24	30122	0.120488	132.604	12.3241	29.9496	8.66636	0.894728	0.797972	0.840465	0.873929	0.841876	0.854608	0.796843	0.864169	0.819783	0.810338	0.733567	0.842358	0.853911	0.833793	0.819285	0.805408	0.758748	0.710826	0.789207	0.683919	0.950169	0.835256	0.0720177
2080	7	22263	5631	113.971	7.6906	136.889	10.6495	155.293	11.9898	18.8215	3.83005	32.6775	7.69448	47.6165	11.1231	2080	26	27901	0.111604	140.597	13.2007	35.689	10.4036	0.895739	0.800724	0.842228	0.875309	0.843196	0.855614	0.798054	0.8647	0.820293	0.811548	0.73526	0.842694	0.854199	0.833698	0.818788	0.805276	0.759507	0.712017	0.789201	0.684904	0.950271	0.836506	0.0717545
2086	0	20270	6574	0	0	109.258	7.42424	130.234	9.53103	0	0	16.5943	3.40419	28.0987	6.15542	2086	20	26844	0.107376	114.395	12.051	19.4117	6.51954	0.889882	0.803923	0.862353	0.846949	0.880364	0.878464	0.810237	0.856802	0.829738	0.830968	0.747448	0.837114	0.829142	0.827671	0.783508	0.813962	0.764025	0.732808	0.779932	0.689558	0.969155	0.84089	0.0700529
2090	0	17673	5784	0	0	123.346	8.65972	144.132	10.7446	0	0	23.8601	5.06118	38.0605	8.49281	2090	24	23457	0.093828	128.471	12.8544	27.3616	8.63403	0.891994	0.806049	0.863623	0.848681	0.881528	0.880398	0.811186	0.857399	0.83069	0.830903	0.749393	0.837511	0.829603	0.828623	0.784457	0.814661	0.763844	0.732063	0.780066	0.688984	0.968986	0.842241	0.0696053
2092	0	16379	5381	0	0	131.964	9.80078	152.698	11.9822	0	0	29.2442	6.57733	45.3042	10.6761	2092	26	21760	0.08704	137.092	13.705	33.2157	10.4287	0.893957	0.807652	0.863948	0.850046	0.883019	0.881411	0.812362	0.857858	0.830492	0.83125	0.748805	0.837592	0.82994	0.828906	0.784467	0.815211	0.764338	0.732353	0.780308	0.68943	0.96875	0.843204	0.0692444
2098	7	19673	11394	92.1647	1.74619	109.021	7.25945	128.379	9.41938	9.85784	0.561737	16.4778	3.31421	26.9236	5.95071	2098	22	31074	0.124296	116.115	12.3711	20.3065	6.73043	0.868443	0.812319	0.877743	0.852272	0.875362	0.875652	0.811048	0.849263	0.838289	0.831628	0.751078	0.820268	0.82487	0.82997	0.783372	0.815553	0.755278	0.727972	0.778657	0.69645	0.963748	0.839928	0.0721981
2102	5	17149	10037	107.518	3.76021	121.202	8.44767	140.201	10.5563	15.6586	1.61589	22.6381	4.76667	35.0561	7.96504	2102	26	27191	0.108764	128.213	13.0487	27.2207	8.5837	0.871152	0.815196	0.879427	0.853352	0.876172	0.876191	0.811997	0.849858	0.838586	0.831525	0.752896	0.821614	0.825512	0.830293	0.783311	0.816097	0.754882	0.728862	0.779394	0.697198	0.963738	0.841316	0.0717263
2104	5	15851	9391	113.868	3.29749	126.633	9.44355	145.575	11.5511	18.5654	1.61385	25.858	5.82142	39.2966	9.39791	2104	28	25247	0.100988	133.676	13.7664	30.8552	9.81544	0.873688	0.817642	0.881293	0.854636	0.877669	0.876797	0.812988	0.850398	0.838872	0.83198	0.754169	0.821999	0.826257	0.830752	0.783459	0.816711	0.75609	0.729255	0.780707	0.698043	0.963639	0.842731	0.071378
2110	28	25164	10744	92.5721	2.15728	113.241	8.03286	129.816	9.32933	9.99415	0.712923	18.4899	3.97252	27.8161	6.03624	2110	21	35936	0.143744	118.18	11.3705	21.2716	6.34566	0.861685	0.79828	0.862366	0.847576	0.872217	0.859264	0.776144	0.846115	0.842623	0.838296	0.735794	0.82057	0.842317	0.8264	0.809982	0.804152	0.74872	0.719	0.781765	0.717289	0.962364	0.832048	0.0764564
2114	23	21894	9452	110.145	4.57358	127.403	9.27395	143.545	10.6254	16.8552	2.13381	26.3108	5.80342	37.5928	8.41624	2114	25	31369	0.125476	132.254	12.2171	29.7033	8.47126	0.863432	0.800647	0.86399	0.84931	0.873697	0.860276	0.777344	0.847429	0.843269	0.838646	0.735965	0.822165	0.842615	0.82674	0.810386	0.804999	0.750502	0.718926	0.782205	0.718097	0.962064	0.83343	0.0761247
2116	20	20246	8781	117.654	4.71592	133.438	10.3448	149.288	11.7525	20.5178	2.52033	30.2742	7.10534	42.3554	10.0759	2116	27	29047	0.116188	138.218	13.0242	33.9197	9.83784	0.865236	0.803284	0.865459	0.850346	0.874996	0.86076	0.77891	0.848074	0.844958	0.838761	0.73684	0.822753	0.842806	0.827366	0.811168	0.804696	0.751386	0.717544	0.781699	0.718869	0.962096	0.834697	0.0758005
2122	2	24818	7148	91.2988	0.685918	112.84	8.12984	132.013	9.50473	9.57516	0.214834	18.3036	3.98548	29.2467	6.3215	2122	20	31968	0.127872	117.126	11.6349	20.7499	6.48563	0.872325	0.780859	0.833771	0.850522	0.838948	0.860235	0.799065	0.857154	0.827531	0.81361	0.745824	0.805571	0.83582	0.82728	0.810764	0.803116	0.751971	0.719376	0.802474	0.714058	0.955268	0.826287	0.0757183
2126	2	21550	6235	97.7689	0.75845	122.825	9.20542	141.707	10.7357	11.7481	0.272169	23.6087	5.35609	36.1998	8.24793	2126	24	27787	0.111148	127.06	12.3972	26.4331	8.06965	0.874726	0.783262	0.834581	0.852323	0.839745	0.859539	0.799888	0.857829	0.827869	0.814356	0.747886	0.807068	0.835247	0.826825	0.811603	0.803883	0.752492	0.718771	0.802138	0.713967	0.955051	0.827451	0.0755182
2128	2	19953	5793	103.141	0.781579	129.256	10.2497	147.947	11.7478	13.7831	0.311916	27.5506	6.6168	41.241	9.84859	2128	26	25748	0.102992	133.46	13.17	30.6297	9.40497	0.876554	0.786275	0.836337	0.85327	0.840939	0.859737	0.801091	0.857737	0.828511	0.814976	0.748777	0.807577	0.83657	0.826569	0.812121	0.804024	0.752855	0.7186	0.80346	0.714813	0.95522	0.828711	0.075237
2134	11	22613	7412	91.3011	1.32132	110.881	7.65704	131.421	9.70225	9.58029	0.424076	17.3493	3.62225	28.8793	6.41079	2134	20	30036	0.120144	115.943	12.083	20.1917	6.69093	0.898538	0.788637	0.846984	0.857871	0.846684	0.863647	0.800523	0.854824	0.835597	0.832285	0.7503	0.829854	0.84204	0.833233	0.812026	0.800606	0.734502	0.716257	0.811759	0.724447	0.951958	0.836125	0.071777
2138	9	19597	6508	109.589	2.79231	125.645	8.88465	146.127	10.9781	16.5493	1.26471	25.219	5.39244	39.6673	8.98401	2138	25	26114	0.104456	130.744	12.9581	28.8168	9.00242	0.900111	0.791721	0.849583	0.858026	0.848395	0.864632	0.802252	0.855346	0.835912	0.83237	0.750766	0.829881	0.841866	0.833557	0.81328	0.800739	0.734797	0.716551	0.811155	0.722984	0.952037	0.837426	0.0714474
2140	9	18110	6071	118.556	3.98495	134.222	10.0126	154.699	12.1488	20.9607	2.07672	30.7681	6.93568	47.1023	11.1463	2140	27	24190	0.09676	139.355	13.8231	34.8638	10.8359	0.901468	0.794461	0.852026	0.86019	0.849628	0.865957	0.803328	0.855291	0.835717	0.833423	0.751447	0.829764	0.842249	0.834084	0.813249	0.800682	0.734849	0.71635	0.811492	0.722385	0.951881	0.838757	0.0712368
2146	0	21396	8789	0	0	111.43	7.80854	129.008	9.33733	0	0	17.6144	3.72699	27.307	5.93253	2146	21	30185	0.12074	116.548	11.5053	20.4366	6.28357	0.907338	0.801226	0.861007	0.860908	0.850837	0.88052	0.790326	0.870714	0.818569	0.822478	0.757479	0.844277	0.838181	0.832781	0.774077	0.807852	0.72382	0.74479	0.792596	0.718469	0.957711	0.841309	0.0726802
2150	0	18674	7713	0	0	125.497	9.04842	142.86	10.5618	0	0	25.1448	5.47706	37.0574	8.25904	2150	25	26387	0.105548	130.572	12.3657	28.6269	8.39784	0.908819	0.803956	0.862887	0.862338	0.852238	0.881135	0.791299	0.870789	0.819608	0.822469	0.759219	0.845852	0.838481	0.833725	0.774529	0.807955	0.724088	0.745443	0.793705	0.719142	0.957365	0.842637	0.0724902
2152	0	17288	7155	0	0	132.837	10.1532	150.049	11.5226	0	0	29.8543	6.90955	42.9651	9.9473	2152	27	24443	0.097772	137.875	13.1572	33.6921	9.9156	0.910199	0.806939	0.864869	0.863151	0.852984	0.882543	0.791229	0.871763	0.820521	0.823303	0.760156	0.846398	0.83887	0.833552	0.775028	0.808064	0.723725	0.745551	0.794236	0.71992	0.957247	0.843853	0.0721096
2158	2	20604	7737	90.3726	0.0156153	108.995	7.34337	129.694	9.53137	9.28639	0.00479264	16.471	3.34709	27.757	6.15206	2158	21	28343	0.113372	114.644	12.2096	19.5513	6.61522	0.886092	0.800621	0.869545	0.835003	0.883728	0.871467	0.793529	0.869368	0.839255	0.826712	0.768056	0.845112	0.808753	0.8274	0.796722	0.826924	0.739601	0.744346	0.808436	0.731433	0.960025	0.840556	0.0716545
2162	2	17930	6804	110.195	2.95202	124.529	8.62119	144.862	10.7732	16.8274	1.3439	24.5405	5.12596	38.6377	8.66269	2162	25	24736	0.098944	130.121	12.9719	28.4175	8.90646	0.888523	0.802838	0.871523	0.836978	0.88448	0.872615	0.793297	0.870068	0.838939	0.827943	0.768495	0.846135	0.809347	0.827599	0.797198	0.826245	0.738782	0.745068	0.808174	0.732738	0.960078	0.841852	0.0713778
2164	2	16632	6343	120.491	0.554307	132.443	9.70877	152.545	11.9251	21.9276	0.301284	29.549	6.51932	45.1645	10.6865	2164	27	22977	0.091908	137.991	13.7212	33.8591	10.5373	0.890521	0.805262	0.87309	0.838077	0.88532	0.873678	0.794621	0.871415	0.839209	0.82872	0.769966	0.847282	0.809853	0.828959	0.797907	0.826566	0.738695	0.745136	0.807677	0.733407	0.959873	0.843193	0.0709391
2170	5	22543	12155	91.2001	1.04547	109.973	7.54031	128.252	9.20363	9.54642	0.33036	16.9249	3.51288	26.8256	5.80583	2170	22	34703	0.138812	116.373	11.947	20.3916	6.49198	0.879866	0.804095	0.866092	0.849221	0.881206	0.858888	0.785307	0.875227	0.834107	0.834063	0.764199	0.827954	0.816759	0.829871	0.816097	0.827825	0.752442	0.740801	0.80542	0.721364	0.957785	0.839837	0.0754862
2174	4	19634	10617	112.536	4.42434	125.409	8.82779	143.369	10.4852	17.961	2.03017	25.0745	5.34082	37.4399	8.24893	2174	26	30255	0.12102	131.71	12.754	29.4128	8.78816	0.882631	0.807982	0.866981	0.850901	0.882631	0.859858	0.786581	0.876268	0.835102	0.834606	0.764403	0.830045	0.817518	0.830028	0.816196	0.827863	0.751777	0.741001	0.805652	0.721302	0.957148	0.841447	0.0751505
2176	3	18183	9903	118.471	7.36779	133.111	9.99113	150.89	11.6609	21.0839	3.81132	30.0205	6.83775	43.6977	10.1666	2176	28	28089	0.112356	139.378	13.5928	34.8415	10.4607	0.884617	0.810638	0.868205	0.852238	0.883976	0.86128	0.787888	0.877728	0.836555	0.83538	0.76505	0.830592	0.81774	0.829862	0.816761	0.828207	0.752839	0.740486	0.805191	0.72192	0.957279	0.842847	0.0747305
2182	11	25308	11044	93.0423	2.34516	112.064	7.86468	129.852	9.31818	10.1493	0.781747	17.9163	3.8027	27.8381	6.03615	2182	21	36363	0.145452	117.461	11.6836	20.9273	6.47924	0.878214	0.810632	0.85257	0.837788	0.884842	0.867764	0.76329	0.878544	0.839067	0.820546	0.757955	0.842821	0.839658	0.841267	0.815458	0.810783	0.736449	0.743861	0.788329	0.716154	0.946869	0.837695	0.0763004
2186	8	22088	9674	115.37	6.44215	128.593	9.21456	145.791	10.6774	19.4386	3.34749	27.0385	5.85372	39.3645	8.74168	2186	25	31770	0.12708	133.827	12.509	30.7899	8.90504	0.879588	0.813897	0.855713	0.839644	0.885946	0.869909	0.764684	0.879619	0.839188	0.821829	0.75853	0.843296	0.840227	0.841501	0.814873	0.810796	0.736796	0.744397	0.789534	0.716572	0.947151	0.839319	0.0758057
2188	8	20398	9016	124.046	6.1099	135.86	10.3377	152.932	11.9366	24.0863	3.46743	31.9245	7.35236	45.5045	10.7513	2188	27	29422	0.117688	141.088	13.4082	36.0838	10.5892	0.880651	0.816481	0.857029	0.841343	0.887788	0.871168	0.766382	0.879869	0.840018	0.822803	0.759245	0.843264	0.83995	0.841921	0.814985	0.810856	0.737101	0.745021	0.789783	0.716233	0.946995	0.840564	0.0756194
2194	1	22903	8594	91.4409	0	111.759	7.94151	130.337	9.50607	9.61814	0	17.7775	3.81876	28.1628	6.18262	2194	21	31498	0.125992	116.827	11.79	20.6108	6.51421	0.892914	0.782383	0.837529	0.83491	0.858181	0.861769	0.783685	0.874897	0.820401	0.834529	0.767461	0.828783	0.843958	0.82837	0.804353	0.810512	0.756858	0.731253	0.775922	0.732364	0.948806	0.832249	0.0776936
2198	1	19918	7568	108.233	0	123.543	9.12778	141.769	10.6983	15.9144	0	24.0118	5.36119	36.2427	8.24569	2198	25	27487	0.109948	128.561	12.5768	27.3791	8.33065	0.894768	0.786026	0.839124	0.835941	0.85997	0.863117	0.786226	0.876069	0.821115	0.834122	0.768218	0.829374	0.844636	0.828646	0.804398	0.810037	0.756994	0.731218	0.777731	0.731891	0.948867	0.833787	0.0771481
2200	1	18416	7050	109.719	0	128.64	10.0767	146.737	11.7912	16.5758	0	27.1478	6.44037	40.2601	9.74942	2200	27	25467	0.101868	133.649	13.3231	30.7772	9.52549	0.896631	0.788805	0.841147	0.837928	0.861841	0.863647	0.788039	0.876271	0.822103	0.834256	0.769074	0.830094	0.84478	0.829191	0.804551	0.810382	0.757019	0.731672	0.777771	0.731712	0.948581	0.835246	0.0768887
2206	5	23382	7744	91.4108	0.223165	111.204	7.71691	130.838	9.52505	9.60886	0.0699385	17.5031	3.67075	28.4862	6.23976	2206	21	31131	0.124524	116.085	11.808	20.2339	6.50886	0.896518	0.799974	0.836449	0.853779	0.850181	0.859786	0.793341	0.870692	0.812197	0.82723	0.74535	0.833157	0.837654	0.83706	0.794867	0.802078	0.738974	0.758023	0.82095	0.740484	0.955976	0.835291	0.0749933
2210	5	20407	6780	105.596	2.90459	122.771	8.86815	142.17	10.6893	14.8169	1.21347	23.5498	5.14874	36.5453	8.26054	2210	25	27192	0.108768	127.605	12.5712	26.7884	8.27909	0.898205	0.802552	0.838942	0.855307	0.851776	0.860823	0.795602	0.871194	0.813419	0.828222	0.745752	0.832966	0.836183	0.836643	0.794664	0.803416	0.738765	0.758605	0.820333	0.740457	0.955741	0.836707	0.0748347
2212	5	18876	6316	112.091	4.04515	130.388	9.90584	149.637	11.7863	17.7372	1.87863	28.2343	6.48206	42.6515	10.1122	2212	27	25197	0.100788	135.21	13.3428	31.8461	9.80756	0.899591	0.805552	0.84133	0.856689	0.853098	0.861551	0.796821	0.872644	0.815216	0.828511	0.746021	0.833909	0.836429	0.837223	0.795531	0.803885	0.738917	0.758642	0.81974	0.741001	0.95563	0.838149	0.0745752
2218	5	23415	8667	93.9608	3.72867	112.236	7.95691	130.777	9.40486	10.481	1.28139	18.0037	3.86312	28.4352	6.14476	2218	21	32087	0.128348	117.241	11.7452	20.8202	6.52366	0.90239	0.800277	0.872783	0.85692	0.860208	0.869215	0.77829	0.873734	0.814161	0.81304	0.770842	0.837099	0.811575	0.822748	0.814551	0.810359	0.747702	0.732649	0.785817	0.731979	0.965625	0.840599	0.0730603
2222	4	20343	7597	115.723	6.36492	126.963	9.29097	145.292	10.666	19.6115	3.30901	26.0446	5.78424	38.965	8.6195	2222	25	27944	0.111776	131.944	12.6617	29.5562	8.80994	0.90438	0.802838	0.875089	0.858199	0.861938	0.870115	0.780561	0.874606	0.814701	0.813806	0.77233	0.837657	0.813073	0.823665	0.814808	0.810335	0.748479	0.732966	0.785822	0.732197	0.96552	0.842158	0.0726482
2224	4	18868	7033	124.449	5.57717	134.95	10.4201	153.301	11.9064	24.2926	3.25651	31.307	7.33631	45.8239	10.7187	2224	27	25905	0.10362	139.931	13.5724	35.2471	10.5873	0.906948	0.804806	0.876916	0.859448	0.863077	0.871839	0.782069	0.875584	0.816329	0.814495	0.773075	0.838159	0.813028	0.823895	0.816039	0.810789	0.748543	0.73426	0.784289	0.732542	0.965489	0.843622	0.0724618
2230	13	24932	7710	93.1478	2.30973	112.306	7.88304	131.878	9.60125	10.183	0.7566	18.0321	3.82192	29.1687	6.43444	2230	20	32655	0.13062	116.92	11.7693	20.6584	6.58312	0.886311	0.806079	0.872623	0.836304	0.869162	0.861063	0.776788	0.892681	0.829551	0.820655	0.780753	0.852289	0.843194	0.820854	0.80784	0.816322	0.754433	0.74569	0.813367	0.74056	0.948446	0.841069	0.0757176
2234	12	21738	6792	109.644	3.83763	125.587	9.16698	144.774	10.7898	16.6024	1.74366	25.2085	5.56491	38.5713	8.70595	2234	24	28542	0.114168	130.146	12.5951	28.3848	8.60568	0.887849	0.809141	0.874343	0.837643	0.870261	0.862816	0.777223	0.894156	0.829637	0.822367	0.7812	0.854057	0.843564	0.821176	0.808212	0.817444	0.753469	0.745393	0.813293	0.740786	0.948532	0.842462	0.0754839
2236	10	20185	6332	120.545	6.57072	133.553	10.2824	152.582	11.9613	22.1486	3.56148	30.3447	7.06749	45.2015	10.7272	2236	26	26527	0.106108	138.09	13.4361	33.8879	10.278	0.889603	0.810438	0.87688	0.839673	0.871131	0.864591	0.779357	0.89456	0.831002	0.823011	0.781524	0.854488	0.843612	0.822238	0.809006	0.818034	0.754175	0.745052	0.812719	0.74132	0.948694	0.843848	0.0750986
2242	3	23043	8221	91.9957	0.442385	111.684	7.87333	130.783	9.18407	9.79416	0.141089	17.7378	3.78265	28.4191	5.98165	2242	21	31267	0.125068	116.704	11.7733	20.5455	6.48639	0.882912	0.805514	0.861691	0.841542	0.857262	0.858701	0.781799	0.874324	0.820897	0.835865	0.770237	0.840535	0.847075	0.823808	0.82069	0.829421	0.761618	0.744811	0.807497	0.716362	0.945917	0.83797	0.0757508
2246	1	19952	7214	115.134	0	128.911	9.28546	147.495	10.6201	19.1413	0	27.2431	5.93959	40.7309	8.80758	2246	25	27167	0.108668	133.845	12.6742	30.8244	9.055	0.885376	0.808223	0.862535	0.843671	0.860106	0.859296	0.783947	0.874406	0.820849	0.836235	0.771782	0.841959	0.84645	0.824971	0.819671	0.829628	0.761935	0.744469	0.808242	0.715206	0.945817	0.839461	0.0753145
2248	1	18512	6757	129.62	0	136.657	10.4341	155.062	11.7993	27.2707	0	32.491	7.50105	47.3799	10.8163	2248	27	25270	0.10108	141.578	13.5405	36.4719	10.7671	0.88704	0.810823	0.864444	0.845034	0.861318	0.860704	0.785536	0.875564	0.821448	0.836486	0.772873	0.842659	0.846755	0.825544	0.819885	0.829719	0.761991	0.744361	0.807895	0.715651	0.945588	0.840832	0.0747779
2254	22	24860	8132	93.4162	2.2869	112.01	7.822	131.667	9.62643	10.2705	0.772126	17.8879	3.78602	29.0322	6.38655	2254	20	33014	0.132056	116.839	11.8737	20.6279	6.6305	0.893575	0.827179	0.857863	0.833904	0.876416	0.8774	0.794814	0.861332	0.809823	0.83033	0.748531	0.824453	0.845808	0.829481	0.811747	0.822439	0.771294	0.744881	0.769416	0.703338	0.958608	0.841684	0.0712927
2258	18	21794	7133	104.141	4.29176	120.601	8.83974	140.134	10.65	14.2561	1.82076	22.3385	4.96455	35.0164	8.01053	2258	24	28945	0.11578	125.404	12.5665	25.4578	8.01829	0.895595	0.828278	0.858853	0.835274	0.878753	0.878304	0.796511	0.86293	0.810226	0.831819	0.749145	0.825134	0.846001	0.830368	0.812696	0.822405	0.771947	0.74607	0.769114	0.703904	0.958957	0.842965	0.0709934
2260	17	20165	6640	112.935	4.27596	129.544	9.92429	149.023	11.7358	18.1465	2.03789	27.7002	6.42491	42.1309	9.99526	2260	26	26822	0.107288	134.356	13.3831	31.2666	9.72937	0.897155	0.830811	0.860376	0.836794	0.879185	0.879502	0.798263	0.864104	0.810771	0.832451	0.749627	0.826001	0.846544	0.830885	0.813847	0.822385	0.771866	0.74657	0.769611	0.704012	0.958896	0.844246	0.0706107
2266	2	23616	7864	94.1123	3.91749	112.476	8.09032	130.747	9.14111	10.5359	1.30397	18.1266	3.9362	28.3919	5.94356	2266	21	31482	0.125928	117.039	11.5138	20.6903	6.34037	0.886808	0.789181	0.866797	0.842243	0.872403	0.868798	0.81094	0.851963	0.814211	0.810844	0.763944	0.835223	0.852487	0.838066	0.794343	0.799107	0.749936	0.756845	0.794962	0.708643	0.960898	0.837287	0.0736357
2270	2	20500	6889	109.675	0.381119	127.325	9.37538	145.246	10.4613	16.5566	0.17184	26.2717	5.84099	38.904	8.40227	2270	25	27391	0.109564	131.831	12.4018	29.4481	8.56397	0.889398	0.792815	0.869026	0.843744	0.873334	0.870578	0.812128	0.853036	0.814246	0.811763	0.763901	0.835767	0.852817	0.838305	0.795352	0.799843	0.749571	0.756581	0.794951	0.707404	0.960662	0.838906	0.0730327
2272	2	18977	6452	115.618	0.136601	134.8	10.4282	152.615	11.687	19.3822	0.0683984	31.2043	7.29916	45.1918	10.4004	2272	27	25431	0.101724	139.318	13.2642	34.752	10.2109	0.890862	0.795899	0.871259	0.845327	0.874425	0.871967	0.813574	0.853958	0.81436	0.812414	0.763438	0.836302	0.853584	0.838897	0.795663	0.800834	0.750659	0.757029	0.794876	0.707837	0.960344	0.840322	0.0727217
2278	0	18794	7318	0	0	108.608	7.3618	129.244	9.4468	0	0	16.3001	3.34514	27.4657	6.05808	2278	21	26112	0.104448	114.391	12.2439	19.4293	6.59445	0.883291	0.799345	0.864737	0.849552	0.870443	0.870596	0.790824	0.853056	0.829025	0.807196	0.784754	0.833774	0.821883	0.835746	0.784237	0.785003	0.742417	0.755093	0.806966	0.707146	0.956629	0.837289	0.0738986
2282	0	16323	6399	0	0	120.656	8.47011	140.912	10.6184	0	0	22.3396	4.74936	35.5912	8.09587	2282	25	22722	0.090888	126.36	12.8959	26.0715	8.37788	0.885485	0.802988	0.866099	0.852016	0.871688	0.872106	0.793306	0.854656	0.829724	0.807631	0.786264	0.834082	0.822529	0.836964	0.78435	0.785428	0.742562	0.756646	0.807763	0.707662	0.956606	0.83907	0.0733063
2284	0	15109	5983	0	0	128.834	9.63325	148.913	11.7111	0	0	27.2269	6.16855	42.0363	9.97306	2284	27	21092	0.084368	134.53	13.6859	31.4278	10.0018	0.886687	0.805211	0.867912	0.853973	0.872772	0.872701	0.794424	0.855182	0.830315	0.809027	0.787621	0.835317	0.82299	0.837853	0.785369	0.786459	0.743149	0.75787	0.807652	0.707899	0.956405	0.840374	0.0729258
2290	7	21015	11462	92.3005	1.90857	109.908	7.35982	128.152	9.38473	9.90346	0.635199	16.884	3.41668	26.78	5.91004	2290	22	32484	0.129936	116.342	11.9266	20.3743	6.50076	0.89835	0.820388	0.863348	0.852035	0.863964	0.870459	0.789219	0.861932	0.829593	0.808829	0.77963	0.850496	0.821466	0.837905	0.801148	0.808983	0.756388	0.738163	0.801364	0.710042	0.95527	0.843122	0.0722394
2294	7	18317	10115	111.437	4.87721	126.214	8.77245	144.111	10.7305	17.4619	2.28105	25.5487	5.37924	38.0444	8.56264	2294	26	28439	0.113756	132.576	12.8075	29.9911	8.97402	0.900137	0.822884	0.86559	0.853863	0.864746	0.871145	0.791343	0.862319	0.830145	0.80961	0.779528	0.851577	0.822093	0.838391	0.801646	0.80801	0.756479	0.738212	0.801153	0.70987	0.955906	0.844469	0.0718671
2296	7	16993	9423	115.642	5.83866	132.305	9.82834	150.098	11.8249	19.5379	2.72781	29.4709	6.63162	43.0472	10.2805	2296	28	26423	0.105692	138.646	13.5927	34.3099	10.4075	0.902187	0.825096	0.866802	0.855902	0.865893	0.872479	0.791621	0.863736	0.831189	0.810714	0.781081	0.852345	0.822863	0.838739	0.802521	0.808008	0.756784	0.738788	0.801593	0.710366	0.955891	0.845866	0.0715116
2302	13	25265	9980	92.206	1.45557	112.709	7.99199	130.191	9.43938	9.86783	0.466986	18.2316	3.90946	28.0644	6.14696	2302	21	35258	0.141032	117.65	11.543	21.0117	6.42735	0.885033	0.826734	0.848843	0.84171	0.868228	0.870143	0.775569	0.85755	0.806044	0.828918	0.787509	0.840518	0.84188	0.810298	0.818226	0.791551	0.741179	0.746965	0.796131	0.709598	0.952337	0.838213	0.0760299
2306	12	21980	8724	109.807	2.57927	126.752	9.31005	143.891	10.7099	16.6425	1.14076	25.9185	5.76679	37.8708	8.50932	2306	25	30716	0.122864	131.613	12.4306	29.3096	8.57161	0.886737	0.829812	0.850729	0.844153	0.869254	0.87124	0.777787	0.858575	0.806583	0.829356	0.787375	0.840474	0.841793	0.811352	0.818189	0.792633	0.74134	0.747575	0.796442	0.709809	0.952712	0.839712	0.0756767
2308	11	20298	8163	116.54	4.44978	132.951	10.3409	150.04	11.7385	19.9323	2.17432	29.9491	7.0433	42.9853	10.1198	2308	27	28472	0.113888	137.844	13.2528	33.6828	9.97752	0.887978	0.832801	0.852241	0.846305	0.871049	0.872541	0.779169	0.85916	0.80811	0.830728	0.787774	0.841265	0.842213	0.811376	0.818576	0.7932	0.741641	0.747998	0.79745	0.710962	0.952796	0.841194	0.0753358
2314	4	23661	7848	92.319	0.399664	111.848	7.89533	131.973	9.48352	9.89721	0.127948	17.8159	3.79564	29.219	6.31774	2314	21	31513	0.126052	116.857	12.0427	20.6547	6.71484	0.917018	0.803399	0.849062	0.84865	0.878526	0.871148	0.801225	0.853838	0.813712	0.835623	0.787865	0.830911	0.836401	0.821709	0.835576	0.797068	0.766969	0.751722	0.800717	0.720639	0.9534	0.84424	0.0700084
2318	4	20718	6896	110.581	1.2435	123.526	8.96754	143.5	10.74	16.9742	0.564657	23.9886	5.25952	37.5705	8.47177	2318	25	27618	0.110472	128.512	12.8029	27.3789	8.55836	0.91864	0.806449	0.850587	0.850713	0.878757	0.871714	0.802357	0.855131	0.814288	0.836339	0.788254	0.830708	0.837425	0.821892	0.836121	0.797831	0.767851	0.752028	0.799967	0.72049	0.953436	0.845528	0.069671
2320	4	19219	6446	114.541	1.19947	130.801	10.0314	150.684	11.8132	18.8544	0.590297	28.5113	6.61235	43.5428	10.323	2320	27	25669	0.102676	135.791	13.5942	32.2845	10.1002	0.919319	0.80831	0.851942	0.85126	0.879699	0.872648	0.803907	0.85652	0.815205	0.83669	0.789084	0.83147	0.837606	0.821886	0.836515	0.798823	0.76869	0.752932	0.801161	0.721415	0.953193	0.846535	0.0696818
2326	1	24315	8203	91.5022	0	111.274	7.76736	130.412	9.49028	9.63741	0	17.5387	3.69037	28.2093	6.16909	2326	21	32519	0.130076	116.101	11.7018	20.2301	6.42365	0.900335	0.783696	0.859344	0.83176	0.872305	0.849411	0.809773	0.854962	0.832436	0.821981	0.778699	0.838925	0.849042	0.830545	0.817599	0.797872	0.751653	0.747471	0.786371	0.709047	0.955903	0.83733	0.0729262
2330	1	21261	7234	108.478	0	125.973	9.08409	144.679	10.7079	16.022	0	25.4307	5.53383	38.4858	8.56689	2330	25	28496	0.113984	130.721	12.5289	28.7445	8.58882	0.901758	0.786268	0.861489	0.832836	0.873456	0.851716	0.810272	0.855225	0.83252	0.822659	0.778653	0.840048	0.849681	0.830818	0.817869	0.797919	0.751807	0.74828	0.786584	0.709679	0.955643	0.838597	0.0728105
2332	1	19704	6739	110.632	0	133.626	10.1532	152.242	11.8342	16.991	0	30.3808	6.9799	44.8857	10.4729	2332	27	26444	0.105776	138.369	13.3543	34.0768	10.2086	0.903116	0.789196	0.863428	0.833838	0.8743	0.852443	0.81181	0.8563	0.83276	0.822984	0.778116	0.841136	0.85025	0.831852	0.817917	0.798896	0.751456	0.748204	0.785944	0.71018	0.95568	0.839814	0.0725068
2338	8	24467	9835	92.9662	2.72825	111.511	7.73125	130.302	9.45868	10.1315	0.921175	17.6471	3.70218	28.1363	6.14234	2338	21	34310	0.13724	116.893	11.8578	20.6521	6.56589	0.887351	0.816657	0.860493	0.866482	0.866249	0.864631	0.802463	0.852273	0.829263	0.809414	0.765039	0.827878	0.846357	0.8384	0.821612	0.80905	0.733562	0.771845	0.791402	0.717662	0.95631	0.842078	0.0708499
2342	7	21304	8655	109.795	4.33568	123.647	8.85934	142.353	10.5788	16.6868	1.93924	24.0491	5.21602	36.6713	8.18471	2342	25	29966	0.119864	129.046	12.6524	27.693	8.45233	0.888974	0.818795	0.863011	0.867583	0.86795	0.865798	0.803444	0.852266	0.830041	0.809868	0.766619	0.827521	0.846993	0.838217	0.822749	0.808099	0.734249	0.771441	0.791664	0.717063	0.956584	0.84335	0.0704415
2344	7	19736	8047	117.758	3.28577	130.582	9.89225	149.255	11.598	20.5205	1.63863	28.3573	6.49157	42.3062	9.87578	2344	27	27790	0.11116	135.986	13.4259	32.3944	9.91101	0.890464	0.820907	0.865239	0.86846	0.869521	0.866931	0.804462	0.853167	0.830623	0.809716	0.76765	0.828302	0.848003	0.838809	0.822436	0.807053	0.734509	0.77195	0.791724	0.717902	0.956603	0.844578	0.070183
2350	27	26762	8997	92.4389	1.93467	113.226	7.94738	132.127	9.66553	9.94807	0.630962	18.4768	3.92072	29.3363	6.4441	2350	21	35786	0.143144	117.962	11.7657	21.2005	6.64988	0.903174	0.826133	0.866191	0.848949	0.854943	0.881141	0.792964	0.854985	0.820866	0.818896	0.779076	0.841293	0.830087	0.828285	0.804826	0.811826	0.764209	0.75095	0.813824	0.70332	0.964833	0.84461	0.0706583
2354	24	23392	7889	108.404	3.40733	125.629	9.08628	144.335	10.8014	16.0363	1.50794	25.2267	5.52881	38.2262	8.5864	2354	25	31305	0.12522	130.33	12.5463	28.4956	8.56661	0.905478	0.828749	0.868408	0.850759	0.856668	0.882447	0.79441	0.856285	0.821195	0.820332	0.778678	0.841527	0.830746	0.829133	0.805191	0.813113	0.764878	0.751126	0.813049	0.703769	0.964862	0.846199	0.0700364
2356	22	21757	7346	120.921	4.09072	135.787	10.2082	154.36	12.0533	22.2362	2.29146	31.8607	7.24873	46.7853	10.9987	2356	27	29125	0.1165	140.46	13.4103	35.6177	10.5784	0.907622	0.831794	0.870094	0.85224	0.85715	0.883004	0.795863	0.857391	0.82273	0.820876	0.78024	0.841614	0.831451	0.829356	0.80582	0.81267	0.764961	0.751897	0.813219	0.703433	0.965185	0.847617	0.0695942
2362	0	24366	6847	0	0	111.865	7.89216	130.773	9.47946	0	0	17.824	3.80813	28.4404	6.21893	2362	20	31213	0.124852	116.013	11.3825	20.1528	6.25342	0.897126	0.815942	0.865072	0.83925	0.85128	0.87313	0.804841	0.852481	0.806203	0.835021	0.792827	0.843575	0.836046	0.791625	0.827796	0.795502	0.786563	0.712123	0.811793	0.701951	0.965175	0.84098	0.0699708
2366	0	21289	6009	0	0	128.963	9.20545	147.508	10.8204	0	0	27.268	5.88347	40.7666	9.03747	2366	24	27298	0.109192	133.045	12.2842	30.2394	8.73241	0.897502	0.817642	0.865961	0.83997	0.851985	0.874313	0.806176	0.853689	0.806268	0.836014	0.79275	0.843706	0.835153	0.792347	0.828266	0.795571	0.786743	0.713111	0.811818	0.701736	0.965419	0.84175	0.0699117
2368	0	19663	5602	0	0	137.268	10.3396	155.544	12.0126	0	0	32.9117	7.49095	47.8472	11.1357	2368	26	25265	0.10106	141.32	13.1469	36.2233	10.4719	0.899763	0.820681	0.867465	0.840273	0.852503	0.875994	0.807065	0.854601	0.807124	0.836948	0.792361	0.84342	0.835583	0.792559	0.827904	0.796378	0.786463	0.713517	0.81231	0.70186	0.965743	0.842995	0.0696687
2374	2	21332	8920	92.1583	0.788976	110.004	7.47138	130.509	9.50724	9.84744	0.251758	16.9347	3.47776	28.2734	6.20332	2374	21	30254	0.121016	116.049	12.388	20.2773	6.82714	0.904029	0.823527	0.852962	0.847309	0.862283	0.857787	0.800076	0.859556	0.821197	0.843525	0.793961	0.835592	0.842897	0.804373	0.814223	0.783698	0.759024	0.734862	0.817528	0.714468	0.95237	0.843149	0.0709439
2378	2	18657	7849	104.113	2.44161	120.422	8.60105	140.972	10.6086	14.1957	0.992911	22.2219	4.80293	35.6344	8.07576	2378	25	26508	0.106032	126.506	13.1699	26.1928	8.54698	0.90501	0.82477	0.854497	0.84931	0.863381	0.859363	0.801211	0.859948	0.822016	0.844236	0.794477	0.835729	0.843368	0.804399	0.814301	0.784141	0.760148	0.734325	0.818904	0.714577	0.952467	0.844216	0.070698
2380	2	17297	7330	110.833	3.50521	125.966	9.55007	146.337	11.6403	17.1342	1.61428	25.468	5.84101	39.9178	9.57176	2380	27	24629	0.098516	132.028	13.826	29.7678	9.741	0.906675	0.827642	0.856612	0.850684	0.865159	0.860408	0.802347	0.860814	0.823095	0.844573	0.795383	0.836514	0.843863	0.804864	0.814548	0.783934	0.761135	0.734723	0.819136	0.714747	0.952536	0.845664	0.0702311
2386	2	20310	9488	92.8633	1.16479	109.366	7.42972	127.811	9.26951	10.0767	0.377358	16.643	3.41801	26.5595	5.80995	2386	21	29800	0.1192	115.237	11.7832	19.7998	6.329	0.87854	0.825956	0.86807	0.845654	0.880336	0.847534	0.80297	0.856779	0.831728	0.821745	0.79401	0.833826	0.831493	0.838607	0.833272	0.788658	0.776292	0.73995	0.801208	0.703674	0.94552	0.842458	0.0712367
2390	2	17665	8322	105.872	3.28416	121.718	8.55042	139.872	10.4902	14.9423	1.38093	22.9324	4.8684	34.8069	7.87955	2390	25	25989	0.103956	127.53	12.5183	26.7341	8.16664	0.88018	0.829005	0.868771	0.847839	0.880546	0.848378	0.80461	0.856939	0.832602	0.822925	0.794952	0.83418	0.83166	0.839009	0.833179	0.78918	0.777829	0.740179	0.802262	0.70424	0.945323	0.843726	0.0709004
2392	2	16365	7752	112.969	4.94017	128.791	9.56117	146.761	11.5898	18.1887	2.36381	27.1929	6.10234	40.2531	9.57312	2392	27	24119	0.096476	134.565	13.2539	31.3898	9.58838	0.882624	0.83088	0.870019	0.84931	0.881297	0.850056	0.805962	0.858555	0.833928	0.82406	0.794809	0.834073	0.83258	0.839463	0.833036	0.789917	0.77723	0.740765	0.801692	0.705274	0.94496	0.845071	0.0706144
2398	0	17269	10650	0	0	107.461	7.15262	126.982	9.30259	0	0	15.7834	3.17133	26.0559	5.73036	2398	22	27919	0.111676	114.907	12.4325	19.702	6.60643	0.886242	0.820445	0.871432	0.845016	0.860847	0.862961	0.806351	0.847308	0.834163	0.814141	0.764229	0.850729	0.839536	0.820248	0.826785	0.791611	0.77424	0.750564	0.794441	0.706866	0.961639	0.841529	0.072146
2402	0	15028	9315	0	0	122.069	8.44642	141.258	10.5351	0	0	23.1205	4.82941	35.8396	8.04374	2402	26	24343	0.097372	129.412	13.1717	27.9875	8.79621	0.887853	0.822167	0.872284	0.847636	0.861418	0.86376	0.808241	0.848724	0.835969	0.815779	0.764943	0.850162	0.83905	0.820318	0.827014	0.792096	0.775048	0.751674	0.794006	0.707	0.961447	0.842778	0.0718526
2404	0	13894	8695	0	0	127.976	9.45633	147.104	11.5741	0	0	26.678	5.95258	40.5296	9.5937	2404	28	22589	0.090356	135.339	13.8994	32.0098	10.1315	0.890101	0.824871	0.87319	0.849064	0.862322	0.864801	0.809708	0.849706	0.837841	0.816238	0.766236	0.851233	0.838594	0.821196	0.828257	0.792355	0.775377	0.752402	0.794258	0.707977	0.96122	0.844193	0.0713892
