# Supplementary material for: IBSEM: An Individual-Based Atlantic Salmon Population Model
Source: PLoS One. 2015 Sep 18;10(9):e0138444. doi: 10.1371/journal.pone.0138444 (PMC4575158; doi:10.1371/journal.pone.0138444)
Supplement: S1 Minimal dataset — (ZIP) [file pone.0138444.s003.zip › temp/scenario 2/wild - 1/runFiles/results/spawners.txt]

month	parr0	parr1	parr2	averageLenghtFry	averageLenghtParr1	averageLenghtParr2	adults	0SW	1SW	2SW	3SW	averageLenght0+	averageLenght1+	averageLenght2+	averageLenght3+	eggDensity	mortality	viableEggWeight
21	526	6581	226	78.1788	129.411	147.736	11	0	0	2	9	0	0	938.709	1034.35	0	0	135.085
22	214	3641	136	78.5391	129.624	147.554	0	0	0	0	0	0	0	0	0	0.30618	0.41377	143.821
33	96	5741	58	80.401	128.385	147.592	9	0	9	0	0	0	755.986	0	0	0	0	143.821
34	42	4122	32	79.883	128.094	148.459	1	0	1	0	0	0	841.256	0	0	0.164816	0.417896	123.288
45	48	1194	146	80.138	129.342	140.935	9	0	7	2	0	0	780.529	976.138	0	0	0	123.288
46	13	726	109	78.0226	128.933	139.917	0	0	0	0	0	0	0	0	0	0.250144	0.418191	131.775
57	131	770	17	81.7452	129.862	144.039	8	0	5	3	0	0	710.042	1119.78	0	0	0	131.775
58	53	550	12	82.1427	129.242	145.384	0	0	0	0	0	0	0	0	0	0.057204	0.409692	118.611
69	28	985	19	77.7773	132.42	149.578	6	0	1	5	0	0	715.889	991.357	0	0	0	118.611
70	12	687	12	79.7721	132.148	147.651	0	0	0	0	0	0	0	0	0	0.216436	0.384095	142.741
81	75	245	13	78.3169	128.453	144.292	5	0	1	1	3	0	717.15	772.849	986.887	0	0	142.741
82	36	147	8	80.3806	128.533	144.696	0	0	0	0	0	0	0	0	0	0.225616	0.349355	136.595
93	42	974	3	73.8904	121.829	149.914	2	0	2	0	0	0	705.75	0	0	0	0	136.595
94	24	638	2	72.6081	121.551	153.061	0	0	0	0	0	0	0	0	0	0.055088	0.375545	117.518
105	7	1311	84	75.8316	117.8	135.275	4	0	0	3	1	0	0	902.347	1172.95	0	0	117.518
106	3	837	61	73.3889	117.637	136.288	1	0	0	0	1	0	0	0	1172.95	0.105584	0.346454	151.15
117	26	326	174	75.7507	122.189	136.602	3	0	3	0	0	0	674.642	0	0	0	0	151.15
118	11	227	139	75.9995	121.599	136.726	0	0	0	0	0	0	0	0	0	0.024236	0.347582	113.532
129	3	684	22	78.9718	121.771	144.664	8	0	7	1	0	0	639.701	887.786	0	0	0	113.532
130	0	481	19	0	121.798	144.871	0	0	0	0	0	0	0	0	0	0.153536	0.358509	117.933
141	51	165	54	72.693	119.351	140.286	4	0	4	0	0	0	622.881	0	0	0	0	117.933
142	25	128	41	70.6713	119.122	139.895	0	0	0	0	0	0	0	0	0	0.035472	0.338746	108.361
153	4	968	10	77.1638	117.336	136.98	6	0	4	2	0	0	678.153	924.344	0	0	0	108.361
154	4	785	7	77.1638	117.381	137.169	0	0	0	0	0	0	0	0	0	0.152412	0.363803	128.371
165	39	253	141	74.8987	116.213	137.893	4	0	1	3	0	0	566.788	961.61	0	0	0	128.371
166	16	170	116	74.1107	116.431	137.25	0	0	0	0	0	0	0	0	0	0.150412	0.334814	134.433
177	28	944	33	71.0125	120.48	135.963	12	0	11	1	0	0	663.565	865.021	0	0	0	134.433
178	19	771	23	71.4736	120.293	135.986	0	0	0	0	0	0	0	0	0	0.06908	0.361899	114.598
189	12	953	93	73.9039	116.583	135.344	13	0	2	11	0	0	672.551	906.975	0	0	0	114.598
190	8	638	73	76.6952	116.1	136.212	0	0	0	0	0	0	0	0	0	0.272448	0.348088	130.639
201	58	482	126	72.7585	121.437	136.898	11	0	5	5	1	0	666.611	914.583	897.89	0	0	130.639
202	26	349	95	74.4987	121.689	137.962	0	0	0	0	0	0	0	0	0	0.307576	0.338193	132.284
213	50	1622	28	67.5956	117.464	138.214	7	0	6	1	0	0	620.509	865.44	0	0	0	132.284
214	27	1272	19	67.5489	117.403	139.166	0	0	0	0	0	0	0	0	0	0.1116	0.350502	119.3
225	32	2318	228	75.7228	119.504	138.611	11	0	2	8	1	0	646.123	802.359	918.571	0	0	119.3
226	25	1826	172	75.0486	119.495	138.831	0	0	0	0	0	0	0	0	0	0.378124	0.367149	125.906
237	99	842	292	73.4246	119.574	137.305	21	0	21	0	0	0	655.442	0	0	0	0	125.906
238	54	612	207	72.6607	119.279	137.387	1	0	1	0	0	0	619.425	0	0	0.289452	0.368932	114.178
249	74	2772	85	71.9818	118.148	137.131	24	0	15	8	1	0	599.915	857.36	1063.32	0	0	114.178
250	36	1923	73	72.1375	118.325	136.511	1	0	1	0	0	0	613.93	0	0	0.39222	0.360981	126.7
261	73	1600	389	71.168	115.715	133.167	29	0	9	19	1	0	620.216	810.072	919.681	0	0	126.7
262	30	1279	274	69.9911	115.622	132.703	2	0	2	0	0	0	652.636	0	0	0.540884	0.37225	125.682
273	108	2263	302	72.8205	118.428	135.398	24	0	19	3	2	0	621.717	938.569	973.614	0	0	125.682
274	62	1732	213	72.8638	118.249	135.517	3	0	2	1	0	0	626.19	927.399	0	0.2326	0.35417	116.535
285	64	3252	312	74.2683	116.988	137.265	42	0	28	11	3	0	673.773	825.476	1067.25	0	0	116.535
286	31	2370	236	74.2112	116.781	137.192	5	0	3	1	1	0	662.971	800.947	1016.67	0.644572	0.384677	124.627
297	88	1638	483	71.3065	118.141	135.378	54	0	29	20	5	0	629.76	868.064	1010.2	0	0	124.627
298	42	1263	340	70.6128	117.901	135.324	3	0	2	1	0	0	616.333	834.573	0	1.2702	0.42795	129.424
309	138	3202	230	70.7418	114.898	135.252	33	0	22	9	2	0	648.915	801.33	951.451	0	0	129.424
310	69	2395	146	70.7531	114.889	135.467	3	0	0	3	0	0	0	715.353	0	0.606408	0.38293	122.783
321	99	5049	774	70.9952	113.47	133.945	53	0	25	21	7	0	643.207	833.497	981.169	0	0	122.783
322	62	3424	642	70.8729	113.315	134.118	4	0	2	2	0	0	701.922	908.414	0	1.15264	0.429477	125.667
333	154	3120	1641	72.4806	114.3	131.249	47	0	29	8	10	0	678.861	872.188	1117.67	0	0	125.667
334	88	2284	1133	72.2712	114.19	130.983	1	0	1	0	0	0	692.722	0	0	1.54707	0.442172	135.632
345	285	5287	817	74.2865	116.121	134.561	68	0	47	16	5	0	652.856	892.978	1069.41	0	0	135.632
346	157	3767	662	74.3215	116.11	134.754	5	0	3	1	1	0	634.324	873.418	1158.95	1.26595	0.434159	125.388
357	156	6596	877	70.3393	116.903	134.473	78	0	39	36	3	0	632.418	830.135	1278.37	0	0	125.388
358	59	5214	590	70.0511	116.834	134.122	5	0	3	2	0	0	621.366	809.215	0	1.41437	0.446262	124.222
369	174	5344	1186	72.5556	115.551	135.669	110	0	58	44	8	0	621.855	821.254	1032.65	0	0	124.222
370	88	3972	862	72.3443	115.487	135.415	4	0	1	2	1	0	600.227	795.845	1034.96	1.64623	0.465553	124.672
381	160	5957	1009	69.3886	115.133	134.22	116	0	73	35	8	0	618.57	815.454	1121.35	0	0	124.672
382	81	4633	733	69.1018	115.128	134.017	6	0	4	1	1	0	625.896	786.338	1102.67	1.96774	0.489891	125.366
393	280	6234	1435	72.4993	114.266	134.108	132	0	75	48	9	0	637.376	815.019	970.175	0	0	125.366
394	130	4085	958	72.7253	114.126	133.832	7	0	4	2	1	0	605.174	828.954	970.23	2.48308	0.522568	122.522
405	257	6838	1615	72.0953	114.813	133.073	137	0	69	56	12	0	626.581	823.143	1008.93	0	0	122.522
406	121	4492	1286	72.6495	114.647	132.997	6	0	6	0	0	0	646.125	0	0	2.65353	0.525491	126.15
417	222	7205	1423	69.5614	115.013	133.089	99	0	42	51	6	0	620.376	840.618	1066.24	0	0	126.15
418	111	5657	1075	69.5066	114.908	132.829	11	0	5	4	2	0	621.826	848.357	1016.37	1.95035	0.482316	127.181
429	215	8089	1546	72.0793	115.513	135.106	117	0	69	36	12	0	628.393	807.125	1059.06	0	0	127.181
430	98	6145	1279	71.6395	115.419	134.847	3	0	2	1	0	0	634.792	766.112	0	2.13132	0.493295	127.461
441	208	7066	1613	70.079	115.07	134.824	151	0	97	46	8	0	590.464	817.925	1006.89	0	0	127.461
442	108	5685	1239	69.5046	114.947	134.917	6	0	4	1	1	0	598.515	753.134	990.16	2.3728	0.517188	122.073
453	183	6980	1653	70.1891	113.697	133.297	171	0	95	64	12	0	596.449	764.347	1032.54	0	0	122.073
454	112	4934	1335	70.3383	113.702	133.282	8	0	6	2	0	0	600.383	731.43	0	2.61812	0.528951	123.71
465	330	7695	1854	73.483	114.789	134.521	147	0	80	60	7	0	620.781	788.789	948.346	0	0	123.71
466	151	6193	1213	73.3137	114.607	134.336	3	0	1	2	0	0	649.002	738.483	0	2.50842	0.524422	122.085
477	306	9249	1657	73.9939	119.6	136.075	125	0	59	55	11	0	629.891	828.151	977.334	0	0	122.085
478	159	6221	1232	74.3477	119.594	136.145	6	0	3	2	1	0	618.154	892.333	902.374	2.1498	0.499446	124.491
489	200	8548	875	71.0706	117.483	136.751	200	0	129	60	11	0	617.962	811.819	978.443	0	0	124.491
490	86	5641	710	71.0141	117.371	136.641	11	0	11	0	0	0	618.348	0	0	3.31108	0.571399	120.655
501	163	6614	1226	67.1912	112.84	133.661	238	0	143	87	8	0	575.812	800.682	992.888	0	0	120.655
502	88	5145	887	67.6657	112.748	133.587	10	0	9	1	0	0	593.357	803.57	0	3.88141	0.59705	120.179
513	218	7496	1815	68.0785	111.761	132.611	179	0	81	91	7	0	586.028	756.034	989.157	0	0	120.179
514	131	5265	1509	68.0254	111.744	132.589	10	0	5	4	1	0	580.323	788.869	928.855	2.59038	0.531768	121.506
525	270	8305	2876	72.5477	112.454	132.208	180	0	89	74	17	0	632.711	786.104	985.776	0	0	121.506
526	131	6623	1908	72.5672	112.428	131.937	9	0	5	2	2	0	632.204	820.649	938.8	3.40422	0.567507	124.079
537	245	7700	2806	69.9113	114.121	131.555	196	0	118	70	8	0	669.497	840.234	1027.45	0	0	124.079
538	118	5863	2130	69.9905	114.015	131.619	10	0	8	2	0	0	672.733	722.395	0	3.82624	0.582395	125.625
549	216	7712	2041	69.3747	112.159	132.812	224	0	126	88	10	0	635.387	877.54	1065.12	0	0	125.625
550	111	5878	1434	68.687	112.048	132.706	17	0	10	7	0	0	644.496	852.203	0	4.27649	0.594998	127.33
561	265	8149	2818	70.5815	112.764	131.869	239	0	131	98	10	0	642.742	843.599	1045.99	0	0	127.33
562	118	5858	1960	71.0783	112.781	131.965	18	0	8	10	0	0	623.826	830.104	0	4.2867	0.598638	125.519
573	199	7536	2718	68.0954	110.984	129.954	207	0	94	93	20	0	638.989	848.561	1072.15	0	0	125.519
574	109	5554	1952	67.8341	110.995	129.998	8	0	5	3	0	0	648.911	946.428	0	4.05869	0.580784	129.913
585	309	8741	3278	71.8745	112.97	132.479	209	0	113	86	10	0	628.744	824.17	1047.96	0	0	129.913
586	175	6681	2444	71.9077	112.935	132.49	9	0	4	5	0	0	618.382	856.982	0	3.20572	0.558797	123.138
597	273	9175	2866	71.7513	113.915	132.857	225	0	119	92	14	0	632.127	826.689	1044.78	0	0	123.138
598	154	6459	1925	71.7887	113.84	132.925	18	0	9	8	1	0	629.098	861.067	1026.39	4.08114	0.591551	125.287
609	350	8966	2551	72.3086	115.055	133.707	266	0	154	98	14	0	645.822	831.621	1065.59	0	0	125.287
610	169	7285	1702	72.1762	115.067	133.475	10	0	5	4	1	0	661.708	877.513	1031.95	5.2397	0.627378	126.476
621	241	9143	2061	68.8366	114.201	132.995	233	0	129	90	14	0	626.256	870.538	1040.88	0	0	126.476
622	125	6455	1605	68.4935	114.208	132.866	12	0	7	5	0	0	613.24	847.879	0	4.28584	0.596047	126.539
633	333	9845	2364	71.8704	113.287	134.093	280	0	181	84	15	0	661.559	823.858	1093.58	0	0	126.539
634	143	7802	1566	72.4404	113.191	133.949	9	0	4	4	1	0	644.978	809.915	955.562	5.00398	0.6235	125.657
645	202	9122	2706	67.3224	113.582	131.875	309	0	145	146	18	0	610.293	853.755	1058.27	0	0	125.657
646	83	5924	1940	67.2746	113.424	131.897	16	0	7	9	0	0	600.197	899.929	0	5.53544	0.634801	127.133
657	329	8863	2539	70.2749	112.135	132.633	331	0	194	106	31	0	605.935	803.203	1045.39	0	0	127.133
658	135	7152	1851	70.264	112.044	132.593	16	0	8	8	0	0	609.621	794.015	0	5.68464	0.643764	124.952
669	293	8907	3451	70.4353	111.849	131.572	266	0	131	119	16	0	600.628	804.754	997.256	0	0	124.952
670	139	5979	2852	70.6083	111.797	131.554	8	0	3	4	1	0	575.148	759.845	1029.06	4.73018	0.619459	123.065
681	216	9423	3125	68.7309	112.878	131.122	196	0	123	63	10	0	619.73	784.043	1003.81	0	0	123.065
682	106	7656	2204	68.8119	112.888	131.065	13	0	7	6	0	0	621.114	793.932	0	3.15587	0.560118	121.075
693	283	8766	3294	71.7556	112.458	132.629	251	0	144	92	15	0	604.058	802.681	988.971	0	0	121.075
694	131	6490	2271	72.1193	112.355	132.594	18	0	12	4	2	0	607.771	798.754	952.422	4.55685	0.613657	123.116
705	212	8287	2895	67.9989	113.631	131.24	257	0	123	112	22	0	620.315	793.047	1039.62	0	0	123.116
706	114	6031	2018	68.3992	113.556	131.182	15	0	5	10	0	0	664.108	787.288	0	4.58461	0.609184	124.807
717	263	7944	2325	69.7454	110.716	132.486	266	0	130	113	23	0	614.812	810.641	987.981	0	0	124.807
718	139	6512	1886	69.5511	110.71	132.475	12	0	6	5	1	0	610.849	863.747	1128.07	4.52452	0.604806	125.932
729	197	8809	3460	68.0852	112.283	130.145	277	0	140	112	25	0	583.122	799.146	1014.08	0	0	125.932
730	90	7173	2765	68.4068	112.2	130.008	20	0	9	8	3	0	601.319	801.227	987.233	5.07522	0.619435	127.236
741	336	8631	3271	70.4756	111.829	132.455	208	0	109	78	21	0	605.148	772.691	1030.24	0	0	127.236
742	176	6083	2563	70.2657	111.8	132.5	7	0	6	1	0	0	636.794	709.298	0	3.38	0.561502	124.613
753	194	8639	3155	68.5047	111.598	130.645	289	0	166	110	13	0	573.164	760.234	945.33	0	0	124.613
754	88	6180	2587	68.1504	111.565	130.526	19	0	10	8	1	0	576.029	764.863	908.274	3.5576	0.583383	118.484
765	180	7053	3527	67.8046	109.928	130.232	271	0	134	119	18	0	602.247	768.02	964.148	0	0	118.484
766	74	5067	2846	67.6974	109.948	130.179	11	0	2	6	3	0	598.194	744.29	996.407	4.48958	0.609908	122.567
777	273	8397	3394	70.7887	112.462	131.315	307	0	173	107	27	0	616.565	796.738	962.388	0	0	122.567
778	128	6142	2733	70.8859	112.53	131.095	15	0	7	5	3	0	617.391	793.387	856.266	4.83184	0.616816	125.156
789	264	8894	2877	69.1799	112.568	131.762	329	0	148	164	17	0	626.181	820.874	1009.2	0	0	125.156
790	140	7270	2130	69.2115	112.546	131.767	13	0	5	8	0	0	632.97	808.468	0	6.44995	0.657633	125.123
801	284	10146	2796	69.2079	114.755	133.205	293	0	148	120	25	0	611.283	810.394	968.339	0	0	125.123
802	133	7276	1928	69.1635	114.757	133.418	11	0	8	1	2	0	594.154	807.563	1046.6	5.29844	0.630268	125.08
813	326	10486	2392	71.8325	113.567	134.768	263	0	160	89	14	0	563.888	797.066	1049.8	0	0	125.08
814	142	7294	1667	71.8436	113.463	134.664	11	0	5	5	1	0	589.56	795.293	1318.92	4.50886	0.606509	125.582
825	207	9841	2732	67.8118	113.797	132.206	271	0	126	123	22	0	614.162	756.028	1005.7	0	0	125.582
826	114	8010	2071	67.8722	113.633	132.138	7	0	4	1	2	0	604.625	695.415	959.689	4.4163	0.60434	124.821
837	261	9410	2854	70.1851	113.121	133.767	278	0	159	98	21	0	586.334	787.237	947.512	0	0	124.821
838	109	6497	2390	70.3847	113.058	133.689	18	0	12	5	1	0	601.109	784.136	862.287	4.01021	0.597538	120.988
849	281	9671	2724	70.5344	114.121	133.251	265	0	138	107	20	0	596.584	781.243	979.496	0	0	120.988
850	147	7535	2173	70.2146	113.978	133.246	12	0	6	5	1	0	615.694	798.798	1093.75	4.02936	0.596474	121.547
861	174	8256	2535	66.9484	111.863	131.601	284	0	156	114	14	0	606.583	784.025	1004.21	0	0	121.547
862	81	5523	1729	67.0329	111.81	131.383	17	0	8	8	1	0	617.303	787.679	931.425	4.24885	0.60493	120.644
873	318	9167	2848	71.1321	113.271	133.295	352	0	196	129	27	0	607.019	791.733	971.748	0	0	120.644
874	166	7118	2347	70.697	113.163	133.262	10	0	4	5	1	0	601.443	744.142	914.257	5.47787	0.642508	122.289
885	253	8831	2821	68.662	112.814	131.71	310	0	142	145	23	0	587.647	786.961	1002.66	0	0	122.289
886	123	7257	2366	68.6963	112.747	131.639	19	0	15	4	0	0	597.595	802.888	0	5.19871	0.630579	123.721
897	294	9388	2998	70.3228	112.656	132.706	228	0	105	100	23	0	606.573	798.335	986.831	0	0	123.721
898	147	7104	2428	69.5681	112.575	132.7	13	0	6	5	2	0	595.235	803.563	1026.21	4.23837	0.597351	124.62
909	288	10440	3127	70.9954	114.407	133.186	272	0	131	120	21	0	659.794	802.724	1028.97	0	0	124.62
910	130	8109	2387	70.1149	114.272	133.265	16	0	8	8	0	0	668.167	795.875	0	5.0925	0.623324	124.957
921	200	8560	2518	67.2243	111.975	132.287	322	0	190	117	15	0	600.593	861.302	987.194	0	0	124.957
922	110	5800	2089	67.2023	111.903	132.059	13	0	7	4	2	0	618.609	863.624	999.525	5.55419	0.634837	125.857
933	206	8095	2928	67.6526	109.567	130.511	342	0	168	158	16	0	624.404	787.511	1012.17	0	0	125.857
934	115	6533	1948	68.1158	109.591	130.367	15	0	11	1	3	0	625.714	842.148	1024.22	5.56536	0.644593	121.946
945	246	9173	3911	68.7378	111.212	130.591	326	0	160	147	19	0	630.418	823.604	1023.51	0	0	121.946
946	127	6284	3130	67.9311	111.19	130.577	18	0	9	7	2	0	620.269	851.72	1110.68	5.92108	0.646397	124.863
957	157	7268	3698	65.4272	108.729	128.947	285	0	140	118	27	0	620.444	824.301	1061.15	0	0	124.863
958	82	5954	2791	65.2018	108.662	128.957	12	0	7	5	0	0	612.661	771.476	0	5.55501	0.62955	127.838
969	229	7581	4403	67.2005	108.195	128.167	304	0	176	112	16	0	656.722	827.728	1044.04	0	0	127.838
970	97	5022	3011	67.7073	108.239	128.269	13	0	4	9	0	0	661.765	830.05	0	5.49146	0.629016	127.135
981	272	9369	4339	68.8592	111.855	129.91	353	0	158	167	28	0	622.916	873.384	1009.74	0	0	127.135
982	123	7336	3316	69.2617	111.844	129.834	23	0	10	12	1	0	618.514	869.5	904.136	6.41472	0.646963	129.077
993	277	9805	3440	69.6096	112.298	132.461	306	0	164	118	24	0	612.147	802.439	1097.86	0	0	129.077
994	138	6497	2639	69.4577	112.204	132.39	14	0	7	6	1	0	615.706	781.013	1079.26	5.87037	0.638346	128.048
1005	275	9530	3542	69.8532	111.361	131.065	394	0	247	129	18	0	661.756	812.626	1048.61	0	0	128.048
1006	152	7350	2494	69.8266	111.345	130.924	24	0	10	12	2	0	649.274	814.25	1057.94	6.97574	0.669553	124.524
1017	228	9271	3892	67.805	111.573	130.293	381	0	186	168	27	0	625.695	841.069	1003.48	0	0	124.524
1018	104	7462	3144	68.569	111.527	130.291	15	0	6	8	1	0	667.665	831.014	1064.87	7.83545	0.675852	127.434
1029	362	9992	3803	71.3923	111.878	131.942	303	0	145	126	32	0	621.676	811.371	1039.82	0	0	127.434
1030	172	7860	2956	71.5677	111.753	131.845	17	0	7	7	3	0	623.423	799.865	990.584	5.35475	0.624465	127.17
1041	271	10533	3916	70.0934	112.604	131.485	348	0	195	133	20	0	615.222	807.145	994.826	0	0	127.17
1042	138	8463	3235	69.7961	112.598	131.431	16	0	13	3	0	0	609.357	743.071	0	5.80144	0.648075	123.07
1053	219	8625	3839	68.4141	110.343	130.515	401	0	215	165	21	0	620.521	803.218	969.6	0	0	123.07
1054	109	6674	2616	68.6497	110.261	130.494	24	0	10	13	1	0	627.116	807.767	976.189	6.9169	0.67242	123.153
1065	255	8716	4037	67.8106	110.275	129.85	396	0	186	182	28	0	597.638	818.216	999.58	0	0	123.153
1066	118	6754	2787	67.3602	110.321	129.867	26	0	10	15	1	0	595.005	808.971	1030.54	6.88519	0.665879	125.565
1077	239	9572	3779	68.02	111.631	130.454	356	0	189	134	33	0	600.113	775.294	980.31	0	0	125.565
1078	126	7584	2800	67.9395	111.534	130.344	15	0	9	6	0	0	603.972	793.908	0	5.94337	0.649459	123.309
1089	353	10706	3789	71.2235	113.049	132.925	339	0	160	143	36	0	593.236	789.732	971.338	0	0	123.309
1090	148	7720	2574	71.7992	113.032	132.992	17	0	7	10	0	0	601.885	763.594	0	6.35994	0.65398	126.04
1101	280	10854	2961	69.3509	114.668	133.237	334	0	194	126	14	0	605.83	789.783	977.651	0	0	126.04
1102	155	8205	2079	69.4158	114.694	133.197	13	0	9	4	0	0	615.087	811.768	0	5.04508	0.632916	120.255
1113	205	9717	2577	67.8033	111.587	132.807	387	0	204	158	25	0	628.012	790.809	948.925	0	0	120.255
1114	97	8081	1873	67.4186	111.566	132.846	16	0	8	6	2	0	625.873	789.275	981.779	6.18115	0.65894	122.329
1125	347	9374	3864	70.6795	112.185	132.132	327	0	166	138	23	0	591.486	812.391	1022.49	0	0	122.329
1126	191	7284	3143	70.4889	112.198	132.161	13	0	7	3	3	0	573.566	816.184	999.416	6.11586	0.645954	126.801
1137	304	11368	3075	69.5166	114.963	133.226	357	0	185	150	22	0	599.227	761.623	1042.88	0	0	126.801
1138	150	7771	2423	69.7259	114.983	133.301	19	0	9	8	2	0	605.224	772.543	925.461	5.77935	0.64659	122.995
1149	311	10947	2549	70.7316	114.118	134.678	382	0	202	154	26	0	556.757	803.405	979.994	0	0	122.995
1150	173	7891	1844	70.7773	114.167	134.529	20	0	12	7	1	0	549.275	790.653	1032.25	5.78918	0.647031	123.41
1161	173	8006	2967	64.4907	109.451	129.62	455	0	281	140	34	0	656.488	769.96	998.129	0	0	123.41
1162	98	5439	2305	64.96	109.41	129.734	22	0	13	7	2	0	650.08	786.67	934.138	8.39892	0.69166	124.205
1173	219	7155	4382	67.8228	107.268	128.64	462	0	188	249	25	0	654.018	852.086	989.077	0	0	124.205
1174	95	5082	3065	67.9254	107.31	128.549	14	0	4	8	2	0	685.142	858.493	930.709	9.52362	0.693445	127.938
1185	218	8968	4996	67.2101	109.496	127.693	335	0	152	154	29	0	604.227	835.9	1057.58	0	0	127.938
1186	104	6377	3762	66.8643	109.424	127.67	22	0	9	10	3	0	605.08	812.758	1080.4	6.08193	0.64304	127.497
1197	274	9934	4879	70.577	110.526	130.425	312	0	140	131	41	0	584.825	800.247	1045.44	0	0	127.497
1198	130	7808	3435	70.3159	110.496	130.38	9	0	3	6	0	0	571.277	752.514	0	6.01566	0.638697	128.489
1209	233	10830	4164	68.9735	113.587	131.493	331	0	193	115	23	0	636.96	782.321	967.868	0	0	128.489
1210	101	8382	3284	69.2728	113.494	131.54	17	0	15	1	1	0	627.041	848.378	888.479	5.19339	0.634712	121.252
1221	142	8180	3140	65.1447	109.384	130.447	351	0	185	143	23	0	559.036	807.378	976.917	0	0	121.252
1222	76	6692	2190	65.6573	109.312	130.494	17	0	7	9	1	0	575.748	804.232	970.806	5.8794	0.649274	123.17
1233	213	8176	4229	67.4145	109.796	129.998	377	0	209	133	35	0	599.381	755.379	1015.86	0	0	123.17
1234	101	6321	3414	67.2501	109.64	129.965	20	0	12	7	1	0	595.842	743.157	1188.06	6.14668	0.654078	123.272
1245	267	8622	4415	67.637	109.862	130.012	327	0	120	184	23	0	606.404	787.995	949.92	0	0	123.272
1246	146	6110	3785	67.2829	109.828	129.991	25	0	8	15	2	0	632.908	780.031	930.158	5.78402	0.645211	123.4
1257	280	9879	4143	69.5766	111.835	131.018	335	0	175	127	33	0	583.516	783.898	949.595	0	0	123.4
1258	143	7492	2751	69.2178	111.835	130.941	13	0	7	6	0	0	564.386	797.103	0	5.24702	0.631297	122.93
1269	245	9805	3616	68.5014	112.534	131.899	357	0	184	148	25	0	617.347	795.319	1006.56	0	0	122.93
1270	132	7323	2848	68.2431	112.432	131.752	15	0	6	7	2	0	598.014	788.881	892.438	6.16001	0.652212	124.304
1281	222	9210	3193	67.1981	111.795	131.365	288	0	136	134	18	0	598.165	802.991	973.667	0	0	124.304
1282	111	7125	2322	67.402	111.73	131.391	13	0	7	2	4	0	601.349	809.349	948.603	4.6406	0.61387	122.133
1293	262	8874	3808	70.563	110.323	131.38	308	0	178	103	27	0	626.596	799.243	1029.29	0	0	122.133
1294	129	6415	2966	70.255	110.332	131.46	16	0	10	6	0	0	631.962	796.1	0	4.99113	0.623975	122.677
1305	189	7814	4452	65.8122	109.512	127.98	353	0	175	157	21	0	630.1	827.883	966.186	0	0	122.677
1306	89	5565	3021	66.3161	109.395	127.979	16	0	7	9	0	0	624.985	816.978	0	7.0686	0.666205	126.051
1317	237	7992	4112	67.6141	109.36	129.233	331	0	162	137	32	0	575.857	808.741	1005.27	0	0	126.051
1318	128	6249	3403	67.5062	109.236	129.192	16	0	8	7	1	0	575.899	843.28	1062.56	6.02834	0.642348	126.978
1329	162	8215	4206	65.5406	108.55	128.145	402	0	238	140	24	0	634.659	791.116	1022.99	0	0	126.978
1330	80	5524	2793	65.4615	108.542	128.024	22	0	12	10	0	0	636.643	794.451	0	6.95145	0.672237	122.894
1341	201	7272	5005	66.5667	107.21	127.511	450	0	203	224	23	0	645.495	818.315	992.549	0	0	122.894
1342	111	5208	3722	66.5968	107.127	127.504	23	0	11	9	3	0	650.997	831.627	981.68	8.04661	0.684987	124.398
1353	226	9046	5064	67.5457	110.063	128.533	405	0	189	179	37	0	628.057	855.944	1043.37	0	0	124.398
1354	114	7345	4062	67.2966	109.995	128.532	14	0	9	4	1	0	600.496	902.818	1033.51	7.88286	0.674057	127.694
1365	184	8983	4300	65.919	109.254	129.128	404	0	216	158	30	0	652.435	836.011	1086.17	0	0	127.694
1366	74	7301	3464	65.5416	109.201	129.108	18	0	6	10	2	0	655.908	841.301	1073.31	7.86776	0.676844	126.751
1377	173	6700	5018	64.3401	105.404	126.819	412	0	210	172	30	0	621.769	854.642	1048.19	0	0	126.751
1378	87	4571	3964	64.6811	105.249	126.805	16	0	8	6	2	0	624.887	860.33	882.673	7.83733	0.673768	127.849
1389	256	7913	6268	67.873	107.486	126.427	392	0	170	194	28	0	617.357	827.31	1050.48	0	0	127.849
1390	116	6132	5202	68.1857	107.403	126.295	19	0	10	9	0	0	633.328	786.104	0	7.86779	0.671444	128.751
1401	237	9898	5588	68.1603	110.911	129.223	325	0	173	130	22	0	612.152	813.39	1013.13	0	0	128.751
1402	121	6844	4429	67.7987	110.798	129.17	18	0	8	9	1	0	614.738	773.396	1136.97	5.45661	0.63418	123.976
1413	168	8946	4324	65.6636	108.929	129.373	345	0	198	122	25	0	628.258	816.511	1023.98	0	0	123.976
1414	90	6361	3212	65.7122	108.875	129.26	16	0	10	6	0	0	621.492	833.306	0	5.80866	0.642975	124.855
1425	286	9001	5133	69.5368	110.319	129.677	418	0	248	153	17	0	628.131	829.698	1039.19	0	0	124.855
1426	142	7533	4122	69.5453	110.279	129.732	24	0	10	13	1	0	622.172	833.93	1021.23	7.14303	0.672398	123.868
1437	259	10059	4355	69.1104	112.112	130.713	404	0	211	159	34	0	603.804	800.361	1005.44	0	0	123.868
1438	125	6859	3156	68.7839	112.023	130.716	16	0	10	4	2	0	594.448	849.706	1014.54	6.79917	0.662681	125.636
1449	238	9335	3835	67.3535	109.857	130.311	376	0	187	152	37	0	607.9	802.093	1015.82	0	0	125.636
1450	114	7389	2840	67.6384	109.83	130.439	18	0	8	9	1	0	599.284	783.03	1101.8	6.52927	0.655734	125.753
1461	290	8635	5166	68.6087	108.93	128.886	447	0	237	174	36	0	628.756	806.696	983.136	0	0	125.753
1462	129	5815	3804	68.7328	108.872	128.794	26	0	10	14	2	0	619.341	780.23	942.772	7.75582	0.682811	123.557
1473	237	9705	4632	66.9035	110.984	129.229	351	0	150	171	30	0	571.627	807.192	998.899	0	0	123.557
1474	116	6933	3746	66.9984	110.816	129.187	14	0	6	7	1	0	559.944	801.982	870.107	6.61393	0.653946	126.99
1485	278	9859	3936	68.9431	110.947	131.236	327	0	187	107	33	0	565.38	751.467	981.764	0	0	126.99
1486	129	7428	2844	68.8787	110.877	131.239	13	0	7	4	2	0	566.928	763.643	1022.8	4.98319	0.623549	123.69
1497	152	7500	4681	65.8931	106.955	127.408	307	0	160	129	18	0	585.616	741.883	963.447	0	0	123.69
1498	93	5466	3239	65.8447	106.877	127.452	13	0	3	10	0	0	609.199	749.3	0	4.64276	0.618178	120.381
1509	276	8896	5713	70.6173	110.753	129.397	322	0	165	125	32	0	589.188	770.746	930.101	0	0	120.381
1510	126	5930	3853	71.1475	110.818	129.381	19	0	11	6	2	0	594.557	763.289	987.24	4.9476	0.623237	122.356
1521	256	9639	3926	69.6968	112.609	130.862	303	0	138	139	26	0	593.578	769.637	957.907	0	0	122.356
1522	141	6477	2732	69.7864	112.675	130.822	17	0	7	8	2	0	586.737	772.514	1011.75	5.28962	0.63052	123.969
1533	218	8572	3165	67.1742	110.59	130.352	360	0	225	110	25	0	614.746	790.851	1002.22	0	0	123.969
1534	110	6122	2140	67.2237	110.424	130.457	23	0	13	8	2	0	619.198	776.598	1176.58	6.57866	0.663262	123.92
1545	243	8858	4045	69.2097	110.297	130.562	437	0	225	199	13	0	629.742	816.043	1058.99	0	0	123.92
1546	116	7522	2876	69.3412	110.263	130.395	23	0	13	10	0	0	622.006	838.569	0	8.57934	0.688828	126.544
1557	274	10559	4294	69.0274	113.003	131.137	440	0	210	205	25	0	596.723	829.115	1023.36	0	0	126.544
1558	136	8806	3302	68.8918	112.929	131.227	24	0	11	11	2	0	597.932	838.453	1037.89	7.7117	0.677793	125.443
1569	263	10738	3509	67.8813	111.213	131.93	416	0	206	176	34	0	599.082	793.516	1024.27	0	0	125.443
1570	121	8788	2611	67.601	111.206	131.985	18	0	10	7	1	0	581.042	802.613	1168.33	7.50126	0.674691	125.177
1581	225	10109	4265	68.0678	111.479	130.765	441	0	254	167	20	0	598.76	786.869	967.997	0	0	125.177
1582	101	7446	2895	68.452	111.505	130.799	23	0	13	10	0	0	600.808	770.878	0	6.3426	0.662867	121.753
1593	301	9265	4527	70.6634	109.657	130.506	402	0	185	183	34	0	601.285	796.984	988.323	0	0	121.753
1594	147	6724	3693	70.2762	109.658	130.432	15	0	7	6	2	0	641.883	782.868	836.917	7.05682	0.67075	123.761
1605	266	10944	4430	68.5258	113.74	130.948	430	0	243	150	37	0	647.885	791.847	984.594	0	0	123.761
1606	143	7732	3365	68.5994	113.677	130.901	28	0	18	8	2	0	647.365	791.715	991.209	7.58322	0.677427	124.246
1617	225	9367	3087	67.8787	110.289	131.934	440	0	205	210	25	0	596.647	833.945	962.219	0	0	124.246
1618	100	6241	2361	67.9744	110.178	131.974	22	0	12	10	0	0	592.05	851.997	0	7.68105	0.67592	125.818
1629	205	8972	4437	67.4161	109.686	129.359	384	0	188	168	28	0	570.286	773.605	989.625	0	0	125.818
1630	93	6975	3469	68.6099	109.644	129.461	25	0	11	11	3	0	575.698	772.208	1003.89	6.56156	0.663076	123.228
1641	276	8852	5005	68.6348	109.061	129.223	373	0	172	169	32	0	623.332	787.925	994.636	0	0	123.228
1642	144	7321	3855	68.4003	109.033	129.219	26	0	13	11	2	0	622.552	771.885	1008.86	7.05622	0.668401	124.636
1653	271	10045	5385	69.8877	111.601	130.119	346	0	182	137	27	0	612.7	805.756	987.261	0	0	124.636
1654	130	8074	3930	70.3716	111.587	130.156	21	0	10	10	1	0	623.604	762.174	1002.64	6.19759	0.650924	124.59
1665	162	8131	4070	64.4482	108.694	128.389	363	0	189	148	26	0	573.708	798.489	973.169	0	0	124.59
1666	91	6840	3468	63.9322	108.615	128.272	20	0	10	8	2	0	560.794	782.413	948.143	5.7278	0.643786	122.907
1677	176	6202	5254	65.437	104.971	126.894	356	0	193	141	22	0	567.54	732.179	987.018	0	0	122.907
1678	80	5154	4279	66.1072	104.938	126.891	16	0	7	9	0	0	565.094	701.282	0	4.8526	0.626602	119.323
1689	260	8184	6727	69.3989	108.879	126.926	302	0	105	178	19	0	555.691	743.819	902.788	0	0	119.323
1690	135	5856	5306	69.8454	108.914	126.927	12	0	4	8	0	0	549.195	758.089	0	4.66826	0.617826	120.204
1701	201	8931	5070	67.8648	110.77	129.017	280	0	181	72	27	0	560.995	727.968	861.865	0	0	120.204
1702	111	6562	3647	68.4118	110.75	129.033	10	0	3	7	0	0	585.593	700.814	0	3.15928	0.56379	116.014
1713	223	8971	3999	68.8199	111.209	131.201	402	0	245	140	17	0	586.957	753.622	919.357	0	0	116.014
1714	114	7310	2669	68.5791	111.162	131.124	23	0	13	6	4	0	610.169	754.141	894.213	5.39651	0.645891	118.287
1725	182	7864	3850	66.6765	111.071	129.95	398	0	202	171	25	0	593.137	777.108	962.184	0	0	118.287
1726	115	5296	2653	66.3034	110.939	130.014	17	0	8	6	3	0	565.146	790.263	958.609	6.27327	0.657763	122.431
1737	147	7065	3193	64.5687	106.983	128.47	363	0	188	147	28	0	611.137	780.194	976.888	0	0	122.431
1738	75	5285	2156	64.447	106.959	128.297	13	0	6	2	5	0	593.239	816.802	979.649	6.15234	0.652364	123.469
1749	175	7528	5204	65.8405	107.357	127.251	357	0	165	172	20	0	619.672	807.43	1050.75	0	0	123.469
1750	76	6227	4218	65.5199	107.311	127.223	8	0	7	1	0	0	601.48	758.165	0	6.88386	0.659715	126.546
1761	268	8642	5672	69.1201	109.247	128.523	350	0	197	137	16	0	637.604	815.395	1025.47	0	0	126.546
1762	128	6303	3920	69.3943	109.221	128.619	17	0	9	7	1	0	620.163	801.569	979.326	6.11382	0.650283	124.054
1773	205	9379	4576	67.3123	109.991	128.959	382	0	206	158	18	0	595.433	817.309	1005.55	0	0	124.054
1774	100	6279	3746	67.0138	109.915	128.901	10	0	5	5	0	0	590.843	782.948	0	6.24898	0.654948	123.251
1785	275	7974	4995	68.8257	108.456	128.956	424	0	205	200	19	0	602.175	792.58	990.985	0	0	123.251
1786	118	5590	3576	69.0355	108.456	128.774	21	0	10	9	2	0	617.61	762.681	891.191	6.74898	0.667142	122.462
1797	238	9087	5337	68.5555	110.094	128.42	386	0	195	171	20	0	598.948	781.721	964.285	0	0	122.462
1798	120	7288	3682	68.365	110.108	128.4	15	0	6	8	1	0	621.949	800.989	943.208	6.09255	0.653046	122.319
1809	248	9563	4616	66.9734	110.625	129.965	334	0	125	175	34	0	610.025	794.84	978.314	0	0	122.319
1810	142	7571	3392	66.9661	110.596	129.917	12	0	3	6	3	0	597.893	746.908	878.812	6.48933	0.652821	125.932
1821	247	8779	4784	68.1568	109.195	129.528	370	0	225	115	30	0	618.756	811.762	993.527	0	0	125.932
1822	109	6705	4010	68.3576	109.132	129.467	21	0	11	7	3	0	598.042	796.543	972.909	6.31797	0.653492	124.069
1833	300	10734	4838	69.5515	112.386	130.836	445	0	251	178	16	0	613.264	804.086	1019.56	0	0	124.069
1834	155	7875	4143	69.5407	112.4	130.83	21	0	8	13	0	0	626.608	805.375	0	7.10856	0.674963	122.203
1845	197	10279	3489	66.5929	112.225	131.126	409	0	152	221	36	0	564.369	804.557	997.217	0	0	122.203
1846	95	7321	2553	66.8525	112.21	131.052	19	0	9	7	3	0	558.82	796.042	959.951	7.40644	0.667104	127.291
1857	306	9468	3742	69.1638	110.344	131.724	352	0	215	111	26	0	595.195	732.414	980.304	0	0	127.291
1858	134	6495	2792	69.2878	110.245	131.544	21	0	14	6	1	0	616.064	741.453	1040.55	4.99271	0.630532	119.342
1869	275	10684	4757	70.3795	111.79	130.583	353	0	186	148	19	0	588.253	784.713	950.591	0	0	119.342
1870	121	8545	3506	70.0368	111.749	130.622	23	0	14	9	0	0	604.772	771.949	0	5.64481	0.645327	120.864
1881	201	8706	4560	68.3068	110.224	130.237	336	0	158	153	25	0	575.85	770.683	962.271	0	0	120.864
1882	89	7370	3334	68.2769	110.221	130.335	19	0	7	11	1	0	576.584	774.524	975.735	5.44137	0.633407	123.787
1893	266	10105	4343	68.9349	111.91	130.96	361	0	199	134	28	0	595.677	779.516	989.431	0	0	123.787
1894	132	7674	3212	69.2913	111.934	130.891	10	0	8	2	0	0	603.151	781.72	0	4.99381	0.62656	120.561
1905	225	9499	3838	66.8045	111.214	130.946	373	0	189	163	21	0	580.745	773.507	932.097	0	0	120.561
1906	101	6514	3266	66.7548	111.173	130.871	19	0	9	10	0	0	575.973	766.017	0	5.57369	0.640531	121.63
1917	327	9635	3897	70.287	111.799	131.957	376	0	203	150	23	0	600.56	767.76	948.836	0	0	121.63
1918	155	7021	3086	70.2482	111.799	131.937	21	0	9	12	0	0	608.543	778.118	0	6.01256	0.65398	121.309
1929	273	10478	3687	69.018	112.751	131.779	346	0	180	147	19	0	559.727	791.021	956.46	0	0	121.309
1930	145	6974	2760	69.0917	112.942	131.913	20	0	14	6	0	0	566.959	837.961	0	5.4387	0.636828	122.379
1941	213	10105	3107	66.7874	112.101	131.937	369	0	221	131	17	0	632.31	788.802	1029.52	0	0	122.379
1942	98	7573	2593	66.1508	112.085	131.951	24	0	13	10	1	0	623.288	773.145	1125.34	6.10782	0.655019	121.684
1953	205	8180	3726	66.137	108.738	130.2	483	0	264	197	22	0	627.802	805.702	945.476	0	0	121.684
1954	94	6430	3107	65.403	108.706	130.138	30	0	11	17	2	0	628.534	797.504	937.837	8.042	0.68718	122.609
1965	319	9626	4989	69.4325	110.447	130.135	483	0	192	254	37	0	621.672	831.578	1002.85	0	0	122.609
1966	155	7074	4271	69.2557	110.475	130.119	28	0	11	14	3	0	642.594	845.588	999.889	9.94208	0.696886	127.313
1977	199	9139	4509	65.2771	109.297	128.531	401	0	214	148	39	0	635.232	814.561	1020.02	0	0	127.313
1978	105	6346	3695	64.6824	109.235	128.618	23	0	11	10	2	0	638.402	832.242	966.892	7.38947	0.666337	127.533
1989	166	7916	4942	64.5017	106.505	127.553	464	0	250	194	20	0	617.014	818.555	1028.16	0	0	127.533
1990	75	5757	3626	64.188	106.446	127.425	19	0	10	7	2	0	613.743	795.988	1079.15	7.17898	0.673186	123.133
2001	169	7436	6190	64.2561	106.502	126.178	452	0	222	193	37	0	609.595	820.083	1034.73	0	0	123.133
2002	85	5414	5206	64.0826	106.371	126.161	28	0	11	15	2	0	605.367	830.78	959.952	8.04478	0.677035	127.145
2013	289	8638	6563	70.3747	108.062	128.337	367	0	162	173	32	0	592.024	805.538	1030.65	0	0	127.145
2014	180	6151	5472	70.3307	108.045	128.255	21	0	12	8	1	0	611.004	823.242	1000.32	6.54996	0.654139	125.559
2025	194	10060	5175	65.8286	110.535	128.149	378	0	184	167	27	0	622.151	783.995	987.762	0	0	125.559
2026	83	7361	3974	66.1735	110.498	128.187	25	0	14	11	0	0	633.811	748.78	0	6.90957	0.665356	124.327
2037	235	7872	4871	68.2519	107.245	129.167	416	0	243	153	20	0	628.69	827.375	974.464	0	0	124.327
2038	123	5409	3630	68.0231	107.246	129.134	32	0	18	11	3	0	636.683	817.157	1005.57	7.10349	0.670528	123.481
2049	249	9353	5844	68.7106	109.637	127.997	462	0	225	212	25	0	610.935	809.74	1021.78	0	0	123.481
2050	125	6844	4658	68.6218	109.566	128.092	20	0	6	12	2	0	630.335	826.622	1082.44	8.23958	0.687425	123.893
2061	317	10852	4849	69.1943	112.427	130.724	418	0	178	209	31	0	586.707	794.348	1005.34	0	0	123.893
2062	155	8799	3329	68.7709	112.36	130.645	19	0	9	9	1	0	577.605	761.685	1004.73	7.62904	0.675999	124.902
2073	276	11948	3800	68.6284	113.407	132.432	454	0	285	139	30	0	580.615	779.396	986.48	0	0	124.902
2074	151	9587	3280	68.3678	113.393	132.481	21	0	17	4	0	0	571.742	780.724	0	6.21406	0.659987	120.924
2085	171	8823	3775	66.1895	108.851	130.497	423	0	187	216	20	0	589.841	761.298	937.649	0	0	120.924
2086	90	6845	2596	65.9145	108.776	130.491	23	0	7	15	1	0	614.566	754.265	922.442	6.66779	0.671177	120.038
2097	256	7715	5840	68.553	107.282	127.81	460	0	263	148	49	0	598.385	777.806	930.673	0	0	120.038
2098	120	6358	4389	68.7108	107.245	127.788	18	0	12	5	1	0	609.561	813.876	887.096	7.59101	0.679269	123.592
2109	254	10017	5901	69.1506	111.654	128.949	394	0	157	205	32	0	587.701	789.939	973.363	0	0	123.592
2110	115	7908	4461	69.8617	111.63	129.024	17	0	7	8	2	0	578.32	786.482	970.048	6.88294	0.662521	125.024
2121	248	11148	3857	69.381	113.117	132.45	306	0	170	106	30	0	596.488	777.671	960.076	0	0	125.024
2122	118	9042	3238	69.1039	113.036	132.326	13	0	11	1	1	0	605.864	792.594	1072.89	4.81926	0.615832	123.166
2133	207	8657	4069	67.1595	108.832	130.155	415	0	257	136	22	0	660.784	807.153	1041.53	0	0	123.166
2134	92	5903	2826	66.3942	108.762	130.095	16	0	11	3	2	0	686.928	844.481	907.522	7.78461	0.67997	124.161
2145	189	8568	4863	64.9281	109.938	128.391	440	0	189	233	18	0	607.944	849.219	986.986	0	0	124.161
2146	107	6901	3767	64.8225	109.915	128.373	28	0	13	12	3	0	623.036	849.203	943.64	8.09861	0.67712	126.459
2157	261	8595	4486	67.0769	107.937	129.64	396	0	189	157	50	0	596.731	810.281	1027.63	0	0	126.459
2158	116	7143	2995	67.3742	107.939	129.807	18	0	8	7	3	0	566.384	782.18	1016.97	7.55923	0.667727	127.794
2169	274	9187	6203	68.3433	108.663	128.091	380	0	209	149	22	0	645.074	791.771	1003.6	0	0	127.794
2170	130	7820	5159	68.6049	108.63	128.022	20	0	9	10	1	0	633.584	769.489	1068.62	6.27341	0.653671	123.507
2181	269	10407	6027	69.0638	111.024	129.449	399	0	171	201	27	0	572.431	818.36	965.396	0	0	123.507
2182	152	8886	4770	69.227	110.979	129.498	19	0	8	10	1	0	581.53	818.941	825.339	6.81694	0.661874	125.216
2193	195	9263	4577	66.2456	110.39	129.687	402	0	239	130	33	0	562.517	739.84	986.654	0	0	125.216
2194	88	6903	3810	66.9728	110.421	129.571	35	0	22	12	1	0	565.361	730.735	857.738	5.18184	0.635701	120.016
2205	222	9421	4461	68.6273	109.699	130.125	494	0	303	175	16	0	600.735	755.188	936.393	0	0	120.016
2206	114	7311	3072	68.2152	109.652	130.054	24	0	16	8	0	0	589.614	727.303	0	6.76964	0.677834	118.186
2217	256	9407	4868	67.8532	110.953	129.821	415	0	162	230	23	0	597.963	783.421	935.058	0	0	118.186
2218	126	7640	3690	68.3739	110.877	129.894	25	0	11	10	4	0	576.46	778.373	939.461	7.1117	0.671322	122.83
2229	246	9756	4138	68.6036	110.827	130.855	344	0	178	134	32	0	593.067	792.734	988.837	0	0	122.83
2230	130	8386	3342	67.9154	110.772	130.874	21	0	11	9	1	0	587.565	799.588	1027.6	6.18618	0.648467	124.573
2241	268	9908	4623	67.4934	110.941	130.653	396	0	222	155	19	0	603.158	765.429	947.268	0	0	124.573
2242	150	7086	3837	67.8938	110.902	130.546	22	0	13	8	1	0	586.671	744.098	971.447	5.9505	0.652942	120.66
2253	231	9145	4483	68.7222	109.696	130.136	431	0	202	211	18	0	600.563	797.216	947.894	0	0	120.66
2254	117	7729	3094	68.4861	109.653	130.165	19	0	14	5	0	0	611.033	781.681	0	7.82382	0.683357	123.225
2265	231	10627	4719	68.828	112.589	131.004	472	0	265	184	23	0	593.955	786.04	960.393	0	0	123.225
2266	105	8443	3610	69.0915	112.622	131.036	23	0	16	6	1	0	589.175	790.747	824.754	6.8044	0.669921	121.637
2277	164	7761	3883	65.619	106.773	128.895	418	0	187	207	24	0	584.389	780.092	969.902	0	0	121.637
2278	77	5233	2850	65.143	106.859	128.842	10	0	5	5	0	0	589.983	769.686	0	6.66772	0.663627	122.724
2289	285	8200	6000	67.9437	107.878	127.417	419	0	243	152	24	0	663.771	773.27	987.892	0	0	122.724
2290	146	5791	4345	67.746	107.871	127.336	22	0	14	7	1	0	676.592	811.05	1219.33	6.9067	0.668569	122.392
2301	258	10437	5452	68.0497	111.865	129.558	420	0	146	257	17	0	604.598	853.843	984.174	0	0	122.392
2302	145	8688	3995	68.0698	111.842	129.485	26	0	8	18	0	0	607.605	845.748	0	8.49361	0.677624	128.03
2313	309	10449	4218	69.3833	111.678	131.902	409	0	252	119	38	0	617.684	799.297	1073.25	0	0	128.03
2314	128	7595	3627	69.214	111.606	131.922	12	0	8	4	0	0	616.709	827.486	0	7.21192	0.66875	125.617
2325	269	10308	4439	68.7229	110.422	130.282	434	0	239	181	14	0	622.766	807.229	992.932	0	0	125.617
2326	145	8318	3179	68.1004	110.421	130.105	17	0	10	6	1	0	623.07	791.243	1021.99	7.38972	0.676501	122.945
2337	232	9145	5057	67.3338	109.552	129.36	413	0	183	204	26	0	583.524	818.633	1034.96	0	0	122.945
2338	118	7426	4250	67.7036	109.525	129.314	19	0	11	8	0	0	563.91	811.48	0	7.52894	0.669872	126.305
2349	276	10860	4933	69.6904	111.818	131.061	412	0	224	152	36	0	600.143	771.598	988.179	0	0	126.305
2350	144	8390	4094	69.9619	111.751	131.087	16	0	9	7	0	0	595.065	807.419	0	6.50435	0.658633	123.767
2361	154	9695	3961	64.8026	110.134	129.981	431	0	215	202	14	0	600.264	783.806	963.423	0	0	123.767
2362	77	7391	2861	65.2935	110.107	129.897	26	0	15	9	2	0	588.919	787.581	995.923	6.7028	0.665903	121.722
2373	215	8919	4880	68.1023	108.831	130.082	532	0	323	183	26	0	616.642	772.218	950.068	0	0	121.722
2374	105	6890	3992	68.6617	108.787	130.019	25	0	16	7	2	0	607.136	776.744	945.704	7.83759	0.690583	120.679
2385	183	8071	5303	64.6764	107.635	127.132	486	0	209	256	21	0	558.021	788.47	957.151	0	0	120.679
2386	83	5968	3560	64.713	107.6	127.098	26	0	8	18	0	0	557.083	790.057	0	8.12041	0.688758	122.493
2397	202	7693	5677	65.792	106.808	127.363	340	0	168	145	27	0	595.126	748.885	990.687	0	0	122.493
2398	98	6047	4458	65.684	106.744	127.378	17	0	7	8	2	0	601.157	757.684	910.901	5.42808	0.633227	122.82
